# Supplementary material for: Evaluating flow modulating treatment response in intracranial aneurysms using black-blood MRI in vitro
Source: Commun Med (Lond). 2026 Mar 27;6:170. doi: 10.1038/s43856-026-01413-z (PMC13031954; doi:10.1038/s43856-026-01413-z)
Supplement: Supplementary file 14 — Supplementary Data 11 [file 43856_2026_1413_MOESM14_ESM.zip › Data_Sup_Figure_5c/pump flow rate 0 mls/BB1/without device/22_BB1/4_agar_right_array.txt]

184
183
181
183
184
186
186
186
183
179
182
188
195
198
194
186
184
190
195
196
191
189
193
197
196
194
196
199
200
201
197
194
191
185
187
193
202
204
207
203
192
178
173
176
180
178
176
182
199
210
183
187
191
193
193
192
190
185
179
170
178
188
197
198
188
181
181
187
191
187
182
184
194
202
200
196
193
195
198
198
192
181
171
168
174
185
190
196
203
207
202
188
184
190
196
192
181
181
191
203
195
195
194
196
196
195
193
189
185
182
183
190
196
193
186
179
181
187
190
185
177
178
187
196
197
194
188
183
181
182
183
180
179
176
176
179
178
183
195
206
208
199
195
198
201
195
188
183
188
202
196
195
195
198
199
198
196
198
200
199
192
187
186
186
184
180
181
188
192
189
182
178
178
188
195
193
186
172
164
170
186
199
204
200
192
184
180
183
193
204
208
204
199
195
194
193
193
193
196
206
194
193
195
200
203
203
200
201
203
201
189
181
177
180
185
185
187
190
193
192
188
180
181
188
196
199
190
173
164
176
196
212
216
210
204
200
193
189
192
201
208
205
196
186
185
191
200
207
210
211
195
195
192
195
201
205
204
199
195
189
187
184
184
183
187
189
193
192
190
189
191
191
193
197
200
203
195
184
180
193
205
210
205
200
201
203
198
192
192
198
205
204
196
183
173
181
197
212
218
215
201
200
193
186
188
196
198
195
191
190
199
206
204
194
187
187
189
189
186
187
192
200
202
200
200
202
199
194
190
197
203
200
195
193
197
199
196
191
192
194
200
202
196
182
169
167
180
202
215
216
206
205
197
186
183
183
185
190
195
200
211
215
206
189
176
172
177
186
187
189
191
199
201
199
199
201
201
197
190
188
191
197
199
197
195
194
193
190
187
189
193
198
196
187
177
175
180
192
198
202
203
204
200
197
189
181
181
187
196
203
201
192
181
172
167
169
178
188
196
193
191
190
194
197
200
202
202
195
183
178
186
201
206
199
190
187
194
194
187
183
188
197
197
192
186
189
192
193
187
187
188
190
195
197
194
189
187
188
195
194
182
168
162
170
178
184
192
201
206
202
190
187
191
198
201
201
194
184
175
181
197
211
205
186
172
180
196
202
194
187
190
200
201
189
176
178
189
196
195
189
182
185
187
189
191
193
192
186
185
181
176
171
173
183
191
194
200
206
211
206
196
190
191
195
198
192
182
175
178
192
206
208
196
176
168
180
199
208
200
188
189
204
211
200
174
161
172
198
213
208
186
187
184
182
183
185
187
186
185
185
186
190
195
195
192
190
196
204
208
204
198
189
189
189
187
185
181
185
189
200
203
200
193
186
186
191
200
204
198
184
181
193
214
216
196
172
173
198
220
220
187
190
185
180
177
180
185
194
194
191
191
197
206
207
196
194
195
201
200
193
188
190
189
187
184
184
191
200
206
204
200
198
201
204
203
201
200
200
194
182
167
172
194
216
218
202
191
198
214
216
184
190
188
182
178
182
193
204
201
194
187
189
202
211
209
201
196
195
191
186
188
195
197
195
188
187
193
204
208
204
199
199
204
205
201
198
198
201
199
185
171
167
184
209
221
213
198
191
196
200
179
187
190
188
185
188
197
204
202
192
181
182
192
206
207
196
187
184
184
187
191
200
202
199
193
190
191
195
198
197
199
199
197
191
186
188
197
202
201
195
191
194
202
212
211
199
184
174
178
185
176
180
185
187
185
186
188
195
198
193
189
186
191
198
198
190
184
184
187
191
192
191
193
195
193
190
189
191
195
199
201
200
192
183
177
185
199
200
195
195
208
223
226
215
202
189
176
168
165
175
177
175
172
175
176
175
178
187
194
197
197
197
198
197
193
190
189
196
196
189
181
180
183
185
186
190
194
200
203
201
201
201
194
185
182
188
195
194
186
188
203
217
214
202
195
193
189
179
171
177
181
176
173
179
181
178
178
185
193
196
196
199
202
198
190
186
189
195
189
179
175
180
187
186
185
190
202
211
208
200
196
199
198
194
185
186
188
191
189
190
193
190
183
182
190
198
196
192
188
193
185
182
188
192
190
183
183
189
193
190
189
194
199
196
186
180
183
184
178
174
184
198
206
199
190
192
201
208
198
183
178
186
197
198
190
184
187
196
202
201
190
177
173
180
191
198
197
195
194
197
186
188
191
190
186
182
184
188
188
185
184
188
192
190
185
185
188
187
180
180
192
208
215
208
198
193
195
193
184
173
169
181
193
198
192
188
193
202
208
205
194
188
190
194
197
198
194
195
195
189
182
188
189
184
179
180
185
187
185
183
185
190
190
188
188
190
193
192
191
191
198
200
202
204
200
194
185
185
184
183
181
182
189
192
193
192
198
198
199
193
194
199
204
203
199
193
190
192
196
192
184
193
192
185
182
185
189
189
185
183
184
189
190
190
191
192
192
191
195
198
197
191
187
193
198
192
184
184
194
200
197
192
189
191
195
196
194
191
187
184
190
197
203
200
194
189
186
186
196
206
196
199
196
195
197
198
197
195
190
186
181
181
185
191
195
194
190
189
191
196
197
192
187
192
195
189
184
185
194
203
201
194
193
197
199
197
195
193
193
191
190
191
191
192
190
189
187
186
195
209
197
195
193
197
200
199
197
195
193
190
180
175
179
189
196
201
202
196
190
188
190
195
198
197
194
188
185
183
185
191
194
195
195
198
198
195
199
200
202
202
197
191
191
194
196
196
194
193
194
199
183
180
185
192
196
195
193
192
192
188
181
178
182
189
195
205
214
211
192
179
177
193
203
203
196
190
190
186
182
183
190
196
197
194
189
191
195
200
203
202
197
194
192
198
202
204
201
200
196
194
179
183
185
189
188
190
193
191
187
181
181
186
192
191
191
199
211
210
193
177
175
192
204
206
200
196
195
193
186
185
195
203
200
188
180
184
194
201
199
192
188
190
191
199
204
204
200
199
199
205
194
200
191
183
182
188
193
190
181
177
183
191
195
192
189
192
195
193
188
180
184
195
203
205
202
197
196
192
187
187
195
207
203
190
179
180
192
200
196
185
181
185
190
196
200
198
194
192
199
213
205
197
184
176
182
185
183
177
176
180
188
192
191
191
190
189
185
179
177
183
190
194
195
193
191
190
189
186
183
179
185
193
198
190
182
183
189
194
187
183
182
187
189
192
193
194
193
193
197
202
195
176
171
179
187
186
175
173
178
184
190
190
187
189
188
186
180
176
177
184
187
185
183
177
177
178
181
184
183
175
177
182
189
189
189
186
186
183
180
183
189
192
190
189
188
192
194
197
196
188
183
169
172
186
193
189
185
183
182
183
184
187
191
189
185
179
176
178
187
190
189
185
183
177
174
174
178
186
189
190
184
182
184
188
191
190
187
183
183
189
194
194
191
191
189
190
192
199
197
187
185
182
186
187
189
190
191
187
178
168
172
188
199
197
190
179
179
187
194
195
196
198
198
192
183
175
179
189
201
203
194
185
182
185
189
188
188
192
197
204
201
198
195
197
195
189
186
187
191
191
195
197
190
183
180
188
191
184
171
164
175
193
205
202
197
193
193
188
186
189
197
205
209
201
189
182
183
190
200
200
193
185
182
184
186
184
186
193
204
209
206
203
204
203
198
189
182
178
182
188
199
194
187
180
180
185
188
180
174
179
190
195
195
194
198
198
194
184
174
172
181
192
198
198
193
189
187
190
190
190
186
184
183
185
187
183
179
181
192
202
206
206
204
199
195
189
183
180
180
184
188
185
184
184
183
181
175
176
181
194
197
193
186
186
190
190
182
172
169
167
171
176
185
194
194
193
191
193
195
194
189
184
183
190
194
192
184
178
183
192
202
201
193
187
183
183
186
186
187
189
186
185
185
189
188
180
172
175
184
195
196
191
186
188
187
179
171
170
175
180
182
183
188
195
194
190
190
199
211
211
200
185
184
194
203
203
194
188
189
192
193
190
187
183
182
184
189
193
197
197
205
193
187
193
201
197
185
178
183
190
194
191
190
190
189
181
171
173
184
195
200
198
195
196
194
186
184
194
211
215
206
191
186
195
203
204
197
193
193
192
190
187
188
189
188
189
194
205
209
199
212
195
186
195
213
216
202
189
186
188
193
194
193
191
195
194
188
186
191
203
210
203
193
191
192
189
181
182
195
206
208
199
190
194
202
203
200
199
198
197
194
193
194
195
195
194
202
213
211
200
198
188
186
197
207
209
203
196
194
193
193
192
192
193
198
200
199
195
196
202
204
195
182
180
188
194
190
185
191
202
206
201
193
193
198
202
206
206
210
210
210
204
199
196
195
194
198
203
207
203
187
187
190
194
195
192
190
195
199
196
189
183
185
191
194
193
192
193
194
194
192
187
180
179
186
194
203
206
203
199
195
190
190
192
194
197
202
206
213
218
216
210
200
197
197
191
185
184
194
206
196
194
190
189
184
183
186
192
197
196
186
177
174
178
184
187
189
191
190
184
182
186
190
189
184
189
204
217
216
199
185
182
189
191
189
183
188
203
210
209
201
195
195
201
204
194
181
177
189
201
202
196
187
184
184
186
188
191
195
195
189
179
172
174
183
197
204
202
190
181
180
189
195
194
182
180
190
207
213
203
193
191
194
194
185
180
187
200
205
192
178
175
185
200
209
202
193
186
190
193
195
194
188
183
184
187
191
192
193
196
201
194
181
175
187
209
220
213
196
186
188
193
196
193
187
182
189
202
211
211
205
200
197
195
194
199
205
210
204
190
177
176
187
197
201
200
196
199
198
197
181
193
196
190
182
183
189
194
195
198
205
208
199
190
193
204
207
204
197
196
196
195
191
190
193
199
204
208
211
212
206
197
193
194
204
214
219
214
203
196
194
196
198
193
189
188
194
203
210
210
184
193
202
196
183
179
185
193
196
198
204
210
212
208
196
182
179
186
196
201
196
189
185
190
197
203
206
206
205
200
196
193
189
192
200
207
207
202
197
195
198
201
197
190
181
181
192
204
211
209
187
191
197
200
191
184
185
191
195
195
192
195
208
214
199
176
166
180
199
204
195
188
191
197
201
196
194
193
193
193
194
193
189
186
187
191
190
191
191
191
191
192
194
191
189
187
191
196
200
195
187
185
191
196
197
191
189
189
192
191
186
183
193
204
202
190
184
189
199
202
197
198
205
207
202
193
191
192
194
197
198
194
186
181
183
192
199
199
193
189
190
193
198
201
198
190
189
187
187
187
185
184
189
194
199
198
195
191
190
192
191
188
188
190
198
201
201
194
191
193
200
206
210
206
199
197
199
199
200
200
195
187
178
180
191
206
213
210
200
190
190
194
201
201
195
188
186
185
189
193
185
187
190
194
201
202
199
192
190
194
205
206
199
189
191
198
198
189
181
185
196
205
204
196
196
201
204
204
199
191
183
178
178
192
206
211
209
203
198
192
189
189
191
191
188
188
190
194
199
208
185
190
193
198
203
203
198
189
187
192
203
211
206
195
188
188
188
183
179
183
192
203
202
198
198
200
202
202
197
191
181
180
192
209
214
205
191
189
196
200
192
181
178
184
188
190
194
198
202
208
187
192
196
200
203
199
193
185
185
188
192
197
197
195
193
188
189
191
193
192
196
202
210
207
199
193
193
199
201
196
190
191
202
213
213
203
188
190
202
208
201
190
184
187
188
191
192
196
202
205
183
188
202
211
206
193
185
185
192
197
197
193
192
193
196
200
201
198
196
194
191
190
194
198
195
191
188
186
184
185
188
193
196
196
192
186
176
178
190
198
195
187
186
193
200
198
195
198
204
204
185
191
200
206
204
195
195
195
194
193
193
194
199
198
197
189
189
192
192
188
182
184
194
201
199
194
188
181
178
180
181
183
188
195
193
187
179
181
194
203
201
186
181
189
198
196
186
181
186
195
196
197
198
196
191
194
198
201
198
194
191
195
200
202
199
188
185
185
188
183
176
176
184
198
203
196
187
175
172
177
182
188
192
196
196
197
192
193
197
199
195
186
184
189
196
193
179
166
166
180
196
195
190
187
189
194
196
197
199
197
192
190
194
201
204
200
189
183
183
184
180
176
182
197
205
202
187
174
168
177
188
199
200
198
199
202
208
206
197
190
189
190
193
195
193
189
181
170
169
180
194
187
180
185
198
206
198
188
187
187
187
184
187
195
207
205
194
185
183
187
189
189
193
200
206
205
192
179
171
179
190
198
198
197
196
202
209
205
192
184
187
199
205
199
188
185
182
187
188
195
193
183
175
181
201
211
203
184
173
172
179
183
187
190
196
198
194
187
185
187
194
202
205
205
206
203
195
186
184
185
189
185
183
185
191
199
199
196
189
187
196
209
213
200
181
171
178
190
199
205
193
184
175
176
192
205
203
193
178
175
185
194
193
186
181
183
189
187
181
181
192
202
207
205
195
192
188
187
191
196
191
181
175
182
194
197
193
190
194
202
208
210
211
200
182
168
166
180
196
207
191
184
177
175
179
188
192
192
189
194
197
201
193
182
177
180
186
188
181
179
186
195
198
195
192
188
188
186
188
192
191
187
183
187
193
192
187
188
196
206
209
205
198
197
191
180
172
178
193
206
186
180
178
179
179
184
187
190
193
198
197
193
185
181
178
182
189
194
191
185
181
185
191
194
194
196
190
184
177
179
187
195
195
186
180
178
179
184
186
192
196
195
194
194
190
190
185
190
198
202
179
176
177
184
189
191
190
188
189
188
184
183
185
188
191
193
198
205
206
195
182
181
189
196
199
197
192
182
172
176
189
199
195
176
164
170
181
185
183
181
187
194
196
192
185
180
182
189
194
193
174
173
176
186
190
194
191
185
180
179
180
187
192
193
194
194
197
206
209
200
191
186
192
198
196
191
186
184
187
192
193
191
183
172
168
179
193
198
193
184
185
195
200
194
179
167
171
181
187
188
176
176
178
181
184
185
185
180
180
183
192
198
199
192
187
186
192
196
198
198
198
196
196
193
186
181
184
194
205
208
195
181
171
176
187
196
203
203
199
194
189
192
197
195
186
176
177
188
199
199
182
184
181
179
176
178
183
182
183
190
197
202
199
189
185
185
190
192
190
191
194
196
193
188
184
183
187
198
207
207
194
179
176
185
197
196
193
195
197
195
190
186
190
195
196
195
197
204
213
210
187
192
188
179
177
184
194
198
195
191
192
194
195
192
190
189
190
190
187
188
193
194
193
191
189
188
187
188
192
195
194
191
189
187
185
180
176
180
187
190
191
189
191
198
201
201
203
207
214
212
188
193
191
186
184
190
200
204
199
191
188
187
190
193
193
189
187
186
192
198
203
202
199
194
190
183
178
177
182
191
199
201
195
184
178
174
175
179
181
187
193
199
202
203
205
203
201
198
203
205
182
188
190
190
190
191
196
201
199
195
190
187
188
188
187
185
184
189
198
207
209
204
197
191
183
177
178
181
189
199
207
206
199
188
187
191
191
188
182
187
200
211
210
207
208
207
200
192
186
191
184
188
191
192
189
186
188
196
199
198
194
189
189
186
181
179
184
193
199
197
195
193
188
183
178
183
190
197
202
203
208
210
203
197
200
204
202
192
184
188
204
214
212
210
213
218
211
193
182
187
199
199
196
192
185
180
184
192
195
192
183
185
188
186
178
174
182
191
187
178
176
182
188
188
186
193
202
207
203
199
205
212
212
204
195
193
194
191
188
190
199
206
210
212
217
219
213
202
195
195
204
203
197
191
186
184
187
193
189
178
173
180
187
188
181
176
181
181
172
164
173
192
203
200
189
191
196
196
190
188
195
209
214
204
186
176
182
193
197
194
190
197
208
212
209
203
205
212
213
201
189
189
188
187
185
188
190
190
185
179
176
182
188
189
187
185
184
180
172
174
188
204
210
199
186
176
179
181
185
186
192
204
206
197
184
177
186
199
202
192
189
197
208
204
190
184
194
213
213
195
173
179
182
185
189
191
190
187
183
182
186
188
188
188
190
191
188
185
183
192
203
203
191
180
174
174
177
185
194
200
200
198
190
187
184
189
201
202
193
183
191
203
209
197
180
179
191
202
199
185
174
181
180
183
185
186
187
185
182
181
184
189
190
192
194
195
193
192
195
206
208
195
175
168
176
184
186
195
206
213
207
196
184
181
189
199
206
201
185
178
192
208
213
203
195
190
189
189
188
191
189
184
176
172
175
179
182
184
184
181
181
186
192
195
198
198
197
196
197
201
202
196
183
180
185
187
189
192
197
203
201
195
190
190
196
201
204
198
192
190
199
208
214
215
214
205
188
178
186
203
193
183
172
166
173
177
181
184
186
185
185
190
195
196
197
199
203
200
192
188
192
201
203
196
187
185
188
188
184
184
187
193
198
200
197
192
192
195
199
200
198
199
204
212
216
205
190
182
187
203
187
185
180
177
179
182
185
187
188
190
193
196
197
193
191
194
200
199
188
177
182
197
206
197
187
186
193
192
184
175
182
194
202
198
186
177
177
185
192
196
192
189
190
198
203
200
199
194
191
193
184
198
199
193
186
186
190
191
191
191
194
196
197
192
186
187
194
194
188
179
183
194
199
195
189
193
202
201
190
184
192
204
205
193
178
173
177
183
187
184
185
186
187
192
196
202
204
202
197
193
195
208
206
193
185
186
192
195
191
189
188
189
192
191
189
191
191
190
188
189
191
195
197
195
190
194
197
195
190
190
199
208
205
194
186
184
192
192
187
183
186
189
191
196
203
206
203
201
200
204
200
194
182
179
183
187
189
188
185
185
186
185
184
187
190
195
192
187
185
188
191
194
196
192
188
185
183
183
185
185
189
194
195
193
192
195
196
194
188
188
190
191
190
198
207
206
198
194
198
209
195
171
161
171
184
186
179
172
172
181
186
184
179
178
185
191
192
189
182
181
182
186
189
189
188
184
182
184
186
185
183
182
184
186
190
192
189
185
183
186
189
187
185
191
202
202
195
189
195
203
190
170
168
179
184
179
170
165
169
178
185
187
183
176
177
185
193
196
191
185
182
183
186
189
189
190
192
195
196
195
193
189
185
184
188
189
186
182
183
184
189
192
189
191
197
195
192
188
190
193
188
186
190
186
180
171
168
170
174
179
186
190
189
183
180
186
196
205
201
197
194
193
193
191
189
190
191
194
197
201
208
208
201
194
191
191
195
195
195
197
203
205
206
200
197
192
188
185
182
183
188
197
196
187
175
170
174
180
182
186
189
194
194
191
192
194
196
198
191
191
195
199
196
193
190
189
189
187
187
195
206
210
210
208
207
203
198
198
204
210
215
211
203
197
193
192
192
189
183
181
184
191
191
188
179
177
181
188
193
194
191
189
190
196
201
199
191
176
167
166
176
182
189
193
195
194
190
188
189
195
196
196
200
206
208
200
186
183
195
210
208
193
180
176
184
197
203
201
194
189
180
180
186
191
189
185
183
188
196
199
193
183
182
192
199
197
185
173
166
165
169
175
185
193
195
192
189
190
197
201
197
192
187
191
194
184
172
168
182
197
197
182
167
168
182
198
206
205
199
195
182
178
183
193
197
190
183
186
195
197
191
180
179
186
190
188
182
182
187
190
190
188
190
193
189
181
181
189
201
209
206
195
184
183
180
175
173
176
186
195
194
189
185
188
193
201
206
206
200
193
193
182
182
192
200
196
187
187
191
195
190
182
179
183
185
180
179
182
190
203
207
202
195
191
184
182
181
190
198
205
205
199
188
183
182
180
187
192
196
194
193
195
202
205
204
204
209
212
204
191
202
191
184
191
200
199
192
186
186
187
189
186
185
187
188
184
180
180
187
198
204
202
194
192
194
195
192
190
195
203
204
198
188
183
187
194
199
200
194
190
188
190
197
200
201
202
209
215
209
195
204
198
193
193
194
191
186
184
183
183
185
190
196
198
197
189
186
186
188
195
197
193
192
194
199
199
194
189
196
205
205
194
182
182
191
199
198
194
188
187
188
187
188
193
196
196
199
203
206
204
200
201
196
190
186
181
182
186
190
191
189
194
198
199
195
188
188
191
197
197
192
189
190
193
193
192
188
190
199
204
199
187
179
184
193
197
190
183
184
190
196
195
194
197
201
195
187
187
197
207
197
195
188
184
181
182
184
192
198
199
196
193
195
197
193
188
187
188
190
189
187
188
190
193
186
180
187
195
201
195
186
183
186
192
194
192
186
184
188
195
198
199
204
210
212
205
193
189
194
199
193
187
182
181
182
183
186
192
198
201
197
192
192
196
203
199
190
184
179
179
181
187
196
197
191
185
191
198
199
190
184
189
198
201
196
191
189
196
197
194
190
190
197
205
210
208
205
202
196
188
179
182
188
190
187
183
184
190
197
203
200
194
191
195
202
201
193
188
184
182
181
186
197
207
207
201
198
198
199
195
189
192
201
205
200
197
200
201
199
192
188
186
192
192
190
198
207
215
206
188
169
182
197
199
188
180
183
192
203
209
207
200
193
186
185
185
189
196
200
197
186
184
192
206
211
205
197
197
201
199
190
189
196
207
211
210
206
203
200
196
191
191
190
184
178
186
204
217
215
202
173
183
196
196
183
175
180
196
212
217
212
204
197
186
178
173
177
192
204
201
187
180
183
195
202
200
194
192
198
196
189
185
190
203
211
210
207
202
203
199
194
190
188
186
183
190
202
213
214
205
184
184
190
187
180
177
182
196
209
207
200
195
200
202
196
184
177
182
191
192
187
184
187
194
199
197
190
188
191
196
197
191
187
188
192
194
197
199
208
210
201
192
191
195
201
204
202
201
198
194
183
185
189
190
187
186
189
193
195
192
187
188
201
212
214
200
187
182
186
193
196
198
199
201
198
195
189
187
191
204
210
202
186
173
172
176
183
192
203
213
216
210
206
207
210
209
201
192
187
187
180
184
190
194
196
197
196
191
186
189
191
194
197
201
203
200
192
187
190
201
208
209
202
197
194
195
193
189
190
201
205
197
183
175
176
179
181
179
187
201
212
213
211
204
200
199
198
196
193
194
181
186
189
194
201
204
199
189
184
189
203
206
196
186
184
188
193
190
191
199
205
203
194
188
190
197
198
192
188
188
187
183
185
194
200
195
185
179
182
189
191
192
193
192
187
188
195
202
208
208
188
187
184
191
202
207
200
185
176
183
195
200
196
184
181
185
191
193
190
188
193
197
197
195
193
195
197
193
187
182
179
185
200
214
217
205
195
190
194
195
188
183
185
187
187
186
191
200
207
210
191
187
182
190
202
207
201
186
173
168
172
180
189
194
191
189
192
195
190
181
183
197
211
214
201
189
190
190
188
188
189
200
213
216
212
201
196
201
208
210
205
197
194
192
188
184
188
196
205
207
180
190
209
221
214
203
191
191
194
197
194
189
187
189
197
200
199
194
193
192
191
188
184
186
188
189
187
182
180
183
185
192
201
212
213
200
179
171
179
195
198
193
191
197
202
202
204
208
208
202
188
193
204
210
208
204
209
214
211
203
192
188
189
193
198
199
200
197
192
187
182
180
182
187
190
190
186
182
177
178
183
193
206
214
211
199
188
180
187
196
193
186
181
186
193
199
203
208
207
199
197
197
194
189
187
194
208
215
211
201
190
187
189
193
199
200
198
195
192
185
178
176
181
187
191
190
187
186
187
189
191
195
199
202
200
201
199
194
191
188
183
182
180
183
189
195
198
196
191
186
198
193
181
176
183
192
194
193
190
189
188
189
189
194
201
203
198
194
192
190
185
180
182
185
187
188
187
190
194
200
200
198
196
196
199
205
211
206
192
176
173
181
189
192
191
193
192
189
182
178
192
178
166
168
184
196
189
170
165
173
186
190
191
196
202
204
198
190
191
195
194
188
182
183
184
184
184
189
194
199
198
196
196
198
202
205
210
201
184
168
173
192
209
212
202
194
189
186
183
186
184
171
163
171
189
200
192
175
167
171
185
192
192
194
200
201
196
190
189
193
195
192
188
185
184
182
181
187
194
198
194
190
191
198
201
198
195
191
183
174
178
197
220
225
213
196
184
181
182
190
177
171
169
177
194
200
197
193
189
186
187
188
189
189
197
200
200
192
186
185
190
198
198
195
187
181
179
184
193
200
192
179
176
184
197
197
190
189
192
191
190
194
208
221
216
197
179
171
175
189
170
172
178
185
190
195
195
196
199
195
190
183
182
188
200
211
206
193
179
175
184
198
202
196
187
181
179
185
196
201
192
177
168
179
194
199
195
191
197
202
195
190
194
205
209
197
180
178
187
192
170
174
179
185
187
189
189
190
192
196
194
190
190
200
210
214
207
191
176
169
175
187
193
191
185
181
181
186
191
192
191
186
179
179
191
199
197
190
190
193
194
194
194
198
201
198
193
198
205
199
175
176
177
178
184
189
190
187
188
191
197
203
207
208
208
202
196
190
184
174
170
175
184
187
184
181
183
186
187
188
191
193
191
183
184
187
189
185
182
181
185
191
194
197
200
202
204
204
200
192
185
179
174
178
185
189
191
187
189
194
203
209
209
198
191
185
186
190
191
187
180
181
189
194
187
180
182
189
196
197
191
188
184
183
182
179
183
185
186
183
181
179
182
190
200
205
207
198
185
181
188
178
175
180
185
188
185
182
185
195
205
206
194
178
173
176
184
188
191
192
196
200
203
199
191
183
185
193
206
206
191
175
173
181
190
190
187
189
198
198
190
178
174
178
191
201
203
196
188
189
188
180
180
181
186
187
184
175
178
190
201
198
179
163
163
174
186
186
186
194
206
206
200
194
195
191
187
188
193
194
183
169
168
180
194
195
190
189
197
204
207
197
187
177
176
182
191
197
199
199
190
190
186
180
179
187
186
179
175
182
191
195
183
170
170
179
187
185
185
196
205
198
186
182
190
194
189
179
176
181
184
181
176
181
186
189
187
185
189
201
213
217
206
186
175
175
188
201
209
207
192
194
187
178
177
187
191
186
179
180
187
194
193
188
187
187
186
185
189
200
207
197
183
179
184
188
190
188
186
193
197
195
188
185
185
185
185
184
187
198
207
210
201
188
183
187
199
208
212
211
193
193
188
184
186
192
196
193
186
183
187
192
195
193
189
185
184
187
197
205
208
205
196
186
176
177
184
197
206
205
200
195
193
196
199
198
194
189
192
199
202
193
181
178
187
198
202
205
205
210
191
193
194
195
195
196
197
198
193
184
184
188
190
187
180
177
183
192
199
198
200
203
203
193
177
172
180
195
203
201
196
194
197
206
215
214
206
201
199
202
201
192
184
183
192
200
197
192
194
203
193
196
197
194
186
185
192
197
193
182
177
183
191
188
178
174
182
193
193
186
184
190
195
193
181
176
180
187
191
191
194
198
203
206
208
208
207
205
206
205
198
200
206
211
210
202
192
190
197
204
194
197
192
179
172
176
187
194
190
181
175
184
192
191
184
177
180
184
180
172
174
181
187
187
181
177
177
180
185
193
203
209
206
198
187
185
195
207
208
198
192
198
219
229
219
200
191
198
207
207
193
191
182
173
177
186
189
190
184
184
188
191
191
190
185
180
175
171
168
173
184
190
187
181
177
174
172
177
185
199
208
209
201
185
172
174
193
209
203
184
175
185
204
208
200
188
191
203
206
200
184
181
176
183
195
202
194
186
182
187
195
195
190
187
187
185
176
168
170
185
199
201
181
168
167
174
179
183
192
199
203
197
187
175
175
188
204
210
191
170
166
177
183
179
176
182
195
204
194
185
176
177
179
188
197
199
192
185
183
185
189
190
190
191
193
192
186
179
183
197
206
197
173
162
170
185
192
194
195
197
196
191
182
176
185
202
217
210
187
171
176
185
186
177
180
192
199
197
186
181
183
181
179
182
181
179
181
185
186
184
180
183
190
194
199
199
199
195
196
198
199
194
179
171
175
188
198
198
194
191
191
192
189
188
192
203
208
201
193
190
198
208
209
202
198
195
189
183
183
191
191
184
179
175
175
174
179
184
187
185
182
185
191
192
193
194
198
199
194
189
190
194
190
183
178
184
192
195
190
185
186
195
200
200
195
190
189
194
202
210
213
215
216
213
203
187
175
174
182
192
191
188
181
179
182
185
184
182
184
188
196
197
194
187
181
181
186
190
188
185
185
193
192
185
178
182
190
194
186
181
185
198
209
205
190
179
177
189
203
210
206
201
200
200
193
185
182
181
183
182
185
191
192
191
190
191
189
184
184
190
196
199
198
192
186
182
181
185
187
187
189
190
190
184
183
191
196
195
187
184
191
201
205
197
188
181
182
189
197
200
197
188
183
182
188
199
205
202
190
178
180
187
191
193
190
191
192
195
195
192
190
190
195
198
199
196
192
189
188
189
189
189
189
191
195
201
202
195
188
188
197
204
201
193
188
190
191
191
194
197
197
190
181
181
195
212
218
211
198
192
178
175
179
183
187
190
196
201
204
198
188
182
183
191
199
203
200
193
188
186
185
188
194
196
201
202
200
194
186
185
189
194
193
192
192
194
193
192
194
198
199
189
181
190
207
213
202
192
196
207
180
171
169
178
187
189
191
192
196
197
191
182
176
177
189
201
208
201
188
179
179
186
195
200
200
200
199
196
189
183
176
179
184
191
197
199
196
194
193
194
189
180
177
192
209
207
186
173
184
206
188
183
183
184
184
180
173
173
180
192
194
188
177
172
182
198
212
209
193
182
179
186
190
196
200
203
202
197
192
185
185
188
188
193
197
202
204
200
191
184
180
181
184
193
202
202
190
178
180
189
193
199
198
190
180
171
168
171
178
190
195
191
182
175
179
193
207
208
201
194
192
190
189
192
200
206
202
190
182
188
203
212
206
197
196
202
210
205
192
184
186
193
198
196
196
197
198
191
182
176
193
202
203
192
179
172
174
187
195
197
192
188
182
183
186
190
193
195
197
199
198
196
191
191
199
206
202
187
181
191
208
217
211
200
195
199
206
206
200
195
196
199
200
193
188
192
196
199
191
185
187
190
194
192
186
185
190
204
210
203
190
180
180
189
195
196
190
186
188
191
195
195
193
193
196
201
202
198
196
197
201
199
196
195
195
194
193
197
204
208
198
189
183
187
189
189
193
195
200
203
184
182
187
194
196
191
194
202
211
206
192
179
179
193
201
201
199
196
192
191
191
191
193
192
188
186
188
193
199
202
202
194
188
189
187
183
182
190
203
208
197
178
176
190
200
202
198
196
198
201
181
178
185
195
198
191
187
199
209
209
197
184
182
189
196
199
201
207
204
198
194
191
189
185
180
175
175
179
190
200
204
203
195
187
183
180
183
192
203
206
199
193
196
205
216
218
211
197
187
183
177
175
182
189
190
184
185
196
206
208
199
186
182
184
188
191
196
197
196
195
194
189
183
181
181
187
191
189
187
189
196
199
197
188
185
184
195
201
204
205
205
209
214
216
215
213
208
197
183
170
179
180
185
187
182
179
184
191
198
194
187
183
184
188
189
190
187
185
183
182
185
187
186
191
198
210
212
206
195
191
187
185
184
186
189
194
199
197
199
199
200
203
206
206
201
194
191
188
185
178
189
191
192
190
183
177
178
182
184
179
178
182
194
200
202
195
190
189
187
183
184
189
198
208
214
213
206
202
201
203
198
184
178
181
192
197
192
184
182
184
186
185
187
192
193
189
185
185
189
196
194
196
193
190
186
181
176
178
182
184
186
193
205
211
207
198
192
194
196
193
193
197
202
210
204
193
182
181
194
207
207
197
187
189
197
199
189
174
171
177
181
184
188
194
202
201
196
196
201
204
192
186
186
187
189
186
182
185
192
198
200
202
204
208
206
194
184
182
186
191
198
201
203
201
191
179
172
174
182
190
194
195
195
199
206
207
197
185
180
189
199
205
206
208
212
213
211
210
204
198
187
183
182
188
194
196
195
193
194
197
193
191
197
205
205
190
171
160
168
180
188
196
201
203
195
188
185
183
179
171
171
180
191
200
203
205
201
195
195
208
221
227
220
207
201
204
210
212
202
186
185
184
193
200
201
198
196
193
192
185
177
175
189
201
201
186
169
164
174
181
181
185
198
207
206
196
189
186
185
176
169
175
188
200
202
196
192
193
198
209
221
224
215
195
185
189
200
205
195
177
181
186
199
206
202
190
185
190
196
189
177
173
177
187
188
183
179
188
199
196
182
177
189
204
204
192
182
186
196
197
187
184
190
201
204
196
190
190
194
196
199
201
200
195
188
191
201
204
194
176
177
183
194
197
185
174
176
191
205
205
189
173
169
174
182
185
188
198
205
201
187
178
180
191
195
189
183
186
196
201
191
185
188
200
206
198
191
192
198
194
186
182
191
203
207
206
203
200
194
186
178
183
189
186
177
173
180
197
209
206
190
177
172
180
189
194
190
187
187
188
186
183
181
188
195
198
192
187
188
192
190
183
184
190
197
195
191
193
204
207
197
188
195
211
222
219
206
196
191
193
184
192
196
191
184
184
192
199
200
195
190
186
190
195
199
197
191
182
175
180
185
188
188
195
201
202
195
187
183
190
196
190
184
186
192
187
179
180
196
214
216
207
203
210
218
220
209
194
188
192
190
206
213
205
197
195
196
194
189
189
192
197
198
196
193
191
190
186
187
191
195
195
192
196
201
203
194
188
187
200
207
200
195
194
198
191
177
171
184
202
212
208
200
198
204
210
210
202
194
192
197
207
211
205
199
197
192
186
181
185
193
196
193
183
182
188
193
196
203
204
204
198
192
191
196
199
197
194
194
202
202
197
197
201
204
200
191
185
187
191
191
190
190
191
194
204
210
211
205
196
204
201
191
192
199
199
192
183
177
180
186
184
180
179
183
197
205
208
206
203
201
197
195
191
192
194
196
197
196
193
189
185
185
188
192
195
199
202
201
192
186
185
190
198
198
200
204
210
207
198
207
191
180
185
198
205
201
191
182
177
176
177
184
191
196
201
207
206
198
187
185
193
199
198
191
187
192
196
194
190
186
186
186
182
180
183
194
201
202
197
195
197
199
200
198
197
199
202
205
198
181
188
192
189
183
183
191
195
191
184
181
184
186
185
189
189
187
182
183
187
189
189
184
188
194
194
190
185
184
187
193
194
201
210
212
205
191
183
187
192
193
188
184
181
180
179
184
196
205
207
191
194
193
186
179
184
197
209
208
198
188
184
183
183
185
189
193
192
188
184
181
181
182
183
182
184
184
185
188
190
198
203
204
200
195
191
194
193
192
187
182
182
180
178
181
187
201
216
222
213
195
194
189
180
181
188
200
212
209
200
189
185
181
179
181
186
193
198
198
190
183
179
177
175
174
176
182
194
201
206
202
197
188
180
179
187
193
197
192
182
177
177
179
180
186
194
209
222
221
204
196
192
183
180
184
191
197
193
188
187
188
187
181
177
177
182
188
196
203
202
193
180
173
170
170
172
180
195
207
209
200
187
181
181
183
189
192
195
189
179
177
180
187
188
188
193
201
208
205
194
193
190
182
178
181
188
182
172
168
176
188
191
188
182
180
182
184
189
197
202
196
179
170
168
170
173
176
187
200
203
198
192
194
199
200
192
189
189
185
180
179
189
199
198
194
193
196
194
190
189
190
188
183
179
176
175
175
171
174
184
192
195
195
195
193
188
184
183
190
195
190
180
174
178
180
176
173
179
192
203
202
200
205
208
202
191
184
187
186
181
178
183
194
202
203
199
195
190
184
188
184
188
190
187
181
176
178
188
196
200
196
191
194
196
199
196
186
182
183
187
188
185
186
191
192
183
174
180
194
204
203
194
189
189
193
190
187
191
189
180
168
163
178
199
209
205
194
187
187
190
175
187
197
203
196
190
187
195
206
208
194
182
182
190
201
201
193
184
180
185
192
198
200
201
196
188
186
189
198
204
198
181
170
177
192
203
204
196
191
184
170
168
178
195
200
195
185
190
197
196
173
189
200
205
199
193
190
193
196
199
194
181
179
188
200
203
195
187
183
184
193
199
201
198
192
190
190
192
197
199
194
185
176
182
199
215
215
201
193
190
192
194
196
196
190
185
187
203
213
204
186
192
192
184
182
185
187
187
191
196
199
193
192
193
196
194
191
187
185
185
182
185
188
185
182
181
184
189
193
197
195
197
194
195
196
200
201
196
195
198
204
208
204
197
191
195
204
214
213
204
204
190
175
165
165
174
182
186
190
198
207
206
200
193
184
180
182
185
188
185
177
176
180
184
180
175
177
188
196
201
201
202
202
198
188
177
176
184
197
203
201
192
187
189
197
212
218
215
204
199
205
181
170
166
170
177
183
182
188
198
207
201
189
175
172
177
184
186
187
186
185
185
184
189
190
186
185
190
204
206
198
189
188
193
189
176
171
184
200
204
199
181
174
180
193
204
207
201
195
197
188
177
175
181
188
191
185
177
177
184
194
191
173
161
169
185
191
185
183
190
200
202
194
193
200
204
195
190
193
196
191
179
176
183
193
192
187
188
199
202
203
196
185
182
180
181
183
182
184
194
181
183
184
185
191
192
186
171
163
170
181
185
176
173
183
196
194
183
180
194
209
206
192
189
203
212
205
191
184
188
188
183
179
182
193
199
198
192
193
199
208
214
207
192
180
174
176
180
185
193
186
192
186
177
176
182
182
172
163
165
175
187
193
199
202
200
190
182
183
194
206
202
188
183
190
201
204
200
196
194
193
188
189
190
196
197
196
189
190
198
206
211
200
192
183
188
193
196
198
200
191
192
182
173
171
180
184
178
169
172
183
194
203
206
200
190
183
184
187
193
197
199
194
187
180
180
190
203
206
198
188
186
192
203
205
200
191
188
193
199
199
190
178
178
183
190
197
200
201
205
189
185
180
178
181
186
193
191
185
181
188
197
203
197
184
178
183
192
195
192
193
199
204
193
177
166
175
190
198
190
178
176
190
209
217
210
200
200
206
206
195
176
168
171
177
178
181
187
199
207
178
180
183
185
185
189
197
200
194
187
188
196
201
197
184
179
187
196
198
192
191
192
192
189
178
170
173
183
189
190
183
178
187
201
209
211
208
212
216
209
193
177
178
184
186
177
171
178
197
209
184
190
186
177
172
178
190
196
193
187
187
194
198
197
188
182
186
189
191
188
183
179
173
177
181
182
180
181
189
198
199
191
185
186
192
199
205
212
213
201
188
177
190
203
201
188
175
178
195
210
196
193
180
169
169
175
180
179
181
185
192
195
195
191
188
183
175
173
177
182
182
177
173
177
186
188
181
175
182
195
200
194
185
182
185
188
197
202
199
185
175
175
189
200
200
191
182
182
192
205
197
184
172
173
182
187
182
173
174
186
196
197
192
188
187
182
174
168
167
181
192
192
188
187
189
191
183
179
176
178
182
184
184
185
186
192
199
200
188
172
170
173
177
180
186
191
194
195
189
194
182
174
177
188
198
199
192
186
187
189
190
191
190
191
193
193
185
176
177
185
199
204
196
186
188
193
195
191
180
174
174
178
181
183
187
198
204
201
187
174
175
180
177
172
176
193
204
203
193
187
176
178
187
197
197
193
193
202
204
190
179
178
186
193
195
194
191
189
186
188
194
194
188
183
185
195
202
200
193
182
182
185
186
186
189
195
201
200
192
186
190
196
194
186
180
186
192
196
192
185
183
182
189
191
191
189
191
200
201
187
174
168
174
183
187
186
190
195
195
189
184
181
180
180
183
187
193
197
195
192
189
191
192
193
193
193
195
199
198
194
191
196
202
199
188
176
173
180
187
183
188
182
178
182
190
193
189
184
182
180
176
174
175
180
182
182
189
191
194
190
184
179
180
183
184
183
186
189
191
191
191
193
196
198
195
194
195
200
203
198
188
186
196
200
194
184
177
180
182
179
183
176
177
185
194
197
189
178
169
173
179
186
192
193
196
193
191
187
188
186
184
180
182
186
191
193
192
190
188
189
194
196
194
193
191
191
193
197
202
200
192
186
188
192
194
199
201
197
182
174
166
174
186
195
194
192
187
182
179
179
182
191
202
213
215
207
198
190
187
186
182
182
183
189
199
207
206
196
188
189
198
203
198
191
187
188
190
193
199
203
202
192
183
184
192
205
211
204
188
179
161
176
192
199
191
186
189
197
199
193
185
185
198
210
214
211
203
197
190
185
182
185
187
190
196
205
206
198
189
185
190
196
196
191
187
189
192
195
201
204
199
187
177
183
195
201
195
188
187
194
168
180
189
193
188
186
195
204
208
201
188
182
184
194
203
208
207
202
191
184
184
188
191
191
190
194
198
198
190
183
178
183
188
190
193
196
201
207
208
201
186
172
170
186
201
199
184
174
183
201
183
190
193
186
182
187
195
200
204
199
192
184
179
184
192
203
205
198
189
183
187
189
191
192
194
195
195
196
191
186
184
184
186
188
189
194
202
209
207
194
180
169
172
185
200
202
193
182
183
192
194
203
199
189
183
187
194
196
195
195
192
188
181
179
184
193
192
189
186
186
189
189
191
195
201
202
193
185
180
185
198
204
197
185
177
183
198
206
199
188
181
180
181
183
192
200
208
202
193
188
199
208
208
198
187
189
194
197
198
195
191
186
183
183
183
184
187
190
196
197
197
194
193
194
198
200
193
183
177
186
202
210
201
185
175
181
196
204
197
185
183
190
195
191
190
192
198
202
202
200
197
201
205
203
195
191
195
201
205
200
191
184
185
189
190
188
193
199
203
202
201
198
195
192
189
192
196
197
192
191
194
195
194
187
184
190
201
207
205
194
187
189
205
214
204
189
177
182
199
211
191
191
195
201
198
192
191
197
204
201
193
186
189
195
197
195
196
200
202
199
196
195
194
190
184
188
196
201
201
198
196
194
191
191
195
199
203
209
208
201
191
190
205
221
219
200
179
174
187
202
186
183
188
195
192
184
183
190
200
200
195
192
193
196
197
194
193
194
190
185
183
188
188
188
189
191
194
192
190
195
200
202
199
197
198
202
204
206
206
204
198
196
200
209
214
207
195
182
177
182
173
176
185
188
181
177
182
193
201
200
195
194
196
195
191
190
190
189
182
179
178
178
180
187
194
200
198
189
183
184
192
196
198
198
199
202
202
202
202
205
207
204
199
193
195
197
195
185
178
177
164
172
186
189
180
178
187
202
207
200
188
187
191
196
194
191
191
189
184
179
177
179
182
189
197
204
202
198
190
185
180
181
183
192
198
199
196
195
198
204
208
206
198
190
184
182
182
185
189
190
169
177
191
196
189
182
185
197
203
196
180
176
186
196
200
196
193
192
187
182
180
185
192
199
200
201
199
198
199
198
192
184
180
187
195
196
190
186
190
195
200
197
194
192
191
187
184
188
194
197
178
183
192
199
196
184
175
180
187
189
179
176
182
194
201
199
193
190
185
185
190
198
205
203
199
193
189
188
194
203
206
200
193
190
193
195
191
185
185
185
188
187
189
191
195
198
197
195
195
189
186
186
190
196
196
184
175
175
184
191
184
178
179
188
196
197
189
181
179
186
197
208
209
205
197
191
191
187
182
186
193
199
196
189
190
197
198
192
184
187
193
195
192
189
192
195
197
194
192
188
190
191
192
194
196
194
193
188
188
187
182
176
175
183
189
187
182
176
176
182
192
201
207
205
196
194
193
189
180
172
169
175
179
179
188
198
202
194
190
196
210
212
201
186
181
184
189
192
192
196
197
197
197
197
199
200
201
196
190
182
173
169
174
183
186
182
180
183
186
185
182
188
201
205
198
192
187
190
191
184
172
170
173
179
190
197
198
191
190
199
212
212
200
186
180
185
190
192
192
196
201
199
198
198
196
191
186
188
189
182
173
166
173
184
189
186
183
189
198
192
183
184
196
204
198
184
176
185
196
205
199
189
186
189
195
194
191
188
189
192
192
192
190
192
196
196
197
191
187
182
191
191
192
193
185
176
171
176
187
187
177
166
168
181
191
192
189
190
195
197
193
189
188
191
192
187
181
182
194
203
204
194
189
190
195
194
190
189
193
191
180
176
188
205
214
208
196
187
180
176
180
188
191
188
182
177
178
184
192
192
184
170
166
172
187
194
194
190
187
189
192
188
181
183
193
200
195
187
185
190
188
183
181
188
195
194
190
191
199
197
187
181
190
209
215
205
192
183
179
183
181
194
201
195
189
190
195
197
197
191
190
187
179
176
182
193
197
194
188
184
179
177
178
186
199
206
202
194
187
188
185
180
181
191
203
203
194
191
197
202
197
188
189
194
200
200
194
188
188
192
190
207
212
202
190
192
196
197
188
188
193
198
196
189
185
191
195
195
192
186
181
179
184
193
200
204
202
199
200
202
198
192
196
207
217
216
206
195
196
200
196
187
182
183
190
198
199
196
194
195
197
208
210
197
184
181
185
187
185
188
193
196
196
194
192
193
194
193
194
196
197
193
194
196
197
198
197
202
207
210
205
201
201
208
216
215
210
204
201
196
190
186
187
191
195
199
201
200
198
197
200
201
195
188
182
181
185
190
194
196
194
187
184
191
196
201
200
195
195
198
199
197
194
193
191
192
196
203
207
205
200
194
189
188
190
195
200
201
200
192
188
191
199
205
205
204
203
203
201
198
202
196
185
183
186
193
195
197
200
202
200
192
187
191
197
202
202
198
194
190
189
187
183
181
180
186
197
205
208
201
190
184
179
173
174
179
187
191
191
191
193
199
202
206
206
206
206
204
202
192
191
197
191
175
164
171
191
199
190
183
186
193
193
182
175
178
179
177
180
183
190
192
194
195
201
201
196
190
187
188
188
189
189
191
191
191
194
193
186
180
181
186
192
192
187
182
184
191
199
206
192
194
189
175
162
165
177
189
192
189
192
195
192
182
175
178
185
191
187
187
189
193
194
193
189
187
188
188
188
192
198
197
189
179
178
186
196
197
190
180
175
181
186
190
187
184
188
201
209
208
191
190
184
179
176
176
178
183
186
186
188
193
193
185
174
175
183
194
197
197
193
190
188
185
184
184
185
189
191
196
199
194
183
179
177
182
189
194
192
186
179
179
182
188
187
184
186
196
203
201
186
189
188
189
188
188
190
187
184
182
187
189
190
182
171
163
169
186
199
202
196
186
183
186
189
187
184
185
189
191
185
179
180
183
185
184
180
185
191
193
191
188
187
189
185
178
173
177
183
188
187
195
195
190
184
186
189
192
189
189
189
189
187
181
172
165
168
177
192
198
193
182
182
193
201
195
183
181
187
186
180
177
182
192
193
184
177
184
195
201
199
194
193
187
183
178
175
175
176
181
191
197
194
184
171
169
175
183
188
188
190
191
191
191
186
179
170
171
181
186
181
173
179
191
198
190
181
180
187
191
190
189
191
192
190
182
182
194
200
199
193
185
183
184
187
191
193
190
184
183
191
191
190
184
173
167
170
174
180
184
186
189
195
198
194
183
169
167
175
179
175
169
170
178
185
184
179
182
189
195
198
196
192
187
179
179
186
195
198
188
175
167
172
182
189
198
198
199
197
192
179
184
189
189
188
181
175
178
181
184
181
180
186
191
188
177
169
168
177
182
179
172
171
178
187
189
188
186
188
193
195
193
187
181
178
183
192
195
191
180
169
169
176
184
188
191
192
198
205
207
176
184
189
191
192
191
190
190
193
192
184
174
168
174
179
179
178
181
189
194
193
187
184
187
193
197
195
190
184
184
190
188
186
184
188
197
201
199
193
189
189
193
196
193
186
179
183
197
210
214
185
187
185
181
183
189
191
195
196
197
189
179
173
177
182
183
182
186
198
203
200
193
185
186
190
193
194
188
184
183
187
190
191
191
193
196
200
201
203
207
211
216
214
199
185
179
185
200
210
215
196
184
171
165
167
176
185
188
191
194
192
189
191
193
194
188
182
184
195
201
195
183
173
173
179
183
188
190
191
192
189
190
192
191
188
180
183
193
205
211
214
211
206
196
187
183
187
198
207
208
199
178
167
164
169
175
180
181
184
187
192
196
195
194
194
192
185
183
185
187
185
175
170
172
182
190
194
198
201
199
191
184
184
185
180
171
171
184
201
206
201
191
187
188
187
185
186
192
200
204
188
177
175
180
186
186
182
175
173
178
184
187
184
184
191
197
193
183
177
182
187
187
182
187
200
208
205
200
200
200
193
181
176
181
181
179
183
193
202
199
191
181
182
187
190
188
183
182
188
193
182
183
187
191
194
192
186
177
172
171
173
174
171
175
189
201
196
184
177
185
198
200
193
195
205
213
205
195
192
195
194
187
181
184
190
196
200
202
202
197
191
187
189
193
199
196
191
181
178
186
183
190
187
184
183
188
188
185
182
176
170
168
172
178
190
194
189
183
181
190
195
196
189
191
196
201
197
190
186
190
192
192
196
198
202
200
199
196
194
193
193
194
197
198
201
202
197
187
179
183
184
186
179
172
172
179
187
186
184
183
183
182
186
188
186
182
182
185
188
189
185
185
186
187
188
186
188
188
184
179
179
190
201
210
207
197
188
188
191
191
190
188
192
196
199
198
196
192
188
186
180
178
175
173
177
183
187
185
185
186
193
198
200
191
184
179
183
192
194
189
185
188
192
189
184
181
185
187
184
175
171
180
199
210
207
195
187
188
195
193
184
177
180
190
192
189
190
196
198
193
177
180
183
188
193
197
200
197
190
187
189
194
194
189
183
184
192
197
197
194
191
191
187
186
184
185
186
188
190
188
184
183
188
199
203
197
188
188
194
194
188
177
178
185
190
189
187
192
199
201
183
190
193
193
195
200
205
205
196
187
180
176
177
182
186
191
196
197
196
197
192
182
173
179
188
192
186
183
189
200
201
191
186
193
201
199
188
179
182
189
190
183
181
185
191
189
182
182
195
207
193
193
184
180
180
185
190
193
190
186
180
174
174
181
190
196
196
191
188
188
184
176
177
187
197
195
182
174
181
195
197
187
185
193
202
200
189
179
177
184
191
190
192
193
194
189
179
177
189
208
190
178
167
166
170
177
177
177
179
184
182
182
182
185
193
197
195
187
179
177
179
187
195
205
205
195
181
178
177
179
177
176
184
195
201
198
190
188
189
191
194
196
197
197
197
192
186
184
192
203
180
168
164
172
177
180
181
185
187
186
183
182
185
189
193
195
191
187
179
180
191
203
212
209
202
193
189
190
187
177
170
171
182
192
196
196
197
199
202
199
199
201
201
196
193
194
196
197
198
197
174
174
183
188
183
180
187
201
205
191
181
177
183
186
185
184
184
189
195
195
197
199
200
199
196
192
194
199
197
191
181
178
182
187
191
195
199
201
198
191
189
192
194
193
189
188
193
203
201
194
176
178
188
190
184
180
187
200
204
191
175
167
176
182
181
177
179
191
202
201
193
184
185
188
192
190
190
192
196
196
190
183
183
187
193
198
201
200
189
174
162
167
182
191
188
183
186
195
199
194
180
177
175
180
184
184
185
186
185
179
172
168
173
182
185
182
181
187
194
194
186
180
181
189
193
188
185
188
195
198
193
186
185
190
195
198
201
199
190
172
154
157
178
196
198
187
182
188
194
193
181
176
174
181
187
187
184
179
176
174
176
178
182
186
191
189
186
183
182
184
183
182
184
190
193
193
190
191
195
198
196
193
191
191
192
193
192
194
196
189
179
180
191
204
201
191
185
183
183
183
178
183
191
193
190
185
183
183
183
183
183
189
194
200
200
195
191
187
185
184
185
185
185
185
190
194
200
197
193
196
200
203
199
192
189
189
190
193
199
202
202
202
205
202
197
189
185
181
177
176
173
190
204
205
191
182
183
188
193
191
185
190
201
206
205
202
200
199
199
195
191
188
184
180
180
190
198
196
189
189
199
207
201
191
187
191
200
204
203
199
196
193
196
196
192
186
182
182
185
184
170
188
198
195
186
185
191
203
202
193
184
184
195
205
210
207
203
201
200
198
194
190
185
180
180
188
196
197
191
186
188
190
190
187
184
186
196
205
205
196
183
174
179
188
192
188
185
189
197
201
177
186
183
175
177
188
205
209
205
193
184
181
186
196
203
202
192
186
186
192
191
188
188
190
192
192
194
197
197
191
181
177
178
177
170
164
172
189
201
200
189
176
174
184
193
197
194
196
201
208
187
191
181
168
169
186
202
206
202
193
187
185
187
190
194
192
184
176
178
181
183
188
193
199
199
191
184
184
188
189
184
181
181
175
162
155
161
179
197
201
197
188
181
184
190
201
206
203
203
204
193
199
195
182
177
186
197
201
199
194
191
191
193
191
185
184
185
187
186
185
184
190
196
199
193
179
172
171
174
178
184
191
191
185
173
172
180
191
194
190
189
191
194
194
193
195
198
202
201
203
192
200
204
200
195
191
195
199
200
196
192
193
196
193
185
182
186
195
197
194
189
194
196
193
184
178
180
182
178
180
185
193
197
194
190
197
204
203
194
183
179
191
207
214
206
192
188
193
203
205
189
194
200
203
199
192
189
193
196
192
189
188
195
195
189
181
181
187
192
190
190
195
195
192
191
194
199
198
190
187
190
195
197
199
201
206
208
204
194
186
181
189
205
215
214
199
190
192
198
202
185
187
191
192
188
182
180
180
180
176
176
184
196
200
195
182
178
176
178
182
186
192
196
203
209
212
206
197
190
193
197
196
192
193
195
201
200
195
193
191
190
189
190
196
202
206
203
195
192
195
179
180
185
183
177
176
178
183
178
171
172
186
202
208
200
189
182
179
180
182
185
188
194
203
209
206
193
181
181
192
197
192
180
179
184
189
190
189
189
192
194
190
179
176
183
195
198
196
194
198
167
173
186
188
183
180
188
197
196
186
181
189
200
204
198
190
189
190
189
186
186
188
190
192
192
187
177
173
181
190
191
182
175
176
185
189
188
186
188
191
194
190
181
174
178
185
195
200
204
211
160
170
189
201
197
186
190
203
211
205
190
182
183
185
184
185
186
190
187
184
184
187
188
187
184
180
179
183
188
193
192
187
184
188
191
191
189
187
188
191
191
190
188
186
189
192
198
207
210
207
169
176
191
204
200
186
178
186
201
200
185
168
165
172
183
185
184
179
173
175
185
195
196
192
187
192
198
199
193
192
196
201
198
192
189
188
192
193
191
188
187
186
185
185
191
196
200
202
195
186
183
185
190
196
192
182
173
171
178
179
172
164
163
173
186
197
194
182
174
175
189
203
202
196
195
205
215
204
188
182
191
203
197
183
175
185
197
197
187
183
181
182
182
180
183
186
187
183
177
176
188
190
188
184
183
182
177
172
172
172
172
168
168
174
186
197
202
198
187
185
190
198
202
198
196
206
215
205
186
176
179
189
185
174
174
188
201
195
183
179
182
185
180
175
175
178
178
177
183
199
186
189
185
180
181
183
186
186
187
190
189
183
176
175
181
190
203
208
201
189
185
190
202
201
196
194
197
200
191
184
184
185
182
180
187
199
203
192
182
183
186
186
178
174
179
186
188
191
203
219
196
191
182
179
181
183
185
191
200
207
205
195
188
184
183
188
193
199
197
187
183
189
201
205
197
189
186
187
193
199
201
197
191
189
197
204
200
191
188
190
191
185
177
176
186
197
199
202
207
215
203
195
184
179
181
181
178
184
195
205
205
198
192
191
192
191
191
188
186
186
189
192
197
200
200
195
184
180
184
201
210
205
195
193
195
196
195
194
199
199
195
186
181
185
192
197
197
193
193
197
197
196
190
186
184
186
184
180
183
192
199
198
192
188
190
194
195
191
188
192
197
194
188
190
199
203
196
186
184
194
203
200
194
191
193
195
196
201
207
206
198
188
186
188
190
187
187
186
189
195
187
195
197
195
193
194
192
183
180
186
195
199
192
181
183
193
202
206
201
197
197
193
185
185
192
201
201
197
196
197
195
187
183
187
194
200
204
207
208
204
197
189
185
182
181
184
189
195
197
197
186
194
201
199
194
193
192
191
183
186
193
199
196
188
186
193
201
205
203
199
196
193
187
186
185
189
198
204
207
201
193
184
182
189
196
202
207
208
206
202
194
190
185
185
186
185
191
195
198
199
188
194
198
193
183
184
188
193
194
192
193
196
198
200
197
194
192
190
191
193
195
193
189
187
183
185
192
199
205
202
196
193
194
197
198
198
199
201
201
198
197
195
197
200
198
195
189
185
187
197
185
192
194
188
180
181
187
196
202
201
197
192
194
197
198
194
186
178
178
182
185
187
186
188
189
188
189
191
197
201
202
201
204
206
203
197
190
188
190
192
198
202
206
207
205
198
192
186
188
195
185
193
189
183
181
184
190
196
202
205
206
199
190
186
188
190
189
183
181
183
182
180
180
185
190
193
194
195
200
199
197
194
197
203
205
201
192
183
183
190
198
200
199
197
198
200
199
195
190
191
191
195
190
183
182
190
201
200
191
185
190
195
195
182
173
178
183
187
188
190
191
190
186
183
185
191
195
196
193
185
181
183
179
177
176
183
194
195
184
170
172
187
202
204
201
197
194
196
196
191
189
188
182
181
182
185
187
185
185
185
192
197
193
182
174
179
188
192
192
192
194
194
191
187
188
195
196
193
186
181
180
181
180
180
186
197
201
195
181
171
173
184
193
199
195
187
185
189
191
190
192
189
185
185
187
185
181
173
170
176
188
195
196
192
185
180
184
191
193
194
196
195
194
193
195
198
193
186
178
180
184
186
191
196
200
198
190
184
182
181
181
180
182
189
187
177
169
171
180
189
190
193
193
191
189
186
184
182
180
179
184
191
197
194
186
179
178
182
190
194
194
193
195
207
213
209
193
181
179
183
186
188
194
201
201
188
174
171
183
190
189
184
185
191
189
175
164
164
175
187
182
192
195
188
183
185
192
198
197
190
185
186
186
187
185
179
175
178
186
189
188
187
194
210
218
211
195
187
186
188
185
183
185
193
194
186
177
179
188
194
192
189
192
195
192
181
172
170
175
183
178
181
185
183
181
188
194
196
191
185
182
181
183
184
183
181
176
176
184
186
183
181
183
191
197
196
193
196
196
191
180
179
181
185
185
188
193
196
196
194
190
191
195
194
192
189
185
183
176
178
175
171
172
181
188
194
191
178
167
164
175
183
189
191
191
181
174
173
177
180
178
171
168
170
173
178
185
195
194
190
184
187
190
185
177
179
188
199
198
192
187
187
189
190
191
192
191
186
182
182
174
169
171
183
191
192
184
170
161
162
171
182
191
196
192
184
176
173
177
178
174
169
167
166
170
176
181
185
183
183
185
194
197
186
172
166
176
191
196
193
185
183
185
189
192
195
194
189
187
193
174
172
174
182
186
186
183
183
187
185
181
178
183
191
192
187
178
177
181
181
180
173
170
175
182
186
187
182
178
178
182
189
190
186
178
175
180
191
195
192
188
187
191
194
195
194
191
190
190
200
176
176
178
182
185
190
193
199
198
196
185
176
179
188
193
188
178
177
186
194
197
191
183
179
186
191
194
189
184
179
175
176
180
186
192
195
199
198
193
187
187
192
202
203
194
188
183
183
191
202
178
179
181
186
191
196
199
196
192
192
187
182
186
197
200
191
177
175
186
203
208
200
186
180
182
195
200
201
193
181
173
170
175
185
197
203
204
197
188
184
184
192
203
200
190
177
174
182
192
202
185
184
185
188
191
193
191
186
185
184
186
189
193
201
202
194
185
178
184
196
200
196
189
185
193
201
204
203
195
186
179
175
176
182
184
188
190
193
193
188
185
184
188
192
188
179
179
186
201
206
192
190
190
189
187
181
179
177
175
179
184
191
192
190
190
192
192
185
182
183
187
192
193
196
203
206
201
194
190
189
188
183
178
179
179
180
190
203
211
202
187
177
179
188
196
197
195
196
197
199
192
191
190
188
183
182
180
179
181
180
181
181
178
173
173
182
191
191
186
181
184
189
194
198
204
201
191
184
185
193
194
189
185
184
185
191
201
215
220
206
188
177
180
191
202
204
201
194
185
182
186
186
182
183
186
192
197
200
199
192
182
172
168
167
171
179
189
195
193
186
182
180
185
190
195
195
189
183
184
190
193
192
194
196
194
195
197
204
203
194
187
183
187
190
192
192
191
181
174
170
179
179
177
180
189
198
203
202
200
196
187
181
177
179
181
183
191
197
196
189
181
176
179
185
191
195
193
188
186
184
187
193
199
199
193
186
186
189
190
187
184
187
191
192
187
182
179
180
177
174
178
178
179
185
194
198
193
185
181
185
193
195
193
189
185
187
194
198
196
189
184
184
183
186
190
198
201
195
187
183
185
195
201
200
192
184
182
186
193
190
188
190
195
196
195
189
187
190
188
186
181
184
185
190
195
196
191
183
178
184
190
193
188
180
179
189
198
198
193
189
188
189
185
187
192
198
197
192
188
192
200
203
204
203
197
188
180
178
183
191
197
198
197
196
198
199
197
197
197
192
183
186
188
189
190
195
201
199
196
190
187
177
170
173
181
194
201
197
192
190
189
187
182
186
194
197
189
182
187
201
211
211
204
203
203
195
180
165
167
186
202
205
199
193
194
196
197
195
195
198
179
180
179
179
183
191
200
211
212
199
185
175
173
179
190
200
201
193
190
187
183
181
184
193
198
194
183
175
185
200
204
198
192
197
202
198
185
172
173
187
202
205
201
195
194
193
191
189
192
202
180
173
169
172
177
186
194
201
200
190
179
174
177
186
193
199
197
189
179
174
173
177
191
200
200
189
179
182
194
199
190
180
182
192
199
197
194
197
201
203
202
203
204
205
201
194
187
188
194
203
183
172
169
173
177
181
185
188
186
181
176
174
177
180
183
183
186
187
181
176
174
185
197
203
195
182
178
189
200
198
183
176
181
192
198
197
199
210
217
212
202
201
206
207
200
192
186
190
198
204
187
183
183
181
177
174
178
186
188
185
177
176
177
176
172
171
179
190
199
198
192
191
194
195
190
181
181
189
198
194
184
180
184
192
196
197
199
202
202
197
194
196
203
205
198
188
187
194
202
204
181
186
192
190
178
169
171
184
190
188
179
177
179
181
175
170
173
187
206
213
205
193
187
190
190
189
187
186
190
191
186
184
186
191
194
194
191
193
188
183
181
185
195
202
197
186
185
195
205
207
177
187
192
192
182
173
173
181
187
184
175
174
180
186
184
172
167
174
188
198
195
191
187
190
192
191
187
188
191
193
190
185
186
191
192
189
185
189
192
190
180
180
189
202
199
188
184
189
200
208
185
190
192
190
183
177
181
187
189
186
178
177
180
182
179
172
165
167
174
184
190
191
188
189
189
189
187
188
191
193
191
187
187
191
191
187
182
189
199
201
190
183
191
202
200
187
176
180
190
205
199
196
195
190
183
181
186
199
204
200
193
188
184
181
173
173
173
180
183
186
190
191
188
184
180
183
185
187
188
192
194
193
189
188
188
188
190
193
197
196
190
192
200
204
198
185
177
179
184
195
199
198
197
192
185
184
189
198
201
199
195
194
191
185
181
182
190
194
195
193
191
189
183
179
179
184
190
188
186
188
194
198
191
184
183
188
197
200
190
180
182
193
208
208
195
183
181
189
195
195
185
191
192
189
187
188
192
194
190
189
190
193
195
197
196
195
195
193
193
192
189
184
182
183
187
194
197
195
189
186
185
188
189
186
184
183
186
188
185
180
182
192
203
201
190
184
190
199
208
202
176
182
179
175
179
188
196
195
190
185
185
190
196
202
204
200
190
183
183
187
184
184
185
193
195
195
194
196
191
181
168
168
182
192
187
172
163
169
183
191
193
193
192
190
187
189
193
202
208
207
176
178
174
165
167
183
194
197
193
186
185
189
196
201
203
200
190
183
179
177
177
184
194
200
196
186
181
184
187
178
164
160
175
189
187
172
162
169
185
197
199
192
184
184
187
192
193
194
199
201
180
184
181
173
171
179
191
196
194
189
187
189
194
196
193
192
191
189
184
177
178
186
197
198
189
174
169
173
178
175
169
172
179
184
183
180
179
182
186
190
190
191
189
189
191
192
193
191
193
195
183
190
191
191
185
186
190
195
195
192
188
187
191
189
182
180
185
192
192
187
185
190
197
195
187
182
180
178
173
175
184
193
195
190
186
186
188
186
185
183
187
191
196
195
192
191
192
200
201
197
184
190
194
197
195
191
190
193
194
190
185
182
183
183
175
173
180
188
195
195
195
195
198
197
195
198
196
184
177
178
188
198
200
196
189
188
188
187
187
188
189
191
193
194
193
196
204
209
208
200
186
189
191
190
189
189
190
192
188
182
175
178
183
189
185
180
181
185
192
197
200
198
198
200
204
203
193
182
177
186
193
195
189
183
185
186
189
188
189
191
192
189
186
189
198
207
212
210
205
199
185
186
186
183
181
184
188
187
177
167
165
181
197
204
200
191
185
184
188
193
196
195
196
200
202
194
180
170
178
194
200
191
176
166
172
182
187
188
188
189
192
190
186
188
198
205
206
199
195
200
177
180
187
190
187
182
183
184
175
169
172
187
204
207
201
189
186
189
190
192
192
189
191
192
193
186
174
169
179
194
200
191
177
171
176
183
187
184
182
184
189
190
186
187
191
196
198
196
196
202
166
173
187
200
196
184
179
184
189
189
188
190
196
190
183
180
185
191
195
193
189
188
188
189
191
188
182
179
181
189
193
195
193
192
192
192
189
186
184
183
186
187
186
185
187
192
200
206
206
205
174
174
184
194
193
187
182
188
196
197
190
182
178
177
177
180
185
188
185
183
186
190
188
187
189
193
197
192
183
183
189
200
202
196
192
192
194
195
192
185
184
185
186
185
187
194
204
214
210
199
191
184
182
180
184
187
187
186
182
178
174
174
177
181
188
191
190
182
178
179
186
192
188
182
183
196
205
198
183
180
191
208
204
186
178
185
198
200
192
184
185
187
192
189
189
194
203
207
200
192
190
189
185
183
185
187
183
177
172
170
171
175
184
193
198
197
195
187
183
186
190
192
186
179
181
196
207
198
182
180
195
211
204
183
176
187
199
195
185
183
189
199
196
192
191
193
193
191
192
194
178
183
186
188
191
188
180
174
179
189
193
193
191
191
193
194
198
199
197
188
188
190
191
185
184
193
201
196
186
184
197
207
201
190
189
201
202
191
180
186
200
204
195
187
188
194
194
192
197
208
181
183
179
182
187
190
185
185
198
211
217
208
195
186
182
188
198
205
196
184
180
189
199
199
193
191
191
192
190
195
202
204
199
194
198
206
203
192
187
197
210
208
193
180
186
199
207
205
207
212
200
190
176
174
182
190
193
196
203
213
217
210
198
186
181
185
194
198
191
184
183
192
199
201
198
195
189
187
187
198
204
207
202
197
196
199
198
194
197
206
216
210
195
186
191
203
210
210
209
213
209
197
182
177
184
192
192
189
186
193
204
207
198
188
183
186
190
189
187
191
195
198
197
195
197
199
194
188
186
193
206
209
205
199
193
192
193
196
201
205
212
209
198
191
193
202
209
210
207
212
196
195
191
191
194
193
186
174
171
182
194
200
193
184
183
188
192
189
186
192
202
204
197
189
188
195
197
194
190
193
197
200
195
190
187
189
195
201
202
200
198
197
195
192
192
197
205
211
206
200
190
192
198
202
203
197
187
176
176
185
194
196
190
180
183
191
197
195
191
190
197
199
194
186
180
184
195
199
197
193
189
185
180
176
174
183
194
203
203
198
192
191
193
195
194
197
200
201
196
186
191
195
202
205
202
196
192
193
192
192
193
193
189
185
186
192
197
198
193
188
185
187
185
183
179
183
190
196
196
194
191
186
183
177
172
176
186
195
202
200
198
196
197
201
202
199
193
186
183
182
189
196
200
199
196
192
192
195
195
192
188
189
188
186
186
188
192
193
191
184
178
179
183
188
194
192
188
185
189
195
198
197
200
198
193
187
185
183
190
196
199
198
195
195
195
197
193
185
182
190
184
191
192
191
189
188
187
187
186
188
190
191
187
183
181
186
191
193
191
188
187
187
192
202
205
197
187
183
187
194
199
201
204
213
217
212
195
181
177
185
194
196
186
181
185
197
200
196
192
193
182
179
177
180
185
194
198
192
185
180
181
188
193
193
190
191
192
192
190
188
185
182
179
176
177
181
188
196
196
191
183
182
182
182
179
182
190
193
186
181
183
189
189
185
181
184
190
193
194
193
182
176
175
180
196
206
202
193
185
185
192
195
192
189
187
192
194
192
189
186
186
183
178
177
181
189
192
190
183
181
182
182
181
187
198
206
203
197
184
181
183
187
184
180
175
175
180
187
189
186
193
188
182
185
199
206
201
189
184
189
196
196
189
185
187
194
195
188
181
182
185
185
181
182
187
194
192
184
181
182
186
187
191
198
204
205
194
185
184
185
182
178
177
178
175
174
178
185
190
191
196
197
190
186
187
190
188
186
186
190
191
192
187
185
191
196
196
188
180
179
182
183
184
189
194
195
191
187
189
198
201
199
198
200
198
186
173
170
183
188
181
172
173
181
187
184
187
195
202
203
182
186
186
182
179
181
187
186
186
185
186
184
181
181
186
192
191
187
183
181
180
181
183
188
191
192
192
195
199
202
199
196
193
195
193
183
175
176
183
185
181
178
182
191
192
188
189
194
202
205
162
168
172
179
184
192
194
185
176
178
183
181
178
176
177
176
177
181
188
192
189
185
184
181
179
184
193
200
199
190
181
183
189
191
193
195
195
192
186
181
180
187
194
195
193
187
182
182
187
194
160
162
168
181
200
209
201
181
170
175
185
189
187
183
178
178
176
180
187
196
199
201
196
183
174
177
191
201
197
183
178
186
193
193
190
191
196
197
191
182
182
188
194
194
191
188
183
174
170
175
172
169
173
183
197
200
191
184
179
182
187
190
192
194
199
198
192
183
179
186
195
203
201
187
175
172
184
193
195
188
184
191
196
193
183
175
178
191
194
192
186
185
189
192
193
194
189
178
166
167
177
177
179
182
181
176
177
184
192
191
187
184
191
202
209
206
194
182
175
177
184
192
191
183
174
172
180
190
195
192
184
183
186
188
182
174
175
187
194
193
184
180
183
191
196
198
194
182
169
170
179
184
189
188
182
175
175
183
191
192
185
179
181
192
195
189
177
171
173
181
188
192
189
181
176
177
186
193
196
192
180
170
174
184
193
195
195
191
188
176
171
171
181
191
195
195
190
183
176
176
178
189
197
203
199
194
188
184
186
191
185
178
173
178
183
179
172
170
177
191
200
201
193
188
187
191
191
194
191
184
180
175
176
185
200
213
210
196
177
163
163
171
180
189
194
193
189
184
184
190
181
191
199
206
207
202
195
188
188
193
190
181
174
178
187
193
188
182
186
193
199
203
205
205
202
198
191
183
178
181
187
191
189
188
195
204
208
200
185
175
173
178
187
193
197
197
196
195
196
203
187
192
195
194
194
190
185
183
185
191
195
193
189
183
185
190
194
193
186
182
184
193
204
210
207
199
187
177
174
184
194
199
194
187
183
188
199
206
205
196
186
186
192
200
205
205
205
203
200
199
192
187
182
183
182
181
179
179
179
183
194
203
200
186
174
177
186
193
188
178
176
181
193
200
199
194
185
180
184
192
195
193
189
185
182
183
193
206
209
198
185
186
194
198
195
192
196
197
194
184
187
179
176
180
185
188
186
182
177
177
184
194
197
189
180
178
187
194
192
181
175
177
183
189
192
193
191
193
198
198
193
187
185
183
183
181
184
190
191
185
181
184
190
188
175
168
174
186
188
180
182
178
176
184
200
206
201
187
176
175
177
180
187
191
193
194
198
197
192
184
179
179
180
183
189
195
201
204
205
202
196
189
184
180
180
180
182
185
187
184
183
187
188
180
166
159
163
179
185
185
182
180
179
188
202
207
198
185
176
178
183
188
186
187
189
193
198
195
185
181
183
187
187
184
188
197
205
207
205
202
200
195
186
179
178
182
188
193
197
199
198
198
192
184
176
172
173
179
183
189
186
182
180
179
186
187
184
179
179
187
198
199
187
175
171
177
184
182
177
176
182
188
190
188
191
198
200
194
194
199
203
202
196
189
185
187
191
191
197
202
206
205
196
189
189
188
187
185
186
189
183
180
175
170
165
167
175
183
192
201
209
206
191
176
169
174
178
176
175
178
184
189
191
193
197
197
193
182
183
191
201
203
198
193
189
189
190
188
190
196
203
206
199
194
194
198
199
194
187
187
176
176
177
176
171
170
178
192
201
206
205
200
192
186
183
179
177
175
176
182
187
189
192
197
200
197
188
182
183
192
196
197
194
191
188
189
195
198
199
198
197
198
199
196
198
202
203
199
191
187
176
176
184
189
191
190
192
194
197
191
184
182
187
186
187
182
177
175
178
181
183
183
188
194
195
186
180
184
195
198
195
190
188
187
186
188
198
211
215
205
193
188
192
197
196
194
195
196
195
191
184
182
186
192
196
198
193
189
182
178
174
174
175
176
174
174
177
180
181
177
175
176
185
191
187
177
174
184
196
199
193
188
188
190
187
186
194
205
210
202
191
187
193
198
191
181
181
189
198
202
188
187
186
183
181
185
183
185
185
182
178
175
175
173
172
175
177
185
189
187
183
183
188
190
186
178
174
182
186
188
186
187
190
192
190
184
181
182
186
189
191
197
203
202
192
177
175
185
201
208
181
188
191
188
178
169
171
181
188
187
181
176
179
183
183
177
177
180
188
193
194
190
188
188
189
190
187
185
184
184
183
185
190
192
190
181
173
172
181
193
202
208
210
206
198
185
178
182
198
206
174
189
202
203
184
169
166
176
186
184
176
174
181
189
187
175
166
167
175
188
192
188
184
187
190
194
194
189
186
186
186
186
189
191
191
184
178
187
204
216
214
205
200
203
201
195
184
180
188
203
178
190
202
203
188
175
173
180
187
184
175
175
182
186
180
169
162
167
177
186
188
186
184
185
188
187
185
184
183
187
186
185
186
190
192
190
192
200
216
218
204
184
178
189
200
198
189
180
188
203
190
192
191
189
183
180
182
191
192
189
185
183
182
178
171
167
170
180
186
188
186
184
184
185
187
185
178
175
178
185
187
185
184
186
190
192
196
197
199
193
180
171
176
189
198
197
191
187
192
204
198
193
186
181
181
184
184
188
189
192
196
192
183
175
171
175
181
182
183
179
180
180
181
183
189
190
190
185
184
187
189
190
185
184
186
189
192
190
182
175
173
182
198
206
198
192
191
196
200
202
196
195
191
187
187
188
184
175
175
185
197
196
187
180
181
185
187
180
175
174
176
180
183
188
194
197
199
195
188
184
184
192
198
199
196
189
183
180
178
176
182
198
212
209
193
183
189
200
204
192
185
186
189
188
190
190
185
175
174
183
192
196
193
190
191
193
190
182
177
178
182
186
193
198
196
196
194
193
187
180
175
184
203
218
217
203
188
180
181
184
193
199
201
193
183
181
190
200
202
193
174
175
179
185
186
187
187
185
185
184
186
190
194
197
199
197
193
188
183
181
183
190
199
201
194
187
185
187
188
181
176
179
192
209
215
211
200
192
188
188
189
188
185
183
184
185
190
192
198
197
172
171
176
183
184
183
185
188
190
186
182
183
189
195
198
196
194
190
184
179
179
184
192
193
190
189
187
189
189
189
187
184
183
186
190
196
196
192
187
189
188
188
186
188
191
191
190
190
193
200
177
179
183
189
189
184
183
186
189
187
183
180
182
185
186
189
193
193
189
184
180
183
184
184
188
195
195
189
182
184
190
196
191
185
179
177
176
178
184
191
196
198
196
195
192
191
191
192
196
199
184
185
190
194
194
187
183
186
189
193
192
184
179
175
176
184
193
196
196
191
188
186
184
184
189
196
193
182
172
173
183
198
199
194
186
177
174
177
186
194
199
198
197
192
189
188
192
196
200
199
188
188
188
189
190
189
189
191
195
198
196
188
182
180
179
185
193
197
195
194
192
188
185
183
187
190
188
181
174
178
187
194
196
196
192
192
193
195
196
195
194
196
195
193
192
192
195
197
200
197
189
187
187
184
187
192
192
194
191
187
183
187
191
190
185
183
183
185
186
187
189
187
183
182
188
190
188
185
188
191
196
193
188
186
190
194
199
199
195
191
195
199
202
203
203
205
199
195
192
194
183
182
186
190
194
192
188
183
177
172
177
188
198
200
187
179
179
182
187
190
190
186
181
183
193
198
196
190
192
197
199
195
191
188
190
190
189
186
186
191
200
207
208
205
204
204
198
192
186
192
175
176
185
195
197
190
182
174
173
175
184
194
202
197
186
179
182
191
200
203
198
189
187
191
200
202
197
190
185
188
191
195
197
197
195
192
186
184
187
195
200
204
199
193
192
194
196
195
193
197
179
175
174
178
186
189
188
187
185
187
193
197
198
193
184
179
184
191
199
199
196
192
191
194
197
192
186
182
182
184
190
196
196
197
194
195
195
196
197
196
198
196
192
188
184
189
199
213
216
209
196
183
170
166
176
189
201
205
198
191
190
192
196
193
187
181
179
179
181
188
192
190
187
184
182
185
185
182
182
188
197
201
196
186
187
195
200
202
197
195
197
201
203
197
192
195
209
225
226
210
200
191
184
181
186
193
197
199
197
190
187
188
195
202
198
187
177
171
181
190
193
189
180
172
178
188
195
190
186
192
203
210
196
183
184
196
200
193
185
191
208
218
217
206
199
201
207
210
204
191
187
190
196
205
206
196
184
178
184
190
190
190
195
203
200
190
181
181
186
190
191
189
185
179
180
192
201
197
192
195
205
207
197
187
192
202
201
187
178
192
211
221
211
197
194
199
198
190
178
173
179
183
189
198
204
195
182
174
178
192
195
194
193
193
190
188
193
197
193
186
182
189
196
195
185
188
193
197
198
198
201
202
197
194
198
206
204
193
187
194
210
212
198
183
186
197
197
187
175
177
185
185
181
183
188
193
190
184
183
189
194
194
190
182
177
181
192
200
194
186
183
190
199
198
185
181
185
195
199
196
194
198
198
197
197
200
201
195
195
197
208
211
198
188
190
201
206
197
188
195
191
186
179
178
184
190
191
186
184
186
191
191
185
177
174
179
186
189
189
188
192
195
195
188
184
185
189
192
190
188
188
195
199
198
195
192
189
186
187
190
203
210
208
202
203
211
214
206
198
197
186
182
181
184
188
187
182
178
180
186
192
190
180
171
173
181
185
177
169
173
186
192
191
185
183
190
195
193
185
180
182
190
196
194
192
191
189
184
179
180
188
196
200
202
206
210
210
205
195
193
183
182
187
194
197
191
183
177
182
191
196
192
178
168
171
183
190
181
165
160
172
186
191
187
187
191
195
194
190
187
189
191
189
186
186
191
197
196
190
182
180
181
186
194
200
202
197
194
189
183
193
194
199
204
203
195
189
187
187
192
195
193
181
168
169
182
195
197
183
170
172
183
191
194
192
191
192
194
197
199
198
194
187
179
179
187
196
202
203
195
188
183
182
187
193
195
191
187
186
184
198
200
203
205
201
194
190
187
184
185
186
189
185
176
173
181
197
206
202
192
184
187
193
197
201
195
191
191
195
199
199
196
190
183
180
182
188
194
197
197
198
196
186
182
184
191
194
195
192
192
191
192
196
201
198
191
185
179
176
177
181
186
189
187
184
188
198
203
205
201
198
199
199
202
202
194
187
185
189
195
198
199
193
190
190
190
187
182
181
185
197
197
188
179
184
197
208
206
197
196
185
175
175
181
184
179
174
175
178
180
179
183
194
205
206
199
192
192
189
187
184
184
189
193
189
181
177
180
186
188
188
189
195
198
197
188
180
181
186
193
197
190
177
168
169
179
187
192
194
201
185
182
175
177
184
189
186
181
182
190
197
200
201
201
200
197
192
189
186
184
183
182
183
183
185
183
177
175
178
185
195
197
196
196
195
198
194
197
199
198
195
188
175
166
161
167
181
191
194
196
185
184
179
179
186
192
189
184
186
202
212
205
190
182
186
194
194
184
176
173
178
181
178
176
180
183
182
181
183
195
200
197
191
187
190
192
196
201
202
199
190
180
173
170
166
170
181
193
195
191
183
184
180
180
184
188
185
180
184
195
205
194
178
170
178
193
196
186
169
166
171
180
179
177
177
182
187
191
198
201
198
192
184
184
184
182
181
185
195
196
188
175
173
175
178
181
188
195
197
189
176
179
178
178
181
184
182
174
171
181
190
189
175
168
173
186
193
188
179
174
176
179
178
176
175
180
187
193
192
189
185
183
185
185
184
178
173
174
186
194
190
181
176
179
180
181
183
191
197
200
169
174
174
177
182
187
182
172
166
177
188
191
184
173
169
172
178
184
190
190
188
184
182
179
176
180
187
189
181
172
173
182
189
190
187
187
184
184
185
188
189
187
184
182
181
177
176
180
191
200
170
173
173
176
180
186
186
180
177
186
195
193
187
179
176
175
176
180
187
195
203
207
201
192
185
184
190
193
186
181
180
187
193
194
194
196
198
193
187
178
180
186
193
194
192
186
181
179
178
182
176
175
175
178
177
179
185
188
191
192
187
181
180
187
195
196
189
180
177
187
203
213
211
197
184
182
192
202
206
201
192
189
191
193
193
192
193
192
188
178
176
182
193
199
196
190
184
180
168
162
182
181
183
184
178
172
173
185
192
189
173
165
173
187
201
203
193
179
173
177
192
203
202
188
180
180
189
204
213
208
195
184
181
184
185
180
179
185
187
183
178
180
186
191
187
184
186
182
170
160
189
189
191
191
181
168
161
169
183
185
178
172
171
179
182
180
176
174
176
183
189
192
189
185
180
180
185
194
199
197
190
181
179
183
184
182
181
184
186
185
180
177
176
177
180
184
187
187
177
170
189
191
190
191
187
179
165
164
178
190
191
178
169
167
170
175
175
179
185
189
190
188
188
188
185
181
179
178
177
182
189
192
189
186
189
195
197
192
186
183
183
180
177
179
188
198
198
192
183
183
180
183
181
187
194
196
187
180
183
193
193
179
169
173
186
196
197
192
189
184
182
184
189
192
190
184
174
166
170
184
200
206
200
188
190
198
203
196
188
183
186
191
193
195
203
210
207
196
187
188
176
175
176
183
195
201
196
186
184
190
194
192
190
191
197
202
202
195
186
178
178
183
191
194
191
185
178
178
182
195
206
210
200
187
182
185
191
195
190
183
184
194
203
207
206
203
202
194
191
190
180
175
177
183
190
193
188
179
173
176
193
209
214
202
189
180
184
186
181
176
178
184
190
192
190
188
188
192
197
200
200
195
191
186
179
177
180
185
184
175
173
185
199
203
193
184
187
193
197
192
186
181
179
183
187
185
178
167
160
167
183
198
205
197
182
172
175
182
180
178
180
184
185
186
185
188
193
197
200
199
190
181
181
185
187
183
179
179
175
167
168
180
193
194
177
168
176
195
204
202
188
183
180
183
190
191
182
171
164
165
171
177
179
181
179
182
185
186
180
179
182
185
181
178
181
186
191
197
200
196
188
179
175
181
189
192
190
185
181
178
179
183
189
183
170
165
175
192
203
202
188
182
178
182
192
199
194
186
180
179
178
175
169
170
174
182
188
183
177
178
184
188
185
180
181
188
194
196
197
193
187
179
171
170
180
188
194
196
196
196
195
191
184
176
173
174
178
185
190
196
186
181
176
177
184
188
188
186
187
196
198
195
184
172
163
164
169
170
170
175
182
188
188
186
187
191
193
191
189
188
185
178
171
166
170
176
189
197
202
201
198
190
182
179
185
189
189
186
184
185
179
180
181
179
171
165
166
173
184
199
209
211
198
178
160
154
155
159
166
175
184
189
193
196
197
194
188
180
178
177
177
179
177
175
171
176
187
199
202
195
186
183
183
189
196
201
202
192
183
178
172
179
191
191
173
158
154
162
175
189
199
201
193
181
169
163
160
163
175
187
192
192
194
196
196
193
184
179
178
178
180
185
190
190
184
186
195
210
210
196
184
181
185
193
199
203
205
199
188
176
171
180
195
199
188
172
167
165
173
181
185
187
183
181
180
176
176
179
186
194
195
191
189
190
188
183
179
179
180
182
189
195
197
193
187
187
197
210
211
198
186
183
186
187
188
192
199
201
195
185
179
181
188
192
191
190
185
181
179
180
183
182
180
180
183
185
182
184
187
187
185
183
184
186
184
180
176
178
182
184
188
194
194
187
178
176
182
190
194
192
188
189
190
183
177
178
186
200
206
199
175
176
175
176
179
185
186
185
186
185
183
178
180
186
191
192
185
180
178
178
177
182
189
190
189
187
184
184
183
182
183
185
186
184
179
173
170
168
171
177
186
192
194
191
181
177
180
190
203
205
168
174
176
178
177
173
175
180
186
185
179
173
180
193
199
194
181
170
167
171
178
184
189
190
190
191
190
188
184
181
179
180
184
188
186
184
176
172
174
179
185
188
192
193
192
187
181
180
187
195
167
176
188
192
183
170
165
174
182
182
175
173
181
192
194
184
173
167
171
174
179
180
182
184
188
190
190
189
185
184
183
183
186
190
194
198
196
197
199
199
193
183
178
185
196
200
189
178
175
181
169
178
189
197
187
174
166
170
174
175
171
175
182
187
183
177
174
179
186
188
181
178
180
184
190
192
187
184
186
190
191
188
187
190
198
205
209
212
215
212
199
182
172
180
196
207
201
185
176
181
170
177
184
186
184
178
172
168
168
170
174
178
180
180
180
179
182
190
194
191
181
176
181
191
200
198
189
185
187
192
192
188
187
193
200
204
205
205
206
203
193
185
184
189
197
205
200
193
188
190
174
181
182
181
181
180
174
167
166
175
185
183
178
176
179
187
190
189
186
181
178
177
182
189
198
200
197
193
190
188
186
186
191
198
201
198
192
191
191
187
182
187
196
204
198
194
191
196
197
193
186
191
190
186
183
182
175
167
171
183
194
188
178
174
182
192
194
187
177
177
180
181
185
187
189
193
195
194
190
186
188
194
203
208
202
195
184
182
181
177
177
183
194
198
191
182
185
196
199
191
187
190
191
192
190
185
178
174
180
189
195
190
180
177
184
192
194
189
185
185
190
197
199
195
191
191
195
192
189
190
200
207
211
209
203
199
198
194
184
180
180
184
186
184
183
182
191
200
201
191
180
175
180
189
193
187
182
181
187
189
189
187
184
183
183
188
191
190
188
187
192
198
203
203
199
199
197
194
195
202
209
211
205
199
201
212
218
212
201
193
191
189
185
183
185
190
195
198
198
198
174
165
173
189
193
189
184
184
187
185
183
184
186
188
187
187
190
189
185
181
182
184
188
191
196
201
200
197
197
200
206
202
193
188
195
206
212
210
205
204
204
198
194
194
198
200
194
191
194
206
177
173
181
194
198
189
181
180
184
184
183
184
185
188
191
192
192
188
180
175
173
171
171
175
182
193
196
192
186
185
187
188
187
184
184
183
182
185
193
203
206
204
200
200
203
198
190
188
194
203
183
183
188
196
195
185
174
174
182
189
193
191
189
187
189
194
196
191
180
173
171
171
170
169
177
185
192
186
178
170
174
185
193
194
188
180
175
179
188
195
200
202
203
200
190
184
180
187
195
199
187
184
183
185
186
178
172
175
185
196
200
199
192
188
188
192
196
192
182
176
178
183
182
179
181
190
195
193
184
175
176
187
197
203
202
197
196
194
191
189
192
200
205
200
186
177
178
190
199
200
189
179
173
179
184
183
179
180
188
197
200
195
191
185
184
183
186
186
182
179
183
187
185
182
187
197
205
205
196
185
183
188
196
202
205
206
204
200
191
187
193
205
211
204
194
191
194
201
203
203
188
176
172
183
195
196
189
184
183
189
190
191
188
186
183
183
184
185
186
189
192
188
183
182
188
199
205
204
198
190
185
185
189
194
196
195
191
187
187
191
202
208
208
204
202
204
207
204
201
202
183
177
177
190
199
201
193
183
180
180
188
192
195
193
190
184
182
183
191
201
201
194
186
186
191
193
193
192
190
188
184
181
183
190
193
190
182
184
191
204
207
204
199
198
200
201
199
196
198
200
181
179
177
181
188
195
195
192
187
187
193
201
201
197
190
182
177
175
183
192
197
195
195
197
196
188
181
181
188
191
187
181
180
187
193
194
193
196
201
205
203
200
197
195
192
191
190
195
199
199
185
183
175
169
171
185
198
207
207
203
199
201
202
195
187
177
170
170
176
182
188
190
194
197
196
190
183
183
191
196
193
183
177
183
194
207
207
204
198
196
199
201
202
200
195
193
198
206
207
198
195
189
181
172
168
179
194
209
215
208
197
190
190
192
187
179
174
177
185
191
189
185
184
188
194
198
197
195
195
198
195
184
176
181
196
209
206
191
182
187
197
204
205
199
195
200
208
209
202
186
197
190
186
182
180
178
183
191
198
194
188
184
186
191
190
183
180
189
194
194
190
186
183
185
191
197
199
198
197
196
193
185
178
185
198
209
203
184
176
180
196
200
193
185
188
197
202
193
180
174
185
184
186
188
187
180
177
173
176
182
182
183
190
193
190
183
180
188
191
189
188
189
195
194
187
184
188
195
196
194
188
186
189
192
199
206
207
197
189
184
187
187
179
173
176
182
183
174
167
174
177
183
187
193
191
184
177
171
169
178
182
191
193
195
188
179
179
186
190
188
189
197
206
198
182
172
179
193
195
189
182
186
194
196
197
203
210
211
199
187
188
187
183
176
174
177
178
173
170
178
177
184
189
191
189
185
183
183
183
187
189
190
192
190
185
181
183
188
189
189
192
195
196
189
179
176
184
193
194
183
178
183
187
192
195
200
204
200
192
185
190
196
196
191
188
188
187
184
182
182
180
183
185
186
186
184
186
193
199
200
196
190
181
177
178
183
188
186
180
177
183
187
185
180
180
186
192
194
191
184
178
180
183
191
196
201
198
187
182
180
187
194
198
200
203
197
190
184
186
188
182
181
182
184
186
186
186
193
199
201
198
192
179
167
167
180
189
181
165
160
169
182
187
185
185
189
193
193
192
192
193
189
189
192
197
202
199
188
180
179
182
182
185
193
197
193
182
182
190
200
186
183
183
185
188
188
187
186
185
188
194
193
185
168
163
176
189
187
174
167
172
188
198
197
192
190
190
192
194
200
203
202
195
193
195
199
200
197
192
185
186
184
186
183
182
181
179
185
194
203
189
187
188
189
190
187
183
178
175
178
184
190
189
182
176
182
195
204
199
191
187
192
197
198
194
193
192
193
194
196
199
198
192
187
185
189
195
196
195
192
196
202
201
190
183
183
188
193
193
193
190
187
192
199
194
185
178
175
175
177
177
182
190
193
195
197
200
207
205
200
195
195
195
188
186
190
193
195
193
194
197
195
187
177
173
178
185
189
189
194
205
211
210
197
193
197
203
200
190
181
182
180
186
194
192
181
168
171
180
188
186
183
188
194
194
188
190
194
200
201
199
197
197
193
187
176
170
172
181
184
182
186
198
212
213
196
178
174
183
193
194
181
172
177
190
198
195
192
190
190
190
197
190
180
174
169
161
166
178
193
199
199
198
194
190
185
187
192
197
198
195
192
192
191
187
179
169
169
176
184
191
199
204
203
195
184
182
192
201
202
193
180
171
171
175
178
185
191
194
195
189
196
187
175
169
166
163
165
174
192
203
202
190
179
176
178
176
179
181
182
184
187
188
189
189
185
181
178
181
185
193
195
192
188
181
180
187
200
207
202
192
186
181
179
173
174
180
188
187
181
184
184
180
176
178
181
176
169
170
182
195
190
175
166
169
176
177
174
169
172
179
187
190
189
189
190
189
188
186
185
182
180
181
182
182
181
181
186
192
195
191
187
186
185
185
182
181
176
168
161
184
184
181
181
189
195
186
174
169
178
190
188
175
165
170
180
187
185
180
178
181
185
186
187
187
189
188
187
178
172
171
173
181
185
183
177
171
171
183
194
192
187
182
184
186
184
179
171
165
165
185
191
185
181
185
190
189
180
174
179
188
189
183
175
176
183
190
192
192
191
182
180
180
181
185
188
185
180
170
167
171
180
185
186
184
178
172
173
183
192
196
187
181
183
187
185
179
177
177
181
182
185
179
172
170
178
184
184
180
181
183
182
180
182
184
185
183
184
186
189
185
182
179
181
185
189
188
182
179
181
184
187
185
184
185
187
188
183
184
184
185
185
191
195
197
188
182
180
184
183
175
175
176
173
173
175
184
188
185
176
165
162
169
182
190
189
180
175
173
178
184
186
183
182
187
192
196
195
198
201
197
189
181
180
186
193
196
191
182
173
173
182
197
204
198
187
182
184
186
181
180
177
182
189
190
186
183
187
184
173
157
153
166
183
191
188
180
175
171
175
183
186
185
186
189
195
200
202
202
204
200
192
185
184
186
187
187
184
180
172
171
179
192
197
186
179
182
190
191
183
191
184
186
194
197
186
178
180
183
184
177
173
176
182
182
180
177
177
180
184
186
185
184
188
192
197
195
190
186
187
192
194
195
191
186
180
178
181
183
181
179
179
182
184
181
181
188
194
193
184
193
184
177
179
186
184
175
176
185
194
195
189
183
184
182
178
178
182
189
195
189
182
180
184
186
187
183
177
174
178
189
196
198
191
186
182
181
184
185
190
191
189
184
180
186
193
194
192
184
182
183
170
161
166
180
188
187
181
182
191
194
189
186
188
195
197
193
191
193
195
190
181
176
173
173
176
177
180
182
186
193
196
192
185
181
183
186
187
187
190
196
198
194
188
190
195
193
186
180
177
173
166
162
169
183
194
193
183
176
177
184
188
191
199
204
202
197
188
190
194
192
185
177
172
171
177
184
192
196
198
196
194
189
183
180
180
186
190
189
188
191
192
193
191
192
191
190
184
181
182
175
177
179
182
185
191
188
181
173
172
182
193
201
198
190
185
184
184
189
193
195
193
187
180
178
182
189
195
197
197
195
191
189
188
188
186
189
194
191
185
182
185
191
193
190
190
190
191
188
194
180
186
188
186
183
180
180
182
183
186
190
193
189
181
171
168
173
183
189
194
196
193
186
180
180
183
186
185
187
189
186
184
187
197
203
204
202
197
190
177
174
180
190
195
191
186
188
192
197
201
187
187
183
182
182
179
180
187
194
196
190
179
172
166
166
171
179
185
189
193
193
186
177
175
178
184
183
178
176
178
180
178
182
193
205
211
208
198
187
176
171
179
187
188
184
182
183
193
197
198
190
186
179
179
182
184
186
188
194
195
187
175
168
170
177
182
184
184
187
191
188
179
167
168
179
187
190
180
175
173
173
174
173
177
186
192
196
196
191
185
182
179
177
178
181
185
189
195
192
191
186
184
181
181
185
187
186
185
187
189
186
181
181
184
186
184
180
180
184
189
185
178
170
173
183
189
189
180
176
172
172
174
173
169
167
169
180
191
196
194
183
177
174
177
187
198
203
199
190
182
173
182
193
194
188
182
179
174
177
181
185
186
183
183
180
179
177
179
183
188
185
184
185
187
187
181
175
176
178
180
177
176
178
179
171
170
177
192
196
189
180
175
178
188
198
208
210
201
189
179
161
180
199
202
188
174
168
167
168
175
182
183
177
170
168
174
179
182
186
188
188
189
195
198
192
178
167
170
179
182
183
187
191
192
189
187
189
194
194
185
178
176
181
190
196
201
204
203
192
181
167
180
195
195
182
170
168
170
173
180
187
183
175
167
170
180
185
187
188
187
185
186
189
191
185
178
173
174
177
181
186
189
192
191
190
189
191
189
187
183
182
182
182
182
184
192
203
207
202
191
179
181
182
178
175
173
174
178
187
191
190
183
179
179
184
191
191
187
185
181
177
177
178
180
181
183
186
184
180
177
181
185
186
183
181
182
182
182
180
183
186
187
185
179
177
188
202
211
207
197
178
178
173
172
175
177
180
181
187
188
183
178
181
193
202
201
191
183
179
175
173
175
181
186
185
189
194
194
184
177
175
179
183
184
184
186
187
187
185
185
186
187
186
182
184
188
194
198
195
191
173
173
172
175
178
176
176
177
182
180
173
171
182
197
206
198
185
178
176
175
178
183
190
191
187
184
186
189
184
179
175
176
184
190
197
200
199
197
189
179
173
172
177
182
186
189
182
179
179
182
175
176
177
180
181
175
171
174
179
179
175
174
184
195
196
187
181
179
181
184
184
188
191
187
182
174
173
178
182
181
181
183
187
192
201
206
204
198
187
178
172
167
168
173
184
189
185
178
174
180
179
179
180
183
183
177
173
173
177
180
181
180
183
186
185
185
185
191
195
190
184
180
183
186
186
184
182
183
186
190
192
190
188
190
198
204
204
196
190
191
195
195
185
178
182
189
195
192
185
182
174
177
179
181
183
181
177
173
174
178
182
181
179
177
180
188
197
201
200
191
181
178
183
195
201
201
197
196
196
194
192
188
188
192
199
203
200
196
197
206
215
219
212
198
187
186
192
196
196
188
169
176
178
179
180
181
177
173
172
178
184
180
176
175
184
194
202
202
199
193
185
182
186
194
199
199
196
195
192
187
179
178
187
197
201
198
190
189
192
195
199
202
205
202
195
182
180
188
196
194
171
179
181
179
177
177
177
178
182
185
187
182
177
181
190
199
198
196
196
193
189
183
182
182
182
183
181
181
180
180
179
183
190
195
194
186
180
179
181
176
169
167
176
190
191
181
178
185
195
196
178
182
184
182
180
177
178
185
194
197
191
185
181
182
188
192
192
192
194
191
186
180
177
178
179
183
183
180
180
186
196
199
193
185
181
183
185
183
180
176
169
166
170
180
187
192
192
194
196
194
182
175
179
185
188
183
181
185
191
194
191
188
184
179
177
177
186
193
192
188
184
181
180
182
189
195
195
192
187
193
202
203
191
181
180
192
202
204
200
198
197
193
187
185
192
200
203
199
193
191
180
169
175
189
196
192
187
183
181
181
184
188
187
180
172
174
183
191
189
182
181
183
185
186
188
194
197
197
195
194
194
190
183
181
185
196
204
209
213
218
216
207
195
192
197
199
198
194
191
192
182
175
180
191
198
195
190
183
179
178
181
187
189
185
178
179
184
187
180
176
177
181
182
177
174
178
186
195
198
193
183
176
174
180
183
184
185
191
205
213
209
200
193
192
193
194
191
190
191
193
185
184
186
189
190
186
183
182
182
183
184
188
190
189
191
188
186
183
177
176
180
185
184
178
176
177
186
195
195
188
182
176
180
187
187
179
176
182
192
198
196
196
194
193
187
182
185
190
195
195
185
182
181
180
176
170
168
171
182
190
193
190
190
191
195
195
191
186
181
182
192
199
198
193
187
190
196
196
191
181
175
184
194
198
196
190
188
190
189
190
194
205
208
198
185
179
183
194
198
197
187
173
165
174
178
172
164
168
183
195
197
190
186
188
195
200
199
192
186
185
193
203
203
199
192
193
197
195
188
177
173
181
193
201
200
198
197
194
188
185
194
210
215
202
187
180
189
197
201
201
191
174
165
177
190
185
177
174
183
193
195
188
183
185
196
204
204
195
186
184
188
193
191
186
186
187
188
192
189
180
172
170
180
190
197
195
189
186
184
188
195
201
200
194
191
194
196
199
201
205
191
181
180
186
193
196
191
184
185
187
190
188
185
186
197
205
202
190
181
180
185
184
180
179
185
185
185
189
190
185
175
169
172
187
194
192
185
184
188
194
196
190
187
191
195
199
196
196
199
204
183
185
187
188
189
197
198
196
192
190
190
190
190
192
195
193
185
175
172
177
182
182
183
187
191
190
188
189
190
187
179
172
177
189
196
194
190
192
196
198
193
188
189
194
199
197
187
181
182
186
180
185
186
183
182
189
197
204
201
195
192
192
193
193
190
185
179
174
175
178
178
181
187
192
197
195
193
191
190
187
180
174
177
191
200
205
200
194
189
187
187
187
192
197
199
195
187
180
178
174
187
185
176
169
167
178
191
201
200
193
186
186
189
189
186
184
187
191
191
183
175
171
177
187
195
198
198
194
190
186
180
174
176
188
202
208
201
185
177
175
182
185
189
191
195
198
198
195
189
182
193
184
172
165
163
171
183
189
190
184
179
177
179
181
182
182
188
195
196
189
176
170
173
181
189
194
195
193
188
184
179
175
178
190
203
205
195
183
176
178
181
182
182
183
191
198
203
202
197
199
189
181
175
171
170
174
177
179
179
177
176
175
177
182
181
178
176
186
190
190
186
186
188
190
187
181
182
184
184
181
180
185
194
201
201
201
198
197
193
188
185
182
181
181
183
190
192
191
193
202
184
183
184
187
188
182
179
176
179
180
182
183
190
195
189
177
171
175
185
189
192
200
206
204
192
179
178
182
184
182
182
188
199
200
197
200
211
216
211
195
188
187
185
181
178
176
180
187
192
194
191
198
202
201
196
190
187
188
188
193
192
192
200
203
197
184
176
178
185
189
193
199
204
202
194
186
186
191
194
192
187
186
186
188
192
201
213
215
209
196
191
192
192
188
182
176
179
185
193
194
199
204
208
205
201
196
195
200
203
202
198
197
197
195
191
187
185
184
184
188
191
192
190
188
187
188
189
194
197
199
192
182
175
180
192
200
202
196
193
192
194
195
197
197
197
186
179
184
194
197
201
204
203
201
197
196
197
200
201
198
195
193
192
183
180
186
187
189
184
185
189
190
186
180
183
188
190
193
195
199
194
183
179
183
193
196
190
184
184
190
196
198
200
199
197
186
179
182
194
204
191
189
186
185
187
191
190
189
185
183
186
190
189
183
181
186
194
197
192
186
188
190
188
184
184
188
192
192
191
191
191
188
190
190
194
194
191
187
184
187
195
203
202
195
186
181
180
185
193
200
190
185
177
178
182
183
182
177
171
173
178
183
187
188
187
192
202
208
203
194
189
188
187
184
185
192
197
196
188
181
181
187
189
190
190
195
196
192
186
184
192
210
213
201
186
181
185
189
190
185
191
188
187
188
185
178
173
175
180
179
175
174
183
189
194
197
203
208
206
198
192
190
187
184
182
192
199
199
190
182
181
187
186
181
179
187
193
193
192
193
201
212
216
207
198
194
193
190
182
174
169
172
187
203
207
197
183
183
193
199
196
186
181
181
179
185
189
194
198
198
196
191
184
176
173
178
188
194
194
187
182
182
186
196
199
193
185
185
189
190
178
165
169
185
207
209
199
189
188
186
190
197
194
188
185
179
176
179
187
195
197
185
175
171
172
177
185
195
200
199
193
189
187
187
185
183
187
191
191
184
182
187
197
200
192
178
174
187
197
197
182
168
166
182
194
196
190
188
191
194
201
205
194
178
170
174
176
177
180
186
188
183
177
170
169
166
171
180
189
192
188
185
187
193
193
192
188
186
182
180
180
185
191
190
184
175
171
179
188
190
187
183
182
182
184
184
188
190
191
191
197
195
187
177
176
180
182
178
175
178
180
182
181
177
175
168
166
173
185
190
188
184
185
189
194
193
190
187
182
177
175
177
184
187
189
185
180
176
176
184
188
192
194
194
191
190
192
189
180
175
195
193
185
180
186
192
190
181
173
176
178
180
181
181
179
180
178
183
189
194
190
184
182
186
191
192
189
186
181
176
176
178
183
188
191
189
182
177
179
184
189
190
191
195
200
201
196
188
176
169
192
193
188
183
185
192
191
184
175
175
176
177
174
172
181
186
191
193
193
191
186
182
181
185
189
189
182
175
174
178
182
185
184
185
188
184
179
174
182
188
189
184
181
187
200
201
195
183
175
170
184
189
186
180
181
185
189
185
178
173
169
166
166
171
180
185
186
186
184
183
182
180
181
184
187
186
178
171
174
184
192
189
181
181
184
184
179
174
179
184
186
181
180
186
191
190
183
180
181
181
177
179
182
185
185
186
187
186
179
174
166
163
168
179
182
183
181
177
174
177
179
181
182
184
187
188
184
179
180
189
195
189
178
178
184
191
184
176
173
176
180
182
186
189
185
182
180
184
193
194
176
176
182
191
196
193
187
184
182
178
172
172
176
184
185
183
180
178
176
176
179
181
184
187
192
197
195
187
181
186
191
190
185
183
187
191
185
178
176
175
176
183
191
194
186
181
184
195
205
203
183
178
180
191
199
194
187
183
182
183
180
182
185
188
189
182
179
180
183
184
182
182
184
190
197
199
194
186
179
181
185
191
195
193
190
187
184
180
177
173
174
180
188
192
191
189
191
197
201
198
188
180
177
182
187
190
188
186
185
186
188
186
186
189
187
181
176
178
188
192
189
183
183
187
190
190
189
186
184
179
182
189
195
191
188
182
181
180
178
176
176
177
182
183
184
184
186
187
186
184
187
183
175
173
178
186
189
190
188
191
193
188
187
188
187
181
177
179
189
198
198
189
182
178
175
178
186
194
194
189
182
180
184
184
182
181
182
183
183
183
185
182
177
174
173
174
176
179
181
184
184
185
178
172
174
183
190
189
186
186
188
189
187
187
191
186
182
181
188
197
199
191
180
172
172
179
187
195
194
186
180
178
182
184
183
182
186
190
196
197
195
187
177
172
176
184
186
182
179
188
180
184
184
179
176
181
187
189
188
187
186
187
187
187
189
188
185
184
188
196
199
192
181
177
178
183
186
185
185
184
183
183
187
190
193
194
199
204
205
203
197
191
184
186
194
203
201
188
182
188
173
181
184
183
179
179
183
192
201
201
196
188
186
186
186
185
184
186
193
201
201
193
181
177
180
184
183
181
185
193
196
195
190
194
201
206
210
207
202
193
190
191
195
198
203
208
202
191
184
190
177
180
181
181
180
179
182
193
204
206
198
190
187
188
186
181
178
186
198
206
203
191
177
175
180
188
185
181
183
192
199
195
188
187
194
203
207
203
190
182
181
186
193
195
196
193
193
192
187
189
187
186
180
179
180
180
183
189
197
200
193
185
187
197
199
189
181
184
194
203
197
182
166
171
183
194
190
181
174
178
186
192
188
186
185
189
194
194
187
178
176
180
183
187
187
190
193
194
191
187
190
190
183
179
180
182
184
186
187
188
181
179
186
199
208
203
188
185
189
196
188
174
164
171
183
189
187
178
174
175
182
191
197
193
186
180
183
191
191
184
178
178
179
182
188
195
200
198
190
182
178
188
190
187
184
184
186
183
178
175
175
176
181
190
200
202
193
189
190
190
184
177
179
185
186
177
171
174
184
189
192
192
198
198
189
184
185
191
192
191
187
185
186
189
195
198
201
199
191
182
166
184
197
194
186
185
186
183
170
169
170
174
173
171
175
184
191
192
191
186
181
185
195
200
192
175
162
168
185
196
194
187
187
188
188
186
184
184
185
189
190
188
186
188
191
195
199
199
195
188
169
181
190
186
180
180
185
183
175
173
174
175
171
164
165
173
185
188
188
179
176
178
187
194
191
179
170
172
180
185
185
182
177
178
183
187
179
168
167
174
182
184
181
178
184
194
201
200
196
190
181
180
178
176
175
176
181
183
187
187
184
178
173
173
175
179
184
186
184
174
166
165
172
177
180
183
187
187
181
178
180
183
183
185
189
190
183
171
166
172
179
180
178
178
187
197
203
201
192
183
188
181
175
176
178
178
179
182
189
191
185
177
178
183
188
187
186
188
186
177
168
167
172
177
179
184
194
197
192
183
180
184
194
199
201
202
199
196
194
191
186
182
181
182
187
195
198
191
182
179
187
183
179
180
183
181
180
179
183
182
179
176
182
192
192
187
186
191
196
189
183
185
193
194
185
180
183
191
193
187
183
185
194
202
202
205
205
209
208
201
189
184
182
183
185
184
181
179
176
181
186
182
178
177
180
182
182
181
182
180
180
186
192
195
191
186
187
192
197
192
189
190
197
197
184
175
171
177
182
182
181
184
191
193
193
194
192
193
189
184
182
181
182
176
174
172
175
180
184
187
186
181
175
174
178
184
186
184
184
189
194
192
193
188
188
189
191
196
194
188
181
182
184
184
177
173
173
177
178
177
179
183
186
186
185
186
184
177
171
174
187
196
191
176
166
169
181
195
200
198
181
178
174
174
181
186
187
185
186
192
196
192
183
178
183
191
200
198
194
185
180
180
182
180
176
174
180
185
185
179
177
179
183
184
186
189
187
179
178
184
201
212
207
188
172
169
183
201
210
204
176
175
174
175
179
182
183
179
181
185
190
186
179
176
180
185
191
195
196
194
189
187
189
190
180
175
177
182
185
181
175
173
179
188
192
191
186
184
188
194
198
202
202
198
188
177
172
183
196
203
176
177
176
174
174
175
179
181
184
183
181
180
181
184
183
176
172
180
193
197
191
184
184
186
183
174
168
169
174
178
177
176
181
190
195
190
180
177
185
191
185
179
182
193
199
187
172
169
184
199
181
179
177
177
175
175
178
185
189
187
183
182
186
189
182
171
166
175
189
191
181
165
161
167
172
174
170
168
170
176
179
181
184
188
190
185
176
172
178
185
184
176
174
184
199
197
187
179
185
196
182
176
177
183
187
184
181
182
185
188
188
188
189
183
176
169
176
188
193
188
175
163
160
159
165
174
181
183
180
179
180
182
183
184
183
182
179
178
181
188
192
190
185
185
193
200
201
194
189
192
180
174
176
186
196
195
188
181
176
178
186
193
190
177
163
167
183
200
200
188
181
179
178
172
166
171
184
197
201
195
187
182
180
180
180
181
183
186
189
192
193
193
190
186
189
193
198
197
190
187
185
181
179
184
193
200
198
189
178
173
180
190
189
179
167
169
184
198
196
187
182
189
194
186
175
172
184
201
215
214
202
187
181
181
182
182
184
189
193
192
187
185
183
182
180
183
188
193
193
187
191
189
184
182
187
194
201
198
190
181
180
181
184
182
180
178
183
187
189
188
191
196
199
197
189
183
187
197
210
212
203
190
187
187
188
187
187
190
193
194
189
187
183
178
177
182
190
195
193
188
190
187
185
186
188
188
189
190
193
189
184
176
178
183
190
189
187
183
186
192
200
206
207
205
198
192
190
191
192
190
186
187
192
195
193
187
187
189
192
195
200
202
195
186
180
185
191
192
190
186
186
180
182
190
192
184
172
173
184
191
190
181
178
183
192
198
194
186
181
185
195
204
206
201
193
187
185
186
184
178
175
183
191
198
192
187
185
186
188
192
200
210
205
191
182
180
182
180
177
181
186
181
182
189
190
180
169
168
181
190
192
185
180
182
193
202
201
190
177
171
177
185
187
186
183
182
183
186
185
181
177
180
188
196
195
189
184
182
183
187
196
203
200
191
181
176
174
174
177
183
188
188
186
185
185
181
180
180
186
189
189
184
178
179
189
201
204
198
180
170
166
165
171
176
185
187
187
188
188
187
180
181
188
198
200
192
183
180
183
189
192
194
192
188
183
180
179
183
188
194
186
189
189
183
181
187
191
195
192
189
186
181
177
177
184
194
200
197
191
182
172
166
168
177
186
193
194
191
186
181
179
183
191
198
197
191
181
179
183
191
192
191
187
187
189
191
190
186
188
192
181
183
183
182
182
189
194
194
190
184
179
180
182
185
186
189
191
195
194
186
178
174
174
179
186
193
197
192
185
176
179
185
192
192
184
180
178
179
181
184
186
186
186
188
193
195
190
185
179
179
181
181
180
181
183
188
189
186
178
171
173
178
189
193
193
190
191
194
191
181
174
171
173
177
184
191
198
194
186
180
183
188
193
187
182
179
179
179
177
175
177
180
184
187
195
195
190
182
179
182
184
181
178
180
182
186
186
184
177
170
171
175
185
192
192
191
190
191
187
180
171
168
171
174
179
183
189
189
187
187
190
194
197
193
189
183
181
182
182
181
179
179
184
189
195
195
192
190
191
199
185
180
177
179
184
186
187
185
182
175
172
172
175
180
181
181
183
187
186
183
180
177
175
178
178
178
177
180
184
187
193
199
206
205
199
187
185
187
195
194
190
189
192
195
197
197
198
200
203
205
188
181
180
184
190
190
190
188
184
179
175
173
175
180
179
175
172
174
182
185
185
183
186
189
189
184
182
183
185
189
195
200
206
203
198
189
190
196
205
202
196
192
195
198
198
196
198
204
209
205
193
188
187
191
196
196
191
187
182
179
178
180
187
192
189
176
168
168
177
185
185
185
186
193
199
199
192
190
192
197
198
196
192
189
189
190
192
197
200
198
194
191
196
201
200
195
195
205
209
201
197
194
194
198
200
198
193
189
185
183
183
187
194
199
197
186
179
179
183
188
188
183
182
190
198
201
195
192
195
201
199
188
180
181
188
190
190
188
192
193
193
196
204
207
203
194
191
196
205
197
199
199
198
198
197
196
193
190
189
187
186
188
192
197
196
196
190
191
191
194
192
184
180
181
192
199
198
194
193
195
190
182
179
184
193
192
187
187
192
199
201
206
209
207
200
193
191
194
195
193
203
203
197
191
190
190
189
188
188
186
182
182
187
190
195
195
197
199
200
199
194
186
180
180
188
200
204
198
187
182
178
179
181
186
192
193
193
193
193
197
205
209
208
201
193
194
195
197
193
189
206
200
190
184
185
186
186
183
184
179
178
177
182
186
185
186
191
199
203
199
193
187
181
181
187
199
205
197
181
171
171
178
181
183
188
195
199
195
188
188
194
201
201
196
191
194
199
200
193
191
203
197
191
188
185
181
179
181
185
184
177
174
180
186
183
179
184
193
201
196
192
188
186
186
187
194
200
197
186
179
179
182
180
181
188
195
196
193
186
185
190
194
196
194
192
191
191
193
192
191
171
173
183
192
196
193
182
181
190
196
198
196
190
186
187
187
188
184
176
171
171
173
175
176
184
195
207
206
197
189
186
184
178
175
175
183
194
203
204
194
181
170
178
194
203
197
182
176
188
198
188
186
185
183
186
192
191
187
190
192
190
182
172
169
175
185
193
192
185
177
176
180
185
187
188
193
197
197
193
186
183
184
185
185
184
182
183
190
197
196
188
177
179
193
207
203
184
175
184
199
202
203
189
177
181
191
197
196
191
186
183
178
177
179
178
181
183
190
194
190
183
178
182
186
186
183
184
185
186
185
183
181
185
188
187
180
172
170
175
184
189
188
185
186
190
190
186
186
195
207
199
197
187
177
178
187
194
196
190
183
180
185
195
201
195
181
173
183
197
201
189
173
167
171
178
182
185
187
192
191
186
184
185
188
189
185
179
173
174
181
188
193
192
184
177
177
187
200
209
210
187
185
182
177
175
180
187
189
183
179
177
185
196
202
196
180
172
180
195
201
191
175
166
172
180
186
186
186
191
192
191
187
185
185
189
190
192
188
187
186
188
191
189
183
179
179
188
201
204
197
181
181
179
177
175
175
176
173
172
172
171
171
175
177
180
180
178
178
183
188
187
185
183
187
190
187
178
174
176
188
194
190
183
183
189
193
192
189
183
184
184
181
178
180
183
190
191
190
187
185
181
184
183
182
179
175
169
168
170
172
170
165
161
163
172
181
183
176
170
171
181
192
198
198
190
182
169
162
170
185
194
190
182
183
191
194
184
171
168
174
179
172
165
168
180
191
188
182
183
190
180
182
184
187
185
179
172
171
177
186
186
176
170
168
173
180
183
179
171
168
176
188
198
196
187
180
173
170
174
184
190
185
176
179
191
194
181
164
164
178
186
181
167
165
176
182
184
184
193
203
175
176
179
184
185
184
180
179
181
192
196
191
185
181
180
181
182
182
178
176
176
180
186
188
185
183
183
181
181
183
182
177
175
181
190
194
184
173
176
191
196
189
182
176
179
184
187
192
198
202
174
174
176
180
184
187
184
180
176
177
179
185
186
187
184
181
179
179
183
183
180
179
183
189
189
186
183
184
185
184
181
179
180
185
191
192
186
179
180
183
186
183
184
188
189
188
188
189
193
189
178
181
182
184
182
185
184
178
170
163
166
174
179
183
182
179
175
176
183
186
183
184
189
192
190
184
181
184
190
189
185
182
183
184
184
183
184
183
180
173
167
167
174
183
189
186
185
188
191
189
184
190
189
183
176
180
185
182
177
177
180
182
179
175
172
175
175
176
180
182
186
190
193
193
189
182
182
187
193
192
187
182
182
179
177
177
182
186
182
175
166
161
165
175
180
182
180
185
195
200
185
190
187
179
175
180
188
193
195
195
198
192
184
176
177
184
182
176
169
172
179
187
188
185
183
181
183
184
186
183
180
180
183
183
182
182
186
186
185
183
181
175
170
172
180
186
185
180
184
198
177
183
181
178
177
184
190
193
198
200
199
193
189
189
195
197
187
173
167
170
178
181
178
177
180
182
180
179
179
180
183
187
189
191
195
195
193
189
185
187
195
194
187
183
191
201
196
182
174
186
170
172
176
180
182
185
186
187
187
186
184
186
194
205
207
197
182
172
173
183
187
184
176
174
174
178
178
178
187
200
208
205
192
186
188
193
198
194
189
191
200
205
199
192
193
201
201
191
182
185
170
173
177
181
184
184
182
180
176
173
174
181
195
206
202
185
172
173
186
198
199
191
183
177
177
179
179
182
194
211
219
208
190
175
175
185
196
198
193
191
195
202
199
195
192
195
200
201
196
192
176
180
180
181
184
185
184
182
180
174
174
178
189
196
193
179
169
173
187
197
196
189
184
186
186
187
184
184
187
195
200
198
190
180
177
184
193
198
192
186
186
190
195
196
191
189
193
197
195
191
186
187
182
178
183
188
191
189
185
181
178
178
186
194
194
185
172
170
176
184
185
181
180
185
189
191
190
187
187
184
184
193
199
197
192
186
190
195
189
180
180
187
192
192
189
186
187
189
190
188
188
190
186
178
180
188
194
189
181
176
177
178
185
192
192
187
178
172
175
179
180
176
179
186
188
187
183
185
188
189
189
191
198
198
192
185
186
188
187
185
186
190
190
186
184
183
184
187
190
187
184
188
189
180
178
185
191
185
170
160
165
176
182
182
178
180
181
184
188
181
178
177
186
196
192
181
172
174
185
192
188
184
183
182
181
181
180
183
188
195
199
194
187
180
180
182
184
186
190
189
175
180
183
180
178
182
186
181
166
159
164
174
178
172
165
170
178
186
192
188
179
176
184
193
192
181
170
169
175
184
184
182
175
177
182
186
179
170
175
187
196
192
183
177
182
186
185
182
179
182
171
170
174
179
181
182
184
181
177
175
176
177
178
175
170
168
173
183
190
187
180
176
176
178
179
180
180
180
180
181
184
186
189
193
198
195
182
167
165
177
185
184
179
179
186
190
187
177
172
177
175
171
174
179
184
185
184
186
189
190
187
181
179
178
177
176
178
185
189
186
181
181
183
179
174
178
185
194
193
189
189
192
198
202
201
197
186
182
183
190
188
185
179
180
186
189
188
183
178
180
179
177
175
175
181
184
186
188
190
192
188
183
183
181
180
179
184
191
193
188
183
188
195
194
184
179
183
193
199
197
192
191
193
193
189
186
187
198
206
208
199
189
183
181
184
185
186
189
191
192
178
176
169
167
171
183
188
186
184
180
183
186
187
184
182
181
184
193
195
188
181
187
195
199
193
183
182
185
191
190
187
186
187
183
177
176
183
195
204
201
192
187
187
184
183
182
185
189
192
195
176
172
165
163
171
184
190
186
181
178
183
185
186
187
185
184
184
184
182
179
178
179
182
182
176
174
176
180
178
175
175
181
183
178
174
178
185
188
184
179
176
177
181
180
179
179
184
192
196
198
179
175
170
171
178
185
187
182
178
180
184
185
182
180
183
187
183
180
177
177
179
181
178
166
157
160
171
180
181
175
175
181
182
179
179
185
189
187
178
169
169
176
181
178
176
178
183
192
200
202
182
180
179
180
181
180
177
171
173
177
182
182
179
178
177
176
179
180
187
189
189
189
186
176
166
161
170
179
186
187
186
184
185
187
188
192
191
185
180
181
182
183
184
186
187
181
178
180
191
201
187
184
182
180
178
174
169
168
169
172
173
178
182
182
174
163
161
175
189
196
191
189
189
191
187
178
173
178
186
190
189
185
187
195
200
196
187
181
187
196
198
192
190
195
198
189
172
163
177
198
188
181
177
177
179
177
176
173
173
173
174
178
184
186
176
161
154
163
177
189
187
182
179
184
183
180
175
179
182
182
181
182
189
199
203
193
180
175
185
197
199
191
188
193
200
194
177
166
178
197
183
176
173
178
185
187
182
179
178
180
182
184
186
183
174
168
166
173
181
187
184
180
178
169
164
165
173
184
186
179
180
182
190
196
192
183
176
173
177
184
187
186
188
191
194
194
189
187
189
195
176
175
175
180
189
191
186
182
180
184
190
193
189
178
168
170
183
195
196
189
185
184
182
171
160
162
176
188
196
194
193
192
195
195
187
182
181
179
175
171
174
185
193
192
188
190
199
200
196
190
181
182
177
180
190
196
193
188
183
184
191
194
188
176
166
172
188
203
201
188
180
183
188
190
184
180
183
190
199
205
208
203
199
195
194
195
198
194
185
173
175
188
196
194
189
188
196
201
197
187
191
188
182
181
191
203
204
195
187
184
183
184
181
178
177
181
189
195
190
178
174
181
194
207
208
199
187
186
191
201
204
198
193
192
196
201
203
199
190
185
185
189
191
190
187
193
198
199
194
188
192
190
188
194
203
206
205
200
191
187
181
176
176
180
189
191
190
185
182
179
180
187
198
207
204
194
186
183
187
190
190
186
185
186
190
191
191
192
191
192
194
189
182
181
187
198
204
197
190
189
185
188
194
201
203
201
192
190
190
189
186
180
178
181
188
186
180
175
178
182
187
190
191
191
188
182
182
184
188
184
184
185
190
192
187
183
180
186
190
192
194
191
187
183
186
193
193
184
176
179
180
190
198
198
193
184
180
182
186
189
190
189
187
181
177
176
176
176
180
184
184
182
178
176
180
182
184
185
186
186
187
193
199
199
192
184
180
182
186
190
194
198
198
191
183
179
177
172
172
174
180
193
196
188
180
175
174
179
186
189
190
188
184
177
174
177
185
191
191
186
179
171
170
176
185
188
187
184
181
182
188
194
199
200
196
186
181
181
184
190
196
201
199
189
179
174
175
181
185
184
182
189
185
179
176
176
177
178
183
185
186
182
176
173
172
181
197
204
199
190
180
175
175
180
186
190
190
185
179
176
183
194
198
194
187
184
180
181
185
192
199
201
195
185
178
182
189
198
199
196
183
181
179
179
181
182
177
177
177
178
177
175
172
174
179
184
192
199
199
191
183
183
183
182
183
187
194
190
181
174
181
196
199
189
173
171
180
185
189
191
196
196
191
185
183
191
198
200
197
193
180
180
182
189
191
186
178
176
176
175
172
173
178
185
189
187
185
182
181
179
180
184
185
182
181
185
195
193
185
180
189
201
200
184
166
169
184
195
193
187
184
189
191
190
192
195
192
188
182
183
178
182
191
197
193
186
181
181
181
176
174
174
185
196
198
193
186
177
175
175
177
182
183
181
180
181
185
186
186
192
199
202
201
187
179
179
189
196
195
187
182
185
194
198
198
194
186
180
179
183
178
184
192
196
191
186
184
185
184
180
176
178
185
193
195
191
187
182
179
179
179
181
180
178
177
175
175
178
184
196
202
201
198
197
197
193
188
188
193
193
189
187
195
201
201
194
186
186
187
189
186
185
187
190
191
190
190
186
182
178
176
177
180
180
180
176
178
179
181
182
180
174
170
170
177
182
182
183
187
193
200
199
198
200
201
193
184
182
189
197
194
187
190
199
202
197
194
198
200
195
188
176
175
182
193
197
193
185
177
174
175
177
178
180
178
174
173
175
181
184
179
167
162
170
182
191
191
189
190
196
198
197
198
196
192
187
181
181
191
195
188
182
187
199
202
198
198
205
207
198
174
161
161
174
188
197
191
184
179
177
176
178
182
188
190
186
182
182
186
185
179
167
165
174
190
196
193
190
191
197
197
194
194
194
190
187
185
189
193
192
190
189
199
203
202
195
196
203
205
197
176
167
165
174
182
185
182
182
184
185
182
182
185
193
198
197
193
188
190
189
184
172
171
182
195
201
196
192
190
193
190
188
192
197
198
196
194
197
199
200
201
203
207
203
198
193
195
201
199
193
200
197
190
185
185
182
179
182
188
192
189
182
184
191
193
189
186
183
188
193
192
184
178
183
193
202
204
195
186
181
181
186
191
200
204
205
203
203
204
204
206
206
202
196
193
196
200
199
192
191
208
208
201
197
194
191
185
185
190
194
192
186
185
187
181
169
164
171
186
195
196
190
184
182
186
195
195
187
177
178
184
189
189
190
196
201
202
200
198
197
195
190
184
183
191
203
206
200
193
195
203
199
195
197
196
193
189
188
191
193
191
190
193
190
179
166
162
171
185
193
194
190
188
184
183
182
183
182
181
189
197
194
187
186
191
198
196
192
188
188
187
177
174
178
187
195
198
198
199
202
187
190
186
188
188
182
176
173
174
182
190
196
196
191
188
185
181
172
164
159
165
176
186
195
201
204
197
185
178
182
188
190
185
177
182
192
200
202
198
191
189
189
190
189
184
175
163
164
179
196
194
191
181
180
182
186
184
179
176
180
184
185
184
184
191
193
192
181
170
166
172
181
188
193
198
195
187
177
175
181
186
182
176
176
187
196
198
193
192
194
198
196
194
198
203
194
175
164
173
194
198
191
177
171
176
186
190
187
184
183
183
185
188
193
196
195
192
185
185
184
185
184
186
188
185
181
178
177
182
189
187
181
177
182
189
192
185
175
174
181
191
194
192
194
198
194
180
170
178
195
192
188
180
174
176
184
192
194
191
185
184
188
199
206
200
188
176
180
188
193
188
181
178
179
181
180
182
186
193
198
196
190
187
187
184
177
172
172
175
182
188
190
187
178
170
166
169
176
193
202
181
179
180
178
175
178
186
193
190
182
181
188
199
205
197
179
166
170
185
191
186
176
173
177
183
184
183
186
193
198
197
194
191
186
179
172
178
185
187
186
186
186
185
174
157
149
158
177
191
199
177
177
180
180
175
171
171
178
180
177
175
180
187
191
186
180
174
173
177
181
182
181
181
186
189
187
179
176
179
187
195
191
184
180
179
184
190
188
181
178
180
184
184
177
168
165
170
179
187
192
181
180
181
183
177
169
161
164
172
178
178
178
173
175
181
185
186
179
172
171
178
188
194
193
188
185
176
170
173
184
191
188
180
178
188
195
192
177
165
167
179
184
181
178
183
190
192
190
193
203
182
179
179
182
181
174
164
164
173
186
190
182
173
169
178
186
189
181
171
167
174
185
191
188
182
180
179
179
180
186
187
181
173
178
191
198
188
170
164
178
191
188
177
172
183
193
196
194
196
204
174
173
171
174
180
184
183
178
178
188
194
188
183
178
179
183
182
179
174
171
173
177
180
177
174
177
181
188
191
189
184
177
173
181
193
196
187
177
180
197
205
193
173
168
177
187
187
186
188
190
168
172
172
172
178
187
190
183
176
176
183
187
186
184
182
180
177
176
180
184
180
178
178
180
182
180
180
185
190
190
184
179
178
183
188
190
187
186
191
198
195
184
176
178
186
187
182
180
180
179
171
177
178
177
178
184
187
179
164
158
166
177
181
181
180
179
176
175
179
182
181
182
185
192
194
185
179
181
186
192
194
190
182
176
175
178
186
193
193
185
174
170
177
190
199
195
188
186
191
194
173
178
183
183
180
182
182
176
164
160
168
177
178
174
175
178
180
175
170
170
176
186
194
201
199
189
180
180
186
194
196
192
183
171
164
173
186
194
192
179
168
166
177
192
200
198
190
189
199
210
169
174
182
185
185
187
187
180
176
179
188
190
182
177
179
186
185
173
162
161
173
186
194
195
191
185
180
180
181
185
189
190
185
180
178
182
189
189
182
177
179
180
179
180
187
189
183
175
180
197
170
172
177
182
190
194
191
184
181
189
196
192
188
188
193
196
188
173
166
167
178
183
184
181
180
179
177
174
173
177
183
189
190
191
194
196
194
184
174
177
190
196
185
172
170
177
177
170
164
177
174
176
177
179
188
191
188
180
177
178
180
185
188
193
195
190
179
174
174
179
181
182
179
173
169
168
168
171
175
186
196
197
190
186
187
193
195
186
181
183
196
202
188
171
166
176
186
189
183
182
175
179
181
180
183
184
180
173
164
161
163
169
176
183
179
173
171
176
182
182
182
181
181
178
173
165
165
174
187
200
203
197
184
175
174
184
193
197
196
195
199
201
192
180
172
179
193
202
208
200
168
179
184
183
184
183
180
174
168
161
162
166
174
173
167
164
169
176
183
180
181
186
193
193
185
176
178
187
197
200
193
185
181
175
176
183
190
198
199
197
197
200
200
195
189
183
188
197
207
202
170
179
184
186
190
193
194
185
176
173
175
177
179
176
172
170
169
171
174
177
182
188
195
194
190
190
197
205
202
194
182
181
183
184
179
178
181
184
186
185
189
196
201
201
194
184
179
186
196
197
182
183
184
185
190
197
198
189
181
176
179
184
186
187
183
179
174
170
170
175
180
185
187
188
188
191
200
205
200
189
181
182
186
185
177
170
170
173
176
178
185
192
197
195
188
183
181
187
193
196
187
184
183
183
183
185
188
185
179
174
180
187
191
188
186
181
181
181
181
180
178
176
179
183
185
181
181
184
185
185
183
183
184
182
178
174
172
173
180
186
190
191
186
182
182
184
186
191
194
194
179
176
179
182
181
179
175
173
170
170
176
186
190
186
181
176
179
185
193
192
184
178
180
183
182
178
172
170
176
182
183
184
183
186
188
186
181
177
184
196
201
192
183
179
181
185
185
181
183
189
168
167
175
184
188
184
178
172
167
172
177
184
188
187
182
174
171
179
190
198
198
193
188
179
177
178
181
181
181
182
183
184
186
190
195
193
183
177
183
195
201
193
182
178
183
188
182
177
178
187
166
169
175
186
192
190
184
181
178
178
179
182
185
185
183
177
170
172
178
188
197
198
192
179
172
176
184
190
188
186
184
185
184
186
187
184
179
177
184
196
198
189
179
174
178
188
192
192
192
195
166
173
176
182
186
187
187
186
181
178
178
179
181
180
180
180
179
178
178
179
184
190
190
188
180
177
181
184
190
191
191
189
183
178
175
172
177
184
194
202
196
187
181
179
186
194
202
207
205
199
167
173
173
169
172
181
187
185
177
172
170
172
175
175
179
181
185
184
181
178
177
178
186
194
193
187
182
184
190
195
194
191
187
178
175
177
187
199
206
201
190
183
185
196
205
204
200
200
199
198
172
172
171
169
172
181
189
186
177
169
164
162
167
175
182
181
176
172
174
176
177
178
182
187
188
187
186
189
192
191
191
189
184
178
177
185
200
209
205
190
177
173
184
197
206
202
191
187
185
190
178
178
177
176
178
183
188
188
182
174
165
162
167
179
186
185
175
168
170
177
182
184
181
174
170
175
188
193
193
190
189
188
184
177
177
189
202
207
196
180
173
171
176
183
189
191
190
185
185
189
184
184
185
186
182
178
177
180
182
176
171
170
176
182
187
187
188
184
184
185
187
188
182
174
169
175
189
196
194
191
189
189
188
184
186
191
196
194
185
181
180
180
179
179
182
186
188
187
186
191
187
185
185
185
181
174
167
167
170
174
175
177
181
182
186
187
191
193
189
188
187
187
187
186
188
192
193
198
196
193
189
188
188
191
196
194
191
184
182
184
190
191
191
191
192
189
184
179
184
194
189
184
179
181
181
178
173
167
169
174
176
177
181
182
186
187
182
176
175
181
186
190
193
194
195
194
194
197
196
190
184
184
188
193
195
193
187
184
185
186
187
188
192
196
199
192
178
174
183
197
190
182
175
176
180
181
182
178
179
179
179
177
179
182
187
188
180
167
167
178
190
201
199
192
182
178
177
181
183
182
183
185
192
196
194
191
189
189
188
186
184
185
193
195
192
188
179
183
188
196
188
183
175
175
179
183
182
182
184
191
190
185
182
182
185
188
185
180
178
183
193
201
198
185
174
169
167
167
164
170
182
196
205
202
198
196
197
195
191
187
188
195
198
194
185
183
190
197
199
191
182
181
173
174
180
184
182
180
184
191
196
191
184
180
181
186
190
189
184
183
181
184
187
189
187
185
179
166
159
167
182
195
200
202
200
204
203
199
192
187
193
205
210
201
187
186
197
204
200
187
178
175
168
172
184
190
191
181
182
185
187
185
181
180
183
188
189
188
180
171
166
173
190
201
206
201
188
177
172
178
186
185
182
183
191
201
202
197
188
184
192
201
206
202
198
199
200
201
195
189
181
176
170
174
185
200
203
196
187
182
178
176
179
182
189
193
191
182
176
169
170
179
196
202
201
191
185
184
190
197
193
184
172
170
179
192
197
194
187
182
184
187
191
195
204
211
209
200
195
193
188
185
181
180
182
195
204
200
191
184
180
180
182
184
187
185
182
183
185
188
186
186
187
187
183
178
179
182
188
193
190
186
183
181
183
189
193
194
190
186
179
179
182
190
200
207
206
198
194
193
191
196
195
186
177
177
187
190
190
186
188
190
190
185
180
171
172
184
195
205
197
183
173
174
178
180
178
176
175
179
183
188
192
190
188
187
191
194
193
189
186
188
190
192
192
192
193
194
191
190
188
197
198
187
173
169
175
178
182
185
188
189
189
183
178
172
174
185
195
198
194
185
177
180
187
186
181
173
171
175
182
186
185
184
185
187
191
193
193
191
193
197
198
192
186
181
184
189
189
187
185
188
183
180
178
175
171
169
175
183
187
184
182
181
182
183
187
186
186
185
187
191
194
192
187
185
183
179
174
176
181
187
185
181
183
189
194
195
192
191
195
200
198
190
182
180
185
193
195
194
184
180
176
180
188
182
172
170
177
186
186
179
174
175
180
184
186
183
180
179
184
191
196
191
182
182
185
185
177
173
180
191
197
188
184
192
206
208
198
190
191
195
194
190
185
189
195
200
202
198
182
179
183
191
191
182
171
175
189
192
186
174
169
172
177
177
175
174
176
176
180
187
190
188
181
182
186
185
176
172
181
194
201
191
185
193
208
216
205
190
185
190
194
193
195
196
201
202
197
193
176
183
195
198
189
173
170
179
193
192
183
173
174
182
186
182
178
176
177
179
180
187
191
191
188
185
182
179
178
180
185
190
188
184
187
195
206
210
201
190
186
190
199
204
202
197
195
190
186
185
176
187
200
197
186
173
173
184
192
191
185
181
187
194
196
192
190
190
188
186
188
190
193
194
190
184
179
178
185
195
191
180
173
181
196
205
201
190
188
189
189
190
198
204
200
190
182
180
183
185
185
193
196
192
187
185
184
187
190
191
192
194
193
190
187
187
189
192
192
193
193
191
187
184
183
184
185
184
189
194
191
178
173
185
202
205
191
180
182
186
185
183
187
195
195
187
179
183
190
188
189
191
189
187
191
196
196
191
190
191
195
195
189
181
177
177
185
188
190
191
188
181
177
177
181
184
186
185
187
187
188
185
187
191
195
192
188
186
190
192
185
175
177
186
191
189
192
196
197
192
184
176
172
180
190
198
197
192
189
190
190
188
184
183
184
184
185
186
187
183
180
178
178
181
183
183
179
182
186
190
188
187
192
195
191
187
189
200
208
204
192
186
185
189
189
190
196
201
203
198
184
176
172
178
187
191
190
187
187
188
186
182
183
186
191
191
187
184
182
181
179
180
183
190
192
189
184
184
189
191
188
187
194
200
199
196
195
203
210
210
205
200
199
191
185
182
187
196
198
201
190
190
187
188
188
187
183
181
187
193
192
185
183
185
187
184
177
174
180
187
187
185
185
189
195
197
193
190
187
185
186
189
197
208
212
207
201
199
199
202
203
200
195
189
185
184
186
187
189
195
191
194
197
198
197
191
184
184
190
198
198
192
188
188
185
178
170
172
181
190
194
190
186
186
188
192
190
180
174
180
193
200
202
206
208
205
200
195
196
195
191
184
176
178
188
199
199
190
184
188
188
191
191
195
196
194
192
190
193
197
198
198
198
196
189
181
175
176
182
188
189
189
187
184
182
180
177
170
174
186
200
206
202
200
201
199
195
192
194
194
187
174
169
176
190
205
206
198
192
191
193
194
189
189
189
189
187
183
180
181
179
180
181
181
181
182
176
170
169
173
180
185
188
193
193
189
183
177
177
183
188
184
181
183
194
204
197
182
171
174
189
193
184
171
163
164
169
170
175
181
198
198
191
185
184
187
187
186
184
183
184
186
190
194
193
188
178
169
167
174
184
187
184
185
190
191
185
176
178
186
187
177
168
173
193
208
202
183
172
173
187
192
186
178
175
176
175
173
174
179
191
186
175
169
172
180
183
185
186
185
188
190
192
195
194
188
178
170
172
182
190
191
191
192
194
192
186
180
185
191
187
178
170
177
191
198
194
179
175
178
183
185
183
185
191
194
187
174
168
171
184
179
172
167
172
178
182
185
185
184
185
186
185
185
182
176
169
165
171
180
187
194
200
202
198
192
185
185
189
189
184
181
185
188
186
176
171
174
184
186
184
180
181
186
191
190
185
175
169
174
186
181
181
180
177
178
181
185
181
180
179
182
184
183
178
169
165
162
167
169
174
182
191
196
193
186
184
186
188
185
183
185
192
194
182
167
164
175
186
187
183
181
183
186
180
175
172
174
174
180
190
191
193
192
187
184
185
188
185
180
180
184
189
190
187
180
177
176
177
176
176
178
178
181
185
186
185
184
183
182
184
188
188
185
179
176
179
181
177
174
178
186
195
190
180
172
172
175
181
187
187
189
191
192
193
192
191
191
190
186
185
187
191
194
192
194
195
195
197
196
193
188
181
179
183
190
190
186
178
180
185
188
180
173
177
186
191
183
167
165
179
199
206
199
189
183
182
189
192
198
179
178
177
183
190
195
191
186
184
187
188
186
183
185
190
192
192
192
195
198
198
192
181
176
181
189
193
188
180
181
185
186
181
177
180
190
190
182
175
179
191
202
200
194
190
192
192
193
193
192
173
173
172
175
182
190
187
178
176
182
187
186
180
178
184
187
182
176
179
187
190
185
177
173
175
185
191
189
187
183
185
186
184
184
188
189
188
186
189
197
200
191
181
180
186
191
190
182
182
181
177
176
174
171
174
183
188
182
178
182
188
186
183
180
183
183
176
171
176
185
186
179
175
177
182
187
188
186
184
186
187
188
187
184
185
184
187
193
200
201
193
183
178
182
191
189
178
172
175
180
182
181
178
175
176
183
190
188
184
182
184
182
181
179
181
181
176
172
175
182
182
179
178
185
195
198
190
184
184
188
191
191
184
173
169
175
187
200
203
197
187
180
187
194
199
188
173
169
181
195
177
178
181
183
186
190
192
188
180
171
173
179
179
177
178
177
174
170
169
174
179
180
183
191
200
201
191
184
185
191
197
193
181
169
162
172
189
202
203
196
190
189
190
195
192
185
172
169
182
205
171
174
181
188
197
199
191
178
167
166
172
180
182
179
179
179
178
172
171
176
183
187
188
191
196
191
184
178
179
185
191
191
184
177
176
182
192
198
196
197
203
199
190
179
178
179
172
164
169
184
173
176
180
186
195
198
190
179
168
172
183
188
186
183
182
187
188
187
187
191
193
192
190
188
185
182
177
169
168
172
181
187
188
188
192
195
195
192
189
193
203
201
184
170
168
177
178
172
164
170
187
189
181
178
182
188
188
181
180
185
189
188
183
178
177
184
191
199
199
194
187
184
185
183
180
179
176
172
170
170
177
183
185
184
186
191
192
188
184
184
190
190
183
172
170
177
186
190
186
182
187
193
185
175
169
174
181
182
182
186
188
183
174
167
164
174
189
199
197
184
174
175
183
183
180
178
180
185
185
186
180
181
180
179
182
183
185
183
181
183
186
187
184
180
177
178
188
196
203
197
174
189
190
181
171
171
174
175
178
181
185
182
175
166
162
171
188
196
193
182
175
180
187
186
182
179
186
199
203
198
187
182
182
184
183
180
178
177
181
185
189
190
191
187
184
177
175
185
196
197
165
181
188
189
184
179
176
172
171
178
184
184
178
170
170
179
190
192
187
183
186
189
190
187
184
187
197
210
210
197
185
183
184
185
181
175
170
174
181
187
191
193
198
199
192
179
173
179
190
195
168
175
185
193
193
186
179
176
178
182
188
188
184
180
182
189
192
188
183
182
186
189
190
185
184
189
197
206
202
193
183
183
183
181
176
169
170
175
182
185
188
192
200
202
199
192
188
191
198
198
174
174
184
195
194
185
177
179
189
197
200
196
191
190
192
193
190
184
178
178
183
188
189
186
183
181
184
190
192
189
183
181
182
180
177
172
171
174
181
185
187
189
192
195
198
201
205
206
205
198
176
175
186
196
193
182
173
176
187
197
199
193
192
191
190
186
180
177
177
182
186
190
189
185
180
180
182
187
191
187
180
178
180
184
188
184
177
176
181
188
190
188
184
187
192
199
204
205
202
199
179
179
186
195
196
187
175
173
173
176
180
184
188
188
187
177
169
168
175
189
199
196
187
178
177
184
195
199
192
183
176
174
175
184
189
188
182
181
187
199
199
188
180
176
180
188
195
197
196
198
178
181
187
195
198
194
185
173
164
161
166
176
184
187
186
177
166
163
172
187
199
197
184
169
173
183
194
194
186
179
175
174
174
175
179
181
182
182
193
200
199
189
178
172
176
187
196
199
195
195
171
182
191
195
195
193
185
175
163
159
164
172
180
186
189
184
177
168
170
179
184
183
176
172
176
179
182
181
178
181
182
181
181
178
177
178
177
180
187
194
194
189
183
184
189
196
198
201
195
193
170
185
195
195
189
184
181
177
171
164
164
167
172
180
191
193
189
181
179
179
176
175
176
183
187
184
177
176
182
191
193
192
191
190
189
185
181
182
185
189
188
187
193
201
207
201
196
189
192
194
173
187
195
193
185
180
183
188
188
178
164
154
158
175
190
194
188
180
179
180
181
180
182
187
190
189
188
191
193
194
195
193
191
190
189
189
194
200
197
190
185
184
191
202
206
199
187
183
189
195
178
185
190
189
183
182
190
200
205
192
169
154
160
179
193
195
186
179
178
182
188
190
185
182
180
188
199
203
197
190
186
184
183
179
178
188
202
211
208
198
189
187
188
186
187
189
192
192
192
191
182
183
185
186
183
183
190
199
203
193
180
174
179
190
198
199
195
187
183
183
187
188
182
174
173
187
199
201
190
180
177
180
181
178
178
186
197
205
202
199
199
199
192
182
177
187
201
206
198
186
183
183
184
185
184
181
183
185
188
189
187
189
192
193
197
202
205
197
186
179
176
178
175
174
178
191
201
200
189
179
177
179
182
183
184
187
193
193
190
187
192
198
196
191
186
189
201
207
198
187
190
187
184
184
184
181
180
180
181
182
182
183
180
180
192
203
202
190
175
171
175
180
179
181
187
197
201
198
190
182
180
182
184
186
188
191
194
192
183
179
178
185
193
196
195
192
195
196
196
193
198
193
185
181
180
179
178
178
179
179
178
172
169
178
194
204
198
179
163
169
185
195
193
185
183
188
188
183
178
177
182
186
189
190
192
195
196
193
187
181
181
184
190
191
187
183
182
188
196
197
202
196
182
177
175
175
173
174
179
182
179
173
173
183
199
207
196
180
168
177
192
200
194
182
178
178
173
162
154
159
173
186
192
195
196
198
196
192
190
193
198
197
192
180
167
166
176
192
198
194
191
185
174
171
171
171
168
170
179
185
186
181
179
188
198
200
193
183
179
184
192
193
187
182
179
184
180
165
153
156
170
183
190
193
196
198
195
191
190
197
204
205
193
178
164
167
183
194
198
189
178
173
165
161
167
176
180
181
182
183
182
180
180
186
190
187
184
182
179
183
188
192
190
186
186
189
190
185
180
181
182
181
176
177
187
195
196
191
186
188
193
198
194
187
185
186
190
192
192
188
175
172
161
156
163
179
194
197
188
178
172
174
180
186
188
185
180
178
179
182
187
194
197
195
188
187
188
193
199
204
198
183
167
163
176
194
201
195
184
179
182
187
194
199
203
201
195
190
189
191
182
178
169
157
161
177
198
200
189
177
171
174
181
188
189
185
181
182
186
189
188
187
187
189
189
186
183
185
188
195
194
186
175
167
179
195
204
199
188
180
180
187
195
198
202
198
193
190
190
192
193
190
181
172
164
170
182
185
184
178
175
177
182
186
188
184
183
186
193
195
185
173
172
181
192
195
186
175
172
177
183
185
180
179
185
195
202
199
192
186
185
189
195
194
191
187
189
190
191
191
199
194
184
177
171
169
169
172
179
181
182
180
180
183
185
184
183
184
189
188
185
178
177
186
194
198
189
180
174
177
179
180
179
180
185
194
200
197
191
188
187
192
196
194
191
184
183
186
187
188
199
187
176
176
178
178
175
175
181
188
188
181
178
181
184
185
183
181
178
180
186
192
194
192
189
189
188
189
184
179
180
178
178
179
185
194
201
198
188
178
178
187
194
195
191
184
178
178
185
189
194
178
171
177
185
186
180
181
188
197
192
183
175
177
182
183
182
181
179
179
185
191
194
189
180
179
183
187
182
177
178
183
186
186
186
195
203
200
188
176
173
181
190
193
192
187
184
185
193
198
184
176
179
188
192
182
172
176
192
201
194
179
173
172
175
176
179
182
186
182
179
176
179
182
178
177
179
180
176
171
177
187
195
189
187
194
201
201
194
180
175
180
186
191
193
195
196
202
203
203
176
181
191
199
192
173
166
174
192
198
190
178
173
175
177
178
183
191
193
187
177
172
178
186
188
184
181
180
181
184
184
185
184
186
188
194
196
197
194
191
187
189
191
195
197
196
197
201
203
201
175
184
195
195
186
177
177
184
194
196
189
185
185
182
185
188
195
201
201
195
188
187
193
200
201
196
190
190
195
199
193
176
167
173
190
197
192
186
184
188
192
196
201
203
196
186
182
186
190
191
181
188
190
186
185
189
194
198
200
200
200
197
191
184
181
187
195
202
203
202
203
203
205
203
200
197
194
194
195
195
184
168
160
172
190
196
189
177
173
178
185
192
198
198
190
180
178
183
187
184
196
197
191
185
188
195
200
203
202
202
203
202
192
183
177
178
184
189
191
194
199
205
208
206
197
188
185
185
184
179
171
165
168
177
188
189
186
182
186
188
187
187
188
189
188
188
192
194
190
186
207
210
202
192
191
197
198
197
196
197
198
194
189
184
181
181
182
179
177
178
184
200
210
210
198
181
176
179
182
179
170
168
174
184
189
187
187
198
210
210
202
189
184
186
187
194
198
197
191
191
205
208
202
195
194
197
198
193
190
188
188
187
185
184
186
186
184
179
174
173
179
193
208
211
203
191
186
190
195
191
178
172
179
190
195
191
190
200
210
214
207
196
191
186
185
186
186
184
188
197
187
191
193
193
195
196
195
190
189
192
192
187
182
182
185
187
189
188
185
183
184
188
195
200
204
205
204
202
196
190
183
178
185
197
202
197
191
190
193
197
198
193
191
185
183
179
177
182
188
197
182
185
187
189
190
190
187
185
189
195
195
190
185
185
187
192
200
198
194
191
190
188
188
195
203
207
202
188
179
179
184
190
196
202
204
198
191
188
188
191
188
184
181
183
184
186
189
192
192
191
186
187
184
183
184
185
184
186
189
193
194
193
194
196
199
202
202
198
193
187
186
187
190
194
198
196
189
177
169
172
184
192
200
202
201
196
193
194
197
199
192
184
181
186
194
201
204
201
194
190
185
180
185
191
193
195
197
199
198
188
178
169
171
180
186
185
179
171
171
177
187
189
187
180
176
176
179
184
189
191
184
173
164
169
184
193
189
176
166
171
184
189
180
171
171
176
188
195
192
188
186
189
193
194
188
187
195
204
205
196
186
183
187
190
190
184
175
171
173
180
189
186
178
175
179
185
184
185
191
194
188
173
161
169
184
194
191
179
166
168
175
179
178
167
160
168
187
195
191
180
181
184
187
184
181
178
184
195
201
199
196
192
189
185
180
177
174
173
179
189
190
187
181
185
193
192
186
183
189
190
183
168
162
171
186
193
194
189
185
181
179
177
176
172
170
180
191
194
179
169
179
176
173
174
176
177
176
179
184
190
193
187
177
168
166
168
172
175
181
186
189
188
192
197
196
191
185
186
189
182
168
165
172
186
194
190
187
192
198
197
188
180
180
184
192
200
205
194
177
167
182
176
173
175
181
179
175
169
172
179
186
184
175
165
163
168
173
174
170
171
174
183
191
193
185
179
183
190
189
176
163
166
186
202
201
188
180
185
192
192
185
180
184
193
204
210
207
194
180
171
184
184
183
184
188
188
186
184
181
182
187
188
191
186
180
180
181
180
177
174
175
180
182
179
176
177
184
189
186
176
170
178
195
201
199
188
182
180
180
176
178
184
192
197
196
192
190
189
188
183
183
186
185
186
192
201
207
206
199
191
191
198
204
204
197
189
189
192
198
201
197
190
181
176
178
185
190
189
178
172
177
189
196
192
187
186
188
185
180
176
179
194
201
197
186
174
171
180
190
186
181
184
183
184
188
197
202
199
192
187
188
193
197
197
196
190
186
187
199
209
209
196
181
176
183
194
197
188
174
169
176
188
192
184
180
182
188
188
185
181
188
197
203
196
187
177
175
178
181
180
186
186
183
182
179
178
175
171
174
180
184
181
176
176
184
187
177
168
175
188
195
189
180
177
185
192
195
187
176
170
176
184
187
183
179
179
183
187
190
191
191
192
194
194
192
189
185
180
175
173
191
189
185
178
170
163
159
162
174
184
187
178
167
167
180
185
176
161
162
172
180
180
176
175
178
185
185
183
177
176
178
182
184
182
177
177
182
189
193
191
187
185
187
193
194
187
179
173
175
177
193
190
184
174
168
165
170
180
193
198
191
181
174
173
180
180
173
166
168
175
177
174
171
175
182
188
186
183
182
181
182
182
180
175
172
175
183
191
195
193
187
186
188
187
181
167
157
160
174
190
191
190
182
176
175
181
188
195
199
197
190
184
182
180
179
174
169
169
174
183
180
172
169
179
192
197
192
186
185
188
188
183
175
167
167
173
184
192
196
195
198
194
187
178
167
159
151
157
173
191
188
187
181
180
182
188
192
191
187
184
186
186
186
182
177
171
169
172
182
188
183
174
173
182
195
196
188
179
181
187
189
187
178
170
172
179
184
189
193
197
201
196
186
173
171
175
173
171
175
184
186
185
180
179
182
188
188
184
180
181
187
189
186
181
178
176
176
182
188
189
184
178
178
183
187
185
178
173
172
182
191
191
184
181
180
183
185
185
188
193
199
195
187
182
188
200
200
192
188
185
185
186
180
175
177
183
185
183
182
189
192
191
185
179
177
181
190
195
193
185
180
178
180
180
180
183
184
181
181
181
183
184
184
184
184
186
184
182
184
188
188
185
188
194
202
207
206
202
200
195
187
193
186
175
173
179
185
185
187
192
194
191
183
176
174
180
192
197
195
187
181
178
179
179
179
182
192
195
191
183
177
179
183
187
187
181
175
170
175
177
178
181
185
195
200
195
188
187
190
190
183
194
193
183
175
177
181
182
183
187
192
189
180
173
173
178
191
196
194
189
184
182
179
176
177
179
187
192
190
183
180
182
185
191
189
179
168
160
166
174
178
179
183
186
188
181
172
168
171
176
171
182
189
187
180
174
173
171
173
182
188
185
178
171
174
182
192
193
190
187
185
183
178
174
175
177
176
178
182
183
184
185
186
187
185
179
174
177
184
188
187
183
184
187
186
179
169
167
176
180
160
166
182
190
188
177
169
167
171
182
188
185
181
176
180
188
191
190
184
182
184
185
179
175
178
178
176
176
180
183
183
182
180
177
177
181
187
197
204
203
195
190
194
197
196
191
184
187
195
195
159
164
181
194
195
184
172
173
183
189
191
187
186
183
185
186
185
178
175
178
185
190
192
188
185
183
183
184
186
183
178
172
172
178
180
184
188
196
203
201
192
188
193
200
203
204
204
206
204
198
173
174
183
194
197
189
182
184
194
195
190
184
182
182
182
178
174
172
174
180
189
194
195
193
189
189
195
199
193
182
169
163
170
182
188
186
180
181
186
188
186
184
184
192
193
198
202
204
201
193
184
181
180
186
190
191
190
189
193
189
181
175
177
179
179
175
169
169
175
185
192
193
185
182
185
195
201
205
193
179
168
165
171
180
186
185
181
181
186
188
185
179
178
177
179
181
187
193
191
188
184
182
177
179
184
188
187
181
178
173
171
173
178
183
182
176
168
169
176
186
190
184
171
169
180
193
201
199
190
179
174
171
173
177
179
182
184
186
188
190
186
182
178
178
177
177
178
183
184
182
179
182
181
180
181
179
176
173
165
164
168
174
183
187
189
185
176
170
176
184
185
176
168
167
175
184
184
184
182
181
182
179
179
179
181
181
178
179
183
189
189
187
187
189
188
183
179
178
178
179
175
185
194
192
183
174
171
172
175
175
172
172
175
184
193
196
189
182
180
183
181
175
172
174
176
175
174
176
179
182
182
182
188
191
191
181
171
166
172
180
186
189
193
198
194
187
180
177
180
185
172
186
197
194
184
175
175
183
193
191
178
166
164
178
194
199
193
187
184
185
187
184
181
180
177
179
178
182
183
181
180
182
189
192
190
182
179
176
179
180
184
187
188
190
190
186
182
184
187
194
173
184
193
192
184
180
183
193
204
199
184
171
172
184
194
195
189
184
184
187
193
194
188
182
179
183
193
196
189
179
176
180
184
182
179
181
191
198
199
192
188
187
188
184
181
184
192
198
200
193
180
183
186
186
185
186
190
196
197
193
189
190
194
198
195
191
186
181
181
186
194
197
190
180
178
185
194
195
187
176
174
177
181
179
176
181
193
206
206
202
200
200
196
184
176
182
198
210
202
188
186
184
183
184
186
189
194
195
191
187
189
197
200
197
191
190
190
187
182
184
191
192
184
176
178
186
192
189
182
176
175
179
183
183
181
183
190
201
202
200
199
198
194
185
179
185
199
209
200
181
186
182
182
183
185
187
193
193
190
185
185
185
182
178
181
191
196
195
187
182
185
183
175
172
178
189
194
188
182
178
180
184
186
187
187
190
192
196
192
189
185
184
184
185
184
187
195
200
196
185
180
180
181
180
180
182
186
188
187
183
180
172
164
163
176
192
196
190
178
174
180
180
174
171
179
192
196
192
185
183
185
186
185
185
189
194
193
186
179
178
178
183
187
188
184
182
182
189
195
193
180
179
179
176
176
176
177
178
179
181
179
175
171
169
182
193
194
184
173
171
180
183
177
172
179
189
193
188
182
183
187
187
183
184
187
192
186
175
172
176
186
194
193
189
179
172
173
185
196
197
186
184
177
175
175
176
175
173
173
179
182
182
184
190
195
194
191
185
180
181
188
188
182
174
176
184
189
184
178
179
184
185
182
184
188
190
185
176
176
183
191
192
188
179
175
174
178
186
193
193
190
187
180
174
175
179
180
181
178
177
178
182
192
200
200
192
184
184
186
191
197
198
189
181
177
181
183
182
177
179
182
182
180
180
186
193
193
188
182
183
186
183
179
176
177
182
186
187
189
190
182
185
180
174
172
178
188
193
184
174
170
176
191
203
197
186
176
176
181
189
198
202
198
188
183
186
188
184
180
182
183
180
172
171
185
198
203
195
181
177
181
186
188
186
186
188
187
185
185
188
170
176
176
172
169
175
187
191
184
173
166
173
184
196
193
184
173
171
177
183
187
187
188
190
195
199
196
188
183
184
186
181
170
166
179
196
200
190
177
173
180
193
198
194
186
181
179
181
182
184
170
173
174
173
171
175
181
181
182
177
175
176
179
183
186
185
182
178
179
180
176
172
174
188
203
210
203
192
184
184
189
188
181
176
183
193
195
187
178
176
182
191
195
191
185
178
177
180
181
181
185
177
173
173
175
181
182
180
182
185
186
181
176
173
175
183
187
187
188
185
179
175
177
188
200
207
204
196
188
186
187
190
190
189
190
193
192
186
180
176
179
181
185
187
188
186
184
181
180
180
193
177
164
160
169
177
182
182
185
189
189
184
177
173
173
178
186
189
191
189
188
188
185
185
188
195
199
199
191
187
184
185
187
187
188
191
190
184
178
174
174
177
183
190
193
190
184
180
178
182
188
172
158
158
165
172
176
179
185
190
189
185
180
179
179
180
183
189
193
191
188
188
186
180
180
186
191
197
192
187
182
182
182
179
179
181
183
182
179
176
177
184
190
196
196
190
181
178
182
188
179
172
172
181
181
173
167
169
181
190
191
183
180
182
183
183
185
191
196
190
180
174
174
178
179
178
182
188
192
190
186
184
183
181
181
182
183
185
188
189
188
189
190
195
195
191
185
187
193
199
178
179
188
198
197
181
168
166
179
191
194
186
182
180
183
185
186
192
194
186
171
163
169
180
183
178
175
182
191
197
193
189
186
185
188
185
185
189
196
199
197
192
190
194
194
191
189
192
199
202
178
179
186
194
198
191
182
177
183
192
198
193
186
180
180
181
185
189
189
183
172
170
178
186
187
182
177
182
192
197
195
188
184
184
188
186
186
189
195
197
197
199
199
198
191
184
182
186
191
191
178
177
178
183
191
197
197
192
189
191
194
194
190
181
177
177
181
185
187
186
186
188
192
194
190
184
182
185
189
189
187
183
180
182
185
184
185
183
184
189
196
201
203
195
184
177
180
187
189
184
186
183
179
181
186
193
195
194
190
188
189
190
190
184
179
178
179
182
187
188
189
194
202
202
194
186
184
187
186
181
174
171
178
185
189
186
183
179
185
192
197
199
198
190
185
188
193
195
189
184
203
203
195
183
180
184
191
191
189
188
188
187
187
185
181
179
181
180
179
176
179
192
205
208
201
189
186
192
193
184
173
168
176
189
198
190
182
184
193
201
200
193
188
191
198
203
201
194
183
184
201
202
195
182
178
183
190
191
189
188
188
187
183
180
182
184
187
184
176
170
175
189
203
207
203
200
200
204
202
194
177
170
175
187
196
190
185
187
195
201
196
188
187
194
202
202
193
182
178
187
185
183
181
178
180
186
192
192
189
189
189
187
183
181
184
192
199
196
186
181
183
187
192
196
200
205
210
209
203
193
182
174
176
183
188
189
188
189
193
195
192
191
193
196
195
188
182
182
188
195
184
181
179
177
180
185
189
188
186
188
189
188
187
184
190
196
201
200
196
191
191
190
192
193
195
199
200
195
189
183
180
179
181
187
188
188
190
192
198
200
199
198
198
196
187
181
186
195
203
200
192
186
183
181
181
181
182
182
184
184
186
188
191
193
194
195
197
198
194
189
190
194
195
193
190
187
187
183
178
174
174
182
191
196
193
188
190
196
205
207
205
201
199
196
189
187
193
200
203
198
176
176
184
189
187
183
184
189
192
189
184
180
180
183
187
186
183
175
172
177
187
194
190
182
175
174
174
178
180
184
185
184
178
173
172
173
177
178
176
177
178
178
179
181
185
188
187
189
191
194
168
177
189
193
185
175
177
186
193
191
183
184
185
183
180
181
184
181
180
177
181
182
181
181
181
180
173
172
180
187
188
184
179
174
172
171
175
182
185
181
174
173
179
177
173
172
183
193
196
192
175
185
195
196
185
173
171
179
189
194
196
194
187
178
173
176
186
195
198
191
185
175
175
181
188
182
171
170
178
185
181
170
168
173
174
175
183
194
198
189
179
178
180
173
164
166
183
198
196
187
181
184
186
188
183
176
170
167
181
197
205
198
185
171
169
175
187
197
205
201
191
179
177
180
182
181
180
185
190
187
174
166
166
177
184
187
188
192
195
193
186
182
181
176
174
182
194
200
191
180
173
169
167
173
182
181
174
167
176
192
201
195
182
171
173
180
187
195
195
190
186
182
181
179
174
175
181
193
199
187
171
167
177
191
198
190
180
176
180
183
183
180
181
185
193
201
206
201
188
177
161
159
158
166
179
185
182
176
180
187
191
190
186
180
180
182
185
185
181
177
176
181
184
180
170
167
176
187
187
177
168
174
191
206
206
191
175
167
172
177
176
175
180
190
197
196
193
193
189
180
164
164
159
163
171
180
185
186
182
184
184
187
189
188
185
181
176
175
175
177
178
182
182
180
175
173
174
175
169
163
165
179
198
206
202
190
183
182
183
179
174
174
180
188
188
177
170
176
184
182
182
181
174
169
169
174
178
182
181
179
179
181
186
186
184
177
173
168
169
175
180
182
180
180
184
188
188
179
170
160
161
170
186
191
189
185
186
188
190
184
179
180
186
191
186
174
161
164
174
179
187
185
185
182
173
166
164
169
175
179
179
175
172
173
180
182
171
158
153
161
172
178
178
180
185
192
193
189
180
171
163
167
173
181
184
181
181
180
181
180
179
186
194
195
192
183
175
172
171
173
185
183
184
185
175
164
159
163
175
184
184
178
169
167
177
182
174
158
149
153
165
174
175
175
174
175
178
184
183
178
174
171
177
183
185
181
178
177
175
176
178
186
193
192
185
182
183
182
179
177
183
182
180
177
171
166
164
170
181
190
189
184
176
172
176
179
175
170
168
170
172
173
175
176
169
166
168
176
182
181
177
175
182
185
185
181
180
179
178
177
179
182
181
178
167
164
170
179
186
186
185
184
175
169
165
169
174
181
189
192
191
186
184
178
177
175
175
181
188
188
183
174
175
180
183
180
176
178
184
183
178
176
175
177
180
180
181
182
180
179
179
178
175
168
161
159
163
175
185
190
185
184
175
165
165
172
182
189
193
194
193
188
185
180
177
172
171
179
188
190
184
174
172
180
189
189
180
179
186
191
190
182
171
168
172
180
183
180
177
175
177
178
178
178
179
179
178
183
188
193
179
179
176
172
170
178
183
186
191
194
192
189
185
181
178
174
169
169
172
176
176
173
169
171
177
180
178
176
186
200
206
193
178
172
175
183
183
178
175
172
176
181
188
194
199
200
197
197
202
202
173
174
176
179
184
185
185
182
178
182
186
187
185
182
180
176
171
168
169
172
177
177
172
166
166
173
178
180
186
194
200
194
185
181
182
183
179
175
178
184
187
186
191
199
204
202
198
198
203
205
180
181
183
185
191
197
191
181
171
171
176
181
181
179
177
176
174
172
173
180
182
181
176
171
170
177
181
184
180
175
178
181
184
188
186
180
173
171
182
192
192
187
187
191
197
194
187
181
182
186
186
192
191
188
192
197
194
180
169
167
173
178
178
174
175
178
177
174
176
181
182
178
175
174
178
179
178
172
167
165
170
175
182
185
184
178
174
173
183
191
190
185
182
186
192
191
178
166
163
168
173
181
186
187
187
189
186
173
166
165
172
179
179
176
178
181
179
175
175
177
179
175
170
171
176
176
163
151
154
167
180
185
180
176
176
180
185
191
195
195
190
184
182
184
186
181
174
168
171
177
153
160
171
182
185
183
176
168
161
162
170
182
185
183
182
182
178
176
176
177
178
174
168
168
176
174
161
150
155
172
188
189
180
175
178
183
192
203
208
204
192
184
181
183
182
178
174
179
191
195
158
158
166
177
186
188
183
176
169
163
169
181
187
185
178
173
174
178
181
183
180
174
169
171
180
186
181
172
170
176
179
179
178
182
188
189
193
201
205
202
189
180
179
182
184
184
183
188
194
194
179
173
167
174
184
191
195
195
189
179
172
176
183
182
175
170
172
179
186
186
180
173
171
180
192
198
197
189
182
175
169
170
176
184
190
190
190
191
191
188
178
177
179
185
187
185
182
186
188
186
190
182
168
167
175
185
195
204
205
192
179
173
177
182
180
177
175
179
184
182
179
172
172
184
196
202
198
191
186
180
177
175
178
179
185
185
189
189
187
179
174
175
186
193
188
177
175
181
188
188
186
180
168
164
165
174
179
188
193
190
180
173
175
183
187
186
181
179
182
184
180
174
173
183
189
194
191
191
190
192
191
187
182
178
180
183
185
186
186
180
173
174
186
192
189
175
169
178
188
191
180
176
170
166
165
165
166
172
179
180
178
173
175
180
187
184
178
176
181
186
187
181
178
179
180
182
183
185
191
193
191
187
183
183
183
181
179
180
183
182
178
176
181
188
188
180
172
176
183
188
177
174
172
172
170
167
168
174
181
185
178
171
172
175
181
182
179
178
181
187
191
191
185
178
175
172
174
179
182
182
178
177
181
184
183
178
170
173
181
183
182
177
178
184
190
187
183
179
178
182
171
172
175
178
177
176
176
182
188
188
182
173
172
178
184
186
184
183
184
189
193
194
189
181
174
172
176
180
180
175
173
175
181
183
180
173
171
178
182
181
180
180
180
181
186
189
191
186
181
181
171
176
178
180
181
179
180
181
184
184
182
180
184
189
192
188
186
184
183
186
192
196
193
185
180
181
184
189
185
180
179
184
187
187
181
176
180
184
185
179
179
182
186
184
182
187
194
196
188
181
180
182
179
177
179
182
181
179
177
176
180
188
196
198
194
186
178
175
175
182
191
196
193
188
183
184
188
189
190
190
190
189
193
192
186
182
185
189
187
182
182
185
190
187
182
184
190
195
189
182
185
184
177
175
179
184
187
183
177
174
179
188
194
193
189
185
181
179
178
184
193
195
190
183
182
183
182
181
184
187
189
191
194
195
191
185
186
191
194
193
185
181
178
181
179
181
183
188
185
180
171
170
172
175
181
185
191
193
190
184
183
185
182
177
179
186
192
193
191
192
194
192
182
175
179
185
182
178
177
180
186
189
192
193
190
187
187
191
197
196
184
171
166
171
179
182
180
179
180
178
152
157
167
174
178
182
190
194
193
186
185
184
174
162
163
176
191
195
189
183
183
180
174
171
178
190
195
189
184
183
187
189
188
185
187
188
189
186
183
180
174
171
175
184
190
185
179
179
183
184
157
161
169
174
176
180
186
188
187
183
186
187
176
162
157
170
182
184
176
171
174
177
174
173
180
194
205
202
197
195
196
193
187
181
182
186
189
183
172
168
173
182
195
205
205
195
183
182
191
194
179
178
176
176
181
185
184
178
172
173
181
187
186
178
175
178
184
184
177
172
177
180
181
180
182
190
195
191
187
191
197
195
189
182
179
182
186
187
181
178
182
192
201
207
207
199
192
189
193
195
192
188
186
191
191
189
181
170
166
169
174
186
198
202
196
192
190
188
186
184
183
185
185
180
178
181
179
174
169
177
185
192
187
183
184
188
193
194
190
186
186
190
191
191
195
199
197
194
192
193
190
187
191
194
192
183
173
169
169
171
173
185
202
212
205
192
186
185
185
186
187
188
186
181
177
178
176
169
165
168
179
184
184
182
188
198
199
191
180
177
182
186
188
185
185
190
197
195
193
192
174
179
185
189
183
175
172
173
176
176
176
182
195
203
199
188
175
172
178
186
190
190
187
184
183
189
189
184
177
178
184
184
182
180
186
195
192
181
168
168
177
188
194
191
186
188
189
193
193
193
168
175
180
180
177
178
182
185
182
183
183
183
183
187
188
185
181
179
183
192
195
193
189
185
187
195
198
195
189
188
189
192
188
183
184
188
185
176
168
170
176
183
187
190
188
190
190
192
192
192
174
177
178
176
178
187
194
190
183
185
187
190
184
178
178
183
190
195
198
197
196
192
186
182
185
192
196
195
190
185
188
192
193
190
187
187
185
182
178
179
177
175
173
176
185
195
199
193
190
185
179
179
177
173
176
185
187
184
178
176
185
190
188
180
174
179
189
198
200
193
187
180
176
177
179
187
193
194
190
187
186
189
190
188
187
188
188
185
185
188
188
183
179
180
188
197
198
191
182
178
176
177
179
177
174
172
172
175
173
174
178
187
188
185
179
177
182
187
190
188
179
173
172
174
178
186
193
196
195
194
190
185
182
183
187
190
191
187
188
196
202
202
197
193
192
191
189
184
179
179
176
179
184
188
183
174
169
169
175
182
180
182
182
185
184
182
180
182
187
186
181
176
175
180
182
186
190
196
200
199
193
184
183
190
198
200
193
189
191
200
207
208
203
198
193
187
182
181
186
187
183
184
186
194
194
189
174
168
175
189
194
187
180
179
183
182
179
177
180
182
179
176
179
184
186
182
178
184
191
195
192
188
191
196
201
198
193
192
195
200
200
197
196
195
194
185
181
184
190
194
193
185
184
189
197
195
178
166
168
186
196
196
186
179
180
179
171
167
167
170
170
174
180
184
182
174
168
172
177
183
189
194
200
197
189
186
190
197
200
199
193
192
193
194
193
188
185
186
189
192
189
180
180
186
195
195
184
170
164
172
185
192
194
192
185
179
174
172
172
171
171
173
180
182
178
171
169
175
179
182
187
196
202
198
185
181
188
198
204
200
195
193
193
192
187
187
192
191
191
191
180
176
179
186
191
191
187
179
170
171
174
184
192
195
190
182
182
187
190
184
176
175
181
183
180
178
181
191
194
193
190
193
200
203
197
188
186
192
198
198
196
193
189
188
185
188
196
197
195
193
183
178
178
182
183
185
188
187
184
178
177
178
182
183
180
180
187
195
198
191
180
177
180
183
183
184
191
199
204
203
193
189
197
206
208
194
182
176
180
186
186
182
184
189
191
197
195
194
192
191
187
177
172
168
174
180
187
186
185
182
181
180
178
175
177
181
190
194
191
184
181
179
181
181
183
189
194
199
201
199
191
185
187
196
199
192
181
173
174
176
175
175
182
193
201
200
191
183
182
187
184
176
167
165
169
180
184
184
181
181
182
183
182
180
184
189
191
188
182
182
186
189
185
180
179
182
189
193
193
191
187
183
183
183
187
189
187
189
191
189
186
187
192
200
201
196
186
183
186
189
185
181
178
178
179
183
186
184
180
179
182
185
189
193
190
188
181
177
178
185
194
200
194
180
166
164
175
186
192
189
185
184
184
183
184
187
195
202
208
207
203
204
207
205
198
189
188
194
200
197
188
185
190
194
194
189
186
184
182
182
184
187
191
192
187
177
173
175
181
188
196
201
196
182
165
162
172
186
190
187
184
186
190
191
188
184
189
200
209
208
203
201
202
200
192
188
192
199
202
198
180
183
185
184
178
170
168
166
167
172
179
186
186
181
178
181
186
182
175
175
188
199
198
189
178
173
167
166
169
179
194
204
203
193
183
175
175
179
180
179
173
172
176
182
183
174
165
164
174
189
168
175
184
184
177
170
159
156
155
161
176
185
184
174
170
178
191
194
181
173
171
178
186
190
191
182
171
167
170
178
187
196
201
194
176
163
168
182
194
186
174
168
176
184
186
175
171
175
183
192
173
177
182
182
176
168
158
157
161
176
186
191
184
170
166
175
188
197
194
184
175
173
178
187
193
186
175
169
172
177
179
183
187
184
172
162
169
186
194
185
172
171
179
184
180
174
181
189
193
192
188
183
178
178
177
172
166
169
180
193
200
194
185
177
175
175
184
193
201
199
188
177
178
184
187
184
183
185
187
187
183
183
183
179
173
167
169
174
178
174
171
173
178
178
172
173
183
190
190
188
184
177
171
174
180
182
178
180
190
198
196
187
182
184
188
183
184
191
199
201
191
181
181
183
181
178
181
190
196
196
191
184
181
180
177
173
166
161
163
169
171
172
173
177
179
186
187
189
188
183
168
162
159
169
183
185
180
178
182
186
181
172
170
175
185
184
185
189
191
189
183
182
184
185
178
170
169
174
183
185
181
180
180
187
187
179
167
161
166
173
173
167
169
182
194
194
187
184
187
183
168
163
159
164
170
174
170
170
172
173
168
165
164
166
171
172
174
177
177
177
179
181
184
184
177
167
162
166
170
169
164
165
176
191
197
191
180
175
181
179
174
166
175
192
200
186
168
165
179
183
178
171
167
164
165
164
167
175
176
173
170
166
166
167
167
168
167
167
170
172
176
178
180
181
180
177
176
178
177
169
159
156
171
188
197
194
186
185
185
181
174
171
183
198
196
176
157
155
170
181
175
171
174
179
176
173
178
187
189
181
175
175
179
179
178
177
173
169
165
167
173
176
176
177
181
186
190
191
191
183
167
159
169
184
194
192
185
181
181
178
176
181
194
196
190
179
172
170
176
181
164
165
175
186
191
188
185
189
187
183
181
188
191
187
185
184
182
176
166
164
170
176
177
177
175
178
183
189
194
188
178
175
180
189
196
190
181
176
173
174
177
185
192
190
181
181
190
196
192
184
158
161
172
183
190
189
184
175
170
169
179
187
191
184
178
181
183
183
178
173
174
181
188
184
174
167
168
179
184
182
176
179
188
199
199
190
179
173
174
174
177
182
184
179
173
179
194
203
201
187
162
165
169
176
184
185
179
169
163
166
176
181
180
176
175
177
181
187
188
187
188
192
193
190
180
168
167
177
183
181
176
178
186
196
199
192
183
181
177
174
177
178
180
178
176
178
183
188
191
188
166
170
172
174
179
180
179
175
176
180
181
179
175
173
176
178
180
184
188
192
194
191
187
181
179
176
176
181
188
192
188
181
174
177
187
195
196
191
179
171
169
175
184
190
188
180
175
179
189
192
165
169
175
180
184
182
180
179
185
189
185
181
176
176
179
179
178
177
179
189
194
191
178
168
168
175
178
179
187
199
202
189
171
166
177
195
198
190
178
167
168
178
189
195
190
178
172
181
195
199
163
167
176
186
189
188
181
176
176
177
178
177
176
177
180
178
175
171
174
184
193
190
179
169
166
174
176
172
174
184
194
190
178
171
176
185
185
178
177
181
185
187
189
187
180
172
171
181
192
199
177
177
180
186
191
193
185
176
165
162
165
171
174
175
177
176
173
169
169
175
181
186
181
180
177
179
179
172
167
169
178
184
183
180
178
179
175
175
184
195
199
194
188
183
181
180
178
178
180
184
188
189
187
185
189
193
189
177
164
162
168
172
174
174
177
179
176
170
166
167
170
174
179
185
191
190
182
174
169
170
176
181
181
178
176
178
185
187
193
195
197
194
189
187
192
196
192
182
175
180
177
182
183
184
187
190
186
175
166
166
174
181
180
180
181
183
182
175
169
167
169
172
177
185
191
188
179
169
168
179
188
187
180
172
173
180
190
197
195
192
190
191
191
189
190
191
191
187
185
188
157
161
170
176
184
190
186
176
166
164
171
184
190
185
179
180
182
181
180
178
177
176
175
176
184
187
175
165
167
182
195
197
187
179
179
182
185
187
186
183
184
187
187
184
179
178
179
188
192
194
167
162
158
165
181
191
197
191
171
159
164
180
191
186
174
170
177
188
190
186
179
169
163
170
185
193
187
174
171
182
193
197
193
192
189
185
181
179
180
181
178
177
177
178
178
175
173
180
189
189
188
174
163
162
175
188
197
198
183
165
162
175
189
189
174
167
172
186
190
182
166
152
155
172
195
204
197
186
178
185
193
194
188
185
185
183
183
184
185
180
176
175
179
187
190
181
177
179
186
189
197
184
173
168
170
175
180
189
187
176
167
172
183
194
190
180
178
183
186
179
163
152
159
183
200
203
191
184
184
192
196
193
182
173
172
180
190
194
190
182
175
176
189
201
200
188
180
185
198
203
189
188
182
178
170
164
163
171
183
186
177
170
177
191
202
198
190
184
183
179
170
167
175
190
197
190
180
178
186
195
198
193
184
176
176
182
189
191
190
184
175
173
183
199
200
192
185
194
207
206
183
186
185
184
176
167
162
170
182
188
183
172
172
179
193
194
190
182
180
182
182
183
186
187
187
181
178
179
185
192
193
191
188
186
186
187
186
187
189
186
176
168
171
183
195
196
191
193
199
201
180
179
179
184
184
179
174
177
183
188
185
178
174
176
178
181
180
178
179
186
192
194
188
183
178
179
178
181
183
183
181
182
186
189
189
186
184
187
190
186
178
169
169
180
190
196
194
186
182
187
175
170
168
177
188
192
189
182
180
179
178
179
183
184
181
179
179
180
181
184
191
193
190
183
177
178
179
182
182
181
180
181
185
185
184
181
183
187
190
185
180
179
181
183
185
193
195
187
177
175
174
166
161
168
181
190
190
181
173
170
166
173
183
192
190
186
184
182
181
179
179
185
189
188
183
179
178
183
186
188
189
190
192
193
187
183
182
182
183
180
180
186
189
187
185
191
195
193
182
176
179
174
163
158
167
175
180
177
174
170
167
167
173
184
190
190
184
177
171
167
169
176
184
189
185
181
179
183
190
198
199
196
197
199
195
187
181
178
176
174
176
182
188
191
191
192
192
191
184
183
179
174
166
163
163
169
173
176
180
180
175
170
170
175
184
189
184
176
171
169
171
177
179
184
184
182
178
180
188
195
199
196
196
197
195
187
180
178
181
180
175
172
175
183
190
189
181
178
180
185
164
166
168
171
176
174
174
177
180
183
181
182
178
176
180
188
191
187
181
181
184
182
178
177
180
182
181
178
179
183
187
189
193
194
190
183
179
182
189
190
175
163
162
173
185
185
176
168
173
182
161
163
170
177
179
177
178
180
180
182
184
187
185
178
174
182
190
190
186
185
185
184
176
172
177
184
185
181
175
173
179
189
194
192
187
182
184
189
192
187
174
164
168
181
188
186
179
174
175
181
174
171
171
173
176
180
185
186
180
176
182
187
186
176
172
177
185
183
178
177
182
185
179
172
176
186
193
190
181
177
184
193
199
191
182
180
190
199
196
185
177
177
188
199
202
197
188
185
186
188
182
176
170
171
175
184
187
185
175
172
176
181
178
175
176
180
183
181
175
174
180
185
185
179
181
189
196
193
188
188
195
202
200
187
175
177
192
206
206
196
191
194
204
209
205
199
196
195
192
194
185
174
171
178
188
187
182
173
168
170
173
174
175
179
182
186
186
184
178
176
176
181
184
184
183
185
187
189
189
193
200
203
196
184
175
179
192
203
202
196
198
202
204
201
196
196
197
197
192
191
187
174
175
186
191
182
169
163
168
173
173
175
180
186
189
187
188
189
186
180
177
179
182
181
177
176
176
180
187
193
200
200
194
186
185
188
191
188
181
180
185
194
199
197
193
195
198
199
193
190
188
179
179
183
178
172
166
168
173
176
176
180
188
193
193
190
186
186
188
189
188
188
185
180
170
169
173
179
186
191
197
196
193
189
189
190
185
176
169
169
177
186
195
198
198
200
203
203
199
198
188
186
181
171
166
173
180
184
180
177
180
186
193
198
198
192
187
184
188
194
201
200
192
179
168
168
176
186
188
187
187
190
191
186
185
182
178
175
174
176
180
183
186
190
198
203
206
206
206
207
184
190
187
175
173
184
192
190
180
173
181
191
197
196
196
193
191
189
189
192
194
194
187
176
170
172
180
189
189
183
176
179
183
183
184
183
183
185
188
191
191
185
176
175
185
199
205
205
204
202
178
191
197
193
189
189
189
185
174
170
180
195
200
194
186
183
185
188
187
180
175
173
172
171
171
174
181
187
186
183
180
179
179
180
187
192
196
196
196
200
203
196
179
173
180
193
200
199
192
187
174
190
203
205
197
188
180
178
176
176
183
194
198
191
182
175
176
181
183
180
171
169
171
171
174
179
184
186
189
191
190
183
178
184
197
209
207
196
193
199
205
204
193
182
180
186
190
191
185
175
176
191
198
198
196
190
183
182
185
187
187
186
185
185
184
178
172
172
179
185
185
183
181
181
181
185
189
194
197
193
190
183
181
195
210
216
207
192
188
194
201
200
194
187
180
176
179
185
186
176
195
196
189
187
192
193
187
182
181
187
190
183
176
176
181
179
170
166
175
187
194
193
192
189
189
189
191
193
195
189
183
183
189
200
205
204
195
190
188
189
187
187
189
190
185
181
181
184
186
184
209
198
186
183
190
193
183
169
164
176
185
188
183
179
181
178
172
169
173
181
185
189
192
192
190
186
188
190
187
182
182
189
199
199
191
186
190
192
194
186
182
179
185
194
198
199
194
186
187
190
199
190
185
187
189
190
181
168
160
166
176
186
194
194
190
185
184
185
181
176
173
177
185
189
183
179
181
188
189
187
187
194
199
197
185
182
190
200
201
192
182
180
186
196
204
207
203
193
189
193
177
177
184
192
194
188
183
180
173
170
173
181
192
198
194
190
191
198
198
186
176
177
182
184
178
174
178
191
200
200
194
192
196
197
195
191
192
198
198
191
182
180
187
193
193
194
194
196
198
200
173
174
182
193
196
193
188
185
181
176
174
176
181
184
182
180
187
196
203
200
191
183
181
179
175
174
178
191
199
202
195
191
194
200
204
196
189
184
182
176
174
176
185
189
184
177
180
193
200
203
187
177
179
187
190
189
184
181
181
177
176
176
175
173
174
176
182
186
195
200
196
191
183
178
174
174
177
181
187
190
192
191
194
198
200
193
186
179
175
171
169
173
183
187
184
178
179
187
193
193
196
184
179
182
182
183
180
177
175
175
176
177
179
180
181
181
179
176
179
186
195
198
189
177
172
173
176
180
181
185
188
191
194
193
192
190
190
188
188
184
180
182
184
190
192
189
186
186
186
189
188
185
186
187
185
183
183
182
179
176
178
179
183
188
186
179
171
170
172
181
193
199
192
177
164
164
176
187
189
186
186
188
192
190
187
188
194
196
197
194
191
189
192
196
198
196
192
190
189
190
181
185
194
199
196
189
186
187
188
188
186
185
186
183
179
175
171
172
178
184
190
194
190
178
165
167
180
194
193
189
186
189
194
190
184
180
184
193
197
194
190
189
193
198
201
201
199
198
196
192
186
186
179
174
174
173
172
162
152
152
165
178
182
176
174
181
188
185
173
171
176
187
191
188
181
176
175
180
185
193
196
198
196
193
189
185
184
182
184
184
181
176
178
180
176
172
173
179
188
191
180
179
174
172
176
179
173
159
147
151
172
183
181
170
166
177
191
190
179
170
171
178
186
192
194
192
191
190
189
184
181
183
192
191
184
171
169
179
191
190
180
171
174
181
185
183
177
175
178
186
171
167
158
157
166
173
175
170
167
169
177
183
176
166
161
166
180
186
181
177
173
176
185
192
200
201
201
198
191
181
177
181
193
197
185
168
164
173
183
181
172
169
177
187
192
187
181
176
174
177
178
167
155
154
162
170
177
182
184
181
176
173
173
173
172
166
166
172
182
186
182
179
185
190
192
190
193
190
185
179
177
186
195
196
186
175
171
175
179
177
174
172
179
184
186
186
180
179
176
179
192
179
168
169
176
179
179
183
188
184
172
165
173
186
189
178
169
172
184
192
187
182
185
189
187
179
177
176
179
183
186
188
184
179
175
180
182
186
190
191
184
173
171
174
181
185
184
184
186
187
196
185
178
181
186
183
175
175
178
179
169
164
171
185
189
180
173
182
193
198
192
183
184
186
184
177
169
171
179
189
188
179
168
165
173
183
187
190
195
195
184
169
165
175
189
190
182
179
186
186
193
184
178
180
184
177
168
166
173
178
172
167
165
167
170
168
171
184
198
203
195
185
180
181
180
175
172
174
181
187
180
171
167
174
186
191
189
187
186
183
174
169
174
189
197
185
165
161
175
183
185
178
174
178
179
175
172
179
183
180
171
167
164
164
163
163
172
186
200
204
196
184
176
174
176
177
178
183
188
187
180
173
178
190
197
194
188
186
185
182
176
177
188
199
197
177
158
158
175
182
169
170
173
178
181
181
188
195
191
180
170
173
179
182
179
179
185
195
199
200
194
183
172
171
177
182
186
188
190
188
183
181
186
192
194
190
186
189
195
194
188
185
194
194
186
176
174
180
189
191
161
163
172
182
186
188
189
191
182
171
170
183
195
200
195
194
196
197
195
191
189
186
179
178
179
187
188
186
184
183
180
179
184
188
190
186
185
189
195
194
189
189
192
190
183
180
194
204
203
193
154
161
170
181
189
189
183
174
165
160
170
184
194
193
190
189
193
190
182
178
183
190
192
188
181
179
182
183
181
174
170
174
183
189
191
185
180
178
182
183
187
190
192
189
183
185
196
200
196
186
153
161
169
181
190
190
181
170
161
162
171
178
178
175
176
183
186
182
173
169
180
193
198
189
176
169
175
182
182
178
172
176
187
196
192
185
177
172
174
178
183
190
192
189
183
180
182
182
182
178
158
165
173
185
192
190
181
175
175
177
179
176
172
170
175
183
188
182
176
176
184
193
188
178
171
171
178
185
188
186
184
182
185
183
187
186
186
184
181
177
179
182
188
189
182
174
171
175
180
181
165
169
178
188
192
186
176
175
180
184
182
176
171
171
178
186
191
189
186
190
197
193
184
172
172
182
186
183
181
184
190
187
175
170
175
189
199
196
189
181
178
179
186
186
178
168
169
178
187
189
170
172
178
185
182
173
169
170
176
179
179
173
170
173
181
188
190
187
187
193
203
201
192
182
181
188
183
171
163
172
185
188
174
167
174
189
197
193
184
182
184
188
190
183
176
170
173
181
184
187
177
177
178
174
171
171
172
173
174
174
171
171
170
174
182
187
186
179
175
182
190
196
194
189
188
188
181
172
168
172
186
191
184
175
175
182
190
184
175
179
188
194
191
186
184
186
187
183
177
178
184
187
183
177
171
174
181
183
185
182
179
175
172
174
182
187
186
178
171
171
172
179
184
189
188
188
187
188
191
191
192
194
187
177
174
179
188
184
174
169
177
189
192
193
198
205
207
197
183
180
181
184
183
181
181
184
186
187
190
194
192
182
174
170
176
184
192
187
177
169
167
174
183
186
188
189
191
196
196
193
189
185
180
175
173
181
188
185
173
166
172
186
195
196
197
203
211
210
199
188
176
176
174
180
186
189
188
187
187
191
191
184
175
165
165
179
193
194
185
175
176
181
186
190
193
194
193
188
186
184
182
180
178
179
184
188
187
180
172
168
175
190
198
193
186
188
196
209
205
190
175
168
167
173
183
189
191
186
178
172
173
181
179
168
161
169
183
192
185
174
172
178
186
193
199
199
194
187
185
186
188
190
188
187
189
185
179
176
173
175
186
194
196
191
182
176
180
190
191
187
176
170
166
169
176
184
184
181
165
154
156
176
190
185
169
163
171
181
183
174
169
168
176
191
200
201
195
187
187
195
199
193
187
178
173
171
171
176
182
188
190
191
190
187
182
174
170
174
183
189
177
176
174
173
172
172
170
169
164
154
156
172
189
193
182
169
168
179
185
181
172
167
172
186
197
197
188
183
186
193
197
191
175
161
158
163
174
183
192
195
191
185
181
183
186
183
178
181
188
194
181
184
185
183
174
167
161
166
170
175
172
172
180
192
197
192
185
181
183
181
176
172
177
188
195
192
182
176
173
178
183
182
174
167
167
173
182
187
192
193
188
177
171
181
194
200
199
196
196
193
187
188
190
190
181
173
168
172
184
192
188
178
176
189
202
203
195
182
177
177
177
178
180
187
193
190
182
173
169
173
179
183
184
181
183
188
188
187
188
187
181
172
168
180
200
210
208
197
192
186
184
183
187
190
191
186
178
176
183
189
193
191
189
190
194
193
189
180
176
176
180
180
176
177
183
187
186
179
174
177
182
185
189
191
193
197
192
189
186
182
177
173
176
183
194
199
197
188
182
182
177
169
171
183
195
196
187
178
175
176
181
187
192
191
187
179
178
180
181
181
181
179
174
174
176
180
185
185
184
185
186
185
189
196
197
196
193
189
188
183
181
183
186
186
185
187
189
186
180
181
173
165
162
170
183
191
185
179
174
169
167
170
177
182
182
178
177
181
182
180
175
176
177
178
176
175
178
183
188
188
187
186
192
199
199
193
189
187
189
188
189
189
190
185
183
187
193
193
187
184
176
171
164
163
169
173
176
178
182
181
168
157
154
163
176
179
180
178
176
172
168
173
181
187
183
176
175
181
188
191
189
187
190
192
192
187
183
181
182
184
184
184
184
184
189
195
196
192
189
189
178
176
169
166
166
166
166
175
184
186
175
159
149
155
170
179
179
173
171
168
169
173
179
186
186
183
180
183
189
192
191
187
186
183
184
181
178
174
176
179
178
176
176
183
192
195
192
186
187
193
176
176
175
177
175
171
164
165
173
179
178
173
165
164
170
179
180
174
175
178
180
178
174
175
181
185
185
185
185
189
188
188
187
188
187
181
173
172
180
186
185
180
180
185
190
190
185
181
184
192
179
177
179
181
181
177
168
162
164
168
177
182
184
182
181
183
182
180
182
189
192
184
171
163
167
179
186
185
180
178
181
188
197
196
191
181
179
182
190
194
194
191
188
189
189
186
184
182
182
184
182
177
175
177
178
180
177
176
173
172
177
183
187
190
191
189
186
180
182
189
197
193
176
161
161
172
184
187
181
175
178
190
200
199
187
179
186
198
205
200
195
192
193
191
186
185
186
188
187
185
179
172
167
167
173
181
186
189
190
184
177
173
172
179
190
192
184
178
176
185
195
196
187
175
169
176
191
198
195
186
183
192
197
190
180
177
190
208
209
198
191
191
192
188
182
181
185
191
191
191
177
167
161
167
174
179
181
187
191
188
174
156
150
160
175
181
182
178
177
180
183
191
191
187
184
186
195
206
206
202
196
193
191
185
177
179
189
200
198
188
187
192
194
190
181
179
184
189
190
190
182
169
165
172
177
175
171
175
183
182
172
154
150
158
169
177
183
185
185
180
177
181
188
193
187
185
187
197
205
207
201
193
188
183
180
180
185
183
179
177
183
193
199
196
188
183
188
191
185
181
184
173
169
173
175
175
174
174
175
174
173
169
174
183
185
185
185
187
188
181
177
180
183
183
175
170
175
185
196
200
198
192
187
183
182
178
176
173
172
174
181
188
195
199
197
195
196
197
189
183
182
178
174
169
168
176
185
185
177
171
176
186
196
204
202
193
185
182
178
178
176
178
179
174
164
162
172
186
195
191
185
181
184
185
183
177
174
176
180
183
187
186
187
190
194
198
204
204
200
196
177
182
181
172
169
179
190
189
179
171
177
189
198
200
198
189
181
172
169
170
173
174
176
172
167
168
181
192
196
189
177
176
180
185
186
186
184
187
192
196
198
193
180
175
181
195
203
206
205
201
173
181
187
187
184
183
184
184
182
180
183
194
198
195
186
175
172
173
174
175
173
174
178
178
178
179
183
188
191
189
183
179
178
182
190
196
196
191
189
196
197
194
179
172
177
191
199
201
200
197
171
176
185
191
191
184
178
178
183
191
196
199
200
194
184
172
171
177
186
188
185
181
183
182
182
182
182
183
186
190
188
181
175
177
189
199
197
187
180
183
186
184
180
175
176
182
188
192
191
182
173
177
180
184
188
184
177
177
185
193
199
196
196
192
188
182
179
180
187
190
188
184
183
179
179
182
183
185
187
185
178
174
174
179
190
196
194
186
183
182
181
179
179
178
176
173
176
182
184
173
185
185
180
178
182
187
184
181
180
186
189
187
185
188
191
190
184
182
185
189
190
186
182
181
182
187
194
195
190
180
172
172
179
188
191
192
189
190
189
186
180
175
177
182
182
180
179
181
182
175
196
192
183
179
182
191
193
186
179
176
179
182
183
184
184
185
185
186
189
189
186
185
186
188
189
189
193
196
194
186
180
182
188
189
189
188
188
190
193
187
181
176
180
189
197
196
191
184
182
180
190
185
183
181
183
189
193
190
181
174
175
181
184
182
178
179
189
196
195
186
181
185
191
192
187
184
188
194
196
193
186
185
186
183
183
182
187
187
186
183
181
182
187
197
202
199
191
184
185
186
172
172
179
182
182
182
185
187
182
178
175
179
185
184
179
180
187
194
191
184
181
188
194
192
182
175
178
190
197
192
184
174
172
178
182
187
189
187
181
175
175
186
200
203
195
181
177
182
189
191
171
172
180
188
187
181
175
178
179
178
176
178
182
185
182
179
180
183
184
187
189
192
193
189
182
176
176
180
186
186
179
170
170
179
190
194
196
194
184
172
170
186
203
205
188
169
168
182
195
195
187
187
191
195
193
183
174
174
178
181
180
179
182
182
180
174
170
172
179
189
196
196
193
187
183
180
178
176
178
179
180
180
184
190
193
195
200
201
194
181
175
185
198
198
184
172
175
189
197
194
199
195
195
197
192
183
179
179
183
187
185
180
178
177
175
173
169
169
178
187
196
198
192
186
183
183
183
185
181
180
186
192
195
194
191
190
195
198
197
193
188
184
186
187
182
179
183
189
191
191
189
188
192
192
185
181
181
185
189
188
182
178
176
175
174
174
177
178
179
183
187
191
190
182
180
185
196
196
188
181
184
192
194
190
185
186
187
187
188
191
190
187
184
184
185
184
183
182
186
189
181
186
191
189
181
179
181
186
191
190
183
180
182
180
182
184
185
184
185
183
182
183
184
180
182
191
201
201
189
179
180
189
193
189
183
179
181
184
185
189
189
191
192
194
196
192
188
188
187
188
176
173
170
170
179
187
189
181
172
168
168
172
175
175
180
186
186
177
166
158
161
168
174
178
179
180
181
185
185
184
177
168
166
170
174
180
183
187
188
187
185
183
182
182
180
181
185
198
202
190
181
179
169
167
176
189
191
184
175
173
179
183
181
175
175
181
183
178
173
171
177
186
189
187
185
188
196
201
202
191
174
167
167
174
176
172
169
175
186
192
187
180
176
180
183
183
181
181
184
182
175
173
165
163
167
179
185
183
176
171
173
176
176
171
167
170
176
178
179
174
181
189
194
191
185
184
196
210
212
197
177
170
182
193
192
177
165
165
178
185
186
180
178
183
186
183
175
166
164
171
170
163
161
162
168
175
179
181
174
165
158
159
168
172
171
168
170
177
182
180
180
182
189
188
178
173
180
192
194
184
173
173
185
196
197
190
177
175
181
188
189
187
184
184
184
182
176
169
169
174
176
166
162
169
176
178
174
172
170
165
158
161
171
184
184
175
170
177
186
186
183
179
180
179
174
171
171
176
176
174
173
175
178
182
186
191
194
197
201
202
198
185
175
172
177
182
182
180
184
185
192
179
170
176
181
178
168
165
171
176
173
175
182
189
188
178
171
178
190
195
187
177
172
173
175
179
177
176
177
177
180
179
174
171
176
187
197
202
202
199
186
172
161
166
177
184
180
178
183
185
193
186
178
179
182
176
169
165
174
179
180
176
176
178
176
169
169
178
191
196
187
173
166
169
176
182
186
186
185
187
186
183
178
176
177
185
189
189
184
178
171
168
166
174
184
184
177
175
179
182
186
184
180
179
181
178
175
176
178
176
171
171
170
172
169
163
167
178
191
194
186
172
164
165
174
180
187
187
189
189
192
196
193
191
185
181
181
181
183
178
173
171
176
178
182
177
178
184
189
182
178
180
179
180
181
179
180
178
175
167
163
168
179
181
177
173
173
179
188
191
187
178
169
169
176
183
187
184
182
186
194
199
199
193
185
180
183
192
200
197
186
175
176
176
172
174
186
200
201
186
174
178
177
178
177
174
173
172
167
163
165
174
182
189
188
185
182
179
184
187
188
188
180
179
186
192
190
181
171
174
181
186
186
183
182
180
186
197
204
199
187
179
176
174
173
176
191
201
198
187
172
176
174
172
170
170
170
171
171
173
176
179
180
184
188
190
187
179
170
173
183
191
192
189
187
187
185
178
168
164
166
173
175
180
181
180
183
183
181
181
181
183
185
181
176
177
186
188
184
180
170
172
170
167
167
170
176
180
181
182
181
179
174
172
176
187
189
180
167
160
170
188
192
187
176
171
176
181
177
169
167
173
178
183
179
175
169
167
168
172
180
188
189
185
179
176
178
178
178
178
170
171
169
167
168
169
176
181
184
184
182
178
173
170
174
183
190
185
171
163
166
178
182
176
168
168
177
182
180
176
179
184
188
185
175
167
163
167
175
179
180
181
181
178
173
171
171
175
178
179
176
174
174
171
167
163
165
171
179
183
182
178
175
174
177
185
191
188
179
174
178
181
180
177
176
182
186
182
173
175
186
190
187
179
172
172
180
187
190
186
180
177
177
177
173
170
173
179
179
177
182
178
177
171
164
155
153
165
176
182
183
178
176
177
182
188
189
185
182
185
192
195
190
186
187
194
189
175
165
170
185
189
182
172
177
191
203
203
192
185
182
185
187
182
179
179
182
181
176
174
181
181
179
171
163
158
162
170
179
184
182
179
177
182
186
189
183
175
176
189
197
198
192
186
184
186
180
175
174
179
188
191
183
175
178
194
205
199
183
175
180
191
192
189
188
189
189
180
166
164
176
181
179
173
170
176
182
189
192
189
184
179
177
184
186
187
180
174
175
183
187
184
181
174
168
170
177
185
189
189
190
191
184
176
174
179
187
183
171
166
172
185
188
188
193
198
197
184
168
164
174
177
176
178
180
185
190
193
195
195
187
177
170
173
180
184
185
184
180
173
171
171
169
170
167
171
182
190
193
185
176
174
175
174
172
178
184
181
170
166
169
178
184
186
188
197
207
204
191
176
174
173
174
182
188
188
181
182
188
193
187
177
166
162
169
183
193
192
180
166
163
171
180
183
182
182
185
189
187
176
163
159
164
176
185
192
195
191
179
171
176
187
191
188
182
189
209
217
208
187
172
168
171
180
187
185
176
170
171
176
180
180
174
165
165
177
190
191
176
160
165
182
197
199
191
181
182
185
185
180
168
163
170
183
191
194
196
193
190
188
191
196
195
185
172
174
191
204
202
187
160
163
166
174
177
179
177
171
163
160
169
183
191
181
165
165
174
183
180
173
177
189
197
195
183
179
179
183
185
183
179
175
176
179
179
177
179
185
192
198
198
194
184
172
162
161
168
177
182
183
157
160
165
167
171
173
178
178
170
164
170
183
193
187
169
161
164
178
185
189
186
186
182
179
178
178
183
184
181
180
176
176
174
170
167
165
169
177
188
197
196
184
169
161
163
168
169
170
172
178
171
169
167
167
169
173
178
182
184
180
179
180
184
186
180
173
171
178
183
184
178
174
175
177
182
187
185
180
171
170
174
177
173
170
171
175
177
177
180
186
191
183
169
166
177
186
189
183
177
174
182
177
168
169
174
176
176
178
185
190
186
179
178
187
194
193
186
179
177
177
174
174
177
185
192
193
185
173
168
171
178
181
177
174
177
186
186
179
174
176
182
184
180
181
191
198
200
192
183
174
184
175
167
168
175
177
174
174
177
182
183
183
185
189
196
196
190
182
179
180
182
178
175
180
188
191
186
176
172
180
186
185
182
181
183
188
185
182
178
177
179
184
189
193
195
195
191
187
184
185
177
167
163
167
174
174
170
171
173
175
181
185
187
184
182
179
181
183
187
191
191
182
174
169
176
184
187
186
182
183
184
184
189
194
193
188
185
185
188
189
186
189
191
191
188
184
185
187
188
190
173
168
167
171
175
171
167
169
175
180
181
181
177
172
168
165
171
180
189
191
189
184
178
174
172
175
184
191
190
183
178
180
191
199
198
189
186
187
192
192
188
187
182
181
179
183
190
193
192
191
175
177
180
180
176
170
165
168
178
182
178
171
168
168
167
164
168
175
182
184
184
185
188
186
177
174
180
189
189
181
174
177
184
189
187
184
184
184
184
183
179
175
169
168
177
188
196
193
188
190
179
182
181
180
178
173
168
170
176
180
174
165
163
166
168
167
167
172
177
181
182
183
186
187
185
184
186
188
186
181
177
179
181
180
181
180
180
178
176
176
177
173
168
170
181
193
195
187
184
188
182
180
177
176
178
178
173
170
171
171
172
168
167
167
170
170
168
169
176
182
186
181
175
176
183
192
193
190
187
185
186
183
184
187
191
188
180
173
177
186
192
192
186
186
189
193
192
189
187
188
182
178
175
176
181
181
175
168
167
167
172
175
178
177
176
174
170
171
181
195
198
185
167
162
172
189
193
193
191
189
189
185
187
195
198
191
181
174
185
197
207
208
203
196
189
189
189
191
188
185
175
174
174
178
181
181
175
172
171
173
176
177
179
184
184
182
177
174
184
197
202
190
172
163
168
178
188
195
195
191
184
181
183
191
192
187
183
184
189
195
198
200
199
191
185
183
186
187
186
184
170
170
170
172
174
175
176
184
191
191
182
173
169
178
187
188
182
177
182
191
195
190
181
175
173
177
187
196
196
186
173
170
178
185
186
184
186
189
187
180
179
182
187
185
181
179
182
184
182
185
173
170
168
169
170
170
173
186
200
202
184
161
154
165
177
183
181
179
182
186
187
187
189
189
187
188
191
195
193
183
171
169
177
183
183
184
187
187
182
175
174
180
188
186
182
180
182
184
183
185
178
173
172
176
174
172
173
183
193
195
181
163
158
166
176
177
179
182
186
185
181
184
190
197
198
193
191
191
190
185
179
176
178
182
182
182
182
180
176
177
183
190
197
193
185
181
184
187
185
182
173
171
175
183
187
186
182
181
181
182
177
177
178
184
182
179
180
182
185
183
176
174
183
187
186
183
183
187
192
189
182
176
177
180
180
178
175
174
180
183
188
190
193
189
183
182
186
190
186
179
158
168
176
185
188
190
189
182
173
170
176
184
190
190
189
185
180
179
179
175
172
171
174
174
171
170
176
187
195
192
181
176
178
184
184
181
182
183
189
191
189
185
180
177
181
186
194
195
189
178
158
169
180
183
182
182
182
181
176
169
174
184
189
189
187
181
174
174
177
177
176
174
175
175
172
171
177
189
196
192
184
181
188
195
198
195
194
192
194
196
192
184
177
174
181
194
203
204
195
183
164
167
176
182
182
177
175
178
180
179
180
185
190
189
183
172
167
173
182
189
188
185
185
187
188
183
180
181
186
192
195
196
195
195
196
196
194
189
187
188
189
184
178
177
183
193
200
202
199
194
167
162
166
177
182
175
170
173
183
192
193
191
191
192
186
173
171
178
186
188
187
185
188
192
192
186
180
177
180
187
194
194
188
181
183
184
182
177
177
180
181
181
179
181
184
184
185
189
194
192
166
159
160
169
175
170
160
162
178
194
198
191
188
190
190
187
187
188
187
180
173
175
182
185
183
180
179
176
175
174
175
175
175
176
178
179
179
180
182
182
181
177
179
184
186
178
174
178
184
181
169
168
167
170
172
169
164
164
177
187
190
186
184
187
193
198
200
198
189
176
168
166
172
178
178
177
177
175
173
167
161
165
174
184
188
190
188
191
197
196
183
176
179
187
192
184
178
178
179
178
173
176
180
180
179
185
187
186
183
180
180
181
182
186
189
192
193
198
194
186
177
175
177
182
182
178
175
174
174
171
172
176
177
187
189
190
190
194
198
198
192
183
183
190
196
193
185
181
182
182
176
176
180
180
184
191
198
199
190
181
178
179
182
178
173
174
179
189
190
188
189
192
193
190
185
179
176
177
179
183
183
179
175
173
177
179
179
179
182
191
192
192
190
192
191
184
181
181
185
185
175
172
173
176
175
181
186
191
186
181
178
179
179
173
167
166
174
178
177
178
186
196
197
192
185
181
182
184
186
187
179
170
164
164
168
171
172
170
170
172
179
191
203
203
190
175
171
179
185
183
177
175
176
175
172
167
169
173
176
179
178
178
178
177
176
175
172
168
166
168
176
185
188
187
185
187
189
189
185
180
174
168
167
170
177
183
187
185
176
164
166
186
209
215
197
177
171
179
185
182
179
183
187
189
182
172
167
171
178
184
184
181
180
180
178
173
166
163
166
171
175
177
179
181
185
189
190
187
184
178
177
178
183
186
188
192
200
205
195
177
170
184
204
209
195
182
183
190
192
188
181
187
194
198
195
185
179
182
191
198
193
186
181
177
171
163
160
164
175
180
183
183
182
179
180
183
187
186
182
181
185
192
193
190
187
190
200
208
206
196
191
192
195
190
183
179
184
193
197
195
182
185
190
193
188
183
184
187
192
194
191
184
179
174
171
171
173
177
183
186
190
189
186
180
178
182
189
190
184
181
188
195
193
186
182
187
192
195
199
200
203
198
191
185
181
174
173
180
189
193
182
182
182
178
176
176
180
184
187
186
182
179
181
186
189
189
187
186
187
187
185
185
183
180
182
189
194
191
184
178
184
194
194
187
184
188
191
191
191
194
195
196
192
191
189
182
174
175
182
187
161
161
171
176
180
180
183
191
200
198
187
175
172
177
185
186
180
169
163
162
167
168
167
173
184
186
185
177
169
163
161
163
168
172
171
170
172
179
183
182
178
178
180
181
179
175
175
180
184
179
176
177
177
176
174
173
177
185
192
192
187
180
182
187
187
183
176
171
168
174
182
187
184
178
174
178
185
194
196
189
178
174
177
180
177
171
169
174
184
187
183
178
175
176
176
172
171
176
183
185
183
187
183
177
170
169
170
167
164
162
166
173
179
185
182
179
177
177
176
174
180
191
196
185
167
156
168
192
210
208
190
175
173
180
181
176
168
168
179
186
186
180
176
175
173
170
168
175
184
192
175
177
180
180
178
175
172
164
155
150
154
164
172
173
171
174
181
187
183
173
172
182
191
189
167
153
159
177
194
194
180
168
169
176
183
181
172
168
172
182
185
182
179
174
170
168
171
178
187
193
161
159
165
176
182
180
172
166
164
164
165
170
172
173
171
175
182
187
186
179
173
174
178
177
170
166
171
175
175
171
167
170
174
181
186
185
178
171
168
169
175
179
178
172
169
168
173
179
185
183
162
155
161
172
180
178
171
170
174
180
182
178
177
176
178
179
181
183
185
182
176
170
168
168
173
181
187
187
177
167
168
182
191
190
183
180
178
173
167
164
169
174
177
173
176
180
179
177
176
174
170
169
167
170
178
178
174
175
180
181
179
174
173
176
181
182
178
173
173
172
168
168
167
168
175
183
189
190
182
171
174
187
195
188
172
168
172
175
170
165
168
175
178
179
185
191
194
190
181
176
174
177
177
176
178
178
175
171
168
167
168
170
175
177
176
170
163
159
159
162
166
167
169
170
175
179
185
184
180
176
182
191
193
179
169
162
168
176
177
176
172
170
174
175
178
188
201
208
196
178
173
180
179
179
178
175
167
159
156
160
169
177
183
181
170
158
150
149
158
163
170
173
171
171
177
182
184
179
175
177
186
192
190
179
171
165
173
181
187
181
170
161
160
160
165
176
199
211
201
177
176
183
179
177
174
171
165
161
163
170
177
178
181
177
170
162
154
154
160
173
181
183
175
177
185
190
188
179
171
175
183
188
185
180
177
178
181
185
186
178
167
158
157
158
162
173
189
197
188
176
194
190
178
170
167
169
171
175
182
186
182
175
168
168
171
175
174
171
170
173
179
183
186
186
187
186
185
178
171
173
174
177
179
179
180
182
185
183
177
170
168
168
172
172
173
176
184
183
179
182
200
190
174
161
159
166
176
183
189
186
182
175
171
168
171
178
185
185
178
170
171
178
187
187
177
171
175
176
172
168
168
174
180
182
179
180
180
176
171
172
175
179
182
179
176
177
178
179
180
185
189
182
169
157
155
160
171
177
178
175
174
177
179
176
174
178
185
187
179
168
167
178
186
183
171
167
169
171
168
164
165
176
186
185
177
171
170
174
178
181
179
178
177
175
175
174
173
175
176
179
181
176
169
160
155
155
161
169
172
170
172
178
181
183
179
179
182
182
174
169
170
176
180
179
179
182
182
176
165
164
173
184
187
183
177
173
177
183
187
185
179
174
174
177
178
177
175
172
170
169
177
176
173
167
160
156
160
167
175
181
183
181
181
182
183
180
177
172
170
174
178
177
173
175
187
197
194
183
175
176
183
187
183
177
180
189
196
196
188
181
179
180
185
187
188
186
182
175
169
170
175
177
175
171
165
161
161
168
177
186
187
185
182
183
182
176
168
167
173
184
186
177
169
169
180
187
188
182
177
180
185
185
180
174
179
192
198
196
185
180
181
188
191
189
188
185
181
172
168
171
169
172
171
168
165
166
166
167
172
178
183
183
187
187
181
170
162
165
179
191
192
178
168
165
166
170
171
170
169
172
177
182
180
175
172
176
181
183
185
188
190
186
182
176
176
176
173
167
164
170
166
167
169
172
175
177
173
168
167
167
166
170
178
185
184
172
164
169
180
186
183
173
170
169
168
170
172
173
171
171
173
176
178
174
169
165
170
180
185
190
190
185
174
167
167
172
180
180
176
170
169
168
171
180
186
184
174
169
168
167
162
160
166
181
187
184
180
176
176
173
172
173
176
180
177
176
176
177
180
177
171
171
173
176
175
176
179
182
187
187
187
184
181
174
171
179
197
203
194
178
170
168
175
183
187
181
173
170
170
171
172
173
172
180
184
189
191
186
177
168
172
181
186
186
175
167
167
177
182
178
170
167
172
182
190
190
190
191
190
186
182
183
183
180
175
182
197
205
198
184
168
168
171
173
171
170
174
177
181
183
188
191
189
181
174
178
186
190
181
172
175
184
189
181
166
160
164
174
178
175
168
167
175
185
192
190
190
191
191
186
180
174
172
171
174
183
191
194
190
183
170
168
165
159
159
167
179
193
196
192
193
199
195
183
168
165
174
185
184
177
175
180
179
174
164
164
173
180
179
174
170
172
178
185
188
190
190
184
182
181
179
173
166
162
169
179
186
188
187
185
172
168
163
161
167
175
185
193
196
192
189
188
187
181
170
164
168
178
183
179
174
174
175
173
169
170
175
184
188
187
185
183
180
180
186
193
193
182
171
171
181
186
179
169
167
174
183
185
187
187
173
167
161
163
176
184
185
184
180
177
172
170
174
178
178
177
176
180
182
180
174
172
175
178
177
173
175
178
188
194
193
187
177
176
183
193
194
183
172
173
183
198
199
187
177
174
175
181
186
189
176
164
154
158
172
182
182
178
171
165
162
163
167
176
182
187
187
187
188
187
185
180
178
180
187
184
179
174
178
188
190
185
179
176
177
179
184
185
187
188
192
196
202
199
192
179
176
178
186
192
174
163
151
149
159
170
176
176
172
167
166
168
170
175
177
180
184
187
191
192
192
186
181
180
184
188
187
182
177
179
180
184
185
184
180
174
176
186
198
201
195
191
192
195
192
184
182
186
193
195
173
169
162
159
162
167
170
173
175
179
179
180
182
178
174
169
172
178
186
190
192
190
186
178
175
182
190
192
187
177
175
182
191
195
191
183
183
185
192
193
186
183
182
182
188
189
192
196
197
194
174
176
178
179
177
171
167
170
174
178
180
182
187
188
179
168
164
171
178
184
186
188
189
181
171
171
181
191
187
174
168
178
190
195
192
188
186
183
178
172
176
176
178
181
188
196
198
193
185
184
178
180
178
181
179
177
173
172
173
173
175
177
185
188
185
173
168
170
176
180
182
184
185
181
175
173
181
188
182
171
167
175
183
188
189
187
185
181
175
172
175
179
181
184
192
201
197
181
169
171
184
179
172
169
177
180
180
178
175
172
171
174
179
182
181
176
171
172
177
181
183
181
179
181
185
189
191
188
181
177
175
177
180
184
189
188
184
178
182
186
191
189
188
191
195
198
191
182
174
173
180
176
170
170
177
182
182
178
173
172
172
174
175
174
175
173
172
172
179
187
190
182
175
179
191
199
195
188
188
191
190
180
176
184
191
191
181
174
182
193
196
191
190
190
190
188
186
185
186
185
171
172
172
176
181
181
176
170
167
170
173
174
173
173
174
174
172
174
182
188
190
180
174
180
191
192
186
183
189
197
192
179
174
183
195
192
180
173
175
183
183
181
181
185
186
185
185
184
186
186
168
170
172
176
178
176
171
168
171
177
177
174
171
175
179
181
179
179
183
186
176
168
167
175
183
182
178
176
180
181
177
168
173
183
191
189
181
175
174
176
178
176
182
184
190
192
190
183
176
177
173
172
171
173
174
171
168
172
183
193
189
179
176
182
186
185
182
182
184
184
173
166
166
174
180
181
179
173
167
167
166
169
177
184
187
186
184
179
178
179
183
187
192
194
196
196
192
182
176
179
175
175
176
181
180
176
171
175
190
201
202
192
187
188
188
184
179
181
184
185
181
177
178
182
186
186
182
174
168
169
171
177
180
182
182
183
184
183
184
189
193
196
198
200
198
193
187
185
187
193
170
177
186
193
193
184
174
172
180
189
195
190
187
186
184
179
175
177
181
183
181
181
185
187
187
185
182
182
181
180
179
177
179
181
180
180
182
186
190
192
192
192
192
191
186
185
184
187
190
196
165
178
189
195
192
183
172
167
167
170
175
176
174
174
176
177
176
179
182
184
183
183
187
187
184
177
181
186
188
183
178
177
180
185
186
184
186
191
196
195
190
184
178
177
182
184
188
189
187
183
167
176
182
184
182
176
171
166
163
165
167
170
172
174
178
176
177
184
192
194
191
186
187
184
181
175
175
180
182
183
180
182
187
193
196
196
197
201
201
198
192
182
177
176
183
192
198
195
187
178
171
172
174
177
177
175
173
175
178
178
175
174
181
187
186
180
177
182
191
194
191
185
183
185
187
181
176
172
175
182
190
195
194
194
192
194
196
198
199
198
195
191
186
184
188
193
196
196
191
184
174
168
168
174
182
177
173
175
185
192
189
179
181
188
188
183
178
180
184
184
180
179
182
189
190
184
177
170
171
179
191
195
190
184
182
184
184
185
190
196
198
195
192
190
190
187
185
188
194
193
170
166
167
174
180
173
165
165
182
196
195
180
168
170
178
184
186
185
180
171
168
175
185
192
190
183
176
171
171
174
177
180
184
184
183
183
177
176
185
196
199
196
192
193
192
185
177
180
189
193
165
168
172
178
178
170
162
164
178
189
189
176
164
165
176
190
196
193
185
174
168
175
186
191
187
180
174
170
170
171
171
177
184
190
194
190
180
177
185
195
198
193
191
193
195
188
181
180
186
191
165
171
178
185
185
184
180
180
181
183
180
177
177
182
188
194
195
192
186
184
181
181
186
187
186
181
174
168
168
175
181
185
184
188
190
190
182
179
184
192
194
189
187
193
197
192
187
185
188
192
172
174
181
189
191
192
192
191
186
181
179
178
181
187
189
186
182
178
180
184
189
192
187
185
185
186
177
169
168
181
192
190
182
176
178
178
177
178
185
193
190
184
185
193
195
193
191
193
195
194
181
177
180
187
189
189
185
185
183
181
180
179
179
177
176
177
177
173
171
178
187
188
185
181
186
191
188
179
177
185
193
191
183
174
169
168
172
179
184
185
179
179
186
196
197
193
191
193
194
187
183
180
181
182
182
179
174
174
176
180
181
179
175
172
171
176
175
174
171
170
172
173
172
176
186
195
197
193
185
188
192
192
189
185
178
173
179
185
184
173
167
173
190
200
199
192
189
188
184
180
179
180
183
186
187
180
175
173
178
183
184
181
178
176
175
173
173
173
174
172
167
164
166
172
182
190
192
190
184
181
183
190
193
193
188
184
189
192
186
171
167
176
190
196
191
185
186
190
188
185
175
181
189
197
199
192
184
181
184
189
190
186
183
180
177
170
170
173
178
181
178
176
173
175
176
182
183
180
177
176
180
189
191
188
187
188
192
195
191
183
179
183
190
189
182
181
187
196
201
196
179
183
190
198
198
194
188
185
185
190
190
188
185
184
183
177
175
177
185
189
190
188
185
180
177
177
179
179
179
180
188
193
189
181
180
188
196
198
196
195
192
188
189
191
191
189
188
194
199
195
180
181
182
184
184
184
182
182
182
183
184
183
184
190
192
191
186
184
187
190
191
188
185
181
179
180
184
187
186
191
197
198
191
184
183
190
199
200
199
196
192
186
186
194
201
198
187
181
184
187
165
169
181
186
180
169
168
183
200
202
189
175
175
183
187
182
172
166
168
178
186
185
178
177
183
189
187
179
170
167
171
183
193
194
187
174
168
171
175
177
176
178
179
178
173
165
164
168
171
170
170
175
179
180
172
162
163
175
186
187
182
176
179
185
184
177
169
169
172
179
184
180
173
170
169
173
183
190
190
184
181
185
194
196
189
179
175
177
181
180
176
175
175
175
172
165
165
171
179
184
177
180
180
178
170
166
166
165
163
160
162
171
180
182
179
177
175
175
171
166
170
179
183
179
165
157
165
183
194
196
188
180
177
177
177
176
176
179
184
183
173
167
170
172
171
169
171
183
198
206
174
179
180
179
180
179
173
167
157
154
160
171
176
175
173
177
183
181
170
158
160
176
191
191
178
164
160
169
176
184
182
174
167
164
170
174
176
177
179
174
169
166
168
171
171
171
177
190
203
206
160
165
175
179
181
179
176
173
170
172
177
178
175
171
169
177
183
181
171
164
164
175
183
187
182
177
173
172
168
166
168
173
178
179
179
179
177
172
162
156
159
168
177
175
172
172
177
184
189
189
160
162
169
174
178
179
178
181
185
187
186
180
173
172
175
182
184
180
173
170
173
177
178
178
179
180
185
186
177
162
163
178
195
197
186
179
175
172
159
152
162
181
192
189
183
180
179
180
177
175
167
169
170
173
177
181
185
188
187
185
181
172
169
174
182
190
187
178
171
170
172
179
184
183
180
180
185
193
183
166
164
178
195
192
179
167
171
174
172
169
180
195
202
194
188
188
190
185
181
176
171
176
177
177
178
180
180
176
176
175
179
179
180
180
180
180
179
173
170
168
173
180
187
187
181
178
180
183
179
168
168
177
183
178
167
162
168
176
182
184
185
190
190
184
179
184
192
195
186
176
169
177
182
180
177
172
163
157
159
171
184
195
195
182
170
160
160
167
174
179
179
178
180
179
180
180
181
177
172
170
172
177
176
174
170
166
169
174
179
180
173
170
170
169
169
178
191
195
185
173
172
179
180
179
177
173
165
160
162
175
185
188
183
175
163
153
155
167
179
183
180
174
172
175
181
185
184
178
175
177
180
178
178
176
174
173
174
175
175
173
167
160
163
168
175
183
189
189
181
172
195
192
180
175
178
182
178
175
174
177
176
171
167
165
164
164
169
177
183
181
174
171
172
175
178
182
182
185
185
183
181
181
180
178
177
176
179
180
176
173
169
171
174
177
180
184
186
182
179
181
208
195
182
176
177
180
179
176
173
170
169
169
168
169
172
173
178
184
184
178
173
175
179
181
175
170
175
179
180
173
172
179
184
185
182
181
183
183
180
175
176
177
181
181
182
182
180
177
178
185
195
191
183
178
176
174
170
166
164
164
168
176
183
183
179
175
177
179
180
178
178
182
186
183
174
168
170
171
163
157
162
174
185
189
187
184
183
183
185
183
180
177
177
181
182
180
176
172
173
178
174
173
178
177
175
175
170
168
164
162
169
180
188
191
186
176
171
167
172
175
178
179
179
181
180
182
179
170
162
159
165
175
183
187
185
183
180
181
184
183
180
174
178
186
192
189
180
174
171
175
164
168
169
171
174
178
183
181
174
171
176
180
185
187
187
180
172
164
168
171
167
161
161
171
190
199
194
184
175
178
181
180
179
177
179
179
178
176
175
178
177
178
186
199
205
199
186
179
180
184
167
167
164
163
165
170
170
173
174
177
183
183
181
181
179
178
174
172
173
173
166
152
152
168
188
196
192
181
176
181
184
182
177
174
175
177
177
176
176
177
178
184
191
198
196
188
178
178
184
196
170
169
163
161
155
153
150
153
161
172
182
183
181
176
171
165
166
173
183
184
180
166
164
171
185
186
180
169
165
170
177
182
182
179
176
175
176
177
184
187
188
185
184
179
173
168
163
171
183
195
173
172
167
165
162
160
154
154
160
165
167
170
176
177
173
163
160
170
184
194
193
184
179
181
185
188
182
171
167
172
182
191
188
181
172
165
166
174
184
190
189
183
177
168
161
161
166
174
182
183
177
177
176
177
180
180
177
175
172
168
161
156
164
177
183
175
165
168
181
193
194
185
181
182
187
189
183
182
184
190
195
194
186
180
171
162
162
167
174
182
186
184
183
180
177
179
186
185
179
172
178
183
183
182
182
178
179
182
185
178
166
160
166
178
187
186
179
177
179
181
182
177
176
178
179
178
178
179
188
193
191
184
181
182
181
176
169
166
170
171
175
180
187
194
200
202
198
190
175
169
179
184
183
175
166
163
170
183
192
191
184
175
174
178
178
182
187
186
181
171
168
170
176
176
177
174
173
175
179
183
179
175
178
184
193
193
186
178
173
170
170
170
176
187
203
210
205
195
186
181
178
181
178
172
162
159
168
186
196
194
189
187
187
179
172
169
179
188
183
171
166
171
178
180
176
173
173
179
183
184
181
178
178
185
194
201
200
190
179
171
170
168
167
172
184
197
204
204
204
201
173
172
174
177
175
170
171
181
187
190
187
186
184
178
170
166
175
186
185
176
169
171
177
176
165
161
170
186
199
200
190
180
176
178
189
200
203
194
183
174
178
185
181
173
169
175
187
199
205
207
167
166
171
179
184
181
177
173
172
173
172
172
173
175
172
172
178
187
188
178
169
168
173
172
162
155
164
184
200
202
190
177
172
176
186
195
200
195
189
186
194
203
203
191
176
167
171
181
190
199
166
164
167
173
181
187
185
176
167
162
160
162
168
172
174
178
185
190
188
177
167
167
172
177
174
168
169
174
180
184
180
177
177
180
185
186
189
193
198
199
199
202
204
201
192
179
171
172
183
192
169
166
164
165
175
189
195
184
169
158
156
162
170
174
175
179
183
184
181
175
171
170
176
181
185
185
181
173
168
173
177
183
183
186
186
184
184
188
193
195
192
187
189
193
193
187
181
182
189
196
171
167
164
164
173
187
195
188
172
163
164
174
183
185
185
180
175
174
174
174
176
180
180
178
180
183
185
181
175
176
180
185
188
188
189
188
186
183
179
179
180
181
185
186
189
191
193
195
197
198
173
168
166
168
174
181
182
180
175
174
175
180
189
196
194
184
174
171
173
174
178
182
182
175
169
168
177
185
183
179
179
183
186
188
188
190
188
182
171
170
179
191
196
193
191
196
198
195
187
187
177
172
168
170
174
173
172
177
182
185
183
181
186
191
194
187
182
176
175
173
177
181
182
174
165
166
177
185
182
176
172
177
182
185
184
184
185
182
178
179
187
197
203
203
201
201
196
183
171
172
182
175
170
171
174
174
176
182
189
189
186
181
179
178
182
184
184
180
176
175
177
180
181
179
176
180
184
185
180
175
174
177
178
176
173
172
176
181
185
186
187
187
190
197
200
194
181
173
171
176
177
172
170
173
178
180
179
180
181
181
182
180
175
170
171
174
177
177
177
177
180
180
180
183
190
191
183
176
176
185
188
182
178
176
176
173
172
176
185
189
179
169
175
184
190
183
174
174
185
192
171
168
170
174
180
181
178
172
168
169
173
178
176
172
170
170
172
174
177
180
178
176
176
184
193
191
177
165
170
188
194
187
182
185
190
185
173
171
180
189
179
168
168
178
186
184
182
184
188
191
174
169
167
171
178
181
176
167
160
162
171
177
180
178
178
176
175
176
179
179
173
163
161
172
183
187
176
163
164
177
186
188
187
190
193
188
177
172
181
193
194
184
178
179
187
195
193
186
180
179
178
171
167
171
176
181
174
168
170
178
187
189
187
186
187
183
180
180
180
178
171
161
157
162
173
181
177
166
160
165
176
187
188
188
188
186
181
180
186
194
200
196
189
187
193
195
190
182
177
180
177
174
173
178
182
180
170
167
179
195
205
202
193
190
187
182
180
180
179
178
175
170
168
170
173
180
181
175
166
170
181
188
187
181
178
181
187
187
188
191
193
193
194
195
196
192
183
180
187
197
177
180
183
188
186
176
163
161
174
189
195
191
183
180
179
177
176
176
178
177
178
179
182
184
184
185
186
184
179
176
181
185
186
183
179
180
185
190
190
190
188
187
190
195
198
191
182
183
191
203
182
187
187
185
179
169
160
158
162
169
173
169
167
169
172
174
174
177
181
181
182
185
192
195
190
187
187
188
184
176
177
182
187
188
185
182
183
189
194
193
190
186
188
190
192
190
186
185
189
194
186
186
180
175
170
169
165
163
164
165
163
163
167
171
174
175
177
182
188
191
191
190
190
189
187
183
183
180
177
173
177
182
187
190
186
185
187
192
197
197
194
190
188
187
185
187
186
186
185
190
187
183
173
168
168
172
173
177
179
179
176
171
177
182
184
181
180
184
190
193
191
184
181
180
180
179
178
173
172
173
178
181
181
181
183
187
194
199
198
198
198
196
195
191
187
185
184
189
188
191
186
180
173
172
175
176
175
178
186
193
188
180
177
182
186
183
182
184
185
186
183
181
180
181
182
181
179
177
175
178
182
181
178
175
179
184
191
194
196
199
203
201
196
192
191
191
189
191
192
194
180
179
178
182
184
181
174
173
182
193
192
181
172
169
175
181
182
181
179
180
183
189
192
191
188
184
182
183
186
189
186
183
180
174
178
179
179
177
185
198
208
204
195
189
190
192
192
191
193
193
174
176
180
186
188
184
174
171
178
188
189
178
168
164
171
178
182
181
179
179
185
191
199
196
191
188
187
187
189
196
197
192
186
183
182
179
171
165
174
193
207
204
195
188
187
188
186
185
187
191
170
174
179
188
190
185
179
175
178
183
184
176
173
178
184
188
187
182
179
182
185
188
187
186
188
190
188
186
187
197
200
198
190
190
192
188
177
170
173
185
194
194
193
191
190
188
184
185
186
190
173
176
183
192
194
188
179
176
178
181
181
177
178
187
197
197
190
181
178
181
183
178
174
175
186
193
187
175
173
184
197
199
194
194
195
194
189
186
187
185
181
178
182
192
196
196
193
194
194
192
178
181
188
195
197
190
179
174
175
179
181
179
179
184
192
194
188
181
177
179
177
171
167
174
187
194
187
172
170
180
195
200
198
197
194
192
192
198
204
197
180
167
172
189
200
206
204
200
195
194
183
183
187
193
197
191
181
173
173
178
181
181
178
176
177
178
181
181
180
180
177
172
171
177
187
192
187
177
177
186
195
200
201
198
191
185
187
199
207
201
187
176
178
189
199
201
196
189
185
190
185
183
182
189
195
194
183
176
175
181
184
182
178
176
175
175
177
183
185
182
179
176
177
180
186
187
183
179
179
182
185
189
191
192
189
183
181
185
190
191
186
184
185
188
186
184
182
183
183
188
185
183
183
189
196
194
185
177
177
186
188
184
181
181
182
181
182
185
187
187
182
179
181
184
186
187
183
178
174
172
173
177
179
182
185
184
180
176
176
176
177
182
185
184
179
174
180
190
195
192
184
184
189
194
196
193
186
178
178
184
188
187
186
187
189
189
187
188
190
190
187
184
183
186
188
190
186
180
178
177
180
178
178
178
180
184
183
180
177
176
175
176
181
187
189
189
191
197
199
193
182
184
187
193
193
190
184
178
177
180
184
187
188
191
193
193
188
185
187
190
192
187
185
185
187
189
190
189
188
190
188
184
180
178
179
183
187
191
194
194
189
181
183
194
205
205
195
187
186
185
170
172
184
189
185
175
172
178
184
180
173
170
174
184
183
175
166
166
171
179
192
194
189
182
176
174
177
183
185
185
183
184
189
193
189
180
173
169
172
177
183
187
187
179
175
172
176
180
176
174
164
164
173
182
181
176
174
179
180
174
171
171
174
172
165
159
159
166
172
177
176
176
174
169
167
169
180
185
183
174
170
172
183
191
190
185
178
177
177
177
178
183
187
184
178
168
166
169
171
174
162
162
170
176
180
182
185
181
177
173
174
176
177
171
165
167
171
175
171
165
165
168
172
175
174
176
180
180
177
172
169
171
176
180
183
183
181
184
185
179
175
172
178
184
182
174
170
169
173
178
167
175
175
175
176
181
186
182
176
174
175
178
179
177
178
183
186
181
171
163
167
176
181
184
183
185
180
174
169
170
177
179
176
173
173
177
185
193
194
187
175
170
171
180
184
187
183
182
178
180
173
179
179
175
171
172
175
177
175
177
180
181
179
178
181
184
185
178
171
173
177
182
184
184
184
181
178
171
168
170
175
178
178
173
170
176
186
193
191
184
176
175
173
178
183
188
191
188
185
183
176
179
178
173
169
168
172
176
179
181
183
182
178
175
178
180
175
169
169
173
179
180
180
178
176
175
177
182
181
175
169
171
176
175
175
177
184
190
186
178
179
183
184
178
177
177
181
184
187
187
180
179
179
175
173
174
175
178
181
182
182
181
179
176
180
181
177
173
169
171
172
177
181
183
181
177
183
193
195
178
167
169
178
183
181
179
184
188
185
181
184
189
186
175
166
166
170
176
182
186
182
181
183
184
180
178
177
179
181
181
182
183
182
180
181
184
186
188
186
180
173
175
182
188
191
186
187
191
189
174
166
170
180
189
187
183
182
185
187
186
186
185
182
172
164
163
167
168
171
177
178
182
188
189
183
178
175
174
177
179
184
187
189
181
173
174
184
200
204
197
181
172
176
186
191
190
184
177
172
167
167
171
180
187
188
184
179
181
186
187
185
179
176
176
175
175
170
168
168
174
174
179
182
182
181
180
180
175
172
174
178
183
181
173
165
165
176
192
201
192
177
169
171
180
184
184
179
174
171
170
171
173
177
178
178
176
175
180
186
188
182
176
175
179
185
185
184
178
175
174
176
178
175
173
179
180
179
173
167
168
169
169
168
166
166
169
175
181
184
176
168
166
170
173
174
172
176
178
180
178
177
177
178
175
171
170
174
179
184
184
179
176
180
185
190
190
186
180
179
176
180
178
177
178
181
174
163
158
162
167
168
166
166
169
174
176
176
175
177
175
174
174
173
170
164
168
175
181
181
176
174
181
186
183
177
173
175
176
176
175
175
176
181
188
190
188
183
175
175
181
175
178
187
194
186
170
155
152
162
171
178
176
179
180
181
177
169
167
174
183
186
181
174
170
165
169
175
176
175
172
174
184
191
193
190
184
175
170
170
172
177
177
179
186
192
190
182
175
177
187
164
174
184
192
188
180
172
166
166
170
181
184
190
190
186
175
161
158
170
182
183
177
172
173
177
175
172
169
171
177
182
186
188
191
190
185
174
166
171
180
184
178
178
187
197
198
188
184
184
190
166
170
169
172
181
192
194
183
170
164
171
181
188
192
192
185
172
166
169
174
171
162
166
178
189
184
172
164
173
186
191
185
178
176
178
177
171
168
175
182
184
179
181
190
198
197
189
184
188
193
173
169
162
161
169
184
189
184
172
166
165
172
181
185
190
190
188
180
174
168
162
159
167
182
193
188
174
166
170
181
185
182
176
173
173
173
174
175
178
180
180
180
186
190
190
184
176
181
189
195
176
172
167
164
166
169
170
174
176
176
174
172
170
173
175
183
188
187
182
173
169
169
171
182
190
191
185
176
170
173
179
182
181
180
179
181
182
180
181
177
176
181
188
188
177
168
166
181
197
202
177
175
175
175
172
170
170
176
184
190
187
173
163
160
166
174
178
182
185
186
183
177
173
176
183
191
192
185
178
179
185
187
185
181
182
184
183
179
177
171
172
178
183
184
174
171
175
188
200
200
178
178
175
174
175
177
179
180
187
191
186
172
161
162
170
177
176
177
181
190
186
174
166
169
180
190
191
187
186
192
195
190
182
178
177
179
175
169
164
165
170
177
181
185
186
188
187
188
183
183
176
181
178
170
167
171
175
180
185
186
177
167
166
173
180
182
177
177
179
183
179
170
165
172
182
188
184
179
185
195
196
187
177
175
180
181
175
164
158
163
172
180
184
187
196
201
190
174
166
170
174
180
180
173
165
163
169
178
183
175
165
161
168
178
178
175
176
179
180
177
172
170
174
183
189
187
181
175
179
186
188
182
175
179
187
191
181
167
163
170
181
183
180
182
190
192
184
171
167
177
171
174
181
183
177
167
168
180
183
175
163
162
171
177
173
169
174
183
185
178
172
173
181
187
189
187
182
180
182
185
180
177
174
182
189
193
185
180
178
182
187
184
176
172
173
179
181
180
184
192
168
167
178
186
181
167
159
167
177
174
166
165
172
177
175
175
181
189
189
179
172
173
178
179
177
174
179
188
193
187
175
167
170
174
179
181
184
185
189
189
191
187
180
174
173
178
184
187
189
194
164
166
177
183
176
159
152
154
168
173
172
171
171
177
179
182
188
191
188
177
168
170
176
177
170
163
170
186
194
187
172
164
168
174
177
177
182
187
193
195
194
190
190
189
190
192
190
188
182
183
162
171
181
182
174
167
162
162
167
170
172
174
175
176
176
178
182
187
182
173
165
168
177
180
175
167
168
174
180
178
172
169
173
184
189
188
185
185
191
194
193
188
187
191
198
200
193
184
182
182
166
180
186
184
185
187
186
177
169
165
169
176
178
173
168
166
169
175
176
173
168
169
176
182
184
180
173
168
168
174
178
177
177
184
194
197
189
179
177
180
183
180
179
180
185
189
185
182
187
191
173
182
187
187
190
196
197
184
169
165
170
178
181
179
174
171
172
172
175
174
173
170
171
175
179
182
182
174
175
182
187
182
174
175
185
192
187
175
164
168
177
181
180
171
168
171
177
182
189
196
177
177
177
177
179
183
182
179
177
176
178
180
182
188
194
194
188
179
175
175
175
173
170
168
169
177
181
181
187
191
190
183
172
168
173
183
183
177
169
171
184
189
183
173
166
169
179
187
188
190
178
174
174
173
171
168
170
181
190
197
192
182
180
189
200
205
198
185
176
173
176
177
176
170
166
172
178
185
189
189
185
183
177
171
168
171
177
181
181
181
187
189
185
178
171
173
180
189
188
187
176
173
174
177
174
169
172
184
198
204
197
184
176
174
181
185
187
183
176
173
176
180
179
173
169
174
180
183
181
180
178
184
184
178
168
165
172
182
185
181
176
173
179
182
180
176
176
182
189
190
170
169
172
179
180
178
177
182
187
191
194
187
178
165
156
159
169
174
174
175
180
182
180
177
177
180
177
177
175
178
182
186
186
180
173
168
170
180
185
183
170
164
172
185
187
180
172
179
189
195
168
163
166
173
179
181
181
179
176
176
182
186
182
169
157
156
162
170
175
180
185
184
180
179
182
184
179
172
170
179
189
190
187
185
180
175
171
176
188
193
185
175
175
184
188
185
181
184
189
192
177
167
161
164
174
181
182
177
170
166
175
183
184
179
173
171
170
170
176
184
189
187
178
178
185
191
185
172
166
175
186
192
191
189
188
182
173
176
189
206
205
191
178
176
186
190
192
188
188
186
181
171
163
164
172
180
179
174
171
176
183
184
180
177
177
178
176
175
176
180
186
185
178
176
183
191
190
178
164
166
178
191
191
188
188
185
181
181
186
197
199
191
180
174
177
183
184
184
188
193
179
173
167
171
178
179
173
169
174
185
191
188
179
174
175
176
179
180
178
173
173
175
176
177
182
190
194
185
171
165
171
182
184
184
184
189
191
188
184
180
181
182
180
180
179
176
172
177
189
201
177
175
174
178
181
177
170
168
174
186
191
186
180
175
173
173
180
185
182
174
167
170
176
181
184
190
196
193
181
170
171
179
183
185
187
191
194
191
184
178
178
183
188
193
193
185
178
182
192
196
180
181
179
178
178
176
174
175
179
182
179
179
181
181
179
175
179
185
187
180
177
178
183
187
187
189
193
190
184
174
178
188
196
195
188
187
187
187
183
183
185
187
192
195
196
192
188
186
189
191
184
184
177
174
173
176
178
181
183
180
175
175
179
181
181
177
178
182
186
189
188
189
189
186
184
183
185
180
177
177
186
199
204
198
188
183
182
180
179
180
184
188
193
192
189
188
187
187
188
195
188
185
174
169
171
176
177
177
178
180
178
176
177
179
180
179
179
183
188
192
194
192
186
179
176
180
182
180
177
180
187
196
197
192
185
182
183
180
176
173
178
185
191
189
186
184
185
188
189
195
188
186
177
172
175
178
176
168
168
174
180
182
181
180
180
180
181
183
186
188
192
189
183
177
177
179
183
185
185
185
186
185
182
179
180
181
184
181
178
176
181
186
186
186
188
193
193
192
188
189
180
185
183
182
184
184
179
171
167
174
184
186
185
182
182
182
182
180
177
178
184
187
186
184
180
181
183
187
190
196
193
187
179
171
170
175
179
180
181
187
193
189
183
180
187
196
198
193
185
183
175
181
184
186
186
186
181
173
173
180
188
188
185
182
183
184
182
178
175
175
180
184
188
186
182
181
183
186
190
198
201
197
184
173
170
175
179
179
182
190
197
198
188
183
185
190
191
187
181
179
177
179
181
183
183
180
172
168
175
183
188
186
181
179
181
186
185
181
179
179
179
178
181
182
184
185
185
184
186
193
197
195
187
184
186
187
188
185
185
188
194
199
197
192
182
178
181
184
183
181
180
180
181
185
182
175
167
163
171
180
184
183
181
181
184
187
187
183
181
181
176
171
168
177
187
193
187
180
174
177
179
182
187
198
204
204
197
196
192
187
188
190
191
189
180
178
182
188
190
187
180
182
186
191
190
183
172
166
169
176
180
182
183
186
188
184
181
179
178
180
177
171
167
180
192
196
185
172
167
168
175
178
186
201
208
205
198
198
202
197
187
178
176
180
186
191
192
191
190
190
181
183
187
193
194
191
183
176
175
178
180
182
182
182
181
177
175
175
179
180
180
178
178
185
190
187
178
170
171
177
179
179
183
192
196
193
190
195
203
206
197
180
176
184
196
202
195
185
180
188
184
183
182
183
189
189
183
179
181
185
185
181
177
177
178
177
178
182
184
184
182
184
187
188
187
183
178
176
181
184
182
178
179
181
183
183
181
185
197
204
197
191
190
194
199
193
181
172
174
186
185
182
177
176
176
178
177
176
180
188
189
183
177
178
184
186
188
189
189
186
181
182
185
188
187
185
182
181
183
183
179
175
176
179
183
183
180
179
184
190
193
191
193
192
184
176
169
171
181
187
183
181
178
176
177
178
176
173
175
183
187
186
184
186
188
189
190
189
189
186
181
180
183
188
190
188
185
182
181
178
173
172
176
185
190
186
179
174
178
187
190
190
186
183
174
169
170
180
190
190
183
181
184
187
189
188
183
176
171
175
182
188
189
190
190
188
185
182
183
186
189
185
184
185
187
188
187
186
182
175
170
169
176
184
188
183
177
177
183
193
196
193
186
184
183
185
184
186
186
186
162
165
173
181
180
176
174
175
173
163
153
155
165
171
171
169
170
172
173
174
178
183
186
182
175
171
175
186
193
197
192
185
181
181
183
179
174
171
173
175
175
175
175
175
178
183
187
186
183
181
160
164
174
183
182
180
180
180
175
167
165
166
168
164
160
162
168
173
175
172
171
176
179
178
173
167
168
176
181
180
174
171
173
180
187
184
178
173
174
176
176
178
179
180
178
172
167
166
167
171
160
165
173
180
182
183
182
181
177
177
180
183
176
170
165
170
176
180
179
176
174
176
175
177
178
177
177
174
171
172
172
173
177
182
188
188
182
178
179
180
181
183
182
183
181
173
165
154
151
156
167
172
174
176
178
180
180
178
174
176
179
182
180
177
180
185
191
191
191
190
186
181
178
179
184
188
183
174
170
176
183
183
178
176
179
183
183
183
190
194
193
186
181
182
188
190
184
168
154
153
175
178
175
172
169
169
173
172
172
172
176
179
178
177
181
184
186
190
193
194
192
183
177
173
176
182
178
172
175
182
183
178
169
161
161
166
173
181
189
197
195
186
175
176
186
197
196
184
174
171
177
178
176
171
165
165
165
165
167
171
175
178
178
175
172
169
167
167
173
180
182
181
175
172
172
171
171
178
186
189
181
169
158
153
154
160
168
175
178
184
185
180
167
162
170
181
189
188
188
189
174
176
179
176
172
164
160
163
166
171
175
177
178
176
173
166
159
155
158
167
171
175
176
177
175
173
176
188
197
191
177
168
165
169
171
174
176
176
174
170
171
167
158
151
154
164
176
183
186
188
172
174
186
189
180
169
165
168
172
174
173
174
176
179
179
176
170
169
172
174
172
170
175
182
187
186
185
189
190
183
174
172
179
185
190
187
183
180
176
172
169
164
160
158
161
166
170
172
174
179
171
174
186
190
184
177
177
181
181
175
171
172
174
177
177
178
183
190
195
188
172
167
171
184
192
190
184
177
173
173
171
175
182
190
191
185
179
181
186
188
181
173
171
174
178
175
171
169
173
182
172
173
176
177
178
181
188
187
179
173
172
173
176
171
168
173
186
191
191
178
167
166
172
185
188
184
175
169
164
166
170
174
179
181
181
176
176
183
196
199
190
181
180
185
186
179
175
175
180
187
167
168
169
168
172
177
180
177
170
170
171
171
169
165
166
174
182
181
175
166
165
173
181
182
180
174
171
166
163
165
170
174
178
177
174
173
177
185
193
190
183
178
182
188
190
186
181
177
177
179
162
164
168
174
173
166
159
159
168
172
171
164
159
162
174
180
180
176
173
175
178
182
178
172
166
170
169
169
167
167
172
178
178
178
176
177
178
178
176
173
172
173
179
188
196
195
188
176
171
169
159
163
175
185
179
165
152
154
169
180
179
169
161
166
180
182
175
168
174
185
189
180
168
160
160
166
168
170
175
178
181
182
180
181
188
187
176
164
158
166
175
179
182
189
197
198
189
178
176
181
163
169
175
180
180
175
169
165
169
178
184
182
178
179
184
178
167
162
174
186
183
172
164
165
167
167
161
167
180
193
193
185
177
180
187
187
172
156
159
175
189
189
182
179
185
188
186
182
188
195
178
175
169
167
172
181
184
176
167
165
172
182
188
190
188
180
171
169
175
182
179
174
178
185
185
169
154
156
176
189
193
183
173
171
175
174
171
169
177
191
195
185
172
168
172
177
180
183
185
189
182
180
171
166
170
183
190
184
170
159
160
172
183
188
188
183
178
180
176
173
174
180
192
198
193
174
157
155
166
179
183
181
175
170
170
168
174
184
194
193
186
178
171
166
167
170
176
180
180
179
175
175
177
177
180
184
187
188
181
172
170
169
171
177
178
183
187
183
174
167
171
180
188
187
184
176
173
167
167
172
178
179
179
176
177
177
184
189
191
185
181
178
181
179
171
169
175
184
187
186
165
168
174
179
183
185
184
185
188
191
190
179
168
163
170
182
188
181
172
168
171
171
167
165
168
175
178
179
177
175
178
178
178
178
182
187
190
187
183
177
176
181
185
181
174
174
181
189
194
193
163
163
162
166
172
178
176
171
176
189
199
189
173
166
174
183
187
180
175
175
174
172
164
159
164
174
175
177
177
181
183
178
171
167
177
190
193
185
176
172
174
175
174
171
175
183
189
189
189
189
166
163
158
157
161
166
165
160
163
172
181
182
177
177
181
184
183
180
177
179
180
177
175
174
176
175
171
164
169
180
185
179
164
160
172
186
191
181
171
171
174
173
165
162
167
181
184
180
177
182
166
163
162
166
165
167
168
172
172
166
162
164
174
181
180
173
174
178
182
183
182
182
184
187
184
180
171
165
167
175
181
177
167
166
175
185
185
176
171
175
185
183
173
163
165
171
171
163
165
177
166
164
169
179
180
175
177
184
183
166
151
151
168
179
179
171
171
180
185
184
181
180
181
183
184
185
183
177
171
171
172
173
174
179
183
178
174
170
173
185
196
195
186
173
169
166
162
157
161
172
167
166
175
183
179
171
170
176
178
168
152
153
166
181
184
182
183
183
185
181
179
178
177
179
184
188
189
187
179
173
170
174
183
188
183
170
164
168
176
184
190
187
185
183
183
180
174
165
164
168
165
171
180
180
170
156
153
161
172
172
167
167
176
191
198
198
190
184
180
179
179
181
185
187
187
186
187
187
187
180
175
177
184
188
181
170
164
168
176
181
179
174
174
181
190
197
195
184
173
170
163
176
184
180
168
156
156
166
175
182
184
181
185
193
194
188
180
174
178
180
184
191
196
197
188
182
181
184
188
187
181
177
178
184
187
184
177
170
174
180
179
171
164
168
182
198
202
193
186
182
166
180
187
182
174
171
174
174
178
184
188
186
181
176
172
167
167
172
180
185
184
186
188
186
182
179
177
178
185
187
184
175
171
176
188
192
180
171
170
180
188
181
169
164
169
182
190
190
190
190
175
185
188
184
181
182
182
177
176
182
186
183
175
167
165
171
175
181
185
185
180
170
168
170
174
177
177
175
177
184
186
178
166
164
176
183
180
172
171
182
193
192
178
166
162
165
173
181
187
191
181
188
188
185
182
179
179
176
177
184
186
180
177
181
188
195
194
186
183
178
173
163
159
160
168
177
177
174
175
182
185
180
171
166
171
175
177
175
178
183
188
189
179
167
160
161
170
180
187
186
180
185
187
185
176
171
173
182
188
190
184
178
180
192
202
206
194
180
172
173
173
167
163
164
166
173
176
175
175
178
181
183
183
180
176
176
178
181
184
181
180
175
170
168
163
168
179
189
190
184
174
178
184
183
175
171
176
187
195
188
182
178
180
186
185
182
175
170
169
171
173
173
172
169
170
175
178
178
175
173
176
183
190
189
180
177
180
183
182
174
167
165
171
173
174
179
188
195
194
187
169
169
172
178
176
175
179
186
185
184
183
184
183
171
157
154
162
169
174
174
174
177
176
172
174
179
183
181
175
171
174
183
188
185
179
176
180
183
181
171
167
169
181
184
184
180
185
194
196
188
170
164
164
168
173
178
182
184
181
180
185
192
187
169
153
153
164
175
181
182
183
182
180
176
180
185
189
183
176
174
180
184
184
180
175
174
178
182
183
179
174
177
184
188
185
180
180
190
193
188
176
170
166
166
170
179
185
185
181
179
182
186
184
174
170
169
172
177
182
190
196
193
185
181
185
192
192
184
175
175
181
187
186
182
178
177
178
182
187
189
185
178
179
182
183
180
180
187
192
191
179
174
171
169
171
178
181
181
179
179
177
172
169
169
171
175
175
176
179
184
189
192
187
184
187
195
196
187
175
170
176
183
185
186
185
184
184
183
185
185
183
177
178
181
182
180
180
185
196
202
177
172
169
170
175
178
177
175
176
179
179
174
166
162
163
169
175
179
178
173
171
174
180
183
186
195
200
195
181
169
166
173
180
184
191
196
196
188
182
179
181
183
184
186
183
178
176
188
201
207
170
167
166
171
178
179
177
176
180
186
189
183
177
170
164
166
178
191
188
176
167
166
174
180
183
190
199
198
187
173
165
165
173
183
193
205
204
194
184
182
188
193
195
193
186
180
179
187
197
198
167
167
170
174
179
181
188
195
200
198
191
188
188
185
180
176
184
194
196
188
177
175
178
181
181
182
187
188
185
181
182
183
185
185
190
197
197
191
184
182
186
192
194
194
190
187
185
187
189
186
172
174
175
177
181
185
189
197
201
196
186
181
184
190
190
188
187
191
190
189
188
186
187
184
179
177
178
179
181
186
200
210
209
197
186
181
181
177
171
167
172
181
188
190
188
188
187
186
185
184
179
179
177
180
186
189
185
177
175
176
179
180
180
181
182
183
183
182
184
187
190
189
186
180
177
178
179
180
181
187
201
212
212
199
186
177
171
165
159
157
165
176
184
184
182
184
187
186
181
181
182
182
179
182
189
191
183
166
155
161
176
184
183
179
176
175
179
181
181
183
185
184
179
175
175
177
178
182
182
185
188
195
196
194
188
180
177
168
162
161
170
178
180
176
177
183
188
185
177
175
177
184
184
184
187
190
187
179
167
167
176
185
186
183
182
181
181
181
177
174
170
173
176
177
176
176
174
174
177
181
185
185
185
184
185
185
185
182
177
174
175
178
178
177
183
191
193
185
175
170
176
186
188
185
182
185
188
187
182
181
182
186
186
185
187
192
193
187
179
169
166
170
176
181
180
174
170
168
172
177
183
185
184
181
181
187
191
191
184
177
177
178
184
186
192
197
194
189
180
173
183
188
187
182
180
177
174
175
177
182
188
189
187
184
183
188
192
190
183
178
169
169
175
182
184
183
180
176
176
177
181
181
181
180
183
188
196
196
188
181
177
186
195
195
189
187
190
193
191
183
190
187
183
181
178
174
169
164
168
177
186
189
189
185
179
176
178
180
183
181
175
172
174
182
191
194
189
186
182
178
172
168
170
181
186
190
193
194
191
184
187
193
196
190
177
175
185
193
192
183
186
183
182
183
182
179
175
173
173
177
181
184
190
189
182
173
166
167
176
181
179
176
175
182
191
195
188
186
183
179
172
163
168
181
191
191
184
182
184
184
189
189
184
178
176
180
188
190
184
177
179
178
181
186
187
185
183
185
187
183
178
177
183
187
185
177
171
170
176
179
180
179
178
183
185
184
179
179
182
181
175
170
173
183
190
188
181
175
177
181
180
176
171
179
190
198
194
181
171
170
176
177
178
183
185
182
182
185
190
188
180
173
173
181
185
184
183
183
182
180
181
182
183
184
181
177
179
182
186
187
187
184
184
185
187
185
182
182
182
181
178
172
178
195
210
206
191
172
166
172
177
178
175
174
174
175
177
180
184
188
183
176
173
179
184
185
186
186
186
181
181
184
187
188
183
180
181
186
190
191
189
187
189
189
188
186
186
190
196
196
190
187
193
202
203
193
177
170
175
184
177
177
173
170
170
173
176
176
177
181
183
181
181
183
183
181
178
177
177
177
179
182
186
187
183
179
179
183
182
181
179
182
190
199
200
193
185
187
193
198
201
198
194
187
178
172
173
181
188
195
181
179
174
170
172
179
181
179
174
174
180
186
187
185
180
177
175
172
173
178
181
185
186
181
175
175
176
177
176
172
172
176
187
198
200
192
182
178
184
194
200
197
186
175
168
173
185
192
193
191
171
174
171
162
153
150
155
162
163
157
150
150
158
164
168
176
184
186
182
172
169
171
176
182
186
187
187
188
186
190
191
189
188
187
182
178
174
175
179
175
165
155
153
164
175
181
179
175
176
182
173
178
177
172
159
157
165
173
167
161
154
157
163
167
171
178
184
184
184
177
176
176
176
179
180
175
173
176
180
187
189
185
184
186
187
182
174
172
177
179
172
157
152
161
169
173
168
167
172
177
170
175
180
182
178
172
172
173
168
165
166
171
173
171
172
173
179
183
187
188
187
181
176
178
180
176
167
164
173
186
192
187
181
183
187
190
180
175
178
187
183
173
165
163
168
170
168
168
168
170
168
170
176
181
183
181
177
172
170
168
169
172
174
171
170
172
176
185
192
193
189
180
177
181
186
183
171
164
170
186
192
185
174
175
183
186
181
175
179
187
190
184
177
174
180
185
184
174
164
160
168
169
170
174
179
181
179
175
173
170
170
171
172
170
169
170
179
188
192
187
181
178
178
186
191
186
174
169
173
185
188
176
166
160
167
172
169
166
171
182
191
186
177
175
185
193
190
180
169
166
166
172
172
173
175
175
175
175
173
173
172
172
173
172
173
174
177
177
174
176
178
182
185
188
187
179
172
173
182
188
185
172
164
159
162
166
164
159
162
173
181
181
171
167
177
186
188
184
178
176
160
173
183
185
176
166
163
164
169
174
175
174
176
177
179
176
166
156
156
168
179
187
186
181
175
168
166
175
189
195
191
182
173
167
167
170
171
164
162
167
170
168
162
162
169
182
189
190
182
176
157
169
186
190
179
161
153
156
165
172
173
172
173
178
182
176
161
150
157
172
180
180
174
171
172
166
167
175
185
191
190
184
180
173
172
173
174
176
174
172
170
168
165
167
174
184
190
192
187
180
160
166
174
179
172
165
162
165
168
170
172
173
172
175
178
176
169
166
172
176
175
168
165
168
174
177
175
173
175
178
179
178
179
174
171
169
171
178
185
188
185
180
180
180
179
178
181
187
196
200
172
171
167
163
165
173
179
180
174
170
172
177
176
170
171
175
181
180
180
175
169
167
170
175
181
185
182
174
169
169
171
174
175
173
170
168
166
176
189
193
189
184
185
187
181
172
168
177
194
204
173
173
169
166
168
179
188
185
174
168
172
174
172
165
167
176
186
186
175
169
169
175
180
182
184
184
179
169
163
166
172
174
172
170
172
173
176
178
183
184
178
174
176
184
184
180
174
173
176
177
165
167
169
173
176
180
182
178
172
169
166
163
159
162
174
182
185
179
174
173
176
178
178
177
179
179
171
163
160
166
172
172
166
164
176
188
189
183
175
170
167
163
165
178
192
197
190
175
160
154
157
155
163
174
179
178
176
173
173
172
167
160
156
164
179
184
178
171
172
176
175
168
165
169
174
172
164
160
166
173
172
162
152
158
177
195
192
176
163
164
171
174
175
179
189
197
191
179
168
167
164
159
162
167
174
176
174
172
173
177
175
171
168
170
179
178
171
171
176
182
174
166
165
172
174
168
162
168
179
184
173
159
149
157
175
186
182
165
160
166
184
189
185
178
174
175
176
178
186
195
177
172
169
167
170
174
173
173
171
172
177
182
183
175
170
167
171
179
186
185
178
177
183
188
183
167
160
169
179
184
176
167
163
163
168
170
170
167
171
177
184
186
176
165
161
166
172
181
188
196
178
180
176
173
169
171
175
177
172
169
172
182
184
178
169
165
173
184
188
183
181
186
195
196
186
168
159
160
167
174
179
182
182
176
168
162
166
174
182
183
180
173
162
157
159
173
185
185
179
177
169
174
176
174
170
172
177
181
177
172
173
180
183
180
171
169
177
182
180
173
173
182
187
187
180
167
158
155
159
170
179
186
187
183
176
169
171
176
184
187
183
175
165
161
166
182
193
186
174
170
165
166
163
164
171
180
181
177
174
173
179
182
180
176
174
177
181
178
171
168
171
179
183
176
169
167
163
162
164
170
175
176
174
174
175
176
178
179
184
190
194
187
176
165
167
179
187
187
177
174
169
164
157
158
171
183
182
169
161
169
183
186
179
176
178
185
187
178
171
173
183
189
187
179
171
168
166
165
167
171
174
173
163
158
164
177
186
187
185
190
193
190
177
165
165
173
182
186
181
178
172
165
161
162
175
182
177
164
158
166
176
179
177
178
183
187
187
181
178
179
187
193
193
187
175
169
167
165
167
171
176
175
165
152
159
175
190
191
184
179
179
179
175
166
162
172
184
186
185
180
166
166
166
174
177
178
176
175
175
170
167
167
174
180
183
183
182
180
181
179
182
190
192
186
175
170
168
168
167
169
175
179
173
162
162
174
187
189
182
174
175
177
175
171
169
178
183
181
174
172
165
166
171
177
176
175
178
188
188
176
163
161
170
180
181
174
172
176
177
177
178
179
179
176
174
175
176
175
169
168
173
181
183
177
172
172
178
183
181
176
177
181
184
182
180
179
178
173
170
167
167
170
175
177
174
171
176
184
183
174
164
165
175
184
186
178
171
169
172
177
181
180
175
173
178
185
185
177
168
168
175
185
190
189
180
172
170
173
176
174
174
177
182
183
182
177
172
173
176
175
168
175
181
179
173
172
175
179
178
174
170
172
182
191
192
183
170
162
167
179
187
185
179
176
182
188
186
178
171
172
179
185
189
189
184
177
171
169
170
169
169
167
167
170
172
172
172
179
187
189
166
176
180
176
171
172
177
181
182
180
179
175
181
191
193
183
168
161
168
179
188
188
183
181
182
182
183
182
183
185
181
177
175
178
185
184
174
169
168
174
176
169
162
158
162
170
180
187
194
195
167
172
167
164
164
171
179
184
186
185
180
171
169
176
183
181
174
170
173
176
177
178
182
180
175
174
177
181
186
186
183
176
171
172
177
179
173
171
177
189
192
183
172
164
165
177
189
194
198
195
174
170
164
159
163
173
181
184
186
185
179
170
166
168
176
183
183
181
178
173
170
167
172
173
170
169
170
170
172
177
181
180
175
173
174
172
172
174
186
199
204
196
188
182
181
184
190
195
197
190
178
177
171
170
175
178
182
186
185
184
179
173
175
178
184
186
182
177
174
173
172
167
165
163
166
168
167
161
158
164
171
179
183
185
184
178
176
178
186
195
193
191
192
193
193
188
186
187
187
183
177
185
186
183
176
178
182
188
187
180
173
172
180
192
195
185
173
165
167
173
174
169
163
162
166
171
171
163
158
161
166
176
187
195
195
189
181
180
183
183
182
182
186
192
195
192
188
181
177
172
174
183
184
180
171
172
181
188
183
167
159
168
181
189
187
177
166
165
169
172
172
167
166
168
172
177
178
174
169
163
166
178
188
194
193
188
183
182
181
179
179
179
182
187
192
194
193
191
182
174
173
174
172
166
166
171
179
185
176
164
162
177
185
183
171
169
175
182
182
174
164
164
167
173
181
185
183
178
173
168
173
182
187
187
183
183
185
183
178
173
178
182
187
182
178
182
191
200
195
183
176
171
166
166
168
176
183
185
176
174
179
190
191
180
167
169
183
196
194
181
170
164
167
174
181
185
185
180
172
171
176
184
185
181
177
179
184
183
178
171
172
182
188
185
174
169
177
191
196
190
177
175
175
173
174
179
185
188
185
179
180
184
186
181
172
173
179
189
193
187
179
168
167
173
180
186
184
180
174
174
177
183
182
178
174
174
179
182
181
174
172
175
186
191
183
171
167
177
189
192
176
178
184
184
181
180
182
184
184
179
174
170
172
178
178
175
175
177
182
184
177
171
171
176
181
185
186
188
182
179
176
176
177
176
175
175
179
183
183
177
173
176
188
198
199
188
177
180
190
195
173
174
178
183
182
180
178
177
176
176
172
166
167
170
173
172
173
176
179
177
172
172
177
182
184
184
187
191
190
183
176
171
170
173
178
184
185
185
182
181
181
186
194
200
201
194
190
192
201
201
167
165
169
174
179
178
177
176
179
182
179
175
171
166
163
164
171
179
181
176
173
176
182
184
181
177
180
185
188
186
178
171
166
171
180
191
192
187
183
185
191
198
197
195
189
185
186
192
199
201
166
165
167
171
175
177
180
189
196
194
186
177
174
172
168
168
173
181
183
180
179
182
187
185
181
175
175
178
184
185
184
176
169
170
177
187
190
186
182
183
189
195
193
189
186
181
180
185
190
193
170
170
172
174
176
178
182
191
196
191
183
176
177
181
184
183
184
183
180
178
177
181
186
187
184
180
178
179
181
185
187
187
182
174
172
175
178
179
178
179
183
188
189
186
185
185
185
186
184
184
172
172
174
178
183
184
181
174
172
173
180
182
181
181
183
186
185
183
180
176
172
172
175
181
183
183
181
181
180
182
185
186
185
179
175
175
177
179
178
178
183
186
187
182
180
184
189
192
184
177
175
174
176
182
188
190
183
169
163
168
180
186
184
177
173
173
177
181
180
176
170
166
166
174
180
180
177
177
177
178
179
180
184
188
190
190
189
184
181
181
186
189
187
177
174
182
191
194
185
175
176
180
182
184
186
189
189
187
184
180
177
181
180
175
171
172
177
181
181
176
168
166
169
177
181
179
172
170
172
173
173
176
181
190
197
200
195
189
182
182
186
190
188
183
184
189
191
192
185
175
179
188
190
185
183
186
193
202
196
184
175
174
176
178
176
176
179
183
182
176
167
168
177
188
190
184
174
170
170
171
170
173
179
185
193
197
197
193
184
176
175
181
189
194
197
201
198
194
188
181
184
189
189
183
182
186
190
190
181
177
176
178
184
185
182
177
177
181
183
178
169
169
175
184
190
187
184
182
178
175
171
172
174
177
181
188
194
194
187
177
173
181
192
199
202
202
204
204
196
187
187
185
182
179
182
186
186
179
172
174
179
186
191
189
181
175
172
177
183
183
177
171
170
172
178
184
186
187
191
189
182
173
168
170
174
182
190
191
187
179
181
190
197
195
190
192
200
204
199
188
182
177
178
180
179
180
181
183
182
180
181
185
190
189
184
176
173
176
181
184
181
174
166
164
168
174
181
187
193
194
188
178
171
170
180
187
189
186
180
179
184
190
191
186
181
185
190
190
185
178
172
172
177
182
180
177
180
186
193
187
180
178
182
187
188
185
183
181
179
179
178
177
171
167
168
174
178
186
191
192
190
185
182
184
192
197
193
186
178
172
172
174
174
177
186
193
190
179
170
166
172
174
178
183
183
180
181
187
190
185
176
172
176
185
187
185
185
184
183
180
179
180
181
181
180
181
187
190
189
187
189
194
196
195
192
195
193
190
183
174
164
161
169
186
202
204
194
176
167
166
178
180
180
182
183
186
184
186
186
181
174
170
174
181
182
179
181
184
187
185
184
185
187
187
183
188
192
192
187
182
185
194
201
197
190
183
186
191
195
186
175
173
181
198
208
205
192
181
177
177
181
184
182
177
176
177
181
184
184
181
177
174
175
180
178
176
178
181
184
184
184
186
187
185
183
184
189
187
179
174
178
186
194
195
189
183
183
190
194
192
189
186
190
194
194
192
192
190
186
184
180
186
181
172
167
169
176
183
187
185
181
179
177
176
173
173
177
180
179
175
178
183
184
180
176
178
182
182
175
173
178
187
190
191
188
188
188
190
189
190
191
189
187
183
179
186
192
194
191
186
179
182
176
162
150
147
152
161
166
166
163
162
165
168
175
181
185
182
175
165
162
166
172
179
186
189
188
183
176
173
177
183
188
187
182
179
180
186
189
185
174
163
160
167
174
175
171
170
174
185
173
176
175
162
150
154
169
176
172
163
158
160
165
168
173
179
179
177
176
176
175
169
169
170
180
187
188
184
176
176
178
183
184
186
183
176
169
172
182
185
174
158
156
166
176
178
176
179
186
187
167
169
174
176
169
172
178
182
174
162
156
160
165
167
169
168
166
173
181
188
185
170
162
166
178
181
178
174
177
187
192
186
181
181
182
177
169
167
177
182
174
160
155
166
173
177
180
190
194
189
163
164
169
179
182
182
179
180
174
164
158
160
166
165
162
157
161
171
181
182
178
172
174
182
189
185
172
163
171
186
191
184
177
180
187
189
181
175
176
179
177
168
164
168
174
178
182
182
184
182
161
162
164
173
180
183
184
182
177
168
163
163
171
172
170
169
172
176
174
169
167
174
188
201
202
189
172
164
169
176
177
173
171
175
186
194
187
178
175
177
178
173
171
174
179
180
176
170
169
175
159
166
169
172
176
178
180
183
180
174
169
169
175
184
188
190
186
180
172
168
171
185
197
199
191
181
172
168
172
176
176
172
170
174
183
190
187
180
175
178
180
179
176
177
182
182
177
172
168
170
160
172
183
183
177
171
169
172
177
180
177
173
172
179
189
192
185
170
166
171
181
189
187
179
170
165
163
168
176
185
190
187
180
173
173
178
184
182
180
181
185
184
181
179
180
184
184
182
178
166
163
172
183
181
173
160
152
156
165
177
181
176
170
172
180
180
168
157
159
172
180
179
169
165
164
163
164
168
177
186
195
196
185
170
165
169
179
185
187
189
189
189
185
180
179
181
187
192
190
180
168
169
169
166
160
154
149
149
159
171
180
179
172
170
175
176
164
159
160
174
177
169
162
165
173
181
179
175
175
177
180
183
177
169
164
167
173
180
186
188
188
189
187
182
176
171
176
189
200
202
173
170
164
159
159
163
166
163
161
167
175
180
178
173
175
177
176
175
176
178
178
172
166
168
178
188
190
184
174
168
169
171
169
165
165
165
162
164
171
176
178
181
185
185
177
164
162
172
189
198
172
172
168
166
169
177
182
179
170
165
170
174
176
175
176
180
187
187
183
179
177
174
170
171
176
185
186
180
174
175
174
171
164
160
165
166
162
159
161
166
167
167
168
177
178
174
168
166
166
171
169
170
170
171
177
190
194
187
173
164
164
167
171
173
177
181
183
179
174
170
166
165
168
174
181
182
175
169
172
181
183
170
157
152
163
176
176
171
166
164
164
159
156
164
179
189
187
175
159
154
167
162
162
169
177
188
189
183
173
168
166
167
169
171
175
176
174
169
168
164
158
155
165
178
184
180
169
167
171
177
173
159
146
147
162
183
190
185
173
167
165
162
159
163
175
188
189
181
170
170
171
160
162
168
175
180
179
176
174
176
178
178
172
170
167
166
169
171
176
174
166
163
173
185
186
178
169
170
174
170
160
151
148
151
162
176
185
181
171
163
164
171
174
173
170
172
174
178
185
196
171
167
171
174
174
173
170
172
175
181
187
187
181
168
159
160
169
182
186
182
175
177
182
188
180
170
168
173
176
169
164
162
167
167
162
163
170
172
165
160
163
171
178
174
167
166
168
178
188
197
169
172
176
179
172
167
167
171
175
180
185
186
182
170
161
161
172
187
188
178
171
175
183
183
176
166
161
167
170
171
174
180
184
178
169
162
161
165
162
159
162
168
170
170
170
177
185
183
176
175
170
172
173
169
165
164
169
174
176
175
176
179
179
174
169
167
174
182
179
168
162
168
179
180
176
166
159
158
164
171
179
182
183
181
175
170
165
162
163
168
172
173
168
166
175
195
203
188
167
161
183
175
163
152
155
168
178
181
176
171
170
172
174
175
176
177
179
179
174
169
168
171
178
183
178
171
164
161
169
174
178
175
172
173
177
177
173
168
170
181
186
185
172
166
174
193
199
187
168
164
189
180
164
158
167
183
193
185
176
170
172
173
171
174
180
184
184
181
180
180
184
186
187
184
179
174
176
178
176
175
174
172
168
169
170
176
178
177
177
181
191
193
187
175
169
176
183
183
177
173
185
181
178
178
187
192
192
182
178
176
176
172
171
177
184
188
186
182
179
178
183
186
187
181
173
174
180
186
182
174
170
175
177
172
166
170
181
185
181
176
180
190
195
184
170
166
175
184
182
173
169
177
185
193
192
186
178
179
181
181
175
169
170
179
184
184
184
179
174
166
167
174
182
178
169
170
179
188
183
175
174
181
186
177
165
166
180
189
185
173
168
176
186
183
177
177
185
189
180
171
164
174
182
183
176
170
171
177
183
182
177
173
176
179
177
172
171
171
168
163
164
173
176
174
171
171
177
181
180
176
182
187
188
176
164
165
178
189
189
176
167
166
172
178
179
185
192
191
184
176
166
173
177
174
170
168
173
177
180
180
182
185
184
179
170
161
158
159
167
172
177
174
170
169
172
177
174
168
165
173
183
187
184
175
169
167
175
184
188
179
171
169
171
173
172
173
178
191
200
196
168
173
174
171
171
177
181
180
178
179
184
187
182
175
166
159
152
156
167
181
185
176
163
159
168
177
174
165
160
167
176
178
174
174
176
177
177
179
178
177
174
174
175
173
163
155
163
181
203
206
168
172
171
168
173
180
185
181
177
174
172
168
165
167
168
164
161
158
167
178
177
168
161
157
165
172
173
168
167
169
170
170
171
175
183
185
180
176
175
175
177
178
177
173
165
158
166
182
194
198
170
169
164
160
166
175
182
181
175
167
157
151
158
170
179
180
176
171
168
163
160
165
166
170
168
166
167
169
171
174
175
176
174
175
178
180
179
177
180
181
181
180
178
179
178
179
185
191
195
189
175
165
153
152
161
171
179
180
175
166
156
157
169
181
183
181
177
177
169
161
160
168
180
181
172
166
165
168
171
175
181
184
184
178
174
173
177
180
186
190
187
185
187
191
193
194
197
198
197
189
175
166
157
157
164
172
179
182
178
171
166
170
180
187
182
171
166
166
170
172
174
178
179
177
171
169
171
173
172
173
177
183
185
185
182
179
179
181
186
189
187
188
193
200
201
196
189
188
190
188
172
174
174
172
169
172
178
183
180
173
167
167
176
180
178
169
161
161
170
177
181
179
173
169
169
173
179
179
174
171
170
175
183
191
194
189
182
180
182
183
182
183
188
198
202
196
182
174
176
182
172
181
183
175
168
169
176
181
179
170
164
164
169
171
171
174
175
176
176
175
172
171
169
170
173
175
179
178
174
169
168
176
185
192
195
191
185
181
179
181
181
180
179
185
193
195
187
176
174
179
175
180
178
169
166
170
177
179
173
165
165
173
175
170
168
176
189
196
189
172
160
157
164
172
176
178
175
172
171
169
174
182
187
190
190
190
188
182
179
179
182
182
178
177
181
188
190
186
185
187
179
178
174
171
170
176
181
180
172
165
171
184
185
176
167
169
181
192
191
176
161
155
159
171
177
178
176
173
170
171
176
183
185
183
184
185
186
182
179
179
182
185
188
183
178
175
179
187
193
193
179
179
181
181
177
177
181
181
177
172
174
180
185
182
171
162
160
170
179
181
168
159
158
168
177
182
181
180
178
177
175
177
178
179
174
172
175
180
180
178
177
182
191
196
187
174
167
176
191
194
177
182
189
190
184
177
177
179
178
176
173
171
180
186
183
170
159
163
177
182
175
166
167
176
182
184
184
188
188
182
176
172
171
170
169
168
171
179
182
179
174
177
189
200
198
186
177
178
187
188
175
180
188
192
186
179
174
174
176
176
171
168
172
183
186
181
173
172
178
182
178
177
181
186
186
182
177
180
184
184
179
173
170
171
171
172
176
180
182
179
176
176
185
195
199
197
192
191
190
186
172
174
177
180
179
176
171
171
173
174
170
166
164
168
174
176
174
172
175
176
178
182
187
188
183
172
164
165
172
182
183
178
174
173
176
177
177
176
178
179
179
181
182
186
191
195
193
193
193
192
172
171
172
172
173
173
171
171
173
172
169
165
161
163
164
164
165
164
166
168
174
181
187
188
180
171
164
165
170
174
175
173
173
173
175
176
173
171
175
180
184
186
184
184
185
185
185
186
192
195
174
173
172
172
172
173
173
172
170
169
171
174
175
171
168
165
166
168
168
170
170
173
180
187
187
182
178
179
177
172
163
159
162
166
171
173
176
179
181
186
191
192
188
183
183
185
186
189
193
192
173
173
173
174
173
174
174
169
164
167
179
187
186
180
171
169
175
180
180
176
169
164
171
184
193
192
187
182
181
175
165
158
159
164
173
182
190
196
197
195
194
194
189
183
183
189
198
203
198
189
173
173
176
177
176
175
174
172
171
176
182
187
183
173
168
168
175
183
186
181
171
163
167
181
192
191
183
177
181
185
181
173
167
173
185
197
202
202
199
195
192
193
190
185
186
192
205
211
203
188
177
179
181
181
178
175
178
185
189
184
179
175
172
170
167
167
173
179
182
181
174
170
172
183
192
190
180
177
182
188
185
178
174
178
188
198
201
195
187
185
190
193
192
190
190
193
199
201
199
189
180
182
183
181
178
180
184
191
191
181
171
167
174
178
173
166
161
168
178
178
173
170
176
185
191
188
183
181
182
183
178
173
172
176
185
192
192
188
184
184
190
194
194
193
192
192
195
196
195
190
179
178
176
176
179
184
187
185
178
170
168
174
183
187
180
167
161
168
178
181
174
170
170
178
185
186
182
181
180
178
175
173
171
174
180
186
190
189
186
187
190
194
193
191
191
191
193
194
193
190
172
172
171
173
178
183
183
179
169
169
173
180
183
183
178
173
175
181
187
186
180
170
163
162
168
174
174
172
175
181
184
181
175
172
177
185
190
189
185
182
187
192
195
195
191
190
191
192
194
194
166
169
173
176
176
175
175
177
178
180
182
183
181
178
179
184
189
192
190
186
180
176
167
160
160
165
168
170
178
188
193
188
180
174
180
189
194
192
183
181
184
191
198
199
193
187
186
185
189
193
167
169
175
178
175
169
170
178
183
184
184
184
183
183
181
184
188
189
181
175
175
179
178
172
165
166
172
179
185
190
191
187
180
178
183
195
203
202
194
187
183
187
191
191
192
188
186
180
181
184
176
173
175
179
179
178
179
182
183
182
181
184
188
185
177
170
172
178
179
176
176
181
183
180
175
176
183
188
187
187
183
186
187
183
183
189
198
201
198
190
183
180
182
188
193
192
190
186
180
177
185
181
179
182
187
191
191
190
187
181
178
178
181
181
172
164
166
180
189
190
186
184
180
177
178
185
191
190
182
178
182
189
192
185
172
172
181
190
193
187
179
176
181
188
196
195
193
191
184
175
186
189
187
185
186
188
190
193
194
188
179
173
175
176
173
175
181
191
198
196
190
184
179
177
182
192
197
189
176
172
181
188
187
177
170
170
179
187
190
184
177
176
183
190
193
193
192
190
185
177
178
188
190
186
178
171
177
189
198
196
183
173
171
174
176
183
191
196
192
182
180
182
183
182
185
194
196
187
176
174
181
189
183
174
171
177
188
194
190
185
180
182
185
188
188
189
187
186
184
184
163
174
179
183
185
182
178
177
177
176
175
176
171
168
168
171
172
163
152
147
152
164
169
169
168
167
169
173
171
171
173
177
178
173
173
176
183
189
190
186
184
180
181
182
180
175
168
166
171
179
154
159
170
174
177
180
184
184
179
176
177
178
174
168
167
166
166
160
158
160
161
160
158
159
169
181
187
182
176
170
171
174
174
171
166
161
164
170
180
182
175
171
179
192
194
187
178
182
189
188
154
157
165
168
170
176
182
183
177
170
170
172
170
166
166
165
165
169
176
177
172
164
155
162
177
189
192
185
181
182
180
176
173
170
167
160
155
157
168
171
169
163
175
189
192
186
182
193
202
195
160
160
162
163
162
164
170
177
173
165
157
159
166
169
168
165
167
171
178
180
177
172
173
181
185
185
180
179
179
183
181
179
177
181
181
174
165
165
173
176
170
163
164
172
175
173
174
181
191
190
162
162
162
162
162
163
168
173
172
165
157
160
171
182
183
177
173
172
172
170
174
183
187
189
183
177
173
174
174
173
172
171
175
184
189
187
181
179
182
180
174
165
163
168
172
171
166
167
173
178
162
163
165
170
173
173
173
175
175
172
164
165
176
186
190
185
178
174
171
173
175
183
184
179
172
169
171
172
171
168
165
170
174
180
184
186
184
185
185
184
178
173
173
177
180
175
170
166
169
170
164
168
169
176
177
176
174
175
175
178
176
170
167
168
175
176
175
174
173
175
177
175
171
169
168
170
170
170
169
170
176
184
183
177
171
175
182
186
190
189
187
185
184
181
181
177
174
174
177
172
170
172
168
168
170
170
167
164
165
175
182
175
163
153
159
167
166
167
169
173
173
169
166
174
183
182
178
171
168
172
185
193
189
179
171
173
180
186
189
188
188
188
184
178
177
174
176
181
183
179
171
170
164
160
163
166
162
156
157
170
184
183
173
165
164
169
165
162
167
173
172
169
171
182
194
196
188
175
167
167
178
186
187
180
177
176
178
179
176
176
173
173
173
174
172
172
172
174
179
177
165
163
161
161
164
167
165
161
161
170
179
183
179
176
177
175
171
167
173
178
179
175
174
179
186
186
183
174
166
164
166
172
177
177
178
176
172
165
161
158
158
162
169
175
177
172
163
162
165
170
160
159
162
165
168
170
173
172
170
170
172
172
176
178
178
178
177
175
178
180
178
174
173
170
171
172
171
172
171
172
174
172
170
166
169
169
164
155
153
156
160
165
171
178
177
174
169
163
161
166
167
166
164
167
170
176
180
178
174
171
170
168
170
172
174
175
176
175
173
171
169
168
170
172
171
167
167
172
181
189
185
175
166
159
161
164
165
166
166
167
171
171
170
171
174
176
180
175
170
173
178
172
167
167
170
176
178
177
174
175
177
177
172
169
167
169
171
171
171
168
163
164
172
180
179
174
167
171
180
187
184
178
169
160
157
162
173
181
184
179
172
168
162
162
168
174
183
181
177
181
175
173
173
172
173
174
173
172
174
181
190
189
181
170
163
163
169
176
181
178
173
171
174
182
180
173
166
168
169
169
171
178
181
173
160
160
177
191
190
177
161
158
162
165
167
170
175
177
181
185
165
166
174
179
175
170
167
167
173
182
190
190
183
171
163
162
168
175
181
180
177
176
178
178
174
166
161
163
162
162
166
178
184
178
166
161
175
186
181
166
157
161
171
174
170
166
167
174
179
183
165
165
174
179
176
168
163
166
173
179
180
179
176
170
167
166
167
165
163
162
167
174
179
176
170
165
164
168
170
169
167
168
170
170
170
171
174
175
167
160
162
173
183
181
176
174
174
175
174
176
174
173
174
175
171
166
165
170
175
175
169
166
163
168
173
174
172
163
153
146
152
163
172
175
172
171
170
174
180
180
173
162
156
161
173
179
179
172
162
161
169
181
186
185
186
191
187
182
171
167
184
182
173
164
160
163
171
178
179
174
165
156
159
169
178
182
180
173
165
157
155
156
165
170
172
169
171
176
184
185
180
170
166
173
185
189
185
174
164
165
173
182
185
184
189
198
198
189
174
169
184
180
172
161
158
166
175
181
181
178
169
164
164
174
182
187
185
182
180
175
166
160
161
164
163
166
171
182
189
186
181
180
185
192
194
192
184
176
169
168
175
182
187
183
180
183
188
191
186
181
176
177
174
171
171
172
173
177
178
180
178
173
175
179
185
184
178
177
178
175
168
165
164
164
161
167
182
198
197
183
171
176
189
197
192
181
177
174
173
171
174
184
189
182
167
163
175
190
193
183
169
176
177
177
175
171
166
163
170
177
178
176
178
181
183
178
172
167
167
165
165
167
170
169
165
169
184
199
195
177
164
169
184
187
177
166
166
173
176
174
172
177
181
174
164
163
176
189
190
182
166
175
179
177
171
165
162
163
167
173
178
181
182
181
176
169
165
167
167
164
162
166
172
174
172
170
174
181
180
176
174
180
181
178
168
160
165
175
181
178
173
172
173
173
172
177
183
188
185
182
166
173
174
171
168
170
171
171
171
175
182
187
187
177
167
159
164
172
177
172
166
164
167
172
174
174
171
166
170
182
187
191
182
175
170
167
171
179
185
182
178
177
176
179
176
177
177
182
185
186
166
169
169
168
172
180
184
179
175
178
184
186
178
168
161
161
168
175
180
180
174
166
161
165
171
174
170
167
173
186
193
189
182
177
176
179
179
180
183
184
183
184
187
184
176
168
166
178
184
186
165
169
168
168
174
182
185
179
174
176
177
169
161
157
163
172
176
179
182
181
176
170
166
164
166
167
166
166
170
177
182
181
180
181
183
184
182
180
179
179
182
186
188
185
176
168
170
179
183
176
171
172
168
167
172
176
177
172
168
165
162
162
164
170
172
175
179
184
185
179
172
172
176
173
168
163
162
165
168
169
173
176
177
177
180
183
184
182
179
178
176
180
182
182
180
179
184
189
184
172
177
173
168
166
167
170
169
166
163
159
158
169
185
190
178
167
171
182
186
179
171
174
180
181
173
167
169
171
172
175
180
181
175
170
173
181
187
185
182
180
178
180
182
182
182
182
188
195
192
180
175
168
166
166
167
167
165
167
165
159
160
169
185
186
175
163
163
175
181
178
173
175
178
178
175
178
185
189
189
189
189
185
177
168
169
179
187
187
185
183
181
181
183
186
184
181
179
186
193
192
171
169
172
172
169
167
168
170
172
172
167
166
164
168
168
167
169
170
172
174
175
177
177
175
174
181
189
194
192
188
187
184
178
174
178
182
187
184
181
178
174
172
176
182
185
180
171
172
185
197
172
177
181
178
172
169
171
173
176
179
175
167
158
154
164
173
182
178
170
167
169
175
176
174
173
174
179
180
178
173
173
176
177
180
187
190
189
182
176
172
168
163
162
173
186
188
176
167
173
190
176
182
186
182
177
174
175
175
173
176
177
177
168
158
163
173
184
182
172
167
168
174
176
175
174
174
173
173
172
169
170
173
174
179
190
194
191
182
179
180
176
167
163
174
189
195
184
172
172
186
178
181
184
182
178
179
179
174
168
164
170
179
179
168
161
160
165
167
169
173
174
175
174
173
175
177
179
180
179
178
176
173
173
179
186
191
189
183
182
185
185
179
176
179
189
194
187
182
183
190
178
180
182
181
178
177
175
171
167
164
167
173
180
178
168
156
146
149
164
178
181
178
175
175
179
185
186
189
188
184
178
174
175
180
186
188
186
182
181
182
181
180
180
183
186
185
185
189
192
194
179
182
184
182
175
171
166
169
169
171
170
170
177
184
182
166
151
153
170
184
185
179
177
183
189
190
187
185
184
181
175
176
179
184
186
186
185
183
182
179
176
177
180
185
184
181
185
190
194
192
182
183
185
180
173
167
163
166
170
174
173
170
174
182
185
181
173
173
182
187
184
179
180
186
193
190
181
174
172
172
175
178
184
188
188
185
183
183
182
179
176
176
180
186
188
187
188
189
188
183
183
183
181
176
172
168
163
164
167
172
170
165
163
172
178
180
178
178
181
183
180
179
178
184
184
181
173
164
161
165
173
182
190
194
191
183
177
177
178
179
176
174
176
184
192
195
193
189
186
183
181
181
177
173
171
172
167
164
162
159
165
167
169
169
171
169
169
170
174
175
175
174
175
175
174
170
166
166
164
164
164
174
187
194
190
181
174
174
177
179
177
176
175
182
190
195
194
189
187
188
179
180
177
175
174
174
175
170
161
159
168
184
190
183
168
159
160
168
174
175
173
170
174
177
176
171
168
172
176
170
161
160
170
179
184
181
180
181
183
184
182
180
178
179
186
193
194
193
190
188
179
180
179
176
175
176
182
177
169
168
179
192
198
185
168
159
163
172
182
182
177
172
174
185
190
185
176
176
181
184
177
169
168
174
179
182
184
186
187
186
183
181
181
181
187
192
196
196
192
187
180
180
179
176
174
174
179
185
185
181
180
183
181
173
169
166
170
176
182
185
181
174
176
185
197
193
180
174
182
196
199
191
178
174
177
183
186
185
184
178
176
179
183
186
190
193
196
199
195
189
179
178
178
176
173
171
174
184
190
184
177
170
168
168
173
174
175
176
177
180
179
175
173
180
186
185
177
173
181
195
201
194
178
172
176
183
186
183
176
171
174
180
187
189
189
189
192
195
196
192
177
173
171
171
174
174
173
177
179
177
173
169
172
178
181
180
179
177
177
176
175
174
173
174
175
174
175
175
179
185
185
179
173
169
175
184
189
184
180
181
188
194
190
186
179
178
179
188
191
193
172
167
163
167
174
180
175
170
166
168
173
178
183
185
185
182
183
183
181
178
175
173
175
177
180
182
179
175
176
176
175
174
172
172
177
184
187
186
187
194
203
203
193
180
173
173
174
177
185
192
166
166
165
168
174
180
174
166
162
169
177
182
181
177
176
180
185
188
184
181
177
175
177
186
193
193
183
172
167
176
183
184
180
176
179
182
182
180
183
191
198
200
195
190
183
176
173
175
185
194
166
169
171
172
172
172
171
168
169
175
183
186
178
168
167
178
188
188
180
173
175
180
188
189
191
190
181
171
168
179
185
188
181
175
174
178
181
181
181
180
183
190
196
200
198
188
181
180
191
198
172
172
174
173
171
168
169
174
175
179
186
193
187
176
169
175
187
185
174
165
173
185
193
188
176
171
170
175
181
185
184
179
171
165
165
173
182
187
188
184
181
189
198
204
201
193
188
188
191
194
181
175
173
174
175
177
178
179
178
180
187
197
195
183
169
167
173
177
173
171
173
183
186
179
165
163
169
176
183
187
185
181
174
167
166
171
182
189
192
190
190
189
192
192
191
188
191
192
193
191
183
178
176
179
185
191
192
187
184
184
184
189
189
180
167
160
163
173
179
179
179
178
175
169
170
173
175
176
178
187
198
198
189
178
171
173
179
186
189
188
187
185
185
184
183
182
187
192
194
191
180
181
184
186
191
194
194
193
192
189
182
179
178
176
169
166
170
178
184
186
184
179
173
170
177
186
187
179
175
186
200
202
191
178
174
177
183
186
186
184
181
179
181
183
182
182
182
187
194
193
172
175
185
188
190
188
188
191
195
193
183
175
176
180
183
182
187
190
186
181
180
181
182
180
182
187
189
184
179
182
191
192
183
175
172
177
185
187
186
181
179
179
181
185
185
184
182
185
191
198
157
165
174
182
183
179
174
172
167
166
169
172
170
163
159
164
169
171
162
155
158
165
168
166
162
163
169
173
173
176
181
185
182
174
166
169
180
190
189
184
180
180
181
179
176
172
165
162
161
164
157
161
170
178
181
175
169
166
165
172
180
184
178
169
166
169
174
174
169
164
164
166
167
164
165
168
176
177
176
175
178
180
176
169
165
168
176
184
184
180
173
174
181
189
187
179
168
171
176
177
160
161
168
171
171
167
164
164
166
172
178
182
177
172
171
175
179
178
177
175
173
173
174
175
176
177
180
180
180
180
177
174
169
168
168
166
165
170
173
172
170
170
181
192
189
179
175
183
189
184
164
165
166
164
157
156
158
162
165
168
168
170
174
175
178
179
181
179
177
178
179
185
186
183
179
175
176
180
182
181
177
173
172
172
170
162
156
163
175
182
176
170
171
174
172
170
174
185
188
183
167
166
166
166
163
160
158
162
168
170
170
171
174
181
182
179
176
174
171
174
177
184
185
181
173
170
175
182
182
177
169
168
175
182
177
163
157
165
179
184
179
171
168
165
165
169
174
180
180
173
168
165
166
175
181
177
168
167
172
178
177
174
175
178
174
171
169
171
173
177
178
174
172
170
171
175
180
182
177
169
164
169
181
188
181
167
163
169
181
184
180
175
174
174
174
172
173
176
176
173
169
164
164
173
183
188
179
172
174
180
181
176
167
163
160
159
164
172
182
184
177
168
166
172
181
184
182
178
172
168
171
180
189
189
181
171
168
172
182
186
183
181
180
179
178
174
171
172
178
180
173
170
163
166
179
190
188
174
166
172
181
178
167
157
153
158
165
173
179
182
174
169
173
185
191
187
180
172
169
171
180
188
191
189
181
175
172
172
177
181
181
177
172
174
177
174
171
172
174
173
175
174
164
164
175
187
186
169
158
168
181
187
178
168
164
165
168
171
175
176
174
173
183
190
190
183
175
168
166
171
178
186
190
189
183
179
175
171
169
168
165
160
158
164
176
182
176
169
162
159
170
168
164
166
172
178
173
164
161
171
181
184
179
173
169
169
169
172
174
175
173
175
183
188
182
170
162
156
159
165
174
184
190
188
185
181
176
171
167
164
161
158
159
170
179
184
179
168
159
154
164
157
160
165
168
167
165
164
169
176
177
171
166
167
169
169
168
172
177
177
174
174
181
181
171
159
154
154
160
168
174
181
187
185
181
178
175
171
169
166
170
172
175
177
177
177
175
172
168
166
167
160
160
163
164
164
164
168
174
178
175
166
159
162
168
171
172
175
176
176
173
174
179
178
168
158
155
165
173
178
180
182
184
180
172
169
169
171
175
178
181
184
185
179
169
169
172
175
176
176
176
172
166
163
164
167
171
172
174
178
179
174
169
166
170
174
179
180
181
178
173
173
176
177
173
167
165
170
177
180
182
185
186
179
164
157
165
177
187
187
183
182
179
174
168
167
175
176
173
172
172
173
172
168
166
169
172
173
172
177
181
181
178
172
171
173
179
183
184
181
175
170
172
173
174
170
166
167
168
171
179
188
190
180
165
158
170
188
198
194
180
171
170
171
172
174
176
177
171
168
160
165
170
171
170
170
170
170
169
172
175
178
175
172
171
171
170
171
175
178
179
174
170
170
169
169
165
162
161
165
175
184
187
180
174
170
180
193
195
185
172
171
171
173
175
174
177
180
181
180
159
158
167
172
173
169
164
164
167
168
165
163
162
169
175
174
167
158
157
167
180
183
176
170
167
169
170
170
169
169
169
167
167
172
175
180
186
187
180
170
169
176
184
181
175
170
173
181
187
191
166
165
170
175
175
166
159
162
170
172
164
157
156
166
181
186
177
160
151
161
176
182
178
171
168
170
174
179
179
175
167
157
154
161
172
184
185
179
167
163
169
181
191
190
180
175
177
183
187
189
167
171
175
176
170
160
157
165
177
178
168
157
156
167
183
190
184
172
164
163
164
165
167
165
163
162
163
170
179
180
175
166
165
171
178
183
182
176
169
168
170
180
188
190
188
187
188
188
187
187
164
171
175
171
163
155
155
165
178
179
169
162
161
171
180
179
173
171
169
167
160
154
156
161
158
154
155
168
181
187
184
181
185
190
191
185
179
176
174
174
175
177
182
185
184
186
195
202
198
191
167
168
164
159
158
157
157
160
167
172
171
168
170
176
177
169
159
158
167
172
166
164
163
162
159
156
164
181
193
189
181
178
185
194
194
183
171
173
175
179
179
179
178
174
170
176
190
206
208
196
172
169
160
156
158
161
160
158
157
164
170
174
177
180
177
167
159
158
167
176
180
180
178
173
165
164
171
183
184
175
163
163
172
183
182
172
165
165
173
180
182
181
179
173
168
169
184
196
196
189
171
170
165
161
164
166
167
164
163
162
167
176
182
181
175
168
167
173
179
178
177
176
179
176
172
167
167
166
167
163
160
162
169
177
180
172
167
166
174
178
181
182
182
182
180
179
176
175
173
176
167
171
171
170
172
179
182
178
168
163
166
174
181
176
168
164
173
183
182
171
160
160
167
175
177
170
164
163
172
180
183
177
177
179
183
182
179
177
175
177
178
182
189
193
190
181
174
163
161
169
165
170
172
173
177
183
185
180
171
167
167
168
170
167
168
173
182
186
179
165
154
157
165
171
174
168
164
171
186
201
203
193
187
184
185
187
184
181
177
176
178
184
191
194
188
179
172
168
166
168
164
170
173
174
178
181
180
174
174
175
175
166
162
165
174
184
190
188
181
173
169
172
176
175
169
163
163
169
182
192
195
189
184
182
181
183
181
180
176
179
184
189
189
184
177
175
177
179
177
168
171
175
175
177
178
179
176
174
178
180
180
175
171
172
175
178
185
193
193
185
178
178
180
175
167
162
163
167
169
172
173
174
175
176
178
182
182
178
175
178
187
190
186
177
172
174
183
188
182
169
175
176
177
179
178
177
177
180
182
180
179
180
186
179
167
162
171
190
197
188
175
174
175
175
170
168
170
172
170
170
171
172
170
167
176
183
185
181
177
181
187
189
186
179
174
176
185
191
189
178
172
172
174
177
177
175
178
181
182
177
169
169
175
174
165
158
167
181
187
178
171
173
176
176
173
173
175
174
174
179
185
184
174
164
167
179
188
187
182
180
182
185
186
183
179
177
181
190
195
192
169
167
170
175
174
171
172
176
178
176
169
167
162
163
168
170
172
172
170
167
169
174
178
177
175
178
176
174
171
177
186
186
174
161
163
177
188
188
181
176
177
181
184
185
182
178
174
180
188
194
172
169
172
174
174
174
172
171
173
177
179
175
166
164
171
176
176
165
159
163
170
178
182
179
178
181
178
172
167
165
172
173
164
160
167
182
189
184
177
173
176
181
182
185
187
180
170
164
171
185
175
175
174
174
176
178
177
173
170
174
181
185
180
175
175
176
169
161
157
165
177
186
187
180
180
184
184
179
173
168
166
163
160
162
175
187
190
183
178
184
187
183
179
183
189
187
173
158
159
174
174
176
177
178
179
183
183
175
168
167
174
181
181
181
182
178
170
160
160
173
189
194
189
180
177
182
187
187
186
183
180
169
164
171
183
193
192
183
182
189
189
181
176
178
187
189
182
173
171
176
172
175
179
184
183
184
179
172
167
163
166
170
177
183
189
186
175
165
168
180
192
194
187
177
175
175
179
183
188
190
188
179
176
183
195
201
196
186
181
182
179
175
173
175
182
188
190
192
187
185
171
174
178
180
179
175
166
163
163
163
165
168
173
181
190
185
177
172
178
185
187
180
174
172
175
173
171
172
177
183
182
181
182
189
197
201
198
187
179
173
171
173
176
178
181
183
190
194
193
186
176
177
176
173
167
161
156
156
161
167
170
170
174
179
182
180
176
178
185
188
178
166
163
170
178
182
179
173
171
171
173
179
187
194
196
193
187
184
180
177
176
180
186
186
182
180
183
185
184
183
183
184
177
169
160
157
159
161
165
170
173
174
174
178
176
175
175
179
186
187
179
168
163
169
177
186
183
181
175
167
171
179
191
197
193
183
179
180
181
181
180
182
186
187
187
187
187
185
182
180
185
187
180
171
164
163
168
172
172
171
175
181
183
181
174
171
173
177
184
184
180
172
169
169
173
175
176
181
180
178
174
178
189
195
190
183
179
182
184
182
180
179
179
181
188
194
196
192
184
179
181
183
180
175
169
171
178
183
177
172
176
189
196
188
174
164
165
172
179
179
177
173
174
176
172
166
164
170
182
186
181
177
183
188
188
183
183
184
186
183
179
174
172
177
187
196
198
195
184
178
178
178
178
176
171
175
184
192
186
177
178
189
197
189
175
165
161
166
173
179
178
175
177
182
183
172
163
166
179
194
194
187
183
183
183
179
173
174
180
180
178
173
172
177
186
190
191
187
182
177
177
176
176
172
169
174
185
194
190
182
179
180
183
181
176
173
168
163
167
177
183
180
175
177
179
177
167
164
174
190
198
196
184
180
176
167
163
165
171
176
177
176
179
182
185
185
182
181
182
181
177
174
171
168
169
172
176
182
181
182
181
177
172
171
176
180
179
170
165
172
182
181
173
165
165
169
169
166
168
176
186
189
181
174
171
170
173
175
174
175
179
180
185
186
181
179
179
182
183
184
176
171
167
168
173
176
175
171
169
177
181
179
174
173
180
193
198
187
174
168
175
180
176
168
161
166
171
171
169
168
170
174
172
170
172
180
189
190
187
184
187
192
189
183
176
176
178
181
181
185
175
171
167
171
185
190
182
170
165
172
180
183
180
180
187
199
205
196
178
165
170
177
187
187
185
183
184
182
176
170
170
171
172
172
177
183
189
191
193
194
197
196
190
182
178
178
174
172
178
188
174
173
171
174
185
193
189
178
170
170
178
184
183
181
183
188
191
185
170
162
164
175
188
200
206
207
198
185
177
176
180
182
181
181
182
182
182
182
184
190
193
192
190
191
190
182
173
169
180
191
176
176
174
173
177
185
188
182
172
170
178
184
182
174
171
175
179
175
168
162
167
178
188
196
199
201
195
186
180
180
186
187
186
182
181
179
177
177
178
176
176
179
191
200
199
189
179
181
189
192
180
178
176
173
172
177
180
179
174
174
181
187
183
169
168
176
184
182
172
167
173
184
189
184
176
177
180
184
182
184
187
188
185
180
172
171
176
178
177
169
167
176
190
199
196
189
187
191
193
190
180
178
176
176
176
180
181
178
175
178
187
191
186
176
174
185
192
189
177
170
174
182
186
181
173
168
170
174
179
185
190
191
188
180
174
173
177
179
178
175
175
180
187
190
186
182
186
192
194
191
178
178
178
181
185
186
185
179
177
180
188
192
189
181
180
184
185
181
173
169
170
176
175
178
179
178
170
166
172
190
202
202
193
188
188
185
178
174
177
185
189
186
185
182
178
177
182
187
193
194
176
177
181
184
188
189
187
180
177
178
183
185
184
180
178
173
169
168
167
171
173
174
169
173
178
178
171
167
174
195
207
205
194
190
192
190
180
173
177
186
191
185
180
178
178
177
179
185
193
197
176
174
178
180
185
188
187
182
178
178
179
179
178
180
177
172
173
173
172
174
175
177
176
172
170
171
174
176
182
194
199
197
190
187
187
184
179
176
178
183
184
180
179
181
182
184
186
188
192
195
171
167
164
161
153
149
153
161
161
159
159
168
172
167
160
164
177
185
188
181
175
169
167
167
174
184
190
187
177
174
179
191
194
187
172
165
167
178
182
181
176
168
161
157
156
158
161
164
166
168
178
173
168
162
154
147
148
156
163
167
168
172
174
172
166
168
176
186
189
186
183
182
181
176
174
177
184
185
182
180
178
184
185
185
185
185
189
192
189
182
173
164
160
160
161
160
162
167
172
172
177
175
171
172
165
161
161
165
167
172
171
176
177
177
174
172
176
176
178
178
182
186
191
186
175
167
167
172
176
178
176
173
171
173
184
192
194
192
186
181
175
170
173
175
174
170
168
174
178
172
171
173
175
174
171
170
167
166
166
170
172
174
176
178
177
178
179
174
166
165
172
184
190
186
176
165
161
163
169
175
174
169
168
168
171
171
174
178
182
182
179
179
181
179
174
171
174
184
183
171
170
170
173
178
180
176
166
162
166
174
179
176
172
171
174
178
180
173
163
159
163
173
181
182
180
174
172
171
172
172
166
167
172
176
172
161
160
167
178
183
180
179
181
177
172
173
181
187
184
171
173
168
169
178
183
179
163
160
169
184
188
179
168
163
166
173
174
172
169
166
164
166
172
181
186
188
186
184
180
171
164
169
184
195
186
170
162
169
179
181
178
177
177
175
172
173
180
185
182
176
178
170
166
172
180
180
169
165
170
181
182
178
168
163
166
169
169
174
180
181
173
166
166
178
186
187
186
186
184
180
174
179
190
197
190
175
166
169
179
182
179
175
174
174
174
173
173
176
180
183
186
182
169
167
177
184
182
170
162
165
173
179
176
171
167
168
169
175
180
182
172
167
170
174
176
176
176
177
181
182
181
183
183
186
181
175
168
167
175
183
184
180
175
176
179
177
171
170
176
182
190
191
178
169
176
186
185
169
155
157
173
182
182
173
166
166
171
177
177
170
167
169
178
180
172
162
161
166
170
177
178
182
182
179
178
176
171
166
172
182
185
179
172
175
186
187
179
170
173
175
187
187
178
171
175
180
178
167
159
162
175
182
179
171
165
167
173
178
176
168
163
169
183
186
173
157
151
154
161
166
174
182
182
180
178
176
174
172
175
180
181
175
167
170
180
186
181
176
173
171
172
169
166
169
172
174
171
167
167
172
175
176
172
169
168
170
173
180
180
175
168
169
179
183
171
156
151
154
161
168
173
182
191
189
181
177
175
176
180
180
178
172
165
165
168
171
178
179
176
170
167
160
161
165
170
172
171
169
172
172
172
169
171
173
174
174
175
180
186
182
175
170
173
174
165
158
160
167
172
174
176
182
191
190
181
174
173
176
181
182
179
179
178
170
163
164
170
176
175
169
169
165
163
163
166
170
173
172
169
166
165
167
171
174
177
177
177
180
185
181
174
169
170
170
168
168
169
174
177
176
177
179
182
180
173
169
169
173
182
186
188
189
187
179
172
167
171
174
171
165
168
169
167
162
163
170
175
174
168
160
158
162
169
173
174
174
175
175
178
177
169
166
166
172
177
177
174
169
169
174
178
177
173
170
169
167
167
175
184
190
190
189
187
183
179
177
176
176
172
169
164
166
164
160
163
171
178
178
169
161
156
159
164
172
175
176
171
170
171
174
172
167
163
167
173
177
172
163
165
173
179
178
173
172
173
174
173
175
180
181
180
179
180
180
177
177
179
183
183
179
157
157
157
160
169
173
176
175
171
166
159
157
160
170
182
185
182
172
169
180
185
180
166
161
164
171
172
168
167
170
176
178
177
176
178
179
176
174
169
169
169
172
179
178
175
173
178
186
192
189
155
151
155
165
173
172
168
169
173
173
167
160
158
166
185
195
192
180
174
182
193
189
172
162
164
171
173
171
167
167
168
170
174
176
177
176
174
173
168
166
167
172
180
179
174
172
178
187
193
193
155
155
162
171
174
167
163
170
179
181
172
163
159
164
178
186
185
180
175
179
180
177
173
171
170
169
165
162
166
166
165
164
165
167
169
166
169
173
176
175
172
171
174
174
174
175
180
189
192
191
164
167
171
174
171
165
166
173
181
181
172
163
160
163
166
168
164
165
171
170
165
162
166
172
172
166
157
159
169
175
175
170
167
169
168
166
168
173
182
186
179
172
168
171
176
181
187
193
192
189
182
179
176
172
170
171
172
174
174
172
168
164
163
163
165
161
157
159
167
172
170
165
167
171
169
164
161
164
173
184
184
181
180
179
179
174
169
173
181
186
182
175
172
175
180
185
190
196
193
185
186
182
176
171
172
177
178
174
168
166
166
168
169
169
168
170
168
169
176
183
188
187
180
173
168
165
163
164
169
173
177
178
178
182
182
177
174
174
179
182
183
178
177
180
184
185
185
187
182
175
173
173
172
171
175
180
182
177
169
162
163
169
176
175
169
170
174
181
183
188
187
186
181
175
169
165
162
160
160
161
162
162
166
175
181
182
181
179
178
177
177
177
179
183
185
182
176
172
170
172
166
170
172
173
175
179
181
177
167
158
158
165
174
172
166
162
167
178
178
173
165
165
168
172
169
164
161
165
172
175
168
160
159
168
181
190
190
184
176
170
167
170
180
185
185
179
171
170
172
181
168
173
175
175
175
174
175
171
165
157
153
157
167
169
167
163
167
169
164
157
153
156
166
169
166
162
162
172
184
191
185
172
166
170
179
188
187
180
172
164
166
173
184
185
182
179
175
179
186
193
173
177
177
178
178
177
172
168
167
165
165
163
165
168
173
177
176
173
166
161
163
173
180
179
171
163
164
170
180
185
186
183
177
175
175
176
174
170
166
170
179
187
190
184
179
179
180
186
189
193
174
176
177
179
182
181
177
177
180
180
179
173
170
170
172
176
177
178
174
172
175
186
190
185
174
169
169
172
175
174
174
175
177
179
177
176
172
165
167
177
190
197
191
182
178
180
184
186
187
186
171
172
175
178
180
181
184
193
198
193
183
178
176
174
169
167
171
178
177
172
175
184
187
182
173
170
174
177
175
172
170
173
175
178
183
182
177
172
173
181
191
195
191
185
182
182
186
188
189
187
167
167
171
173
173
172
178
191
195
189
179
174
176
177
175
172
173
174
172
167
171
177
181
178
172
169
168
170
171
172
174
179
176
175
176
180
182
184
182
181
186
191
192
190
184
183
187
196
198
192
164
162
166
170
169
168
170
175
178
177
176
175
178
181
182
179
175
168
166
166
171
174
176
177
175
173
167
161
161
169
177
183
174
163
163
174
185
186
181
178
185
192
197
193
185
181
185
192
195
191
166
161
159
164
168
171
169
169
169
172
177
182
184
185
183
175
165
161
166
174
178
175
174
176
179
184
179
169
162
166
174
178
168
159
161
177
188
184
177
179
190
203
200
192
182
176
174
178
180
181
171
163
154
156
166
176
176
169
165
169
177
185
189
189
185
175
163
158
166
178
186
185
179
177
182
188
188
177
167
170
177
177
168
163
171
186
188
180
176
184
196
204
199
186
178
173
171
171
174
174
176
169
159
157
169
182
184
175
166
167
174
181
187
192
197
191
179
166
165
177
189
192
185
177
173
175
176
174
175
181
187
182
173
171
178
186
185
178
179
189
197
196
188
182
177
175
175
177
179
178
173
173
175
177
184
187
184
175
169
167
171
173
176
190
201
205
196
181
171
176
186
188
182
173
163
159
160
163
175
190
193
186
177
174
179
185
184
180
183
188
188
186
184
181
179
178
179
182
183
181
166
170
181
191
194
187
174
166
163
164
166
167
171
179
191
193
191
184
180
178
175
170
168
166
164
159
156
160
173
185
190
185
179
177
181
182
182
182
181
182
181
182
185
185
182
181
180
181
181
181
166
169
176
182
181
176
167
162
162
163
164
167
170
176
174
173
173
179
184
181
168
157
156
163
167
171
169
169
174
179
182
182
183
183
183
181
180
180
180
178
179
183
187
186
181
178
180
181
180
181
172
176
173
170
164
164
168
173
172
169
170
174
178
178
171
164
167
177
184
184
177
167
162
165
172
176
180
182
185
182
181
182
186
189
187
181
179
180
182
180
182
185
186
181
176
177
186
189
187
181
177
181
177
169
162
162
175
184
186
181
176
179
182
180
174
170
172
180
185
187
186
183
177
174
174
177
182
185
192
192
185
183
184
188
188
183
181
183
186
184
184
186
184
176
175
182
195
203
196
182
174
178
181
176
167
166
179
191
188
180
174
176
181
180
174
170
173
178
183
185
185
184
183
182
181
175
174
179
188
194
192
185
183
184
187
185
182
183
185
185
186
182
179
177
179
187
197
201
194
183
168
173
180
179
173
172
179
187
184
175
170
173
179
181
178
174
173
173
176
179
181
179
179
180
180
175
169
169
179
191
193
186
183
184
185
181
175
175
181
187
187
177
173
177
181
186
185
186
186
184
168
171
175
175
172
173
178
179
175
171
173
178
184
183
182
179
174
167
167
174
183
182
173
169
171
174
172
171
176
182
186
185
183
183
182
176
171
173
183
190
188
180
174
175
177
176
177
179
183
183
171
172
171
168
169
174
176
170
166
172
183
191
185
176
173
179
178
167
161
169
183
185
173
159
160
174
186
184
177
172
174
178
181
181
179
178
181
185
190
193
191
186
179
175
173
175
180
183
181
178
176
174
169
168
172
179
177
169
164
174
187
192
181
169
167
180
185
175
162
163
177
185
180
168
165
178
191
192
179
167
164
170
176
177
178
182
191
200
199
193
188
184
180
176
177
185
189
185
179
178
178
175
170
171
181
189
187
178
171
175
182
186
182
175
177
185
188
179
165
158
168
181
186
184
178
180
187
188
178
167
165
167
172
175
179
184
190
199
197
190
181
175
175
180
186
194
189
182
178
184
177
175
173
175
183
195
199
195
182
174
174
181
185
189
188
185
182
176
168
163
167
175
178
178
177
178
180
181
177
172
170
171
173
178
181
184
187
188
186
179
174
173
179
190
197
193
182
178
182
190
177
178
175
175
179
191
199
198
183
171
169
176
184
186
184
177
177
174
173
175
176
175
171
167
168
175
180
182
179
178
181
182
183
184
184
185
187
186
180
171
167
172
188
199
195
184
179
182
191
192
177
180
180
179
178
184
188
185
178
171
169
172
169
167
170
177
182
179
175
175
178
180
175
170
170
178
186
186
182
181
183
191
192
188
185
184
188
187
181
169
166
178
191
198
191
181
181
191
195
190
177
179
180
181
181
180
180
179
178
181
183
177
168
164
173
190
199
190
176
169
172
177
178
182
187
189
188
180
174
175
182
189
191
188
187
185
186
186
181
178
176
181
187
189
184
180
183
191
193
187
178
179
180
180
179
177
178
179
181
187
192
189
182
179
187
200
200
186
172
165
166
167
172
182
192
192
181
168
166
173
176
177
178
187
192
190
181
174
180
189
192
188
183
181
181
183
183
185
185
183
181
183
181
176
168
170
173
175
175
179
186
188
185
184
185
187
182
175
169
167
166
165
165
173
180
179
170
165
170
178
179
174
175
187
198
193
178
170
179
194
199
188
180
177
181
185
185
184
181
179
187
187
182
175
170
171
176
174
169
171
178
182
180
174
171
172
171
171
171
169
168
169
173
174
173
171
169
171
182
190
184
178
178
187
194
189
178
172
180
189
188
182
177
179
184
189
191
189
183
177
166
163
165
168
166
164
165
166
165
160
162
171
180
180
174
170
174
180
182
180
173
165
160
165
177
193
196
188
175
167
166
172
180
182
174
165
162
162
169
175
174
168
159
153
151
157
165
177
183
187
175
167
162
158
151
150
159
171
178
171
162
166
175
177
166
157
158
170
181
185
183
178
175
175
178
187
193
193
184
174
167
168
175
182
189
188
181
175
177
179
174
167
158
155
158
165
170
176
180
179
176
172
165
157
152
156
172
187
189
175
165
166
176
178
168
154
153
162
174
177
179
179
178
178
176
175
177
175
174
175
173
170
170
180
192
201
198
188
181
179
174
170
170
173
175
171
170
170
170
168
173
172
168
161
162
170
181
188
180
168
161
164
173
177
172
168
167
166
163
160
163
170
177
177
175
170
164
159
160
168
172
171
168
170
181
188
191
187
179
175
170
172
181
189
183
173
167
170
170
166
170
171
169
168
173
175
177
171
165
163
164
165
166
166
169
176
177
169
155
147
154
167
178
180
177
172
168
164
162
162
161
162
164
173
176
173
175
179
178
172
164
170
181
189
183
175
173
174
176
172
168
168
167
170
175
172
162
155
159
167
172
167
159
155
167
176
178
170
159
153
159
166
175
180
181
178
177
180
179
169
157
155
168
181
181
172
171
177
180
173
163
161
169
175
176
176
182
185
181
178
170
165
161
165
170
166
159
156
159
168
173
166
162
162
169
173
172
170
169
167
163
160
165
173
177
177
180
185
188
181
169
168
172
180
180
174
174
178
182
179
169
165
167
170
173
178
187
191
188
184
180
172
163
160
164
167
166
162
158
159
164
166
166
168
168
168
168
170
168
167
161
155
157
163
171
175
175
177
179
181
180
180
174
174
174
174
175
177
180
183
185
183
181
181
181
180
179
183
189
192
189
187
172
160
162
169
174
167
157
153
160
169
173
168
165
165
169
172
165
156
154
160
168
171
168
168
169
167
166
168
178
179
174
170
171
175
175
174
179
186
196
194
190
188
188
178
167
168
182
193
188
189
177
164
164
172
177
171
160
157
166
177
178
172
167
169
174
177
169
159
156
166
181
178
166
159
158
159
162
165
169
172
172
172
171
175
175
175
179
184
186
179
171
171
175
170
163
165
178
188
173
174
169
166
166
174
179
174
167
164
170
179
187
183
178
174
176
181
180
175
169
168
173
171
160
154
158
166
173
170
169
170
174
174
174
174
174
176
177
179
174
163
154
153
160
166
171
175
178
179
162
161
162
165
168
175
179
175
169
163
167
178
186
186
178
173
174
180
188
187
176
166
158
155
154
156
167
177
183
179
173
173
174
176
176
175
172
172
175
177
176
169
164
162
165
170
177
180
182
178
161
159
161
163
166
172
175
173
164
154
153
163
174
175
170
161
162
172
182
184
177
167
160
159
160
166
173
177
179
179
176
174
170
171
175
176
170
167
170
176
179
181
180
179
179
173
174
175
178
176
166
165
164
164
164
169
172
173
164
154
151
159
167
172
168
159
158
164
171
173
172
169
169
169
170
170
169
168
171
177
179
174
167
167
173
174
167
161
165
174
178
179
183
181
179
171
167
169
169
172
169
169
165
162
164
172
177
179
174
165
158
162
170
177
176
170
167
166
168
170
168
166
165
164
168
168
163
161
166
176
181
178
170
169
172
170
162
158
161
168
173
176
178
178
174
169
167
169
169
169
165
163
160
161
170
180
186
187
178
171
165
165
171
177
182
183
181
174
172
172
172
167
158
157
160
168
167
163
166
173
180
180
178
176
174
168
163
159
163
166
169
174
180
180
175
171
173
178
177
170
157
147
147
161
176
187
190
187
179
174
168
164
161
165
175
184
184
178
175
175
179
174
162
159
164
173
173
167
164
168
173
175
177
177
175
170
168
170
171
169
171
173
177
178
173
173
178
183
183
178
154
143
146
163
178
186
186
185
181
178
172
165
160
160
164
171
176
176
176
177
177
171
166
167
174
179
176
168
164
165
165
164
167
169
171
170
171
175
180
178
174
167
164
164
166
171
177
181
184
183
166
160
162
169
175
179
180
182
184
182
176
170
165
161
162
165
167
174
177
176
170
161
159
166
176
181
177
169
165
165
167
167
165
166
169
170
171
176
182
182
175
162
151
154
162
170
174
175
176
179
185
186
185
180
176
176
178
180
180
180
175
171
166
162
163
170
174
177
178
176
171
164
160
164
172
180
178
170
165
169
178
181
178
173
173
174
174
176
180
179
172
165
160
166
173
172
171
172
172
173
186
192
194
188
182
180
178
177
174
173
172
171
166
161
164
172
180
181
177
176
177
175
170
167
169
176
177
171
165
169
181
189
187
180
176
178
180
180
182
178
173
170
171
177
177
172
169
171
174
173
172
179
184
188
185
182
176
173
169
169
171
172
170
166
165
169
176
178
176
177
181
180
177
169
165
171
174
172
168
169
173
177
175
173
174
179
184
185
185
181
174
170
170
170
169
167
168
175
179
180
166
169
171
174
173
169
165
167
168
166
167
171
175
173
165
162
166
170
172
174
174
172
170
161
160
165
172
176
176
172
164
161
160
164
169
174
178
182
182
179
172
169
169
169
163
164
168
180
189
194
169
172
172
172
169
167
166
166
166
163
164
168
173
174
168
161
160
164
165
169
170
172
170
165
162
165
170
175
178
173
168
165
163
165
167
166
166
169
171
172
173
174
178
174
168
165
173
183
194
204
174
176
174
175
178
175
172
169
167
164
165
166
170
172
170
163
159
161
161
164
172
184
189
183
174
169
168
171
171
176
179
182
181
177
169
165
163
162
163
170
178
187
189
184
179
178
179
184
194
204
173
172
173
177
182
182
180
175
173
171
170
169
170
169
167
164
163
162
160
162
175
192
200
195
182
173
171
174
178
181
183
189
190
183
177
172
170
168
169
175
186
193
192
189
185
182
181
182
185
195
170
169
169
170
171
171
173
174
177
176
175
175
177
176
174
173
171
168
161
161
174
189
195
187
175
170
177
188
192
184
176
175
180
184
183
177
176
180
182
184
186
188
190
188
185
182
181
180
184
191
167
168
171
166
155
148
151
165
174
175
176
178
185
192
193
190
183
172
164
164
173
183
187
180
172
170
176
188
192
181
168
164
173
180
182
176
177
181
186
183
181
182
185
185
181
178
181
186
188
188
162
166
174
171
157
146
149
162
171
175
177
181
189
194
197
190
181
173
173
176
175
172
174
172
172
172
176
181
183
180
173
171
173
177
177
177
179
183
180
176
178
181
183
179
174
173
184
196
196
185
157
160
168
170
166
163
163
165
169
173
176
179
185
185
180
172
167
169
180
186
179
167
159
163
170
175
176
174
175
180
186
183
178
175
178
186
185
180
173
170
176
183
183
174
169
170
186
198
196
181
169
162
155
154
161
168
169
164
163
168
173
172
171
171
170
163
161
163
175
184
180
168
158
160
166
170
170
166
167
175
188
189
181
175
179
186
185
177
167
167
178
185
183
174
169
173
185
196
195
182
184
175
155
146
157
169
169
161
160
166
171
170
167
169
173
174
166
164
166
174
176
172
169
165
165
166
164
163
166
176
186
186
177
170
174
177
178
173
174
177
183
188
187
182
175
174
181
193
195
187
185
183
174
167
169
173
169
162
163
169
173
171
167
168
173
179
175
168
164
167
170
172
173
172
172
170
167
165
173
183
188
184
174
167
164
161
165
174
184
192
194
191
191
188
182
176
178
183
192
192
174
179
185
191
188
179
171
166
168
172
173
169
164
165
165
168
174
175
172
168
164
166
173
178
178
173
168
166
175
185
189
184
176
171
164
160
164
177
189
198
197
192
189
186
182
178
178
180
183
190
166
171
180
190
189
181
174
175
175
172
166
165
164
161
160
160
170
179
182
172
166
165
170
177
178
173
167
164
170
180
186
184
179
176
174
171
172
177
184
188
187
184
182
178
176
177
181
184
183
185
164
165
169
171
174
180
185
188
183
171
162
164
170
173
170
169
176
181
182
176
170
169
168
172
175
175
170
169
172
179
185
184
183
183
183
181
177
177
179
180
182
182
179
171
164
172
189
198
195
184
164
166
168
170
173
177
185
190
184
170
161
165
173
176
176
177
181
185
184
183
182
178
170
168
175
180
181
183
183
185
187
184
185
187
188
184
179
176
176
180
184
186
184
174
165
172
189
204
202
188
161
166
176
181
180
176
176
179
174
165
160
163
169
170
171
173
181
186
187
189
189
183
175
172
178
186
188
186
186
187
187
184
182
185
189
186
180
173
176
182
187
190
188
182
177
176
184
193
196
193
159
167
182
189
183
174
168
163
161
159
160
164
167
169
170
174
179
184
186
188
189
185
177
174
179
184
186
184
182
184
184
182
181
185
188
187
181
175
179
184
186
182
180
180
179
177
175
180
189
193
161
170
182
183
178
175
172
161
155
157
167
178
181
178
177
177
179
179
178
181
187
186
178
172
174
183
187
187
183
182
180
180
182
185
187
187
184
181
183
184
182
176
172
175
178
178
179
181
185
187
166
175
180
173
173
176
177
167
158
160
176
190
187
178
176
178
180
175
168
173
183
184
176
166
171
187
201
204
196
185
182
183
184
186
186
186
188
188
188
184
179
175
172
173
178
185
192
189
182
174
170
175
176
172
171
176
178
171
164
165
178
186
184
172
167
171
175
170
164
166
177
181
174
166
170
184
197
201
195
183
179
182
184
186
185
185
188
192
192
186
177
173
171
173
182
193
199
194
181
172
174
173
171
169
167
170
174
176
175
172
174
178
179
170
168
169
170
168
164
166
174
178
173
164
160
165
171
177
176
172
170
173
179
181
181
182
186
191
192
185
172
164
164
172
183
193
198
190
182
181
177
174
172
170
167
171
180
189
185
178
170
174
181
183
179
171
166
170
176
180
182
180
173
163
154
150
153
160
166
170
170
170
173
176
178
182
187
188
183
175
167
164
171
177
186
188
188
187
185
189
174
178
180
177
175
179
188
193
186
177
170
172
182
185
182
174
169
171
179
187
188
182
173
164
159
162
165
169
171
173
174
175
175
174
177
185
190
190
182
172
171
177
187
191
188
184
185
188
189
190
171
178
183
183
181
182
184
185
182
177
172
172
170
170
174
176
175
172
173
177
179
178
174
176
179
183
183
181
175
174
176
177
175
176
180
187
195
196
192
181
179
190
200
199
191
184
187
194
195
189
170
175
180
182
182
179
178
179
182
185
183
173
164
163
174
181
182
176
169
167
166
166
170
177
189
191
187
177
171
165
165
167
171
175
182
188
192
194
193
191
189
190
195
193
188
186
188
195
197
190
174
175
177
177
171
170
173
179
191
199
194
181
171
171
179
188
187
181
173
169
166
163
164
173
180
183
178
171
167
162
157
153
158
174
186
191
186
183
189
195
194
189
184
185
185
187
188
191
191
188
179
181
180
173
163
164
172
179
185
191
190
186
180
178
182
186
183
177
174
173
169
168
168
173
178
178
173
171
173
170
160
152
157
176
193
194
186
182
188
196
194
185
179
180
184
189
190
190
185
177
182
190
185
175
167
169
177
178
173
173
180
184
182
177
175
177
176
173
171
170
170
172
181
188
189
182
175
175
183
184
171
162
165
180
192
191
187
186
190
191
186
179
176
178
183
189
193
192
184
175
161
164
173
189
196
185
168
161
159
161
167
177
185
187
187
179
175
168
165
164
167
162
158
164
176
183
179
172
165
162
159
153
154
162
172
175
171
164
160
166
174
180
180
173
168
167
172
178
179
178
161
160
165
174
174
168
162
167
168
164
161
168
180
181
172
163
159
166
171
172
166
160
158
165
175
180
177
170
167
168
165
160
159
165
177
178
167
157
158
169
177
179
177
173
174
176
176
178
174
173
161
156
152
152
149
153
167
184
185
168
155
161
174
177
164
151
153
166
176
174
165
159
161
168
176
183
180
171
167
173
177
176
174
177
185
186
177
166
167
172
174
168
169
175
180
178
173
168
166
163
167
161
152
141
142
156
180
193
185
162
147
157
172
175
165
157
158
166
167
161
159
162
166
172
176
182
183
174
167
171
177
180
180
181
186
186
179
174
172
171
162
157
165
179
185
177
163
158
163
166
170
173
164
153
156
171
186
187
173
157
154
161
169
169
167
168
169
165
156
154
165
176
179
176
174
174
179
179
173
164
160
163
170
178
179
174
173
176
178
171
157
152
162
179
186
177
164
160
167
175
163
169
167
165
171
179
182
174
162
160
165
167
169
167
170
174
174
165
156
159
170
181
182
177
171
168
172
178
178
168
152
148
159
169
172
166
167
178
182
173
159
153
161
172
178
181
179
179
178
180
144
147
154
162
171
177
177
171
164
166
170
170
169
168
172
173
170
166
165
166
169
170
170
171
173
172
170
174
176
173
167
158
159
164
167
168
172
182
185
177
166
163
165
171
174
180
191
198
191
182
146
141
142
153
162
171
176
176
172
169
169
170
170
169
167
165
165
167
167
167
168
161
162
169
175
176
171
164
162
172
181
179
170
164
164
172
182
187
185
179
174
174
179
180
178
177
180
187
190
186
163
159
152
149
153
163
174
179
177
171
169
172
173
169
163
161
165
167
166
166
169
171
172
170
171
174
171
159
154
166
182
190
180
167
165
174
185
187
183
180
178
179
182
184
180
167
159
161
175
185
172
173
167
154
150
159
170
177
174
168
169
176
178
173
166
165
168
170
167
166
172
179
180
171
162
163
166
164
162
166
175
181
176
169
168
175
181
181
180
178
175
172
171
174
174
167
152
150
164
183
167
171
169
157
149
156
168
175
169
162
164
174
180
176
172
170
171
173
176
175
175
174
170
160
156
160
168
175
175
170
166
166
166
169
173
176
174
174
172
173
171
164
160
167
174
176
169
165
173
182
156
160
163
157
151
158
169
175
170
160
157
165
171
170
167
167
170
177
183
183
177
168
159
154
154
160
171
178
180
173
165
160
163
169
175
176
171
164
164
166
168
164
163
173
182
186
183
179
184
190
154
153
159
163
164
167
172
177
173
165
160
161
164
161
159
161
165
170
176
180
178
175
168
160
156
158
164
168
171
174
172
168
165
170
178
179
172
160
159
163
165
163
166
177
184
185
177
175
180
187
160
157
162
170
175
174
173
175
176
172
169
168
169
169
165
160
160
164
167
171
175
180
178
168
157
152
154
158
166
177
179
175
172
174
178
179
170
162
162
167
168
163
166
173
177
174
166
164
167
173
168
165
166
172
175
172
171
174
175
172
171
175
182
181
175
165
163
168
170
170
170
169
167
162
156
154
155
160
167
177
182
180
177
175
175
171
164
162
166
173
175
172
173
175
176
174
169
168
166
164
171
169
166
167
170
174
174
179
175
170
169
173
179
179
173
165
165
170
173
171
169
163
157
157
158
161
166
167
170
175
179
178
176
174
173
168
164
165
169
173
178
179
182
181
179
178
180
181
178
173
169
163
160
164
174
181
187
184
178
171
168
170
170
165
161
160
162
165
168
171
172
170
161
159
164
172
173
173
172
173
175
174
175
174
175
176
177
174
171
170
175
179
184
179
177
179
182
183
184
184
163
155
155
164
177
187
187
182
174
172
173
172
167
162
160
162
163
164
166
171
173
169
161
160
168
178
181
177
172
171
172
172
172
174
178
183
183
180
176
174
173
171
168
167
170
176
178
178
177
180
158
156
159
166
174
176
174
167
168
171
175
177
176
173
170
173
174
175
174
172
169
161
154
157
170
184
188
180
171
168
169
169
169
171
177
180
181
178
178
176
174
165
157
160
166
170
171
170
168
172
160
164
168
167
160
158
157
160
164
168
174
176
177
173
174
179
184
182
176
172
168
163
158
159
171
186
191
182
169
165
167
171
168
166
169
175
180
179
179
175
169
164
162
165
166
164
163
168
175
180
161
167
171
169
161
155
154
158
163
168
173
174
168
162
163
174
181
180
173
169
170
172
170
164
170
182
188
182
170
166
172
178
176
170
168
174
181
183
181
175
168
167
168
169
165
161
162
176
192
194
164
166
171
173
169
161
156
159
166
173
177
176
169
163
163
168
173
172
169
168
175
179
177
167
167
175
184
182
173
169
174
178
179
174
169
171
178
184
186
184
177
174
173
170
163
159
165
180
192
189
171
169
170
174
174
168
162
166
172
179
182
182
180
176
173
171
169
168
169
174
181
184
173
165
163
172
182
182
174
165
164
171
176
176
168
159
159
170
184
193
191
184
178
171
163
160
164
172
175
172
172
171
169
172
176
178
178
180
180
179
180
182
185
186
179
172
169
168
170
176
184
185
177
168
166
174
182
181
169
161
161
170
178
177
168
155
152
160
175
189
192
191
186
176
165
161
163
168
167
169
164
166
167
171
178
184
187
185
179
174
170
172
176
176
171
164
163
164
166
168
174
182
184
179
172
174
174
173
168
169
176
186
189
180
169
163
162
166
172
181
187
191
189
178
168
164
169
173
178
181
162
163
164
167
172
178
179
176
173
170
169
171
172
170
164
162
163
166
164
161
164
176
181
179
170
165
166
173
177
180
189
196
192
182
171
166
173
179
181
181
183
186
186
179
171
169
173
177
180
189
175
171
170
167
162
158
159
163
168
170
174
176
176
173
169
168
176
175
169
164
166
174
178
174
167
161
168
181
190
184
177
176
180
180
170
166
172
184
190
184
177
179
181
179
172
169
173
173
176
184
182
183
182
173
161
154
154
161
167
171
175
179
180
178
178
182
185
184
181
176
174
175
177
177
171
168
172
188
194
182
159
151
164
178
176
168
170
180
187
179
172
170
176
177
171
165
165
168
173
178
167
179
187
180
166
157
160
170
174
174
174
175
174
175
178
180
183
183
184
183
177
174
173
175
173
170
172
187
194
185
165
155
165
181
185
181
174
175
176
170
166
166
171
173
168
165
169
176
176
173
156
163
175
175
167
162
165
174
178
175
171
164
163
160
167
172
175
177
182
183
175
162
159
160
163
160
164
175
189
193
188
180
178
183
188
188
182
175
170
165
164
165
168
168
168
172
183
191
185
170
170
166
165
163
164
164
162
162
166
171
166
152
146
153
163
169
168
171
176
177
168
159
153
156
158
159
160
165
175
185
190
187
179
175
176
181
180
175
169
165
164
164
167
169
172
177
186
192
187
170
195
183
167
157
162
164
158
155
157
167
166
152
143
149
161
168
167
165
167
169
164
160
159
167
170
171
169
169
170
173
176
173
171
168
169
168
171
172
172
170
166
165
172
179
177
179
184
191
191
182
193
188
175
164
162
161
156
156
160
170
172
164
154
149
155
162
166
166
164
163
163
164
170
178
186
190
187
181
177
176
173
172
170
172
172
167
168
172
180
180
179
177
183
187
184
181
184
191
197
196
177
180
180
173
165
157
156
164
171
176
177
172
160
152
150
156
169
173
171
167
166
169
175
184
189
190
186
182
181
183
182
175
174
175
175
169
170
175
187
192
189
184
182
183
181
181
187
193
199
201
171
173
175
172
164
162
169
177
183
178
173
170
166
161
159
165
178
184
181
171
169
173
176
181
180
178
173
170
173
181
183
179
173
171
173
171
172
178
187
193
188
183
179
174
173
178
187
193
191
188
166
165
168
168
169
178
185
190
183
170
160
162
168
173
175
182
192
192
180
170
167
171
171
173
177
179
175
170
170
177
183
181
178
176
173
170
172
174
180
182
183
182
180
176
172
174
184
190
187
181
161
159
163
171
180
187
191
186
172
155
150
158
170
176
181
187
192
187
177
169
166
164
158
163
176
191
192
182
173
177
185
187
186
183
181
175
171
170
173
177
181
185
189
186
178
173
175
180
184
183
159
157
163
175
185
184
175
166
156
154
155
164
169
169
170
174
180
182
178
174
171
165
157
157
173
190
196
187
180
177
184
186
184
187
187
184
174
168
172
179
185
189
189
187
181
175
170
171
179
189
160
158
163
171
176
173
164
154
152
158
167
174
172
165
161
164
174
181
182
181
181
176
166
161
166
180
187
187
179
175
175
175
175
180
186
187
182
175
177
180
184
180
179
180
181
178
172
170
180
191
164
166
168
167
169
173
172
165
162
163
175
183
181
172
167
171
178
182
183
183
184
180
174
167
170
177
185
187
181
173
168
167
169
176
183
186
185
179
174
170
170
172
173
176
183
184
183
182
184
186
163
176
182
174
172
177
186
181
169
164
173
184
185
180
177
180
182
181
180
180
181
178
172
169
173
183
188
190
185
181
177
175
177
179
184
184
181
176
171
167
167
171
178
185
189
192
195
191
183
174
161
178
189
185
176
175
182
182
173
163
165
174
179
176
177
179
180
180
178
178
176
172
168
167
172
179
181
182
184
183
181
180
181
184
184
181
176
174
173
170
172
175
181
188
192
196
197
192
184
174
166
176
187
186
174
165
170
175
176
169
164
164
166
167
168
168
173
178
180
180
177
173
169
170
170
167
163
166
174
182
183
182
181
181
181
179
178
178
181
181
177
175
176
178
184
189
194
192
184
180
178
179
185
183
173
166
167
178
184
179
171
166
167
166
166
166
167
172
179
183
183
180
180
175
172
166
161
166
174
184
186
184
180
176
176
179
184
186
184
180
177
173
170
169
174
186
195
192
183
178
184
182
182
180
173
173
177
184
186
184
180
177
178
178
177
171
167
169
174
180
183
183
184
187
185
180
176
177
181
185
187
185
178
173
174
182
190
190
187
182
178
176
174
174
177
189
199
196
183
172
176
177
178
177
177
178
180
182
183
184
183
182
182
183
181
178
172
170
170
171
172
176
183
189
191
186
181
178
179
179
177
175
173
173
179
187
191
192
189
187
186
185
184
182
186
193
200
198
189
179
169
173
175
179
178
176
174
176
181
185
184
176
175
176
179
180
176
173
173
172
169
169
173
180
183
179
174
176
177
175
168
164
168
174
183
188
188
183
184
187
187
187
186
187
188
188
191
194
196
196
168
171
178
183
182
175
172
175
183
190
187
174
166
169
178
181
180
177
178
181
178
174
173
177
177
174
172
175
180
179
172
166
169
176
188
191
185
178
179
178
180
183
186
188
185
183
183
192
200
201
171
172
179
182
182
178
176
177
182
187
186
179
172
173
179
183
179
175
177
181
186
187
186
186
185
182
180
182
188
188
183
176
172
178
188
191
188
185
185
180
179
180
182
185
183
180
184
191
197
192
171
175
178
177
178
183
186
183
181
179
181
182
180
180
183
185
180
174
173
178
183
188
191
195
194
189
183
183
185
184
181
176
172
178
183
188
190
192
192
189
181
179
181
183
182
182
185
191
192
188
177
170
167
172
174
168
157
155
163
174
177
177
177
174
178
179
173
167
164
168
174
174
172
174
175
173
164
160
162
168
168
165
164
168
177
183
179
167
163
169
180
187
190
181
173
172
172
169
161
155
170
163
164
171
172
164
159
155
160
160
165
174
181
181
175
170
171
172
172
169
162
159
158
164
171
170
157
148
153
168
177
175
167
169
176
176
167
151
155
170
182
187
185
177
171
168
167
161
155
153
158
152
153
156
155
155
161
167
164
153
151
163
179
179
166
159
165
176
178
165
155
151
157
169
174
175
166
153
156
174
190
189
179
174
177
176
164
154
160
173
179
172
169
171
177
176
172
164
159
156
161
161
155
152
147
157
170
181
172
156
149
163
176
174
159
151
164
173
174
162
156
160
168
174
180
184
181
175
171
174
185
189
185
181
180
176
171
169
175
185
179
165
157
169
184
188
177
168
166
168
171
177
172
162
158
169
185
189
177
164
161
170
177
172
162
159
164
168
164
162
166
176
178
178
179
182
183
180
175
170
173
180
182
183
179
172
167
174
185
189
179
165
158
169
184
186
177
169
172
177
167
174
171
166
170
182
191
187
173
167
171
177
181
178
174
173
171
167
163
167
173
179
179
178
178
175
172
174
175
171
166
165
172
178
174
165
162
171
183
186
178
170
166
167
171
173
172
172
175
178
143
150
157
161
171
182
188
182
171
168
174
182
185
185
186
179
176
172
172
172
174
173
172
176
178
173
166
165
173
177
172
163
161
165
169
168
168
173
179
176
174
171
169
167
160
161
167
176
178
178
140
141
147
154
164
174
180
181
177
174
176
185
189
186
179
174
174
177
178
179
179
177
175
176
176
172
165
160
162
175
181
177
166
161
163
170
180
183
182
177
169
169
170
168
161
160
165
175
180
174
160
158
157
159
160
166
173
181
182
181
181
186
187
181
169
164
167
173
177
181
188
188
182
173
170
172
167
160
157
170
186
192
179
165
160
169
181
189
185
177
169
166
171
174
174
169
165
169
173
174
172
172
174
168
162
161
167
175
179
174
172
174
177
172
165
160
163
165
168
176
186
187
180
170
168
173
177
171
163
167
182
192
185
170
163
167
175
180
178
175
174
171
173
179
181
176
167
161
164
174
164
170
176
170
159
153
160
169
169
162
158
161
165
164
164
167
168
171
172
172
175
173
168
168
172
180
181
176
166
163
168
176
179
176
174
174
168
164
163
166
170
172
175
181
186
181
168
159
164
177
155
163
172
169
156
148
159
169
171
164
159
157
156
157
164
175
183
180
176
175
174
173
172
173
175
178
175
167
161
159
160
162
173
180
187
183
171
157
153
157
161
163
169
179
188
184
171
163
171
183
154
156
165
170
163
161
168
179
185
181
175
169
161
157
165
178
183
176
171
169
175
180
182
175
171
164
159
157
158
161
165
166
172
180
187
187
177
165
161
162
160
157
160
173
186
186
176
169
177
188
160
153
160
175
180
177
174
179
183
186
183
177
170
167
169
175
177
172
163
164
172
180
180
171
161
157
158
159
163
168
173
174
174
177
180
179
175
171
175
178
175
166
162
172
183
189
182
175
176
179
166
159
162
174
179
176
172
167
169
170
171
172
173
176
174
171
173
176
174
169
168
167
164
161
161
167
172
172
171
171
173
175
176
176
174
172
171
172
178
187
188
180
173
175
184
192
192
183
177
174
172
170
169
169
166
161
161
166
169
165
164
169
174
177
171
165
170
182
187
181
171
161
156
158
162
171
179
181
176
173
172
173
175
173
174
174
173
171
170
174
179
179
177
178
184
193
194
188
184
185
174
178
173
166
160
157
163
169
173
173
172
173
176
172
163
161
166
173
179
179
178
170
162
158
162
171
179
181
178
175
176
175
174
173
176
181
183
175
167
160
164
171
174
175
179
187
191
189
188
193
176
176
171
165
164
168
169
168
170
170
174
177
176
174
172
170
166
163
161
167
172
170
163
159
165
173
180
181
177
176
179
177
174
171
174
180
183
178
168
163
169
172
175
172
174
181
184
181
178
181
170
168
166
163
166
174
170
162
156
157
166
174
178
182
185
184
178
167
159
160
163
163
161
160
167
178
184
181
175
172
173
172
169
167
169
176
181
177
173
174
177
181
179
178
176
176
177
174
172
169
156
160
161
161
161
164
164
160
155
155
162
170
174
180
187
191
188
179
170
163
162
163
163
163
168
178
183
181
173
167
164
162
159
159
163
173
181
181
176
171
174
177
181
183
179
172
166
172
180
180
149
156
160
161
157
154
157
162
163
165
168
169
170
169
173
178
182
180
172
168
168
171
171
169
168
170
173
177
173
169
168
166
164
161
165
174
184
186
180
169
164
167
177
182
178
169
167
180
195
196
162
160
165
168
166
161
159
165
173
176
176
174
168
162
162
167
171
170
169
170
176
180
181
175
169
169
171
175
174
172
172
175
173
171
169
173
181
186
186
175
168
168
172
179
180
175
176
183
189
186
180
174
172
176
180
179
174
174
177
180
182
179
172
166
167
169
169
167
168
173
182
187
185
178
173
174
179
178
171
163
162
167
172
173
171
171
170
177
185
186
182
177
177
179
182
183
181
177
168
159
182
175
171
174
180
184
185
183
180
178
178
176
176
175
174
172
169
167
168
174
180
185
183
176
174
178
184
181
168
156
151
158
169
173
172
169
169
169
176
184
186
185
185
181
180
178
176
172
160
150
168
168
165
165
170
178
182
182
177
173
169
170
173
174
172
169
169
170
171
169
170
171
172
170
170
176
182
181
173
164
162
169
175
174
171
169
170
172
173
178
183
187
186
177
164
162
170
174
171
167
165
164
163
161
160
161
163
167
167
172
170
172
173
171
168
168
176
180
178
167
157
156
160
164
165
166
171
177
178
178
181
184
185
176
165
160
169
177
178
173
172
177
179
168
158
159
169
177
180
180
176
175
170
167
163
160
159
162
167
176
179
177
174
167
164
170
185
191
187
171
158
154
159
166
167
165
168
175
182
180
176
175
178
174
160
152
162
177
179
171
165
168
174
170
161
161
168
174
172
177
181
178
174
173
175
179
183
180
178
178
179
178
173
162
160
166
180
187
185
176
166
163
170
175
178
171
168
175
181
175
160
153
165
177
174
167
166
174
175
169
165
169
177
175
166
160
159
160
164
173
163
167
171
169
172
180
189
192
184
174
168
164
160
157
157
162
171
177
181
179
174
171
172
179
179
171
165
174
185
182
167
155
165
180
191
186
178
174
173
171
172
177
180
178
169
160
157
160
165
172
156
162
167
166
165
166
175
178
177
171
159
149
150
158
166
172
175
177
180
180
174
171
171
174
173
163
161
171
187
195
188
179
177
183
188
187
181
177
177
180
179
178
178
177
171
166
164
166
168
169
169
168
170
173
171
168
163
165
169
170
162
148
147
161
180
189
185
178
177
176
172
171
170
173
171
166
165
173
185
191
190
186
181
179
176
175
176
177
182
182
179
176
174
173
173
171
171
171
170
166
183
177
178
180
183
176
163
158
164
172
169
155
150
161
181
190
185
175
170
169
170
171
175
180
183
180
177
174
174
174
174
174
178
178
175
170
169
173
179
179
175
172
174
178
178
175
174
175
175
170
181
177
175
174
176
171
161
157
162
172
172
164
156
158
165
173
175
171
167
166
169
172
177
185
189
188
182
179
174
171
164
167
172
181
187
179
171
168
170
171
172
174
179
184
183
178
178
185
188
183
168
170
169
162
156
154
156
162
165
171
175
173
165
158
156
165
173
176
173
171
172
174
175
177
180
180
182
183
184
182
174
165
165
177
188
186
179
173
170
173
173
176
179
181
180
179
184
191
194
190
168
169
168
158
147
151
163
174
172
171
173
176
173
166
163
174
183
187
179
174
175
177
175
169
169
178
183
187
190
189
182
170
164
168
176
182
180
182
181
178
176
176
176
176
175
179
187
193
190
182
168
172
172
165
158
164
176
183
178
167
165
171
175
176
179
189
192
185
173
168
174
179
176
171
175
182
186
185
182
182
183
179
174
169
165
169
176
183
185
179
176
176
179
181
178
178
181
180
177
174
168
170
170
170
172
177
181
182
174
162
158
167
175
179
184
188
185
174
160
155
165
176
175
176
181
187
188
182
172
176
183
188
186
178
171
168
170
176
182
180
178
180
187
189
185
178
173
169
170
173
167
162
162
167
175
177
173
169
167
165
167
172
174
176
176
175
174
170
158
155
161
167
168
169
175
184
186
181
174
174
180
183
183
182
180
177
175
175
180
183
183
182
182
185
184
181
174
168
170
179
167
158
152
156
167
172
168
164
167
170
178
179
176
170
165
165
171
173
171
167
166
166
163
158
162
173
181
182
176
170
169
167
168
174
181
185
182
179
180
183
185
178
172
174
182
185
182
175
175
184
167
163
157
156
165
172
176
173
170
172
179
182
179
172
167
169
175
179
178
176
173
171
164
158
159
168
179
183
176
166
157
155
159
170
180
183
183
182
181
181
179
176
172
176
180
188
189
185
183
187
166
176
178
172
168
172
180
182
174
167
170
178
182
179
176
175
177
179
179
178
175
173
170
168
170
175
178
180
175
167
161
161
167
174
180
179
178
176
178
178
179
179
183
184
182
181
185
189
187
185
162
180
194
190
175
171
178
183
176
165
162
168
178
179
177
178
178
180
179
177
173
171
174
181
186
186
178
172
173
173
169
166
170
176
179
176
172
172
176
180
182
189
193
192
185
180
179
185
187
185
166
182
199
203
187
175
175
180
179
172
164
162
165
169
173
176
180
182
181
178
172
171
177
189
195
191
180
173
177
179
175
170
169
172
175
174
173
175
178
182
184
188
189
188
185
184
184
187
183
181
179
183
195
199
191
179
173
178
183
181
174
163
160
163
171
178
182
183
181
179
175
175
179
187
192
187
181
183
186
190
187
180
172
169
170
172
177
180
182
183
182
180
178
177
178
189
196
192
180
169
191
181
178
179
179
177
175
178
182
183
181
175
171
171
178
181
180
177
176
176
175
176
179
185
183
183
181
184
187
191
190
186
180
172
172
176
181
183
184
183
181
176
168
167
178
193
201
196
176
162
186
176
167
162
166
172
174
175
179
181
182
180
180
182
185
182
176
173
174
176
175
175
181
186
185
180
180
185
186
182
179
180
180
180
180
183
181
180
180
182
181
175
169
169
180
190
194
191
181
173
180
177
171
170
171
173
172
172
176
179
179
176
177
180
182
179
174
173
178
183
180
179
186
190
187
181
179
186
188
185
178
177
181
187
192
189
180
168
167
172
177
178
174
179
183
183
181
183
188
189
174
175
181
188
189
181
174
170
175
181
180
172
167
172
179
179
176
176
183
188
190
187
189
192
190
184
183
187
197
198
196
191
190
189
190
187
178
166
163
163
172
179
186
188
184
176
173
182
194
195
169
169
177
190
197
189
179
173
177
184
182
173
167
171
180
183
179
176
179
185
190
188
188
188
188
186
184
186
192
198
204
203
193
184
180
178
179
178
176
173
174
182
191
189
181
170
171
181
191
192
169
165
170
180
187
187
185
182
183
183
182
178
174
176
181
185
181
176
175
182
188
189
186
182
182
184
183
183
179
182
188
194
190
180
175
177
184
188
191
189
189
195
197
192
181
172
172
179
186
188
185
170
151
143
146
153
160
172
186
193
187
171
163
161
165
170
172
172
177
185
188
184
178
176
176
174
171
170
171
174
178
184
188
187
184
177
170
168
174
182
186
183
175
167
167
173
178
177
168
160
177
162
151
146
151
158
163
171
178
177
173
175
178
178
177
174
173
173
175
174
172
170
168
169
171
171
162
155
158
170
181
184
180
182
185
180
169
160
164
179
188
187
182
173
166
164
163
165
165
161
167
162
157
157
155
160
164
168
163
157
157
173
185
183
172
167
172
177
175
163
157
159
167
171
173
170
160
151
155
172
183
181
171
170
175
176
171
164
170
181
187
184
177
173
174
173
171
169
169
165
164
166
167
165
161
160
163
166
162
154
155
172
180
172
158
156
169
180
176
165
157
162
172
180
181
179
167
158
160
173
183
185
174
169
172
176
175
176
184
194
196
183
170
169
181
188
189
182
174
169
168
174
171
165
162
162
167
172
169
165
165
172
171
164
157
157
170
179
177
170
165
164
174
181
187
183
170
161
163
171
182
188
182
177
173
174
176
178
183
191
195
185
169
166
176
188
189
183
176
174
168
172
167
158
157
163
172
175
173
170
170
171
171
170
173
173
176
178
178
174
167
164
167
178
185
180
168
161
165
174
181
180
177
175
174
172
167
166
169
176
187
188
178
166
164
166
168
169
172
176
164
168
161
151
150
161
171
174
169
163
163
170
176
183
188
190
189
186
181
178
169
165
168
175
179
171
163
163
173
180
178
165
161
168
174
172
164
160
161
172
185
191
186
173
157
149
151
160
172
176
164
170
167
157
152
159
168
170
165
161
163
173
180
184
185
187
189
188
183
180
175
177
176
174
172
168
164
168
177
183
178
167
163
166
170
170
170
171
177
180
184
186
185
177
166
158
163
171
176
175
172
174
175
170
168
164
167
168
167
166
167
173
177
177
173
174
176
175
173
172
177
181
179
172
170
171
172
171
172
176
181
182
177
170
163
166
170
180
185
184
179
181
182
180
178
177
181
184
180
175
170
168
176
183
184
175
167
168
171
169
165
164
167
170
170
169
167
166
162
163
166
170
168
169
174
183
181
173
162
167
178
188
183
172
162
159
165
170
171
172
174
179
182
182
179
179
181
181
177
174
163
165
178
187
182
172
165
168
171
166
162
159
165
170
175
178
177
173
170
167
163
159
163
171
183
185
178
166
157
160
168
176
181
177
172
166
160
155
155
161
172
178
182
183
179
170
160
159
163
174
162
174
190
187
173
159
159
167
171
171
169
169
171
171
177
185
191
188
182
177
173
171
171
176
181
179
168
156
155
158
162
168
177
180
184
179
170
164
163
166
173
175
176
181
180
172
154
149
158
173
164
175
186
182
167
158
159
163
170
176
183
181
173
168
174
186
190
183
173
171
177
180
179
175
176
169
158
156
156
160
165
166
173
178
181
181
180
180
179
180
178
173
171
175
180
178
172
167
174
185
167
163
167
174
175
171
164
162
164
173
181
178
170
166
172
182
183
173
162
161
168
173
170
168
172
173
171
168
162
163
168
171
169
166
168
175
182
184
185
187
185
179
172
170
176
183
187
185
187
189
169
157
156
167
174
175
168
163
161
164
166
164
168
171
174
176
179
176
169
163
158
159
159
163
174
186
189
182
171
166
167
171
169
168
170
175
178
176
177
184
188
184
174
166
174
184
190
184
180
182
171
164
163
163
163
161
164
169
172
167
162
161
171
176
173
172
175
180
182
174
162
156
157
162
173
184
188
187
175
169
168
170
171
172
175
180
179
174
169
171
178
179
174
168
176
185
186
174
167
173
175
181
176
163
150
147
160
174
183
177
170
171
174
177
173
168
170
176
177
171
168
166
163
163
165
169
175
177
175
172
173
174
172
170
172
179
181
174
166
162
167
170
172
172
179
185
185
174
167
172
190
189
177
161
150
153
165
172
173
169
169
170
173
177
175
172
169
165
158
156
163
167
168
166
165
167
170
172
173
175
177
177
171
164
162
168
176
175
166
164
172
178
176
173
175
181
186
181
171
169
192
186
174
161
160
171
174
171
159
154
158
165
170
177
184
185
178
164
153
147
153
163
168
169
167
168
171
173
174
175
176
175
168
160
161
167
175
173
164
164
177
188
190
182
174
174
175
176
170
166
181
179
174
170
173
179
180
173
163
159
160
164
169
176
186
188
182
169
158
153
157
163
167
169
167
167
170
174
175
173
172
170
167
165
166
174
178
175
163
160
167
181
191
192
182
172
166
168
170
169
166
175
179
180
179
179
179
178
174
170
169
168
169
171
176
177
175
169
168
165
167
168
169
171
167
163
161
171
175
175
174
172
170
168
170
178
187
186
175
161
158
169
184
193
188
178
168
168
176
178
167
175
179
182
181
179
178
178
176
175
174
172
169
165
164
167
166
166
170
172
177
178
178
176
170
163
160
167
176
180
178
177
172
167
169
179
191
196
186
169
159
161
170
182
189
189
183
182
182
181
181
177
174
177
180
181
179
176
174
174
175
173
167
162
163
167
168
167
170
174
180
186
185
181
175
169
169
174
179
182
176
168
161
160
170
183
192
193
185
171
161
159
164
174
187
196
198
193
183
172
187
177
169
168
172
176
175
170
168
169
171
171
168
166
167
171
172
172
173
175
177
180
182
180
177
176
176
179
180
174
165
157
154
162
177
187
189
181
173
166
164
164
170
177
183
189
193
190
179
167
179
176
170
166
165
166
164
163
163
166
168
169
171
172
173
174
177
179
180
175
173
170
170
173
175
177
179
181
175
166
159
159
163
172
178
182
184
175
166
162
165
175
183
179
172
171
175
179
176
171
171
175
175
173
168
163
158
157
160
167
170
171
173
173
175
178
184
188
186
177
167
162
165
170
174
175
176
178
175
169
166
169
174
175
168
165
170
176
169
161
163
174
181
176
165
163
170
173
174
177
169
171
172
175
179
176
166
160
163
172
176
176
175
174
174
177
181
185
184
173
163
159
164
172
176
175
173
176
178
177
174
173
174
172
166
163
171
179
177
166
164
173
179
173
165
165
170
174
174
178
164
156
155
163
177
184
181
176
173
177
178
177
176
174
172
168
167
169
167
164
160
159
165
174
179
176
170
173
180
181
175
169
169
173
176
180
184
185
182
178
178
182
183
176
167
166
170
174
177
185
160
153
149
153
163
173
182
181
178
174
170
170
172
174
173
166
158
158
164
165
164
161
167
175
179
174
167
167
175
180
180
170
169
176
184
189
189
183
181
183
191
196
193
180
170
167
170
174
179
186
161
162
165
165
163
165
171
176
176
170
163
162
168
176
178
173
165
165
170
177
175
171
172
177
177
172
164
165
174
183
184
180
177
183
184
185
180
178
179
186
193
197
192
179
171
169
172
173
175
180
159
169
181
189
183
173
170
171
174
174
169
164
167
177
185
185
178
171
173
176
175
175
175
178
177
173
167
170
175
182
185
186
188
190
188
181
176
177
182
187
191
189
183
176
173
172
174
174
172
170
161
168
185
198
199
185
170
165
170
176
176
171
168
175
184
184
178
170
167
169
172
176
179
181
179
175
169
170
173
176
179
184
191
195
193
184
175
176
181
186
187
185
182
178
177
173
172
174
175
174
161
165
173
185
187
180
167
161
165
173
175
173
169
168
171
174
172
169
166
167
171
176
181
183
180
173
168
168
170
172
174
175
181
192
192
185
175
169
172
178
181
182
182
182
180
173
171
173
179
179
163
164
166
165
166
167
167
164
164
167
172
174
171
163
162
168
173
173
172
172
173
175
174
175
174
172
169
171
175
179
173
166
170
180
186
186
178
172
167
169
173
177
179
181
179
176
173
177
184
180
165
169
168
160
154
159
169
173
167
164
170
176
175
169
166
172
177
178
174
173
176
174
168
163
165
171
177
184
186
184
176
165
164
171
180
186
186
184
178
170
169
172
176
178
178
181
184
189
185
179
167
175
174
163
153
154
168
176
172
165
167
175
178
176
176
177
177
173
167
168
177
184
178
169
166
171
177
182
181
180
177
172
172
173
175
178
185
191
187
176
169
172
176
177
176
180
190
197
191
177
170
176
174
164
155
155
166
178
181
176
171
173
177
180
181
179
173
164
157
160
175
189
194
185
176
172
170
170
170
172
176
180
181
178
173
172
178
185
186
180
175
176
178
179
177
178
186
191
185
175
171
172
167
164
162
162
170
181
188
186
178
173
175
178
180
177
171
165
158
161
170
184
192
188
179
175
173
173
173
173
175
179
180
178
176
175
175
178
180
180
179
179
178
179
180
181
183
177
172
172
171
168
168
171
179
178
176
180
186
187
181
174
173
174
174
173
173
173
170
166
168
172
175
177
176
177
182
185
181
174
171
168
170
175
180
181
178
178
178
181
182
180
177
180
186
193
187
177
170
171
171
170
175
181
184
181
176
172
172
175
175
175
175
173
170
170
172
174
172
171
170
171
172
171
171
177
183
187
182
174
167
168
172
179
180
180
180
183
186
190
186
182
179
180
188
195
193
186
181
182
172
177
182
178
171
168
170
170
169
166
168
176
179
176
173
171
171
172
169
168
169
172
176
178
177
178
181
183
179
173
169
172
181
184
181
178
179
187
197
201
198
191
183
177
174
178
182
187
192
195
172
179
183
177
166
166
173
178
175
168
168
176
182
179
174
170
170
170
167
163
162
170
179
190
191
190
183
181
178
175
172
174
182
185
182
177
179
187
197
203
200
193
184
176
166
161
167
178
188
195
169
176
181
183
176
175
177
181
181
178
176
177
179
178
176
174
175
172
170
165
159
161
172
186
194
193
186
184
182
180
175
173
173
177
178
176
177
183
188
190
188
188
184
178
171
167
169
176
180
184
173
170
177
186
188
180
175
176
180
181
179
174
173
176
182
188
185
181
175
173
169
164
164
170
175
180
183
184
186
183
178
173
172
172
171
171
173
177
181
184
183
182
182
182
180
183
186
188
184
181
178
170
170
178
181
176
171
169
173
176
176
171
170
176
188
194
189
179
176
178
178
175
169
162
159
166
176
184
185
181
178
178
177
173
170
169
172
175
179
183
183
182
183
184
185
187
190
194
188
183
182
176
168
164
167
170
169
168
170
172
172
170
172
179
186
185
178
174
175
179
183
183
181
175
170
171
178
186
184
180
177
181
182
181
179
180
177
176
177
180
184
186
186
186
186
183
182
184
184
184
187
182
173
166
169
173
173
171
172
176
174
174
175
179
179
175
170
171
177
183
185
187
188
190
186
184
186
190
190
186
183
186
187
190
191
189
182
177
177
177
183
186
188
189
187
181
176
177
181
182
185
182
175
175
178
181
176
172
176
184
186
179
174
177
180
177
172
173
180
184
185
183
184
187
187
184
184
191
196
199
198
193
190
187
187
185
181
179
179
178
182
186
189
188
186
183
183
186
187
183
177
170
170
176
184
185
178
175
181
191
189
179
171
175
181
183
179
176
179
181
177
170
167
169
174
180
181
181
187
194
202
199
192
179
173
173
177
181
184
183
184
186
187
184
182
180
184
189
192
190
174
168
170
178
183
180
178
180
186
187
182
175
172
175
180
182
180
176
173
172
174
171
166
163
167
174
182
179
176
179
190
199
194
180
171
172
180
185
190
190
189
189
187
183
178
175
176
180
186
188
164
154
150
153
160
167
172
177
183
180
170
159
155
161
167
172
177
181
185
184
174
169
169
174
173
174
175
177
176
174
173
178
182
177
171
166
168
174
183
188
186
171
161
158
168
178
180
179
178
173
167
156
146
146
154
164
173
181
183
177
170
167
173
177
179
178
177
177
175
173
171
171
170
171
172
173
174
173
171
173
175
175
172
173
172
172
170
169
177
183
182
177
172
171
173
174
177
182
185
184
172
166
159
155
156
164
172
178
171
161
162
170
177
181
178
177
178
178
174
169
171
171
171
171
169
171
170
167
167
174
177
174
167
164
169
173
172
170
177
181
182
179
178
175
173
172
173
179
186
186
168
167
163
161
161
162
163
164
160
157
160
167
171
169
166
169
176
180
177
172
168
169
172
176
175
173
169
165
168
175
180
177
167
162
167
174
180
180
180
181
183
178
172
167
167
169
173
175
175
173
163
157
157
160
160
157
156
159
163
164
164
166
165
162
160
165
174
181
181
175
167
165
169
177
182
177
167
163
167
176
181
177
165
159
165
176
186
181
170
167
173
178
171
164
162
168
175
173
169
166
164
156
152
151
150
154
159
168
171
170
165
163
164
166
170
170
174
179
183
181
172
163
165
173
181
175
164
159
164
176
176
169
160
157
167
177
178
166
151
152
170
183
184
175
170
171
172
170
168
171
169
170
162
151
147
154
168
176
175
167
160
158
162
171
175
175
177
179
183
182
175
166
164
169
171
168
160
159
165
172
170
164
160
165
174
175
169
158
155
166
186
199
201
191
181
172
166
167
169
174
168
178
176
167
155
159
169
176
172
165
158
156
159
164
170
175
177
177
173
171
171
170
170
168
168
167
166
169
172
171
170
168
171
177
175
171
166
167
178
189
197
198
196
188
182
176
173
173
172
173
159
167
172
176
174
171
168
168
170
167
162
157
156
158
167
174
176
167
159
154
160
168
172
169
170
171
173
173
171
170
174
178
180
180
173
169
170
181
190
191
186
182
178
173
172
175
181
185
177
171
156
147
154
172
181
176
164
162
169
171
167
161
158
161
172
176
175
166
158
153
154
157
163
170
173
173
168
162
161
167
174
176
176
174
169
169
172
178
178
175
173
175
174
168
161
162
173
182
179
172
167
153
155
171
175
171
163
165
169
173
169
166
170
174
177
178
176
173
172
167
161
157
160
168
170
163
154
151
158
166
167
164
161
163
166
169
170
170
169
171
173
177
175
171
162
160
158
164
170
172
174
178
179
175
168
160
160
165
170
171
172
174
175
174
174
174
175
177
182
181
177
169
164
165
166
160
151
152
160
166
163
155
152
156
162
168
170
173
179
183
184
181
178
175
174
165
159
156
163
174
174
189
192
178
165
157
155
154
156
167
176
179
175
169
169
172
173
173
175
182
182
176
165
162
164
163
162
160
161
162
162
160
156
154
159
166
178
186
187
186
184
180
176
174
175
173
172
171
174
179
171
173
175
173
169
165
156
150
152
163
174
178
173
168
172
174
172
166
163
172
177
173
163
160
165
174
173
167
159
159
167
170
165
158
161
174
188
189
181
173
175
179
175
164
163
168
176
182
185
187
171
161
155
162
170
173
168
160
160
163
167
171
172
173
174
176
171
164
160
163
167
165
161
161
170
177
179
173
164
162
168
172
172
169
173
185
192
186
172
170
178
186
178
162
152
156
166
174
180
185
173
161
156
159
162
167
170
175
176
168
161
164
172
176
173
169
166
164
161
158
158
162
165
166
172
176
176
174
169
166
169
172
172
173
175
182
185
180
172
176
184
189
180
167
163
161
161
158
161
168
174
173
169
160
153
155
166
181
184
172
162
165
173
177
171
165
163
163
160
156
157
164
170
173
170
166
165
166
169
168
170
172
171
169
168
170
174
177
178
180
185
186
181
176
178
177
168
156
154
165
178
179
172
162
153
155
165
175
176
168
162
165
172
174
171
169
169
166
161
157
159
167
174
172
167
160
157
163
167
171
171
172
170
165
162
165
173
176
177
179
183
185
182
177
178
179
175
171
166
169
181
181
174
166
165
169
171
170
167
165
166
167
169
170
171
173
173
168
161
157
160
168
173
173
166
159
158
166
172
175
174
174
171
170
170
173
176
174
167
166
175
183
180
172
168
171
173
177
174
172
179
181
179
178
179
180
176
170
166
169
171
170
166
166
168
171
169
163
159
159
162
167
171
172
169
164
166
173
177
177
175
176
178
179
180
182
180
174
164
163
167
174
177
173
167
166
166
168
169
171
172
181
185
187
184
181
179
175
171
171
172
171
170
169
170
167
160
153
157
164
170
170
169
171
170
167
165
169
175
176
177
179
180
179
176
179
183
182
174
165
168
172
177
176
177
175
169
166
168
171
169
176
181
179
178
178
180
179
171
167
166
171
174
175
173
169
162
156
163
172
176
173
169
169
168
165
162
165
175
181
184
183
176
170
169
178
187
192
185
175
171
173
178
177
177
175
177
179
179
179
174
173
167
164
167
172
176
174
168
164
166
170
171
173
177
178
173
168
170
173
176
173
169
169
167
165
164
170
184
195
194
182
171
165
171
182
191
191
182
174
169
170
170
169
168
173
178
184
186
181
174
171
165
160
162
165
166
164
164
165
169
169
167
169
178
183
184
180
177
175
172
168
169
172
173
170
168
173
185
192
188
178
170
171
182
189
189
181
172
164
164
167
167
167
167
171
176
182
183
179
171
171
169
168
168
166
163
160
161
166
172
170
169
173
179
183
183
181
180
178
172
168
172
177
178
174
168
170
171
172
168
167
171
179
186
188
184
174
166
160
161
169
175
177
175
172
176
178
179
179
166
171
177
185
188
182
172
161
159
165
170
171
173
177
180
178
174
176
180
179
175
173
175
179
178
172
166
166
166
164
162
165
171
176
179
178
183
179
172
163
165
175
183
182
176
173
175
176
177
183
163
167
175
185
193
189
174
161
158
164
170
172
176
180
180
174
165
164
168
175
177
173
176
175
172
169
167
170
174
175
172
171
170
170
171
178
186
191
186
176
176
181
184
178
170
169
174
179
185
193
165
161
159
169
177
173
160
157
161
169
171
171
175
183
185
173
157
153
158
165
170
170
169
171
170
171
171
173
178
184
182
176
170
167
172
183
191
194
191
190
191
191
185
176
171
171
182
189
192
193
168
162
160
162
161
155
153
159
173
177
174
170
176
186
188
176
160
154
158
168
172
168
168
170
173
174
172
170
170
177
182
180
173
168
171
178
182
182
182
188
195
196
189
179
173
180
189
191
187
183
169
174
176
171
163
158
160
174
182
183
175
171
177
186
186
177
163
161
167
174
175
169
169
171
174
175
168
161
160
170
179
182
177
173
174
175
174
173
171
176
187
195
192
181
176
181
190
188
179
170
163
171
184
186
179
171
173
177
181
179
174
174
176
179
176
169
164
165
170
174
174
168
167
169
172
171
166
162
165
171
179
181
184
187
189
187
180
175
171
175
185
191
189
181
176
179
186
184
175
169
157
164
177
185
182
177
172
170
170
172
174
174
173
169
165
162
164
166
168
167
167
168
168
170
170
170
167
170
175
180
182
184
189
194
199
197
188
180
179
182
186
187
183
178
177
179
180
179
178
177
158
160
166
176
177
173
167
163
165
171
174
174
170
163
161
163
165
166
166
166
169
172
176
177
174
170
167
170
176
182
182
184
189
190
190
185
179
178
180
184
186
184
180
180
182
183
176
175
178
183
162
162
164
166
170
170
170
169
169
171
172
173
170
163
162
164
166
167
168
169
170
171
175
178
179
172
167
166
168
172
176
177
181
183
181
179
177
177
178
180
180
181
181
184
189
186
176
172
177
183
165
168
170
165
162
168
174
176
170
166
167
171
172
169
164
163
165
168
169
169
167
168
169
173
175
171
164
163
164
166
167
170
174
179
182
182
182
182
179
175
174
178
180
183
184
185
185
185
183
183
168
174
173
162
155
156
170
175
168
161
163
169
175
172
165
163
164
167
167
165
167
168
168
169
166
160
160
163
166
168
168
168
171
177
180
182
183
184
180
174
173
177
177
174
172
179
195
205
199
184
171
175
170
157
148
151
165
175
175
170
168
168
172
173
170
166
166
168
170
169
172
178
179
173
165
159
160
167
171
173
172
174
175
178
179
180
181
181
177
174
176
179
178
171
165
175
192
201
195
183
172
174
167
160
155
156
170
184
193
189
176
168
169
172
174
173
171
173
174
175
176
182
183
181
173
167
171
174
177
177
177
178
178
179
181
180
179
176
171
171
175
182
184
183
178
178
181
180
175
170
173
175
175
178
176
173
173
184
194
191
177
167
167
171
175
173
171
172
174
175
176
180
184
186
182
178
175
176
179
179
179
179
181
182
182
179
177
175
172
170
175
183
193
201
198
192
181
171
163
167
176
178
184
189
185
173
168
172
177
177
170
167
168
171
172
170
169
170
170
171
172
178
185
188
186
180
175
175
178
181
183
183
185
184
180
175
176
179
182
182
180
185
191
199
201
197
189
181
176
179
178
178
180
178
173
166
165
169
172
171
169
169
170
170
169
170
171
171
167
164
169
177
187
190
185
177
174
174
178
183
187
194
195
189
179
175
177
186
195
197
195
189
185
181
180
180
185
185
187
190
176
172
169
165
164
168
172
174
175
174
174
176
176
173
170
171
173
172
167
160
159
169
177
183
180
174
172
175
178
182
188
195
199
194
183
178
183
192
199
201
198
190
182
170
162
162
168
173
179
185
173
166
162
165
170
175
176
177
177
179
181
183
182
178
175
174
173
171
166
162
157
158
161
168
170
169
170
174
178
180
183
190
197
196
187
180
182
191
197
198
191
186
181
174
163
159
162
169
175
178
171
165
166
174
176
174
170
169
172
175
178
181
179
180
183
181
174
167
164
168
169
168
164
162
160
162
167
173
175
176
175
178
185
188
184
176
174
180
188
189
187
184
182
182
177
174
176
185
189
189
173
170
173
180
177
171
164
163
167
173
172
171
174
180
187
186
176
165
164
173
183
186
180
168
161
162
170
177
176
173
174
178
182
183
178
173
173
178
180
183
185
186
189
190
186
179
179
194
205
205
176
180
181
180
176
172
169
168
169
171
171
171
174
181
186
185
175
167
168
176
184
191
186
177
169
170
179
182
179
175
178
181
182
180
179
183
187
184
181
180
185
191
198
198
189
180
176
184
197
199
182
185
180
175
174
175
175
173
171
173
176
178
179
182
184
180
172
169
174
178
181
183
182
178
175
173
180
184
183
182
183
185
183
181
182
190
197
196
192
187
188
194
199
199
190
181
176
176
180
178
184
180
172
168
173
178
177
176
176
181
182
180
179
181
184
178
171
172
177
180
177
173
172
174
174
171
169
174
184
191
190
187
181
176
176
183
189
196
196
193
191
188
188
187
188
189
191
188
180
174
181
173
167
164
173
178
178
180
184
185
181
175
175
179
184
181
177
174
176
176
173
167
165
168
170
171
168
172
182
194
196
190
182
174
171
175
180
185
189
188
184
178
173
177
186
196
201
198
191
185
178
174
173
176
177
176
178
183
186
183
173
169
172
178
180
181
181
176
171
167
169
170
168
166
167
175
180
179
178
186
192
196
189
180
177
181
184
186
187
181
174
167
166
170
180
188
193
194
191
191
154
154
163
175
177
170
162
159
162
161
156
151
152
163
172
177
180
181
178
164
155
155
167
174
174
171
169
172
172
171
168
169
166
159
159
165
176
185
187
183
179
170
167
169
177
178
169
160
158
165
158
155
155
166
172
172
168
162
162
164
159
155
154
162
174
182
185
183
178
174
170
170
170
173
172
172
172
174
173
173
174
174
168
159
157
163
171
179
182
178
168
162
163
169
176
179
177
174
177
177
170
166
159
161
167
172
169
164
162
161
161
157
155
163
175
185
186
181
177
180
179
174
169
166
168
173
176
178
176
177
179
179
175
170
164
162
165
172
177
173
166
162
165
170
171
167
166
172
180
186
168
165
159
160
166
170
167
163
158
158
162
161
161
167
177
183
183
176
172
173
173
171
167
165
165
170
175
183
187
185
179
175
174
172
171
170
172
173
173
170
165
164
167
166
160
154
153
159
169
179
159
153
153
158
165
169
166
162
161
161
163
166
169
173
177
180
176
170
169
170
169
169
167
166
166
167
171
182
190
189
177
168
161
162
168
176
182
180
168
157
159
166
170
166
159
155
155
157
161
167
161
155
155
160
164
167
169
170
171
168
165
167
172
176
174
166
160
163
170
179
176
171
167
168
168
167
166
172
178
176
171
165
160
160
166
177
184
179
163
152
160
172
180
177
173
171
168
165
162
164
168
171
170
167
166
169
176
181
180
176
169
167
168
170
167
159
154
158
170
182
178
172
164
165
167
170
167
163
159
159
165
173
175
175
173
174
177
173
166
167
177
187
189
185
182
182
177
171
166
166
165
173
178
176
173
176
184
190
189
184
176
168
162
160
160
156
154
156
160
169
172
169
165
163
167
168
169
162
154
153
165
178
184
181
174
171
173
178
182
186
187
182
175
170
173
179
180
176
168
166
147
152
165
174
178
179
177
178
184
186
181
171
161
156
160
165
163
158
156
161
168
170
169
168
168
167
164
160
160
163
170
176
179
176
172
171
181
195
200
192
178
164
153
149
153
164
176
177
171
163
153
142
145
161
169
166
158
160
169
181
181
171
161
160
164
167
165
165
168
171
174
174
173
174
172
157
148
149
161
172
173
168
165
167
172
179
191
200
199
186
171
156
149
148
151
160
169
176
173
165
175
155
144
144
149
150
149
153
165
170
169
161
159
160
163
163
163
168
175
182
180
175
173
174
168
153
139
144
162
175
171
159
153
158
170
179
184
187
187
180
171
163
160
161
163
163
169
175
177
170
185
172
156
145
147
153
158
166
167
166
163
158
157
158
159
159
159
164
171
179
179
174
169
169
165
156
150
154
165
170
164
151
144
150
159
168
173
176
176
177
174
166
162
163
167
176
179
179
178
174
172
174
171
163
160
161
166
171
171
169
166
161
159
159
162
163
160
158
163
172
177
172
166
163
165
170
166
164
163
161
158
154
153
154
160
169
176
177
173
169
166
166
163
162
167
177
183
183
176
172
166
170
172
171
168
166
169
170
171
170
169
166
165
168
172
171
162
156
160
170
178
175
167
160
161
169
170
163
156
153
159
170
174
171
174
181
188
183
170
159
162
170
174
164
161
166
175
178
175
171
173
167
165
165
170
172
171
170
166
164
165
168
170
172
173
171
165
158
158
165
174
175
168
158
156
157
161
161
156
157
165
178
185
181
177
183
189
182
169
161
172
187
188
172
158
156
165
173
178
175
175
162
155
160
166
172
171
171
162
155
155
162
171
174
171
168
165
162
159
159
168
174
170
163
156
156
160
162
161
161
166
175
180
177
173
171
175
177
171
171
182
191
191
178
166
161
163
168
176
182
159
156
155
160
161
163
167
169
165
158
157
165
172
173
169
167
168
168
164
161
166
173
175
172
165
160
163
167
167
164
164
167
170
170
167
165
170
175
177
180
182
183
183
181
180
175
167
166
173
187
144
152
160
164
164
160
161
166
171
171
174
175
174
171
168
168
171
174
174
169
169
174
177
176
167
160
164
171
174
169
165
165
167
169
170
170
174
178
184
184
181
177
175
179
183
179
172
171
180
193
148
156
167
172
173
168
165
166
173
183
187
181
171
165
164
167
171
174
174
172
171
174
177
175
167
160
164
174
180
176
167
167
170
175
180
180
180
181
185
185
183
175
168
170
176
178
175
177
185
194
157
165
172
180
180
178
172
168
170
180
185
177
167
161
161
167
169
168
170
171
171
173
174
174
171
165
165
171
177
175
170
170
175
180
182
181
179
179
183
185
185
174
164
158
164
175
177
178
179
182
164
169
171
175
176
179
178
173
168
165
167
170
169
169
171
172
167
162
165
171
173
172
171
173
173
170
165
165
168
169
171
174
176
174
175
173
175
177
182
184
186
179
167
160
164
173
179
179
174
174
166
169
167
162
162
169
178
178
166
153
156
166
177
183
185
181
170
160
163
173
176
170
164
165
170
169
163
161
167
172
176
178
176
171
168
171
174
176
179
180
186
189
183
174
165
168
172
177
178
179
168
170
166
157
155
163
173
175
166
157
159
167
176
181
184
182
172
162
162
169
170
166
159
159
165
167
165
165
172
181
183
182
176
173
173
175
175
174
174
176
185
190
190
178
163
152
155
168
179
186
169
170
166
159
157
161
166
168
167
167
169
169
169
170
177
177
172
165
164
164
162
158
156
162
167
170
168
168
176
182
181
180
177
179
183
182
176
172
171
174
181
187
181
171
162
156
157
166
178
183
165
166
165
162
162
164
165
168
171
175
175
171
166
167
172
172
170
166
166
166
162
159
162
170
175
171
166
166
171
175
174
169
172
179
185
186
179
175
172
172
175
176
173
171
170
174
179
181
180
181
161
164
167
168
171
175
174
173
173
175
175
172
169
169
169
165
159
160
166
169
167
166
171
177
175
167
160
162
169
172
168
166
167
172
178
181
181
180
174
172
175
178
177
175
175
180
190
192
192
190
170
173
175
177
181
181
175
173
173
175
173
169
169
168
168
162
155
156
164
173
178
177
178
177
171
161
158
163
170
174
173
171
167
165
169
175
178
179
176
176
180
183
180
177
174
175
181
189
195
197
186
184
180
183
181
172
160
160
173
178
173
162
157
167
173
167
159
160
168
179
186
184
180
174
169
168
170
170
171
173
178
178
173
164
162
165
168
170
175
178
184
183
180
176
174
173
176
179
184
185
185
180
178
178
174
157
148
156
178
188
176
159
154
168
179
178
169
166
173
181
187
183
178
173
172
176
178
175
169
172
178
181
176
169
164
162
165
169
173
176
181
183
182
179
179
180
179
178
171
166
170
171
171
168
163
156
156
170
184
186
175
162
165
174
182
177
172
171
176
182
182
178
174
172
174
175
173
172
169
172
177
179
177
173
172
173
175
174
173
175
181
187
188
183
182
180
182
179
168
159
164
165
165
162
160
163
171
177
178
171
162
165
171
174
174
171
175
183
188
185
179
172
171
172
172
170
168
166
169
176
178
177
175
176
183
186
184
179
175
178
186
194
192
184
177
177
179
178
173
167
166
163
160
159
161
169
174
173
166
156
157
164
169
167
164
166
177
188
193
186
177
170
169
169
171
170
169
172
176
181
180
177
175
177
183
187
183
178
177
183
189
192
187
180
175
177
178
177
175
179
169
162
158
159
162
167
169
168
166
164
165
165
163
160
159
165
172
178
181
178
173
172
173
173
171
171
173
178
183
183
181
179
179
177
178
178
179
178
180
184
187
187
182
179
183
189
184
180
178
183
168
163
161
162
162
165
168
172
175
174
169
165
164
162
162
163
165
165
167
168
167
170
176
177
175
170
169
172
175
175
176
181
184
183
177
176
177
180
180
180
182
183
184
186
194
194
185
177
177
185
171
171
170
165
162
167
174
178
176
169
163
165
171
172
166
161
162
165
167
165
162
166
172
178
176
168
160
160
165
171
174
179
183
184
182
179
179
181
178
176
178
182
186
187
188
185
179
175
178
184
176
176
170
163
162
169
179
177
167
157
158
167
175
173
165
160
163
170
172
167
160
157
163
171
174
168
161
162
169
176
178
176
175
179
181
181
177
174
173
174
178
181
180
176
174
176
179
183
182
182
176
174
163
156
160
170
180
176
166
159
162
167
171
169
163
161
166
174
178
173
164
159
160
165
168
168
171
176
181
185
182
177
173
176
181
182
177
170
169
172
178
181
178
173
169
175
184
189
185
180
174
172
164
157
157
168
177
181
179
173
168
167
166
165
166
168
170
173
176
175
171
166
164
164
167
167
170
175
180
183
183
179
177
178
182
183
183
175
170
171
178
185
188
186
179
176
182
187
186
182
177
176
174
166
157
157
169
181
185
178
169
164
165
168
172
172
170
170
174
175
175
176
176
176
172
165
158
160
170
180
183
182
181
181
181
182
185
185
179
174
176
185
196
199
192
181
179
178
179
184
182
183
182
174
161
155
161
174
181
177
168
164
166
169
171
171
170
170
174
174
176
179
187
188
182
168
156
157
168
180
185
185
182
178
177
178
183
185
184
175
174
181
189
194
189
181
176
174
177
185
179
177
178
176
169
162
163
171
177
176
172
166
165
167
167
169
173
175
177
174
175
179
188
188
183
171
163
161
171
181
185
187
183
176
174
176
182
183
178
175
176
179
182
180
176
175
176
176
177
181
170
167
169
174
176
177
174
172
173
175
174
170
166
166
168
172
177
179
179
175
174
174
176
178
174
168
165
167
174
181
184
186
186
181
177
178
182
184
180
177
180
181
182
177
173
172
175
177
175
175
170
165
166
173
179
181
176
171
168
168
171
169
168
169
172
175
176
175
176
175
176
174
172
169
164
159
158
165
172
177
178
183
189
192
184
178
180
184
188
189
184
182
182
184
179
178
178
179
176
173
173
169
170
173
173
172
170
166
166
166
166
167
166
167
171
172
168
163
164
172
180
184
182
177
169
159
158
163
170
171
173
178
188
195
189
178
174
181
189
193
184
180
180
186
185
184
183
185
185
183
179
177
177
176
171
167
166
168
171
174
172
170
167
166
168
169
165
159
162
170
183
192
192
184
173
169
172
175
173
172
174
179
186
191
189
185
180
179
179
180
180
177
179
182
184
183
184
190
197
198
178
182
184
180
175
172
172
174
177
179
182
181
176
172
172
171
169
167
168
174
181
186
186
178
172
171
177
182
178
177
181
184
184
184
187
193
195
185
175
169
173
178
183
184
182
179
179
186
195
196
172
180
181
180
178
177
177
176
173
175
180
182
183
183
179
175
173
172
175
177
177
177
177
177
172
172
173
176
178
180
184
184
181
177
181
190
197
191
183
177
179
184
188
189
184
179
175
176
177
176
169
173
174
176
176
177
177
175
171
168
168
171
178
182
182
178
172
172
175
175
174
173
178
181
178
171
164
166
177
184
185
182
178
174
176
181
186
190
189
190
187
186
185
185
186
186
182
175
163
162
173
173
173
175
176
176
177
178
174
165
157
158
167
176
181
180
176
173
175
175
174
177
181
183
180
174
169
172
181
191
190
182
177
177
179
180
180
182
184
186
182
176
176
179
188
195
190
179
169
170
176
177
177
177
175
175
178
182
182
169
160
160
168
173
177
182
186
185
181
179
179
181
181
178
177
178
180
181
186
193
196
191
185
183
186
188
185
184
180
177
171
167
168
176
187
194
195
188
183
183
160
160
162
166
168
162
159
159
166
171
170
165
160
162
164
167
167
168
166
165
165
168
172
176
174
171
170
170
169
172
176
182
180
175
175
183
188
188
180
174
173
179
183
182
176
168
160
157
160
166
165
162
163
169
174
170
160
152
158
168
171
164
155
151
159
168
169
168
172
176
176
175
172
173
173
173
171
169
167
169
174
179
176
172
169
174
184
186
181
171
162
159
163
167
167
166
162
160
163
168
168
164
161
166
173
173
162
147
146
159
168
164
154
155
167
173
171
167
170
179
179
172
165
166
169
173
174
173
170
170
169
171
175
177
175
173
173
173
175
172
164
160
164
167
170
166
160
159
166
178
164
161
157
160
170
174
166
153
148
155
163
166
166
168
174
178
173
166
164
169
172
169
162
156
157
163
170
177
182
175
167
162
171
181
182
173
166
169
176
174
172
169
172
177
174
164
157
158
166
183
158
154
155
160
168
172
170
165
159
157
161
166
169
172
174
176
172
164
162
166
170
171
165
158
152
153
164
177
185
177
169
164
173
179
177
171
170
177
181
176
171
170
174
176
171
162
157
159
168
177
160
158
161
166
167
167
169
172
169
163
160
162
168
171
169
164
159
160
161
169
175
175
169
162
159
157
164
173
175
171
173
178
182
177
167
166
176
183
182
172
169
169
172
168
165
163
161
166
170
172
171
172
175
174
167
164
165
170
175
170
164
162
165
167
166
159
150
149
157
169
175
172
166
162
163
169
172
169
160
159
171
186
190
177
167
168
178
182
176
169
174
175
171
163
162
169
174
176
173
172
169
172
175
172
168
167
169
173
177
178
174
170
165
163
164
159
153
148
155
164
169
168
163
162
164
170
171
166
157
153
166
179
181
173
166
170
177
181
176
173
181
178
167
160
163
175
184
183
177
171
155
156
163
164
167
170
172
173
176
180
180
176
169
160
160
158
155
156
162
170
172
171
168
168
167
162
159
155
159
163
167
168
168
165
168
171
179
185
186
183
177
169
162
160
168
180
187
185
174
167
159
154
156
157
158
160
159
162
169
173
176
174
168
160
157
157
155
162
173
184
187
185
184
183
177
162
150
151
162
175
173
166
162
165
170
174
179
187
189
185
174
164
160
165
175
182
183
179
173
166
176
165
154
150
151
154
155
157
162
162
160
158
158
160
161
159
157
164
175
186
190
187
186
189
184
171
154
152
165
178
180
175
169
169
172
176
177
177
180
179
172
164
161
166
176
183
185
181
176
170
181
167
152
150
155
161
168
168
166
161
157
153
154
162
169
170
169
167
168
174
178
178
181
182
180
173
166
163
166
174
176
174
172
172
175
177
175
173
170
172
172
166
162
163
172
184
189
189
182
174
168
160
155
157
162
166
172
181
183
173
162
152
153
161
174
179
174
168
165
167
171
174
175
174
173
172
171
167
165
164
165
172
178
183
182
180
178
172
169
169
172
170
164
161
170
180
187
184
177
170
163
160
160
166
165
165
172
183
189
179
163
151
152
161
171
172
170
164
161
162
168
172
172
168
164
165
169
166
159
153
155
170
185
191
187
180
176
174
170
170
174
177
176
168
169
172
177
174
164
157
170
161
160
165
169
169
173
178
176
165
151
149
156
162
168
167
167
161
156
157
165
172
170
158
151
151
159
162
153
145
149
168
185
186
177
168
166
170
167
168
175
183
186
179
172
170
170
170
161
157
170
159
154
162
171
177
175
171
160
146
144
151
161
166
169
172
172
165
160
158
166
174
168
154
144
147
156
159
152
143
148
165
176
175
165
160
164
166
165
163
170
180
186
181
176
175
174
174
172
169
150
143
150
164
173
175
168
162
155
153
158
165
167
166
169
176
182
178
172
168
174
179
174
164
155
156
163
165
159
151
149
157
167
167
164
162
168
171
170
165
165
168
176
180
184
180
175
174
182
187
137
139
152
168
175
168
158
157
160
170
176
176
169
161
163
169
174
175
173
172
175
178
178
174
167
166
172
179
176
166
157
156
163
168
168
168
171
175
179
176
167
160
165
178
188
184
173
173
187
201
149
152
161
172
176
171
163
161
171
183
188
178
167
158
161
165
166
167
170
170
170
172
175
177
174
168
173
180
183
176
165
164
168
175
177
173
171
176
187
190
182
165
158
171
185
185
174
171
182
196
168
169
168
170
176
179
178
175
174
177
177
173
166
164
167
172
174
173
170
170
168
167
169
173
174
170
165
166
172
173
171
168
174
179
182
176
169
173
186
196
192
173
159
163
178
186
179
173
170
176
169
171
168
163
165
177
185
181
169
158
157
162
166
170
179
186
188
184
179
175
172
169
165
171
175
172
164
159
162
165
167
168
168
172
174
170
166
168
178
188
189
179
166
163
175
185
187
177
168
164
167
170
166
158
155
163
176
179
166
150
148
160
170
173
179
184
183
180
180
179
176
169
166
172
176
175
167
162
162
163
164
164
166
166
167
165
162
164
170
176
183
182
181
178
176
180
179
177
174
174
169
175
171
160
154
158
173
179
169
157
158
167
177
178
173
169
166
163
163
168
170
165
164
169
175
177
171
165
165
166
168
168
171
174
173
170
164
163
168
175
182
187
191
188
176
167
163
168
177
186
172
177
172
162
155
159
169
175
174
171
172
175
177
174
165
160
153
154
158
162
163
160
160
165
173
177
174
171
171
172
174
173
175
178
182
181
174
169
169
173
181
186
188
182
173
166
163
168
177
185
169
172
167
158
152
156
166
174
177
179
178
175
170
164
159
156
155
158
161
163
162
159
160
167
173
175
173
175
180
183
178
170
165
170
179
185
183
175
170
174
180
184
177
171
170
178
183
182
179
175
165
167
164
154
150
155
163
172
177
181
179
173
166
159
156
155
157
162
166
164
161
161
168
175
175
171
170
175
183
185
178
167
157
160
166
175
177
175
171
174
181
184
176
170
173
182
194
191
179
169
178
177
169
162
157
162
167
173
178
182
179
171
164
158
157
158
161
166
169
166
164
166
175
179
175
171
169
173
178
179
176
170
164
160
159
162
162
161
167
175
182
185
181
177
177
181
183
180
177
167
190
187
182
180
176
171
163
164
176
184
180
166
158
157
163
166
171
175
178
178
176
174
178
177
176
175
174
174
170
169
171
174
175
172
166
161
156
155
164
172
177
177
179
179
181
178
170
167
167
167
185
179
178
181
179
169
155
157
174
185
178
162
155
158
167
171
173
177
180
179
178
177
176
173
173
176
179
177
171
168
169
173
178
181
180
173
167
167
170
172
169
167
171
178
182
179
171
169
169
171
167
160
160
169
168
160
153
157
170
175
170
161
160
166
171
170
170
174
177
177
178
176
175
172
172
171
174
178
178
174
172
172
174
180
184
184
182
184
185
180
175
170
172
177
179
178
175
175
175
178
163
159
156
156
159
161
164
170
168
163
159
162
172
174
171
168
172
182
190
188
181
177
175
174
172
167
165
168
173
175
175
173
172
176
178
180
180
181
186
190
187
183
182
177
174
172
173
175
178
180
170
164
156
155
158
166
174
176
167
157
155
160
169
171
168
168
175
189
201
199
190
180
176
174
172
169
165
164
167
172
175
175
174
173
173
171
169
170
176
187
196
194
187
177
171
171
173
176
180
181
180
169
162
157
160
165
171
173
168
159
154
157
160
161
163
164
171
179
185
185
181
176
173
172
169
168
170
174
174
172
173
175
175
173
173
173
173
172
172
179
189
194
189
177
172
175
181
185
185
185
184
175
168
162
161
162
166
171
171
163
155
155
160
163
165
166
169
168
168
167
167
172
174
172
165
162
168
178
184
180
175
177
180
181
179
181
183
180
173
172
179
189
191
182
177
177
183
186
189
191
186
179
172
164
162
164
171
176
175
165
157
162
172
177
175
170
171
172
170
167
164
170
173
172
165
161
166
177
185
187
186
185
183
183
184
184
184
181
174
172
177
184
189
184
178
174
172
172
179
191
180
171
162
162
165
175
180
178
172
164
166
178
184
182
175
170
173
181
183
177
168
165
166
168
171
170
170
176
182
189
189
183
178
179
183
182
177
171
170
174
179
180
179
178
176
175
170
165
170
181
169
160
154
157
169
184
186
176
164
163
173
182
181
171
167
169
172
176
177
174
168
163
159
165
175
180
179
176
180
186
186
179
172
173
178
180
174
165
168
175
181
180
177
176
177
179
179
180
181
181
167
165
161
162
169
183
185
176
166
164
171
174
169
164
164
170
172
165
161
162
166
166
165
167
175
178
177
174
178
183
183
178
174
173
175
178
176
171
170
176
183
185
183
177
174
178
185
194
195
190
175
180
178
171
167
170
179
178
174
169
168
169
169
169
173
174
173
167
161
163
168
171
173
177
174
169
164
169
175
182
182
180
178
176
176
178
181
182
180
178
182
186
182
173
169
171
182
190
195
191
182
186
185
178
168
165
171
177
179
174
171
171
174
175
175
175
175
177
177
176
174
173
176
180
178
170
165
167
174
182
183
179
177
177
178
182
187
185
181
176
178
180
175
167
162
164
171
177
180
182
174
177
180
179
176
169
170
174
179
179
178
175
174
172
170
170
174
179
185
185
179
174
174
177
179
174
168
169
175
180
180
174
168
171
178
186
188
182
171
166
170
174
173
166
165
171
173
177
177
179
163
165
171
178
183
183
174
170
171
174
175
171
168
168
169
171
172
175
179
182
181
176
174
174
177
173
171
173
179
181
174
167
165
168
175
180
181
177
170
166
168
172
176
180
181
183
187
191
189
186
162
163
167
175
183
185
177
169
162
160
160
159
161
165
171
174
173
170
172
178
181
181
179
177
174
170
171
177
183
182
173
166
168
175
176
169
168
172
180
178
173
174
180
188
195
197
196
195
192
186
167
168
170
172
173
178
176
170
164
160
159
155
155
156
165
171
172
169
170
174
180
187
187
180
173
169
171
179
184
182
174
172
178
185
182
170
163
169
179
185
178
176
178
185
192
198
195
188
177
174
171
174
173
169
168
170
174
173
173
174
174
169
159
150
149
157
168
173
175
174
179
183
183
179
172
170
174
181
184
183
179
179
182
186
186
182
173
167
169
175
176
176
176
181
185
189
187
179
168
170
172
175
174
175
172
173
176
177
179
182
185
182
170
156
150
155
166
175
181
180
176
175
176
174
170
172
175
180
182
185
188
186
181
179
185
190
183
172
162
163
173
177
180
182
182
185
185
181
178
178
165
169
174
176
177
177
178
178
180
181
183
182
178
170
164
160
165
172
179
177
173
171
174
177
176
175
174
175
178
181
184
183
179
176
182
187
185
177
170
172
178
183
186
185
185
183
184
182
180
180
162
167
172
177
177
177
177
177
174
172
169
170
173
173
169
169
169
170
171
169
169
171
178
184
183
178
174
173
174
177
179
178
180
181
183
183
182
181
183
187
186
184
181
181
187
189
185
175
168
170
169
173
177
180
179
175
173
170
167
165
165
166
167
169
170
175
178
177
173
169
170
174
177
180
180
177
178
178
181
182
183
180
183
187
188
184
179
179
180
183
182
179
177
180
187
194
187
173
160
165
176
177
179
178
176
173
170
169
167
169
170
172
168
166
170
181
193
195
188
179
178
177
173
169
169
176
180
183
185
191
193
189
186
186
188
184
178
173
174
177
181
182
182
183
187
191
188
180
171
172
167
166
162
157
161
168
174
175
174
173
177
178
173
163
158
160
161
163
171
179
183
178
170
167
172
180
184
181
172
169
176
186
192
195
192
189
186
177
171
168
168
176
183
181
174
165
167
179
188
186
169
168
165
164
166
168
165
161
161
170
177
179
176
170
167
162
154
151
161
175
178
174
169
170
173
174
173
168
164
159
161
164
172
177
186
190
191
186
175
168
165
164
168
168
165
163
167
170
174
175
165
165
163
164
168
169
162
150
148
158
173
178
179
180
177
164
151
145
154
168
172
167
164
168
173
172
169
164
162
157
152
145
150
166
183
189
187
177
171
172
170
167
164
166
170
171
167
163
164
168
159
160
160
162
168
171
167
153
147
155
167
175
176
171
169
162
155
155
160
169
171
167
162
162
166
169
165
164
166
165
160
152
155
170
182
183
174
169
172
178
181
179
177
179
179
173
169
167
170
177
157
157
157
160
165
169
170
167
159
157
162
164
162
155
153
159
164
168
169
171
174
173
165
160
159
159
163
163
166
172
174
174
176
177
171
166
166
173
178
180
179
179
181
182
180
174
170
176
185
186
159
158
161
162
160
160
166
170
169
163
158
157
156
156
158
161
164
166
166
170
174
175
169
160
157
158
161
162
161
165
176
187
188
174
157
155
168
182
184
177
174
172
172
172
169
167
169
178
187
189
167
168
168
162
155
150
153
166
171
169
160
156
159
166
172
173
166
159
156
162
169
172
169
163
161
164
166
165
159
160
170
183
185
170
158
161
173
181
177
173
175
177
172
163
160
164
167
174
179
181
174
173
169
160
152
150
155
164
166
167
160
158
160
165
175
177
172
164
161
163
166
167
167
165
163
166
169
169
168
166
169
175
174
170
167
172
174
169
162
170
183
192
183
171
166
170
175
174
172
171
173
171
163
155
152
162
171
173
170
162
159
158
156
157
159
167
173
175
173
172
169
167
168
169
166
164
167
171
176
175
173
170
169
174
176
174
165
157
159
171
188
195
193
189
186
185
182
177
172
168
165
167
162
154
153
166
178
182
172
161
158
160
159
155
153
155
159
170
176
179
173
170
171
178
179
177
171
171
175
178
176
170
171
173
173
169
159
155
161
176
187
192
193
193
195
192
186
180
174
171
160
164
164
161
162
170
178
177
167
160
159
166
173
173
163
158
154
159
165
173
174
171
172
177
184
183
174
169
170
176
179
179
176
172
169
167
163
166
170
178
185
187
183
185
189
190
186
180
176
178
160
160
161
166
169
171
172
167
159
157
161
169
178
183
178
173
168
166
165
170
172
172
171
170
170
172
170
169
166
170
179
182
179
175
170
174
176
176
177
179
185
185
179
174
177
183
184
182
181
181
161
155
157
168
170
166
161
164
166
167
164
166
171
172
171
175
180
185
181
173
170
172
172
168
160
161
165
170
167
164
165
171
179
179
177
175
175
174
178
184
187
186
177
172
172
177
180
179
180
179
162
153
155
166
168
162
159
170
181
178
166
157
154
156
156
161
175
186
182
172
166
171
172
167
161
161
171
176
169
156
149
156
173
183
183
170
165
168
178
186
190
184
176
171
172
173
172
171
167
169
163
154
156
164
167
164
167
176
183
172
155
148
149
153
154
161
167
170
165
159
163
170
171
165
159
162
174
177
168
151
144
154
172
181
178
168
163
169
176
182
182
180
173
169
171
174
173
168
156
156
162
155
157
166
172
176
175
174
169
160
151
150
154
157
166
172
173
167
158
157
165
173
172
164
154
159
166
168
158
147
148
158
170
174
170
171
177
176
173
169
172
175
174
170
171
177
178
172
159
154
161
155
158
170
182
182
175
165
159
159
162
161
157
157
169
180
182
173
164
164
175
183
181
172
162
160
158
157
149
149
153
162
167
165
164
170
179
180
172
165
167
172
177
178
179
180
179
177
172
169
164
155
156
170
179
177
167
159
159
166
170
163
157
155
163
175
175
169
164
166
174
181
183
183
177
167
158
157
158
158
160
164
165
167
165
165
168
173
176
173
168
165
170
178
187
184
175
171
176
181
170
161
155
163
168
169
161
158
162
165
168
163
159
159
166
167
161
155
155
160
165
167
173
179
182
172
162
159
164
170
174
176
177
177
174
168
163
169
179
182
174
159
158
175
189
186
170
161
171
181
172
166
161
159
163
165
166
165
161
159
161
163
165
168
170
169
163
158
158
160
163
161
163
169
176
172
164
159
164
171
178
181
186
188
187
178
168
167
180
186
182
170
161
174
187
188
173
161
163
171
169
171
169
162
158
162
170
172
163
154
154
161
166
166
169
171
176
177
176
173
170
165
163
166
175
175
168
162
164
169
170
172
179
186
187
178
167
164
174
185
187
180
173
176
185
187
179
168
161
160
169
174
174
163
156
157
171
177
169
156
154
159
163
161
159
166
177
185
186
181
173
169
167
173
178
179
175
173
171
168
164
162
168
177
179
170
162
161
171
181
184
183
181
181
183
183
179
171
165
164
173
177
173
161
154
157
173
183
177
164
160
166
171
169
161
159
166
175
178
176
171
171
173
176
178
179
176
175
174
173
172
172
176
179
179
172
165
164
170
175
177
179
181
182
181
180
176
173
174
176
178
179
174
163
156
160
172
181
178
168
168
177
181
176
164
158
160
168
171
172
172
171
172
174
176
179
176
174
174
178
183
184
181
180
182
182
181
175
169
169
173
178
181
184
180
179
179
177
178
185
172
177
176
169
162
163
168
171
170
168
171
175
176
169
160
158
162
169
172
173
172
171
171
173
176
180
178
176
176
181
184
179
171
167
174
184
185
176
168
166
174
183
183
179
176
179
183
180
176
174
165
172
174
170
165
164
164
165
165
168
172
172
167
158
155
158
166
173
173
168
166
169
173
176
176
177
177
178
181
183
180
171
158
154
160
171
175
172
170
175
184
188
184
175
175
181
182
173
161
155
164
168
168
165
164
165
164
164
167
172
177
173
167
158
156
160
170
177
175
166
161
167
175
179
175
173
174
177
180
181
176
171
164
161
159
162
163
166
172
182
187
186
181
177
178
182
179
166
155
149
167
163
162
164
167
167
164
163
167
175
181
178
172
165
163
165
173
179
177
169
165
165
172
175
173
171
172
175
175
173
172
172
177
178
178
172
165
164
172
178
179
175
172
177
182
184
180
173
166
162
168
161
161
169
173
168
160
156
162
173
178
178
176
171
167
164
168
172
174
169
164
163
164
167
168
170
174
175
173
170
165
166
176
185
191
185
177
172
174
174
170
164
164
173
182
186
188
186
184
183
165
159
163
172
173
164
154
153
162
169
171
173
176
173
166
158
154
158
162
162
162
162
163
165
164
165
170
175
175
172
165
163
169
178
183
182
178
176
180
179
173
163
162
168
178
183
188
190
189
190
166
163
166
172
170
164
164
169
173
171
167
167
172
173
166
153
150
158
166
166
165
165
166
166
162
157
160
167
172
172
170
169
171
174
174
169
166
171
181
187
183
172
164
166
171
174
176
180
185
189
168
168
169
170
168
166
171
179
180
173
165
164
169
170
166
157
153
161
173
177
175
170
169
168
166
161
160
160
163
166
172
176
178
177
175
168
164
165
173
183
188
185
175
168
167
169
172
178
186
189
177
176
174
170
166
164
169
173
170
163
158
160
166
171
168
165
164
166
171
173
172
171
170
169
168
168
167
164
164
163
167
176
181
179
178
176
174
169
167
171
182
189
186
174
166
168
178
187
195
191
190
187
181
172
165
161
163
168
167
160
153
157
165
174
175
175
174
171
168
166
166
171
172
170
165
165
172
177
175
174
172
177
180
179
177
180
181
174
165
161
174
188
190
179
169
171
183
197
199
194
188
182
176
171
166
164
167
173
172
164
160
163
172
178
179
181
185
185
177
169
169
173
173
168
162
164
172
179
185
185
185
181
179
177
178
180
179
171
166
165
174
184
188
181
174
173
181
190
192
193
166
158
160
164
167
171
173
177
178
178
176
180
180
180
177
180
185
188
186
179
180
175
169
165
164
168
173
174
177
183
184
179
174
175
181
180
174
167
168
174
180
180
179
178
177
177
174
174
180
189
150
144
150
162
172
178
178
175
174
179
183
184
176
171
172
178
181
178
176
177
179
176
169
168
175
182
177
172
168
172
175
174
170
173
178
179
171
165
169
178
183
180
177
179
181
180
175
172
177
185
160
161
164
172
178
183
181
172
167
169
176
178
171
165
170
177
177
166
159
163
170
175
175
177
182
186
183
175
171
172
174
174
173
174
173
169
165
163
168
177
184
185
182
177
179
180
182
182
182
180
169
176
180
178
182
185
184
175
168
167
173
175
172
171
174
178
175
167
159
160
168
173
178
179
182
185
185
185
182
178
176
178
181
179
174
167
164
163
165
174
184
189
182
170
166
177
187
193
188
178
167
175
180
181
182
184
183
179
176
175
178
181
179
177
176
175
174
172
172
171
171
170
171
174
177
182
183
185
184
184
182
181
183
185
181
179
172
165
165
173
184
186
175
162
162
176
189
193
187
180
162
167
174
179
180
180
178
177
179
182
184
184
181
177
172
169
168
170
174
175
173
166
161
167
176
177
177
178
184
187
186
180
176
177
183
187
184
175
169
173
179
179
172
166
169
181
191
192
188
182
160
161
166
173
178
179
175
171
171
174
177
179
177
174
170
167
165
166
171
173
172
169
168
174
177
175
175
179
189
194
187
174
168
170
179
182
181
178
176
177
175
172
176
179
183
187
190
193
193
189
161
162
164
170
177
180
176
168
161
159
163
168
171
171
170
170
170
169
169
170
172
174
178
179
176
175
177
189
198
196
182
168
168
176
177
171
168
173
179
181
175
171
178
187
191
189
187
189
191
189
162
166
168
173
179
182
178
169
161
160
164
170
167
165
167
169
173
172
169
169
171
175
179
178
173
172
177
190
195
189
174
168
171
178
179
169
162
165
176
180
178
175
177
182
186
188
185
179
172
173
165
173
176
178
182
183
179
171
169
172
176
175
165
159
157
165
173
177
175
172
171
171
171
169
167
171
176
181
185
187
181
177
177
179
181
178
169
163
167
175
182
183
183
180
181
186
185
175
159
159
167
171
174
178
182
181
179
175
176
180
181
175
165
159
157
161
170
179
181
177
169
167
168
169
170
172
176
178
184
190
193
189
178
176
182
185
180
167
165
173
185
190
188
182
183
187
188
180
169
162
167
165
168
171
174
177
179
179
181
181
179
174
171
166
162
163
166
176
180
177
168
167
171
177
179
178
179
180
184
189
192
187
181
178
182
185
182
175
176
183
189
189
187
185
188
193
195
192
184
180
171
167
167
169
171
174
178
181
183
183
183
181
178
172
167
166
168
172
171
168
168
170
175
179
180
180
183
183
180
177
177
179
185
186
187
184
180
180
184
187
189
184
179
180
189
201
202
193
185
183
179
175
173
174
174
174
173
172
172
179
189
191
183
171
168
171
177
175
168
165
168
170
167
165
168
178
184
185
179
172
174
179
188
193
190
183
177
175
177
180
182
179
173
174
185
197
200
190
177
174
181
178
177
177
177
174
167
158
159
174
188
190
178
169
169
177
185
178
171
170
172
171
163
160
167
178
184
183
181
181
184
186
190
191
188
179
173
167
170
177
184
186
182
176
178
186
190
186
177
173
168
170
169
165
166
172
178
171
159
154
163
174
171
161
157
163
171
175
176
176
174
168
163
165
172
183
186
179
168
162
162
170
182
188
186
179
171
169
171
170
165
161
169
177
178
171
170
177
187
184
167
170
168
160
160
167
172
169
158
154
161
172
181
184
180
171
162
159
161
163
163
162
165
169
174
174
170
166
166
162
158
157
163
173
179
180
176
171
170
170
168
164
166
171
175
174
172
173
173
170
161
167
167
162
161
167
172
170
163
157
161
170
182
189
188
171
152
146
153
163
164
162
165
171
174
171
162
159
164
169
164
154
147
156
174
183
180
170
166
169
172
167
163
164
171
175
173
166
160
157
159
165
166
164
165
169
171
169
163
158
162
168
169
170
166
159
154
154
163
171
173
169
164
167
175
178
168
163
166
179
183
172
157
158
170
183
182
170
166
170
175
175
169
166
167
173
175
172
170
168
160
163
163
162
164
167
168
168
162
159
164
167
165
154
153
159
165
168
171
174
178
175
166
164
173
179
176
166
164
174
185
185
172
160
162
168
175
174
174
173
178
180
181
179
177
175
177
183
189
185
159
158
160
160
161
163
165
168
169
166
168
170
170
167
164
167
167
166
165
170
173
174
170
165
169
176
173
166
161
164
173
177
171
160
153
155
167
178
180
177
177
179
182
183
183
180
176
177
182
184
158
159
163
160
158
159
164
170
174
173
171
172
175
180
179
176
169
161
158
160
165
170
171
168
165
164
164
164
164
162
166
168
168
164
160
161
168
175
177
177
176
176
173
175
179
176
164
155
158
169
166
166
164
157
153
158
167
174
174
170
166
162
163
167
174
177
179
174
168
163
165
167
170
169
163
159
160
165
171
171
171
174
178
179
178
173
167
164
164
172
177
177
175
174
174
166
154
144
147
158
176
172
164
153
149
160
175
181
173
167
160
153
148
148
155
170
186
191
185
173
166
164
168
168
165
165
170
175
180
177
176
179
184
188
186
176
164
155
160
170
182
191
189
183
176
168
158
156
159
165
168
172
169
158
153
164
179
188
178
166
160
158
156
152
150
156
173
184
181
175
165
159
159
166
172
178
183
184
181
176
172
171
174
178
176
171
163
158
163
178
192
198
198
189
181
175
173
172
173
173
146
166
173
167
159
164
176
181
171
162
164
176
180
174
163
155
156
161
165
166
162
158
156
160
168
175
180
177
172
168
166
166
164
163
165
168
172
173
177
179
189
194
189
183
180
179
178
177
176
180
142
159
169
171
165
161
161
161
155
155
167
183
194
188
171
157
155
159
162
163
163
162
157
154
151
159
163
166
164
164
165
165
163
158
158
167
176
181
177
176
178
180
178
177
174
176
176
177
178
184
155
156
163
171
173
162
155
149
152
159
169
181
186
174
159
155
169
180
179
169
166
166
162
152
146
151
163
169
167
161
157
158
159
159
159
163
168
171
174
174
177
179
177
176
172
171
171
174
181
185
161
153
158
170
176
167
156
156
164
171
172
173
170
159
146
153
174
192
191
181
172
169
167
159
156
163
177
186
178
162
148
146
157
165
170
167
164
166
173
179
182
180
178
176
175
171
170
172
179
182
160
154
159
170
174
165
159
163
173
176
171
166
162
157
151
157
172
183
187
181
179
178
173
164
161
169
181
188
181
165
154
154
163
176
182
183
179
176
179
184
186
181
173
170
172
175
175
174
172
174
157
160
165
170
171
166
162
165
170
170
167
164
162
160
165
170
174
174
172
175
177
177
175
172
168
170
173
173
171
167
169
171
173
175
183
194
197
191
182
180
182
181
172
164
166
176
181
180
174
172
166
167
169
171
174
172
168
165
164
164
166
163
160
162
171
179
181
175
167
162
167
171
175
179
178
172
161
155
157
164
173
180
176
170
171
183
192
190
179
174
178
183
178
167
165
175
181
184
178
173
172
164
163
168
173
174
170
164
163
165
164
159
157
163
176
184
183
174
164
161
162
166
173
184
184
172
155
144
147
157
171
177
174
167
165
172
177
180
177
174
177
180
177
176
177
177
178
179
177
174
165
153
151
157
164
167
165
163
161
162
161
159
160
166
176
180
173
163
161
164
166
167
169
176
180
172
154
144
150
161
171
176
176
175
174
171
174
177
180
179
177
172
174
179
187
184
175
172
175
178
148
149
153
153
156
153
154
154
155
157
161
164
166
166
169
166
161
159
160
169
174
169
160
163
172
173
165
157
156
166
173
178
181
184
185
180
175
175
178
181
178
171
174
179
184
181
172
170
174
180
147
163
169
165
158
152
150
153
156
158
163
168
168
164
156
155
160
163
167
169
170
168
163
161
167
171
173
172
170
170
171
175
183
190
191
181
173
170
175
181
182
181
178
176
171
168
169
170
172
175
163
173
177
169
160
158
165
171
170
165
162
164
164
159
152
154
163
172
172
167
166
168
169
167
167
168
173
177
179
175
169
172
183
191
190
177
166
165
174
182
187
185
177
171
165
165
167
169
168
165
174
175
172
164
157
161
172
183
182
168
159
158
162
159
156
159
165
173
172
167
168
173
176
174
168
168
172
177
180
177
176
179
184
186
184
175
169
170
175
179
180
177
174
169
166
168
172
172
168
166
175
170
166
162
160
163
172
181
178
165
158
162
169
169
164
164
167
173
172
171
175
177
178
173
171
174
176
174
171
177
185
187
184
178
177
180
179
177
172
170
172
174
176
178
178
179
179
176
176
177
168
170
173
176
178
173
169
167
161
158
161
168
174
173
166
168
172
177
175
174
177
177
174
172
174
181
181
173
167
172
183
188
179
168
169
179
183
176
167
164
170
181
185
185
184
181
180
175
177
183
164
171
179
188
186
179
166
159
154
157
164
170
170
166
165
167
175
180
177
173
172
175
177
175
174
176
175
172
169
172
181
182
175
165
164
171
175
172
168
169
176
182
183
181
180
177
170
165
168
179
160
164
170
174
175
172
164
161
157
159
166
170
169
163
160
164
176
180
178
171
170
176
182
180
172
165
165
169
174
177
178
179
176
174
169
167
169
172
174
177
179
175
171
170
174
173
168
162
163
174
156
155
153
159
161
164
165
162
161
162
169
174
173
164
161
162
169
176
176
173
174
177
179
178
171
165
166
171
176
177
175
175
177
181
178
174
171
174
177
179
177
167
165
168
175
181
181
177
173
172
158
154
154
159
162
164
167
163
162
164
171
178
179
175
167
161
162
167
171
172
172
169
168
169
169
169
171
174
176
175
171
170
173
178
182
181
178
174
173
174
175
173
172
176
181
189
193
189
180
171
167
166
168
169
168
166
168
169
168
168
169
176
180
177
168
159
156
159
164
164
162
162
165
165
164
164
168
174
177
176
171
168
169
176
179
179
174
168
168
172
175
177
176
176
179
186
190
188
181
174
176
172
172
174
170
167
170
177
179
173
166
166
170
170
164
156
152
155
157
156
158
163
167
166
160
156
162
172
179
179
174
171
171
173
173
170
164
159
165
171
177
175
169
168
171
174
177
179
182
181
176
175
175
173
168
164
169
177
181
174
164
162
166
167
163
160
156
156
159
159
161
165
168
167
162
159
163
172
175
177
175
177
177
175
173
167
163
162
164
169
174
172
167
165
168
171
174
178
183
185
172
176
178
174
167
163
166
172
174
170
165
165
169
173
172
171
171
166
166
165
165
168
168
168
169
171
174
174
168
168
173
179
181
177
174
170
170
166
164
164
171
174
173
173
176
177
178
181
185
184
171
178
181
178
170
163
164
168
171
168
166
169
175
178
181
179
180
174
167
164
166
169
170
171
173
178
178
174
167
169
175
180
178
173
171
171
173
169
166
164
170
178
183
181
179
181
187
191
188
182
166
173
180
179
173
168
167
173
177
174
171
167
173
176
176
177
176
173
167
167
172
178
176
173
172
175
175
172
168
174
179
177
171
170
171
171
170
167
167
170
176
181
184
179
176
179
191
198
195
184
156
162
174
178
173
170
170
178
183
180
175
169
170
171
173
174
174
171
170
174
182
183
177
172
170
171
169
166
166
172
175
172
168
171
177
175
169
166
169
176
181
181
179
178
177
178
184
190
189
185
155
162
172
176
171
167
169
176
181
181
176
171
171
170
173
175
175
171
172
177
182
181
175
171
171
171
169
165
165
167
170
171
172
175
179
177
171
167
171
178
181
180
181
182
184
182
176
171
173
177
166
167
172
173
169
166
168
171
174
176
175
173
169
169
173
176
176
172
171
174
176
178
175
174
173
174
172
171
170
166
170
176
182
181
176
172
168
169
171
173
178
180
185
188
190
187
178
166
163
171
165
163
163
167
169
172
172
169
169
172
175
175
172
170
173
175
174
168
167
171
176
179
176
174
175
178
182
183
176
168
169
178
186
185
177
168
164
161
163
169
179
186
185
185
187
190
187
181
176
179
158
157
157
162
171
178
178
174
173
176
178
178
174
172
173
172
164
162
161
171
177
180
176
174
176
181
186
184
177
172
174
179
183
184
181
175
164
160
160
169
183
188
179
173
177
188
198
198
194
193
157
157
157
163
170
177
178
177
177
179
180
179
176
174
172
168
162
160
162
169
174
175
174
175
177
178
174
174
180
184
187
183
177
177
181
180
174
166
166
173
182
182
175
172
177
186
194
196
192
188
165
164
163
165
169
172
173
172
170
170
173
177
178
174
170
167
167
168
169
167
167
170
176
179
177
171
164
173
186
198
197
187
176
175
180
182
180
176
176
177
178
176
179
184
186
183
180
179
180
178
174
171
170
171
172
172
169
165
158
159
168
179
180
174
168
168
174
177
173
166
165
171
179
182
177
167
167
176
190
194
185
176
175
179
181
180
178
177
179
180
175
174
180
188
187
179
170
169
175
179
176
178
180
180
182
179
172
161
155
160
171
180
181
175
170
170
173
174
169
163
163
170
179
181
177
173
176
177
181
177
169
165
169
178
182
179
176
174
177
178
175
172
174
177
174
173
174
176
178
181
173
179
184
190
190
186
176
166
164
171
177
177
174
174
175
174
172
166
163
160
161
166
172
175
177
177
179
176
174
174
170
171
171
176
181
181
178
172
173
175
177
174
172
167
167
173
181
186
180
176
172
175
178
182
184
182
177
173
176
180
176
168
165
174
179
180
175
170
167
163
162
161
165
170
176
179
180
179
180
186
191
189
182
178
182
184
180
175
173
176
182
183
182
179
175
177
186
187
180
171
175
172
169
168
170
174
177
179
182
182
175
165
166
175
180
180
180
181
182
177
168
165
169
172
176
179
183
184
186
192
197
196
188
184
182
183
181
178
179
181
185
187
189
188
190
193
191
189
181
172
182
173
165
162
165
173
179
181
181
182
180
178
176
175
174
175
180
182
184
183
178
180
178
176
174
178
185
187
184
180
182
186
189
186
183
179
176
177
180
182
184
184
183
184
189
200
201
194
185
181
184
175
166
164
170
177
180
178
176
179
186
193
185
174
169
171
175
175
174
174
180
183
182
175
172
178
184
184
175
166
168
177
188
191
184
175
171
169
171
174
180
180
178
175
181
194
203
200
189
182
181
176
170
171
178
182
177
168
164
171
183
187
181
175
172
171
170
163
163
168
176
182
179
177
179
182
187
184
174
167
170
179
190
192
187
178
173
170
171
176
182
186
181
176
176
183
195
194
185
180
164
169
172
165
160
159
165
165
157
153
160
168
166
156
150
157
168
172
166
161
158
159
164
170
171
167
160
157
159
164
170
172
180
183
181
173
163
164
174
180
172
159
158
170
178
170
160
157
162
167
162
166
166
160
156
160
170
174
169
159
159
160
160
160
159
163
167
168
163
158
152
157
167
178
181
174
164
161
167
173
174
173
176
178
174
164
156
156
169
179
175
166
163
173
179
176
164
157
157
158
159
164
164
157
155
161
170
176
175
164
158
156
157
162
166
165
162
162
165
166
163
163
168
174
177
172
166
163
171
182
188
185
177
170
168
162
157
154
161
171
175
169
164
166
172
176
170
161
155
150
162
165
163
159
157
161
165
166
165
162
161
157
156
161
166
167
163
162
164
172
176
173
166
165
168
171
167
163
163
180
193
193
178
166
167
172
175
168
166
169
176
175
165
159
162
168
174
171
167
162
176
168
163
159
160
162
160
157
155
159
164
168
166
166
169
169
168
164
163
171
175
174
166
162
169
178
176
165
159
166
176
179
167
160
165
175
183
181
176
177
180
181
177
168
166
170
176
179
176
172
175
170
165
164
166
166
162
157
156
158
166
174
181
181
176
170
166
162
160
160
166
169
170
173
179
184
182
174
166
160
159
157
155
157
161
166
170
176
181
186
184
180
177
178
184
183
174
165
164
168
160
163
167
170
171
169
167
164
163
164
170
176
183
182
174
166
164
161
159
158
160
165
172
176
178
175
172
171
170
169
162
158
162
166
166
162
159
165
178
184
178
165
164
178
190
185
164
144
144
158
155
160
163
164
163
164
166
168
168
170
173
174
173
167
160
161
166
167
166
162
161
163
168
169
167
164
162
161
165
169
171
174
176
178
174
165
162
166
176
174
163
154
157
175
184
176
156
142
146
161
161
163
161
157
153
156
161
167
169
171
175
171
162
152
152
158
170
176
176
170
165
163
161
161
164
166
166
160
155
157
166
177
179
179
175
172
174
178
178
173
163
158
168
176
176
168
158
161
168
172
164
170
170
161
153
153
159
167
167
167
171
172
166
156
152
155
164
175
176
173
166
162
161
163
168
173
172
167
159
156
158
167
171
172
170
174
177
181
180
178
174
171
171
175
173
170
172
175
177
174
154
173
182
171
157
153
159
167
167
163
168
175
180
173
163
155
159
170
173
171
165
163
164
166
168
170
169
166
162
159
158
162
165
165
167
168
171
175
175
174
174
171
168
167
170
174
175
175
172
171
152
170
178
172
161
156
159
166
166
165
169
179
185
179
167
161
166
171
170
163
161
163
166
166
163
162
162
165
163
162
162
165
167
166
163
162
165
167
163
160
157
161
163
163
167
170
174
174
173
174
159
163
167
171
169
164
161
161
161
163
170
179
180
172
163
163
172
176
169
160
159
161
163
160
160
164
170
170
165
162
164
167
169
168
162
161
162
163
157
150
153
162
170
173
169
167
168
174
178
178
166
156
158
170
178
173
164
158
157
163
171
176
175
167
161
164
173
178
172
165
164
163
161
153
157
169
180
178
169
162
161
166
170
170
170
169
168
166
162
160
165
175
183
185
178
172
171
175
180
178
165
155
157
170
177
173
162
156
157
162
168
172
172
169
166
168
174
180
182
181
178
171
160
154
156
166
173
172
165
162
167
169
172
175
181
183
180
174
169
174
180
184
184
183
183
182
179
180
181
179
161
160
164
167
167
163
157
154
155
161
167
170
172
171
171
173
177
180
182
179
170
161
158
160
163
167
165
158
159
164
171
176
174
173
178
185
184
179
172
174
180
179
174
167
170
177
183
187
187
183
162
166
168
166
162
159
157
155
159
164
168
168
168
170
174
177
179
179
173
160
146
140
147
164
177
178
167
161
160
165
172
176
171
165
167
176
184
182
175
171
173
174
167
157
153
164
179
192
192
185
160
165
166
166
164
163
164
165
166
169
168
165
167
170
179
184
184
179
171
158
143
137
144
162
178
179
171
163
161
164
169
170
165
163
165
175
184
185
178
173
173
175
170
163
158
164
177
188
190
182
153
150
156
165
166
166
168
172
175
174
169
165
165
169
179
186
187
181
174
168
162
156
152
158
168
175
171
164
161
161
161
161
160
160
165
173
182
185
179
173
174
177
178
175
172
172
177
183
185
179
146
149
158
166
166
163
164
167
172
172
171
168
165
166
172
180
184
181
176
175
176
169
161
157
165
173
173
168
163
161
162
160
159
161
165
170
176
178
173
169
170
174
177
177
173
171
173
182
186
183
150
163
171
171
168
162
159
161
165
169
170
170
168
165
167
172
177
176
169
164
167
168
165
162
163
167
171
172
168
167
168
168
169
167
167
169
171
171
171
167
168
171
173
167
157
158
170
182
188
186
161
172
175
174
168
164
164
166
167
167
165
166
167
164
164
165
169
166
157
153
159
167
169
164
158
155
161
170
174
174
172
172
178
180
178
173
171
172
173
174
171
170
166
157
151
156
168
180
184
178
168
169
170
168
167
165
169
175
176
169
161
155
158
158
157
159
160
157
154
153
165
178
180
169
157
154
160
169
172
173
172
172
175
178
177
174
174
175
176
177
175
171
165
159
156
160
169
174
172
169
167
159
160
164
167
166
171
178
178
171
162
156
157
157
157
158
159
157
156
165
179
185
180
166
158
165
171
172
168
168
172
174
171
167
167
172
175
176
174
174
174
174
173
171
171
173
171
171
170
172
166
160
163
170
173
171
168
168
171
170
167
169
171
171
170
170
170
168
169
173
181
179
168
158
159
169
178
173
167
169
178
180
174
168
167
171
174
174
168
168
171
176
181
184
183
178
172
170
177
186
169
170
172
177
176
170
164
161
162
164
168
174
179
179
179
177
181
180
176
172
170
170
167
163
163
168
172
169
167
172
181
189
185
176
172
174
174
170
164
163
165
172
175
179
181
175
167
165
177
195
171
175
177
176
169
161
160
160
159
160
162
166
170
171
171
172
179
182
177
171
166
170
176
178
173
167
162
165
168
174
180
185
185
180
176
173
173
172
169
166
164
164
164
169
174
171
164
162
171
189
166
172
174
168
159
156
161
163
161
157
157
159
159
161
161
164
172
175
175
172
172
176
179
181
177
170
166
168
171
174
175
176
176
174
172
172
174
176
177
175
170
168
169
170
174
171
167
165
167
175
162
169
170
164
158
160
168
170
166
160
160
163
164
164
164
165
170
171
172
174
178
178
178
177
175
173
174
174
177
177
175
173
173
175
175
177
180
179
178
175
175
179
183
182
177
174
171
168
166
164
170
171
170
165
164
167
175
178
173
164
164
170
173
171
169
171
172
172
170
172
176
180
180
177
170
168
170
176
182
183
180
175
174
178
184
188
184
175
167
165
176
187
193
186
178
173
172
170
168
165
181
176
170
166
166
170
174
176
169
162
162
167
171
169
166
169
173
172
168
162
172
183
189
181
167
159
164
175
185
187
182
176
174
177
184
185
176
164
156
161
174
183
184
178
176
173
174
174
174
175
185
176
172
168
167
166
169
169
165
160
159
162
165
163
161
165
174
174
168
163
167
181
188
181
164
158
164
177
186
185
181
178
176
173
171
169
164
156
156
161
172
174
172
173
175
177
176
176
178
177
173
172
171
170
167
165
166
168
169
167
166
169
169
166
165
171
175
175
168
164
166
171
171
169
165
168
172
177
179
178
181
182
178
169
163
163
162
164
166
170
172
170
167
175
180
180
176
174
174
177
162
166
170
172
170
168
168
172
175
174
174
173
174
174
171
169
171
166
162
165
169
171
169
166
169
173
175
171
169
175
181
180
174
166
164
167
170
176
179
179
176
171
171
176
179
179
175
175
175
177
159
166
174
175
173
172
172
176
178
177
175
172
174
175
172
164
155
150
151
164
176
181
180
174
172
173
171
166
166
173
177
172
165
164
169
173
175
177
182
182
179
175
173
174
173
174
180
187
184
177
164
176
185
182
174
171
171
177
178
174
168
170
174
176
171
161
152
147
152
169
180
187
184
177
173
169
163
163
167
174
173
168
166
170
177
177
174
173
174
179
179
178
178
179
177
179
186
191
184
174
171
184
191
182
169
161
167
175
177
172
167
171
177
179
173
164
158
158
167
174
179
180
176
174
167
160
157
162
169
174
174
174
176
178
179
177
175
173
174
173
174
178
184
189
189
188
186
180
171
168
172
178
176
168
156
153
161
170
175
174
172
174
178
177
173
168
165
169
173
176
178
177
175
170
160
153
155
165
172
173
174
178
185
184
179
176
178
182
178
172
171
177
187
194
196
192
179
168
162
172
168
161
156
153
156
159
163
167
171
174
176
175
173
172
172
170
167
167
170
176
181
183
178
170
161
157
162
170
173
170
171
178
185
184
180
178
179
182
177
171
172
177
184
190
192
189
182
175
175
186
165
155
146
150
161
172
172
169
170
173
175
172
169
170
173
172
165
161
164
176
187
190
183
174
172
174
175
175
173
170
170
176
180
182
181
179
177
173
171
170
174
177
178
179
182
185
186
186
190
195
167
163
156
156
163
172
174
173
171
170
170
168
171
173
175
173
169
164
167
173
183
188
186
183
179
177
175
174
174
176
178
175
174
175
179
179
176
172
171
172
175
177
177
179
181
182
183
185
190
188
174
173
168
165
165
167
170
171
168
165
167
171
175
175
172
172
177
179
176
170
168
175
184
185
177
167
163
166
174
182
181
176
172
173
177
179
179
177
176
174
174
177
183
188
187
179
175
174
178
179
181
179
175
173
171
169
167
163
157
160
167
174
177
172
167
170
180
188
180
168
164
171
181
183
175
163
157
164
173
177
173
172
172
175
178
181
182
180
178
172
170
174
180
187
185
176
170
171
178
181
182
180
179
179
178
174
168
158
155
163
172
175
174
171
167
169
175
179
176
166
164
170
180
184
181
174
170
170
170
169
165
164
168
175
179
181
181
178
177
171
165
162
164
168
170
171
177
186
191
193
178
179
179
176
175
173
170
166
167
173
176
172
171
175
177
174
170
166
166
164
163
167
176
182
187
187
181
177
171
167
167
167
171
176
181
181
179
176
176
172
166
159
159
161
165
172
183
195
200
195
175
177
174
170
170
171
172
174
179
182
177
169
170
179
185
182
173
167
165
164
164
165
168
173
178
183
183
179
175
174
177
179
181
181
182
181
177
174
173
173
171
174
176
178
177
179
185
192
192
187
178
178
172
167
167
170
173
177
182
183
177
168
168
177
183
183
182
180
181
176
173
170
168
169
167
174
181
183
182
182
186
189
187
184
181
180
178
173
171
169
174
180
189
192
191
188
185
184
182
180
180
178
169
165
168
173
176
175
175
177
175
171
167
170
172
176
183
192
194
191
184
183
180
174
170
175
182
187
184
179
180
183
186
184
179
174
172
170
169
168
175
183
189
187
187
188
187
187
184
182
172
170
165
164
170
179
180
176
171
171
173
173
172
169
168
171
177
184
188
187
189
190
190
186
178
176
180
183
176
169
170
176
185
186
179
168
167
168
170
174
180
188
190
185
178
180
187
192
189
185
167
166
167
171
177
183
184
180
175
171
173
174
178
177
173
169
168
171
176
179
183
188
192
189
182
178
177
177
171
165
165
174
185
188
181
173
171
175
179
181
184
190
192
187
179
181
189
194
191
186
159
158
164
162
153
148
158
167
169
165
164
166
166
160
153
152
156
157
159
159
162
168
171
172
166
153
144
147
160
172
180
179
179
178
178
177
166
165
174
184
183
172
162
162
166
166
161
158
163
170
161
160
161
159
154
155
165
173
176
172
167
162
155
150
150
156
162
167
166
162
162
167
173
178
177
170
164
161
163
167
169
174
177
180
176
171
163
161
172
185
187
178
170
169
168
164
155
154
161
169
160
159
156
155
153
155
162
165
170
172
171
163
153
147
152
158
163
168
168
168
171
172
172
174
174
175
174
173
169
166
170
181
186
182
172
161
153
157
168
178
184
178
168
167
165
162
158
155
158
167
162
159
150
146
149
152
151
149
154
167
174
168
157
154
156
160
160
159
162
169
175
174
167
162
161
167
170
171
165
164
171
183
186
179
169
163
161
164
171
177
180
176
164
159
158
163
167
167
166
167
179
166
154
151
154
155
152
147
150
161
170
169
162
159
162
162
157
152
153
160
167
168
163
160
160
165
166
162
154
152
156
164
170
170
169
169
171
177
179
186
183
174
161
155
158
167
173
174
170
169
184
178
167
166
168
168
163
156
155
157
161
161
164
164
162
161
160
160
158
158
159
162
167
170
171
169
168
162
156
152
147
149
155
166
170
170
168
172
183
192
187
174
159
159
166
173
172
166
165
170
172
175
175
175
176
172
168
164
159
158
157
161
165
164
160
161
167
174
172
164
161
164
171
174
175
172
167
164
166
166
161
158
162
169
172
165
159
164
179
189
180
167
160
168
179
178
169
161
162
173
157
159
164
169
169
166
162
160
161
167
170
172
170
165
158
160
168
175
175
170
167
166
169
171
173
172
165
160
159
165
171
173
171
170
169
164
161
166
175
174
165
160
166
180
186
178
167
166
175
185
157
156
157
158
159
156
152
153
161
170
178
178
174
168
160
158
158
161
164
167
167
165
163
162
169
174
167
153
141
150
166
176
172
166
163
167
174
179
176
168
156
156
168
185
186
179
174
179
184
187
164
161
159
159
157
156
154
156
159
164
169
173
174
171
164
154
151
154
159
163
165
164
163
165
170
170
164
152
142
148
160
169
169
166
164
166
174
179
177
169
159
154
161
174
182
179
177
177
176
174
168
173
172
166
160
159
161
166
164
161
157
161
167
170
164
158
158
166
170
168
165
166
172
177
172
164
154
152
154
157
161
164
172
174
167
162
156
158
165
166
162
158
157
163
171
176
176
172
162
158
169
175
176
170
163
162
166
173
174
167
163
162
164
164
166
168
177
181
178
169
164
167
175
179
176
164
155
152
157
163
165
170
175
176
168
156
146
146
153
160
162
164
163
164
168
172
175
174
168
164
168
170
171
168
168
166
168
173
176
172
169
166
164
164
167
175
181
174
164
157
157
163
169
174
175
176
169
161
159
165
174
180
179
174
163
157
158
160
159
157
160
167
173
173
169
169
174
178
178
172
169
162
160
164
170
172
170
168
164
163
166
167
167
168
170
174
172
161
149
145
151
156
154
158
168
180
179
167
159
163
174
185
183
171
165
168
172
178
169
162
164
170
177
177
174
172
176
178
177
172
170
156
150
155
168
176
173
166
158
157
160
165
169
170
170
170
167
161
152
150
150
150
148
150
158
167
168
157
147
151
169
181
183
177
176
177
179
175
169
166
168
172
174
176
178
178
179
176
172
166
166
156
147
152
163
173
171
162
156
157
163
166
168
168
167
166
165
164
164
158
151
145
143
149
157
162
156
144
140
146
157
167
173
172
173
172
169
166
165
165
167
169
169
170
172
174
175
177
175
168
164
162
158
159
162
164
162
159
159
164
168
170
169
167
164
164
166
168
167
160
150
143
142
148
158
163
160
156
154
154
156
159
159
161
162
164
168
169
167
164
164
165
164
161
157
158
168
180
186
180
164
169
170
169
165
161
159
161
166
171
173
174
173
171
169
167
170
172
169
161
151
142
142
146
155
164
170
174
173
169
163
161
158
158
161
168
176
176
170
165
165
166
165
153
146
150
165
181
187
183
169
171
175
173
167
162
163
170
176
176
174
173
173
172
173
177
181
178
171
163
157
151
147
148
155
166
176
179
175
171
165
163
160
160
162
168
176
175
167
163
167
176
171
158
148
153
167
180
183
179
173
171
172
171
168
164
166
172
177
174
170
169
167
168
173
180
185
180
169
161
162
162
163
162
168
176
177
174
166
160
163
164
163
159
157
161
166
167
159
157
165
175
175
165
161
165
173
180
180
176
172
169
169
169
168
165
165
167
169
169
167
165
166
168
173
179
182
177
166
158
162
165
169
173
176
176
173
166
162
161
165
168
166
162
157
160
166
168
162
153
159
168
171
167
166
170
180
188
188
181
166
167
167
168
168
166
164
162
164
166
166
165
167
169
173
175
175
169
161
158
159
167
170
171
170
166
164
164
167
170
171
172
170
167
167
169
175
177
172
164
158
161
165
165
167
171
181
190
192
188
161
161
163
168
169
168
167
164
165
170
170
166
164
164
165
163
162
159
157
160
167
173
172
166
157
153
159
164
168
171
171
169
170
170
171
174
177
179
177
171
166
164
163
164
167
170
176
181
184
184
159
154
156
164
170
173
170
171
174
176
176
169
163
158
160
161
162
158
159
166
179
185
177
160
147
150
158
166
167
167
168
168
168
169
171
173
174
174
174
174
173
169
165
167
168
168
166
169
171
174
163
155
155
163
170
173
170
171
175
178
177
174
170
168
168
169
168
164
167
172
182
181
170
156
147
152
160
167
169
170
172
171
169
169
171
174
173
171
170
171
172
170
168
169
172
171
165
162
167
175
168
165
167
170
169
166
165
168
173
175
174
174
179
179
179
176
176
175
173
170
166
163
160
158
158
158
162
165
167
172
175
175
173
171
173
174
173
170
164
162
163
164
168
172
177
174
167
164
170
177
170
181
185
178
166
158
159
164
170
171
168
168
172
175
174
174
175
177
173
162
149
148
155
165
170
167
164
163
164
169
173
175
174
172
173
174
174
170
163
159
160
164
169
176
180
176
169
166
170
176
170
184
193
180
162
155
160
166
169
167
163
159
159
161
164
166
171
171
170
164
155
156
161
168
172
168
166
164
164
165
170
173
174
171
170
172
175
174
170
167
165
168
174
178
177
171
165
164
167
174
171
184
186
173
161
159
167
171
170
166
165
162
159
157
162
167
172
170
169
171
176
175
174
170
167
166
168
169
169
169
170
172
173
171
170
173
180
184
179
174
172
173
178
177
172
165
162
163
167
174
173
177
174
168
164
169
175
174
168
166
169
172
169
164
166
174
177
173
168
170
181
187
186
177
167
163
167
174
178
177
174
171
172
174
179
186
188
184
178
171
174
180
181
177
170
167
164
165
171
175
169
170
170
167
169
174
174
167
160
161
171
179
175
167
165
174
179
175
165
162
173
188
196
187
170
160
164
173
181
183
179
174
174
176
181
187
184
177
167
168
176
184
184
179
175
174
176
176
175
174
165
166
168
170
173
172
168
161
155
158
169
177
174
162
159
166
176
174
165
159
166
183
192
183
169
159
160
169
176
182
180
179
177
177
178
178
174
166
164
169
178
183
182
180
179
179
178
178
179
175
166
165
165
167
168
169
166
163
159
161
168
174
170
160
154
160
170
171
167
163
166
173
176
170
162
158
160
166
170
175
178
180
177
172
170
170
169
168
172
178
180
176
173
175
177
176
173
176
182
185
171
166
159
157
162
168
169
168
164
164
170
173
172
167
164
162
162
163
162
164
169
171
168
161
157
158
162
165
166
172
172
167
162
163
167
172
175
178
184
186
180
172
167
166
168
165
162
171
184
189
176
171
161
157
164
171
173
169
163
162
169
172
177
176
173
164
158
152
154
163
173
176
170
163
158
160
162
166
169
172
170
159
154
160
171
178
180
183
185
185
179
174
169
169
168
167
168
173
182
186
177
180
176
170
168
172
174
170
164
162
165
174
181
179
172
162
156
156
161
168
175
175
171
166
162
159
159
166
173
178
175
169
165
170
178
180
179
176
175
174
173
175
180
183
181
178
181
182
179
174
171
181
184
175
163
161
168
171
168
166
170
179
184
179
168
160
157
163
173
176
175
175
173
172
166
157
155
164
175
180
178
177
179
181
180
178
178
176
174
170
172
178
188
192
190
186
184
181
171
169
161
166
172
164
157
157
163
170
172
173
177
182
184
177
167
161
160
166
173
175
173
175
178
178
168
157
154
166
177
180
177
176
179
180
179
179
182
185
180
177
178
183
187
188
185
180
175
171
170
174
166
161
158
160
162
165
166
168
171
174
178
180
177
173
169
166
165
165
166
168
171
174
177
175
168
161
161
171
179
180
178
176
179
180
181
182
185
187
184
178
177
180
181
183
183
178
176
175
176
180
176
167
158
160
167
174
171
169
170
173
175
174
173
173
174
172
171
167
166
169
171
172
170
168
167
170
174
178
182
182
180
179
180
182
184
183
183
182
179
175
172
174
179
185
187
185
184
184
186
180
178
170
159
156
163
170
170
170
170
171
172
173
176
178
179
177
177
178
176
174
172
171
169
170
168
172
177
183
181
179
176
176
176
179
180
179
179
179
178
176
174
175
180
189
190
185
182
183
188
185
173
169
162
159
161
165
169
171
170
169
170
172
177
179
179
178
181
185
182
175
171
173
175
174
168
165
168
174
175
173
170
171
172
173
173
174
179
180
180
179
179
180
183
187
185
179
174
176
184
189
169
169
171
169
169
169
170
171
171
170
168
168
169
170
171
175
180
186
183
175
168
173
179
178
169
163
164
168
171
169
169
172
173
173
172
174
180
182
181
179
178
178
178
175
175
173
176
180
186
189
170
171
174
174
174
173
171
171
172
175
173
166
160
160
165
169
174
180
181
176
171
171
179
182
180
175
171
171
170
170
170
173
174
174
174
174
178
180
180
178
171
166
163
165
170
174
181
187
187
187
172
173
173
171
170
171
171
172
176
181
178
170
167
168
169
168
169
174
179
178
174
172
178
182
184
183
181
176
172
171
169
169
172
174
175
173
173
176
180
180
175
167
169
175
179
182
184
187
188
188
174
174
172
170
169
170
171
173
179
182
179
174
175
180
179
173
169
169
172
177
176
177
177
175
175
175
178
178
172
170
169
171
175
177
177
173
171
175
180
182
178
179
186
192
193
187
182
185
188
191
176
177
173
170
172
173
171
171
174
179
178
173
173
177
180
176
173
172
174
179
182
183
178
171
166
171
179
181
176
172
172
176
181
180
177
175
177
177
179
177
176
179
186
193
192
186
183
185
189
193
174
175
171
171
174
175
170
167
167
174
177
171
166
165
169
173
178
183
185
186
185
181
178
174
171
174
183
188
186
181
180
182
184
183
178
177
180
180
179
173
172
178
184
184
180
177
183
188
193
194
164
167
170
173
176
176
169
166
168
172
175
171
167
165
167
170
179
190
193
189
181
178
178
179
178
175
180
186
187
183
179
179
184
184
176
170
171
177
181
180
182
186
190
185
174
168
177
189
196
195
162
168
176
180
180
176
172
172
175
177
174
173
176
177
174
170
176
185
191
185
177
177
181
182
178
170
170
175
177
176
174
176
182
183
174
165
166
174
182
185
188
193
197
191
180
176
183
194
196
194
155
150
157
161
160
158
160
165
166
166
164
169
174
174
169
157
151
155
162
168
169
168
161
160
161
160
163
167
171
176
173
168
159
156
159
168
173
173
171
175
182
183
176
167
166
173
180
180
176
170
158
155
157
159
161
163
167
168
167
167
168
172
175
174
168
161
156
157
162
167
169
170
169
165
163
164
168
167
162
156
155
158
159
161
166
172
175
174
172
175
181
181
175
165
158
160
162
171
176
181
158
158
155
156
160
165
164
161
158
167
175
177
172
165
161
159
158
157
159
163
169
174
175
173
172
175
178
180
168
155
151
160
170
176
173
170
173
172
173
175
177
176
170
163
156
152
155
164
176
185
160
159
152
150
157
163
158
150
155
169
181
178
166
155
153
155
153
152
154
159
164
166
168
170
171
178
186
190
180
166
159
166
177
180
171
162
162
168
173
175
173
167
163
161
160
161
161
166
175
183
163
161
153
153
159
165
160
156
162
172
177
170
158
150
149
150
147
150
155
160
160
158
157
160
163
170
175
179
176
165
159
165
174
176
170
161
159
165
176
176
173
163
156
158
163
169
170
171
174
173
165
163
160
164
169
170
166
169
171
172
164
157
151
150
151
151
156
160
168
168
162
158
156
156
156
159
160
161
161
159
157
160
168
171
172
168
165
166
173
176
173
165
154
153
159
168
174
175
175
173
164
161
162
168
173
171
170
174
174
170
159
154
151
153
158
164
171
177
176
172
170
168
165
158
156
158
157
157
155
158
161
162
164
168
174
173
170
164
166
170
172
171
165
160
160
164
173
180
182
184
159
156
159
165
169
168
166
169
171
170
166
161
158
159
163
170
180
181
176
173
176
177
172
166
165
169
166
158
154
162
170
171
165
167
171
174
173
166
163
166
173
182
184
176
168
164
171
186
196
197
158
155
155
159
164
163
162
161
164
170
172
168
167
167
170
170
171
169
165
167
173
175
173
172
173
177
171
159
155
165
176
176
166
162
165
169
172
170
169
169
173
182
187
185
173
166
170
183
195
197
166
155
149
154
161
164
163
160
161
164
166
164
169
172
172
164
156
154
158
162
164
168
171
174
172
171
165
158
157
166
174
170
164
162
163
165
168
170
176
175
172
167
168
174
173
167
165
169
175
177
170
158
150
153
162
166
167
165
164
159
151
151
160
168
168
160
157
161
163
163
163
164
170
173
168
160
152
154
158
166
166
162
162
164
165
161
157
159
170
174
172
163
160
166
170
171
167
164
161
161
170
163
158
161
164
166
168
170
172
164
155
148
151
158
163
164
166
169
171
170
166
166
168
171
169
159
149
149
158
166
165
161
161
164
165
158
150
153
165
173
175
174
171
173
176
180
179
175
167
164
169
170
169
167
165
165
167
171
176
174
167
161
158
158
163
165
169
169
167
166
166
164
162
166
169
168
157
153
160
168
174
169
162
155
152
153
157
163
171
175
178
180
176
175
177
181
184
184
176
170
170
167
165
163
163
166
168
172
174
174
174
171
169
166
164
164
163
157
152
151
154
159
159
163
169
173
171
164
161
168
177
179
167
154
149
156
171
182
183
178
175
171
167
163
164
172
178
179
173
168
170
158
150
151
161
169
173
173
170
170
170
170
170
165
162
160
159
155
151
150
151
154
157
160
165
171
171
163
159
163
172
179
177
169
165
173
181
186
182
174
170
168
159
155
156
163
170
171
166
165
167
151
138
144
162
173
178
172
167
165
167
166
163
160
158
157
157
155
156
156
160
160
159
158
158
161
159
157
155
153
158
168
178
180
179
178
176
174
170
168
168
170
169
167
164
161
164
168
169
165
167
158
152
156
164
171
171
166
164
167
169
169
164
160
158
157
155
156
161
168
172
171
162
155
151
152
153
157
159
158
157
161
169
174
175
170
167
166
168
167
169
173
178
178
169
162
163
171
174
171
174
178
177
172
166
163
162
162
166
171
173
175
175
171
164
160
160
161
164
166
171
170
162
154
146
147
155
165
172
171
168
167
167
167
166
165
167
169
170
170
173
175
173
165
158
160
167
176
174
173
181
184
184
174
167
161
160
164
166
169
171
176
177
173
166
162
163
164
163
159
158
162
163
158
153
154
161
168
169
172
173
177
174
170
168
169
172
171
168
171
178
178
166
152
150
161
173
177
172
168
179
177
171
169
167
163
164
166
164
162
162
165
170
168
163
161
163
164
159
152
154
161
166
169
167
168
167
160
156
156
167
179
182
179
175
173
174
168
162
165
176
180
172
161
161
175
180
176
168
164
174
165
162
162
164
164
165
165
163
160
159
161
166
167
162
159
159
162
162
162
162
161
165
172
180
179
170
159
151
153
165
177
183
182
178
175
174
170
162
161
169
177
177
175
178
180
182
176
170
171
167
163
161
159
161
163
162
161
160
162
165
166
169
170
169
162
160
163
172
174
169
160
159
168
176
178
173
166
166
168
171
175
180
181
179
176
175
176
169
163
165
167
172
174
179
179
180
179
182
186
163
161
159
158
162
167
164
157
158
165
175
178
175
173
174
175
175
172
172
172
164
160
157
165
168
169
170
172
179
179
175
171
175
180
181
179
175
175
173
170
165
163
164
168
175
178
179
183
189
192
162
159
156
159
167
176
171
160
157
165
176
177
171
168
173
177
181
176
170
164
166
169
171
170
168
165
166
171
175
176
173
170
172
178
180
178
173
170
172
172
167
161
158
162
170
175
176
178
181
187
163
159
156
161
170
178
174
165
160
165
172
172
167
163
165
172
176
175
171
168
169
177
179
179
171
165
163
164
168
172
171
168
169
173
176
175
171
168
168
168
167
163
158
160
169
174
175
172
175
178
158
159
160
165
166
168
168
168
169
169
170
169
168
166
165
166
169
171
171
168
165
165
170
176
171
166
163
165
167
170
170
167
163
163
165
170
169
165
161
162
164
165
165
166
172
178
179
176
176
176
155
166
171
170
163
158
161
169
175
176
173
169
171
174
171
166
164
166
168
165
156
151
156
162
167
167
166
167
167
169
169
170
166
164
163
166
165
160
155
158
164
169
172
173
179
185
186
184
179
175
161
175
179
173
162
158
162
169
174
176
174
169
168
170
172
167
164
162
166
167
164
160
157
161
162
165
167
167
166
165
169
173
174
168
163
163
164
160
157
159
165
171
174
175
176
179
182
181
178
173
172
180
179
171
163
164
168
170
171
170
169
165
162
163
167
171
170
166
169
175
179
179
171
163
159
163
167
168
165
164
168
172
173
167
161
160
164
167
169
169
168
168
166
165
168
170
174
179
177
175
168
174
174
171
168
172
174
170
165
167
170
169
166
163
167
175
178
173
170
173
180
182
176
169
166
164
168
172
173
171
170
168
165
163
160
161
167
178
182
180
177
170
163
160
160
168
177
181
180
179
156
165
174
179
178
176
172
166
163
170
179
182
174
165
167
175
181
175
166
162
168
173
178
178
174
171
170
174
178
179
174
170
166
165
165
170
176
183
185
186
187
180
172
167
166
173
178
182
181
180
151
163
174
183
181
173
166
160
162
173
184
187
177
164
161
169
175
173
163
155
159
171
179
182
175
171
167
170
174
177
176
177
177
176
176
178
178
178
178
181
185
183
181
178
177
177
176
178
182
180
164
167
169
169
167
165
162
157
158
167
176
179
172
160
156
162
169
170
164
161
164
172
180
179
170
163
162
162
161
165
171
177
177
177
178
178
175
173
173
175
178
177
179
181
179
175
172
176
185
188
180
171
158
151
156
163
164
158
153
154
165
170
170
166
163
165
168
167
164
164
168
172
175
171
163
162
164
163
163
160
161
163
163
167
170
175
173
173
173
176
177
174
176
177
173
169
168
176
187
190
189
174
156
150
158
170
173
163
154
152
161
170
172
175
175
175
172
168
164
163
167
168
166
163
161
162
167
171
171
170
165
160
159
164
173
177
177
174
174
175
176
175
178
180
175
170
169
175
181
184
177
176
170
164
167
176
180
172
163
160
167
174
175
173
172
175
175
174
170
167
167
164
159
160
163
163
164
169
174
177
176
174
174
177
180
181
179
176
172
170
171
176
184
188
182
177
172
172
174
174
160
170
177
173
170
174
179
176
171
172
177
181
176
166
162
166
175
180
182
176
170
166
167
171
169
166
160
165
174
178
177
178
178
181
181
181
179
177
174
171
172
178
186
187
182
175
169
168
168
172
150
162
171
171
171
171
173
172
172
175
181
183
176
165
161
165
174
179
180
177
172
170
176
180
180
173
167
169
177
179
175
171
171
173
177
178
178
179
179
182
185
183
179
174
167
165
164
165
167
174
164
165
170
173
175
174
172
169
170
174
178
179
173
165
164
167
174
176
172
168
162
163
168
175
179
178
177
181
183
182
176
172
169
173
177
179
178
179
180
185
187
182
174
166
165
166
173
177
178
177
180
172
169
172
176
176
172
169
170
173
175
176
171
169
169
170
174
176
174
166
157
153
154
163
169
177
181
186
191
191
185
180
179
182
184
182
178
178
179
179
176
175
177
178
178
180
185
192
192
180
180
170
161
159
163
167
168
168
170
174
176
177
179
178
177
174
175
178
179
178
168
162
159
159
163
170
177
187
190
187
183
181
182
182
181
177
175
177
179
178
173
174
181
186
187
181
182
189
190
185
167
165
159
157
159
163
165
167
172
176
178
177
179
184
184
178
174
176
181
182
181
177
173
167
164
164
172
179
179
175
174
182
184
180
173
169
172
177
182
183
180
180
181
181
177
172
173
177
182
185
164
166
168
169
171
169
168
170
176
180
178
170
170
177
182
180
173
172
176
179
178
177
177
174
169
167
171
173
172
171
174
183
186
179
168
165
170
178
184
187
188
186
179
171
168
171
175
174
173
174
167
170
174
176
175
173
172
174
179
184
179
167
163
166
175
175
171
172
176
178
174
173
179
181
179
175
173
171
169
171
175
183
182
175
169
165
169
177
183
187
188
184
179
175
176
180
181
177
172
171
171
173
173
173
171
172
172
172
178
183
179
171
168
170
172
173
171
176
179
179
177
177
182
184
181
178
173
170
170
172
173
173
172
171
167
165
168
177
186
191
189
185
185
188
191
188
181
175
173
175
174
174
173
172
172
173
171
168
169
173
175
173
175
178
178
175
173
174
177
179
184
188
188
183
179
173
174
174
171
170
171
170
170
171
169
167
170
179
192
196
189
184
186
191
192
185
177
173
177
183
173
172
170
171
175
176
170
163
162
166
170
171
172
176
179
176
171
167
168
176
186
193
190
182
176
176
180
179
174
172
173
176
178
177
174
171
178
189
196
195
185
179
178
180
181
177
177
177
181
189
170
169
169
172
178
176
167
159
163
172
176
171
167
168
172
173
170
169
170
174
180
181
181
179
181
183
186
188
185
183
182
183
183
182
179
179
186
192
192
183
175
175
175
175
173
172
178
187
193
193
166
169
174
179
179
172
161
158
170
184
187
178
170
169
172
174
176
181
182
177
172
167
170
177
179
179
181
187
189
186
181
180
181
183
180
177
177
181
181
177
174
179
187
186
176
170
176
188
195
196
168
178
189
192
181
168
157
161
174
185
185
179
177
178
178
177
181
189
190
182
172
168
174
176
174
169
170
174
179
181
178
177
180
182
176
169
167
173
179
183
185
189
194
193
183
178
181
190
193
190
161
155
156
160
164
165
164
164
162
163
167
176
183
181
171
160
157
162
170
171
165
155
150
154
161
169
176
177
174
168
163
159
154
144
144
156
173
178
170
160
163
175
180
177
173
179
185
186
177
162
155
153
152
155
162
168
169
165
157
156
165
177
191
191
177
160
155
159
165
168
164
161
160
162
162
165
166
166
166
164
166
165
158
151
152
162
176
178
167
156
158
169
173
167
160
164
176
186
180
172
156
156
154
154
162
171
173
165
157
156
166
175
180
174
167
161
159
159
159
158
160
164
168
171
172
173
172
172
169
168
167
168
168
165
169
173
181
179
168
157
157
165
170
165
159
157
165
176
181
183
158
160
157
154
161
169
172
166
162
166
170
172
164
155
158
162
163
163
159
157
156
156
165
173
180
182
184
188
188
179
169
168
171
174
173
174
178
177
171
162
158
162
166
171
172
165
161
164
177
185
156
158
155
155
162
166
165
162
166
170
171
165
159
156
159
163
163
164
168
165
159
155
157
166
172
178
183
191
192
182
172
171
174
175
171
165
166
169
171
165
159
163
166
172
176
174
167
163
167
174
149
146
149
157
163
165
163
163
170
171
165
158
159
164
164
163
159
160
167
169
167
160
153
154
160
168
178
180
178
172
169
173
173
170
164
161
161
160
156
154
156
165
164
162
166
172
174
171
166
166
153
146
147
157
164
165
165
170
174
171
159
154
155
160
163
163
160
159
162
168
171
167
154
144
149
164
174
173
162
160
165
170
168
164
164
169
169
160
146
143
154
169
169
158
156
163
178
183
176
172
154
149
151
159
165
166
166
171
173
171
164
156
152
154
159
166
171
168
163
168
173
175
162
150
150
162
169
165
160
162
168
169
163
163
169
174
174
165
156
157
169
183
183
169
158
161
177
190
193
186
154
152
153
161
166
166
162
162
166
170
169
162
157
156
160
167
173
171
167
167
172
177
174
164
160
162
164
163
165
172
174
169
161
162
170
174
173
171
175
182
188
192
188
177
163
161
172
186
195
193
159
151
149
157
165
165
159
155
160
168
171
168
167
167
166
165
166
167
165
163
165
169
174
173
170
165
164
165
171
178
175
163
156
157
166
170
171
174
184
190
186
180
176
173
166
164
163
171
178
180
165
150
145
152
163
163
159
158
162
164
163
163
165
170
168
163
160
162
161
160
160
164
167
170
169
168
166
167
173
178
172
159
151
155
164
170
171
172
175
175
172
165
164
168
169
169
167
166
164
169
167
155
150
153
160
161
161
165
167
164
157
155
160
168
167
164
163
164
163
164
164
164
160
159
161
160
161
163
171
178
173
161
153
156
165
170
169
166
167
171
169
166
169
173
179
183
181
173
167
169
166
165
162
160
159
159
160
167
171
170
165
163
162
162
164
162
163
166
167
168
167
164
159
153
152
152
151
158
168
176
174
167
156
155
158
161
164
167
170
176
179
178
176
175
179
182
182
175
167
165
166
167
165
163
161
159
159
165
170
175
180
178
172
164
159
158
161
167
170
169
168
166
162
160
154
151
157
161
169
173
171
166
159
154
155
160
169
176
180
183
186
181
173
166
166
169
170
168
164
163
164
158
157
160
163
162
161
163
168
174
179
180
173
166
160
158
163
168
172
171
170
171
172
171
165
161
167
172
172
170
166
165
162
161
166
174
182
185
184
182
181
179
171
161
156
159
164
166
166
168
160
153
151
157
163
165
166
168
169
170
170
168
169
169
168
165
165
167
172
175
176
175
173
169
166
166
170
173
174
169
164
164
171
177
179
181
182
181
179
174
174
178
178
172
164
161
165
167
171
178
161
159
156
156
161
165
167
169
170
169
166
164
165
172
173
170
165
162
167
175
178
176
171
164
159
158
160
166
171
170
166
167
173
180
179
172
167
171
174
173
175
180
184
184
179
175
174
175
173
175
165
167
164
160
161
162
164
166
169
169
165
163
164
167
169
167
163
161
163
168
170
172
168
162
153
148
151
157
166
168
166
166
169
168
167
163
164
168
176
180
184
180
176
172
176
183
187
182
171
164
167
166
163
163
165
165
163
163
162
162
162
163
163
161
156
157
162
163
162
157
157
163
166
163
155
148
151
155
158
161
167
169
168
167
167
169
173
176
178
185
186
180
165
158
170
187
193
184
167
158
162
159
160
165
169
172
167
163
158
155
157
160
164
160
154
154
159
164
163
156
152
156
161
160
158
158
157
155
153
156
167
176
180
179
180
181
181
176
173
176
183
180
167
161
172
189
191
176
162
160
161
159
160
163
167
168
166
162
158
155
157
162
166
164
157
152
155
162
169
167
160
152
151
158
166
165
162
157
154
158
166
177
186
190
188
182
177
170
163
164
175
179
175
172
175
179
176
163
158
165
165
164
161
159
160
162
161
158
156
158
162
166
170
170
164
156
154
161
172
175
164
152
149
159
170
172
168
167
166
167
167
172
180
187
184
177
168
165
165
166
172
177
177
177
176
175
169
160
163
174
169
167
160
155
159
164
162
153
150
156
169
173
173
171
173
172
168
168
169
166
158
152
156
167
177
179
178
181
181
176
169
167
170
178
180
173
166
165
170
171
173
173
173
176
179
182
179
176
178
182
173
170
160
156
165
174
168
151
144
153
169
173
169
167
172
176
179
174
167
159
152
157
167
182
190
189
184
182
180
177
170
167
170
175
176
171
166
166
171
172
169
166
167
173
180
185
187
185
182
185
174
171
161
158
166
175
170
155
146
151
165
169
164
161
162
167
173
172
167
161
157
163
178
191
195
191
182
175
172
170
169
170
172
173
171
168
166
165
166
166
165
161
162
166
176
182
184
178
180
186
166
163
157
155
158
163
164
161
157
158
164
166
165
162
161
163
161
163
165
165
163
168
178
185
185
180
177
175
172
172
171
172
172
169
167
164
165
162
161
162
166
165
163
163
171
180
183
179
181
186
158
156
154
152
152
157
161
166
168
170
169
167
169
173
172
167
158
156
160
167
169
173
174
173
169
170
177
179
180
175
173
175
173
166
164
163
163
159
157
161
170
175
170
167
172
183
190
190
184
183
164
165
160
158
159
163
167
169
172
176
171
168
171
178
180
173
162
156
164
175
180
176
172
164
164
171
179
182
178
173
172
176
174
166
161
161
160
157
156
161
171
177
174
171
174
182
190
191
183
171
170
173
167
165
167
172
173
170
167
167
165
166
168
175
178
175
167
166
173
183
183
174
165
161
166
174
178
174
168
165
170
175
173
164
155
151
156
159
162
166
173
172
169
165
168
175
186
188
178
167
163
169
170
169
172
175
174
169
162
160
161
164
166
170
173
175
175
175
180
180
176
163
157
159
169
178
176
172
169
168
170
172
169
162
152
149
156
168
179
184
180
172
161
154
160
171
183
187
182
178
152
163
172
175
175
174
170
169
167
169
171
171
170
168
170
174
179
176
175
171
163
160
158
165
176
182
180
176
175
174
173
172
169
164
158
157
164
177
190
195
191
180
167
159
161
171
179
184
185
187
154
166
178
184
178
170
165
167
174
181
183
178
172
167
166
171
176
175
171
165
162
165
170
176
181
184
180
178
175
174
174
175
174
173
169
169
172
178
184
185
184
181
179
176
177
176
177
178
181
183
167
172
176
176
169
160
159
162
171
180
181
175
170
164
163
167
172
172
169
166
166
173
180
181
177
176
176
174
171
169
173
177
177
174
170
169
171
169
166
165
168
174
180
186
188
183
175
173
174
174
174
172
165
158
157
157
159
161
164
166
169
168
166
165
166
169
172
171
168
166
168
174
180
179
175
174
174
172
168
169
173
178
177
172
169
169
168
166
162
160
162
170
177
184
186
181
175
173
172
172
173
169
159
153
156
164
168
166
163
165
167
167
167
169
172
175
174
170
166
165
167
172
175
176
176
175
175
174
171
171
175
177
177
175
174
175
173
169
166
167
169
173
178
181
178
173
173
173
174
173
168
168
166
162
167
175
181
177
174
170
173
171
169
168
171
175
175
171
165
166
166
167
170
174
177
175
172
170
172
174
175
176
176
178
181
181
178
173
171
169
172
177
180
181
178
174
172
171
171
173
162
169
173
173
172
180
184
182
176
175
178
175
171
164
167
172
175
173
171
172
169
167
167
173
177
175
166
167
171
174
176
173
168
169
174
177
178
175
172
171
172
173
175
178
181
177
172
163
164
172
158
166
174
175
176
176
178
175
173
174
178
175
169
163
165
172
177
177
177
176
170
165
165
171
177
178
171
171
175
178
176
169
162
159
163
168
173
175
176
177
175
169
162
165
175
177
173
166
165
174
163
169
174
177
176
174
173
171
170
172
173
169
165
162
165
171
176
178
177
175
170
164
161
167
177
183
182
181
180
179
177
171
166
165
168
169
173
176
179
183
181
172
162
159
165
172
176
178
179
180
175
172
171
171
171
170
169
169
169
170
169
165
163
163
167
171
172
174
176
178
174
168
164
167
176
182
182
181
180
180
178
177
176
179
181
180
178
178
180
181
180
174
174
171
168
168
175
189
194
189
176
170
166
162
163
165
166
166
169
171
170
167
168
171
174
172
169
169
176
183
186
181
175
173
172
173
175
177
180
181
179
180
181
183
181
180
178
179
179
175
170
173
179
183
176
169
173
185
190
187
170
169
166
165
165
164
161
162
168
174
174
172
174
179
183
176
167
164
174
182
186
183
178
173
165
168
172
176
178
181
181
184
184
178
171
169
171
174
176
173
170
173
180
182
177
172
173
176
178
177
167
172
178
181
177
170
164
161
169
176
176
171
172
181
187
181
168
160
164
172
176
173
169
168
165
169
175
178
176
178
181
187
184
173
163
161
164
168
171
174
180
185
185
182
177
177
177
173
166
166
172
176
179
179
176
173
170
167
171
177
176
169
168
177
187
185
173
164
163
167
169
167
168
170
171
174
174
174
173
176
181
185
182
172
164
162
164
166
171
178
188
193
190
186
180
181
179
171
167
169
176
177
174
170
168
171
173
171
171
173
173
168
168
176
186
187
181
176
175
175
176
175
177
177
177
175
173
170
169
174
179
181
179
174
170
167
169
173
177
184
187
190
188
187
187
184
178
171
170
177
175
174
170
166
166
170
172
169
166
165
167
167
169
176
183
187
184
177
176
178
184
186
183
181
182
179
175
169
167
170
174
179
179
178
174
171
173
181
189
189
185
179
177
179
180
180
175
172
175
183
170
168
166
167
169
171
169
163
161
159
163
164
168
175
180
181
173
166
164
172
182
184
184
182
185
188
183
173
167
169
175
179
180
179
175
172
174
183
191
191
185
179
175
173
170
173
174
176
179
181
167
164
165
170
174
172
165
162
165
169
170
168
168
173
178
176
167
157
156
162
170
175
178
181
189
191
185
176
169
170
174
178
180
180
178
175
176
178
181
179
181
182
185
179
173
170
175
179
182
183
169
169
172
179
178
169
161
162
174
185
185
178
173
176
178
177
172
168
165
163
165
166
172
176
181
181
179
175
172
173
174
175
178
181
182
180
177
172
170
168
172
180
190
192
186
178
177
179
183
184
174
179
186
189
179
166
158
164
179
190
189
180
177
179
182
182
181
182
180
177
173
170
171
169
169
170
172
173
176
178
177
178
179
183
184
180
178
174
173
172
174
178
185
189
189
188
184
184
180
180
[truncated: 210,001 more chars]
