# Supplementary material for: Evaluating flow modulating treatment response in intracranial aneurysms using black-blood MRI in vitro
Source: Commun Med (Lond). 2026 Mar 27;6:170. doi: 10.1038/s43856-026-01413-z (PMC13031954; doi:10.1038/s43856-026-01413-z)
Supplement: Supplementary file 14 — Supplementary Data 11 [file 43856_2026_1413_MOESM14_ESM.zip › Data_Sup_Figure_5c/pump flow rate 0 mls/BB2/with derivo/24_BB2/1_aneurysm_array.txt]

203
188
294
257
209
336
293
240
200
348
296
252
327
287
229
298
243
212
224
215
201
181
359
342
314
294
272
236
180
424
396
376
363
325
265
213
427
410
407
380
335
292
233
411
417
402
372
339
283
197
414
402
378
352
308
233
394
362
345
318
253
338
328
312
250
307
281
122
172
186
178
178
189
297
331
337
332
323
302
261
222
440
447
432
408
392
381
346
276
205
470
459
434
427
435
412
353
298
249
461
446
437
438
423
395
367
326
250
451
437
428
418
410
394
356
288
198
422
422
416
404
387
357
301
221
419
409
379
368
360
313
226
386
347
352
358
315
221
326
335
334
283
323
297
232
85
137
203
272
296
277
275
298
288
237
187
295
351
407
433
422
416
424
407
368
326
265
187
445
473
491
489
472
459
450
449
426
366
294
230
485
476
474
463
444
446
463
452
411
369
333
266
455
451
452
451
450
447
435
419
406
388
342
236
440
456
473
462
437
425
422
412
390
356
286
442
452
446
437
432
423
402
377
346
298
403
401
426
430
404
389
375
347
294
362
404
402
372
373
378
348
281
374
366
347
356
361
327
256
335
336
341
333
291
217
322
324
309
260
293
278
222
74
127
188
225
235
235
253
257
212
89
160
228
302
377
400
372
366
395
397
350
297
238
179
301
385
436
485
498
469
460
472
468
443
415
362
280
195
405
464
477
489
500
496
481
471
466
471
468
430
375
314
232
472
480
471
471
474
464
448
453
467
463
441
413
387
341
235
488
484
468
462
459
460
466
460
444
431
416
406
392
318
491
474
454
460
484
483
459
441
430
411
394
388
356
249
454
442
451
467
463
456
452
438
411
386
375
358
277
425
435
419
411
436
451
433
411
387
370
346
274
421
382
367
406
421
407
400
387
364
326
251
361
352
382
387
378
378
372
350
302
330
353
360
358
354
351
334
277
302
331
333
330
332
313
245
277
293
301
306
273
249
268
264
99
154
210
229
233
222
124
167
217
278
326
346
352
374
378
326
255
196
80
156
259
334
398
462
480
453
437
461
471
440
395
339
256
155
261
381
452
490
525
528
496
478
487
485
475
466
434
369
289
197
347
435
479
485
487
495
494
484
474
469
470
479
465
428
381
312
201
432
468
470
459
468
484
475
462
466
473
472
460
434
409
385
306
468
489
485
483
481
473
470
485
480
462
448
421
400
402
372
268
490
508
499
476
468
484
489
479
458
444
419
394
398
395
316
479
482
458
456
466
468
469
463
444
420
400
398
397
330
433
439
441
427
422
443
456
446
424
406
394
381
323
409
426
397
382
412
431
431
418
400
381
356
297
389
376
368
390
403
404
397
381
368
339
260
330
345
367
379
377
365
359
361
325
230
288
325
350
346
335
340
345
298
263
302
307
310
325
310
245
240
267
292
305
260
242
260
256
167
185
119
159
197
256
311
342
350
331
270
207
108
197
266
324
378
420
437
438
456
461
422
364
307
218
113
230
355
424
467
512
526
502
478
487
499
488
460
418
350
250
145
236
351
449
494
516
535
536
514
496
491
486
481
480
465
430
370
275
230
341
406
442
472
487
488
493
500
499
489
478
471
479
476
453
422
376
276
365
392
412
445
461
453
461
486
486
481
483
483
484
476
445
415
407
359
250
367
424
469
479
471
477
482
476
473
490
490
478
469
436
402
400
394
327
434
478
494
501
501
486
469
470
483
480
463
449
433
409
403
407
359
243
425
459
496
497
472
462
461
464
468
458
440
429
422
419
413
363
251
403
447
460
449
441
435
436
447
452
440
428
424
418
400
352
255
388
406
421
420
405
402
418
434
433
423
413
402
379
330
243
360
380
392
386
383
395
408
417
408
391
389
368
302
336
345
349
356
369
384
392
376
367
379
363
278
276
286
305
332
361
361
349
348
361
337
257
214
247
286
320
327
331
346
335
286
196
233
271
294
324
345
307
231
192
238
274
302
310
262
225
252
256
240
132
169
222
263
290
300
266
198
122
204
274
325
373
403
421
439
424
368
312
254
60
145
262
351
414
464
491
485
470
482
498
484
446
397
305
191
93
164
304
429
481
504
532
540
518
488
484
499
507
488
459
414
330
209
114
195
320
438
506
522
529
536
537
530
516
503
495
488
478
466
456
421
340
221
159
302
426
458
450
472
497
495
495
513
519
514
495
482
478
472
457
443
418
339
219
370
428
399
379
419
451
441
443
472
483
488
489
488
489
484
455
430
425
396
306
362
373
409
446
454
438
442
457
459
462
479
483
478
475
459
427
412
403
364
269
384
473
498
487
484
486
482
464
462
473
472
457
454
455
440
415
406
382
305
451
474
489
513
511
487
470
462
464
462
448
436
440
444
432
410
380
307
400
438
484
488
462
448
441
444
453
447
432
428
442
432
403
369
306
379
419
439
434
421
415
420
430
436
429
423
428
420
391
356
300
371
394
409
402
397
394
401
413
422
413
405
408
392
340
270
362
367
372
369
364
370
391
408
392
377
394
391
328
245
315
320
328
324
339
367
382
373
364
377
367
315
256
273
287
310
341
353
360
372
361
326
288
226
251
278
309
327
352
375
348
295
213
245
283
309
334
350
324
266
227
271
299
304
300
270
250
268
262
137
178
213
230
228
193
179
235
284
331
364
389
410
377
295
222
90
187
294
381
439
470
467
464
486
483
438
389
329
223
109
202
323
408
469
513
525
496
466
473
499
504
483
444
370
266
80
143
237
371
473
500
511
531
535
515
486
477
491
505
490
469
451
396
286
139
248
394
505
547
541
537
540
540
539
533
516
509
497
477
461
463
450
389
283
124
217
368
485
500
474
486
508
500
496
514
521
517
505
494
483
468
458
453
441
389
281
174
313
437
461
399
361
396
428
414
410
431
454
464
470
477
482
477
461
447
446
424
358
254
390
420
381
358
373
401
409
397
397
413
421
431
455
463
467
473
470
455
437
417
392
327
338
317
396
477
490
474
472
472
466
457
458
464
462
451
457
466
459
431
406
397
357
242
281
415
508
519
520
535
529
504
480
473
471
466
449
442
453
457
431
400
387
357
254
377
432
445
476
516
513
479
461
452
455
459
452
435
440
450
429
395
380
355
263
361
364
394
445
467
450
431
426
432
442
442
429
430
440
424
392
376
350
270
364
356
386
428
438
420
408
409
413
422
426
420
414
416
405
372
328
266
379
363
384
403
408
392
380
377
401
424
409
390
405
407
367
309
241
368
335
341
363
365
349
352
384
405
396
383
392
389
358
305
310
279
303
327
327
343
364
373
382
396
385
360
345
297
269
264
289
306
326
340
351
372
396
381
351
322
250
251
271
294
317
340
359
377
370
345
289
228
247
276
315
340
348
348
339
303
245
274
310
331
331
319
293
243
264
276
278
267
140
199
234
266
312
340
336
289
210
93
175
273
350
399
430
448
468
488
459
378
302
238
99
171
284
388
461
511
526
503
488
506
511
477
433
382
295
191
121
190
285
389
450
491
528
535
501
466
466
489
497
481
460
418
343
238
102
214
321
427
495
504
510
530
537
523
498
489
493
498
482
468
470
445
362
237
88
182
321
451
537
563
553
548
553
553
553
546
534
525
512
481
465
468
467
429
342
233
74
166
291
427
515
528
508
506
508
502
496
501
503
502
502
500
491
468
459
460
453
419
338
230
109
239
393
484
480
418
375
381
391
381
377
391
400
413
432
461
474
466
456
464
467
444
399
316
164
317
449
459
397
347
339
351
361
363
364
369
375
395
424
440
455
463
466
472
463
438
417
369
250
389
453
383
338
383
439
454
460
471
470
456
448
459
464
453
450
463
470
464
440
416
411
392
287
405
308
321
445
532
539
540
555
545
514
499
494
489
469
454
457
461
455
425
397
399
395
308
260
310
435
502
501
508
534
525
492
476
469
468
465
454
443
449
451
423
391
395
395
317
295
366
404
409
428
469
481
460
444
440
446
453
445
429
440
447
424
393
395
389
321
338
359
371
387
425
462
463
442
426
429
431
434
434
433
426
420
411
395
369
316
390
393
387
395
427
451
438
416
403
405
421
437
423
403
411
412
393
359
303
417
390
365
365
387
399
389
375
383
403
416
406
398
408
402
387
359
286
404
360
318
312
342
361
358
372
389
388
394
414
408
388
380
355
270
384
330
290
305
335
346
356
364
368
388
412
403
383
368
326
353
308
291
303
314
327
344
365
384
400
394
384
352
281
329
285
272
289
312
348
375
386
386
383
367
316
273
292
321
358
385
386
377
366
330
269
287
309
335
357
356
344
330
289
271
282
293
297
285
273
232
231
159
183
208
249
252
220
187
125
218
309
345
365
403
420
406
364
294
226
92
162
258
360
442
480
492
500
509
518
496
439
378
320
233
95
172
273
383
459
504
531
534
514
502
511
514
491
457
426
367
262
81
187
283
376
454
487
500
519
524
504
483
478
484
481
467
466
451
394
290
40
147
300
399
462
506
513
520
536
544
537
524
511
500
487
473
471
477
462
399
283
108
250
400
484
532
560
561
565
570
573
568
558
546
530
516
488
475
472
466
439
372
269
85
212
366
474
523
540
537
517
502
499
497
491
481
478
486
503
498
473
463
462
457
426
366
272
138
301
450
506
493
454
409
374
356
354
356
355
350
357
395
445
469
454
446
464
472
452
417
355
241
109
203
366
488
484
417
355
318
311
322
342
344
341
337
355
382
410
444
455
452
466
472
454
432
392
287
259
418
488
427
359
353
374
405
444
474
470
446
440
455
453
433
441
469
468
452
445
434
426
406
317
444
454
366
349
431
503
528
546
567
552
518
508
509
499
465
456
465
462
442
422
412
415
414
343
383
303
339
469
548
543
529
538
524
495
488
484
480
470
454
443
445
443
423
404
414
420
359
235
256
296
407
476
475
473
488
484
462
458
458
459
456
443
428
440
446
426
407
415
416
362
268
273
330
391
427
457
482
486
473
462
454
451
445
439
438
444
434
421
412
412
394
352
285
332
361
402
441
462
478
480
459
438
434
434
435
439
436
417
413
413
405
387
350
289
381
375
386
400
420
434
424
403
401
416
421
421
410
410
420
409
398
389
347
272
375
361
364
365
368
376
379
381
398
404
396
401
423
424
401
391
387
340
263
390
376
351
333
350
371
374
376
383
387
408
432
416
392
383
370
323
382
351
329
335
347
346
352
371
391
412
424
407
391
380
344
296
351
334
319
314
322
346
379
405
416
415
402
394
373
324
344
317
311
331
358
390
418
419
410
406
395
363
302
320
326
344
358
380
409
411
398
394
381
343
272
322
333
337
348
374
386
378
364
348
306
316
322
321
333
356
358
331
299
310
307
302
319
325
290
284
276
271
170
196
91
161
247
283
311
343
331
299
277
238
99
150
206
305
405
440
447
467
463
440
419
383
327
258
94
173
268
349
428
497
520
515
519
522
517
505
479
444
397
317
87
165
273
383
462
502
521
525
519
514
514
516
513
495
473
463
430
328
193
140
271
376
449
502
517
512
509
509
506
503
499
489
475
463
475
473
417
309
191
84
226
391
457
477
516
537
542
548
550
546
540
530
503
480
473
482
479
447
386
284
179
77
163
334
470
499
513
553
575
582
590
590
579
566
554
531
514
501
492
477
456
419
360
278
189
123
271
428
502
515
535
552
527
503
504
506
489
466
460
478
505
508
485
468
462
447
417
371
301
80
187
356
481
506
500
487
446
379
338
343
353
340
315
322
370
434
472
462
450
464
472
451
421
374
279
130
249
408
504
495
444
384
320
287
296
327
333
326
313
325
344
377
435
461
450
452
468
463
438
403
319
172
295
440
506
459
381
329
317
357
423
465
462
442
438
448
427
397
426
472
463
440
447
454
440
414
345
181
322
458
478
403
352
381
445
500
543
566
547
516
511
521
499
458
452
464
456
433
434
438
436
423
371
249
339
451
420
337
342
457
555
563
542
537
519
492
488
500
495
483
457
442
435
438
434
432
437
433
390
291
419
357
280
314
449
543
535
505
497
479
462
468
475
469
461
444
432
438
444
435
429
438
432
390
317
320
256
279
377
458
493
517
521
493
473
474
475
466
453
441
441
451
442
426
424
431
413
380
335
265
280
335
388
447
507
526
506
485
470
460
462
454
444
444
441
431
421
421
418
405
382
342
322
356
366
383
421
457
472
465
436
420
436
448
440
424
419
419
430
417
404
402
387
334
393
374
349
360
402
432
426
410
400
414
425
422
410
415
431
432
411
394
399
389
333
388
371
378
402
405
396
400
406
406
405
412
416
432
446
425
396
387
392
382
330
390
399
395
372
368
387
390
382
392
410
424
437
447
420
393
391
387
368
320
396
375
354
358
364
361
364
390
417
430
438
437
423
411
411
395
347
291
385
375
371
362
362
378
395
418
435
442
437
430
432
431
397
320
389
377
363
381
399
394
405
434
449
438
430
433
427
377
285
360
358
383
401
392
389
418
448
443
423
414
397
337
354
377
391
399
394
405
438
451
426
392
357
295
370
377
403
408
400
415
437
418
367
311
350
382
399
387
381
393
379
321
324
346
341
329
327
304
95
162
216
267
301
287
260
128
169
248
331
370
400
424
395
369
379
355
275
85
165
252
313
387
463
487
488
495
475
454
462
459
418
346
94
168
282
386
437
472
515
525
513
517
519
511
504
498
481
450
385
264
155
264
378
465
503
515
522
513
503
506
523
525
514
497
478
478
463
379
248
115
224
366
447
483
516
531
519
504
498
499
508
511
500
481
469
484
477
419
318
212
132
89
164
317
461
487
481
520
555
555
550
545
538
536
530
504
483
485
497
477
418
347
264
184
131
241
408
511
502
500
551
588
595
598
591
576
564
552
526
512
513
509
483
437
384
330
280
221
96
184
334
467
511
504
527
560
546
520
517
511
487
465
463
481
508
520
501
478
465
438
403
373
328
241
119
250
409
491
495
500
509
479
406
351
348
350
324
300
313
363
430
482
484
463
467
469
449
419
383
312
158
308
448
506
493
471
422
343
290
282
304
316
304
292
303
316
350
425
473
461
452
467
466
436
406
350
226
95
202
342
459
507
478
412
332
289
321
387
431
433
429
429
431
396
364
404
463
459
438
448
462
445
419
374
262
117
224
363
463
480
422
348
328
383
464
524
547
533
510
508
516
490
448
437
454
453
439
446
457
446
430
395
297
236
380
461
433
354
325
403
517
558
546
537
521
494
490
502
498
490
464
443
440
442
449
452
447
437
410
336
387
452
395
314
329
457
561
553
513
499
482
468
475
475
468
461
452
444
441
440
443
448
451
439
412
357
255
432
370
293
321
440
518
526
531
527
490
469
482
484
462
447
443
450
453
439
434
442
449
432
402
368
276
345
276
302
396
458
496
543
551
508
476
476
478
475
464
451
449
447
437
432
437
440
421
399
372
288
264
300
377
416
436
475
500
494
472
447
445
463
469
449
438
435
433
434
431
417
412
403
373
295
310
367
388
385
407
451
479
463
433
427
445
448
441
436
437
438
434
423
410
412
411
379
307
351
368
377
411
454
464
449
436
433
435
436
440
445
450
448
432
412
409
416
417
386
317
354
375
417
439
428
424
427
422
421
437
449
445
451
456
438
417
419
426
419
382
317
383
405
405
395
404
407
404
412
441
457
447
449
458
449
436
438
440
416
361
295
395
396
409
416
413
414
426
440
446
450
458
463
452
450
461
453
403
338
391
423
429
421
430
443
429
422
449
477
469
447
449
467
450
387
321
398
405
410
432
446
431
416
443
478
477
448
443
457
432
366
311
382
406
432
447
450
439
444
472
486
467
447
439
405
338
430
438
442
464
470
454
458
479
478
446
410
360
290
444
432
457
476
459
444
460
466
425
358
292
406
421
440
432
421
431
422
364
280
353
355
358
360
357
327
258
239
242
242
108
183
260
318
372
408
396
367
345
104
178
254
338
403
431
460
479
450
436
464
456
375
273
80
128
234
344
408
452
490
499
497
500
480
472
495
508
477
417
318
88
162
260
381
474
496
500
521
524
510
515
519
516
507
501
489
474
431
332
217
135
247
369
463
506
514
517
523
516
505
509
532
537
523
499
477
476
470
417
321
232
103
191
316
438
486
491
511
530
520
503
498
496
504
518
514
494
484
489
473
423
350
267
187
150
257
389
491
496
487
526
557
547
541
533
525
522
520
501
492
501
510
478
413
340
275
221
174
103
198
322
451
518
503
505
553
588
593
592
581
568
560
547
520
510
522
520
490
436
371
321
305
277
189
135
257
393
486
508
500
527
565
570
551
534
515
489
481
480
489
512
529
515
493
474
438
404
392
368
282
73
169
323
452
494
488
503
523
507
456
397
367
351
317
304
329
379
439
495
506
483
475
474
456
426
398
342
225
76
202
376
483
501
491
499
464
387
319
288
284
291
274
266
286
308
347
427
481
470
455
469
470
434
408
379
271
97
243
399
482
499
489
449
368
300
299
339
376
393
395
397
394
363
343
386
448
459
445
452
463
447
428
404
306
134
281
415
476
478
443
364
308
338
416
479
509
509
504
501
496
468
432
417
434
453
457
456
460
452
440
417
338
158
300
429
471
449
381
311
339
451
525
536
537
532
509
501
500
496
486
459
447
449
456
458
457
450
440
423
367
259
152
293
430
475
431
350
327
417
525
539
509
503
496
484
479
472
463
457
465
461
450
444
451
455
449
439
423
382
289
262
411
474
418
336
351
464
534
521
513
516
492
473
482
477
447
438
456
465
453
437
443
457
459
437
414
385
309
380
456
394
301
341
465
520
515
536
545
503
477
484
482
471
461
457
457
452
440
442
456
459
433
405
385
326
424
354
274
319
442
499
496
507
520
499
479
466
471
477
474
457
453
453
444
441
447
442
429
408
388
341
334
262
304
402
457
461
470
491
498
479
456
453
469
467
453
458
462
447
439
437
438
432
420
400
357
276
294
362
401
429
468
499
494
474
452
450
463
466
457
463
466
454
443
441
442
442
434
413
369
301
282
344
376
404
453
488
481
463
450
443
457
475
475
457
454
462
461
457
453
452
444
420
370
298
339
397
410
432
452
456
454
445
439
456
485
481
456
453
474
479
466
460
461
450
419
364
288
408
430
418
435
462
470
458
458
470
477
468
465
478
487
477
467
467
469
453
417
361
291
405
402
425
469
480
467
468
472
457
447
468
497
489
460
459
477
479
451
418
363
284
382
405
441
459
464
468
469
454
444
464
494
489
459
460
488
484
445
414
357
398
409
428
461
472
471
471
466
466
480
487
474
473
488
474
428
386
319
401
423
466
477
475
485
489
476
474
478
479
473
460
438
389
322
444
477
483
477
488
494
482
468
472
479
460
423
384
324
463
475
473
475
475
469
464
478
476
438
378
316
416
442
443
433
430
438
451
433
378
303
327
342
344
347
349
340
303
245
317
342
346
344
123
200
296
372
418
458
487
483
456
425
374
81
147
234
331
415
457
468
487
505
491
491
514
505
437
343
137
197
297
402
462
486
502
498
492
494
491
493
511
514
495
458
386
268
140
249
349
443
511
524
518
529
531
514
518
526
527
512
493
481
482
462
393
294
90
204
336
444
501
516
518
524
529
526
520
520
541
547
532
503
477
473
471
447
394
325
158
268
381
473
498
493
513
528
511
506
504
501
502
522
525
512
497
488
468
440
409
356
282
104
224
335
425
491
502
505
532
542
523
522
529
519
512
509
504
500
512
510
481
435
381
331
298
247
138
270
386
466
509
517
526
551
570
572
573
569
563
560
539
508
504
519
517
495
459
399
353
355
348
244
89
177
318
433
490
511
513
531
557
578
570
545
515
504
503
501
495
510
526
519
498
482
450
422
424
415
330
104
223
381
478
491
496
514
531
527
506
454
402
363
331
328
363
410
456
503
514
492
477
477
467
440
419
373
260
101
263
433
502
489
495
519
505
438
367
307
285
272
248
244
280
323
368
438
482
470
456
469
474
439
410
402
314
115
299
453
497
486
494
493
424
336
289
289
318
340
342
342
343
334
342
380
431
451
454
456
463
448
434
424
346
148
328
460
486
482
471
405
328
311
350
403
448
473
477
475
457
430
405
390
407
454
470
458
454
454
449
432
368
241
173
341
462
483
472
427
326
291
372
460
500
520
532
524
512
501
487
463
433
433
458
470
460
451
447
447
432
386
294
168
330
455
488
464
393
317
346
453
508
507
510
512
496
486
478
465
456
458
464
455
447
456
455
442
435
428
397
323
135
293
435
494
449
360
337
428
509
509
504
513
498
475
473
468
445
438
462
472
448
431
451
464
456
439
420
398
347
113
251
405
486
423
315
344
483
544
513
515
533
509
486
491
483
460
455
462
462
450
440
451
469
467
442
414
397
368
287
216
374
459
386
286
338
493
555
521
510
521
511
501
494
486
476
467
459
463
465
453
447
456
461
443
417
403
385
314
333
430
367
280
331
458
523
516
510
510
504
493
477
474
478
469
455
470
482
459
442
446
451
446
428
413
397
337
374
294
322
416
463
490
515
521
502
482
458
457
477
473
458
468
475
456
451
455
461
456
439
422
403
348
299
308
401
441
455
498
517
501
477
451
450
478
492
470
454
456
464
474
477
469
461
451
433
407
352
280
392
465
457
464
493
500
481
458
462
490
503
483
456
459
484
496
488
471
463
461
448
413
353
258
361
467
475
453
477
502
496
480
488
504
497
481
477
490
501
494
482
472
468
469
459
421
357
266
393
452
452
466
500
504
492
493
489
479
473
491
507
498
477
474
483
480
471
463
428
356
405
444
457
479
500
500
486
474
471
474
485
499
493
474
479
502
494
469
460
423
331
446
451
452
477
498
491
477
478
481
483
489
488
485
489
504
493
461
443
395
277
452
441
452
479
493
486
487
488
486
484
480
478
472
474
467
447
409
327
453
451
465
482
487
488
486
483
479
472
463
452
446
443
414
339
463
475
489
489
478
470
468
470
480
475
459
442
410
339
448
479
486
478
463
460
472
492
486
457
412
332
376
408
428
433
433
438
436
409
359
217
262
287
290
284
286
356
409
420
414
405
367
139
212
313
412
469
492
509
522
523
508
477
426
342
86
150
224
306
392
468
496
490
490
504
512
522
524
503
459
394
299
115
201
280
360
432
478
498
510
504
487
490
499
509
506
491
487
483
440
341
75
199
329
416
470
512
526
525
540
541
521
523
532
536
511
484
481
491
489
442
357
255
135
271
399
479
503
511
527
532
534
534
530
531
540
548
533
508
490
480
477
472
448
394
314
99
221
335
422
482
497
501
526
531
505
504
514
508
503
520
529
524
506
488
472
465
462
438
374
267
149
292
394
444
486
513
525
538
530
507
512
531
521
510
508
507
510
512
500
480
467
443
409
383
321
193
86
185
332
432
474
507
534
543
540
542
546
552
557
560
559
531
498
499
509
504
495
484
450
407
413
403
289
123
223
367
460
494
520
538
534
537
560
569
543
524
526
532
518
498
501
513
508
498
487
468
446
453
451
372
222
143
276
418
485
492
510
530
529
530
532
497
443
399
373
376
411
446
470
498
508
490
471
475
476
460
438
403
297
152
326
468
497
477
502
539
528
481
419
350
310
284
246
247
299
355
400
450
479
467
453
467
476
452
419
417
358
158
354
485
493
475
503
525
477
384
302
267
283
293
281
281
294
313
352
393
424
448
459
462
468
456
432
430
387
252
172
361
479
487
487
502
456
367
303
292
325
374
413
425
420
394
376
377
373
396
448
476
462
454
458
452
435
396
299
181
356
467
488
500
482
369
278
305
382
439
477
506
515
503
482
460
428
401
414
452
472
461
452
452
454
437
402
335
175
341
456
492
495
439
320
285
379
473
506
514
515
500
488
492
481
449
432
445
450
448
459
455
446
444
437
410
362
269
156
317
443
496
469
376
307
362
467
512
520
523
504
472
463
476
464
451
448
454
439
436
458
467
451
444
434
414
384
315
135
281
422
495
435
315
310
444
532
515
510
531
517
491
484
476
463
455
452
450
445
446
459
470
463
447
429
416
406
342
109
237
396
487
414
290
327
491
562
517
497
520
525
516
506
489
470
459
451
457
463
461
456
457
459
449
432
420
417
360
183
356
463
404
305
349
486
546
526
514
514
508
505
495
484
479
466
452
467
485
468
450
447
451
453
440
424
419
375
259
288
434
411
329
363
464
508
522
539
522
493
482
469
466
483
475
455
468
480
466
457
455
454
459
447
428
420
390
295
395
421
328
352
458
499
503
528
526
501
479
455
460
489
486
460
455
468
473
477
474
465
462
455
437
424
399
316
406
314
315
449
524
497
489
515
516
493
467
474
501
496
468
459
472
486
496
492
473
463
462
451
434
405
323
329
304
413
516
506
476
501
520
505
490
502
513
497
478
481
492
498
502
502
485
470
468
463
442
409
336
354
366
445
489
486
496
507
504
499
504
499
490
488
495
502
499
493
497
493
479
471
465
449
414
334
359
387
460
496
492
494
503
510
497
480
486
492
495
498
499
495
497
500
485
464
462
453
404
305
402
455
488
483
482
501
519
503
485
488
490
489
495
502
504
504
501
486
463
460
446
370
438
466
474
469
475
490
496
495
495
493
495
499
499
492
485
479
469
466
458
408
298
419
467
474
451
453
475
490
489
488
492
497
483
462
456
457
464
462
417
319
424
473
467
465
478
482
469
462
465
473
473
463
464
471
461
410
309
403
456
487
498
490
481
471
469
478
495
494
485
469
410
287
327
403
436
452
477
491
485
485
488
469
423
364
209
247
289
345
374
372
361
342
318
392
437
463
467
449
437
412
356
140
232
318
412
495
526
527
526
525
530
533
511
461
387
63
134
240
327
382
440
494
515
499
484
490
515
532
518
488
468
433
359
51
140
262
360
418
453
475
495
517
511
484
485
506
514
491
473
482
498
476
398
278
103
249
388
457
481
505
518
524
543
546
524
522
536
534
508
485
490
506
506
473
403
299
66
185
332
442
490
497
507
529
538
533
533
532
532
536
537
527
513
505
497
488
485
474
428
356
134
276
391
451
486
497
506
534
535
507
505
520
512
506
518
525
521
514
494
476
480
485
474
431
319
87
194
347
436
460
489
517
533
541
531
510
514
527
518
510
507
509
513
511
487
480
493
484
457
435
367
218
114
230
379
464
483
508
542
547
530
527
532
536
535
548
548
518
494
497
501
487
488
504
482
447
445
423
317
147
267
405
478
498
525
547
532
515
534
552
537
521
537
549
525
496
492
498
495
494
491
481
467
468
461
394
258
182
324
443
485
494
525
539
518
517
534
519
482
446
430
438
462
475
471
482
494
487
466
465
479
473
452
426
332
70
202
378
483
485
477
517
544
529
503
464
406
365
325
279
286
344
396
424
452
471
467
456
462
481
467
429
425
391
257
59
210
394
490
481
475
514
539
505
430
343
289
279
268
237
241
271
314
371
412
436
452
465
464
474
465
428
424
420
320
69
211
382
472
480
495
524
495
409
322
275
278
311
338
345
339
318
323
356
381
402
445
470
465
466
466
447
430
427
360
85
204
361
456
482
516
521
420
298
269
316
372
411
445
461
452
425
404
383
374
400
442
462
462
461
462
459
441
423
384
269
83
195
350
451
487
514
481
349
261
316
422
479
491
494
486
477
486
476
423
389
410
438
446
461
460
454
461
452
423
392
320
183
337
445
489
483
403
299
302
414
503
530
525
503
471
464
492
497
448
405
415
437
449
463
463
455
456
452
428
409
362
162
310
432
492
448
326
278
379
497
522
517
524
515
487
477
483
480
455
422
425
447
459
465
463
456
451
447
433
425
378
131
261
410
495
433
298
297
444
538
512
491
513
524
514
497
479
467
459
440
441
461
468
465
458
450
447
447
435
430
381
255
87
204
374
483
427
316
340
472
535
513
502
506
510
511
499
483
473
467
454
463
472
471
463
451
442
451
453
436
421
389
287
141
312
454
427
341
372
477
515
521
537
519
495
497
488
480
486
473
458
465
478
473
466
454
444
458
460
436
425
416
336
77
231
415
433
340
370
479
516
520
545
534
507
492
478
476
490
477
451
464
482
481
478
467
455
463
465
442
430
431
368
142
348
420
327
338
471
535
513
513
528
523
505
483
482
495
482
455
469
487
490
492
492
475
467
469
450
433
431
377
246
371
339
327
443
532
509
482
508
524
510
497
505
510
492
476
481
492
495
504
513
498
483
473
456
437
430
383
291
371
365
405
480
502
493
502
501
493
499
512
507
501
494
492
493
500
506
509
499
486
474
459
444
441
387
342
388
390
434
490
513
503
489
492
509
508
497
502
503
491
493
507
510
499
491
482
470
459
461
452
374
313
377
430
477
502
497
497
511
520
506
499
503
500
487
496
515
517
505
493
481
467
462
469
440
332
289
396
452
473
481
486
495
499
500
505
509
505
503
512
517
511
501
485
470
464
470
452
381
277
379
445
478
479
462
461
475
497
502
502
507
514
501
485
479
474
463
468
450
382
272
250
374
466
484
465
462
473
477
473
471
474
478
475
466
475
481
471
437
363
242
372
441
475
497
497
481
480
477
473
475
489
488
488
483
444
340
196
288
388
452
466
472
501
517
506
497
503
489
445
394
313
188
260
300
348
404
424
415
404
389
357
288
378
453
481
488
494
477
455
444
412
333
215
333
406
475
534
543
531
525
521
526
543
532
489
423
344
90
188
317
408
441
467
502
516
498
478
482
510
525
506
484
483
467
410
303
69
168
307
409
456
473
473
490
521
515
482
482
509
507
479
473
494
510
491
432
325
45
133
288
420
473
489
503
510
518
542
545
524
523
536
526
501
494
508
512
501
484
436
337
92
234
383
470
494
497
508
525
529
526
526
526
528
531
528
517
511
511
506
493
487
477
438
372
74
167
324
436
476
496
500
502
527
534
510
505
517
514
512
515
514
511
507
496
486
489
482
466
442
345
110
231
385
465
479
499
516
523
536
538
528
521
517
513
510
508
507
516
509
484
484
506
491
461
447
386
237
135
267
410
483
493
508
536
538
526
530
537
530
512
522
527
507
496
510
506
484
486
508
494
462
449
420
323
65
164
302
432
493
501
518
538
529
507
523
544
524
507
527
543
522
496
491
494
492
490
485
483
477
469
456
402
287
84
209
361
462
488
499
525
533
509
505
526
530
508
482
476
489
503
492
468
470
489
487
464
462
482
482
460
441
363
91
241
408
487
483
491
527
536
516
508
495
461
427
382
338
355
408
436
441
455
472
478
466
461
482
477
441
436
413
291
94
249
414
483
479
490
529
538
510
465
405
349
319
276
234
248
295
346
404
437
449
463
474
470
478
471
429
421
440
364
100
246
390
459
475
503
535
513
445
367
310
290
282
274
268
268
269
299
363
409
430
450
466
470
475
471
440
426
452
413
256
112
239
380
449
472
514
536
464
347
279
286
319
339
360
376
367
345
341
353
378
414
442
450
465
471
472
469
450
443
419
310
106
230
375
454
476
514
509
398
281
276
352
412
431
443
446
442
441
428
379
354
398
439
447
462
467
466
480
470
430
405
353
91
217
369
454
480
491
445
332
278
349
449
492
495
491
476
471
491
488
416
356
390
444
463
465
466
465
476
470
431
412
383
268
193
337
439
484
464
369
284
323
441
510
515
510
508
489
478
488
492
443
384
400
453
469
468
468
463
458
458
440
424
394
281
157
285
414
488
445
325
286
389
504
523
503
504
509
500
476
470
477
462
429
424
451
470
470
469
455
448
457
446
428
388
292
105
229
381
477
429
319
320
441
521
515
501
505
503
504
486
471
475
474
462
453
456
463
476
468
445
449
462
446
418
396
328
170
331
453
419
324
354
463
508
509
525
519
505
509
496
484
486
478
469
469
468
472
481
468
445
457
468
446
423
422
374
106
257
422
422
326
360
469
502
511
547
544
516
513
501
485
482
472
460
476
487
483
484
472
455
466
475
452
430
438
398
266
172
373
422
326
344
464
515
508
529
540
526
520
498
483
482
477
464
481
499
493
490
487
479
479
481
456
432
433
402
282
107
285
392
346
340
452
523
502
493
514
519
513
504
500
499
494
484
486
490
493
503
507
501
493
487
460
434
431
404
293
182
324
370
364
423
495
500
491
501
496
490
506
518
513
510
505
488
485
501
511
505
495
492
488
465
442
445
407
278
217
337
378
406
457
495
513
510
488
487
511
515
510
512
507
485
486
509
513
490
480
489
485
468
463
469
406
219
322
391
441
481
509
512
507
511
515
505
502
512
505
483
493
517
514
495
490
493
481
465
471
468
382
198
317
409
460
482
489
500
509
507
494
502
521
514
508
514
518
515
509
499
481
467
465
459
420
305
179
312
414
464
481
481
479
478
480
496
514
516
518
518
511
503
504
488
458
460
454
405
310
172
305
421
483
483
468
473
478
482
483
485
487
488
485
479
488
485
466
445
395
156
306
418
460
478
498
499
487
490
488
482
480
490
487
484
483
454
378
244
328
416
473
487
495
520
532
516
504
509
495
451
406
345
218
290
343
396
439
453
442
432
420
393
314
338
409
479
498
498
511
500
475
471
455
377
297
412
464
505
541
537
525
530
529
528
543
540
509
458
397
138
242
374
454
473
480
499
509
495
482
486
508
506
494
495
504
493
446
349
102
210
338
426
470
483
475
487
520
517
486
490
511
496
474
490
513
509
489
450
365
63
167
318
428
469
493
513
510
514
541
545
524
527
536
522
503
510
517
505
487
484
463
379
46
117
271
415
480
495
504
511
520
520
521
521
522
529
532
527
511
505
505
501
491
490
483
449
385
88
198
361
465
494
506
504
496
519
528
510
501
511
516
516
511
502
496
494
495
499
502
481
453
439
360
130
260
409
481
495
509
511
509
524
544
536
516
507
509
514
507
503
512
507
486
492
511
489
451
444
398
258
54
155
294
426
492
501
507
522
524
526
538
550
524
495
503
515
503
500
516
511
487
487
505
493
463
449
418
328
68
185
330
447
500
504
509
522
524
512
525
543
519
491
507
526
513
495
493
495
498
490
481
483
483
468
447
407
307
90
231
383
470
493
505
515
520
505
506
524
533
516
494
493
514
519
494
466
468
491
492
473
467
482
482
466
454
387
234
105
261
420
486
491
507
533
524
502
505
511
494
472
431
400
424
463
469
456
463
481
491
483
470
479
480
456
450
425
308
112
269
417
479
489
513
541
533
505
485
458
418
373
317
277
303
359
403
443
465
467
478
489
477
476
473
440
428
445
378
128
275
402
458
480
512
539
525
474
418
375
334
291
250
236
249
280
333
400
445
461
467
472
475
475
472
448
433
458
429
279
133
276
403
454
471
504
532
496
406
327
300
296
286
282
292
288
289
308
348
401
445
459
456
467
472
473
477
462
454
431
335
122
268
412
467
466
495
514
450
332
269
286
329
351
372
386
375
365
354
333
350
416
458
455
465
470
470
487
479
433
406
368
257
104
248
403
466
472
492
484
388
287
285
354
411
437
462
467
457
450
429
362
326
391
461
469
465
473
475
482
472
428
403
392
296
89
218
362
444
473
478
428
330
291
364
456
487
488
503
503
486
483
476
412
352
390
460
470
465
482
481
464
459
441
423
406
318
179
306
411
470
453
374
304
342
453
522
518
501
502
493
472
472
487
460
412
411
443
459
468
485
477
458
458
449
428
403
339
126
253
379
451
425
331
309
407
506
528
512
502
499
490
470
471
490
489
463
440
435
454
484
487
465
458
463
449
418
411
375
84
196
342
442
405
309
333
449
509
506
513
515
507
506
492
480
487
485
475
465
456
466
491
487
463
464
469
449
423
422
402
287
128
284
432
410
308
346
462
495
496
534
538
515
515
503
484
480
477
474
483
485
487
491
485
469
472
476
458
432
430
408
297
68
207
397
421
323
351
465
498
498
533
538
513
510
498
480
481
484
484
490
495
492
490
487
482
483
485
466
439
431
408
310
135
322
409
353
354
460
514
500
504
517
511
508
504
496
496
506
503
490
483
494
500
496
495
494
492
471
445
433
407
315
219
358
376
366
435
502
498
496
510
505
498
511
516
514
517
513
488
482
502
511
497
484
491
494
477
455
445
410
302
250
346
374
416
468
492
511
522
505
499
516
518
513
513
510
489
489
511
510
485
477
490
494
480
470
467
415
277
243
343
406
448
482
518
532
521
517
516
503
498
510
504
489
499
515
507
491
496
504
493
471
466
468
400
237
351
430
476
498
502
503
513
508
488
496
518
515
509
513
513
507
507
509
496
477
462
452
424
327
224
357
450
483
479
477
489
487
484
494
517
519
518
517
511
503
509
496
467
466
461
410
319
95
218
349
446
485
483
477
481
482
485
491
491
491
493
490
483
492
487
471
463
422
308
194
346
444
474
487
501
503
499
500
495
489
490
496
488
483
483
464
406
183
277
355
431
484
506
520
536
538
523
515
519
504
460
418
363
236
312
375
431
459
467
462
449
442
420
343
377
429
486
500
502
520
516
491
489
477
412
359
462
495
518
536
529
525
540
539
534
531
534
522
492
439
366
199
305
414
471
482
483
494
502
495
489
497
505
487
481
508
523
504
466
391
154
264
369
432
469
485
475
485
519
519
493
503
514
489
475
504
522
497
477
464
404
285
95
208
344
428
461
495
525
515
514
544
547
528
534
541
524
514
521
515
488
472
486
487
420
303
59
147
297
425
475
490
505
521
524
520
521
520
520
532
534
524
511
501
494
490
493
499
496
469
402
290
102
222
380
472
498
506
502
497
515
524
506
492
503
518
521
507
490
485
486
491
508
516
488
457
445
376
70
149
283
421
486
500
512
509
504
519
540
532
508
502
513
521
506
496
506
506
491
498
517
489
453
451
415
285
80
180
319
435
492
503
507
514
518
522
538
551
523
495
508
519
506
500
514
512
494
493
502
492
467
454
428
339
211
95
218
353
450
497
505
503
510
517
518
525
541
517
489
502
514
506
494
494
497
501
496
486
487
482
464
446
412
320
113
258
394
465
490
507
506
508
510
515
525
525
512
496
500
510
510
488
470
479
497
498
483
479
481
475
466
461
402
252
124
276
415
476
492
514
529
520
506
511
514
504
487
466
454
471
488
483
473
480
488
495
492
480
475
476
470
462
430
317
131
284
413
474
497
524
546
535
507
496
488
460
423
378
353
381
427
458
476
482
479
486
494
480
472
476
464
442
438
376
227
147
295
413
468
492
518
538
530
495
461
434
393
332
282
269
295
345
399
444
468
475
479
480
473
469
476
470
448
449
421
296
151
303
426
467
474
496
522
512
458
391
345
310
269
246
248
259
288
333
378
426
467
475
467
471
469
472
486
474
451
427
351
133
292
435
475
466
484
509
486
397
305
264
272
286
299
307
301
301
308
325
376
448
478
466
471
472
469
486
479
434
407
383
288
105
265
420
471
465
486
503
443
326
257
273
323
366
403
417
399
375
349
322
338
420
475
465
467
489
482
472
464
429
406
405
322
94
235
380
448
465
485
476
386
284
288
372
428
451
480
492
470
448
423
368
340
400
461
457
461
496
500
466
452
442
426
419
349
199
327
417
454
461
425
343
303
378
481
507
494
498
496
478
479
479
432
383
397
433
447
462
497
496
464
456
451
432
424
384
146
277
387
442
432
364
316
366
470
528
522
503
499
491
471
484
501
476
432
412
421
452
487
497
478
465
460
449
423
425
414
302
96
220
355
441
411
318
319
428
509
514
510
510
506
500
486
484
494
485
456
437
438
466
499
496
473
465
460
449
424
424
423
320
153
315
446
415
309
342
466
506
493
514
516
498
499
493
483
489
486
472
466
474
481
494
489
475
468
464
459
442
426
412
326
90
247
422
421
323
365
480
504
491
515
516
486
490
492
487
489
497
489
481
486
487
484
484
483
480
473
468
453
432
411
338
167
349
413
353
369
476
514
496
509
516
495
497
501
499
499
513
505
481
472
486
489
485
487
489
482
474
462
439
411
337
240
372
375
370
447
509
498
502
519
509
504
515
513
507
514
514
488
476
498
505
487
481
481
484
481
472
449
413
325
125
273
358
380
430
481
493
507
528
519
511
521
518
500
501
506
496
499
510
508
488
480
481
485
484
478
462
416
301
266
367
428
464
486
517
536
528
521
518
504
493
494
495
499
511
515
500
494
502
503
493
475
465
461
406
267
383
457
493
508
505
503
509
506
490
492
508
506
504
516
512
502
500
510
504
488
468
450
423
337
118
257
395
478
493
476
474
490
486
481
498
516
514
512
513
507
499
498
494
480
484
474
415
320
113
250
379
457
485
489
487
481
476
485
492
490
491
497
493
481
486
486
482
484
445
321
218
362
455
488
497
501
500
504
503
490
490
505
507
491
482
485
470
419
201
296
375
442
489
517
534
539
535
529
531
532
514
473
431
367
158
253
329
395
449
470
478
479
468
459
441
371
270
288
281
397
445
482
496
505
522
520
501
496
486
437
367
388
473
507
525
531
527
534
542
538
531
524
528
537
523
469
397
261
368
448
479
485
487
494
501
500
494
497
501
482
479
520
534
505
475
429
309
214
332
415
454
479
491
483
491
520
519
496
509
519
492
484
511
511
482
475
483
441
329
141
258
376
437
463
502
534
523
521
545
546
533
538
549
534
527
524
504
477
477
493
503
453
329
79
181
320
428
467
482
506
529
532
524
523
522
522
532
531
523
515
505
487
490
503
506
500
485
422
299
114
241
388
470
495
503
503
505
521
522
503
491
499
514
513
496
488
489
491
498
513
516
490
466
457
396
75
162
299
428
485
499
513
516
512
520
532
523
503
501
521
525
500
489
503
507
496
500
510
491
465
468
438
310
103
209
345
445
488
500
511
520
519
517
527
539
521
505
521
527
506
493
505
505
496
496
502
494
474
464
443
357
222
125
255
381
450
487
503
502
508
515
516
518
530
516
501
514
515
499
488
486
490
499
501
495
492
482
460
443
415
326
144
286
403
455
482
506
505
504
516
522
521
513
505
501
508
507
494
484
476
485
494
494
491
489
480
463
461
459
405
268
152
296
410
462
487
511
527
527
521
517
511
498
489
487
487
491
489
480
482
489
486
486
490
487
477
473
476
468
431
330
156
300
412
470
496
517
544
545
519
499
495
479
456
435
431
447
471
481
486
489
482
482
489
479
468
481
485
457
435
384
260
162
313
420
476
497
512
532
536
508
483
470
442
388
350
344
374
421
458
470
471
474
481
483
472
465
483
491
463
442
420
326
162
315
432
477
487
499
513
515
489
449
404
357
306
269
262
289
345
397
423
445
474
480
479
478
467
471
494
482
448
427
375
254
138
293
430
474
475
491
507
505
455
372
300
275
264
253
245
255
288
327
367
419
473
484
476
483
479
466
480
481
439
416
406
317
108
270
415
467
469
487
508
478
386
286
249
273
304
319
321
312
302
305
327
385
459
479
461
478
500
480
461
460
437
422
424
350
103
250
390
454
468
485
493
430
309
250
296
355
384
409
421
407
381
353
328
351
423
462
448
460
504
498
457
445
445
435
434
374
98
218
349
434
461
470
461
381
280
296
398
452
452
463
473
464
455
432
372
345
385
435
448
461
493
496
464
453
452
439
434
400
160
299
406
448
452
407
334
316
396
485
504
490
492
491
482
490
486
428
373
372
416
462
485
490
480
471
463
450
430
431
428
322
106
243
377
453
437
353
314
387
485
518
512
505
505
503
488
494
500
465
412
394
426
474
500
489
475
468
460
451
432
431
435
338
183
343
458
429
324
335
452
518
509
505
499
492
493
493
494
497
481
448
436
457
480
492
486
477
466
457
460
454
435
422
347
123
285
436
419
324
368
488
516
489
499
496
474
483
499
499
498
491
468
458
472
482
479
481
487
476
460
465
466
443
419
352
197
364
407
345
374
487
516
489
499
511
492
493
508
506
498
498
486
469
469
483
484
482
493
492
465
469
474
450
419
352
100
254
372
366
368
457
512
494
497
517
509
504
513
509
494
497
502
489
482
494
496
491
485
480
469
477
479
451
416
340
137
278
357
381
443
498
495
498
516
514
508
515
510
490
488
501
507
509
509
504
494
483
474
473
485
479
453
416
318
149
279
380
450
489
492
504
519
521
518
516
508
491
482
485
502
516
515
498
495
496
494
485
477
466
456
410
156
290
409
476
499
501
501
505
514
508
501
502
502
489
497
515
513
496
494
504
504
492
472
453
428
344
135
277
411
485
492
479
485
493
490
486
504
520
509
503
512
508
494
491
490
487
494
482
424
330
121
265
396
466
488
495
490
476
469
488
497
491
490
498
495
483
483
486
487
488
449
331
236
372
457
493
500
498
496
500
497
483
486
507
510
495
488
491
470
414
318
202
303
389
453
494
520
537
532
523
525
536
536
520
486
441
366
184
276
346
411
460
479
486
491
480
469
453
389
291
249
278
298
314
299
277
398
452
470
487
511
523
516
507
503
489
458
402
386
459
505
527
525
530
541
538
525
525
523
531
551
545
486
410
309
418
472
483
488
490
497
504
502
485
484
495
486
486
524
534
501
480
455
357
268
392
463
484
492
495
490
496
514
509
490
502
518
504
492
503
493
473
481
496
466
369
195
316
415
458
474
505
535
530
523
538
537
533
537
543
538
530
518
493
484
495
498
504
475
359
106
228
348
434
468
480
503
532
535
523
524
525
525
524
521
517
516
511
496
503
515
502
486
485
438
314
127
260
390
463
489
500
503
513
523
518
507
502
503
504
499
485
488
504
506
508
514
506
479
464
462
414
277
71
170
311
431
481
497
514
525
521
520
521
518
504
502
518
519
497
489
505
511
499
495
496
485
469
476
456
338
107
228
367
454
481
494
513
529
524
517
517
526
514
509
528
533
509
492
497
494
492
494
496
492
477
468
451
372
235
137
281
405
457
477
499
509
511
519
516
513
515
512
511
523
518
501
491
482
475
489
504
500
495
479
455
441
413
328
167
306
416
453
477
502
509
509
519
525
518
507
503
509
516
503
488
486
484
483
485
490
494
495
477
456
455
446
396
281
179
317
415
459
480
504
528
536
528
518
509
497
491
498
500
497
483
477
488
495
483
474
484
491
477
473
476
459
424
350
217
180
322
419
469
488
502
534
555
527
495
494
489
475
469
475
484
484
477
480
488
478
474
476
477
473
489
493
458
434
408
303
175
324
427
479
495
500
520
537
512
487
488
475
443
422
419
442
474
482
471
468
471
475
475
473
471
491
497
465
444
439
365
165
313
424
479
498
503
506
511
502
477
450
418
377
340
323
353
416
458
460
456
468
476
481
481
474
477
495
482
448
436
402
283
139
284
412
469
492
507
506
503
488
436
364
325
303
265
239
264
329
388
423
455
479
481
483
496
486
470
479
483
443
425
427
345
125
273
405
460
484
499
503
491
443
353
283
271
273
254
237
248
276
313
367
439
483
479
469
490
500
472
457
467
448
434
442
374
117
270
396
461
479
485
486
456
361
272
263
292
302
304
310
314
308
298
318
383
450
467
459
474
498
477
447
452
460
451
441
380
107
235
365
453
474
473
470
409
291
250
314
365
366
373
393
400
391
356
315
328
389
446
467
472
482
479
460
455
457
446
430
398
283
169
314
425
466
472
441
353
280
317
411
450
440
445
459
458
453
426
361
321
348
421
481
488
477
476
478
466
455
434
427
424
326
113
258
394
462
464
394
313
327
425
496
504
490
494
498
485
479
468
417
362
360
421
482
493
477
473
477
469
458
439
436
436
342
81
214
365
462
445
352
319
403
498
522
509
498
500
503
495
489
483
448
409
408
449
483
487
477
476
471
462
463
462
447
431
347
158
316
441
422
331
349
462
515
498
493
496
496
500
506
501
484
456
435
446
469
479
475
478
486
479
458
463
472
457
427
349
226
380
407
337
365
478
514
483
493
516
508
505
512
504
478
460
455
465
481
482
479
484
502
497
463
460
474
458
424
349
122
281
378
353
361
460
513
489
493
518
508
500
505
502
481
474
486
491
493
494
495
496
497
488
470
473
472
445
417
342
164
295
349
372
451
513
502
489
499
498
495
501
503
488
482
499
512
513
506
501
496
488
478
480
485
468
438
412
322
170
291
380
459
510
502
489
497
510
513
511
507
497
481
479
497
511
506
494
487
488
491
495
482
462
448
405
182
311
421
487
496
484
495
520
528
516
512
510
501
484
487
507
506
492
485
490
500
497
476
458
432
345
163
289
411
477
487
487
503
512
498
496
515
528
513
502
506
506
494
488
486
484
489
477
431
342
132
269
408
478
495
495
492
475
471
492
508
502
490
492
491
487
489
491
482
472
436
337
261
389
457
486
495
492
491
496
492
484
484
491
495
494
498
497
466
401
311
202
308
400
462
497
521
531
520
511
515
522
523
519
498
451
368
215
302
366
428
472
485
490
496
486
471
455
399
303
272
305
326
337
321
293
445
450
477
517
525
515
514
512
498
476
426
365
435
499
527
520
533
553
536
516
528
532
540
561
554
492
417
338
332
439
479
481
489
496
501
506
503
478
473
490
492
492
521
526
500
486
469
384
306
432
495
503
494
490
492
497
499
496
478
489
508
506
490
488
481
478
494
498
472
398
244
368
449
477
484
501
525
527
519
523
523
521
523
533
531
525
506
488
494
506
494
491
484
385
138
272
380
447
474
484
503
527
530
516
518
527
521
514
508
505
515
513
507
515
526
499
473
477
447
333
149
286
402
466
494
506
505
513
514
510
513
513
505
496
487
481
493
513
513
512
515
500
472
454
460
427
304
72
180
327
438
482
501
516
528
523
514
514
517
511
503
510
512
499
497
509
507
496
492
488
478
465
473
464
364
96
235
386
461
480
492
515
535
532
520
514
515
507
503
521
524
515
504
494
485
488
493
489
485
475
471
459
391
251
123
283
423
469
476
497
515
520
527
524
517
510
504
509
520
513
508
505
487
468
485
507
501
488
476
460
449
418
332
162
309
431
470
480
503
517
517
522
528
524
510
507
519
521
501
496
504
497
480
484
494
498
493
478
461
456
435
389
296
191
325
431
473
484
505
529
537
523
511
513
508
504
506
509
496
486
486
492
496
488
478
487
491
482
478
473
444
420
374
249
195
342
435
477
485
490
528
555
522
488
495
500
492
486
488
490
484
468
474
495
491
474
477
483
485
492
485
449
439
435
342
188
339
436
481
491
490
514
538
512
483
491
497
484
468
462
476
488
480
471
475
477
471
473
479
486
495
488
461
453
459
397
242
165
310
421
481
508
510
507
509
499
485
478
467
452
422
399
416
464
486
474
463
467
472
479
487
489
484
489
478
453
445
422
305
147
284
408
473
509
525
509
497
494
468
423
397
377
337
302
323
387
439
460
467
474
478
486
498
492
475
480
483
448
427
435
362
139
285
405
465
501
515
495
490
481
422
351
319
297
257
233
254
303
356
413
465
486
477
483
498
491
466
465
481
457
437
445
385
131
287
402
464
491
488
473
467
425
343
290
273
253
230
231
252
272
293
346
423
468
473
478
492
485
463
457
469
474
459
443
382
248
117
247
374
460
483
473
465
434
343
269
273
289
274
269
286
308
311
295
301
354
414
456
485
488
477
468
462
465
470
457
429
391
284
178
323
437
474
475
457
382
284
269
335
370
359
360
378
382
373
344
311
314
362
435
491
489
475
478
484
467
457
440
426
415
323
125
277
408
463
472
426
328
283
350
440
465
451
453
460
442
421
397
357
331
357
427
487
490
475
481
490
475
461
444
436
429
337
95
241
382
457
454
382
309
337
442
506
504
490
499
503
476
451
430
397
378
402
451
479
479
474
480
483
475
470
463
455
433
330
189
337
441
431
349
325
408
492
506
497
504
516
515
494
468
439
411
413
452
480
476
469
474
482
486
472
470
473
467
430
327
110
249
399
421
343
350
455
512
494
499
525
526
514
499
477
445
425
442
478
495
486
477
483
501
500
475
466
469
463
426
326
146
321
402
355
357
458
518
502
503
522
509
493
490
483
464
459
479
501
508
503
497
499
505
500
482
473
459
439
417
331
206
328
356
369
451
522
514
493
494
491
486
486
494
491
486
498
512
515
509
502
497
495
495
497
486
451
425
406
310
198
308
381
456
520
512
482
486
512
516
508
504
502
489
487
497
503
498
488
483
487
504
510
485
452
437
390
210
327
424
489
495
475
489
533
546
524
513
512
507
493
492
498
498
489
479
485
504
503
478
458
429
330
194
303
407
470
484
489
515
526
511
506
518
529
524
508
503
502
501
488
482
483
480
469
434
346
145
275
419
493
497
489
490
483
481
494
513
514
496
480
478
488
494
490
479
458
423
341
132
284
407
459
476
489
494
492
493
494
491
481
470
468
486
504
501
465
398
310
205
319
413
473
505
523
527
519
512
510
504
500
510
506
458
375
248
327
388
447
487
495
495
502
493
472
453
404
311
238
300
332
346
359
345
310
426
431
472
521
523
513
518
516
502
487
441
337
419
496
527
520
539
562
544
524
536
539
544
564
553
495
431
353
424
468
477
492
501
501
504
503
484
480
489
487
486
510
517
504
497
474
392
317
438
494
499
486
481
489
491
487
483
479
483
497
493
477
475
476
486
500
492
464
408
265
393
463
484
485
488
508
518
509
510
512
512
513
523
522
509
499
496
505
504
484
478
481
399
160
302
408
459
481
489
500
518
521
510
516
524
517
504
504
504
507
512
515
519
523
499
470
470
448
343
179
315
420
474
501
508
507
507
502
501
517
520
503
495
491
487
490
507
508
506
515
512
480
451
453
429
319
80
202
349
446
487
506
514
520
515
505
505
519
517
503
507
512
507
501
500
493
488
495
496
482
463
464
463
381
93
244
396
463
479
493
514
530
534
522
516
515
504
500
509
519
520
512
495
478
485
494
490
481
473
472
468
414
271
109
269
420
473
477
496
517
529
536
536
528
511
499
501
505
504
512
520
497
474
494
511
494
480
476
476
468
433
344
216
144
287
427
481
486
502
521
521
517
530
533
518
510
518
515
502
505
520
501
486
498
509
498
486
480
480
470
440
398
316
178
313
436
488
490
503
524
528
508
502
520
519
514
513
511
500
496
495
491
498
502
498
498
492
482
485
473
439
427
400
272
191
344
446
487
488
490
522
544
509
479
498
512
503
494
490
491
487
472
477
501
503
489
489
492
488
489
477
445
444
451
360
187
346
443
485
492
492
516
536
507
479
493
510
506
485
473
483
489
478
479
494
491
479
480
488
493
491
480
460
461
464
406
257
168
317
426
486
514
514
511
509
496
482
486
498
498
479
452
457
479
487
480
476
476
479
481
488
494
488
476
477
463
446
424
322
153
297
417
483
518
528
507
492
489
476
460
452
449
425
394
399
432
460
470
468
477
489
490
490
488
477
478
484
454
426
430
370
148
302
419
475
511
520
489
477
489
467
421
389
363
330
310
325
360
404
444
470
479
482
493
496
481
468
478
490
462
435
439
388
138
297
409
463
498
495
470
471
468
421
358
312
274
241
238
265
296
337
400
461
472
467
489
497
477
464
477
489
479
461
443
385
261
122
250
377
457
485
479
467
462
416
338
291
268
237
216
227
252
271
293
345
416
446
459
490
496
477
475
478
469
470
462
435
394
289
96
186
332
442
472
468
467
424
337
278
291
306
290
280
292
298
294
294
316
365
406
451
491
493
483
492
487
461
454
447
435
415
317
139
299
423
459
465
450
367
286
298
367
399
386
383
389
372
344
331
329
348
390
446
487
490
484
492
492
474
457
448
442
425
324
108
266
399
452
458
416
326
295
372
452
465
453
461
460
423
389
372
361
377
424
464
474
474
476
481
489
487
474
455
450
428
312
206
352
440
442
376
320
356
450
496
488
486
499
487
446
414
395
390
420
474
490
471
465
469
473
487
489
477
464
462
427
305
120
267
412
435
357
336
424
505
513
507
514
512
489
457
437
418
418
454
497
504
483
475
478
487
494
489
474
463
464
427
308
167
349
424
365
353
446
522
524
519
517
499
479
467
463
457
462
486
508
514
506
498
496
498
499
492
474
448
443
420
313
237
358
377
374
445
520
526
504
497
492
487
485
493
492
493
498
510
513
510
504
500
497
502
505
478
439
425
401
229
338
391
449
515
517
486
490
518
524
510
505
503
497
495
499
498
493
488
486
492
514
515
479
444
430
369
233
342
423
488
497
472
485
535
551
528
509
507
506
504
501
495
494
491
482
489
510
502
475
457
419
304
212
317
413
473
479
481
507
530
523
510
510
523
529
515
501
502
505
491
484
487
475
464
434
339
164
289
428
499
491
478
492
497
489
491
506
518
501
473
471
488
492
486
480
457
421
341
145
299
421
464
475
492
504
497
489
492
501
489
457
451
478
500
495
467
410
321
217
337
430
487
516
528
530
526
522
517
500
490
505
505
457
379
274
353
414
469
505
512
506
511
508
485
458
408
314
269
328
352
361
377
368
328
418
469
513
507
501
513
508
496
487
444
407
491
524
526
545
563
552
540
540
535
536
558
549
502
448
365
385
446
478
499
510
506
501
502
503
499
493
476
476
503
512
508
506
476
389
410
470
485
479
481
493
488
477
480
492
494
493
479
468
474
482
490
494
482
457
406
256
388
459
481
484
483
497
514
505
503
512
512
513
522
518
503
503
509
505
490
476
476
476
396
312
422
468
485
494
502
512
518
512
517
519
506
504
516
510
502
511
520
511
508
504
482
472
447
343
201
342
437
483
504
509
509
504
502
503
517
515
499
501
506
492
483
495
498
495
509
527
501
461
450
424
315
234
373
454
491
508
509
509
508
503
505
518
517
509
512
518
508
492
485
482
479
496
514
502
465
454
456
388
102
259
402
461
480
494
507
518
526
523
517
520
515
506
508
516
520
510
494
481
489
499
494
486
472
469
473
430
291
109
266
411
467
476
495
513
525
535
536
530
519
508
501
499
499
513
521
503
489
510
521
494
472
477
488
487
454
363
227
130
260
407
476
484
497
517
519
513
526
536
522
512
515
513
499
509
520
503
494
514
522
496
476
482
494
487
457
420
336
157
283
420
486
489
498
519
518
494
499
521
517
512
522
520
505
503
500
489
497
512
515
506
491
485
491
481
450
445
418
287
171
323
439
488
492
498
520
532
502
484
502
514
509
504
499
497
496
483
484
504
506
501
507
501
487
485
479
457
453
450
362
176
341
441
483
497
502
519
532
509
486
495
513
513
493
475
487
493
488
493
502
498
490
495
498
494
484
477
475
468
452
399
271
170
326
434
487
513
517
514
513
498
484
489
507
511
493
475
477
483
486
488
488
490
496
487
486
495
488
476
483
475
445
417
333
160
315
434
491
515
519
501
491
481
479
482
489
486
476
465
458
457
468
474
472
487
503
493
479
482
480
475
485
466
435
428
373
152
315
435
482
509
517
490
476
483
486
474
455
435
419
412
412
421
444
465
471
473
488
496
487
477
475
482
489
469
441
435
388
252
139
298
414
464
496
508
482
481
493
478
435
390
353
327
322
336
364
405
454
483
468
463
489
495
478
477
490
491
473
459
442
391
272
120
248
378
451
483
487
482
491
475
419
356
312
279
257
256
274
303
349
417
473
468
459
486
493
481
485
491
472
465
462
447
402
292
90
190
345
449
472
469
475
470
413
339
302
290
274
261
265
270
280
313
375
436
455
466
486
490
488
497
489
458
453
459
448
422
308
148
316
441
462
459
463
418
338
301
319
340
334
328
330
319
309
324
357
402
438
467
484
487
492
496
490
469
457
447
445
426
312
116
280
413
452
457
443
367
306
328
387
406
397
397
394
369
354
360
373
406
454
476
470
475
482
480
487
492
476
447
442
417
298
211
359
438
448
405
340
333
404
458
453
438
439
424
392
382
392
404
441
489
490
464
464
468
466
482
498
482
452
447
416
291
123
277
416
441
372
333
390
477
510
493
474
462
441
416
410
422
442
474
505
502
477
470
471
473
484
495
478
458
461
426
291
179
355
431
376
347
420
509
531
514
492
476
462
456
456
465
480
496
508
511
504
494
487
482
487
489
471
451
453
419
90
239
373
401
384
432
507
526
506
496
495
495
498
500
499
498
500
507
511
508
502
495
488
492
491
468
441
433
388
106
250
373
413
448
504
514
492
497
522
528
522
512
502
498
500
506
498
492
490
490
495
511
501
467
447
427
340
109
251
357
430
489
499
476
483
522
543
531
512
504
505
512
510
497
495
495
493
497
508
489
463
457
404
219
335
431
480
476
466
490
523
530
517
509
516
528
517
504
509
514
498
491
488
468
455
430
321
187
314
437
490
478
473
497
511
500
491
497
514
505
481
480
495
489
482
481
463
421
336
161
307
423
467
478
499
511
499
486
490
503
499
470
460
480
490
479
465
422
328
233
356
443
494
519
527
530
531
528
523
511
502
508
497
444
372
170
290
372
432
481
517
527
515
516
522
502
465
406
309
225
292
349
373
378
390
386
344
404
458
486
478
482
498
490
476
468
432
381
466
508
528
545
553
548
546
540
523
524
546
537
503
456
364
419
477
507
518
512
499
501
515
514
491
466
474
501
507
504
502
468
383
369
441
477
484
492
501
488
471
485
504
503
491
473
470
483
487
481
477
474
457
401
362
444
478
488
487
497
513
506
503
514
518
517
525
520
507
511
517
495
471
469
479
470
381
306
424
469
487
502
508
512
517
518
517
511
501
508
528
519
496
509
525
505
492
500
491
472
443
338
219
361
446
478
498
512
511
506
510
512
511
498
493
508
519
495
472
485
499
486
493
528
516
466
449
420
304
265
394
454
481
501
504
499
505
510
512
513
514
514
522
521
500
481
484
487
475
484
521
520
471
446
447
386
123
286
410
453
476
496
497
499
515
518
518
523
527
521
515
516
513
502
496
494
493
496
502
500
476
459
465
437
307
126
277
402
456
474
492
503
513
521
525
524
523
524
512
500
501
509
508
505
504
519
521
493
476
480
486
486
468
382
233
140
253
387
461
478
493
511
514
510
518
525
515
511
517
513
501
500
507
502
503
521
521
491
472
482
497
492
471
440
347
146
260
395
471
484
496
515
516
499
508
520
505
502
526
529
508
501
499
492
497
505
509
504
488
483
490
485
465
460
424
292
154
298
422
476
491
501
518
523
509
503
509
502
506
516
512
507
503
496
491
495
496
502
515
505
483
483
485
474
458
437
358
216
163
326
433
477
498
510
520
528
516
498
502
508
512
499
483
493
503
501
500
500
492
497
511
505
492
488
489
489
467
433
394
288
167
325
431
481
506
514
514
514
506
492
497
508
507
488
478
482
487
494
500
493
495
506
499
486
496
493
483
492
478
442
416
343
162
319
433
485
505
510
498
492
488
487
499
501
493
487
485
480
468
478
487
481
491
512
495
472
487
488
471
481
480
452
429
369
154
314
433
477
498
510
494
482
481
494
505
497
478
473
474
465
459
473
484
475
476
490
491
481
483
483
475
479
476
453
432
376
249
141
296
415
460
487
509
502
492
493
496
486
459
434
422
416
417
432
459
485
482
465
464
484
488
485
487
490
478
465
453
437
386
268
116
244
384
449
477
496
500
505
502
472
421
383
365
353
345
349
374
417
466
491
475
463
482
486
482
490
491
472
454
455
448
406
288
77
187
351
454
473
472
481
492
473
415
353
326
321
315
312
313
330
378
440
481
478
475
482
483
483
492
487
464
454
457
457
428
301
147
321
448
468
459
464
454
412
357
329
333
332
328
329
329
340
378
423
457
474
481
482
483
486
487
484
471
464
453
446
424
299
112
277
414
454
456
457
414
356
340
360
376
370
363
362
364
379
403
422
443
480
487
472
476
488
482
479
491
478
442
428
401
286
203
357
436
449
429
377
345
375
419
421
401
393
385
383
405
434
442
458
491
490
464
468
485
477
479
496
480
443
430
396
128
282
413
439
389
346
370
437
477
461
432
419
412
404
426
458
474
483
497
492
471
472
481
478
480
492
475
453
453
406
188
351
429
388
346
396
482
510
485
460
452
451
455
469
490
501
501
498
499
495
491
484
477
475
478
468
456
456
398
95
235
381
420
395
424
493
513
495
489
492
499
509
514
510
504
502
504
506
503
497
488
478
477
474
463
453
438
357
111
268
399
436
455
494
505
500
507
519
526
530
525
506
494
503
508
504
493
490
490
489
491
476
459
456
420
304
123
267
377
448
489
495
484
490
511
528
533
522
505
502
515
513
500
497
499
499
500
495
468
452
454
384
226
360
453
483
474
461
481
517
531
523
514
516
521
516
507
512
520
504
490
478
455
443
416
299
218
347
442
476
466
470
502
515
505
496
497
507
504
497
495
504
489
475
476
463
416
319
185
315
418
465
480
499
506
493
484
486
492
497
490
483
492
484
466
458
424
324
127
252
369
444
489
510
513
520
525
514
514
521
519
512
486
428
360
184
297
381
438
476
515
532
512
507
525
512
463
394
299
248
306
363
398
400
399
395
352
434
449
443
458
478
471
451
436
402
418
478
520
538
535
536
539
533
515
518
527
514
490
442
383
460
503
519
515
500
499
513
512
488
471
485
502
497
492
489
451
370
417
469
491
504
509
492
474
488
508
502
483
479
483
492
485
471
465
465
456
391
328
431
479
497
498
500
506
508
507
518
525
519
520
518
516
517
516
483
461
468
480
458
362
292
416
467
488
513
516
506
511
521
519
510
506
514
528
519
499
509
525
499
478
492
487
464
436
334
222
367
445
464
487
517
520
510
516
521
504
488
492
510
515
492
471
490
510
486
478
514
511
464
447
421
295
283
406
447
464
493
502
496
505
520
518
504
505
515
521
514
491
475
494
508
477
465
510
527
474
441
443
385
311
419
448
471
494
490
485
505
517
512
518
533
531
520
516
501
490
501
512
492
482
502
515
480
446
453
438
318
151
300
408
453
476
495
498
501
509
511
512
523
535
524
509
506
498
494
503
512
514
510
498
489
483
474
471
465
387
235
160
271
386
455
480
497
509
512
511
512
518
509
509
522
521
507
495
496
501
507
510
507
489
478
486
489
480
468
440
341
154
267
388
460
484
501
516
519
513
521
520
492
491
526
536
513
499
497
497
497
494
493
497
492
488
488
480
468
460
413
286
145
287
410
466
489
505
518
523
523
524
518
495
498
522
525
517
510
503
495
492
487
493
515
508
486
483
485
476
456
427
354
226
151
308
423
470
493
509
517
522
522
515
509
509
513
508
500
509
511
508
499
491
485
500
517
507
492
493
493
488
457
423
394
299
157
308
421
472
496
509
510
515
513
502
502
508
505
490
481
489
493
502
507
492
489
508
507
488
499
504
491
491
474
441
421
344
155
304
417
472
496
506
502
500
498
496
504
505
492
484
481
474
471
491
506
491
490
506
492
474
496
500
475
480
487
465
432
360
150
300
418
467
488
503
502
496
491
495
512
510
495
489
486
475
474
491
497
482
483
491
485
480
494
492
468
471
481
464
428
358
139
286
410
455
472
501
512
502
491
493
501
494
485
478
469
465
472
484
484
477
474
479
485
490
491
489
479
470
462
445
425
369
247
116
240
385
447
464
491
507
506
502
492
465
442
440
441
430
426
439
460
477
483
479
478
488
489
485
487
484
469
450
438
436
398
275
182
349
447
468
475
478
490
501
477
419
389
396
402
397
388
402
441
477
492
482
483
488
483
480
484
485
475
461
453
451
420
287
140
310
436
468
463
461
468
468
436
390
380
386
384
384
387
407
448
478
484
483
485
485
480
479
481
481
482
479
459
444
409
103
258
398
450
457
464
453
421
392
389
404
401
389
392
410
442
472
472
468
488
498
480
479
493
485
479
487
484
454
427
382
191
345
431
450
448
422
385
380
407
425
414
401
404
424
461
487
477
470
493
500
474
478
500
497
483
486
473
448
423
370
131
285
412
442
413
379
378
409
438
437
426
422
424
434
470
500
496
479
486
488
474
480
499
499
490
484
467
447
439
368
203
354
431
406
364
394
458
477
456
447
453
458
470
494
517
515
496
489
489
490
488
487
483
480
477
466
457
442
355
109
242
387
433
406
428
490
504
486
487
491
499
515
528
524
509
501
501
503
502
492
481
472
469
471
465
460
427
316
125
282
413
451
465
494
504
512
519
519
519
535
535
511
492
498
508
504
496
493
488
481
477
470
460
458
401
139
282
397
463
487
489
498
509
514
521
532
528
507
500
508
510
504
498
500
499
490
476
454
446
441
354
99
241
383
462
479
474
471
489
517
526
523
517
518
518
513
507
507
511
500
482
464
443
428
390
238
372
446
465
462
477
498
505
500
503
505
506
505
500
497
501
487
468
467
453
398
291
210
326
416
462
479
492
491
484
487
486
485
489
495
493
498
487
465
453
416
309
147
269
376
442
482
496
497
508
513
493
494
520
524
510
482
430
356
194
301
386
435
462
502
526
504
493
517
507
448
379
293
258
310
371
415
415
408
398
351
410
428
449
447
423
395
438
493
516
515
518
522
522
517
516
503
481
459
407
420
482
510
513
503
498
503
500
484
483
500
497
482
482
476
425
341
387
446
487
507
507
493
480
492
506
491
473
481
496
491
477
468
467
461
442
366
410
469
497
502
493
496
503
508
522
532
517
508
515
519
513
503
477
462
467
472
437
336
398
453
480
515
518
496
501
519
519
518
520
519
515
512
507
510
521
498
474
482
473
449
421
323
357
436
449
476
517
522
508
517
523
501
490
500
506
503
493
481
499
521
494
468
494
493
452
445
420
276
401
437
448
484
504
498
504
524
518
493
498
515
515
506
491
481
503
520
484
453
491
515
468
440
446
388
314
420
443
465
494
492
480
497
514
507
506
523
530
518
510
495
484
504
518
489
469
494
516
478
440
448
439
324
169
318
415
454
482
502
499
493
500
505
505
518
533
528
518
511
494
486
504
514
502
493
497
498
486
465
456
459
385
231
183
304
400
457
486
507
511
509
509
511
512
507
514
523
524
511
494
490
508
509
493
491
497
493
490
482
468
457
428
324
173
295
398
458
487
509
519
520
520
527
522
494
492
523
534
516
503
504
510
504
485
482
501
501
491
484
469
458
450
396
272
149
294
409
459
486
506
515
521
525
531
523
494
493
522
534
526
516
508
500
497
487
488
508
507
492
479
472
463
449
423
349
220
139
291
415
462
484
504
510
517
521
520
511
506
509
515
518
522
520
505
496
489
488
504
511
503
494
491
483
472
448
427
396
290
141
284
408
463
487
503
506
512
515
508
502
507
509
501
495
495
496
502
504
490
488
504
503
489
499
508
491
482
462
441
421
329
139
276
400
461
489
503
503
508
507
498
499
506
504
492
476
466
472
500
514
496
487
497
489
479
500
506
482
480
480
460
427
341
135
272
396
456
480
498
509
508
498
493
503
508
505
493
474
463
477
497
501
492
490
490
482
482
499
490
467
475
483
463
422
343
126
264
396
447
459
488
511
508
491
488
500
501
500
494
477
473
486
490
476
478
491
491
488
492
497
483
466
473
467
443
419
356
112
234
378
440
450
481
503
499
495
499
485
471
479
486
472
465
475
478
472
476
489
493
493
494
490
482
477
475
456
430
427
381
187
343
432
457
474
477
480
502
505
465
440
454
466
462
451
456
478
488
485
481
486
490
487
481
480
480
481
464
444
436
395
138
294
410
455
467
465
473
493
487
449
439
449
450
449
452
465
491
503
489
478
484
486
480
476
477
478
485
484
466
439
383
99
239
372
438
459
469
475
468
449
443
461
461
445
449
468
493
509
500
482
492
502
485
479
492
490
476
478
485
471
435
359
182
329
424
453
460
457
433
414
432
462
465
452
454
475
504
513
492
476
499
509
482
481
510
513
489
474
467
458
429
343
133
281
409
448
436
419
411
416
426
445
462
466
463
472
500
518
497
479
485
489
478
483
509
519
504
481
456
449
424
327
210
356
437
429
397
416
455
459
448
464
479
476
485
511
525
514
493
482
482
487
488
489
494
496
482
457
446
416
308
122
250
390
441
421
441
494
502
486
490
493
496
515
535
530
514
496
489
494
499
495
482
473
479
478
465
451
401
134
284
411
452
469
494
506
520
528
516
509
531
538
516
494
491
497
502
499
498
490
480
479
474
466
448
373
145
285
404
465
476
479
505
525
521
518
527
525
504
495
497
506
504
498
496
496
484
470
455
445
416
315
113
256
390
453
463
472
488
502
514
514
513
515
515
515
514
506
497
495
489
473
457
438
412
349
244
374
437
459
471
483
493
488
492
510
515
512
509
495
480
482
479
464
458
440
372
251
217
326
411
460
480
485
480
481
493
496
487
488
487
480
488
491
475
453
400
155
271
376
441
482
492
488
501
507
485
484
507
509
497
484
444
361
195
301
386
429
449
487
515
495
485
507
490
425
364
186
250
304
368
415
417
408
395
338
391
453
486
498
502
504
506
514
510
479
446
418
373
450
488
500
504
504
503
493
487
497
508
489
470
479
467
396
409
468
498
498
493
489
496
504
486
466
482
501
483
468
478
481
457
415
322
365
437
483
496
483
484
500
508
521
534
515
492
505
518
503
491
481
469
468
461
412
365
430
466
505
508
482
490
518
521
522
531
518
503
510
512
508
515
501
477
477
466
440
402
328
423
443
468
508
513
500
515
524
502
497
511
507
500
502
498
501
521
503
474
484
477
446
444
409
381
434
445
478
502
501
507
526
514
484
494
515
508
503
503
493
501
517
492
461
484
497
459
444
450
379
294
406
440
461
497
503
488
500
516
504
492
510
520
512
509
502
489
500
513
491
466
484
501
473
443
452
440
322
318
417
453
483
509
509
494
500
508
507
510
523
521
515
511
494
487
506
512
492
481
493
495
487
467
457
458
383
228
190
327
418
459
490
515
515
506
507
511
512
513
518
520
520
513
493
492
517
512
481
483
503
502
493
487
467
453
419
306
188
326
415
457
490
516
518
514
515
517
517
504
504
519
527
519
508
504
516
510
483
483
507
508
495
484
463
448
438
380
250
161
309
414
456
484
509
511
513
517
520
518
503
500
518
532
532
524
507
498
505
502
497
506
505
493
476
458
451
450
425
334
134
287
410
458
478
495
504
511
519
519
513
505
507
518
527
532
526
505
491
493
505
508
504
496
494
485
468
463
453
439
387
258
127
266
402
461
478
496
504
509
518
512
499
506
516
517
508
507
507
505
499
488
490
503
501
492
496
496
486
477
459
439
408
296
121
255
392
459
487
505
508
509
512
500
491
507
526
513
483
474
487
502
510
493
484
488
488
485
495
497
488
482
468
446
411
315
113
245
381
451
478
499
510
515
502
489
490
509
525
507
473
466
487
499
495
494
493
487
482
487
495
485
474
482
479
453
416
330
104
233
372
442
456
479
506
510
496
490
497
503
511
503
477
477
493
487
476
490
507
497
484
493
503
483
470
482
477
448
421
348
218
363
433
447
473
498
494
495
507
497
481
490
500
489
481
489
487
478
487
504
500
492
498
504
483
472
481
464
434
422
361
192
334
416
448
479
490
483
496
512
485
465
480
496
491
483
485
494
495
487
485
488
492
495
492
483
476
481
463
439
425
362
142
282
386
437
471
484
483
496
495
476
478
487
486
489
489
494
503
502
486
475
485
487
486
482
480
475
477
475
463
432
351
97
227
348
422
461
478
490
488
477
479
503
504
485
488
500
510
510
501
487
495
503
487
480
490
492
477
469
477
479
441
341
177
314
412
452
464
476
472
458
466
500
510
495
489
498
511
509
491
487
508
512
486
481
505
514
491
468
463
467
434
325
131
268
394
447
446
448
452
446
446
473
506
511
492
490
503
505
492
487
495
494
483
485
505
518
509
480
448
442
415
297
195
337
431
445
431
447
466
463
464
494
509
494
495
511
514
508
494
484
482
490
494
488
498
506
484
444
430
394
271
111
232
374
444
440
454
496
502
493
499
501
495
514
529
524
512
497
485
488
501
502
487
483
494
484
454
431
377
122
262
393
444
465
490
505
518
523
506
506
526
529
511
495
488
489
496
500
501
497
490
491
487
465
427
347
127
266
387
452
464
470
501
524
518
514
518
515
499
493
492
502
503
496
495
499
488
478
470
445
383
275
112
251
374
432
445
470
497
507
509
503
501
508
512
513
519
510
487
480
482
467
455
439
393
297
226
347
416
457
481
489
486
478
486
510
518
517
514
491
460
459
469
460
447
417
332
195
310
402
459
478
483
480
485
498
503
498
494
477
455
468
489
480
440
365
140
256
361
432
479
495
494
502
510
496
492
501
491
482
484
451
354
176
285
375
419
440
476
504
491
487
501
473
405
352
229
284
347
392
400
395
379
315
395
439
468
479
478
484
500
493
453
409
372
414
459
481
501
510
508
497
493
507
513
485
466
473
450
360
361
447
486
490
493
496
501
503
487
468
486
502
477
466
488
490
447
379
383
457
488
476
475
497
503
507
520
505
481
495
511
490
480
482
473
466
451
385
390
442
486
490
470
482
513
512
510
523
512
495
505
510
502
509
499
472
471
466
438
378
398
438
461
488
494
494
513
520
502
503
516
507
503
512
506
496
517
510
484
485
475
453
443
379
346
431
450
468
492
499
514
528
509
483
500
518
506
504
518
503
487
502
502
485
488
484
456
450
443
346
255
382
436
455
485
505
500
511
523
506
486
503
517
505
505
511
498
490
495
493
485
481
483
466
451
455
431
311
300
408
446
470
507
517
502
506
517
511
507
515
515
507
505
499
494
510
507
487
485
489
484
480
471
462
459
384
329
425
454
482
517
517
502
506
513
513
514
518
514
510
509
495
494
519
510
476
483
508
499
488
487
471
453
412
294
188
338
425
454
488
518
512
503
507
508
508
512
515
517
517
520
507
494
505
510
490
493
515
507
489
483
468
446
428
361
222
172
319
415
454
486
510
504
504
507
508
509
509
510
515
525
530
521
497
487
505
515
510
505
496
486
475
463
456
454
417
303
140
289
410
460
475
494
499
505
518
522
512
508
509
516
524
527
524
504
490
498
517
516
498
492
486
477
468
473
468
442
360
213
123
266
410
466
475
494
500
507
524
524
506
507
519
518
509
509
516
513
501
488
493
502
499
492
487
484
483
482
463
436
383
253
111
250
396
460
482
505
511
510
511
501
490
510
536
521
490
487
503
511
504
487
483
486
493
491
486
483
484
482
458
431
390
279
95
227
369
449
477
502
514
511
499
485
488
514
537
517
483
483
502
498
489
492
494
485
485
492
491
483
478
480
464
441
407
309
81
204
352
438
465
483
506
507
498
500
504
507
516
508
484
487
497
483
479
501
514
493
482
497
506
486
475
481
468
447
425
333
194
340
429
456
477
500
494
499
522
512
489
491
501
490
487
490
488
489
501
512
497
487
501
511
489
474
480
462
438
425
339
175
314
404
444
481
499
490
496
511
495
477
484
496
495
491
493
498
499
490
489
491
494
500
504
489
475
476
458
437
418
329
128
260
364
424
470
499
500
491
484
478
490
496
495
498
502
501
502
497
483
480
489
492
495
494
490
476
463
459
454
422
325
209
325
406
455
487
498
493
477
483
511
517
498
497
505
505
499
493
491
496
499
489
485
494
496
480
463
461
469
433
321
167
291
395
445
459
476
490
481
482
510
525
512
498
497
499
495
492
500
513
508
490
485
495
501
492
471
457
459
428
309
236
368
437
444
456
475
475
468
490
525
525
501
493
495
493
491
502
505
497
493
494
494
498
503
483
447
436
405
279
153
297
409
451
453
463
473
474
486
513
521
503
503
504
501
502
506
496
489
502
504
484
485
502
481
436
420
383
185
335
437
456
460
485
499
501
506
503
503
516
516
505
507
507
491
489
502
503
486
485
499
479
438
416
363
215
360
431
459
483
498
509
510
503
503
518
514
498
497
494
490
489
490
494
496
498
502
491
454
404
322
229
350
431
458
468
489
509
504
504
506
503
498
497
494
501
501
488
486
495
490
487
478
434
347
220
338
411
439
471
495
501
497
493
496
509
511
509
519
513
482
470
475
467
454
433
363
247
189
307
396
457
487
488
481
477
486
502
507
510
514
489
448
446
460
454
427
375
276
153
279
384
450
469
477
484
492
495
496
500
499
470
439
451
478
461
399
305
224
328
401
455
491
504
509
514
510
506
500
483
474
469
422
311
138
244
336
395
432
470
495
489
485
490
461
396
336
194
249
312
355
366
361
343
282
435
443
453
464
453
413
363
374
426
458
490
506
503
497
500
513
513
484
459
450
409
422
474
484
497
507
501
498
488
479
495
505
481
470
489
478
423
319
429
484
477
473
493
493
484
490
489
474
489
501
481
477
482
469
459
438
353
334
418
474
483
467
478
500
492
487
501
501
494
501
501
494
506
491
460
464
471
435
345
353
426
456
472
480
491
508
509
496
504
517
508
508
518
504
492
515
509
482
482
481
462
433
333
303
418
453
459
476
499
522
531
507
490
509
522
504
506
526
508
481
493
510
504
499
484
464
457
418
297
358
437
450
468
498
513
524
529
510
492
510
513
495
498
516
509
485
481
496
504
494
475
463
458
448
404
268
398
442
456
493
517
510
513
525
516
509
514
507
495
498
503
508
509
497
483
490
491
475
471
471
462
448
375
310
424
449
470
511
514
498
506
515
512
515
520
509
502
506
498
495
514
508
478
483
504
490
477
479
467
449
401
281
327
425
454
485
515
504
496
505
506
504
514
522
516
510
516
504
480
490
506
498
499
512
496
476
479
475
451
420
335
316
412
456
488
511
499
498
509
510
508
509
517
516
515
518
509
482
473
502
522
517
503
486
474
479
482
472
451
391
264
149
288
408
460
479
496
497
504
527
534
519
510
512
513
511
512
513
501
487
498
519
516
495
485
479
478
488
496
473
421
319
127
273
414
464
475
495
500
506
531
538
519
510
516
512
501
502
515
520
506
493
494
501
497
494
484
479
489
496
467
423
347
258
401
456
475
505
515
509
509
506
502
514
529
514
496
500
517
516
501
486
482
488
497
498
488
480
481
476
448
422
366
243
224
365
444
475
505
520
509
491
486
497
519
533
516
497
507
516
499
484
493
495
485
491
500
495
484
479
466
446
432
393
276
187
335
438
472
493
507
504
495
507
514
513
515
510
498
504
504
485
480
505
510
491
487
501
508
495
481
470
449
439
416
300
167
316
428
464
487
498
493
504
533
525
496
490
496
492
491
491
491
495
506
508
496
489
502
510
496
480
473
451
437
417
306
143
284
394
447
479
497
491
497
516
508
488
485
487
491
493
495
500
502
493
492
496
499
502
506
495
480
470
449
435
409
301
99
225
346
422
465
496
502
490
479
482
499
499
495
498
507
505
502
496
484
485
497
500
500
501
497
481
461
447
442
408
301
175
301
397
448
479
496
495
475
477
506
517
503
503
506
504
498
493
496
499
498
495
494
498
501
492
465
449
443
409
299
140
256
375
436
450
470
496
491
481
497
518
513
497
496
498
498
498
511
515
502
496
494
492
493
497
484
453
438
403
288
189
330
419
440
454
477
486
480
492
515
516
500
497
503
498
500
513
512
500
508
509
486
475
495
492
452
431
390
258
103
243
372
442
456
463
466
481
497
514
513
506
513
507
495
501
515
506
499
515
514
481
470
491
477
437
422
375
134
280
409
457
458
466
488
505
509
506
509
519
504
485
501
515
503
495
502
502
482
482
491
468
429
410
348
161
313
410
452
474
484
497
504
502
505
513
498
484
498
503
497
492
483
480
484
496
500
482
438
382
292
183
306
410
463
472
480
493
493
495
500
502
504
507
499
498
499
480
473
482
489
489
474
414
312
177
299
398
447
473
486
489
485
488
501
518
517
504
507
507
481
465
468
466
452
414
325
206
145
267
379
452
480
481
478
478
488
496
490
490
499
481
447
442
454
445
402
320
215
243
354
422
444
459
482
495
483
472
484
492
466
435
441
453
420
336
226
183
280
342
400
465
502
504
502
508
509
496
477
461
428
354
240
181
267
345
406
449
475
474
464
460
439
380
302
196
261
305
318
307
284
379
422
464
477
472
478
490
499
489
459
428
395
379
448
468
491
508
497
482
482
485
502
506
480
470
473
443
377
394
475
480
472
484
484
469
470
472
473
485
493
476
477
481
461
442
405
387
464
486
475
471
478
475
472
484
488
492
494
488
485
499
481
446
455
464
411
390
448
467
477
491
500
493
490
503
510
506
511
514
495
491
513
498
462
472
487
464
404
383
440
450
463
494
522
524
503
498
517
517
494
501
517
504
483
493
502
499
498
490
474
450
376
329
430
447
453
485
514
528
527
508
503
513
505
481
488
513
512
488
477
492
512
502
477
468
464
434
361
381
443
450
476
504
510
516
523
516
511
517
504
485
493
509
515
507
486
479
495
496
472
467
467
455
424
341
277
413
448
462
497
503
492
507
519
513
516
523
509
494
505
506
502
508
502
479
484
498
484
467
465
458
440
382
258
297
414
450
479
508
496
485
507
517
506
513
527
518
504
510
503
480
484
506
502
497
504
488
466
469
472
454
407
309
296
402
451
485
509
495
491
512
521
508
507
520
519
506
505
503
479
471
503
522
511
496
479
468
478
495
482
436
353
227
279
400
453
479
496
494
499
529
542
521
507
512
511
500
496
501
500
492
501
514
508
490
481
477
484
506
504
456
380
273
269
405
450
464
494
496
503
529
543
526
514
508
505
498
495
505
518
513
497
493
493
490
494
489
486
494
494
455
397
309
256
391
441
460
496
513
507
506
512
515
517
512
505
502
507
513
514
503
488
483
485
494
499
496
488
480
465
440
411
340
221
358
432
466
499
518
507
489
491
510
521
518
511
509
520
519
498
486
494
493
489
493
502
503
500
481
451
429
420
368
230
174
320
430
471
491
504
499
495
509
521
516
510
507
507
516
512
490
486
504
507
494
492
502
508
504
490
461
433
424
382
246
142
290
416
465
482
491
490
503
534
529
501
487
493
495
498
497
494
500
504
504
502
496
499
504
501
487
471
441
426
386
256
110
244
379
447
471
480
483
499
522
519
498
481
481
492
496
498
501
503
492
492
505
506
497
494
491
485
468
446
430
385
263
183
329
424
455
470
485
494
493
497
506
500
490
499
508
506
503
499
489
492
505
506
496
492
494
486
466
444
430
382
267
131
275
392
441
457
484
499
486
484
504
516
510
507
507
507
503
500
504
507
503
497
495
494
501
500
470
442
420
375
264
210
347
425
446
467
495
495
483
488
507
514
500
498
507
509
508
517
515
499
495
499
490
488
499
487
447
416
366
250
137
278
391
437
454
471
483
485
484
496
500
499
504
517
514
510
513
508
496
507
512
482
464
485
493
458
424
362
191
320
415
449
451
456
483
500
501
499
503
516
514
497
499
511
504
496
513
513
478
458
474
470
446
427
356
219
352
430
448
451
473
500
508
506
512
516
494
470
492
512
505
497
499
495
477
474
475
451
426
405
321
117
249
364
437
465
468
483
504
507
505
508
492
478
494
505
500
494
480
471
473
485
484
460
419
358
251
249
375
456
470
470
484
488
487
495
506
511
511
497
492
494
482
465
467
479
479
451
381
274
247
372
447
471
478
479
476
482
506
524
514
491
488
492
479
462
462
463
444
382
278
167
223
350
427
458
468
471
475
488
490
474
469
474
464
442
437
444
428
371
265
155
197
301
375
408
434
468
489
471
451
465
480
459
429
422
411
361
271
157
221
271
331
417
477
481
476
490
495
477
455
423
356
263
187
277
352
398
428
435
421
406
391
338
242
194
243
255
235
424
417
429
454
459
435
399
398
434
463
492
491
473
472
483
499
493
465
453
438
388
443
475
469
472
482
479
475
473
475
489
490
477
481
481
453
414
336
439
484
486
470
464
471
479
484
487
490
493
483
478
492
475
444
446
440
362
329
427
467
480
489
488
483
490
506
507
497
508
509
491
488
505
473
439
464
488
450
351
322
410
447
465
487
507
510
501
504
517
505
485
495
508
498
494
499
485
473
488
500
478
428
326
405
443
450
474
503
519
516
504
503
511
498
479
484
506
507
498
485
488
502
501
483
473
465
418
314
351
439
455
467
490
505
516
516
505
508
513
501
485
494
509
513
504
484
480
499
497
474
466
471
455
398
388
447
462
488
494
488
503
517
509
513
524
511
493
501
511
506
502
492
482
486
495
485
465
459
455
433
357
260
393
444
472
506
497
480
502
521
511
514
528
517
497
504
511
491
485
502
500
489
494
495
471
457
461
454
396
285
265
386
441
477
510
499
485
507
528
513
504
519
516
499
503
508
488
480
505
516
499
492
489
473
471
488
476
417
321
260
386
440
469
495
497
496
521
534
517
504
509
510
502
499
500
498
498
508
511
498
487
484
481
488
501
489
430
344
232
252
387
435
453
484
494
503
523
532
520
511
506
505
504
499
495
505
512
505
494
490
487
489
495
494
491
478
438
369
268
237
372
426
447
483
503
508
508
510
518
515
503
502
511
505
496
501
505
494
487
487
489
495
504
498
478
454
434
397
308
204
341
424
456
482
502
507
498
499
517
516
503
503
515
516
507
497
495
497
496
492
491
498
511
511
484
450
425
407
332
159
302
414
459
475
492
499
499
510
520
511
499
501
512
520
515
501
497
507
508
498
493
498
509
514
498
463
427
405
338
125
259
391
449
467
480
491
504
524
522
498
482
494
505
511
507
504
505
506
506
506
498
492
496
502
495
469
441
411
343
208
351
439
461
465
478
500
520
519
499
478
482
501
505
497
501
504
494
493
509
508
490
482
486
484
470
454
426
349
146
303
424
449
443
469
498
506
507
512
498
488
501
506
500
498
496
493
493
508
507
489
480
486
486
470
451
426
350
93
236
380
432
437
470
501
499
493
506
515
510
506
504
502
501
500
508
510
503
492
487
487
495
497
472
439
407
337
154
302
403
444
469
492
494
489
490
507
513
504
498
510
514
512
519
514
495
488
493
488
487
493
477
441
401
325
218
353
433
457
464
482
495
487
487
494
499
505
520
523
513
510
502
490
496
502
482
465
473
479
459
416
323
148
263
373
432
447
460
485
496
487
490
502
514
511
503
501
502
496
490
501
503
479
458
460
461
453
419
312
159
274
384
441
450
464
487
500
503
508
512
494
475
487
505
500
494
494
490
477
466
458
438
422
385
271
172
294
408
454
454
469
501
505
499
503
498
484
492
502
498
494
485
474
467
471
464
433
389
318
183
316
423
456
464
484
485
475
483
503
509
504
486
481
489
485
468
461
468
460
414
331
222
183
317
416
456
471
474
465
467
491
512
499
472
463
476
476
464
457
455
425
338
223
169
294
377
425
456
465
464
476
483
465
456
458
450
436
427
421
400
335
216
104
228
311
368
407
444
473
465
445
458
470
442
406
384
349
294
213
204
266
357
429
439
437
461
464
430
395
350
264
175
198
273
318
351
372
356
327
309
262
377
411
454
474
464
458
468
478
463
430
414
383
382
453
463
459
479
504
503
483
480
494
492
477
475
470
433
366
379
457
489
479
463
476
501
501
487
488
497
488
477
482
474
450
434
394
382
449
470
481
481
480
493
506
494
483
500
504
485
482
490
458
433
460
476
410
361
441
470
474
479
490
499
509
510
494
481
491
497
490
499
504
471
448
475
497
465
387
351
429
456
471
489
499
499
499
505
509
498
486
489
492
495
506
501
486
481
485
479
468
455
395
299
415
458
464
476
500
512
499
491
500
512
505
495
494
497
501
500
489
487
496
488
470
464
477
458
371
346
436
464
481
487
491
502
502
497
505
518
510
494
499
508
503
490
486
487
489
489
484
467
461
460
426
326
217
363
434
467
504
504
479
489
514
510
508
521
512
495
503
517
501
485
493
495
481
487
499
479
450
450
450
381
232
367
429
466
510
509
481
493
519
511
500
511
512
500
509
518
498
485
503
503
484
486
501
483
459
464
459
402
298
236
372
429
457
490
497
493
507
518
509
502
508
510
510
515
509
495
496
508
506
488
488
493
487
476
474
464
414
322
228
370
427
448
472
489
505
512
510
510
512
506
507
518
512
493
493
507
506
497
490
488
491
494
486
470
460
432
351
203
351
421
443
466
486
508
510
503
511
513
499
504
519
504
480
494
507
496
489
490
485
489
502
495
464
449
436
377
264
170
315
413
449
460
481
505
507
504
513
510
495
502
518
509
495
501
506
499
496
489
482
489
509
506
480
454
428
385
288
134
267
389
439
451
475
500
503
507
513
502
488
499
516
520
516
512
508
509
509
496
485
490
508
510
493
466
430
384
293
217
347
423
448
473
497
503
510
512
495
480
493
514
522
515
511
510
510
508
505
494
488
494
496
485
467
443
396
297
166
304
414
451
463
485
500
507
507
496
479
485
509
514
499
497
502
498
494
505
503
489
480
477
472
467
460
417
304
114
255
397
440
434
462
496
500
499
507
496
483
497
503
491
490
492
492
490
500
501
485
475
475
474
466
456
416
306
180
332
406
422
458
493
493
491
505
509
500
498
497
493
492
493
502
502
494
486
484
481
483
481
462
436
395
298
96
233
359
431
462
474
483
490
491
500
508
500
492
497
504
505
511
509
489
480
484
487
483
474
456
430
385
285
155
297
409
448
449
473
497
487
479
497
500
495
503
513
510
507
501
488
482
487
486
471
459
455
442
389
271
202
318
403
438
463
486
481
473
487
500
501
501
502
503
500
494
486
486
488
479
462
448
446
440
380
245
194
325
428
460
460
466
483
489
496
500
499
488
495
500
492
485
485
484
470
456
444
424
402
334
199
219
361
436
443
458
488
489
478
493
500
492
490
493
486
482
482
474
462
458
441
399
340
256
236
358
421
452
478
476
455
463
485
492
484
474
469
477
484
474
459
455
428
356
257
163
233
349
414
452
468
452
438
457
478
474
458
456
469
476
466
449
431
379
272
155
215
301
374
434
447
436
450
464
455
448
451
442
427
408
386
349
275
158
238
320
367
405
441
447
433
442
444
405
358
322
275
217
150
203
290
361
377
382
406
399
349
300
251
170
193
226
259
285
269
232
432
438
431
433
434
413
407
443
441
467
512
521
496
481
492
489
468
449
431
384
403
476
490
469
480
510
509
488
484
497
493
474
472
471
450
407
318
409
445
469
482
483
490
494
479
467
483
493
477
472
478
464
448
458
440
302
422
468
460
456
480
502
508
500
484
479
488
486
479
493
502
470
446
467
479
429
329
397
456
472
477
480
485
499
509
512
509
505
499
485
486
508
514
488
468
469
466
453
429
356
366
447
458
467
499
510
488
480
496
512
518
516
502
490
490
498
499
498
492
472
455
457
470
447
334
291
407
459
471
481
502
504
490
482
495
506
508
503
500
505
500
486
483
497
491
472
467
465
463
460
410
326
417
459
498
507
487
484
498
499
497
501
503
497
504
521
505
482
486
493
475
472
490
478
446
444
436
356
203
347
421
458
502
510
481
481
510
510
497
502
504
506
519
526
503
486
501
495
470
478
499
483
448
439
438
385
277
209
358
427
451
478
491
488
495
509
507
505
507
510
516
529
520
492
489
504
498
484
494
502
486
455
444
445
412
309
195
352
427
447
460
478
503
510
497
502
514
507
506
522
520
499
489
499
503
498
498
500
500
489
466
446
454
438
336
162
321
417
447
455
472
506
511
497
505
511
499
503
518
501
481
499
509
497
492
495
488
488
497
476
449
451
439
348
275
395
443
449
465
498
506
501
509
506
489
500
517
502
491
511
513
501
498
491
477
486
505
493
463
454
425
349
240
219
352
422
437
461
493
501
501
509
498
482
497
519
519
514
511
509
509
510
495
476
487
506
495
473
458
426
354
249
164
297
395
435
470
500
500
499
505
495
481
495
521
528
513
507
507
511
510
502
486
490
495
482
464
460
438
371
254
119
247
375
436
466
491
496
492
498
498
484
489
514
518
501
496
502
501
498
498
498
493
483
467
458
460
453
389
256
194
338
413
436
467
490
481
483
500
496
483
494
503
492
488
494
491
485
490
497
495
481
465
459
457
446
387
256
124
254
357
407
451
477
472
472
494
503
492
492
494
491
490
492
494
492
485
487
491
484
473
460
446
420
365
250
158
292
395
442
451
461
476
485
493
504
500
489
488
495
498
504
505
489
478
485
488
475
455
433
404
347
229
357
412
423
452
485
477
471
497
504
486
485
499
504
507
506
495
479
482
485
473
449
432
407
337
149
255
351
411
454
475
467
463
486
498
489
487
500
506
504
495
486
479
479
476
461
444
430
404
316
133
261
389
448
453
453
467
475
482
488
493
496
500
498
481
469
474
476
464
449
434
408
359
261
159
293
393
424
446
470
466
455
476
495
491
490
489
470
461
471
472
455
443
421
360
273
158
277
368
420
455
456
434
441
464
472
472
472
470
470
481
476
453
433
388
289
177
150
264
344
406
442
430
412
426
449
453
456
467
476
474
458
426
383
310
196
215
304
383
405
396
413
437
434
434
443
432
406
375
332
272
192
252
305
342
385
403
394
393
383
343
293
252
197
136
219
280
299
304
314
294
240
194
156
398
407
429
475
497
483
467
468
462
433
396
326
434
484
471
469
492
498
483
476
485
481
466
452
446
416
351
409
456
487
489
480
473
460
457
466
471
466
461
469
472
460
433
373
379
447
446
445
476
502
501
486
476
477
477
474
469
480
490
475
459
457
436
369
345
435
465
468
470
479
500
509
513
518
515
498
483
484
500
504
484
463
454
446
423
381
302
411
440
456
496
506
482
480
497
513
526
527
505
490
494
497
498
499
482
453
443
446
445
399
362
435
450
470
506
506
479
474
484
492
503
509
504
501
500
488
487
501
485
451
446
455
455
435
363
280
391
442
476
496
493
483
488
491
484
482
491
500
508
516
505
488
488
490
469
450
460
462
445
434
401
303
316
412
450
481
493
476
477
505
510
494
492
496
503
515
521
503
490
497
483
461
469
484
469
440
427
414
349
327
425
451
462
469
477
491
507
511
507
501
502
507
523
519
491
485
498
488
478
494
502
474
440
427
431
394
278
313
416
445
447
461
494
504
496
503
515
507
499
507
518
507
494
492
494
489
499
509
505
479
444
433
450
424
297
272
388
436
449
465
497
503
492
503
512
498
498
509
500
496
513
513
494
490
497
495
491
486
461
440
449
417
296
220
349
424
448
463
485
488
490
505
503
484
497
514
501
497
516
516
498
497
491
477
484
499
477
446
440
398
297
164
301
397
432
456
478
483
489
507
497
479
496
520
516
504
500
497
502
510
494
473
485
499
476
448
441
399
306
243
359
415
458
485
484
490
507
497
479
495
522
521
504
493
492
505
512
497
482
488
486
460
445
446
414
322
188
317
400
451
483
487
482
493
501
492
490
507
514
500
493
501
503
499
493
496
499
483
453
445
449
423
331
135
258
359
419
463
479
466
469
497
499
481
488
501
496
495
500
498
487
486
499
502
485
457
446
441
408
324
171
286
375
435
460
453
456
484
497
486
491
495
493
493
496
496
492
487
489
497
487
462
443
422
380
301
210
329
398
422
437
456
470
482
499
505
492
486
491
495
498
505
495
479
482
483
465
439
410
357
275
160
274
344
380
423
459
458
465
498
509
485
476
490
496
502
507
499
480
477
477
465
443
411
350
254
184
273
351
415
447
451
460
484
494
480
474
489
498
496
488
482
477
474
466
453
438
407
339
229
196
307
388
421
439
456
466
472
476
479
485
492
486
460
451
464
469
451
432
418
376
290
209
310
374
412
441
448
447
464
475
480
482
480
456
442
458
466
440
417
388
310
200
191
288
351
397
423
421
429
450
461
466
475
473
466
468
458
424
386
329
219
177
249
320
378
389
387
409
432
437
451
472
472
450
415
367
305
224
216
292
326
334
363
390
387
387
401
393
355
307
250
179
215
253
295
318
308
293
278
252
213
175
394
425
436
426
413
400
360
439
453
447
457
470
475
465
456
455
440
415
386
361
431
480
492
478
460
459
460
458
453
457
458
455
455
435
373
399
428
446
479
501
491
476
475
473
468
467
472
473
470
471
464
431
370
390
443
459
463
475
493
499
502
512
507
488
484
489
486
480
476
466
446
420
381
360
413
443
486
494
473
477
494
504
519
520
500
493
497
492
486
488
475
447
438
434
399
306
398
424
453
498
497
469
472
485
483
495
512
505
497
502
495
487
492
477
442
438
447
431
382
228
349
416
445
472
488
480
478
488
485
474
483
500
505
503
506
502
493
482
461
441
440
446
440
413
345
264
383
434
454
467
469
477
501
509
495
488
490
497
505
507
503
501
499
474
453
457
463
452
443
425
379
290
270
396
440
441
445
464
488
509
512
503
498
496
494
506
510
494
487
492
476
468
490
491
459
434
427
409
342
248
371
425
433
444
478
497
499
506
508
501
496
497
504
509
503
494
487
481
488
505
499
465
436
433
434
371
206
322
400
441
462
483
485
483
500
506
496
498
502
501
504
520
516
492
485
491
490
484
472
451
440
433
362
275
380
445
472
476
465
474
499
502
490
499
515
502
501
516
514
496
492
486
471
475
487
468
440
416
346
235
354
423
457
466
456
472
501
497
478
496
517
510
494
492
490
497
506
490
470
479
488
464
436
415
350
190
307
382
435
460
462
480
503
495
476
491
513
510
495
483
484
501
509
492
478
484
473
445
436
429
365
247
246
338
410
455
469
477
491
495
485
483
493
500
498
496
501
506
499
488
490
494
470
440
438
433
365
245
177
283
373
436
463
459
465
493
494
476
478
492
498
502
505
502
491
485
491
497
478
449
435
412
344
211
315
393
437
444
452
481
492
481
485
492
495
497
497
496
495
489
481
487
479
454
429
391
316
140
243
329
389
426
447
461
475
492
500
491
487
490
489
492
504
498
474
470
471
452
426
383
293
175
257
329
395
433
449
464
493
501
481
475
484
486
489
499
495
476
466
460
447
429
381
275
185
271
351
404
435
459
483
487
472
465
476
482
478
472
472
473
468
451
431
414
362
253
205
289
354
405
440
462
474
471
462
465
474
465
442
439
460
466
434
403
377
314
207
204
284
343
389
429
453
459
460
465
471
466
441
434
452
454
415
372
329
239
195
250
306
370
406
420
440
455
458
461
458
448
439
417
367
312
249
153
214
284
322
346
384
410
407
412
432
425
385
333
274
209
182
218
249
292
319
311
303
315
311
269
213
156
191
211
200
174
164
154
402
410
406
422
450
438
408
399
388
378
443
477
475
455
459
472
459
442
448
443
417
391
323
387
434
473
493
483
472
475
477
467
466
479
466
442
441
435
373
325
401
441
459
471
478
475
480
493
486
474
484
491
469
453
461
462
424
373
297
375
425
470
476
461
467
477
483
495
496
485
485
493
479
467
475
469
445
429
401
346
396
437
480
477
455
471
488
475
480
499
493
481
494
497
482
475
466
447
442
431
383
288
374
417
451
476
466
462
487
499
478
475
493
492
482
498
512
493
464
455
449
443
435
419
367
321
399
429
451
463
468
483
501
502
490
484
486
489
491
496
507
493
462
447
458
452
439
438
407
323
329
403
422
434
459
478
496
503
493
491
492
484
487
494
493
488
489
467
457
480
475
444
434
419
364
293
374
409
432
461
480
493
496
487
488
496
492
490
498
497
490
488
476
474
491
482
446
428
426
390
281
235
333
409
454
469
465
472
490
487
488
501
503
494
496
509
508
490
478
477
475
468
450
439
432
390
275
191
308
413
467
465
446
457
488
494
490
502
508
497
493
505
505
492
484
475
461
460
466
458
430
375
275
284
383
439
449
438
457
489
488
479
492
504
496
487
487
487
492
494
476
463
466
472
456
426
377
286
235
321
391
430
443
468
487
482
471
486
498
493
488
485
485
498
495
477
473
479
462
436
426
394
296
256
347
411
445
465
475
478
475
477
482
487
491
495
498
500
492
476
477
481
457
429
423
391
287
201
301
380
430
449
460
481
483
470
467
481
491
497
498
495
488
478
475
477
462
436
414
362
262
236
321
393
432
452
477
482
472
471
478
486
490
488
484
490
486
463
460
464
443
402
338
242
154
242
334
403
435
456
470
479
476
477
480
485
479
479
495
489
458
449
453
434
397
333
218
166
266
350
401
431
458
478
478
469
472
477
475
473
486
483
462
449
440
418
389
320
189
273
339
398
443
468
476
465
462
464
464
460
459
461
461
453
425
390
354
283
186
263
337
394
441
471
466
448
450
457
448
433
433
449
445
402
349
300
222
183
244
309
388
443
449
440
448
453
442
421
416
427
415
361
298
238
147
206
295
358
381
404
425
422
411
403
392
376
340
280
218
184
231
267
316
345
335
326
334
325
283
227
170
149
193
220
214
200
204
203
167
361
420
442
427
436
462
445
413
409
394
319
393
439
461
460
456
469
480
468
464
468
439
395
380
338
402
444
462
458
448
455
474
470
467
481
482
451
427
433
423
365
325
396
446
461
456
456
459
462
469
470
468
470
476
467
456
457
446
416
382
281
362
420
461
456
446
470
488
471
461
475
473
458
476
492
475
452
446
442
427
384
317
387
439
465
450
444
484
511
484
465
478
476
461
480
504
480
443
443
454
440
407
365
239
339
403
445
463
451
456
488
505
492
477
475
477
475
481
493
479
446
446
463
447
419
403
347
235
337
394
429
450
458
471
487
482
482
486
473
472
482
481
476
480
462
454
473
459
423
407
376
290
200
300
368
415
444
458
475
482
466
470
490
483
474
482
483
481
484
473
464
476
463
422
402
388
320
252
350
418
446
448
463
477
467
471
492
493
478
476
484
491
486
473
464
463
450
425
410
395
322
224
336
415
438
436
451
475
479
479
490
493
481
476
483
490
484
474
465
454
446
440
432
394
313
200
298
376
414
425
450
473
476
475
484
485
481
479
480
481
483
475
462
456
457
454
436
392
315
233
318
385
420
451
463
459
464
480
483
481
481
483
483
490
477
459
466
473
451
421
390
325
171
269
352
408
438
447
451
464
474
477
478
481
485
488
489
475
458
466
472
444
408
382
316
221
305
373
415
435
462
474
465
462
471
478
483
482
477
473
467
459
458
444
412
365
284
158
232
318
387
426
462
473
458
456
465
474
479
472
464
477
476
446
437
444
417
352
261
152
254
343
395
433
454
456
456
458
469
477
467
462
477
473
440
427
432
405
341
254
189
274
335
386
429
450
453
454
464
470
462
460
471
467
441
425
411
374
316
191
253
323
387
429
452
453
449
451
451
450
454
449
435
417
384
327
262
172
242
312
383
438
443
427
430
439
434
425
417
410
390
341
269
194
148
213
308
383
398
394
410
417
400
381
369
360
335
276
203
122
206
269
294
321
352
350
327
310
299
278
239
162
206
239
236
219
215
206
321
371
398
405
411
433
451
443
426
409
371
338
406
437
431
417
430
451
453
454
459
445
414
392
378
341
402
440
453
449
442
445
449
452
454
453
451
450
442
419
385
305
384
430
439
443
467
481
461
446
460
459
444
456
479
464
424
402
391
359
244
338
412
444
433
432
475
507
481
455
468
470
452
460
480
461
422
417
424
393
338
258
352
422
447
432
433
476
501
488
467
465
471
468
462
460
455
437
437
445
414
363
320
251
339
402
429
431
448
476
478
473
470
460
462
474
466
453
461
456
450
458
430
377
339
219
304
369
408
431
459
474
462
458
470
461
459
470
471
467
473
466
453
460
438
385
345
311
264
344
398
429
454
468
457
455
467
467
462
463
468
473
476
465
453
449
434
394
356
316
230
315
380
418
445
462
461
462
468
468
467
463
462
465
471
465
454
448
432
409
374
316
187
273
346
398
436
452
454
462
469
469
468
469
462
461
469
464
454
451
444
422
385
318
224
312
376
417
432
435
455
473
473
470
471
470
468
470
459
442
454
457
423
376
318
185
275
343
386
407
426
453
471
475
471
470
471
471
468
453
440
451
455
418
364
305
221
291
345
386
431
457
457
461
466
467
468
465
455
452
451
443
438
416
363
285
222
297
361
420
445
439
445
456
463
468
460
446
454
457
430
415
411
365
271
155
237
309
371
408
422
433
443
458
467
459
444
450
449
417
397
392
348
258
170
233
298
358
400
422
434
445
452
446
441
444
435
404
381
361
305
157
221
293
358
402
417
418
423
426
427
428
412
379
351
313
244
145
208
287
353
374
373
385
397
395
386
363
327
296
251
200
270
294
306
332
344
330
310
284
253
221
181
204
240
249
231
210
329
378
378
368
388
403
404
409
400
366
324
388
427
424
414
418
423
425
433
423
406
408
397
312
369
405
431
449
456
442
431
444
452
433
428
445
429
373
324
344
394
405
419
455
479
461
443
458
469
449
439
443
429
393
365
338
262
350
396
401
415
457
480
469
454
456
469
465
444
428
429
422
406
384
331
253
329
372
394
427
467
473
462
452
440
452
470
454
433
440
439
428
417
368
295
221
286
340
390
438
472
467
455
444
430
441
468
469
455
453
442
427
425
390
321
236
317
386
433
456
456
449
441
435
448
465
464
457
457
445
424
414
394
341
278
195
289
368
414
435
443
448
446
445
460
463
448
442
454
457
436
415
395
355
291
254
335
389
414
428
444
453
455
462
461
440
432
452
456
439
424
401
359
298
219
298
357
388
407
433
455
461
462
460
446
441
448
438
421
423
410
359
295
255
311
352
391
422
444
458
461
457
453
450
443
422
408
418
410
359
288
198
253
310
374
409
420
440
451
449
453
451
435
423
418
409
395
356
284
189
260
339
378
390
414
432
441
453
451
430
422
420
394
368
343
281
198
272
324
356
387
409
424
441
440
418
407
401
369
336
314
259
192
258
319
365
386
397
407
409
397
386
371
339
304
271
184
261
320
342
349
358
364
363
353
329
293
258
178
239
266
281
301
310
307
294
260
219
198
225
235
228
293
351
358
352
363
367
367
376
359
274
329
377
394
396
396
398
411
419
397
372
367
300
341
375
404
419
418
419
435
446
430
403
383
367
335
302
340
375
411
428
432
432
436
450
451
421
390
388
378
336
282
334
386
430
442
440
431
419
432
455
441
412
406
396
372
342
250
324
392
438
451
443
423
405
423
457
456
432
415
395
376
365
217
310
374
412
435
436
418
409
434
458
448
427
419
402
371
348
316
188
280
337
373
404
424
424
426
447
454
425
406
422
422
382
339
312
235
300
344
378
407
426
434
443
438
409
397
420
426
389
349
316
198
265
319
354
383
411
429
434
429
412
405
412
398
370
356
325
219
277
325
354
380
409
423
420
417
416
403
371
351
349
326
217
283
320
342
378
402
403
415
421
399
369
354
338
311
234
277
297
337
367
383
407
416
390
366
351
318
279
218
254
297
331
353
379
389
363
336
320
285
239
214
267
296
308
323
334
318
291
273
247
236
245
258
268
259
236
288
312
328
346
360
368
370
362
332
248
292
320
340
365
380
383
388
394
369
330
249
305
340
361
382
391
381
386
402
391
361
343
240
305
350
376
392
389
376
385
405
400
372
347
320
274
319
360
382
380
377
394
409
390
359
344
325
224
272
321
360
375
381
396
400
371
343
350
344
292
240
288
329
361
376
380
376
356
340
352
346
292
222
262
293
329
353
358
356
350
346
341
315
277
227
250
281
321
338
337
346
349
328
288
260
232
278
306
313
334
346
320
284
259
224
261
284
316
329
302
272
247
275
287
262
285
312
309
304
302
292
316
318
313
305
291
279
302
311
314
308
286
251
282
295
301
302
281
260
274
274
278
