# Supplementary material for: Evaluating flow modulating treatment response in intracranial aneurysms using black-blood MRI in vitro
Source: Commun Med (Lond). 2026 Mar 27;6:170. doi: 10.1038/s43856-026-01413-z (PMC13031954; doi:10.1038/s43856-026-01413-z)
Supplement: Supplementary file 14 — Supplementary Data 11 [file 43856_2026_1413_MOESM14_ESM.zip › Data_Sup_Figure_5c/pump flow rate 0 mls/BB2/with derivo/24_BB2/2_vessel_array.txt]

21
0
26
53
118
189
210
81
144
233
345
419
56
174
296
396
466
111
273
407
454
466
348
452
453
452
5
17
27
4
44
73
130
197
224
203
162
119
54
87
162
252
358
429
435
412
396
334
217
91
61
185
311
404
474
508
497
490
496
464
369
246
117
128
291
412
451
466
479
472
463
469
473
448
378
246
91
73
197
361
440
440
455
484
479
456
448
453
456
434
341
183
109
249
390
437
439
478
520
514
490
476
462
450
440
384
241
139
289
410
453
482
508
512
501
492
476
455
442
398
265
157
320
460
472
490
490
475
467
457
453
413
276
476
495
498
479
469
461
458
417
280
506
509
492
469
454
452
403
255
483
476
453
438
439
377
218
473
472
451
413
313
508
455
333
196
321
186
1
6
31
19
51
87
138
203
240
220
166
114
50
83
167
267
367
439
449
421
389
325
213
88
66
180
312
415
482
514
504
485
481
459
372
241
105
139
290
409
457
475
483
473
459
462
469
447
372
238
81
83
217
368
434
441
462
486
481
462
454
450
447
426
337
181
125
269
401
438
445
486
516
506
495
484
458
438
437
381
231
157
298
416
459
474
495
503
496
494
491
469
447
442
391
242
166
318
430
475
480
478
474
476
479
469
457
450
452
406
248
155
324
433
464
471
477
481
490
491
476
462
452
449
407
261
106
299
429
446
456
488
500
495
501
496
474
452
443
390
241
238
405
442
439
472
489
469
467
477
464
446
438
363
200
140
326
429
447
468
484
458
447
469
472
452
415
304
181
352
437
472
497
495
479
491
490
435
324
192
192
308
375
432
465
448
416
378
295
171
106
170
242
294
273
207
151
1
5
32
26
52
98
152
218
257
233
163
98
44
83
177
281
374
448
470
434
380
307
203
93
76
176
319
432
484
510
515
495
474
450
372
237
97
149
285
409
468
475
471
473
470
467
469
447
367
226
95
234
371
434
450
461
469
471
470
466
458
447
420
324
167
141
293
416
448
453
482
498
488
493
495
470
441
435
371
214
171
315
432
475
485
500
494
478
483
496
479
455
444
379
220
178
325
437
483
492
491
480
471
471
470
462
451
449
391
225
166
331
434
457
470
485
483
487
490
482
463
446
437
388
242
126
315
427
434
446
478
486
481
497
504
478
447
430
372
224
249
405
438
436
469
479
453
454
476
468
451
435
349
184
139
326
429
453
480
493
456
439
461
466
452
412
290
178
348
439
486
509
500
483
485
469
412
310
182
185
308
373
422
457
452
416
358
269
156
117
166
219
269
264
207
146
7
25
34
27
61
116
179
243
268
234
159
92
38
96
198
307
390
459
483
437
369
297
200
93
85
187
341
451
480
503
522
504
469
445
374
232
89
161
290
418
479
467
451
471
481
473
473
452
362
210
110
250
376
438
458
455
451
462
482
478
468
454
414
304
144
160
313
426
450
454
475
483
480
495
505
479
449
432
353
190
191
335
442
475
478
492
490
474
483
501
489
465
443
367
205
196
343
446
478
485
491
487
473
469
474
470
459
446
374
213
179
345
437
453
465
483
485
486
492
486
466
444
427
371
225
145
327
427
431
441
469
474
476
497
504
474
438
420
359
210
97
255
400
442
439
460
465
448
454
470
461
446
426
335
173
140
322
433
462
483
494
463
445
453
457
447
402
268
177
347
441
493
514
504
489
480
454
396
295
160
174
302
373
412
441
444
410
339
245
143
114
165
200
238
246
201
139
9
35
47
44
29
78
142
217
270
274
230
166
100
44
111
235
342
414
472
484
429
364
304
210
90
92
208
370
470
484
498
518
498
461
446
382
230
81
81
181
312
436
486
462
444
470
482
471
479
464
357
192
129
272
392
446
461
456
448
467
491
484
472
462
411
286
121
182
332
429
448
454
475
486
490
507
507
476
448
424
335
171
216
353
438
462
469
487
494
485
489
497
480
458
437
355
195
216
360
445
468
476
489
491
477
468
469
468
461
442
362
204
193
359
441
453
462
482
489
487
484
478
464
447
429
360
209
160
333
429
437
444
465
477
481
493
494
462
434
417
347
195
118
261
396
448
446
454
465
462
463
466
451
439
414
317
149
318
438
470
483
493
478
460
457
455
446
385
242
179
349
447
499
516
510
495
478
444
387
281
166
300
382
413
428
427
394
317
227
102
171
203
219
218
181
117
18
53
69
57
41
90
165
245
291
281
232
177
115
52
30
115
260
372
438
481
477
420
366
314
215
84
95
229
398
487
493
500
506
480
448
445
381
222
76
96
201
341
451
490
468
451
464
466
456
477
463
348
180
150
298
411
453
468
470
464
475
489
477
467
461
405
273
203
345
426
445
464
489
498
503
516
503
462
433
412
324
166
238
357
424
451
475
491
495
492
497
490
462
441
425
343
189
232
366
436
462
480
490
486
472
465
460
459
459
439
347
192
205
367
444
456
470
490
494
483
470
463
456
455
436
346
188
171
340
431
444
451
474
490
486
483
474
453
436
418
335
131
267
395
449
451
458
474
476
470
462
449
438
402
300
159
317
438
475
482
491
489
476
465
460
445
366
220
187
348
456
504
516
513
500
472
434
380
271
172
301
392
421
424
410
367
289
208
96
179
215
213
190
153
93
16
56
81
75
56
34
93
178
258
303
293
248
188
121
22
119
277
386
447
481
478
428
375
308
205
74
102
248
413
492
499
502
500
471
443
433
361
206
75
104
220
362
458
489
480
465
461
451
445
466
447
329
172
164
317
423
455
473
488
483
478
480
468
461
453
395
267
219
351
421
446
477
502
503
506
518
499
453
425
407
319
250
356
413
455
492
496
486
487
502
491
452
433
418
331
245
366
429
471
500
496
479
468
465
463
456
459
433
323
220
375
445
466
490
505
499
479
463
458
457
463
435
322
186
350
436
452
464
488
502
491
474
465
453
443
418
314
134
281
403
450
454
466
482
479
468
461
456
442
395
279
173
325
436
475
482
488
491
482
470
462
441
347
199
72
199
350
456
500
510
511
498
459
413
358
252
182
302
388
421
421
394
337
254
182
95
179
219
205
169
128
20
58
89
92
68
35
106
192
268
309
308
266
190
106
35
136
295
393
445
474
483
449
383
285
178
70
117
270
422
485
490
493
498
483
451
412
325
187
109
239
376
456
481
481
470
460
449
444
450
421
311
168
176
329
425
451
474
498
491
475
471
462
455
443
382
259
232
358
424
451
485
504
498
495
507
491
451
429
407
309
257
359
414
467
502
495
473
477
496
492
456
440
417
316
253
368
427
479
515
499
473
465
471
474
465
459
422
294
234
381
440
469
503
516
503
481
471
471
464
459
418
289
198
362
440
454
473
496
503
485
471
469
458
444
408
288
134
297
417
454
458
469
478
468
459
461
461
447
388
258
195
343
439
474
480
482
482
475
466
457
430
328
178
92
211
351
449
488
500
506
492
446
391
329
221
188
297
369
408
416
384
319
227
154
87
158
205
196
156
118
43
75
97
101
68
48
134
222
288
318
317
275
181
88
59
170
319
408
445
466
484
464
386
263
153
70
67
150
301
429
476
474
478
497
501
464
396
299
181
126
263
387
449
467
470
465
465
466
455
440
402
301
163
193
343
427
446
470
497
491
477
471
463
450
436
372
241
108
246
372
433
458
485
502
495
487
491
479
450
438
407
289
133
266
371
428
473
498
487
469
468
480
482
461
451
416
292
119
261
373
426
473
507
498
478
467
472
483
471
456
408
272
87
246
383
428
455
500
518
504
488
485
486
468
447
394
263
207
371
439
447
472
497
494
482
481
478
458
440
394
262
136
316
434
461
464
469
465
456
456
460
459
448
377
231
219
366
450
475
479
477
475
468
460
450
416
306
154
107
228
354
441
473
492
504
487
441
376
296
180
87
189
279
344
394
409
379
312
212
124
80
134
188
190
155
115
40
70
96
109
102
64
70
170
255
312
331
322
271
177
80
88
209
346
427
455
469
478
461
382
260
145
85
192
335
440
471
465
469
494
502
467
393
299
180
154
293
401
445
455
455
459
472
480
465
440
402
301
153
82
216
363
432
444
460
484
489
487
485
463
446
436
368
220
115
257
389
447
460
478
493
493
488
482
468
444
445
401
257
138
274
390
447
473
484
478
471
463
461
466
460
455
411
270
132
273
385
432
461
488
493
483
466
462
475
471
451
396
261
103
259
389
419
437
486
514
506
492
491
489
465
434
376
251
217
381
435
437
467
493
486
481
489
478
449
433
379
236
144
331
445
468
470
469
457
454
461
455
450
441
362
201
72
231
383
463
480
479
476
473
468
459
444
400
278
111
239
366
436
463
488
502
484
444
371
271
139
85
187
266
328
384
400
370
309
205
100
71
122
181
188
153
114
56
80
103
118
107
66
96
192
272
325
345
327
269
178
91
116
240
364
440
472
483
477
446
373
271
152
104
230
363
450
476
476
478
488
483
455
402
310
178
181
324
416
447
453
454
459
475
476
460
447
413
300
136
93
235
379
441
444
457
475
485
496
492
462
444
440
361
194
116
265
404
458
462
472
485
494
494
486
462
439
441
387
229
138
282
410
465
474
477
475
473
460
454
457
455
447
394
252
142
290
406
447
461
480
490
484
462
455
470
470
446
383
257
119
277
403
430
435
478
510
506
491
487
483
462
432
369
242
73
231
394
440
434
465
493
487
485
491
469
440
431
366
210
155
340
447
466
471
471
460
462
469
452
442
434
342
167
80
233
385
469
483
478
477
481
478
466
444
385
250
106
247
380
437
458
488
500
481
451
374
254
112
91
196
266
325
382
393
358
302
203
68
124
183
186
140
101
60
75
105
129
117
70
43
118
201
271
329
362
341
272
182
102
140
263
373
440
484
503
487
435
364
276
154
123
258
382
454
482
493
496
487
462
441
408
311
157
198
345
429
452
461
465
466
467
457
448
452
414
278
95
243
388
445
449
466
481
485
491
486
458
443
437
345
174
115
271
411
460
462
477
488
492
499
495
463
433
429
368
213
140
296
427
475
479
481
478
474
469
467
466
452
431
371
238
156
313
429
468
475
483
487
481
464
462
477
473
439
365
244
139
302
427
454
450
482
506
502
487
482
478
465
435
357
222
87
250
411
451
434
462
492
489
487
486
457
438
433
349
180
166
347
442
451
460
469
464
469
472
447
437
425
315
84
228
377
458
473
471
476
485
485
469
438
365
222
99
250
386
437
455
485
493
471
444
365
234
107
208
268
325
381
382
335
279
187
72
132
186
177
121
60
77
115
143
129
72
60
138
214
275
339
378
355
275
175
100
63
159
288
385
443
489
518
499
438
357
270
145
132
276
397
459
482
499
506
490
457
438
405
292
128
73
209
361
438
456
469
478
472
457
441
446
455
396
242
96
255
402
451
458
483
496
487
482
475
456
445
423
319
158
123
287
424
460
468
494
504
496
502
502
469
430
414
345
203
159
319
439
475
480
488
485
477
481
489
479
449
416
345
223
180
339
443
480
487
488
485
476
472
481
491
475
429
342
220
161
324
442
471
469
488
501
494
484
482
479
468
434
337
192
96
267
423
458
439
460
490
488
481
475
450
441
432
326
154
174
355
439
438
447
465
466
470
468
445
436
414
292
85
231
372
445
460
466
477
488
483
464
428
345
203
101
252
384
436
457
486
487
459
425
340
211
113
212
275
331
381
372
313
248
165
74
134
182
167
106
64
97
140
161
132
70
72
155
239
303
362
388
358
271
166
91
64
169
314
411
458
488
511
500
445
354
254
134
136
289
415
470
478
486
494
491
470
448
394
267
112
74
224
381
452
460
467
475
469
453
442
454
454
372
213
109
285
431
465
467
495
508
490
472
464
458
449
409
291
149
323
447
467
472
505
516
499
496
498
469
431
403
321
184
191
346
446
469
474
489
486
476
485
500
483
445
405
321
197
206
356
444
474
484
486
481
472
477
488
491
469
420
319
188
178
341
441
468
475
489
499
488
481
479
476
465
425
313
112
286
427
457
445
465
488
481
474
466
449
444
421
301
191
370
446
439
445
463
463
466
462
446
438
401
272
95
250
382
442
456
469
482
485
475
455
414
327
189
111
252
375
433
463
487
482
444
395
308
191
103
203
280
338
379
361
296
219
136
75
130
167
157
99
36
76
126
168
171
131
70
78
168
269
344
391
387
347
265
162
82
64
181
336
444
483
491
489
485
450
358
242
127
142
303
436
484
476
466
472
486
485
458
382
249
111
86
249
408
470
463
455
460
463
457
451
463
451
354
200
135
329
466
483
471
489
503
490
472
459
460
454
400
268
182
365
473
479
474
503
513
492
485
486
468
438
400
300
216
368
453
466
467
482
482
468
472
485
473
443
402
302
218
364
437
461
475
482
481
473
471
478
476
458
413
303
192
350
429
452
472
493
500
488
476
472
464
453
412
295
133
306
423
450
453
474
487
474
468
463
451
440
402
279
69
217
383
455
453
457
465
460
461
461
451
439
382
244
111
274
402
451
463
481
489
484
468
447
403
311
124
257
369
433
474
492
476
432
372
284
173
92
192
283
340
368
350
286
200
110
80
126
150
143
98
41
89
145
181
174
133
78
87
181
288
368
406
382
337
269
172
80
78
201
357
462
496
492
471
470
453
365
232
121
58
161
326
455
492
475
458
461
480
488
458
369
234
112
108
274
426
481
463
443
447
465
463
452
458
440
341
192
168
361
481
488
469
474
488
488
475
457
456
453
392
251
212
393
485
485
473
490
496
478
472
472
464
444
399
277
230
384
461
469
465
474
475
454
451
465
465
445
399
283
219
365
434
458
472
483
485
472
460
462
462
451
409
291
197
355
417
438
470
498
501
486
476
464
455
443
403
286
155
322
415
439
461
484
478
463
465
464
452
435
384
259
94
242
390
458
467
467
463
453
457
463
458
435
353
207
125
295
421
458
469
489
493
479
460
442
389
280
143
273
367
429
478
490
463
416
353
259
147
99
189
279
331
348
328
271
183
90
82
116
127
121
108
152
176
170
134
88
35
200
298
368
401
376
337
283
187
82
36
233
374
458
490
493
472
466
455
371
227
105
51
194
353
461
486
474
465
468
475
477
450
357
219
103
297
430
475
461
442
448
470
465
442
445
428
326
176
74
371
469
477
467
467
478
489
477
451
447
447
382
232
99
234
401
478
477
469
477
483
471
467
468
458
443
392
261
114
242
395
467
473
466
469
471
449
443
460
465
445
393
268
124
223
372
442
465
477
484
486
469
455
459
463
451
401
276
129
202
360
418
441
477
502
497
482
476
468
456
443
394
276
133
334
412
433
464
482
467
453
467
470
456
435
373
242
117
260
394
455
467
465
455
447
458
467
464
429
324
172
69
310
429
458
466
490
493
473
459
444
374
241
99
297
370
423
477
487
448
403
342
236
115
195
268
316
327
304
249
167
72
100
104
100
71
133
160
173
169
138
90
42
123
233
317
365
398
385
347
291
194
83
28
267
390
450
479
501
491
472
452
368
220
85
43
232
378
460
475
472
480
481
469
460
443
346
196
82
318
428
464
463
456
461
472
454
428
436
416
301
149
59
219
374
446
464
473
475
481
488
478
446
435
432
362
211
84
256
404
461
466
467
476
479
478
481
473
448
428
379
247
108
264
407
466
471
463
464
467
455
458
473
466
436
378
255
119
247
388
452
471
481
486
484
467
463
473
472
449
381
253
120
223
371
428
451
487
503
490
476
479
473
461
441
379
249
120
347
420
439
465
479
460
451
468
469
453
432
360
221
104
276
404
455
461
456
449
449
461
468
462
416
300
148
324
433
453
460
491
496
473
460
443
353
201
71
311
372
417
473
481
433
390
329
210
83
201
258
307
316
282
222
146
56
79
85
81
42
107
164
180
186
178
142
88
41
145
268
348
381
409
401
360
289
189
85
152
294
405
451
479
511
510
479
444
358
215
71
38
265
397
456
468
474
490
487
460
448
441
341
176
65
188
343
431
458
471
474
470
466
441
427
445
411
275
126
49
243
386
439
460
489
493
482
485
482
454
438
422
341
188
69
278
411
451
458
472
478
479
485
503
485
441
414
367
236
99
295
421
462
461
456
460
463
463
478
485
457
425
369
244
110
286
408
456
469
478
485
480
466
474
481
472
441
362
225
107
255
389
439
460
491
505
488
471
474
471
458
437
360
215
98
196
360
436
449
467
476
463
456
467
459
443
425
345
199
85
290
418
461
458
450
452
457
464
464
454
403
285
138
332
432
451
461
493
497
473
461
438
334
175
64
179
308
372
419
473
475
421
379
316
190
63
202
256
303
308
263
196
129
44
65
78
64
127
194
211
210
194
149
85
38
173
300
383
412
426
415
367
282
178
86
176
322
425
465
486
514
517
481
432
344
207
68
296
417
459
465
472
486
484
456
445
438
332
162
60
215
373
444
460
477
478
464
454
437
437
459
406
255
113
270
406
446
468
505
501
473
474
486
471
453
419
323
169
57
302
419
449
464
485
481
469
482
512
494
443
412
359
220
77
322
429
455
455
457
460
460
465
486
484
448
423
368
231
94
321
423
457
463
473
484
483
468
474
475
461
437
357
206
84
286
406
449
461
486
504
496
475
469
459
448
433
347
187
72
216
369
446
456
464
474
469
463
460
445
434
418
330
173
299
424
466
460
451
455
461
459
456
445
389
267
128
184
332
429
456
468
493
493
469
457
425
311
154
67
171
296
375
427
474
466
412
365
298
166
50
201
257
299
298
245
176
115
36
58
68
50
139
213
236
231
208
162
93
41
209
326
405
432
435
418
371
281
170
81
208
357
447
475
488
505
511
482
426
329
192
73
326
439
468
465
465
475
479
462
446
424
316
159
69
243
399
456
466
481
471
453
450
444
447
459
394
247
114
296
423
452
481
519
498
456
465
486
479
463
417
305
155
321
423
450
477
506
486
456
468
503
491
449
416
343
195
338
426
451
461
471
469
460
459
478
470
441
424
362
211
338
426
457
461
471
489
492
475
470
460
445
434
358
195
305
416
456
459
475
499
502
483
466
448
437
430
342
170
235
379
452
458
459
466
467
461
452
436
433
414
310
145
306
426
470
465
454
452
454
451
450
442
374
235
109
189
328
429
463
475
490
487
464
450
404
278
126
60
168
288
376
432
468
455
407
351
271
138
36
195
251
289
283
234
167
100
27
152
224
247
240
215
170
102
48
250
348
417
438
433
413
371
284
168
69
246
397
469
484
484
493
503
488
427
313
175
74
181
352
459
479
469
457
463
483
478
452
404
296
160
83
270
413
459
472
484
463
444
458
459
448
443
378
244
122
319
429
454
491
528
493
450
463
485
473
459
409
285
142
339
423
450
491
523
493
454
464
490
479
453
414
312
162
348
420
450
471
484
481
468
463
471
460
440
421
338
182
341
420
458
466
472
493
502
483
470
454
437
428
350
182
315
419
460
458
463
489
500
484
467
448
435
428
335
158
258
392
455
456
452
456
457
455
449
441
444
412
286
116
316
429
471
467
452
445
450
451
457
448
360
198
77
195
333
435
468
476
487
486
466
445
384
244
96
178
291
372
426
458
446
406
341
240
103
22
119
184
240
273
267
226
162
85
99
168
232
252
243
212
163
99
48
161
286
372
424
441
433
408
363
277
160
62
278
425
485
488
483
487
498
490
425
298
155
74
207
367
463
484
472
452
454
480
487
453
385
276
160
85
293
413
450
472
487
457
438
459
463
440
422
359
233
117
340
430
451
492
525
487
453
471
478
454
445
391
257
122
358
430
453
492
516
488
462
474
481
462
449
399
271
132
359
422
454
473
478
478
474
472
471
456
439
408
300
151
344
415
460
468
468
486
499
485
475
456
433
415
324
160
328
419
458
459
459
478
486
480
472
453
435
416
313
142
288
405
450
450
448
448
449
452
453
452
452
403
258
95
198
336
432
468
467
451
445
456
461
467
449
343
163
48
208
346
440
468
476
487
491
473
442
364
217
74
196
299
369
417
446
437
401
325
207
77
118
171
228
259
247
211
151
66
116
193
250
262
247
206
142
80
177
307
394
437
455
446
408
343
257
144
58
297
436
490
494
492
497
495
480
412
288
147
73
233
370
453
482
477
457
452
470
480
452
379
268
148
312
408
438
468
489
458
437
452
455
437
418
348
216
94
211
358
432
448
485
513
481
459
478
470
443
438
379
231
103
243
379
445
461
480
489
472
470
488
477
452
446
389
242
111
255
377
437
463
466
455
458
471
479
471
454
440
397
271
130
247
360
425
468
472
462
471
483
479
475
458
431
398
293
135
219
348
423
455
462
467
478
480
473
472
457
431
395
281
120
316
412
439
443
453
456
456
456
459
457
448
382
230
79
223
354
429
459
465
461
461
471
474
471
441
326
146
36
229
359
441
470
482
494
496
476
435
345
206
71
207
307
373
420
440
421
383
301
183
70
118
175
231
249
224
188
130
47
131
220
271
276
255
201
124
62
190
320
409
448
472
463
408
321
231
132
60
165
314
439
486
491
500
507
491
461
394
281
147
64
259
375
444
473
471
459
451
458
466
451
382
265
126
188
328
407
430
463
486
462
438
441
447
444
427
340
189
65
234
374
438
448
477
498
479
468
479
466
447
445
370
208
84
264
400
463
466
462
464
461
474
495
475
450
447
385
228
100
277
405
460
470
454
434
438
458
475
469
448
437
392
258
117
269
388
447
475
473
461
463
468
471
470
455
426
385
269
116
243
371
430
451
465
477
487
481
469
465
452
422
371
250
100
329
411
427
436
463
476
472
465
459
453
434
357
208
71
235
363
423
448
468
477
478
481
474
463
423
305
141
251
367
437
475
494
494
487
463
416
326
199
80
209
310
384
429
431
395
349
271
162
69
124
191
241
236
201
162
107
31
140
240
290
287
261
199
118
60
209
330
418
455
478
469
406
308
215
124
58
201
338
443
480
484
497
510
489
450
381
272
146
56
286
391
446
464
461
458
455
456
462
451
381
260
111
202
344
414
432
460
481
466
445
439
445
455
435
330
168
43
252
390
443
448
474
497
485
477
476
463
456
450
360
190
71
282
418
468
461
455
462
463
470
489
473
451
446
378
220
96
296
428
470
465
448
437
438
448
469
465
444
433
386
249
109
289
417
460
476
475
467
465
467
470
466
449
422
375
255
104
258
389
436
453
468
482
494
493
475
460
446
417
356
232
90
192
332
411
426
437
467
488
487
466
452
449
425
339
196
71
235
368
425
448
473
489
485
474
463
452
404
286
139
268
371
436
482
502
489
469
443
393
303
181
85
210
310
393
436
422
373
319
242
139
62
130
203
244
228
185
145
86
148
249
301
295
261
198
116
64
236
346
424
460
475
460
400
308
210
111
49
238
371
458
482
478
488
500
489
453
374
252
134
58
316
417
459
461
450
450
455
461
469
446
365
242
108
218
366
429
442
460
473
465
450
443
445
453
423
313
154
273
407
446
452
480
503
494
479
471
457
453
439
340
177
66
305
430
462
453
464
484
474
468
476
468
449
434
356
203
86
317
437
460
451
451
460
452
446
464
468
446
423
365
227
98
308
431
458
466
472
474
473
472
476
470
448
417
357
227
91
275
405
443
455
467
477
492
500
479
458
446
418
344
212
81
198
344
423
438
444
460
481
485
460
442
448
421
323
185
243
381
440
458
475
486
477
460
452
442
385
260
133
282
379
439
483
500
481
456
426
371
271
151
72
214
305
387
428
411
365
302
216
111
47
124
195
229
219
178
130
67
160
251
299
297
262
196
115
62
157
263
365
435
464
467
447
396
312
205
94
267
399
473
490
483
479
484
485
462
366
226
112
187
347
441
470
463
448
441
445
462
475
439
342
217
106
244
390
445
454
463
466
456
448
441
443
441
399
287
143
298
420
452
463
491
505
493
476
467
453
441
415
315
164
327
432
453
456
481
503
485
462
472
470
448
413
326
178
334
429
441
441
462
480
468
448
465
477
453
413
332
187
326
428
445
455
469
476
478
478
485
479
457
415
331
187
299
421
448
455
462
462
479
498
482
458
449
419
324
185
228
374
440
450
448
449
463
473
452
436
445
414
302
168
268
397
454
468
474
476
468
454
448
431
360
228
117
143
286
389
444
482
494
480
457
421
347
237
111
131
216
298
370
412
406
367
292
191
86
110
172
208
209
173
113
47
116
180
253
293
295
265
198
112
52
173
288
383
443
468
461
438
395
310
189
70
296
416
476
494
494
478
467
476
460
352
202
96
224
378
453
467
462
454
437
430
452
472
430
322
192
92
282
414
456
462
465
460
446
439
440
443
433
378
260
124
326
431
460
482
499
496
479
473
470
455
432
393
289
146
345
429
453
472
494
500
479
462
478
479
446
394
300
158
348
419
435
450
469
482
469
452
472
487
460
404
305
159
342
423
437
458
471
474
476
482
487
484
465
414
302
151
327
437
449
453
459
452
467
491
479
453
449
415
301
150
269
409
449
448
445
440
448
463
448
433
437
394
274
142
299
403
451
468
472
471
466
456
445
413
325
193
95
149
284
391
447
482
494
484
461
416
323
202
77
122
216
297
364
404
403
358
269
162
68
100
157
195
201
159
87
29
133
206
264
290
291
271
199
107
39
189
310
397
451
473
460
436
395
299
170
57
175
328
428
468
492
506
481
458
466
445
330
187
89
268
407
457
456
459
466
444
422
442
465
423
312
171
66
322
429
457
462
466
460
446
438
443
449
437
369
234
95
195
349
433
465
492
496
480
470
478
485
467
434
382
268
128
225
358
427
463
488
487
478
469
470
490
487
443
382
286
153
231
358
417
447
468
469
470
467
458
474
485
457
395
289
146
206
355
426
445
469
478
472
477
480
481
476
460
409
282
129
347
448
449
454
466
459
465
485
471
443
439
406
276
119
295
429
445
436
441
442
446
457
446
431
422
372
242
115
188
321
401
438
459
473
472
467
459
443
397
293
162
156
283
388
446
484
498
483
455
404
302
176
57
114
218
305
372
406
394
335
237
142
58
105
158
191
185
132
56
7
149
234
283
294
288
267
197
101
34
216
331
408
459
478
459
435
389
286
149
61
219
369
440
460
490
512
487
461
462
424
305
178
90
314
432
457
448
460
478
458
432
446
457
411
298
152
204
356
435
452
460
468
468
462
452
455
458
441
363
212
68
236
370
429
461
489
486
474
476
490
498
477
439
377
253
112
254
372
431
471
488
468
459
470
478
494
485
436
371
273
147
252
371
428
462
478
459
459
468
462
467
468
440
380
276
143
221
372
435
454
480
485
480
483
480
466
455
440
394
268
115
167
357
449
445
456
479
476
473
479
460
431
426
390
255
98
296
430
441
432
447
453
449
452
443
432
414
353
216
89
190
330
409
439
460
478
475
464
458
446
393
275
138
171
299
395
451
488
498
473
442
391
291
162
51
123
228
317
380
402
375
304
207
127
52
116
161
181
167
108
36
165
252
303
307
287
256
187
96
252
351
419
472
488
457
430
380
272
135
68
271
405
449
461
496
516
491
470
465
407
282
167
88
191
355
447
455
447
467
485
473
451
458
450
393
278
135
241
385
437
445
460
473
480
481
468
461
458
435
351
192
55
271
389
430
459
483
481
482
492
495
493
472
437
367
237
102
276
388
440
477
480
458
461
478
478
483
472
428
359
256
134
270
390
440
468
474
454
462
477
460
456
450
423
362
259
133
238
387
441
452
478
489
492
493
477
453
435
419
374
254
102
176
359
441
438
458
486
489
480
473
447
419
411
372
237
82
287
420
444
442
457
461
452
445
440
432
412
335
193
64
181
337
431
457
467
478
471
457
457
450
391
261
117
192
327
413
454
484
486
461
432
381
279
151
45
142
238
317
369
381
351
284
189
109
48
119
154
161
147
92
29
99
187
261
314
323
291
245
177
90
183
287
369
428
484
494
454
422
369
259
125
66
321
424
450
467
503
512
487
477
469
397
262
149
77
233
395
457
449
452
469
480
475
464
466
443
371
250
119
276
409
440
448
464
473
482
490
471
455
445
418
326
177
293
406
442
471
487
483
494
502
483
469
453
422
349
219
95
293
405
457
484
479
466
479
484
465
462
457
419
349
235
115
287
408
454
466
467
463
478
481
455
446
444
417
353
238
112
257
400
442
443
467
490
501
498
474
449
429
410
362
234
85
195
364
433
436
457
485
489
482
468
443
416
404
351
213
67
287
416
454
454
458
458
451
441
435
431
405
311
163
185
348
453
475
473
474
466
457
457
445
373
237
95
211
348
424
457
473
470
452
427
363
251
129
157
244
315
350
350
330
274
175
86
39
115
137
137
126
83
27
136
217
268
318
333
294
236
166
84
212
316
387
439
487
488
446
416
361
245
116
198
356
433
448
471
499
494
475
476
469
387
249
127
271
425
456
440
452
461
460
463
464
464
437
357
228
105
301
422
442
451
468
465
475
485
462
439
432
401
303
158
307
415
454
484
494
485
495
498
468
446
437
409
327
195
306
418
468
489
483
475
488
481
452
448
450
416
339
214
98
299
422
458
458
462
473
486
475
449
448
449
423
353
222
88
272
407
439
435
464
489
496
490
471
454
438
416
358
215
65
219
369
429
437
459
476
478
476
465
442
422
402
332
183
152
298
416
458
456
450
451
452
442
434
426
387
277
130
203
353
452
474
469
470
468
463
455
423
331
196
72
220
348
420
455
466
460
450
419
330
206
103
163
248
316
337
326
312
261
155
60
68
116
128
121
111
77
22
161
245
282
322
336
293
226
154
77
224
341
414
453
481
473
439
415
355
232
105
224
379
445
458
479
489
471
463
477
467
378
237
110
299
440
457
442
455
452
442
452
461
460
433
347
211
92
319
428
443
456
471
460
463
478
457
432
429
393
281
139
320
420
459
490
495
481
488
494
465
442
435
404
307
168
321
430
473
486
481
474
480
474
455
451
450
415
328
192
315
434
459
452
461
473
475
462
452
454
454
430
352
208
287
413
440
440
470
488
484
476
469
463
449
426
355
198
238
374
432
448
466
473
469
470
461
449
434
406
312
156
172
312
418
457
455
447
452
459
448
439
424
367
241
102
218
354
438
462
467
478
480
472
451
396
284
152
56
225
339
413
458
472
464
450
404
292
161
78
165
255
325
339
318
298
239
131
42
76
124
131
116
102
68
17
165
261
298
327
335
289
220
143
69
224
356
440
467
474
460
440
420
350
221
96
232
386
458
478
490
479
455
461
487
467
368
221
100
311
439
456
451
463
448
434
449
464
459
426
333
193
80
332
425
438
455
470
459
459
473
455
433
430
388
262
117
338
423
454
482
485
470
476
491
473
449
440
405
291
143
341
440
468
473
468
459
463
472
470
458
448
414
312
168
331
437
454
449
459
464
458
458
460
454
444
422
338
185
301
414
437
446
478
486
471
467
467
456
443
421
338
176
247
375
432
455
474
476
466
464
456
448
438
403
292
135
175
317
417
452
452
453
460
460
446
440
425
352
212
84
225
358
435
457
471
488
486
470
442
377
250
120
234
345
419
464
479
465
439
376
262
127
62
177
266
329
341
315
281
210
109
35
80
123
127
109
90
49
161
260
303
327
333
291
223
137
62
228
363
453
474
470
459
451
429
345
210
91
233
384
463
491
501
479
456
475
502
466
353
207
93
315
430
453
458
471
457
440
456
470
460
415
314
172
193
346
427
438
451
470
468
465
468
452
434
429
380
244
98
208
361
435
456
471
476
470
476
487
475
450
442
408
282
121
202
364
451
466
463
458
453
457
476
478
455
441
413
301
142
191
349
437
446
445
456
456
454
466
467
441
426
409
313
156
315
412
434
450
480
482
468
474
467
439
424
403
306
146
255
378
432
454
473
476
467
462
451
440
432
388
269
120
173
323
421
450
450
457
464
456
440
440
424
339
190
72
231
371
449
468
477
489
480
457
434
368
233
102
117
253
372
436
463
472
459
421
348
239
113
49
101
192
273
319
323
305
259
178
86
34
72
104
109
102
82
33
167
254
293
314
324
297
227
134
57
123
248
367
447
468
463
460
460
430
332
195
84
244
383
459
490
501
482
466
489
506
456
334
190
87
175
324
424
450
456
470
467
455
462
471
457
402
294
155
219
358
431
442
447
468
483
476
463
445
430
423
368
228
84
237
379
450
466
468
475
486
487
480
466
440
435
403
273
106
234
382
457
466
461
460
466
470
481
471
442
433
411
287
117
222
366
435
440
443
455
459
466
482
468
424
414
400
285
120
189
332
415
432
451
473
471
473
491
471
421
406
384
270
115
272
392
438
451
462
465
466
471
455
430
419
367
238
98
187
342
434
451
448
452
457
450
439
440
417
319
168
246
388
466
479
479
483
470
448
427
360
218
86
127
270
391
446
451
455
447
406
325
220
99
104
198
270
297
300
292
242
153
68
25
63
79
81
87
75
22
184
249
280
296
309
293
224
133
151
274
369
431
454
453
456
458
418
313
180
73
259
388
453
478
490
479
473
492
495
436
314
178
80
189
332
426
450
450
462
469
464
463
467
450
393
283
149
236
366
439
454
447
466
495
489
460
439
429
418
355
213
77
259
391
462
479
471
481
512
507
477
453
432
426
389
255
96
263
396
460
470
465
470
489
493
482
461
432
427
402
268
102
249
382
433
436
445
456
467
482
495
465
417
415
396
261
98
207
350
421
435
451
466
461
480
509
479
415
401
372
240
88
148
297
414
450
454
453
447
461
484
465
425
404
344
205
79
218
368
448
457
448
442
447
452
447
438
398
288
143
267
396
467
480
473
474
469
448
416
337
195
73
139
270
386
440
441
444
439
393
304
196
80
100
187
256
278
284
282
228
132
53
62
74
68
75
63
15
187
246
276
288
292
274
205
129
166
291
369
419
444
448
449
446
394
293
164
65
274
404
458
472
478
474
475
488
478
412
292
164
72
194
341
437
460
452
452
462
463
461
459
441
382
275
140
250
374
447
462
448
460
495
492
458
439
431
413
337
193
281
400
466
481
469
482
525
519
476
449
432
416
359
222
85
288
408
460
470
466
476
504
506
481
456
432
421
375
237
91
272
395
432
436
453
462
468
487
494
459
420
419
383
236
85
224
365
424
436
460
467
458
481
513
476
415
403
360
214
72
163
321
427
456
461
456
440
457
488
470
422
393
319
172
248
390
456
464
452
434
437
455
456
431
374
256
120
156
287
398
463
479
469
468
471
449
400
303
165
63
153
265
369
432
442
447
436
379
280
168
65
94
171
247
283
288
272
209
116
40
61
77
72
67
49
170
238
283
291
279
245
180
121
161
288
364
415
445
454
449
434
373
277
152
57
281
420
473
478
476
472
478
486
468
395
274
146
203
353
451
476
461
450
453
456
456
453
433
368
257
127
267
384
446
457
445
456
484
480
449
437
432
405
312
170
305
411
457
466
459
477
518
514
475
453
437
406
323
188
315
422
456
466
468
474
498
502
479
457
437
413
338
198
294
410
431
443
468
471
470
481
480
451
421
416
352
203
241
379
423
434
469
482
466
480
496
458
411
400
336
185
177
337
426
446
463
468
449
456
480
459
417
384
293
145
267
397
451
464
459
434
433
457
457
424
356
233
103
170
302
403
465
483
469
466
472
448
384
274
142
167
271
367
435
452
453
431
360
257
146
60
100
169
251
299
296
255
180
101
34
56
83
74
57
31
144
225
285
294
272
223
161
106
148
273
357
412
450
466
458
430
362
262
145
124
288
432
488
489
484
484
491
493
467
387
258
130
218
368
460
486
473
456
455
453
450
450
427
347
225
109
286
396
442
448
446
456
474
462
435
430
430
388
279
144
327
420
444
450
453
469
500
500
470
452
438
397
293
155
339
434
453
464
470
468
482
491
477
459
440
404
303
164
316
423
433
450
480
477
470
475
467
440
419
402
312
166
260
393
421
431
476
497
484
483
473
435
407
390
298
151
194
352
417
427
458
479
469
466
465
440
415
377
264
117
127
279
393
437
458
462
441
441
455
451
422
347
210
84
178
313
413
473
487
470
469
474
443
372
256
126
186
298
387
446
459
454
425
343
239
125
60
122
188
263
306
296
237
156
81
34
56
82
76
45
15
134
213
272
281
261
215
148
86
145
266
351
407
449
470
462
427
349
242
129
150
299
433
488
492
493
501
506
498
462
374
237
110
240
384
468
485
474
465
464
458
447
446
420
320
184
300
405
438
442
450
458
463
450
424
422
424
367
241
117
336
421
437
447
460
465
480
480
461
444
434
391
272
130
352
437
450
467
477
463
464
481
477
459
437
399
282
132
337
437
442
458
482
474
465
471
461
435
420
389
276
128
286
413
428
437
479
500
495
486
457
424
408
376
254
114
217
372
418
421
455
484
485
476
450
422
417
368
228
93
142
296
393
429
452
462
453
456
453
442
417
337
181
190
326
422
476
486
472
478
478
436
362
239
107
206
327
411
450
450
446
419
333
221
109
46
155
221
273
291
277
219
140
66
27
42
63
77
64
35
8
144
207
250
259
245
207
136
153
263
351
406
447
465
454
412
328
212
99
176
314
428
480
492
504
518
516
492
448
353
208
87
261
402
470
480
472
470
476
470
452
446
410
291
145
171
311
416
444
450
459
458
457
449
425
422
421
346
204
93
190
337
419
440
460
476
467
464
467
455
439
432
386
250
104
190
358
437
453
473
480
459
453
471
474
458
440
398
265
104
165
352
447
455
464
474
459
455
469
464
444
430
382
246
97
131
314
433
449
455
478
487
489
487
456
426
418
364
213
82
246
394
435
439
464
482
488
480
441
413
416
351
188
69
163
320
408
434
451
461
465
468
449
428
404
309
149
216
351
431
470
479
475
487
480
428
344
212
80
92
232
351
425
447
438
437
416
327
207
87
95
186
252
279
270
253
210
135
60
69
79
76
49
25
3
149
204
236
238
226
186
116
155
257
344
407
447
454
430
383
294
177
66
185
316
416
470
493
510
519
510
479
425
322
173
273
410
469
477
471
467
476
480
462
447
396
262
113
183
323
424
449
460
468
454
450
453
438
430
417
324
170
205
342
420
445
476
496
476
461
465
455
439
431
372
222
206
356
434
457
478
486
463
453
466
470
461
445
388
238
185
358
449
465
469
465
449
451
468
468
460
443
374
219
160
332
437
460
470
479
472
477
484
461
440
428
349
185
271
406
448
459
476
477
482
477
438
413
408
322
157
184
347
427
443
452
462
470
471
443
417
382
272
117
249
380
438
464
476
480
491
476
417
319
179
56
122
260
365
429
447
436
435
414
321
195
71
110
205
274
290
268
246
208
132
56
84
93
76
45
24
8
193
228
226
198
158
87
148
239
330
406
445
433
398
343
260
142
178
307
405
465
498
507
502
488
461
397
288
139
278
412
465
476
474
460
460
473
466
440
374
233
92
190
337
432
449
461
472
451
443
452
445
433
404
297
144
220
351
425
444
477
506
491
470
466
452
436
422
341
187
219
357
433
458
480
492
482
471
467
462
459
442
361
202
206
359
441
462
471
466
454
457
469
466
466
446
353
187
183
340
426
452
475
482
468
471
484
465
448
425
327
167
133
287
406
444
465
479
470
471
472
442
417
391
288
139
205
370
443
448
452
459
462
455
435
414
360
234
101
112
287
410
448
464
477
479
478
461
407
301
151
154
286
381
438
456
447
437
404
307
183
66
114
214
289
309
290
265
212
124
50
89
108
93
58
27
169
217
211
170
127
140
221
313
393
429
405
366
314
233
121
168
299
398
465
502
498
479
467
447
375
259
119
279
413
458
472
477
454
444
460
462
431
350
209
79
189
349
438
438
444
466
453
440
448
443
427
386
269
126
222
363
431
434
459
500
505
486
467
443
430
407
305
152
231
364
434
452
473
496
503
492
469
450
451
430
326
165
226
366
431
454
470
473
468
469
467
457
459
438
328
165
203
347
411
436
472
483
466
471
483
466
449
412
304
153
147
301
400
430
455
473
465
465
466
452
432
381
262
133
228
388
448
444
447
454
450
439
438
431
353
207
99
144
316
429
455
465
478
473
458
447
405
293
138
179
305
396
449
468
463
441
390
286
169
66
121
220
301
332
327
295
217
111
42
44
94
123
121
87
43
146
191
179
140
103
132
214
303
378
404
378
343
298
213
107
165
297
398
464
500
489
466
460
442
357
233
101
283
419
454
464
475
459
442
458
460
420
328
190
185
357
447
428
423
455
458
447
445
439
422
370
246
109
221
373
439
427
438
485
508
498
469
439
427
394
278
133
241
375
438
451
466
490
507
500
470
442
443
418
303
148
246
379
433
453
471
474
470
470
462
446
446
426
314
153
222
362
414
433
471
485
470
468
479
463
444
403
294
149
164
321
410
427
448
470
465
463
465
464
451
384
253
133
111
260
405
449
438
444
453
445
434
452
457
361
200
104
179
338
435
453
462
477
468
446
440
407
289
136
195
316
406
456
475
472
447
378
266
152
70
62
133
237
315
349
351
322
226
102
33
61
114
144
146
118
64
160
139
111
208
297
360
375
354
326
281
190
84
163
294
393
454
489
486
471
467
437
333
199
287
422
453
454
470
467
456
468
462
409
305
167
191
363
455
432
417
446
459
452
448
441
424
363
231
230
380
444
433
436
471
498
496
471
443
432
390
265
124
253
383
443
457
465
477
491
495
472
444
439
410
293
143
261
394
444
461
472
467
460
462
458
442
435
416
311
153
244
386
433
445
474
482
468
463
472
459
437
398
293
149
193
355
430
435
451
473
468
465
465
466
458
388
254
130
140
298
422
446
434
443
458
454
440
459
466
367
198
211
357
435
446
457
476
474
452
442
403
283
134
109
213
329
417
458
473
474
454
379
260
141
73
76
162
269
338
358
358
335
238
108
32
90
141
158
155
133
84
195
286
339
355
335
308
251
156
157
285
380
436
470
483
479
473
421
303
160
289
422
454
449
463
472
472
478
464
396
283
141
208
371
457
446
430
443
454
452
450
447
431
359
217
250
385
445
447
453
469
480
487
472
451
440
389
256
268
387
446
466
468
467
477
488
476
449
438
403
288
143
275
402
457
471
468
455
452
460
464
446
429
405
309
154
265
407
452
458
474
475
465
463
472
456
429
390
294
149
227
388
445
440
455
476
474
471
466
457
443
383
255
129
166
333
434
442
433
448
466
468
450
449
446
359
201
239
374
436
444
456
478
487
470
444
395
278
136
127
240
354
432
462
473
478
463
394
273
149
74
97
200
306
362
367
360
338
256
131
47
59
119
164
172
155
133
92
178
262
315
330
318
278
213
110
154
274
368
420
453
474
478
461
392
264
127
288
414
457
455
462
472
476
477
454
379
256
119
224
371
451
458
450
452
450
447
447
448
430
344
197
271
388
439
456
469
472
471
477
466
450
439
381
240
284
393
445
467
468
462
475
491
480
451
432
393
278
138
289
410
465
471
456
445
456
473
476
451
425
395
300
156
286
419
459
458
464
469
469
473
477
457
422
382
292
152
254
406
444
433
455
476
476
474
467
442
418
373
261
135
187
358
437
434
434
451
466
473
454
430
417
350
216
104
122
269
396
444
449
453
472
490
479
443
390
285
148
152
278
390
447
465
471
482
472
415
302
172
80
125
239
337
382
383
372
347
277
164
69
78
139
188
194
171
141
103
43
168
240
287
301
290
242
171
152
270
369
422
444
460
459
431
352
229
109
283
408
465
474
475
479
475
463
434
357
230
225
367
443
463
466
465
458
447
441
441
419
323
173
277
388
432
451
472
477
474
475
460
443
432
367
222
297
401
446
459
460
462
482
496
479
445
426
387
269
304
418
470
469
446
446
472
486
480
453
427
392
292
152
300
420
460
458
459
466
473
479
483
461
424
382
292
156
268
407
436
430
457
478
474
472
465
435
409
373
276
146
210
374
435
432
443
457
463
464
446
415
402
360
241
119
143
300
416
455
459
454
462
477
470
441
400
308
170
186
316
419
458
464
468
479
475
434
339
205
85
66
155
270
357
396
405
400
371
305
198
84
91
155
212
230
210
169
119
55
28
39
34
160
223
258
264
251
203
135
140
263
375
431
442
444
430
390
310
201
271
399
474
489
489
490
474
446
412
334
205
214
358
435
459
468
473
472
454
438
436
408
301
146
272
386
425
438
460
476
479
474
455
439
429
361
213
302
407
444
447
453
467
487
494
472
439
425
393
273
134
312
423
470
467
449
454
479
486
476
452
433
400
298
155
302
417
461
465
469
471
476
472
476
466
437
394
298
164
277
403
433
440
472
486
472
462
458
438
420
388
294
158
235
388
436
436
459
470
462
452
435
410
411
382
270
133
177
333
427
459
463
457
453
456
451
439
417
340
196
109
217
341
431
461
461
462
470
471
446
370
231
94
88
181
296
371
407
426
429
403
337
229
99
44
109
180
241
271
264
212
144
69
17
57
72
67
44
144
209
238
233
211
161
119
241
364
430
439
432
405
355
275
178
256
389
471
494
496
498
473
439
401
321
185
201
351
434
459
465
475
478
462
446
446
412
293
127
261
383
428
434
454
472
473
467
459
448
436
366
216
149
300
407
441
442
456
473
481
484
470
439
427
402
288
135
151
316
424
470
473
464
466
476
476
472
455
436
410
314
167
154
304
419
466
481
485
480
472
460
469
472
454
408
311
175
146
289
407
443
460
488
494
477
457
452
450
443
409
310
170
122
264
404
439
443
471
484
474
453
432
419
429
404
290
138
211
358
430
453
462
465
457
448
439
440
431
366
222
91
125
244
353
434
465
465
462
463
464
454
393
256
108
102
206
324
397
424
440
446
425
362
258
115
59
139
219
273
304
304
251
164
90
36
79
104
96
61
7
118
190
221
211
176
121
208
329
402
422
418
384
322
242
158
241
370
453
480
487
493
470
437
398
317
173
189
345
436
462
464
468
470
460
457
466
425
294
122
248
379
432
440
459
467
456
453
465
461
444
371
224
150
295
401
438
447
470
479
471
472
473
444
421
403
301
143
159
321
424
466
478
481
479
472
474
479
459
429
410
331
184
163
319
427
471
492
491
481
470
461
470
476
458
417
327
193
164
311
419
452
470
488
490
481
465
458
460
456
418
324
185
141
292
415
439
443
466
485
491
470
442
430
438
414
301
149
78
236
378
433
443
455
469
469
451
439
442
437
378
247
108
137
271
373
439
471
472
465
456
457
458
412
288
141
127
241
361
432
447
445
450
435
388
287
155
59
82
184
267
304
323
327
279
186
114
58
28
66
102
123
117
82
15
193
191
154
176
283
358
392
397
365
294
218
136
227
347
428
462
471
479
465
438
399
317
172
177
335
431
465
471
466
457
456
471
485
439
302
130
238
374
435
447
466
463
440
441
466
472
449
376
233
160
294
396
435
449
478
483
464
465
479
450
414
400
312
155
182
332
424
461
476
485
484
476
481
494
465
421
408
351
201
191
343
437
472
489
485
474
473
475
483
478
453
423
356
225
187
340
428
450
466
474
473
485
483
471
467
457
421
344
214
159
319
420
433
439
454
475
499
489
462
444
437
412
318
178
88
255
393
437
438
444
463
478
462
447
450
444
388
272
136
152
305
402
449
472
475
468
456
459
464
431
329
187
52
160
280
396
461
467
454
457
447
413
330
202
92
34
110
226
314
337
340
349
315
224
140
90
58
101
129
140
147
108
44
8
154
243
312
351
363
340
270
193
206
319
404
449
460
465
459
440
392
307
171
160
318
417
462
480
470
456
461
481
488
443
311
149
233
369
432
450
468
463
437
439
464
473
456
388
249
169
294
395
433
447
472
483
466
465
476
451
418
405
327
172
204
340
424
457
471
480
486
485
493
501
466
419
415
376
227
213
360
443
468
482
477
469
477
488
490
473
448
432
393
263
210
364
434
445
464
468
462
483
492
481
467
451
426
375
260
179
345
424
430
442
453
466
496
500
477
455
436
408
343
223
113
283
410
448
444
440
455
476
468
455
455
445
402
305
178
180
345
435
459
462
467
467
460
463
471
447
364
236
121
73
199
320
415
466
471
466
472
469
436
369
253
135
55
138
256
348
371
370
380
357
279
189
120
18
84
141
166
175
181
153
87
42
130
206
266
302
316
304
246
169
169
283
376
435
448
452
454
435
371
284
169
130
285
391
455
486
481
469
476
486
477
440
328
171
215
353
424
448
466
465
447
445
457
467
468
414
275
128
166
283
385
429
442
463
480
473
463
464
450
435
422
348
198
201
327
414
450
463
475
488
491
493
492
462
425
425
397
258
207
357
440
461
474
475
468
477
484
480
465
448
444
423
301
127
215
377
440
444
470
476
461
477
487
477
464
452
439
409
307
155
201
369
431
435
458
471
471
492
499
481
462
440
414
375
279
151
142
311
426
460
453
444
453
474
470
459
455
442
412
347
233
125
57
209
374
456
459
444
451
465
463
463
469
453
391
286
163
99
235
350
420
456
467
476
488
486
456
398
300
179
84
80
162
276
366
399
406
415
397
335
251
166
81
25
100
179
219
222
220
198
139
94
25
45
50
48
42
154
210
247
261
259
217
146
120
232
331
402
427
435
441
420
348
259
168
88
236
357
439
482
488
483
491
487
463
434
348
197
180
321
411
449
469
471
463
455
451
461
479
440
304
145
143
252
360
421
444
462
481
477
460
451
451
452
433
363
226
168
293
394
437
457
477
492
493
483
478
461
436
425
402
287
126
176
336
431
451
469
480
472
471
472
466
461
454
450
432
330
160
200
375
448
448
477
490
469
471
475
466
463
463
456
432
343
191
208
380
441
446
474
490
482
492
495
481
468
448
431
407
333
202
157
325
435
463
457
450
462
481
473
461
454
439
422
390
299
175
70
224
383
460
451
430
444
466
463
460
463
450
414
343
229
119
116
260
368
422
448
465
482
493
491
469
424
349
242
132
103
193
298
382
423
433
438
426
383
315
225
122
41
118
211
267
273
258
235
196
151
112
35
70
77
66
56
40
94
152
197
213
213
187
175
272
350
395
410
420
402
335
246
168
185
316
413
467
486
489
496
487
458
431
360
225
135
278
393
451
474
478
473
462
452
458
476
445
325
167
208
330
413
450
470
481
476
456
447
454
455
427
366
256
128
258
372
423
454
481
493
486
475
471
466
446
416
392
314
170
142
312
420
438
460
485
477
467
464
463
466
464
447
424
352
211
175
362
448
447
474
496
476
469
468
464
464
472
464
440
369
239
191
371
445
449
475
495
489
494
491
480
473
460
445
430
372
256
146
317
429
456
450
451
469
485
474
464
456
442
431
424
361
236
69
221
377
449
441
429
448
466
461
458
461
451
434
399
309
179
121
264
377
430
451
466
478
483
486
475
449
399
322
206
94
123
222
326
405
442
450
450
446
423
372
294
185
86
63
144
239
303
311
294
278
252
206
152
69
0
51
101
111
98
87
69
52
124
209
291
351
374
388
383
331
241
165
146
268
367
436
470
479
488
491
466
423
355
242
101
237
362
434
467
478
476
467
463
465
463
431
340
202
171
304
401
451
471
475
467
456
453
459
451
419
376
293
161
100
231
353
414
452
481
484
478
476
476
475
455
416
393
346
222
125
291
402
426
454
484
478
470
473
474
476
471
442
417
375
269
135
154
334
430
436
464
492
478
472
473
469
468
475
465
438
390
295
172
155
338
431
441
463
489
486
488
487
479
472
468
453
439
399
312
188
121
292
414
442
439
451
469
482
475
471
469
453
441
440
404
299
170
66
211
363
435
437
438
455
463
460
463
468
460
450
438
375
244
117
123
257
376
441
465
471
473
476
483
481
466
441
392
288
150
127
242
358
430
456
457
460
466
455
416
355
262
150
86
178
274
332
344
337
336
316
267
197
112
19
79
131
141
136
132
117
85
55
156
236
298
325
344
359
324
234
152
205
302
388
442
458
470
491
477
416
337
244
197
311
392
445
473
474
469
479
481
458
419
356
242
141
274
379
435
462
467
463
459
461
464
454
427
401
338
209
205
332
406
448
472
471
475
483
482
476
462
430
411
381
279
138
118
263
375
415
449
477
476
481
493
487
479
471
442
418
399
324
189
137
294
397
421
454
484
480
478
484
479
472
471
454
430
406
348
235
130
295
403
427
454
483
482
477
479
479
476
470
452
433
413
363
260
99
264
393
429
436
457
471
474
474
479
479
467
447
435
416
354
236
64
202
347
423
442
454
463
466
468
475
475
467
457
449
406
304
171
123
247
370
450
478
475
470
478
486
481
469
462
431
350
214
96
124
253
380
450
465
464
475
489
477
442
401
334
223
115
32
105
210
305
357
370
379
393
378
325
254
168
86
50
113
159
173
180
184
175
133
87
37
11
3
10
22
18
186
238
269
294
323
304
225
139
235
337
409
433
448
480
480
412
328
246
151
248
340
422
473
476
469
488
499
470
429
380
281
153
237
342
415
454
469
469
464
464
469
467
454
436
382
263
129
174
300
393
445
460
463
478
491
479
466
465
450
433
413
336
197
222
342
408
445
464
470
490
509
496
474
467
444
422
417
370
250
131
124
252
364
412
448
476
481
482
491
486
476
468
448
426
416
383
290
168
114
258
376
419
453
483
481
471
475
481
478
470
451
427
415
392
318
183
88
241
372
421
448
473
477
474
479
483
480
471
451
426
411
387
304
158
191
330
414
455
471
470
472
482
482
470
463
457
439
410
352
239
108
118
239
368
459
488
475
468
481
486
468
460
463
445
378
273
148
124
256
388
460
470
467
486
502
485
454
432
386
288
165
37
115
229
325
377
393
413
433
420
370
312
235
142
64
68
133
182
206
221
234
222
183
131
77
29
16
26
26
33
40
36
28
138
175
215
246
274
273
222
181
287
372
405
423
452
465
418
344
262
159
185
295
407
477
478
465
484
504
487
455
410
314
183
183
300
394
454
481
475
461
461
469
475
472
459
414
315
186
132
255
370
434
448
456
477
487
470
457
463
454
438
432
389
273
148
180
305
398
435
441
457
491
510
493
475
467
448
423
425
405
316
190
215
338
409
441
462
474
485
492
490
480
473
454
434
423
400
338
227
232
358
417
454
481
480
473
474
477
476
473
460
438
420
404
360
241
222
352
417
459
482
478
476
487
483
469
468
461
434
413
407
358
215
176
309
408
466
480
469
474
491
479
452
452
459
438
414
387
307
159
105
227
365
462
489
468
458
475
474
451
449
464
449
399
321
213
106
122
256
386
460
472
467
482
497
480
462
455
422
333
214
102
40
116
229
333
391
413
436
453
439
402
361
296
195
94
68
133
199
245
265
268
251
218
174
113
53
11
33
53
62
63
56
43
23
125
213
229
243
232
139
243
331
382
403
423
442
428
375
291
177
138
263
394
474
480
464
479
498
491
473
438
346
218
129
254
372
456
490
478
457
459
470
471
466
461
433
362
245
205
330
415
440
451
466
471
464
462
460
443
427
437
430
340
209
139
260
371
416
425
448
484
500
488
481
478
454
427
430
428
370
257
147
176
308
394
425
443
469
487
492
486
483
484
472
455
436
410
372
292
171
203
334
410
444
466
475
478
479
472
466
473
474
461
434
410
387
302
168
198
325
406
455
470
468
479
492
477
457
465
473
455
427
417
393
276
125
152
279
396
462
470
454
468
489
472
443
450
466
449
422
409
358
218
88
86
207
354
457
482
456
448
463
461
443
448
468
454
414
358
265
151
114
248
378
456
474
463
471
483
475
470
475
443
364
257
138
33
104
220
333
405
434
452
459
446
424
399
339
234
121
40
16
62
130
212
276
301
294
272
243
205
142
70
4
31
80
95
88
72
57
32
9
195
281
356
391
408
427
432
396
324
213
219
356
447
470
469
482
490
479
474
458
381
266
170
199
330
434
481
472
455
465
472
458
448
454
446
399
305
196
152
276
383
432
445
449
452
460
472
464
434
420
437
448
384
269
157
205
321
394
420
443
469
483
482
490
493
467
439
436
439
400
317
202
130
258
357
405
434
465
489
491
479
477
491
491
480
453
422
396
350
233
160
293
386
426
445
465
486
484
463
453
470
486
483
451
419
409
364
231
163
289
387
437
443
450
479
491
473
456
464
480
475
442
422
417
345
191
123
245
375
445
445
436
458
481
472
455
457
471
461
437
423
395
285
145
65
179
331
439
464
449
442
452
455
451
453
467
458
430
389
313
199
100
95
230
365
450
474
465
465
474
475
480
483
453
388
302
186
94
90
215
334
415
447
459
462
457
449
428
365
264
155
73
6
60
135
218
291
320
316
297
270
231
164
86
38
4
37
95
114
109
92
66
41
17
144
229
318
380
410
426
425
397
345
266
169
159
288
396
453
480
498
489
466
465
469
420
324
233
144
263
381
453
467
463
473
471
447
440
458
459
424
354
257
156
214
339
417
438
438
438
457
474
467
439
429
439
442
401
323
219
143
257
369
429
444
455
466
476
490
500
482
455
444
435
405
360
270
150
189
301
386
440
466
485
489
476
469
490
499
490
465
433
408
385
292
156
230
344
406
433
457
486
488
461
447
466
486
488
462
431
422
401
292
140
238
359
415
419
438
480
490
476
466
470
480
480
449
423
429
397
266
123
206
349
421
420
425
458
477
480
474
464
463
462
443
430
415
348
214
100
150
305
416
444
445
447
451
458
460
453
448
448
441
419
359
252
139
73
210
349
439
472
473
468
472
481
484
477
449
409
353
247
132
67
80
213
333
414
449
463
470
476
473
446
380
292
197
119
67
145
222
290
324
335
328
298
254
184
101
50
6
49
93
116
124
113
75
41
17
174
272
359
410
429
416
387
358
319
238
95
210
333
427
483
508
491
463
465
481
457
385
305
218
186
312
416
464
477
476
463
444
452
476
473
443
395
322
207
152
283
386
429
436
438
448
460
459
454
450
445
430
409
373
291
179
193
336
428
441
440
460
474
483
495
486
468
451
430
405
393
337
216
125
237
366
444
457
467
485
483
474
487
494
484
468
444
418
401
342
221
162
290
387
430
451
477
489
470
455
466
479
480
466
443
429
410
339
210
181
325
399
409
436
480
491
483
476
471
475
479
458
427
431
417
328
195
170
325
403
406
428
466
479
482
485
465
452
461
452
435
427
392
285
162
127
282
395
430
444
457
453
460
467
451
431
435
450
444
402
309
191
105
60
189
329
422
466
478
474
476
490
491
471
444
431
401
307
178
84
74
205
321
401
444
465
482
497
494
460
397
320
240
166
72
70
145
215
280
323
352
354
321
273
206
119
64
16
49
83
110
132
128
81
46
17
9
12
15
14
131
229
327
394
424
412
384
374
358
301
209
146
273
394
471
500
487
471
476
491
481
439
375
276
166
128
249
374
459
485
473
450
447
468
491
485
462
433
377
269
160
99
226
345
414
441
449
443
442
451
463
467
456
432
420
411
357
239
136
293
410
431
433
459
476
479
485
484
471
457
434
416
417
387
277
150
179
333
436
443
444
480
495
485
487
487
473
468
457
434
413
377
283
169
109
234
361
430
445
461
485
483
469
468
475
472
468
459
436
407
364
284
175
135
283
380
408
441
478
491
487
481
468
472
480
468
439
428
410
364
271
163
139
298
388
405
438
474
478
479
479
458
449
464
462
441
431
410
336
227
126
107
257
376
422
448
463
453
452
465
451
429
434
450
453
428
356
246
147
45
161
304
402
456
480
477
474
491
495
471
447
442
426
351
228
115
69
59
179
291
376
437
466
483
498
495
462
413
346
276
195
95
59
125
196
266
318
354
356
323
281
229
143
79
46
12
37
70
105
131
129
83
53
25
5
15
8
11
28
196
290
360
401
410
399
393
384
345
274
181
103
219
349
443
474
478
483
491
492
486
473
431
340
223
139
202
328
435
479
468
449
457
478
488
486
480
465
416
332
230
173
302
392
442
457
446
436
449
465
471
466
448
433
428
394
303
183
90
235
371
419
431
462
478
477
481
482
472
468
450
431
432
412
335
218
131
283
408
428
430
471
499
491
489
484
471
470
471
453
434
405
339
244
187
322
415
435
446
475
490
477
472
472
470
472
473
449
416
391
347
255
99
236
346
400
441
470
484
487
480
464
470
485
481
459
429
405
386
336
232
110
257
358
401
443
472
471
474
476
457
458
473
473
452
434
413
373
291
180
82
217
346
414
450
462
450
449
462
457
444
445
453
450
435
391
303
196
112
124
267
375
437
473
478
476
489
495
479
462
453
434
377
277
163
106
36
140
248
340
421
461
475
484
481
459
431
376
301
216
124
35
39
90
161
244
301
334
337
312
282
251
172
99
62
4
16
52
89
117
118
85
61
41
2
8
16
7
8
19
168
251
314
369
407
417
406
392
373
328
239
154
164
295
400
446
471
493
497
480
474
485
469
393
293
210
162
274
391
459
468
463
473
476
468
474
491
483
439
379
302
129
255
363
433
458
453
447
458
461
462
469
468
445
427
408
358
257
173
320
405
437
461
470
473
480
481
478
475
466
444
437
425
379
297
98
225
361
415
429
463
486
484
485
485
476
474
474
461
455
435
387
316
145
270
381
423
436
462
481
477
471
472
473
475
477
458
436
423
390
320
181
291
377
434
456
466
482
483
469
472
485
488
474
439
412
407
386
291
192
304
387
445
460
455
470
481
468
470
483
478
463
441
421
401
347
237
164
297
397
449
456
449
454
466
465
466
467
461
447
439
416
358
258
147
86
222
338
410
460
480
482
486
491
489
485
467
432
388
322
224
137
15
102
197
293
393
450
464
468
464
454
446
407
323
243
157
78
47
20
58
124
211
268
300
314
296
278
260
202
119
75
38
4
3
30
61
92
102
86
65
48
11
12
20
8
8
16
210
267
333
395
423
415
399
394
372
301
216
114
237
350
422
470
502
498
469
464
487
488
434
360
289
123
218
336
430
472
485
488
470
448
462
493
488
450
413
364
202
323
411
454
462
460
462
458
452
466
481
456
425
415
396
122
257
378
440
460
461
464
478
485
480
477
468
450
440
435
413
169
298
394
439
460
465
469
482
490
483
475
465
457
467
461
422
109
212
329
406
438
455
468
472
475
475
476
477
468
454
454
451
418
121
223
341
426
446
449
471
487
478
476
484
490
480
450
428
429
415
121
232
362
445
448
438
465
487
478
478
486
484
473
454
438
429
396
107
234
366
441
449
448
463
471
469
477
484
474
457
448
440
406
320
61
177
291
375
441
485
496
491
487
495
506
490
444
406
364
284
178
76
149
245
358
433
459
465
457
448
455
431
350
272
199
120
53
11
34
93
173
229
269
301
290
266
256
223
141
92
56
3
14
30
59
88
81
58
45
22
12
20
14
20
227
307
379
416
421
414
417
412
358
287
179
293
394
470
505
497
471
468
490
496
461
414
165
280
397
471
500
493
467
445
458
488
485
454
435
138
260
376
446
469
464
455
452
448
461
478
462
431
426
183
321
424
459
456
453
468
484
478
469
466
454
450
448
126
229
351
438
462
454
462
485
497
484
470
454
447
468
475
159
270
380
444
458
455
467
482
481
477
476
458
442
456
461
157
297
413
445
438
455
480
483
475
479
488
477
449
437
439
158
321
435
441
421
447
476
474
475
481
482
477
463
452
448
168
318
419
441
446
463
468
462
474
487
483
471
460
459
440
133
236
333
420
483
506
499
488
492
510
507
470
432
400
338
56
108
202
323
410
452
468
457
440
451
443
380
308
246
164
21
73
143
192
242
290
282
248
245
228
166
112
80
31
3
9
8
33
68
69
43
42
30
3
10
78
133
183
223
238
244
238
200
122
192
290
366
408
427
433
441
445
407
133
236
358
459
499
494
482
482
495
500
477
118
231
358
458
498
484
464
460
467
481
475
455
74
189
329
432
474
461
440
446
458
464
471
462
447
114
246
384
454
459
447
460
483
480
465
466
461
463
99
168
293
415
462
451
457
493
507
486
467
457
449
469
118
216
342
440
462
449
463
490
491
479
478
460
441
450
106
244
386
445
437
437
463
477
473
477
486
472
446
438
102
265
406
435
414
425
451
461
466
473
477
472
460
451
113
257
382
431
443
454
458
462
469
476
481
478
466
464
93
182
291
395
469
500
503
497
494
500
507
490
457
428
74
166
286
376
434
464
454
432
437
441
402
345
293
117
161
217
266
256
228
234
228
179
134
78
131
176
224
251
261
270
77
153
264
348
394
426
441
453
468
93
177
306
424
474
483
486
488
492
499
78
179
308
427
475
463
456
470
477
470
462
121
266
399
466
455
424
441
470
475
467
457
66
171
320
429
456
439
449
484
489
473
469
468
124
228
366
443
444
450
492
515
491
470
469
465
165
288
406
453
441
453
489
497
480
479
473
456
185
330
421
431
424
443
467
472
475
484
473
451
198
350
419
415
411
431
452
460
465
468
464
454
191
328
414
440
443
452
466
471
466
468
475
465
134
245
360
439
475
493
505
500
489
493
495
473
131
234
322
390
433
439
428
427
429
412
376
86
125
184
222
216
212
228
220
179
158
72
120
161
215
253
271
108
226
317
372
412
434
450
60
121
246
373
440
465
482
483
480
127
245
380
448
446
449
474
479
460
75
199
343
442
452
420
437
475
484
464
113
249
383
440
434
438
478
492
482
475
92
162
297
406
431
434
475
512
495
474
481
119
213
338
420
431
440
479
497
483
478
480
131
250
363
412
421
440
465
472
476
481
135
274
382
415
416
433
455
462
463
463
460
132
261
383
435
442
454
476
477
464
463
473
92
191
309
397
441
473
503
510
490
487
494
90
171
258
337
387
412
430
432
423
411
91
150
175
180
208
230
208
181
94
130
191
245
64
171
268
337
392
425
72
180
308
396
449
476
478
70
169
312
412
438
449
471
475
132
262
395
445
431
433
464
479
64
178
321
413
427
431
459
481
481
92
215
354
415
419
449
491
492
128
250
368
420
436
465
489
489
166
280
372
418
446
467
473
478
478
193
319
396
424
443
461
461
462
463
187
326
417
443
456
474
476
466
467
128
245
352
415
448
484
509
501
492
50
108
201
293
346
387
434
443
420
64
121
146
168
213
227
197
61
94
162
116
210
296
375
40
123
238
350
437
481
101
237
366
437
463
473
77
186
332
430
451
439
122
262
380
421
428
438
35
151
303
400
416
427
463
64
173
313
407
438
452
477
494
105
204
318
405
449
465
470
484
131
248
354
416
445
454
452
460
123
255
375
434
448
454
460
465
76
182
306
393
425
456
496
506
66
161
260
314
365
431
447
101
132
170
216
220
72
153
250
79
168
295
415
56
166
301
419
126
259
389
456
85
204
327
405
426
108
248
364
410
416
439
127
250
367
429
442
460
149
257
364
433
452
457
180
290
381
428
434
434
179
305
397
429
430
438
122
241
352
401
429
472
41
121
218
281
341
413
68
110
163
208
109
223
91
187
318
147
256
364
418
176
293
385
417
100
180
296
401
439
112
190
299
397
438
121
214
321
396
419
112
215
333
401
423
73
160
284
369
415
75
161
237
312
31
75
135
74
122
232
86
174
295
94
200
333
102
206
347
122
216
343
137
240
346
121
239
351
74
189
308
27
95
180
73
145
82
158
