# Supplementary material for: Evaluating flow modulating treatment response in intracranial aneurysms using black-blood MRI in vitro
Source: Commun Med (Lond). 2026 Mar 27;6:170. doi: 10.1038/s43856-026-01413-z (PMC13031954; doi:10.1038/s43856-026-01413-z)
Supplement: Supplementary file 14 — Supplementary Data 11 [file 43856_2026_1413_MOESM14_ESM.zip › Data_Sup_Figure_5c/pump flow rate 0 mls/BB2/with derivo/24_BB2/3_agar_left_array.txt]

117
121
121
118
108
100
99
104
114
117
125
136
149
147
132
120
129
146
150
132
115
119
136
143
129
112
111
116
121
120
123
129
137
134
126
123
126
130
128
123
120
125
134
137
134
123
118
108
90
64
124
128
132
133
128
117
110
114
125
132
129
131
137
144
137
121
115
127
140
136
121
121
132
135
121
108
108
124
134
129
122
125
133
138
135
131
131
127
118
110
111
121
134
138
137
133
129
118
94
67
122
127
130
134
131
123
117
122
135
143
136
129
130
138
142
130
118
121
133
133
124
120
123
126
123
117
120
128
134
126
120
120
129
133
132
131
126
115
105
101
107
122
134
139
139
135
129
112
86
62
107
113
119
120
115
108
108
116
129
136
133
128
128
137
148
148
136
127
122
121
117
121
127
134
135
131
130
129
126
115
111
115
122
130
133
133
127
117
109
111
121
131
135
133
131
127
122
110
94
79
106
101
105
109
108
106
109
114
119
122
123
127
128
132
138
144
141
124
105
99
108
128
142
142
135
129
128
125
117
111
109
115
126
136
142
145
143
136
131
129
136
142
139
132
124
122
123
119
115
114
125
105
100
109
119
126
129
128
122
118
124
126
124
115
114
126
132
120
93
86
104
130
139
133
120
111
112
113
110
109
114
129
143
145
140
138
143
146
138
132
136
141
143
136
129
125
129
131
130
134
140
116
107
118
134
143
145
140
134
127
127
124
117
108
102
114
126
120
100
91
103
119
124
116
105
100
104
108
108
109
124
144
151
142
120
113
120
128
126
116
119
130
141
139
132
130
133
137
134
133
130
118
116
123
133
134
134
137
137
134
126
120
117
114
112
113
117
117
113
108
112
119
119
111
103
100
105
111
118
125
138
149
147
129
111
102
105
110
111
110
116
124
129
128
128
130
135
139
138
129
111
111
115
118
121
118
115
121
129
129
123
118
119
121
123
120
115
115
116
119
121
126
131
127
117
104
104
118
133
144
144
137
128
123
120
114
108
104
109
121
132
131
127
123
126
133
138
141
137
132
103
103
105
111
119
121
119
114
115
121
125
121
120
120
122
122
122
122
117
113
116
125
137
139
127
109
102
116
135
142
131
112
106
117
128
129
115
101
106
125
139
139
133
132
137
144
142
139
134
131
105
105
108
119
135
144
137
116
103
110
129
139
132
119
112
116
122
121
113
104
104
111
120
127
127
119
111
115
126
129
117
102
101
117
137
140
124
104
102
112
125
132
137
145
151
149
139
131
129
131
105
114
127
139
148
151
143
121
103
106
131
152
149
131
112
107
108
108
105
105
107
105
107
110
122
129
128
122
119
119
115
109
110
123
142
150
139
121
105
102
106
114
129
142
149
145
133
123
127
132
109
129
141
142
135
131
131
129
119
117
127
141
147
139
125
111
104
102
105
119
127
121
110
105
116
128
129
119
110
110
112
110
111
119
132
142
140
126
112
104
103
107
119
130
136
136
131
126
127
132
114
129
136
128
113
109
120
138
142
130
116
115
125
135
134
124
111
107
116
131
140
135
121
113
114
120
120
116
109
108
109
108
107
109
115
124
130
128
116
105
104
111
120
126
127
130
130
130
125
121
111
113
119
119
110
107
118
139
148
136
115
102
111
130
137
131
123
121
129
133
132
125
121
121
122
122
124
122
117
114
113
114
113
112
114
124
133
134
120
105
104
116
129
126
120
117
120
125
122
113
104
102
113
126
127
119
119
131
137
130
115
109
120
135
138
133
130
135
142
135
121
110
113
125
132
132
128
125
121
120
123
130
130
128
128
137
145
142
125
106
106
122
132
132
120
112
107
109
110
114
105
106
118
132
134
125
120
120
123
121
118
123
132
138
137
132
134
143
145
134
118
108
110
123
133
135
125
115
112
117
127
137
140
135
130
134
138
136
126
120
123
132
133
129
121
118
112
107
106
117
114
114
117
121
121
118
116
118
117
118
120
127
129
123
118
123
133
141
134
121
111
108
112
118
123
125
117
110
108
116
130
139
136
126
121
117
114
116
119
132
141
142
132
120
119
124
132
128
120
117
117
112
103
101
105
113
118
118
117
118
122
124
117
106
103
114
127
134
125
111
103
104
108
113
114
114
115
115
118
124
128
128
123
117
113
107
102
105
114
126
140
144
135
119
107
117
135
148
142
122
109
96
91
94
106
116
119
119
120
121
122
119
115
110
111
116
123
127
125
118
107
103
105
114
120
118
115
120
127
129
124
114
113
117
118
116
113
115
112
114
123
138
145
127
107
95
114
140
148
131
101
96
99
110
119
119
117
119
122
124
120
115
116
124
128
126
123
124
127
127
117
108
110
120
125
120
110
112
122
125
120
114
118
128
130
124
119
117
109
103
111
132
146
135
111
91
97
123
137
134
102
112
122
131
130
124
117
118
121
123
120
117
120
127
135
132
125
120
119
119
118
121
124
125
122
112
103
102
109
114
120
125
134
136
130
119
110
107
105
104
115
128
137
133
117
107
114
126
135
134
107
124
136
137
132
127
124
119
112
112
117
126
128
128
127
124
122
114
108
107
121
133
139
130
120
114
115
114
110
111
122
130
133
126
116
111
108
111
116
120
126
131
134
128
124
130
140
148
145
136
104
124
135
133
127
128
132
123
105
95
111
133
141
130
119
112
109
111
108
113
127
140
139
127
119
122
132
132
124
116
118
120
122
114
112
119
125
129
129
129
133
135
136
136
135
135
140
142
145
136
103
121
132
128
121
124
133
127
106
90
103
127
140
131
114
102
105
111
117
125
130
131
123
112
110
118
129
131
125
113
111
111
118
120
125
131
133
132
128
123
125
134
146
148
140
127
118
117
126
130
103
116
128
126
119
118
126
125
111
100
103
121
129
123
109
102
107
121
133
134
130
117
104
99
103
108
115
115
111
105
107
113
125
134
139
136
126
114
108
106
111
124
138
143
136
123
111
110
119
127
106
109
119
124
125
125
126
125
120
113
110
116
122
115
109
108
116
129
135
135
128
111
98
95
103
112
115
111
105
101
109
119
130
137
136
131
119
106
94
94
100
110
120
124
124
123
125
129
128
129
110
106
112
123
133
137
133
128
125
122
115
110
108
113
117
121
123
126
130
131
128
114
102
98
108
124
133
127
118
112
117
122
126
128
129
130
129
121
103
91
90
104
118
122
124
125
130
135
131
125
122
115
114
121
133
138
133
129
130
126
116
107
105
115
126
129
120
113
115
124
128
125
115
110
113
127
140
140
132
124
121
120
122
126
131
138
142
136
116
94
87
99
121
136
133
124
118
118
118
119
128
130
126
123
125
126
123
122
124
125
120
113
114
123
127
121
107
100
105
118
127
128
122
113
114
124
134
135
132
125
116
115
121
131
140
141
141
131
120
108
102
108
121
132
132
123
113
111
114
117
129
138
132
124
121
115
113
109
111
114
119
123
126
129
123
109
100
100
106
117
127
126
119
112
114
125
135
134
122
111
105
111
118
127
133
132
124
118
120
127
130
126
123
121
124
126
122
120
119
122
128
132
126
121
120
119
118
114
110
110
114
120
128
127
117
101
98
105
119
127
128
124
116
112
120
139
152
144
121
106
104
109
115
116
119
120
116
114
120
136
143
136
122
115
115
119
120
119
122
127
131
128
117
112
118
130
137
136
129
119
114
116
120
122
111
97
99
110
123
130
129
128
124
124
130
142
152
145
127
114
112
117
121
123
123
123
118
114
117
128
130
121
113
106
105
102
99
102
113
126
132
125
112
105
112
131
147
150
140
125
114
115
116
121
115
110
110
116
123
123
125
128
131
132
129
126
125
126
123
117
116
118
128
140
146
144
128
114
109
113
115
111
109
108
107
101
97
95
105
119
123
118
110
104
108
119
128
128
122
114
113
114
118
123
126
131
134
129
124
120
116
119
125
125
122
113
107
111
112
113
112
113
123
141
154
147
127
107
101
111
122
129
128
122
120
122
122
118
118
120
113
109
110
111
108
102
96
94
97
101
107
107
111
120
131
143
146
139
129
124
118
109
102
103
112
115
119
117
118
115
113
110
117
128
134
126
108
93
92
111
134
149
147
137
130
136
140
140
135
133
111
107
109
113
108
95
84
85
97
108
112
107
104
111
126
135
136
132
131
136
131
114
91
84
99
123
136
137
129
118
116
121
124
123
115
106
99
97
101
115
129
139
138
131
125
125
130
134
136
136
109
104
106
111
108
103
98
102
114
126
130
124
116
116
122
127
122
117
121
131
135
124
105
93
99
116
129
130
120
110
113
123
131
130
118
115
120
131
132
127
120
118
118
117
117
117
119
118
116
116
109
105
104
104
106
110
115
115
119
126
133
134
131
128
127
128
117
108
102
110
124
130
128
117
108
104
105
106
104
97
102
115
126
128
127
130
142
151
150
136
123
117
116
118
121
123
120
115
105
98
120
117
112
106
104
107
110
109
109
114
121
124
123
126
128
130
118
100
90
98
118
132
137
129
119
104
98
101
106
108
109
112
116
119
123
125
129
134
136
132
132
130
129
128
126
126
126
121
113
103
127
126
122
113
101
93
92
99
109
116
115
109
102
108
125
131
121
106
100
111
127
135
132
126
124
119
111
111
119
123
122
112
112
118
120
116
110
112
120
129
133
131
129
122
120
123
125
125
126
123
117
115
117
116
105
94
91
99
114
128
127
113
98
101
116
127
122
112
112
126
139
139
128
118
119
123
124
122
121
124
123
115
115
120
125
122
118
118
122
127
127
123
117
111
111
116
127
133
130
126
100
97
104
117
123
122
116
108
110
123
136
137
123
111
113
119
119
112
107
121
137
140
127
112
115
123
128
125
118
116
115
119
118
122
128
132
137
137
124
117
114
120
125
122
117
121
133
136
126
111
100
101
109
123
138
146
138
115
98
106
133
152
144
122
113
118
121
112
105
111
128
138
126
115
114
121
125
118
108
108
116
123
119
113
117
129
143
141
122
103
100
118
134
137
129
126
135
137
126
111
119
127
132
134
137
138
132
118
105
108
130
146
138
118
113
119
128
125
117
121
130
135
123
116
117
122
119
107
99
108
121
126
120
112
111
119
131
131
121
104
98
102
115
124
125
123
125
131
130
130
132
141
144
134
120
113
117
122
124
127
134
137
127
114
112
119
126
127
125
131
139
135
122
115
118
122
119
113
112
118
125
123
120
116
114
116
118
126
130
126
114
103
100
104
110
112
113
121
133
146
128
129
122
114
106
107
114
123
128
133
137
136
127
116
112
115
114
113
112
122
135
136
125
112
111
122
130
130
127
122
118
115
117
119
119
120
120
126
132
136
132
122
111
104
102
101
108
120
135
143
118
109
97
92
100
114
124
122
116
119
127
134
127
118
113
115
113
108
100
107
121
131
126
112
110
121
135
135
124
110
107
109
113
117
122
125
127
127
124
124
126
125
122
116
104
100
109
128
142
138
119
109
94
90
102
123
131
124
109
108
115
123
121
116
118
124
127
119
106
102
110
122
126
121
121
124
126
121
113
110
114
120
121
123
124
128
129
125
117
116
116
118
120
119
117
112
112
127
143
141
127
124
113
106
109
123
132
131
118
110
110
115
113
113
121
131
136
130
115
106
107
113
121
128
130
120
112
109
116
128
135
136
132
132
133
128
119
114
120
128
126
115
109
118
133
130
117
115
129
141
105
108
115
123
122
112
105
109
116
122
120
119
121
123
121
121
121
126
122
111
106
115
122
119
110
109
121
137
136
124
109
101
104
107
111
118
123
120
112
110
122
130
132
123
120
125
128
109
70
27
109
109
118
133
137
126
111
110
124
133
129
121
122
134
138
127
117
116
120
123
119
122
123
117
106
103
118
136
137
122
109
111
122
128
130
130
131
129
118
112
116
126
131
122
115
118
128
124
95
54
112
116
124
133
132
118
106
108
124
136
132
125
129
138
147
137
122
119
129
134
130
123
119
113
109
112
122
136
137
124
119
123
131
133
131
129
130
130
123
114
113
120
130
128
122
119
122
123
109
76
109
121
131
126
112
99
98
106
116
121
123
124
129
136
141
139
131
126
127
130
131
123
118
112
113
121
133
139
139
133
126
124
124
126
127
128
128
131
129
128
124
129
136
142
137
126
119
120
113
93
111
125
130
117
100
95
106
114
108
100
106
122
129
124
122
124
125
118
105
107
120
130
128
123
123
132
137
141
140
138
131
126
123
126
130
130
128
131
136
136
141
145
148
143
135
126
122
122
124
111
130
128
120
108
101
110
125
126
107
93
102
123
129
115
103
105
114
107
89
89
108
129
136
131
126
131
136
137
131
128
128
129
134
134
130
124
124
126
127
132
141
148
149
138
126
121
126
130
130
127
146
126
108
105
109
123
132
131
119
109
116
125
126
112
96
99
113
116
103
95
105
122
133
131
125
127
127
124
119
110
116
129
136
132
119
107
108
114
115
116
125
137
143
134
125
124
130
134
133
133
137
121
112
114
119
123
125
130
135
134
129
124
119
113
107
108
118
125
123
117
116
122
129
128
123
118
118
119
115
109
114
126
132
128
116
106
106
112
115
118
122
129
130
130
127
127
130
133
133
132
118
121
123
126
123
118
113
122
138
143
132
123
116
118
122
122
122
122
124
121
120
124
129
129
125
120
119
125
129
129
126
122
123
126
126
123
117
112
121
129
134
131
127
127
130
130
131
132
133
134
116
124
130
129
123
115
109
109
118
127
131
126
121
119
121
122
120
114
109
111
114
117
123
128
129
131
133
139
145
144
132
116
112
120
133
133
120
108
111
124
134
131
126
127
134
139
133
131
134
146
121
127
132
128
124
120
112
102
97
107
131
144
137
122
111
116
117
111
104
99
103
108
112
119
129
138
138
139
137
135
125
110
103
115
133
138
123
105
101
110
120
124
126
130
138
139
133
126
130
142
118
127
134
134
128
124
118
105
94
104
131
155
150
126
107
110
115
112
106
104
110
114
110
113
124
136
134
122
112
109
111
105
103
116
136
144
134
115
104
109
118
126
129
132
136
136
128
120
115
122
104
122
140
143
131
119
115
115
113
116
131
143
142
129
113
113
114
112
110
118
128
130
122
118
123
136
130
109
93
94
104
108
113
123
140
145
139
126
118
118
122
126
130
133
136
135
134
124
114
111
97
114
130
135
122
112
115
130
139
136
128
125
125
130
126
121
113
109
111
124
140
142
136
128
132
139
132
119
106
106
116
126
133
136
135
136
132
130
124
120
119
125
131
134
134
133
135
133
125
121
104
102
105
110
111
113
128
147
153
143
125
116
124
136
140
128
116
109
115
124
133
137
132
130
136
142
147
142
132
128
134
147
151
145
133
124
130
134
127
120
116
125
133
134
126
117
118
122
124
124
115
103
96
100
109
121
138
152
152
135
116
116
128
140
144
133
126
120
121
119
118
119
119
124
129
139
145
143
135
130
132
145
150
144
132
128
136
141
132
120
117
126
136
135
125
113
108
107
112
122
119
115
114
114
113
118
132
141
137
121
110
114
127
137
136
131
129
131
124
115
103
103
106
113
119
122
122
121
117
115
121
128
133
129
129
135
139
137
127
121
124
130
136
135
133
130
122
113
110
118
121
127
129
123
114
114
122
128
124
113
108
115
123
123
119
117
126
131
126
111
99
98
104
112
114
114
109
107
110
115
119
122
118
117
124
130
125
115
112
120
131
132
126
124
133
145
142
130
119
117
121
121
117
113
109
114
123
129
125
119
117
119
122
117
107
104
114
126
127
119
103
100
108
118
123
117
112
112
119
128
128
119
112
115
122
124
113
102
102
116
130
131
124
116
123
136
138
134
125
120
117
106
97
96
104
117
131
138
139
135
128
125
124
125
115
106
108
122
129
128
112
101
107
123
133
127
114
115
124
133
127
116
111
117
127
128
119
112
109
115
120
125
125
124
124
121
121
122
124
123
114
103
96
100
110
117
124
134
139
138
130
124
123
129
127
119
115
123
131
129
111
104
110
125
131
122
111
113
122
128
122
115
116
123
128
127
121
120
120
118
117
120
126
130
126
121
117
117
117
122
113
111
113
119
120
115
110
116
124
126
122
117
123
128
132
130
127
126
125
117
110
110
118
126
121
111
107
111
120
125
122
123
124
126
123
115
110
114
122
127
125
120
120
123
127
130
126
117
114
116
110
114
123
128
125
115
107
108
112
118
122
124
127
129
130
131
131
128
116
107
110
122
132
130
119
112
111
115
120
124
125
129
129
124
116
109
106
112
125
137
137
128
120
119
126
131
133
128
122
120
108
113
122
124
119
114
115
117
117
118
124
135
137
130
127
128
132
129
119
112
117
125
132
131
127
125
125
124
121
124
126
126
126
122
122
123
122
123
126
135
141
138
135
133
130
129
128
132
137
135
108
118
124
120
111
109
115
122
122
118
122
132
134
128
121
125
134
138
134
125
123
118
115
117
124
130
134
131
128
122
122
121
122
128
134
138
134
130
124
121
128
139
149
154
146
131
124
134
148
150
116
127
131
120
104
100
108
114
114
110
115
125
124
119
117
123
133
139
138
131
125
114
99
94
104
121
133
133
122
113
115
119
125
126
128
130
130
126
120
113
114
128
144
153
145
131
125
128
141
140
124
129
129
120
107
103
106
111
112
108
107
116
119
119
120
123
127
127
123
126
128
124
103
85
88
109
130
131
117
107
112
122
124
115
104
106
121
126
120
110
104
112
122
125
124
122
121
121
122
126
135
129
125
121
119
119
118
118
117
113
106
100
106
119
126
127
121
113
113
124
135
136
121
102
98
114
131
132
121
112
118
120
116
106
95
100
117
128
122
108
100
104
107
109
110
112
114
117
119
127
143
131
122
122
128
129
127
126
127
121
110
99
104
120
132
133
123
113
113
121
131
132
127
117
115
119
131
134
132
127
122
115
111
109
109
114
122
126
116
105
101
108
115
118
117
113
114
119
130
142
148
135
121
117
119
122
125
124
125
123
122
119
123
129
133
132
124
114
112
116
115
115
117
115
115
118
124
132
133
130
120
114
111
112
121
125
124
118
115
107
113
123
128
130
128
124
120
123
134
141
148
137
121
113
110
112
113
110
109
113
123
132
138
135
126
117
115
111
107
107
111
112
112
106
107
115
123
123
119
112
110
110
109
108
113
117
115
113
116
123
133
136
130
128
132
134
129
124
121
120
141
134
121
113
112
110
108
104
103
106
113
122
130
130
118
110
103
99
101
106
118
127
126
117
114
123
130
122
106
96
100
110
115
109
109
112
111
111
118
135
145
138
124
120
126
133
131
122
116
114
132
127
119
114
117
118
114
110
111
112
112
113
118
125
123
115
106
100
100
105
120
133
141
138
134
133
132
120
108
104
113
125
134
135
129
122
110
109
118
132
138
128
118
113
120
125
124
121
121
126
127
124
114
110
115
120
121
116
116
120
120
119
119
123
125
128
122
114
105
104
110
121
136
141
136
127
116
113
117
119
130
139
152
160
154
137
114
109
119
126
125
118
114
117
122
123
122
121
123
132
126
125
114
105
108
116
117
111
107
114
121
125
126
123
126
132
135
125
118
108
109
114
122
125
119
106
100
106
118
126
129
132
140
151
151
137
123
119
123
129
124
121
122
125
127
127
125
122
119
122
128
134
124
114
108
105
103
97
95
101
110
118
122
125
127
131
130
126
123
125
122
118
109
106
106
104
107
116
122
126
121
117
118
126
128
124
122
123
129
134
134
130
128
128
127
127
126
127
124
122
131
135
134
123
112
103
97
97
102
107
109
108
114
125
128
125
116
117
126
140
138
124
107
102
109
124
130
133
130
125
117
114
116
120
122
122
122
127
134
136
137
133
128
125
121
122
127
133
135
135
122
121
123
122
115
109
107
115
122
127
123
117
114
121
124
117
109
110
123
136
135
123
111
110
121
133
138
137
128
116
112
117
129
133
134
132
134
139
141
134
129
126
127
126
123
121
122
127
130
127
118
110
111
113
117
120
123
126
131
137
138
134
122
116
111
110
107
107
111
117
123
123
120
120
122
127
129
127
117
109
109
118
132
138
139
136
139
140
135
126
123
124
130
132
129
124
123
121
116
108
126
119
120
121
123
123
126
124
125
129
136
135
121
109
105
113
116
109
103
110
123
132
129
123
117
119
121
122
118
115
116
119
126
132
129
125
122
121
118
116
120
129
137
136
129
124
122
120
115
108
123
121
128
129
123
116
115
122
128
129
124
113
103
103
117
132
134
124
116
123
136
135
126
116
116
120
122
121
122
124
125
123
125
129
128
117
110
108
110
116
125
134
141
139
128
118
116
122
126
128
105
107
117
122
115
108
113
130
145
141
120
99
89
105
127
144
144
136
133
141
145
134
116
112
120
127
124
116
113
119
124
125
130
138
140
128
115
108
110
117
123
133
140
140
132
121
121
124
127
129
100
98
105
116
117
117
125
139
148
143
127
109
101
108
123
132
130
126
129
140
144
134
118
115
129
135
125
106
95
104
116
127
135
141
144
133
123
112
108
109
114
123
133
139
139
139
134
127
115
107
110
106
111
123
129
132
132
131
130
131
135
132
123
116
113
114
112
111
115
130
140
134
121
121
133
138
126
105
91
99
114
126
127
127
125
123
119
114
105
101
101
107
117
128
138
146
142
128
109
95
114
116
126
134
134
130
125
116
113
121
137
147
139
119
112
110
113
114
122
132
137
130
120
119
127
132
124
111
104
108
119
125
123
114
111
111
115
116
116
109
100
94
98
111
125
133
132
122
117
119
108
114
125
134
131
121
116
111
112
119
132
138
131
118
112
117
125
132
138
137
134
126
119
117
120
124
126
124
124
121
123
122
124
125
123
118
119
125
128
127
114
99
97
105
111
115
115
120
134
149
110
112
119
125
125
121
121
122
121
120
120
118
114
110
111
118
127
133
133
129
127
129
124
118
115
119
124
128
127
123
120
120
127
137
138
134
129
129
134
132
127
120
114
110
105
103
111
127
146
154
131
127
120
117
117
121
130
133
129
123
114
105
101
101
108
116
117
118
116
116
126
133
126
118
114
119
123
120
113
110
110
115
121
130
134
134
133
132
132
129
127
124
123
115
105
100
112
133
151
147
147
140
125
112
108
117
128
131
127
121
115
106
98
99
109
119
118
112
110
119
129
131
122
114
114
122
123
118
112
114
117
117
116
117
124
127
129
128
126
127
126
123
120
116
111
108
116
136
152
149
145
138
124
110
106
113
121
120
117
120
121
117
106
103
114
129
130
123
122
130
135
128
114
111
117
123
124
125
130
140
139
130
122
123
127
127
119
116
121
134
138
127
118
116
120
124
125
136
150
153
103
94
98
117
132
134
130
131
134
133
121
104
100
107
118
123
119
111
101
99
107
119
124
118
108
111
125
137
136
125
118
115
116
119
121
127
129
125
117
116
122
123
116
108
113
129
136
109
60
20
108
95
97
120
140
142
130
123
125
125
113
102
104
120
134
133
121
114
107
111
116
125
131
127
117
114
124
135
132
118
108
115
128
135
129
127
129
130
128
124
122
120
115
108
107
117
128
121
94
56
121
116
119
130
136
127
113
108
112
116
112
105
107
121
131
128
123
123
126
128
127
128
131
129
120
119
124
133
133
122
115
116
126
130
127
124
127
135
140
132
117
111
116
118
118
115
116
121
118
97
131
148
150
139
122
109
107
110
111
111
110
110
109
111
112
114
120
124
131
136
136
132
128
121
120
118
125
132
137
136
127
117
113
113
116
117
122
132
141
138
124
119
123
133
132
118
115
122
122
105
131
158
160
135
110
107
122
128
117
104
105
114
118
110
104
107
114
122
123
129
136
135
125
120
121
125
128
132
135
140
131
116
109
114
117
118
116
119
127
132
133
134
137
134
126
118
120
122
113
94
119
137
136
120
106
112
132
133
112
94
101
122
131
124
112
111
118
122
119
124
134
137
130
125
129
137
140
135
131
128
120
114
115
123
128
122
112
107
109
119
133
142
138
125
114
117
125
123
109
94
107
106
108
108
109
115
119
115
104
97
106
121
132
126
118
114
122
127
127
127
130
134
135
136
139
142
143
137
128
115
106
110
119
129
131
122
113
109
111
118
128
136
134
124
118
120
126
124
116
110
106
97
100
110
120
118
109
108
115
120
120
119
120
123
123
122
127
132
134
130
126
127
133
139
141
141
138
133
120
110
104
110
122
129
128
119
118
121
127
131
134
136
134
132
129
123
119
120
121
128
117
112
113
120
122
119
113
121
135
140
129
116
114
121
133
136
131
127
127
123
121
121
127
136
140
141
136
129
120
117
116
119
122
127
128
125
122
125
134
143
145
140
135
132
130
125
116
116
122
131
125
128
127
122
116
114
116
129
138
136
126
114
114
121
135
137
127
116
112
114
118
120
122
128
136
141
139
135
130
130
126
122
119
122
125
126
121
118
123
131
137
136
132
129
130
128
123
118
119
127
124
129
129
121
109
107
115
125
125
117
113
112
112
117
121
127
125
116
110
112
118
122
121
122
130
140
142
139
134
130
127
118
113
115
121
125
122
117
119
126
131
132
127
121
122
127
130
121
114
119
114
121
131
125
111
106
111
115
112
105
109
111
108
101
104
117
128
129
120
114
120
124
122
119
124
134
137
133
123
118
116
114
113
117
123
127
122
119
120
128
135
135
129
122
121
123
126
121
112
112
103
117
134
135
121
104
99
103
107
111
113
112
106
97
96
114
130
133
123
114
115
121
120
119
122
129
130
122
113
112
117
123
131
134
136
128
120
118
123
129
131
131
130
126
123
120
119
121
118
118
101
112
128
134
123
106
97
102
112
120
126
123
114
105
103
112
122
122
115
112
117
124
122
120
122
127
126
118
112
118
130
140
151
151
141
126
116
119
125
130
123
121
125
126
122
117
117
121
123
126
105
107
112
116
116
113
110
112
119
126
130
132
122
114
109
110
111
109
106
110
122
133
134
126
122
125
125
121
118
122
131
142
152
150
136
119
114
125
134
135
122
116
118
120
118
113
112
118
122
126
114
109
105
106
112
117
122
125
125
124
123
122
120
115
111
108
108
103
103
108
118
130
133
127
122
121
123
121
119
114
118
125
133
135
126
123
126
140
147
139
128
121
117
117
117
118
119
120
121
125
116
115
115
114
112
117
123
128
126
118
112
109
112
115
113
110
110
107
106
108
108
114
119
123
122
121
121
120
116
112
107
109
113
119
126
131
138
141
138
138
132
127
120
119
127
136
137
129
121
125
114
119
125
125
119
118
124
130
127
115
106
106
113
123
123
114
112
116
117
115
108
108
112
122
126
127
124
122
123
123
118
112
108
113
125
131
130
120
120
129
134
131
120
118
129
141
137
125
116
117
117
116
117
116
115
119
126
132
128
117
108
111
123
131
126
114
109
116
121
124
116
111
115
129
137
133
124
122
128
136
133
123
111
113
120
123
115
109
113
129
135
127
115
115
128
137
128
116
108
113
129
118
109
104
106
117
125
131
130
121
115
115
124
131
128
114
102
106
116
118
114
111
117
132
138
132
123
123
130
139
134
124
114
113
118
119
116
117
125
134
132
119
112
117
129
138
131
119
112
115
136
126
115
110
110
110
112
118
123
119
115
114
119
126
126
119
113
112
108
102
98
101
114
124
125
123
123
127
136
139
130
121
117
118
119
120
125
134
144
147
133
120
113
122
138
146
140
126
115
116
133
127
126
126
122
110
101
102
111
116
115
113
116
119
124
126
130
128
111
96
92
102
115
115
109
113
124
140
147
141
132
125
123
121
119
117
121
135
149
156
144
127
115
122
133
141
132
113
99
106
121
118
122
129
127
115
106
108
122
131
128
122
116
113
115
123
133
135
121
105
99
109
118
115
106
107
119
133
139
138
131
128
126
120
115
110
112
128
145
155
146
129
116
116
122
125
112
99
93
106
115
108
110
118
121
117
120
128
143
149
145
132
116
107
106
115
131
139
135
124
114
113
115
118
118
116
115
115
118
123
126
123
121
117
116
114
116
124
133
140
133
121
115
116
117
111
106
106
117
132
118
115
111
111
112
114
119
130
142
146
141
128
112
106
110
124
139
144
141
134
125
114
110
117
127
128
124
115
113
116
121
121
121
120
126
128
127
126
129
126
117
113
115
122
123
119
119
131
151
152
121
126
125
120
111
105
105
111
118
124
126
123
115
114
123
138
147
141
130
124
126
124
117
112
117
124
132
128
120
113
118
122
125
125
125
129
133
132
130
124
116
117
124
133
133
129
127
136
145
143
117
128
132
126
111
98
93
97
104
110
116
121
122
124
128
134
133
119
106
109
127
142
137
118
107
113
126
127
119
109
117
126
128
121
111
112
123
131
135
132
128
128
130
131
131
129
123
117
119
122
115
122
128
121
105
95
92
99
108
108
109
112
122
126
124
119
111
102
103
112
129
149
148
132
112
107
110
112
112
116
124
132
127
114
99
95
107
120
129
133
132
130
125
122
123
122
116
111
112
124
127
122
116
110
102
96
98
109
113
111
109
111
121
124
119
110
106
111
117
122
123
127
131
133
126
113
105
103
111
121
128
128
122
113
103
95
96
106
117
128
132
132
124
118
120
122
121
122
129
140
143
125
109
102
102
107
115
115
111
109
113
123
130
126
116
112
120
128
129
122
108
99
108
120
126
117
109
107
113
122
124
118
117
113
113
108
107
107
113
118
130
133
129
129
129
129
126
126
133
142
145
127
110
104
108
118
123
115
104
102
113
126
130
121
114
113
123
130
125
116
110
111
115
117
116
115
116
118
115
113
112
114
115
113
118
125
126
120
114
114
121
126
128
130
136
134
125
117
118
123
129
121
114
113
115
115
111
104
99
102
111
114
116
113
114
119
125
119
111
113
127
140
140
125
112
111
116
117
113
109
112
119
121
120
126
133
133
126
117
114
120
119
120
127
136
138
133
121
115
116
109
111
117
122
119
107
92
87
97
110
114
110
105
115
127
137
130
117
108
109
128
138
140
127
113
110
112
112
115
116
122
128
131
131
128
125
119
116
118
121
124
123
123
128
139
149
151
146
138
131
103
110
117
123
120
107
88
81
96
118
125
118
110
116
135
147
139
120
108
105
110
118
119
118
114
111
109
111
120
126
130
130
134
133
123
107
97
105
121
132
133
128
130
135
143
150
154
155
148
138
116
122
116
114
115
113
106
99
103
117
129
127
119
116
123
132
131
119
109
105
106
110
112
117
116
112
109
114
122
125
120
117
119
121
112
102
102
119
138
143
134
127
128
131
134
134
131
129
127
125
136
141
128
113
113
119
123
116
109
113
120
127
129
127
122
119
115
108
108
111
118
122
127
129
126
119
113
116
121
122
115
110
110
114
117
120
126
140
151
146
136
125
120
117
116
112
109
108
111
117
146
148
140
123
115
116
119
119
116
111
111
121
134
146
139
122
105
103
110
119
121
125
133
141
140
129
118
116
122
127
123
118
119
128
138
142
143
143
144
143
136
126
119
114
111
109
111
116
121
123
140
136
133
125
117
110
111
117
121
117
112
116
130
143
138
120
105
107
113
118
112
108
117
132
140
133
121
118
121
127
129
132
138
144
146
141
130
124
124
127
126
121
118
117
120
122
123
124
125
123
132
122
124
125
122
117
114
117
122
124
126
124
121
116
109
105
109
112
115
114
109
105
109
119
125
128
125
122
118
117
123
132
140
141
133
116
107
109
115
117
117
111
114
117
122
125
124
123
116
113
129
121
126
133
135
130
127
122
124
128
136
136
120
101
92
103
119
123
117
114
119
121
117
113
114
120
128
127
120
109
109
115
123
123
110
97
99
111
119
119
117
115
116
116
113
114
121
126
125
123
126
128
135
138
136
133
136
136
133
131
133
133
123
110
107
119
133
135
126
122
127
129
118
110
111
118
127
126
118
106
99
99
106
110
108
104
112
124
130
129
128
133
135
129
117
111
120
133
144
146
124
129
132
130
121
122
136
150
151
136
121
115
121
128
133
138
140
140
136
130
125
112
105
110
121
128
125
116
110
107
106
105
109
119
126
124
125
125
131
133
134
140
144
146
137
125
125
134
143
149
129
125
121
117
109
111
127
148
155
139
117
104
112
129
141
141
134
131
134
135
126
108
101
115
135
141
125
108
101
110
120
130
136
143
143
132
121
117
129
138
137
130
130
136
144
144
136
124
116
121
126
116
112
114
112
111
117
128
137
136
126
114
111
122
132
130
121
115
122
134
132
120
111
119
133
138
125
109
102
113
128
142
148
149
143
127
115
115
128
142
139
123
109
116
135
146
135
110
91
95
106
102
109
117
121
117
113
113
121
130
132
128
119
118
120
118
113
111
120
134
137
125
114
110
113
119
121
119
118
118
122
130
136
139
134
123
114
115
126
138
138
126
114
114
128
135
125
107
95
103
91
95
109
125
130
127
121
117
118
121
125
125
122
119
115
116
120
128
134
134
129
120
115
108
101
102
113
126
131
124
116
119
130
137
135
126
119
119
124
128
134
135
134
128
123
121
125
122
122
124
109
113
121
130
131
129
130
131
127
119
113
111
116
118
117
118
127
143
145
135
123
119
121
120
112
102
108
120
127
124
120
123
135
142
137
130
125
125
127
125
130
135
137
132
120
115
125
137
139
130
143
144
141
135
126
122
128
135
133
122
111
105
111
116
117
119
125
133
137
131
126
123
125
127
124
117
109
107
111
118
126
131
134
135
131
127
129
134
135
131
128
128
135
136
127
120
122
132
134
132
157
157
147
130
115
112
117
123
129
128
123
111
108
109
115
119
113
110
115
128
136
130
118
114
120
124
121
112
109
116
128
125
119
112
114
123
129
133
135
132
128
131
138
140
136
123
115
118
129
134
142
140
127
115
108
111
112
112
116
126
134
126
109
102
112
121
115
103
105
127
139
129
106
98
111
128
134
129
125
128
128
121
108
104
112
123
129
127
122
122
129
139
144
142
133
123
117
124
138
147
125
108
102
111
124
129
128
129
133
132
123
109
106
113
125
132
125
117
110
114
125
135
134
127
116
115
122
127
132
139
145
151
148
133
119
119
127
136
137
133
120
109
100
102
116
133
134
109
74
50
129
106
93
102
120
128
127
127
127
125
116
108
110
122
131
133
128
127
125
119
116
120
127
129
127
124
123
125
126
124
124
133
142
138
129
120
124
137
142
138
126
112
111
118
128
133
129
116
94
73
126
114
106
109
116
116
114
114
118
117
113
109
114
122
123
118
120
128
134
129
117
114
122
130
130
122
118
120
124
121
115
114
124
127
124
118
121
135
145
140
122
110
117
132
139
131
118
113
106
93
127
137
136
126
116
109
110
117
120
122
120
119
115
113
107
106
112
125
133
136
130
126
127
130
123
114
108
113
125
130
121
110
108
113
116
115
115
123
134
132
122
113
121
131
131
122
116
115
109
91
132
151
150
132
117
116
127
135
132
125
120
121
117
111
112
114
121
126
133
138
139
138
133
130
122
115
105
107
121
132
128
114
111
117
126
123
115
112
115
122
125
127
128
125
117
115
121
121
104
83
117
129
133
128
123
128
138
139
130
120
116
119
120
124
128
133
137
135
136
138
140
136
131
127
125
122
113
110
119
128
125
118
122
135
144
140
126
113
109
117
129
137
135
123
114
117
126
123
104
86
95
97
110
124
132
132
126
116
111
109
112
115
123
133
140
139
137
134
136
136
135
129
123
123
126
126
127
127
129
130
124
121
127
142
149
142
129
122
118
121
129
132
129
122
120
122
126
122
109
103
94
92
101
123
136
132
116
100
99
106
109
113
118
132
144
143
136
130
125
125
124
123
123
124
127
128
128
128
128
122
119
120
126
131
133
127
125
122
126
129
129
127
124
123
122
121
119
120
121
123
116
108
107
115
126
127
120
113
114
113
107
103
112
126
148
151
139
127
118
117
121
123
127
129
130
129
126
121
118
116
117
119
121
121
119
116
114
115
121
127
131
130
127
122
117
116
115
120
123
121
127
118
107
106
109
117
129
139
137
123
103
93
104
124
144
147
135
124
119
122
127
127
128
129
131
129
127
120
116
116
119
123
122
117
112
112
114
116
118
125
134
140
136
123
114
116
124
123
111
98
111
108
109
106
103
113
131
149
146
122
97
87
95
114
127
125
122
121
123
126
128
128
126
126
127
128
128
130
126
126
126
130
128
121
111
109
113
122
124
130
135
140
136
123
117
123
132
128
109
92
96
102
112
113
111
114
126
135
129
110
95
87
92
96
101
108
113
119
123
123
123
126
125
123
120
119
126
135
136
136
134
135
135
129
114
106
111
125
136
135
131
124
123
122
122
126
129
130
122
115
104
110
117
120
117
113
112
110
105
101
99
99
95
90
90
101
114
120
119
113
113
115
118
118
114
113
118
129
135
138
135
138
141
136
123
109
108
124
139
135
120
109
116
124
125
116
115
123
135
140
117
119
122
124
121
114
100
89
89
99
113
118
109
95
91
103
122
126
117
109
109
113
117
118
115
112
113
116
123
128
127
126
136
140
134
114
107
120
136
134
116
103
114
124
123
109
106
119
133
137
117
119
125
132
132
119
101
87
86
103
124
132
119
100
94
105
122
125
114
108
111
121
127
128
123
117
113
109
111
115
110
107
118
132
132
118
108
115
132
137
127
116
116
121
119
115
116
121
123
121
111
118
128
134
134
122
104
90
90
107
126
133
121
106
98
107
114
116
110
109
114
126
136
137
133
124
115
110
110
107
102
100
108
123
128
120
111
114
127
137
138
126
119
118
121
130
136
131
124
122
113
117
125
129
126
116
105
100
104
113
122
123
120
116
115
112
112
111
111
113
117
122
131
134
133
129
123
118
113
112
113
113
120
124
128
125
119
115
120
135
139
134
123
119
125
138
141
136
127
125
113
114
116
121
115
109
107
110
115
116
115
116
121
130
134
128
120
118
121
125
122
118
118
124
130
131
130
128
130
132
137
139
136
130
128
127
120
116
121
134
141
135
125
121
124
130
126
121
119
122
114
111
111
110
106
107
108
114
119
116
110
108
120
132
139
133
123
121
124
128
124
118
115
120
125
127
127
128
136
147
152
147
137
126
121
117
117
121
127
135
138
130
122
119
123
123
117
114
112
111
123
118
115
108
104
105
108
114
115
109
105
105
114
127
136
133
123
114
113
116
118
118
117
120
121
122
125
127
130
136
138
136
123
112
111
115
117
122
128
134
133
124
119
119
125
130
130
130
127
121
133
131
127
120
113
106
103
103
107
107
105
105
112
119
127
131
125
114
104
101
110
121
125
122
119
122
130
131
130
127
124
125
119
111
114
120
128
130
130
134
132
124
121
121
127
138
141
140
135
130
132
131
135
137
130
116
104
101
107
114
115
113
112
114
119
126
130
123
108
100
110
125
135
125
117
125
141
147
142
130
125
126
124
121
120
126
131
132
132
135
134
132
124
123
127
131
132
121
113
118
127
123
125
134
134
126
117
116
124
128
123
116
111
108
107
114
124
127
121
113
115
126
133
123
116
120
136
146
143
135
131
131
127
122
115
112
116
120
127
133
132
128
124
122
120
118
109
98
95
109
128
116
108
114
123
130
133
136
138
134
121
107
97
99
102
110
120
127
131
128
122
116
116
115
115
117
122
126
129
132
132
128
123
115
104
94
95
107
120
125
119
111
108
111
112
108
102
103
111
121
130
118
105
106
118
132
139
140
138
132
118
99
91
99
111
120
124
127
131
133
126
116
109
112
117
117
115
113
115
121
123
124
121
117
111
104
105
115
125
126
118
108
106
110
111
110
112
123
138
139
123
124
118
119
128
132
132
130
130
129
120
109
101
106
118
132
131
123
118
120
126
128
124
119
120
120
121
117
111
108
112
119
126
127
129
128
127
128
130
128
124
122
122
120
118
115
115
128
143
144
107
122
131
134
130
123
117
115
118
125
126
128
122
116
115
120
122
114
106
108
123
142
148
140
125
118
122
121
113
112
114
124
129
135
138
137
135
131
130
132
136
136
138
132
128
120
115
116
121
134
100
117
128
127
115
105
102
106
111
115
121
133
135
125
105
98
106
114
116
114
120
133
145
143
126
113
106
108
114
125
132
133
131
129
126
124
124
123
128
137
140
136
128
125
126
127
119
111
111
124
111
114
117
110
99
95
100
104
104
103
112
129
137
124
102
91
101
124
135
127
114
108
118
128
126
110
92
96
114
138
145
137
126
119
112
107
108
117
128
140
142
126
111
110
124
135
131
122
118
123
120
115
109
105
104
108
115
113
104
101
113
128
134
120
101
95
110
131
141
132
111
98
106
119
123
113
100
102
115
130
134
128
121
114
112
111
114
119
126
134
133
122
111
114
125
133
134
127
128
132
119
116
114
115
120
127
131
123
109
107
115
127
123
109
100
104
121
130
131
125
122
121
126
127
126
117
116
115
118
118
119
118
118
122
127
133
135
129
122
116
118
118
117
120
127
128
123
119
124
136
107
113
120
124
127
128
125
119
112
113
118
116
109
102
105
117
128
129
122
124
131
143
144
135
123
117
119
123
122
118
116
118
121
125
137
147
145
132
117
109
110
117
121
126
129
125
119
114
118
130
101
111
121
128
125
113
103
101
111
120
121
113
101
103
119
135
137
130
123
123
131
138
134
126
114
110
113
120
125
130
127
124
117
119
125
129
126
121
119
118
120
122
124
130
133
135
132
128
126
120
109
113
119
124
119
106
93
95
111
128
130
116
102
106
126
144
141
129
122
122
122
119
113
109
111
111
114
121
128
135
131
122
111
106
102
97
98
107
119
126
127
125
127
131
135
140
142
139
129
116
126
121
113
111
115
117
115
113
120
129
130
120
109
110
122
132
129
118
115
114
118
113
111
113
118
123
122
124
126
126
120
114
109
106
98
90
93
105
117
120
120
117
122
125
129
131
131
128
120
115
138
128
111
104
114
130
138
132
121
114
117
120
120
124
121
118
112
109
109
114
117
123
128
135
136
130
123
120
121
118
114
113
116
121
118
115
112
114
115
115
117
117
120
119
116
116
112
107
106
114
137
128
118
111
117
131
135
127
111
98
101
116
134
142
132
117
107
110
113
117
117
123
135
147
144
129
111
104
111
119
123
123
129
135
139
136
125
117
113
116
120
118
119
117
114
112
108
104
104
112
133
124
122
120
118
117
116
113
105
96
96
111
129
139
131
116
109
117
123
121
115
112
123
136
138
122
104
99
111
126
137
139
140
140
136
127
114
108
114
119
119
115
111
115
122
124
119
112
109
116
130
122
123
126
119
108
102
105
110
111
112
115
117
117
114
115
120
127
125
123
117
113
113
116
117
116
112
113
119
127
132
135
136
134
121
104
99
109
121
127
119
105
100
108
121
130
128
123
118
126
128
123
125
127
121
112
108
109
115
121
128
127
121
107
105
117
132
134
125
114
117
121
118
110
103
109
120
128
124
116
110
111
120
120
108
96
101
122
137
137
126
113
106
107
113
121
131
136
134
134
130
132
132
131
126
126
128
126
118
117
128
140
143
127
114
118
131
131
117
105
109
119
121
116
111
111
120
129
123
110
97
94
104
111
110
109
120
135
145
142
137
135
132
124
115
118
130
143
145
139
134
137
135
130
126
134
141
138
120
105
112
138
157
151
130
117
119
124
119
105
99
104
116
126
128
125
120
118
120
114
109
104
108
115
118
122
129
139
148
147
142
140
139
135
125
122
128
135
140
140
130
127
123
120
121
126
134
131
120
108
111
128
145
148
137
122
117
124
128
123
110
101
110
125
137
137
124
114
121
130
135
135
130
130
129
128
129
139
154
160
147
127
117
121
128
128
123
116
117
129
116
110
109
114
120
121
117
115
119
122
118
115
116
124
132
127
120
119
131
138
132
120
114
118
127
130
125
123
128
137
145
149
147
145
140
129
120
126
147
161
151
126
107
114
130
138
125
104
98
119
106
108
112
123
127
122
113
114
120
127
122
108
102
111
125
124
115
110
119
133
136
133
120
113
105
107
118
130
136
134
131
135
142
145
140
127
116
113
124
140
149
143
130
127
133
142
136
118
106
115
108
116
123
131
130
128
125
126
127
123
115
114
118
125
126
116
107
108
117
123
124
124
120
111
98
97
113
132
138
129
117
117
124
128
126
122
118
116
113
120
137
150
147
135
126
131
139
139
128
113
118
122
124
124
122
124
128
132
128
118
112
124
141
146
131
113
109
122
133
124
111
105
114
118
113
110
117
128
134
128
120
120
121
114
108
111
121
131
130
124
125
131
134
121
109
115
130
142
131
109
122
120
117
115
111
112
114
118
119
119
123
135
148
147
130
116
113
130
140
131
114
103
109
122
127
126
123
119
121
125
128
132
125
112
103
109
123
138
142
132
120
116
118
118
116
113
118
121
115
111
119
115
114
114
112
110
108
104
110
124
136
140
136
129
123
120
114
117
124
129
126
118
106
112
125
133
128
113
108
116
129
132
124
111
103
110
122
133
131
123
116
115
125
134
135
126
115
106
107
115
114
115
113
116
120
122
119
113
116
132
144
139
122
110
115
120
113
99
100
117
132
127
105
98
112
131
133
121
109
111
120
126
120
110
108
119
129
128
113
100
105
122
141
147
140
130
119
114
118
127
141
134
125
119
118
117
112
110
110
114
118
119
118
118
121
122
125
128
130
133
136
134
125
114
112
117
127
133
139
144
150
153
143
123
111
114
129
140
142
130
113
107
108
115
122
120
110
95
76
59
146
126
105
97
99
105
111
118
120
119
121
126
129
127
120
114
120
132
141
135
120
107
105
114
124
128
126
125
125
127
133
135
136
126
116
113
124
138
146
140
125
120
123
132
135
125
113
103
94
82
118
101
90
86
91
100
110
119
124
124
128
135
142
137
119
105
110
127
143
137
115
96
97
113
122
124
119
118
124
128
127
127
128
125
120
112
115
126
138
141
135
133
137
142
138
125
115
110
102
81
99
99
100
102
102
104
112
122
129
132
131
132
133
131
119
109
110
124
136
138
127
115
112
118
115
110
106
115
133
142
137
127
123
125
124
118
115
117
123
131
132
134
137
132
126
121
119
117
105
80
115
119
123
122
119
117
117
125
134
135
125
114
108
113
121
122
124
125
132
136
137
134
132
130
121
106
98
111
134
146
140
128
123
127
132
131
126
120
118
121
128
136
137
130
117
117
125
128
115
95
128
128
131
134
131
126
120
121
131
133
119
100
92
105
123
134
132
128
130
132
133
131
132
133
128
114
104
111
132
144
139
128
124
129
138
142
138
131
124
123
129
137
137
130
123
124
129
128
118
111
122
119
122
135
140
134
118
109
113
120
118
106
103
115
129
133
128
125
124
125
121
117
118
122
122
116
115
121
132
142
138
129
125
130
137
139
135
131
129
125
127
128
127
128
126
127
126
122
117
115
114
108
109
124
139
139
120
99
95
103
112
116
119
125
131
132
125
114
110
115
119
119
117
113
112
116
122
126
129
135
132
129
126
129
131
128
122
119
116
117
115
113
113
115
121
121
122
120
118
118
123
113
105
112
126
134
127
111
100
100
106
111
116
121
129
130
124
115
110
115
127
130
127
118
113
116
120
123
123
124
122
127
127
128
126
124
119
114
107
107
112
116
117
112
106
110
122
128
129
120
133
121
109
106
112
122
129
130
124
112
103
102
108
117
124
124
123
124
124
128
129
130
127
125
119
116
120
122
119
118
120
128
131
128
121
121
120
118
113
116
128
140
135
114
99
106
127
139
131
112
121
119
114
110
107
113
126
135
134
119
104
102
113
124
123
112
110
120
127
131
126
123
125
126
120
116
118
125
129
128
129
135
137
128
116
109
117
124
127
130
136
142
137
123
113
120
135
139
128
111
108
110
113
112
112
114
118
120
117
109
106
113
125
131
122
103
94
101
117
121
122
123
127
129
118
106
108
122
132
138
137
141
142
131
108
94
103
127
141
135
121
117
122
133
138
137
132
131
130
125
116
113
108
108
113
119
117
108
100
101
110
120
128
127
117
104
97
99
110
118
120
123
129
129
118
101
97
108
126
135
138
140
142
135
111
94
102
129
149
139
113
101
118
142
151
137
121
124
134
140
129
124
113
111
118
125
119
108
100
106
118
124
119
111
107
111
118
122
120
116
116
119
124
129
124
112
104
108
122
131
127
123
126
133
126
114
114
132
149
144
126
114
129
145
143
124
113
122
138
143
126
127
128
127
131
129
120
110
106
112
123
125
115
103
104
117
134
141
129
115
103
105
117
129
135
133
129
128
134
132
117
101
103
124
135
129
116
116
129
140
139
137
139
139
127
118
120
126
133
132
117
127
134
136
134
127
117
108
103
111
123
128
120
113
112
122
133
135
125
111
100
104
117
130
143
146
145
141
138
132
116
103
105
121
132
126
105
94
102
123
139
144
135
127
122
128
136
133
128
124
125
126
127
125
123
116
106
99
100
111
122
130
128
128
125
123
121
117
114
113
109
113
119
128
137
140
137
132
129
128
128
129
130
128
126
118
106
96
101
117
132
137
130
123
124
129
134
131
129
128
134
126
121
116
113
107
100
99
102
115
123
124
122
126
126
125
115
109
111
116
122
123
121
122
123
123
123
121
121
127
138
151
150
136
125
121
123
124
126
127
129
128
126
123
123
124
123
126
131
131
128
125
122
116
112
106
100
102
113
119
119
114
112
115
126
130
126
118
117
118
124
122
115
111
110
114
120
120
123
127
138
147
145
133
126
128
138
145
142
133
127
126
124
124
122
119
120
129
140
135
116
123
124
119
110
106
107
112
118
120
116
109
108
114
127
139
138
132
126
126
126
123
116
107
106
114
122
121
119
117
126
131
130
125
125
131
137
133
127
122
124
129
129
125
122
123
130
144
150
139
113
121
125
120
113
109
110
115
120
121
120
114
111
115
125
133
136
132
129
134
139
138
130
119
117
127
130
121
105
99
112
125
128
124
127
134
136
123
109
109
121
132
133
126
123
129
140
149
147
137
121
121
123
122
119
113
114
115
119
124
125
123
121
117
118
117
119
121
125
133
146
154
150
136
133
138
137
122
102
97
110
129
131
127
129
141
143
127
108
106
118
132
135
127
124
128
134
135
128
123
132
121
117
116
119
120
117
115
116
117
116
118
122
125
121
114
112
112
114
123
135
146
151
144
140
139
138
127
116
115
125
135
134
126
125
128
130
118
106
106
117
130
134
128
120
119
122
119
114
116
141
123
105
103
111
122
123
117
107
99
94
97
112
128
135
131
119
111
109
111
116
122
131
132
132
130
132
130
134
136
140
140
134
122
111
100
99
101
105
110
120
128
131
128
121
119
119
121
123
121
146
126
102
95
109
125
129
121
109
99
90
88
99
121
135
135
122
111
107
112
115
118
116
118
120
119
122
127
133
138
140
140
133
121
106
93
92
104
117
126
129
130
131
127
122
122
124
132
136
133
141
130
112
105
116
129
133
130
124
119
112
104
103
111
116
117
114
110
108
117
126
130
126
120
114
116
120
122
121
122
123
126
127
125
119
112
112
120
127
130
132
132
131
125
119
115
121
132
142
145
129
130
124
122
127
134
135
131
130
132
133
133
126
115
103
100
107
114
115
116
123
132
136
131
121
119
120
120
119
117
115
114
115
123
132
136
133
130
128
127
130
129
131
124
115
108
110
122
135
144
123
126
127
126
129
135
135
127
118
119
131
148
149
128
106
101
117
132
130
117
111
117
129
134
126
118
114
119
128
136
131
118
108
113
128
140
140
133
129
128
131
127
122
118
118
119
116
116
120
127
122
120
119
120
125
132
132
120
104
103
121
145
150
134
115
115
132
147
144
127
111
104
116
128
126
115
103
112
135
157
155
132
109
107
114
124
130
130
131
135
132
119
109
113
126
140
137
125
117
118
114
113
114
119
122
123
120
113
106
109
123
136
133
120
112
117
131
140
143
135
124
116
118
128
127
116
101
107
131
152
153
138
119
111
110
111
119
120
125
126
124
117
107
112
129
146
148
134
127
126
106
114
121
122
118
115
117
120
120
125
133
133
122
110
110
113
118
124
127
130
132
131
129
131
128
119
110
112
120
128
127
124
118
116
117
119
117
115
114
114
120
119
115
117
129
137
137
132
133
140
110
123
128
120
112
113
121
128
129
131
132
130
123
115
114
116
118
117
118
119
123
127
131
133
128
122
119
121
123
119
113
108
108
117
127
130
123
115
114
119
127
130
125
125
128
128
123
121
123
132
124
132
131
118
109
110
117
122
124
125
123
123
120
117
122
124
124
120
118
115
115
120
127
131
130
124
121
123
127
129
120
112
108
115
127
132
126
119
122
131
136
133
128
126
127
126
118
110
106
109
136
133
122
111
105
106
110
116
122
124
120
114
111
116
126
134
132
125
121
121
121
122
124
128
129
125
117
119
130
139
135
126
118
119
122
122
119
120
122
129
133
129
125
122
123
125
121
113
103
100
141
126
110
101
102
106
113
118
123
123
118
112
107
116
128
134
131
125
125
130
131
126
122
123
124
123
119
120
125
133
133
133
130
131
125
118
113
110
109
111
117
124
122
119
119
124
128
125
113
108
135
117
102
98
105
117
123
125
120
114
109
110
111
115
120
120
122
123
127
130
129
123
116
116
118
119
116
117
116
117
118
125
133
136
130
119
112
103
96
97
112
123
126
124
122
127
133
126
113
109
129
117
109
110
118
126
130
123
110
100
101
109
118
116
106
104
110
122
129
131
127
121
114
114
116
118
116
111
108
109
113
121
127
129
125
118
114
105
102
107
115
122
126
127
130
134
132
122
111
110
125
123
123
124
123
123
121
117
110
103
102
110
118
117
110
107
114
127
133
136
135
130
124
121
121
120
118
110
108
114
119
120
121
119
118
117
118
122
127
128
122
114
112
121
130
135
130
120
115
129
121
126
131
130
121
110
106
112
119
120
115
112
115
120
123
126
130
135
136
139
142
138
128
122
116
117
119
123
122
122
119
116
117
119
120
120
122
135
145
145
128
113
108
118
129
132
126
119
125
143
117
121
127
128
118
104
100
108
120
124
121
115
116
121
128
135
143
139
130
123
128
132
128
116
105
108
120
136
140
129
112
108
118
130
132
126
124
132
140
142
134
127
126
128
130
128
123
121
122
130
116
116
122
127
123
117
112
111
108
108
115
123
128
126
121
125
135
136
123
106
106
118
129
125
112
105
115
132
143
133
119
114
126
140
140
130
120
117
118
122
129
136
141
140
132
128
128
125
118
108
116
113
114
119
126
132
130
116
97
90
108
134
147
134
111
103
116
129
126
108
103
112
129
138
128
114
110
119
131
135
132
130
134
137
132
122
115
113
114
115
118
126
133
133
128
126
130
128
121
110
115
107
104
107
121
133
134
118
101
99
118
140
146
130
107
95
105
124
134
129
120
116
123
131
134
123
116
115
126
134
138
135
128
121
117
114
115
122
132
131
121
117
115
120
121
120
120
118
122
128
116
112
104
106
119
126
124
116
115
119
127
126
120
112
108
106
111
120
132
138
133
123
121
119
121
122
122
125
128
130
129
126
120
118
118
118
116
121
131
138
133
123
117
120
125
125
120
114
121
136
127
128
122
122
124
123
117
116
119
123
115
105
103
112
123
121
115
111
117
128
133
132
125
117
113
114
124
135
136
127
117
115
119
123
129
128
120
113
112
120
130
135
134
130
134
138
138
134
129
133
130
134
134
131
124
120
117
117
118
108
96
98
114
134
138
126
109
105
110
114
120
125
128
122
114
113
127
141
140
127
116
115
116
117
122
128
131
123
109
102
115
133
136
131
129
137
151
153
138
124
116
115
116
114
111
112
114
115
109
101
101
116
141
151
139
118
108
110
119
119
114
109
114
118
117
124
135
141
138
126
121
119
113
101
100
115
134
140
128
112
110
116
118
111
108
119
141
151
135
114
100
92
91
96
104
110
108
102
101
108
124
141
146
139
125
114
112
124
134
131
117
105
105
114
125
134
137
132
124
122
124
125
115
101
97
112
131
141
138
126
112
108
101
96
98
110
127
133
124
112
101
91
90
102
119
123
112
99
102
123
144
147
134
116
114
120
127
132
133
130
122
111
106
112
124
133
130
120
111
116
126
133
130
121
115
121
128
130
127
120
112
103
97
97
108
121
127
126
119
115
111
107
112
126
137
136
125
114
117
133
146
140
123
112
118
127
129
124
120
121
126
125
113
108
113
125
128
120
108
111
124
137
140
133
127
128
131
128
115
105
102
103
104
108
120
133
139
130
121
117
136
139
131
119
109
111
115
114
110
109
119
128
128
116
104
106
117
129
137
135
128
121
110
106
111
124
136
138
130
126
127
129
126
123
126
138
145
140
128
116
111
120
133
136
125
103
85
76
65
42
139
130
117
108
103
109
115
116
113
111
119
130
134
119
102
94
105
126
138
136
122
112
104
109
124
135
138
134
124
123
124
123
121
117
114
119
130
136
135
128
124
129
135
132
115
97
90
92
89
68
120
102
94
94
101
110
118
122
118
117
124
140
147
134
111
97
105
125
141
139
123
107
102
110
123
129
131
132
130
134
136
133
129
119
112
108
114
123
132
138
142
146
140
127
109
101
106
111
103
80
103
92
92
100
110
118
124
127
127
126
126
134
138
136
124
115
114
125
139
139
128
115
109
110
112
113
119
132
143
149
146
141
133
126
120
114
118
122
126
132
145
151
145
127
109
109
121
126
117
92
109
109
117
123
126
120
116
122
129
130
118
106
104
115
124
126
118
121
127
132
128
126
127
126
119
109
115
132
148
152
144
132
125
123
120
122
128
130
125
124
131
141
143
133
122
121
130
134
132
117
127
132
138
142
136
119
106
110
123
127
112
87
81
96
115
123
119
117
117
122
124
127
136
142
136
124
119
128
142
145
135
119
109
107
113
123
129
132
127
122
125
131
136
135
132
132
131
132
134
131
128
132
134
137
135
123
108
104
114
122
115
99
95
104
114
119
118
118
118
121
122
125
130
137
137
126
120
121
135
142
135
120
108
106
114
122
125
124
123
121
124
125
128
133
134
134
130
123
120
121
119
112
108
114
127
131
123
110
107
114
122
125
122
117
113
113
116
120
122
125
129
128
123
120
120
123
123
125
133
140
142
133
127
126
129
126
122
116
115
117
121
125
128
132
132
132
128
121
113
109
117
109
99
101
119
136
136
122
112
114
124
137
133
117
102
104
114
122
124
127
131
130
124
112
108
116
127
132
133
135
136
140
139
141
138
133
125
117
115
117
124
135
138
131
126
123
127
129
126
120
131
127
117
113
120
126
131
128
120
116
121
127
123
111
98
97
109
121
127
124
123
125
124
116
110
113
123
131
129
122
120
128
136
138
134
133
133
130
127
129
136
145
142
127
113
114
129
142
144
141
139
143
135
126
120
116
115
117
117
115
112
117
121
120
115
103
106
118
122
120
113
114
123
126
118
112
117
122
123
114
108
116
126
132
130
129
131
134
133
133
136
138
133
122
116
122
130
137
139
144
137
138
130
121
117
114
108
104
104
107
111
119
133
143
138
119
106
105
116
119
114
114
126
133
126
112
105
110
114
114
111
119
130
134
127
119
121
129
134
130
120
118
122
133
141
140
134
122
119
130
131
127
112
106
111
119
114
108
108
113
119
124
134
145
143
127
110
105
114
121
120
118
124
133
131
113
99
97
107
118
126
133
138
136
121
109
115
131
139
130
116
116
133
151
159
147
129
117
114
120
129
127
114
106
111
121
128
128
128
130
125
122
119
124
127
126
118
116
120
120
117
111
115
128
134
121
103
99
110
131
138
135
132
127
119
111
115
131
143
139
131
134
148
154
145
128
123
124
127
124
127
132
128
118
114
122
134
142
143
134
121
112
107
106
114
122
128
130
126
113
99
94
104
123
137
134
125
125
138
149
141
124
117
119
126
127
123
124
130
137
143
147
148
139
123
113
119
127
130
128
125
132
131
118
115
122
134
139
133
120
111
110
110
109
113
122
131
134
125
109
93
92
104
119
130
134
140
147
154
154
139
123
112
114
123
125
121
116
116
127
138
142
136
125
113
114
122
126
129
127
129
128
120
114
117
123
125
122
113
110
110
115
116
115
115
117
120
120
116
112
110
113
117
120
121
126
134
140
139
136
135
131
122
111
105
112
119
123
126
126
129
128
126
124
125
126
125
127
128
129
139
132
122
120
126
125
116
106
105
113
122
123
114
106
103
104
103
101
105
113
126
135
133
127
117
113
118
120
115
112
118
127
124
111
103
114
134
150
147
131
118
114
118
126
133
131
125
128
137
142
133
131
131
134
134
125
114
106
110
122
128
120
108
98
101
108
110
107
104
113
126
136
135
126
117
113
118
117
111
105
108
116
121
117
119
130
148
157
147
130
116
114
121
127
130
126
120
128
143
150
110
120
127
129
126
121
117
119
124
125
121
115
109
107
117
129
133
127
118
117
120
124
121
116
117
121
125
125
115
112
114
124
130
135
135
136
137
131
122
118
122
127
129
129
128
123
126
131
140
141
101
110
112
110
109
114
122
129
130
126
122
116
113
116
123
131
133
132
131
129
129
122
114
109
118
129
131
122
111
111
124
141
144
142
139
136
127
115
110
115
123
129
130
128
129
131
136
137
132
126
118
112
108
103
103
112
121
128
132
131
127
123
117
117
117
114
111
117
128
138
140
132
122
119
128
134
127
106
93
100
122
142
142
133
133
138
141
134
123
117
122
128
129
126
125
131
139
140
131
122
138
122
108
104
108
117
119
120
122
126
127
124
125
126
123
116
107
106
113
124
131
133
135
138
144
139
123
102
93
101
118
130
128
125
129
142
151
146
129
120
123
130
132
125
118
119
127
134
129
125
144
125
108
105
114
120
116
108
107
113
118
121
127
135
141
137
126
112
102
102
112
122
135
143
144
136
125
115
112
115
123
127
125
124
127
133
137
134
125
123
130
139
140
130
120
118
123
127
127
124
144
128
108
104
113
117
110
101
100
109
117
119
122
131
138
140
131
116
105
105
112
121
125
127
124
125
125
127
128
131
135
139
137
126
117
112
113
121
126
126
132
137
139
135
134
132
134
132
130
125
142
129
111
102
104
110
110
105
107
116
119
120
118
116
117
118
116
116
117
121
129
132
126
119
114
116
121
125
127
131
137
141
137
125
110
101
107
122
130
128
123
121
126
132
136
136
138
139
136
130
137
128
112
102
104
112
118
117
116
116
120
123
123
116
109
108
114
120
127
130
135
138
136
129
120
115
116
119
123
129
127
124
118
114
111
115
120
131
133
127
119
116
122
125
121
120
128
140
141
135
131
124
112
107
119
132
136
123
110
108
119
133
138
131
123
125
135
140
131
122
122
130
139
139
130
120
112
112
122
131
126
112
99
104
116
129
132
133
131
128
127
127
129
127
121
120
127
135
135
127
124
115
111
117
133
143
137
119
102
105
124
138
139
133
134
147
159
153
134
118
115
123
135
143
140
123
106
103
119
138
141
124
106
105
118
131
131
123
119
123
130
136
137
137
137
141
140
130
121
118
116
110
112
122
130
129
119
113
111
122
133
133
121
116
124
146
152
143
130
127
129
130
134
141
140
125
102
97
117
141
152
140
120
111
114
121
117
109
104
107
122
131
136
137
144
150
141
128
120
122
117
116
120
118
107
103
106
118
128
136
135
127
113
109
123
128
128
124
127
135
139
131
126
129
130
124
113
108
118
135
138
132
118
109
109
113
107
100
101
108
121
127
126
128
135
140
138
131
127
131
128
133
123
105
90
96
115
131
135
131
124
125
126
126
129
126
117
117
123
130
127
119
113
119
126
128
126
127
128
129
118
110
103
109
114
116
109
104
114
128
135
129
120
119
129
137
135
132
132
132
137
140
124
101
92
109
129
135
126
116
115
126
139
142
136
128
122
121
121
118
114
114
120
129
133
132
130
130
131
130
118
109
107
118
128
127
117
114
124
138
145
134
121
118
128
133
132
126
121
125
131
132
119
102
100
111
125
125
114
108
112
124
133
139
137
133
128
124
121
118
118
125
135
144
140
128
118
117
122
131
129
126
125
134
139
135
128
122
123
132
140
136
128
121
124
126
124
119
116
119
123
120
112
105
100
103
110
115
114
113
112
112
116
128
137
138
133
127
128
128
128
129
133
134
128
119
105
104
111
122
130
134
138
141
140
136
132
126
121
123
134
143
140
128
121
123
129
129
123
115
122
117
115
109
102
98
104
116
125
123
118
109
106
113
119
123
128
126
126
127
124
115
109
108
109
114
117
116
114
114
118
126
132
134
128
124
127
127
121
120
130
144
142
130
125
132
145
143
125
111
129
127
123
118
111
109
115
126
134
134
127
118
110
102
102
109
118
122
121
117
112
103
94
93
104
121
135
133
120
111
112
121
125
123
116
115
124
130
129
127
125
125
127
127
133
148
155
146
127
115
132
133
131
127
122
119
123
130
136
137
130
125
120
114
113
117
122
120
117
115
116
115
109
106
113
128
139
134
121
112
113
116
115
115
113
117
125
139
144
141
128
116
114
122
136
148
149
139
131
136
118
127
133
132
125
116
115
124
134
133
124
118
122
132
137
133
125
118
116
122
131
134
129
122
119
127
133
132
122
116
109
106
111
116
124
132
135
144
148
146
133
124
124
132
138
130
124
123
132
147
103
112
125
133
126
111
105
114
127
127
115
105
111
125
134
129
123
117
118
126
132
137
133
126
118
117
126
135
134
121
109
102
111
128
139
135
133
132
130
130
127
132
141
147
143
127
109
106
112
126
98
100
114
131
129
116
105
111
119
125
116
110
109
112
114
116
121
127
131
125
122
123
128
129
121
115
120
134
141
134
119
116
126
142
144
133
116
106
99
100
109
121
136
147
147
138
123
114
109
106
107
101
106
119
126
125
118
114
117
124
131
131
122
108
98
104
121
136
138
128
119
117
126
130
127
115
113
119
131
132
128
130
136
142
135
118
102
91
85
86
92
106
118
132
139
144
143
137
126
114
127
114
104
104
114
126
128
123
120
128
142
142
127
104
89
94
111
125
129
128
123
121
123
123
121
116
113
112
113
115
118
120
121
126
119
111
103
102
102
103
105
110
116
121
126
129
136
141
140
133
144
132
111
98
107
121
128
124
120
124
131
129
118
103
95
96
101
109
114
120
124
125
121
119
117
117
116
114
111
103
100
100
104
112
117
120
120
120
121
124
125
129
128
123
117
114
117
125
135
136
142
137
120
110
110
114
120
121
117
112
105
104
108
112
118
118
115
111
110
113
119
125
127
122
118
117
120
121
114
104
100
103
108
116
127
135
136
128
121
119
123
131
134
129
123
121
118
123
126
133
122
120
118
113
111
110
110
113
111
101
89
90
105
127
138
138
131
124
120
117
123
129
131
125
119
119
124
126
121
114
115
120
122
120
127
138
144
136
112
100
106
119
130
133
133
135
136
132
128
132
104
103
108
112
113
112
111
111
110
104
97
98
107
123
136
138
133
128
130
132
139
137
129
120
115
123
129
124
117
112
119
127
126
119
121
136
144
136
110
95
98
113
125
130
131
136
139
137
131
128
112
109
110
114
120
125
121
112
113
120
123
113
104
104
117
130
133
130
131
138
144
138
127
117
116
123
125
120
109
108
120
128
126
120
123
136
141
130
119
112
117
123
120
118
120
129
137
136
127
119
132
129
123
125
133
136
126
117
120
135
140
124
105
98
112
130
139
132
128
128
130
131
125
117
116
118
119
115
112
116
124
130
131
133
139
146
141
133
126
131
134
124
108
99
110
128
139
135
126
118
135
133
134
137
138
130
120
115
120
132
136
127
117
114
122
135
140
134
127
118
118
122
125
120
115
114
117
119
123
124
127
133
136
139
143
145
140
134
132
134
132
114
97
94
110
132
141
137
129
125
125
126
116
102
100
116
133
138
133
125
124
131
127
115
103
104
118
130
132
126
120
115
112
112
122
136
141
133
117
110
114
125
132
135
141
147
146
136
125
119
124
133
144
142
128
107
92
82
62
28
123
125
124
122
119
127
135
134
126
120
121
131
130
119
107
108
117
124
124
124
121
123
120
120
127
140
146
139
126
121
117
119
117
116
121
128
134
135
129
124
123
129
134
129
115
100
97
94
79
50
126
120
119
121
128
135
138
131
118
112
122
138
139
130
119
116
124
129
130
125
122
123
120
120
124
130
136
135
131
127
128
126
121
116
111
116
126
131
130
128
129
131
124
113
102
102
110
111
100
78
125
113
107
109
121
133
137
129
118
114
122
136
142
137
132
128
129
131
129
123
119
114
116
116
114
116
128
134
132
129
130
132
131
125
113
116
126
131
130
129
131
133
128
116
107
109
122
124
119
105
121
118
114
114
120
124
126
124
119
118
118
119
125
133
134
133
125
120
113
109
108
114
121
124
119
119
125
134
134
129
125
130
129
120
110
114
125
130
128
125
127
131
132
130
125
126
131
134
135
123
119
129
132
132
129
121
117
120
125
121
109
97
103
119
130
130
119
112
104
105
108
120
134
141
135
126
121
124
129
131
129
123
113
107
103
112
123
125
124
120
122
126
133
136
137
137
138
137
139
127
119
126
131
133
129
122
120
127
131
125
105
94
101
116
125
129
128
126
124
122
121
126
136
142
138
125
112
108
123
138
143
133
116
108
114
123
124
120
118
118
123
127
132
136
139
142
141
134
126
117
113
112
107
109
116
126
133
136
133
124
115
116
121
124
121
125
137
146
146
138
131
125
121
119
121
121
118
114
124
140
149
143
128
124
129
129
124
119
120
125
134
142
146
146
142
139
139
129
116
106
111
103
95
95
107
123
133
132
125
122
126
137
138
127
116
118
133
142
141
133
124
118
109
103
105
117
125
127
127
131
136
137
136
133
129
123
120
119
125
132
140
149
156
152
141
133
130
128
124
116
114
116
112
109
113
119
123
119
115
116
123
132
130
119
108
107
118
124
123
115
111
114
116
111
107
113
123
128
124
114
112
119
125
128
122
120
120
123
127
131
133
137
138
136
128
125
128
130
134
134
126
130
128
123
121
119
116
114
112
112
113
110
110
111
111
109
113
117
116
109
106
113
124
127
118
113
116
118
113
101
96
102
116
127
134
139
138
130
124
121
121
120
116
116
121
128
132
131
134
141
130
129
118
113
118
125
124
122
120
117
112
102
108
118
128
125
121
119
123
120
113
111
119
130
128
124
120
118
112
101
96
103
118
138
153
158
152
138
124
118
118
119
116
119
128
139
137
126
119
125
129
122
106
100
111
124
131
132
134
132
122
111
110
128
139
133
122
116
126
130
122
107
107
122
135
135
126
116
112
111
112
117
126
137
141
143
142
136
128
120
121
129
134
133
133
138
139
125
108
103
126
127
115
106
108
117
125
131
136
135
124
113
113
127
138
131
115
110
117
124
120
106
107
125
139
133
115
107
110
122
130
130
126
120
113
113
122
129
128
121
125
136
140
132
123
123
129
125
108
97
124
137
133
119
109
111
118
129
129
120
110
104
110
122
130
126
117
115
115
112
105
106
120
132
135
119
100
97
113
134
140
132
118
110
104
109
120
128
127
122
124
130
132
123
112
114
122
124
114
106
120
131
131
119
111
114
124
129
124
111
102
104
113
118
123
125
130
131
124
112
104
111
123
125
115
99
93
103
122
137
140
130
122
109
109
117
125
134
133
130
127
126
124
122
121
125
128
127
123
121
112
116
117
114
117
123
129
128
123
119
117
117
116
113
114
121
131
137
133
126
121
122
121
111
97
93
104
118
124
128
128
129
124
110
106
113
127
139
145
140
135
126
127
135
144
146
141
134
131
129
109
109
113
121
131
132
127
120
121
128
133
128
114
103
99
106
117
123
130
135
141
142
130
114
101
102
116
123
119
114
116
119
119
108
102
110
126
142
148
140
130
124
128
139
151
148
135
126
127
133
107
109
120
135
143
135
122
111
115
125
129
123
112
102
100
105
108
109
113
125
136
146
145
131
119
115
119
122
120
114
113
113
114
113
113
118
125
131
132
128
124
121
124
134
138
129
114
103
112
129
101
107
117
129
133
133
126
120
117
118
120
120
115
115
120
125
120
111
105
108
117
127
134
131
126
118
122
125
129
128
124
126
128
132
131
122
114
110
113
120
123
119
121
127
130
120
105
95
104
121
102
106
106
109
116
128
135
133
127
120
118
118
119
126
135
136
128
118
111
108
106
106
109
116
121
122
122
126
132
138
142
147
147
143
132
115
103
106
118
125
123
115
115
124
133
130
123
115
118
124
118
108
100
97
106
122
133
136
133
130
127
117
113
118
127
129
122
118
121
124
117
105
101
108
123
131
126
122
124
134
142
147
141
132
118
111
112
125
136
137
123
111
111
120
130
133
135
140
142
140
130
112
100
101
113
122
122
123
129
139
136
118
104
102
113
122
122
119
122
127
126
117
114
118
132
136
125
114
110
113
119
123
117
113
116
123
134
145
147
138
127
116
111
111
113
119
128
140
149
146
128
113
103
114
126
125
112
105
117
139
145
130
108
101
110
125
130
123
117
119
121
122
122
126
133
132
124
109
101
100
103
105
107
114
128
141
147
147
139
135
130
128
121
112
108
110
115
120
128
131
121
114
113
123
130
125
105
95
107
131
147
142
125
112
116
127
134
128
119
119
121
123
121
118
121
123
121
112
102
101
109
117
124
127
131
137
141
143
139
131
128
124
122
126
133
132
121
112
109
115
120
118
115
117
118
116
108
100
106
120
130
133
126
120
120
125
128
127
126
127
131
130
122
118
117
120
122
116
112
117
129
138
139
131
122
119
126
138
141
130
114
110
122
139
151
149
139
126
116
114
120
119
112
104
104
111
115
114
109
109
108
109
113
118
122
124
126
128
129
132
137
139
136
130
127
125
120
116
115
125
135
138
133
125
118
111
118
134
141
129
114
110
122
134
140
137
140
144
137
124
118
117
108
103
109
116
119
114
108
105
103
103
107
114
123
134
137
131
125
124
131
137
138
140
137
128
116
109
113
123
125
122
119
120
119
120
121
127
131
128
122
121
127
130
120
120
131
144
141
126
114
110
111
118
126
127
117
108
106
111
121
119
112
113
124
139
144
133
119
116
123
130
134
134
132
123
109
95
98
112
122
120
117
119
127
132
128
120
118
122
130
136
140
133
122
118
120
125
124
120
114
108
114
127
133
128
117
114
118
129
135
127
112
110
125
140
141
126
115
121
129
129
122
123
128
124
105
88
92
114
133
132
122
117
125
135
132
117
106
111
126
141
148
142
133
121
112
109
113
119
119
114
115
119
115
115
117
128
135
134
127
115
108
113
128
135
127
118
121
133
140
129
117
118
127
132
120
109
112
127
138
137
120
111
114
124
126
117
111
115
125
134
137
136
131
124
115
116
125
131
128
123
113
101
96
107
126
138
137
124
111
108
115
128
133
130
119
118
131
141
138
123
113
115
128
141
144
143
140
139
133
125
112
109
111
114
115
116
123
131
130
120
113
113
122
126
126
132
142
149
129
124
110
95
99
119
137
139
126
116
115
124
136
141
136
128
120
123
131
133
126
118
118
123
129
137
142
146
144
137
124
116
114
118
119
117
111
114
124
135
130
112
98
101
119
127
128
129
141
152
118
117
111
107
116
131
138
130
116
114
125
139
145
142
135
126
120
121
121
120
120
124
130
134
128
123
120
120
124
124
119
120
124
128
129
125
122
119
122
123
123
118
114
114
122
125
122
121
132
146
107
116
120
119
119
124
126
122
115
114
122
126
129
128
127
127
122
119
117
117
118
121
127
130
126
118
107
105
107
111
117
124
131
131
126
126
131
131
122
117
124
136
141
132
126
125
127
130
133
137
112
122
127
121
111
106
113
123
126
121
117
109
105
107
115
122
124
119
115
113
109
106
110
116
123
125
120
116
111
111
117
128
131
125
119
121
133
138
133
124
128
140
140
132
126
131
140
143
134
130
128
129
127
118
108
104
113
128
138
134
123
110
101
100
107
122
127
121
110
100
94
93
95
103
116
128
137
133
122
115
119
127
131
123
113
115
126
140
141
137
130
127
121
118
123
138
149
146
134
128
132
128
122
118
113
110
117
129
139
136
124
112
108
111
121
129
127
116
101
93
95
99
100
101
109
125
137
135
125
119
124
128
129
123
113
111
120
132
142
143
133
123
118
121
129
141
146
141
134
132
117
116
118
119
116
112
115
124
130
125
112
103
112
127
137
128
116
103
98
105
114
121
118
114
114
121
127
127
122
120
123
126
127
122
116
113
118
127
134
136
130
128
132
139
142
140
134
133
135
136
102
105
114
120
118
111
108
118
127
124
105
96
107
127
131
114
96
94
108
125
132
134
129
127
125
125
125
123
119
119
121
124
126
126
120
117
121
128
129
123
116
120
132
147
150
143
130
126
133
136
102
101
109
121
121
114
109
121
137
140
123
110
110
121
120
107
97
107
127
135
132
124
126
131
135
129
124
119
116
115
115
120
125
129
126
122
122
128
128
119
106
103
115
136
150
150
140
132
133
134
116
107
111
123
127
121
116
124
141
152
147
132
121
115
114
112
114
120
129
129
123
116
118
126
129
126
119
115
112
106
102
108
120
131
132
126
122
124
123
118
107
101
106
124
143
151
150
144
136
131
137
127
120
120
126
127
122
121
127
138
145
138
122
109
106
111
112
110
110
117
122
122
120
121
120
117
115
115
111
101
97
101
114
130
136
131
124
122
121
119
116
114
114
121
129
136
142
144
139
123
147
140
125
117
123
129
128
119
110
113
119
123
115
107
105
105
102
96
94
108
125
135
132
123
118
116
117
114
112
106
104
107
116
127
132
134
132
127
122
121
120
122
124
121
117
117
123
130
132
120
132
130
121
117
120
128
132
126
112
102
103
109
115
117
116
117
116
109
105
112
125
137
138
131
122
118
118
111
108
112
121
127
125
124
127
133
139
137
130
121
118
120
125
124
119
112
112
115
120
123
109
110
110
117
121
124
129
129
125
114
105
103
109
121
134
143
143
136
126
123
126
135
135
129
123
124
122
111
102
108
127
141
139
125
123
130
138
136
127
117
112
116
127
133
134
126
115
110
118
134
107
110
118
123
123
123
122
126
130
131
118
100
93
108
136
156
154
139
128
127
136
136
132
120
119
127
127
111
96
98
118
139
141
131
127
130
132
123
113
109
115
124
136
146
147
137
120
110
116
136
131
137
140
136
131
129
126
126
134
142
130
102
87
99
130
149
141
121
112
123
138
142
132
119
116
118
121
110
98
102
118
133
137
133
131
133
129
116
110
116
132
140
143
146
146
136
121
110
113
125
148
157
151
138
132
130
132
133
135
139
129
111
98
107
126
136
127
111
108
117
130
137
134
125
117
112
109
110
112
118
125
129
125
125
131
136
130
120
120
135
146
143
136
133
135
131
121
113
118
125
138
144
139
128
120
119
122
124
125
124
121
116
116
122
125
127
123
118
117
113
111
118
127
129
121
110
106
113
124
132
127
122
117
120
128
131
128
128
131
142
144
133
121
120
129
128
122
119
129
139
111
115
107
98
99
116
137
144
139
127
118
116
119
119
117
118
124
130
129
122
117
113
107
109
119
130
138
131
119
115
120
127
130
126
120
120
123
128
131
136
134
132
132
136
134
125
114
94
62
26
106
118
126
125
124
130
139
142
137
127
121
121
123
123
126
131
132
125
115
109
117
127
127
123
121
126
135
137
132
125
119
116
115
117
120
124
126
128
128
129
125
125
129
136
142
138
123
100
73
48
114
122
129
130
134
142
142
134
118
115
121
131
135
130
129
134
138
129
115
109
117
132
140
134
124
120
126
130
129
125
118
114
115
118
123
129
130
130
126
124
119
114
116
122
130
135
127
114
98
84
129
122
109
106
118
135
138
125
107
107
122
138
141
133
132
136
139
133
120
110
114
126
133
131
122
118
122
125
118
112
112
121
128
128
126
127
130
132
130
126
119
113
110
114
122
126
125
119
116
110
137
121
101
94
105
125
131
120
109
109
121
133
138
138
137
136
133
125
116
109
109
114
119
118
116
118
122
123
116
108
110
126
134
125
116
118
127
134
133
128
121
116
117
123
128
128
124
120
120
113
132
122
109
104
111
121
128
129
125
118
115
117
124
135
140
138
132
123
113
107
106
108
116
118
115
115
114
114
115
123
134
138
128
115
107
115
127
133
132
125
123
123
128
135
138
137
131
125
119
105
122
117
116
118
119
123
135
147
146
126
105
98
110
128
138
140
140
136
125
116
109
112
118
122
122
114
103
99
111
137
154
147
125
107
109
124
131
131
129
127
126
132
135
137
138
140
141
134
120
102
121
116
117
119
119
123
136
150
148
126
102
94
107
125
136
141
148
149
140
125
115
110
109
116
122
119
107
99
107
129
145
139
122
113
118
126
127
127
128
131
135
137
136
133
129
131
141
137
125
107
121
119
120
120
118
119
123
132
131
119
106
102
110
124
132
137
145
144
137
126
118
110
108
110
118
124
122
112
107
114
118
121
120
117
117
116
114
117
124
130
131
131
129
126
123
122
129
134
126
116
113
121
125
125
120
115
112
112
114
115
111
110
112
119
123
129
131
127
122
117
118
122
121
120
119
121
124
125
119
116
117
119
120
116
110
107
105
107
110
113
112
111
114
118
124
126
128
130
132
125
108
113
117
120
122
121
119
117
117
118
115
113
111
112
116
120
120
118
116
113
118
127
133
128
120
116
122
131
131
130
128
124
118
114
114
122
121
112
101
100
104
107
105
113
124
134
138
133
131
126
108
103
98
102
117
132
141
141
136
130
124
115
110
113
115
115
116
117
120
121
121
123
121
121
117
123
128
134
135
131
124
118
114
115
129
146
147
133
114
111
119
124
119
114
123
139
145
140
129
121
115
107
93
94
113
133
146
148
144
136
126
116
114
119
122
118
109
111
124
132
126
116
108
113
123
133
137
136
130
120
113
108
109
116
130
145
152
143
128
124
132
136
129
114
112
127
144
139
122
109
123
121
111
108
115
124
125
124
121
119
115
112
115
126
133
125
113
109
123
133
129
122
120
126
135
132
122
118
116
114
112
110
108
108
113
121
133
139
129
123
123
129
125
111
104
115
130
127
110
97
123
127
126
122
118
116
105
97
93
94
98
103
113
128
137
134
129
123
125
126
125
131
144
149
137
112
93
92
104
118
122
121
115
108
104
111
124
131
125
114
107
110
114
111
112
116
123
121
108
99
115
121
125
122
118
114
105
99
95
95
101
108
117
127
134
140
142
144
138
128
122
130
145
143
121
94
79
83
100
117
124
127
125
121
117
119
122
125
124
117
109
108
113
122
133
137
138
129
121
116
103
110
115
118
115
116
118
119
121
124
126
126
125
126
126
131
141
149
148
137
127
122
121
115
104
96
96
101
107
113
119
127
132
136
132
124
120
116
120
129
129
125
127
139
152
157
154
145
135
127
95
102
113
121
120
120
119
126
134
139
138
131
123
117
117
121
127
137
142
141
133
123
111
104
103
111
119
120
118
114
116
125
130
133
130
119
109
104
115
130
137
141
140
143
152
153
148
138
129
120
97
102
115
127
130
124
119
117
122
127
127
122
120
118
118
118
118
119
124
128
130
128
126
119
116
114
119
123
123
125
125
123
122
120
118
110
104
101
110
126
133
136
133
134
134
129
120
110
107
109
109
112
120
128
131
133
126
115
111
113
117
122
121
127
129
125
118
110
106
115
122
131
134
131
121
114
111
119
126
131
127
122
118
118
116
109
103
106
119
128
128
120
119
122
121
113
101
93
101
111
117
116
116
119
129
139
136
123
112
115
122
126
129
134
140
139
125
113
109
111
117
123
126
128
123
116
115
125
133
134
127
123
126
128
121
106
102
117
137
140
125
109
111
122
126
118
107
107
120
132
117
113
107
110
124
135
132
122
118
124
132
127
122
127
138
144
133
120
118
122
122
118
115
119
127
130
135
139
142
137
128
128
133
133
119
101
100
119
143
144
124
106
112
129
137
130
123
130
144
150
117
105
101
109
123
124
115
110
117
133
135
117
99
102
123
140
134
121
119
127
127
121
114
115
126
135
139
139
136
132
127
126
128
125
115
101
100
118
135
137
125
114
115
126
135
133
133
141
152
152
115
104
103
117
126
119
103
98
111
133
139
120
97
92
109
127
129
120
116
123
129
125
117
112
117
124
123
120
117
114
115
116
117
118
118
117
114
118
125
130
126
123
117
116
125
127
126
124
132
137
113
106
111
125
134
127
109
99
109
129
141
136
121
110
114
123
126
123
120
126
131
128
118
113
116
120
118
110
102
101
104
107
113
122
131
137
134
132
130
131
126
121
118
123
131
131
120
108
108
122
113
111
115
123
132
134
126
119
117
125
132
135
133
128
127
124
125
124
127
129
130
124
117
120
128
132
124
111
101
104
108
114
120
129
134
139
142
143
142
132
122
116
123
137
148
143
129
117
114
122
121
120
113
112
119
129
135
134
128
122
115
113
118
125
127
124
123
123
127
127
126
120
116
127
139
143
135
118
112
117
122
124
125
129
131
126
130
137
140
131
118
115
127
140
144
138
136
136
133
126
123
125
120
112
112
113
119
125
126
120
108
100
101
110
117
121
120
121
123
126
126
120
114
118
129
138
138
128
121
120
122
121
123
127
127
119
117
119
127
126
118
114
119
120
116
111
120
132
132
124
119
124
127
128
120
111
105
110
118
123
123
116
110
110
113
118
117
115
118
125
131
125
112
101
106
122
129
125
118
112
112
113
118
124
128
126
121
118
120
126
125
122
116
109
98
92
98
111
120
119
114
119
130
137
132
120
114
115
122
130
133
133
126
122
121
119
116
109
111
122
134
128
111
98
99
114
121
113
107
109
114
115
115
120
130
137
136
130
126
128
131
132
130
125
114
102
99
107
116
120
113
115
122
128
129
126
126
129
130
125
125
126
126
129
131
126
115
107
110
122
130
125
114
110
119
129
128
117
110
116
125
129
120
116
122
133
136
132
126
127
129
133
137
141
135
125
118
125
135
136
116
111
110
115
118
121
126
128
127
122
114
114
120
130
133
126
114
110
117
123
124
120
114
122
135
144
143
132
125
127
130
135
125
118
116
121
120
120
121
120
117
116
119
128
133
131
128
134
145
151
121
109
104
109
118
123
125
123
124
127
126
125
126
128
125
116
110
111
118
120
117
114
113
120
129
137
141
138
132
126
127
131
129
125
117
114
115
118
125
122
112
99
98
111
122
121
113
115
134
155
121
113
111
114
126
132
129
123
120
131
143
145
137
126
117
108
106
109
115
116
114
113
111
114
117
120
127
128
127
125
124
130
131
128
119
118
123
129
128
122
110
101
105
115
121
117
105
102
123
151
119
121
120
120
127
135
134
122
114
119
132
141
136
123
115
112
110
112
112
115
115
113
112
118
121
121
120
121
122
121
126
134
132
126
117
119
130
134
128
116
112
118
129
132
131
127
120
119
128
146
120
126
124
119
121
128
131
122
107
102
109
116
119
117
119
121
122
120
119
117
116
114
117
125
129
126
120
113
112
114
125
133
131
119
112
117
129
135
130
121
122
130
137
131
128
129
136
135
136
143
128
124
120
116
116
119
123
121
113
103
98
99
105
112
122
128
126
123
121
118
116
115
118
121
123
122
114
106
105
109
115
122
122
112
108
112
124
133
134
136
136
134
125
117
117
125
132
133
134
137
127
119
118
118
117
116
119
123
124
117
104
94
97
108
121
126
121
120
117
117
117
117
115
110
107
106
111
114
118
116
115
116
119
115
108
108
113
122
131
134
137
135
123
115
114
121
127
128
129
132
122
120
120
120
118
115
118
126
131
123
106
92
95
110
118
116
111
110
115
119
122
123
117
109
103
105
115
128
133
131
131
135
134
121
108
100
105
113
119
122
122
124
127
126
127
128
133
133
132
131
119
119
119
119
117
115
118
127
131
124
107
97
104
119
122
111
101
107
120
130
131
125
120
119
120
122
125
126
125
133
143
154
148
129
109
99
107
122
127
121
110
107
116
129
136
139
135
133
132
130
119
114
112
115
115
114
119
127
132
126
113
109
120
134
131
114
102
107
128
137
131
122
118
125
134
133
123
114
109
117
131
143
144
130
115
110
120
139
150
141
117
103
107
123
137
140
134
129
128
128
116
105
107
116
121
118
115
120
126
127
124
124
129
139
139
124
108
106
119
128
122
113
115
123
130
126
117
109
107
110
111
115
123
128
130
131
134
145
156
155
135
115
110
122
134
137
132
125
122
123
115
108
116
126
129
124
112
103
107
116
124
127
128
130
134
125
112
102
101
113
120
120
119
121
120
117
116
120
125
120
111
108
115
128
138
140
136
135
136
135
127
117
114
121
131
132
132
128
121
110
118
120
124
133
139
137
124
107
97
102
116
125
125
124
122
123
114
103
99
112
129
138
133
124
119
117
120
127
134
136
132
127
122
126
131
132
128
124
115
107
104
106
116
121
127
131
130
128
121
108
120
123
124
131
139
149
148
132
113
103
111
129
132
127
123
120
118
112
111
120
132
139
134
126
123
121
119
116
118
131
144
146
136
122
115
118
126
126
116
105
100
106
119
124
127
127
126
125
122
117
118
120
121
126
132
143
151
144
132
120
117
122
127
127
129
129
128
123
119
120
121
122
121
123
128
132
123
109
97
108
131
144
138
124
110
112
121
127
129
124
119
119
126
130
133
130
123
121
124
132
116
124
130
130
129
127
125
128
132
131
122
108
107
117
134
142
134
120
111
107
108
109
111
117
129
140
135
115
94
94
114
133
137
130
116
111
113
121
128
133
136
131
132
136
140
134
122
117
124
139
123
134
140
135
127
121
118
118
125
130
121
105
102
116
134
138
123
104
99
104
108
110
113
119
129
139
136
119
106
103
115
131
134
128
116
108
102
105
119
132
138
136
135
140
143
133
116
111
123
141
126
135
133
123
122
129
134
132
126
120
113
109
112
123
130
123
108
99
104
114
120
120
122
126
131
129
124
117
115
120
126
128
123
113
104
103
99
101
116
127
134
132
134
140
141
126
107
105
122
141
125
123
113
104
109
129
145
143
128
114
109
110
118
123
121
113
106
110
121
123
119
118
123
132
135
128
115
114
121
126
127
123
113
104
100
101
105
111
120
127
128
126
128
137
138
122
103
104
123
144
109
118
119
115
113
116
124
130
127
113
103
100
113
124
128
130
130
132
131
129
122
115
108
105
109
119
128
130
128
123
120
123
121
116
111
106
110
119
127
131
122
115
116
125
135
133
120
92
61
34
106
114
121
119
116
120
126
131
127
115
108
108
120
127
131
131
127
124
117
113
119
127
131
128
118
116
122
132
137
133
122
115
113
115
116
115
112
115
119
122
118
113
114
130
145
148
132
108
83
65
104
111
112
114
121
131
133
126
116
112
118
126
131
130
128
129
127
119
112
110
122
142
153
150
131
120
119
129
136
132
119
111
112
119
125
125
117
114
116
119
119
112
111
121
136
140
130
117
110
102
116
112
104
103
118
134
133
119
106
110
123
129
128
123
125
129
130
126
124
125
134
145
149
145
132
126
126
128
126
119
113
113
122
130
136
130
121
117
123
127
122
113
110
118
129
127
116
110
116
118
139
121
100
95
109
127
128
117
109
114
124
127
123
120
123
130
132
133
136
137
137
130
119
113
113
120
125
125
121
113
115
127
135
137
132
128
124
128
130
131
123
116
117
127
131
124
104
96
106
114
142
120
101
95
103
115
122
122
123
124
119
121
122
123
127
132
134
135
134
131
124
110
97
91
99
113
120
120
119
126
134
140
132
121
117
122
127
131
128
124
120
121
132
139
139
124
106
96
96
98
129
112
105
108
110
110
119
128
131
124
113
113
122
128
131
134
136
134
124
113
104
100
97
101
112
119
118
112
117
133
148
140
116
100
103
116
127
131
128
122
122
129
139
140
135
126
121
111
101
96
125
116
122
131
129
120
117
126
130
120
102
96
109
124
129
134
134
126
114
105
100
103
110
123
135
134
119
102
102
119
130
124
105
97
104
118
126
130
132
131
128
124
121
117
114
119
127
129
120
110
128
131
144
152
146
129
116
119
126
121
104
88
92
108
124
131
131
122
114
112
115
118
122
134
143
140
125
104
97
105
114
116
110
112
117
121
123
126
132
134
124
110
101
99
104
116
128
137
133
123
127
134
147
152
143
127
116
115
124
129
121
104
98
108
120
129
128
124
123
126
133
136
135
134
134
132
127
122
120
125
128
125
119
113
115
119
118
117
120
118
114
107
105
110
122
130
138
138
133
123
114
121
130
133
127
122
117
117
123
129
131
127
122
120
121
126
126
121
120
125
134
144
141
130
117
120
126
138
145
153
154
141
118
98
98
111
119
115
106
108
112
120
123
129
137
143
143
137
128
119
109
109
112
114
117
122
125
125
121
122
127
135
135
131
122
118
118
114
114
115
125
135
132
121
112
114
123
135
146
152
149
134
106
89
92
111
127
125
114
114
124
134
131
127
126
134
141
134
126
118
113
111
108
109
118
126
130
127
120
117
120
129
132
128
119
114
108
108
113
118
124
126
122
115
113
115
120
130
130
127
117
108
101
101
108
123
135
136
128
128
134
134
125
111
106
117
129
129
124
123
121
116
111
115
125
129
124
116
112
113
117
116
117
119
120
118
115
117
124
129
127
128
124
122
118
114
116
122
127
117
104
97
103
115
121
127
133
140
137
130
125
121
113
106
104
109
119
122
120
124
122
113
112
120
128
126
111
98
98
108
113
110
111
115
124
130
131
132
131
134
132
133
139
136
123
110
108
118
128
127
115
112
114
120
120
122
128
136
134
122
109
106
108
111
113
117
118
118
118
117
122
110
109
118
124
122
108
97
97
105
111
108
112
119
127
131
134
136
135
133
130
133
139
141
130
112
106
111
121
126
123
122
125
126
127
121
123
125
125
118
108
106
110
116
125
126
128
127
122
117
121
117
116
117
118
116
114
114
113
113
113
113
118
125
126
122
119
125
134
131
124
118
121
131
132
128
116
108
110
113
115
120
128
140
146
136
119
107
108
118
125
125
125
122
127
134
143
146
135
118
121
127
129
123
116
113
117
125
127
123
115
115
122
129
129
121
116
122
130
125
112
100
103
119
134
137
129
117
110
112
114
120
126
137
146
137
115
98
99
118
134
140
134
126
126
135
152
156
143
119
123
133
136
129
121
117
117
121
122
122
118
119
125
131
132
127
122
122
124
118
109
102
105
118
130
135
129
122
121
123
126
122
122
120
121
118
111
102
107
119
131
136
131
125
122
128
140
147
139
118
131
134
133
127
128
129
123
114
110
117
124
127
127
129
131
128
121
114
115
116
120
123
123
126
126
125
123
126
127
125
125
120
114
109
107
107
111
120
130
132
128
120
120
120
116
113
116
125
132
125
131
131
122
122
131
140
129
107
101
115
133
136
130
128
130
129
119
110
111
122
132
132
129
127
125
126
126
127
127
117
109
108
116
123
121
115
120
135
150
146
127
113
114
121
118
107
102
114
129
134
120
121
119
123
132
136
122
104
101
117
136
140
132
130
136
138
126
111
111
122
128
125
119
118
123
129
134
133
128
115
107
112
130
143
138
125
121
135
149
144
126
116
125
138
136
122
111
115
129
136
116
119
123
128
129
123
108
100
106
122
133
131
128
131
143
146
130
112
106
114
123
120
113
110
116
124
130
133
131
124
125
130
143
146
136
117
109
119
128
129
122
123
136
150
152
141
127
127
132
133
118
119
126
131
127
116
105
106
113
123
129
129
126
131
139
139
127
113
107
114
126
128
121
111
110
113
120
127
132
133
134
137
139
132
122
109
101
104
108
115
121
125
133
141
148
144
134
130
132
132
122
117
121
127
128
125
119
119
122
126
130
132
131
130
128
123
118
115
116
124
131
132
126
123
119
118
117
119
126
129
126
118
117
121
124
122
112
106
108
115
122
122
120
124
134
136
131
128
128
132
127
115
110
114
126
137
136
131
127
128
129
134
134
132
125
116
112
118
126
127
127
120
120
126
135
133
122
113
115
118
113
104
104
119
132
138
133
125
125
126
125
122
120
123
132
137
137
132
131
132
132
116
104
106
120
132
137
136
131
128
126
127
130
131
126
116
113
118
126
127
118
107
107
124
138
143
129
115
113
117
114
107
108
119
132
136
133
128
128
129
126
124
126
132
136
139
142
140
134
128
131
122
114
111
114
118
123
129
133
131
124
121
125
128
125
114
111
117
125
129
120
110
107
110
126
141
143
134
127
120
115
115
120
127
130
125
117
113
117
124
125
124
127
129
128
127
130
132
130
125
127
128
127
121
112
108
110
121
128
130
125
125
127
127
120
112
110
116
124
130
130
125
111
106
108
130
149
152
139
122
112
113
120
130
132
123
112
106
114
125
127
124
122
121
118
112
112
117
123
124
124
131
132
126
116
107
110
115
120
124
125
132
137
131
120
111
111
115
118
121
127
128
121
108
105
122
141
148
137
119
107
106
116
128
134
131
122
120
127
136
134
126
122
124
124
121
119
124
129
124
119
125
128
126
122
118
113
112
112
114
123
134
141
137
124
114
114
115
114
111
111
121
123
121
119
123
130
129
122
113
111
114
121
129
131
132
127
126
129
133
132
129
129
136
142
144
143
143
138
123
116
113
119
129
130
120
111
107
111
117
122
126
130
132
124
115
114
113
114
110
107
112
118
127
131
129
127
117
110
108
116
130
138
134
130
125
119
116
116
115
117
122
133
142
150
149
146
143
136
124
118
110
114
126
128
117
106
107
116
124
125
119
117
121
117
111
107
111
115
115
111
107
108
117
125
131
128
118
109
107
120
136
145
140
130
121
118
115
117
114
113
116
127
137
142
137
127
121
124
130
127
118
116
117
119
117
110
109
116
126
130
124
117
113
114
111
107
109
117
118
113
105
100
107
117
127
129
124
119
117
123
137
142
137
126
122
124
129
130
128
123
119
123
132
136
128
115
106
115
134
131
127
119
113
117
121
121
111
107
115
132
139
134
122
120
121
122
120
119
119
116
109
104
109
117
123
128
127
127
127
132
137
132
124
117
119
126
134
133
130
130
127
129
132
134
131
121
117
122
132
132
131
122
118
124
132
129
112
99
103
123
141
147
141
136
133
130
127
128
129
127
122
117
118
122
122
117
115
119
126
131
133
120
110
109
116
124
125
124
129
135
142
137
131
128
129
130
130
131
131
129
127
125
126
129
132
128
119
110
107
117
127
138
143
141
130
123
122
128
137
138
133
129
125
120
112
106
106
110
112
113
112
108
103
110
121
126
125
120
126
139
146
137
121
112
115
124
132
136
137
126
127
131
133
129
123
123
128
134
129
118
113
119
127
126
118
110
112
123
135
139
136
130
122
108
103
107
119
123
113
101
100
104
114
124
133
135
127
119
120
130
134
125
109
101
107
118
131
137
139
125
134
139
136
129
122
124
135
143
139
124
110
107
111
113
112
110
114
120
129
131
134
130
119
106
106
119
136
139
125
113
112
118
125
128
132
133
130
122
116
116
116
113
105
101
108
117
125
125
125
126
137
140
137
131
130
132
133
131
124
116
111
110
110
113
115
118
125
130
132
128
130
126
121
116
115
121
131
135
131
131
133
136
133
126
119
121
126
129
124
115
111
110
110
107
109
111
109
105
104
122
124
124
127
129
130
127
122
114
106
104
108
117
125
123
117
115
123
133
136
129
123
120
122
121
117
114
115
123
133
142
144
142
134
124
116
114
121
130
132
125
120
121
122
116
111
105
102
104
104
113
106
108
114
117
115
109
107
108
106
104
110
122
134
132
118
107
112
123
129
124
118
116
121
121
115
108
110
123
138
146
142
135
128
125
120
116
118
126
133
131
127
130
132
127
116
110
112
119
121
103
99
108
116
116
108
100
100
108
116
119
121
125
132
133
126
116
113
117
121
120
115
115
119
120
117
117
121
140
149
148
137
123
116
117
120
117
116
118
121
123
126
128
132
131
128
124
125
126
123
108
109
117
124
128
125
119
110
110
117
128
134
133
132
131
132
130
124
121
121
122
118
116
117
119
121
123
130
141
148
146
136
118
108
105
110
116
114
107
105
108
116
127
131
133
132
131
128
123
115
125
119
118
122
131
141
143
131
115
112
124
140
142
132
125
120
122
126
128
131
128
117
109
112
118
121
122
120
120
129
136
134
123
112
108
112
116
114
104
98
105
116
129
132
133
132
133
128
121
113
132
126
121
120
124
136
143
135
120
111
117
130
137
131
121
108
108
116
127
132
125
112
107
112
122
126
120
109
102
108
120
125
125
126
127
129
125
116
107
107
115
126
131
130
130
133
142
140
132
125
125
131
133
126
120
118
121
120
117
113
110
114
123
126
121
110
105
112
121
121
113
106
109
121
132
135
125
115
102
102
110
118
126
135
138
134
123
115
119
127
134
134
129
123
127
135
145
150
146
138
120
128
132
126
120
119
116
112
110
107
107
110
115
122
120
112
107
110
116
112
105
104
112
128
138
142
135
125
114
107
109
117
128
132
129
119
108
110
122
133
137
132
125
123
126
127
132
140
145
141
123
118
112
110
119
134
137
125
111
103
105
110
116
119
116
112
110
117
124
123
114
106
113
126
139
143
137
128
117
112
117
126
130
125
115
105
101
104
118
127
129
124
125
130
132
121
113
120
134
140
124
111
95
93
114
144
159
147
124
109
106
109
111
113
115
115
116
126
136
139
127
115
115
124
139
142
135
126
119
118
122
129
130
122
114
111
109
112
119
120
118
117
126
137
140
124
108
108
123
131
133
134
133
134
131
126
122
125
125
118
108
103
113
125
129
130
132
137
141
134
132
133
134
132
125
121
121
125
127
127
126
126
127
128
128
126
123
120
118
115
111
111
116
122
127
127
118
100
77
54
131
118
113
112
116
118
121
125
124
117
109
110
120
127
126
120
121
131
138
131
123
127
133
135
127
119
119
126
136
138
134
127
120
116
115
116
112
108
107
105
105
104
104
109
115
119
120
115
104
86
118
107
97
102
113
120
120
117
115
116
121
125
128
129
125
120
118
121
126
127
125
130
136
138
129
120
119
130
140
140
129
118
112
111
114
114
109
105
108
115
117
111
105
109
114
121
118
118
116
109
109
108
102
109
120
128
122
112
114
122
128
127
120
120
123
124
121
118
126
134
137
137
134
133
130
127
129
131
134
129
118
112
116
127
129
123
111
106
120
135
136
128
122
125
133
126
112
106
114
117
116
115
111
114
121
126
122
119
123
129
127
117
108
111
121
127
125
125
134
145
144
131
118
115
120
126
128
128
124
122
117
122
133
143
144
131
113
107
118
133
137
133
137
144
142
124
100
95
110
122
125
115
110
110
112
113
114
121
125
124
120
113
111
117
122
126
126
129
135
139
134
116
99
97
110
123
127
124
121
123
127
129
134
138
141
131
115
106
103
112
119
131
147
154
142
120
99
97
110
121
123
107
109
116
114
107
103
106
111
114
114
118
124
128
127
127
128
126
122
118
113
106
98
100
113
127
130
123
121
124
129
124
118
118
121
121
117
107
99
99
109
127
144
148
136
121
108
106
111
118
113
106
113
133
137
121
100
92
99
110
117
121
125
126
126
123
119
111
105
102
103
107
111
121
135
140
130
118
116
122
126
116
108
106
111
118
120
118
119
119
119
122
125
125
120
118
122
122
121
123
112
109
124
146
152
132
106
96
107
124
130
123
116
117
120
119
113
105
103
109
114
116
124
134
144
141
126
113
111
118
121
116
109
111
118
122
125
132
141
146
137
122
112
110
114
124
134
134
131
126
114
117
127
138
140
129
111
108
119
137
142
128
115
111
117
120
118
115
117
123
130
129
127
128
130
127
121
114
113
118
121
119
113
114
120
127
133
138
144
147
142
132
127
127
133
140
142
137
126
116
115
120
126
127
120
114
109
109
116
125
131
131
125
120
121
124
125
122
119
123
131
134
130
119
111
113
116
117
117
120
127
124
114
108
112
126
134
135
130
127
132
137
144
146
147
148
143
131
113
102
115
122
129
128
115
106
104
105
102
103
111
123
130
131
127
126
125
116
107
105
117
132
130
120
109
110
115
117
117
121
128
125
113
107
110
121
129
128
118
112
120
131
136
134
129
130
128
118
109
106
114
122
130
129
120
113
108
108
104
101
106
118
124
125
123
121
119
112
104
100
107
119
125
121
114
112
117
117
119
120
117
112
110
117
121
125
127
121
112
116
121
123
120
115
110
108
109
109
114
129
118
119
123
127
127
122
116
116
119
124
126
121
117
114
115
118
118
116
112
111
111
116
117
116
113
112
120
129
134
128
113
103
107
122
132
131
125
122
123
126
124
120
118
114
113
109
106
109
121
143
122
114
115
126
132
125
115
113
125
140
142
126
114
112
117
120
119
115
115
121
124
125
120
116
111
111
119
137
150
142
124
112
113
122
126
125
124
132
136
131
124
117
118
123
126
121
115
116
124
136
126
111
111
122
131
125
112
108
116
129
129
120
114
116
120
117
108
104
113
125
131
131
125
120
117
115
116
127
140
141
132
124
122
124
121
120
124
134
137
133
122
118
120
123
124
123
120
126
128
124
128
117
115
119
124
121
116
114
112
109
107
108
114
121
122
113
103
103
116
127
125
118
117
125
132
129
117
111
114
124
129
127
126
127
130
129
127
126
126
129
127
126
126
118
110
113
127
138
136
119
129
131
131
124
119
119
121
122
116
105
99
107
119
131
131
121
114
117
126
124
111
100
107
126
140
139
122
106
103
114
127
129
126
127
134
138
130
123
116
120
129
133
130
118
107
114
135
147
139
118
131
140
140
130
123
124
125
123
122
115
113
117
124
133
135
132
128
127
125
116
106
101
110
125
137
138
129
120
119
123
132
133
127
120
123
126
129
125
118
117
119
124
128
122
116
121
137
148
138
119
134
138
131
125
129
137
132
121
117
123
129
127
123
125
131
130
123
114
113
112
114
115
120
121
125
128
132
135
133
131
134
134
130
119
111
111
117
125
126
119
117
117
122
123
122
120
127
134
136
128
130
124
113
115
131
142
131
113
108
123
134
130
121
117
120
119
109
97
98
109
119
120
116
114
116
124
131
133
127
124
123
126
131
130
122
116
116
125
131
128
119
116
119
123
120
115
115
123
130
132
119
118
115
118
127
130
119
104
102
116
129
132
126
121
122
119
108
99
102
111
118
114
109
108
113
120
122
120
115
110
111
118
132
139
138
133
130
134
136
128
120
118
125
131
128
119
113
114
123
128
113
126
135
133
124
113
107
108
106
111
120
132
140
142
135
128
122
116
115
116
118
117
111
111
113
116
119
117
115
113
115
123
133
138
141
139
138
137
130
120
117
119
128
136
133
123
115
115
122
124
118
135
147
141
124
111
113
124
124
116
117
130
144
146
138
130
130
130
127
121
122
124
123
121
115
114
119
126
130
129
128
130
133
134
131
130
128
123
113
108
109
118
127
132
129
124
121
124
126
126
122
130
136
134
126
123
129
137
136
129
124
127
130
128
120
116
123
129
129
123
121
121
124
124
120
114
118
127
138
140
134
131
129
129
128
123
114
105
99
102
110
118
119
118
122
126
131
132
131
128
126
119
114
118
127
133
134
132
132
132
127
123
117
111
107
105
112
125
128
123
116
111
117
124
122
117
114
119
130
136
130
122
120
122
128
124
115
107
106
114
121
121
115
112
121
134
143
142
132
125
127
109
99
108
122
130
126
120
120
124
124
120
116
113
114
111
114
121
126
122
116
114
119
127
127
121
113
112
119
125
127
121
118
119
125
127
123
118
120
128
130
127
122
120
128
144
154
149
133
120
123
110
105
112
122
126
122
121
123
124
122
119
121
127
125
118
116
121
124
121
114
115
123
131
135
132
125
117
119
123
125
128
129
129
133
129
121
114
117
127
135
139
138
137
140
147
151
147
138
129
121
117
114
114
114
115
121
127
130
126
120
119
126
129
123
117
118
123
123
115
107
110
126
138
141
143
141
136
130
123
121
124
133
144
146
135
116
104
111
126
136
140
140
142
142
140
138
140
139
139
127
126
118
109
103
106
112
120
123
117
116
121
127
126
113
108
120
133
127
109
96
106
127
140
139
137
142
146
138
122
110
111
126
144
147
134
118
114
123
134
136
130
125
128
132
131
131
134
135
133
127
124
118
112
109
107
108
108
106
107
114
123
129
124
108
104
119
136
133
111
100
112
131
137
126
118
126
137
136
118
105
106
124
140
141
131
121
122
130
138
137
129
122
123
126
130
131
133
126
112
118
115
118
124
126
119
110
106
107
111
113
120
125
123
109
106
116
132
137
127
120
123
127
127
117
110
117
125
123
114
109
119
134
140
138
127
118
116
120
129
137
141
140
132
131
133
135
135
123
106
120
119
123
130
131
123
117
119
123
120
111
105
109
118
119
114
114
126
136
141
135
123
114
113
115
117
120
119
115
111
113
126
138
141
135
124
114
107
110
120
136
144
147
139
136
137
143
141
131
117
129
129
125
121
117
117
118
127
129
125
112
100
100
110
122
126
123
126
134
140
133
115
101
103
114
126
125
122
113
110
113
119
127
130
127
121
114
111
112
124
134
138
134
133
135
141
144
142
132
119
132
134
127
116
110
114
118
121
122
128
131
125
115
116
126
135
135
130
128
127
120
110
103
105
115
119
124
121
119
115
116
118
115
116
117
117
117
115
118
126
133
133
125
124
128
133
135
132
124
115
129
132
131
124
122
122
120
116
119
130
147
151
144
136
133
134
132
125
122
119
117
113
111
114
114
119
123
127
130
127
125
119
112
108
112
118
118
114
111
120
130
134
129
124
119
120
119
121
122
113
124
130
135
135
132
128
122
123
130
138
146
151
151
148
138
127
115
112
118
121
121
122
122
120
119
120
128
138
138
131
124
122
117
116
125
130
125
112
100
107
125
138
136
123
113
111
117
128
134
131
120
129
134
132
124
118
123
131
142
141
135
134
140
144
135
119
104
104
113
122
125
129
130
127
121
122
129
141
140
126
114
114
122
133
148
155
148
128
109
106
115
127
123
113
109
118
130
140
144
139
117
128
130
124
116
116
125
133
134
132
127
127
128
128
123
116
109
110
115
120
126
137
140
133
118
112
121
136
138
119
101
96
113
136
155
163
160
146
131
123
118
118
112
105
108
120
132
137
130
124
116
124
127
125
127
130
130
122
115
114
120
124
122
115
113
116
120
119
118
119
125
139
145
136
117
105
110
128
135
121
99
88
101
125
142
144
140
136
135
133
130
128
123
114
110
110
116
116
112
106
116
118
123
127
132
131
125
113
107
108
117
118
114
109
109
112
115
118
122
124
128
137
141
134
118
106
105
118
130
133
121
108
107
120
130
125
116
109
109
117
124
133
138
132
115
104
103
114
121
121
117
115
118
123
119
113
108
112
121
125
119
112
107
109
108
107
108
114
123
129
128
129
128
129
122
114
111
115
128
145
149
141
127
121
119
119
111
97
93
99
113
132
140
136
121
108
112
131
150
151
121
122
125
124
116
107
106
119
136
141
130
117
112
115
120
119
119
125
130
130
122
118
121
127
129
126
122
123
132
145
154
150
131
109
103
107
112
110
108
112
122
134
136
130
122
119
128
140
155
154
128
127
129
128
125
121
119
123
130
134
132
130
125
122
122
126
131
140
142
133
121
113
115
123
129
128
129
132
135
136
139
135
123
103
93
101
115
121
125
130
138
139
136
127
123
126
130
135
138
135
133
126
121
122
122
125
124
121
115
116
123
134
135
125
117
113
122
139
148
143
126
113
112
118
123
123
125
126
129
128
124
122
119
116
115
119
122
120
116
119
131
139
138
130
125
127
131
130
126
128
137
128
122
115
112
116
119
120
118
114
119
132
138
128
114
98
105
128
149
152
138
124
119
119
121
115
110
113
121
124
118
115
120
136
151
153
140
120
100
102
118
137
139
130
122
126
135
138
129
125
140
141
134
122
109
108
115
123
125
124
123
131
136
131
116
101
106
128
145
148
137
128
130
132
127
114
106
111
119
122
115
109
119
144
166
169
150
121
103
108
123
138
136
122
109
120
140
145
133
120
138
144
136
122
116
115
118
119
121
123
124
128
125
122
116
114
119
130
138
131
121
120
129
135
130
123
117
120
120
116
108
106
120
142
158
158
140
123
117
122
131
137
132
118
107
113
129
140
132
115
132
126
117
113
121
129
125
115
109
115
123
121
114
110
113
119
128
133
131
122
113
111
114
124
128
126
129
126
120
112
106
111
127
143
147
143
133
122
119
124
126
128
130
127
123
120
123
128
128
118
123
112
103
108
121
135
130
119
113
118
125
122
110
107
114
124
128
131
129
126
119
113
111
113
119
127
131
128
121
113
113
126
140
144
144
139
131
122
118
121
120
120
126
136
144
139
129
124
125
122
138
124
124
133
137
130
122
122
128
131
126
123
121
120
119
121
126
132
133
128
129
137
150
152
140
126
118
120
125
127
129
129
127
128
129
132
130
123
116
115
124
135
137
132
122
119
122
118
100
76
143
114
103
112
123
127
120
121
123
124
124
121
122
119
117
117
124
137
143
131
121
116
123
129
126
121
116
120
129
137
143
138
128
117
116
123
126
120
108
104
113
126
127
117
107
105
115
119
114
98
132
109
97
104
118
117
109
105
113
125
129
125
119
116
116
118
122
132
138
129
116
106
104
106
109
110
113
118
128
133
135
130
125
118
116
121
122
119
115
113
116
120
119
119
117
119
118
119
112
98
114
108
107
113
121
115
100
98
114
134
139
128
116
118
124
122
118
120
122
128
122
113
107
107
110
112
113
116
120
122
121
120
122
126
128
123
118
118
127
137
137
131
129
136
142
141
128
118
111
100
101
109
115
119
119
114
108
113
125
134
129
117
114
123
130
126
117
113
119
127
128
123
119
123
128
123
115
112
111
114
112
110
118
128
134
123
108
106
121
142
148
146
146
150
146
136
122
121
127
125
104
108
115
117
112
111
116
125
127
118
106
103
115
127
132
126
119
116
120
124
124
123
121
127
130
125
119
112
111
115
111
110
116
131
138
128
108
96
101
117
133
144
152
150
136
119
116
127
145
145
112
106
114
120
119
113
112
114
112
105
104
112
120
129
128
124
119
118
119
119
120
119
117
120
124
125
122
121
121
120
116
114
124
138
144
135
116
98
90
98
113
129
141
142
129
120
122
132
143
145
111
104
108
124
131
122
108
97
102
113
128
133
132
125
120
115
114
113
116
118
120
118
115
118
122
127
124
124
126
130
126
121
123
133
138
130
116
105
102
106
114
122
127
128
126
125
129
132
133
135
106
98
101
118
133
132
111
96
104
128
149
149
135
120
115
111
108
107
114
122
120
114
112
119
127
126
120
120
124
130
127
120
119
122
123
116
114
114
127
136
137
130
127
123
123
126
133
131
125
121
109
100
99
107
121
126
112
105
108
128
144
143
129
116
115
113
110
110
114
122
119
113
108
110
116
118
115
111
110
112
114
118
120
124
123
118
117
126
142
148
149
141
136
130
129
133
136
128
114
105
112
110
107
108
109
112
111
110
111
116
122
125
120
118
119
120
120
114
112
111
114
114
110
107
108
112
115
107
96
92
103
118
131
137
134
130
129
132
134
133
131
134
137
133
131
133
136
125
107
95
113
119
125
121
112
105
111
115
115
111
110
116
119
122
123
122
120
111
101
98
106
117
117
113
113
116
119
109
97
95
109
126
134
139
136
133
132
125
117
111
114
122
127
125
123
124
125
118
108
103
112
120
129
128
118
109
112
119
122
116
114
116
121
124
121
117
113
106
97
95
105
116
120
121
123
128
128
120
116
113
117
121
127
136
138
135
123
110
101
110
120
127
130
125
118
112
111
113
117
125
113
117
126
129
123
116
113
118
124
126
125
123
121
123
123
117
112
104
100
104
112
117
120
120
125
128
128
131
134
129
122
112
113
125
136
134
122
106
109
120
134
139
139
136
129
120
112
114
125
142
114
116
123
130
128
120
112
112
122
131
133
126
123
125
129
126
116
104
103
114
127
129
121
115
114
118
122
132
141
139
126
115
113
123
129
129
125
122
125
128
130
132
137
142
142
134
124
123
133
145
113
111
119
131
131
123
113
112
123
132
134
126
121
125
132
129
117
106
106
121
133
130
120
110
106
111
115
118
125
130
131
127
126
123
122
122
126
133
135
127
120
119
133
140
138
130
127
133
138
142
108
103
113
123
127
123
120
121
126
129
126
121
117
122
125
124
118
111
119
124
126
118
110
108
110
114
109
101
102
117
132
140
137
127
121
120
126
132
132
125
118
122
131
130
118
111
118
130
136
134
104
104
114
122
123
125
125
127
126
123
118
115
116
119
122
120
121
123
126
124
117
109
106
112
118
116
109
98
98
113
132
142
140
130
125
126
129
134
129
122
119
125
129
127
109
103
110
120
122
117
109
115
122
123
125
129
129
124
123
119
113
111
113
118
124
127
125
123
119
115
109
109
114
115
116
113
110
110
110
117
131
142
141
132
127
128
135
138
131
120
116
119
125
126
119
115
117
119
111
105
122
123
121
125
136
142
133
121
118
119
117
110
106
114
126
128
122
112
106
107
108
113
116
112
105
104
110
118
121
123
130
140
140
133
123
124
127
129
124
116
114
117
123
131
131
130
127
125
119
117
125
117
110
117
133
143
132
117
114
118
120
113
107
109
117
120
111
102
102
107
110
112
110
107
104
104
111
118
122
125
129
135
136
131
122
116
114
111
112
111
115
119
126
132
135
136
132
131
127
130
116
108
106
114
122
124
117
111
110
114
117
115
112
108
106
106
109
111
115
118
119
117
112
113
115
116
115
116
120
123
123
123
122
121
120
118
117
112
112
111
115
119
125
128
129
129
127
124
124
127
113
116
123
122
110
102
107
112
109
101
100
115
126
122
107
105
117
132
137
132
127
125
125
126
128
127
127
125
125
121
115
111
110
113
121
129
134
129
121
111
111
116
118
117
112
110
112
116
120
120
120
134
143
132
111
98
107
120
115
99
95
114
130
130
115
114
129
145
145
132
120
125
128
129
128
128
130
133
131
123
117
115
117
121
127
135
140
135
122
109
108
115
117
110
99
96
103
115
121
122
128
139
144
135
120
110
113
121
120
116
110
114
122
120
114
117
132
143
139
120
109
110
116
119
117
119
127
132
132
126
124
132
137
136
134
132
130
124
114
107
111
119
119
111
104
105
113
120
124
126
127
126
125
127
125
122
115
113
121
129
124
112
104
100
105
114
128
134
127
115
106
109
115
113
109
107
115
127
129
128
130
139
143
137
127
121
119
120
115
116
124
124
119
114
115
123
129
127
121
119
117
110
112
122
129
127
117
110
116
126
124
108
94
93
105
118
126
128
123
116
114
122
128
125
113
106
111
119
127
127
130
132
130
121
116
116
118
122
126
131
132
127
118
114
120
132
137
132
121
117
113
108
114
126
133
129
122
117
120
122
118
107
101
105
116
121
124
125
122
113
109
116
130
139
133
123
114
114
121
125
128
126
122
124
126
128
124
122
125
130
134
130
125
122
125
132
137
137
133
129
117
114
118
127
127
123
122
124
126
123
116
112
117
125
126
120
122
126
123
104
86
91
120
148
155
141
124
115
119
122
124
125
131
139
144
137
123
113
114
122
126
128
127
126
126
128
131
139
143
140
123
118
117
116
114
111
113
120
125
120
114
117
127
129
123
115
121
137
134
105
78
84
119
152
157
139
126
124
124
121
117
121
132
141
142
133
120
113
115
120
121
119
118
118
117
117
119
126
133
134
121
113
108
108
109
106
105
109
114
115
114
119
128
124
110
102
117
136
137
115
99
109
133
146
132
116
117
130
136
123
112
111
123
129
128
122
118
121
126
128
128
124
121
115
109
107
107
113
118
121
117
111
110
115
118
116
114
114
117
116
115
119
125
123
110
101
108
124
134
132
130
135
137
127
104
93
108
130
138
127
114
109
115
122
123
119
117
119
123
133
145
149
141
125
112
109
111
117
120
121
120
120
120
122
124
127
130
136
135
127
117
112
118
123
124
117
112
119
131
144
147
138
119
102
93
96
110
127
135
129
117
110
113
118
123
121
113
106
111
128
146
153
144
126
118
124
137
140
136
122
129
132
127
119
116
124
138
150
151
138
121
107
106
116
129
132
124
120
128
143
145
127
104
93
100
111
119
123
123
120
114
110
111
116
123
122
113
104
107
117
129
132
124
114
120
136
153
155
140
117
127
131
127
117
113
118
132
145
151
146
133
115
103
106
119
130
128
124
124
129
128
120
108
104
109
117
122
125
121
112
110
109
113
119
123
125
123
117
113
114
113
110
105
108
118
131
139
140
127
108
121
126
128
123
116
114
119
130
142
146
140
127
113
107
111
119
126
124
121
116
116
120
120
117
117
121
132
136
127
114
108
110
118
121
123
125
124
119
112
109
109
108
110
114
116
117
116
119
120
116
118
125
130
127
121
116
117
125
134
139
136
130
126
123
120
121
124
126
124
118
113
113
123
125
122
129
141
146
133
119
114
122
128
129
127
128
123
111
102
103
108
116
122
123
123
120
115
120
128
131
120
127
127
121
114
117
124
129
129
123
120
128
136
138
133
126
124
128
129
123
116
114
121
124
122
125
132
137
132
121
117
125
133
137
138
134
127
115
106
107
113
121
121
126
133
137
136
136
134
135
122
125
117
110
111
120
132
130
116
109
115
126
138
138
130
124
122
125
126
122
120
126
130
128
119
110
113
128
133
125
111
106
116
129
138
137
132
126
125
122
125
126
122
128
138
149
153
147
135
126
121
118
113
111
117
126
130
121
107
106
116
128
133
126
120
118
118
117
115
116
124
140
146
137
114
100
107
131
145
134
105
83
88
108
123
124
119
118
124
130
132
136
136
134
136
143
149
149
139
130
118
114
114
119
123
123
117
111
112
119
124
121
116
112
112
114
114
111
112
117
129
146
151
139
119
108
111
130
140
133
108
86
85
101
116
117
109
106
108
114
125
139
145
139
131
124
133
150
155
148
122
118
119
125
124
115
109
113
128
135
128
111
102
102
111
115
116
118
124
128
131
140
143
138
130
127
122
122
119
117
116
113
108
110
114
122
121
111
104
106
118
133
138
130
117
113
124
148
164
159
133
136
136
135
129
120
115
122
134
141
131
117
108
111
116
122
124
132
137
133
129
128
129
135
137
138
135
125
116
113
122
132
129
115
112
122
131
129
122
123
132
135
125
112
106
112
125
143
155
154
134
142
145
142
136
126
120
120
124
129
130
126
122
119
119
122
127
137
142
134
121
117
123
133
135
137
140
140
132
123
123
132
132
118
111
116
129
133
138
142
149
143
124
109
108
123
128
132
139
147
125
126
132
134
129
120
113
111
113
116
121
123
122
118
113
110
120
136
143
137
122
117
127
132
130
124
132
141
142
133
122
124
127
125
120
122
129
136
136
139
145
141
131
121
120
127
130
127
131
141
124
120
122
122
117
108
107
116
120
121
117
117
120
118
112
106
117
135
144
140
130
127
132
133
125
117
116
126
135
134
123
119
122
129
135
140
141
137
130
126
132
141
141
131
119
121
123
122
119
127
135
136
131
121
108
103
110
122
134
134
130
125
123
121
121
116
122
135
143
142
135
132
135
134
126
113
109
118
131
133
126
115
114
125
139
150
152
140
125
118
128
142
143
127
106
105
115
116
107
106
141
146
137
122
112
108
110
117
129
139
142
136
125
121
123
126
130
133
133
130
128
128
132
131
123
113
112
123
130
130
121
110
110
123
138
147
143
127
114
111
125
138
136
118
100
100
116
119
109
99
128
132
131
129
124
116
103
101
114
138
147
140
122
112
116
125
130
127
119
116
118
125
128
125
117
111
115
125
131
125
114
110
114
127
138
140
129
116
105
109
120
128
128
118
114
118
127
130
123
116
115
118
126
132
133
123
104
99
114
137
149
141
121
112
116
125
126
122
116
113
117
124
125
121
111
108
114
123
124
121
118
118
126
132
137
136
127
119
116
120
122
120
118
122
132
138
136
131
131
133
110
101
107
121
128
123
114
113
121
129
133
132
125
118
113
113
112
113
112
113
121
129
133
130
125
125
126
125
122
122
123
120
113
109
111
118
120
116
110
114
132
150
151
137
122
116
118
116
111
96
119
99
98
114
132
135
124
116
117
123
127
124
116
110
111
115
117
115
113
113
114
115
114
116
121
124
123
121
120
123
129
129
119
113
115
122
126
118
106
109
128
149
153
138
125
118
117
116
110
101
124
107
100
114
131
127
112
104
113
129
136
125
111
103
111
117
119
117
115
116
116
113
108
106
110
115
117
114
113
119
129
134
132
128
126
127
129
124
116
111
115
126
132
132
134
135
132
120
106
93
120
110
107
114
121
113
96
95
113
138
146
132
119
113
115
116
116
115
118
129
129
126
117
112
112
113
109
107
107
112
122
130
132
130
128
127
127
127
127
123
117
112
114
125
141
146
144
132
114
97
110
112
113
114
112
106
101
104
116
127
129
128
129
133
130
122
116
115
120
128
130
130
133
135
129
115
106
103
109
116
118
113
113
116
118
119
119
124
130
133
129
119
117
122
131
136
138
140
139
128
107
113
118
115
108
109
116
124
121
112
106
116
132
142
137
126
119
118
121
123
123
130
143
151
144
126
111
111
120
126
121
110
105
111
117
118
118
119
126
134
135
128
121
118
114
115
122
138
153
152
111
115
119
116
109
111
125
133
128
114
108
118
131
132
129
123
120
122
122
123
124
132
142
148
140
124
117
120
129
133
126
119
122
129
135
130
118
116
118
126
129
127
118
114
108
109
120
133
143
142
119
117
113
113
114
121
132
134
131
130
131
131
126
121
116
115
117
121
129
134
134
130
130
128
125
120
115
121
131
134
130
125
131
139
137
128
115
106
108
111
116
116
116
114
117
121
128
130
125
120
124
118
106
104
116
133
135
131
127
130
138
133
120
112
112
113
114
117
128
136
134
121
111
110
114
114
113
119
128
130
125
122
127
131
126
116
102
101
106
110
114
115
118
118
122
129
132
130
115
107
128
121
105
101
112
129
131
121
114
115
122
121
116
111
114
115
114
113
117
120
116
104
99
105
114
121
124
123
122
118
117
121
129
133
124
107
102
109
120
125
126
124
120
116
116
118
127
127
113
106
131
125
113
105
110
118
126
121
113
112
115
117
117
118
118
117
115
109
105
103
101
100
100
108
119
132
134
125
113
105
114
130
144
143
126
111
112
123
137
137
131
124
119
111
106
109
120
123
117
112
129
126
121
113
111
114
124
131
131
127
124
127
127
125
120
117
112
107
104
102
106
110
112
114
120
130
133
120
108
104
118
139
150
146
129
117
119
128
137
135
128
124
119
114
110
114
124
130
127
123
123
122
122
115
114
117
123
131
132
129
128
129
131
126
120
112
106
104
106
113
119
124
121
120
122
129
128
118
113
115
123
135
141
139
132
126
122
119
120
128
133
137
137
132
127
126
131
134
131
129
116
114
116
117
117
118
119
118
113
111
113
119
123
125
123
115
109
105
108
118
128
130
123
120
122
125
124
120
120
124
125
126
126
131
135
136
124
113
110
123
140
152
152
146
140
137
137
137
133
129
107
106
113
119
121
118
116
112
107
103
104
110
117
123
128
129
121
112
111
120
131
130
122
116
117
123
126
121
119
122
125
121
119
123
131
135
127
116
110
117
131
140
145
145
141
138
138
135
133
133
103
104
114
123
123
120
116
117
120
120
119
117
116
120
130
138
135
123
114
118
125
125
113
107
114
124
124
115
105
110
120
127
125
122
127
128
127
122
111
104
107
118
131
135
133
127
127
130
135
139
106
105
115
125
124
120
120
126
137
140
136
125
116
115
122
131
132
125
117
119
120
116
108
107
112
123
121
104
94
100
117
130
133
127
123
122
125
125
114
102
100
110
128
132
120
109
112
124
132
141
109
107
115
121
123
121
120
128
140
144
137
125
111
107
111
117
118
116
114
115
118
117
113
111
113
120
119
111
101
102
113
129
135
129
121
117
123
129
128
117
110
116
126
128
115
106
109
121
127
129
114
115
116
120
123
124
120
121
125
128
123
111
108
107
112
113
113
110
109
110
111
116
119
115
111
109
113
114
111
106
110
124
131
128
120
119
126
136
140
134
123
118
121
123
119
119
124
125
124
119
126
123
119
123
129
128
119
111
111
115
112
110
109
115
121
121
117
114
114
109
104
105
111
113
110
105
109
112
110
108
110
120
126
125
121
124
129
133
134
128
125
120
118
121
125
134
139
137
127
122
124
117
116
125
132
128
114
105
107
114
115
115
113
116
117
119
122
127
129
119
111
105
108
114
116
113
110
112
111
112
114
117
120
120
121
123
122
115
112
112
116
121
120
124
129
139
145
138
129
121
113
106
111
121
123
117
111
112
115
117
120
118
116
108
100
105
121
136
140
132
126
120
124
128
130
129
126
125
123
123
118
113
111
110
112
115
110
103
100
105
116
124
127
129
127
132
136
130
120
111
115
111
119
122
115
108
111
120
119
112
107
113
115
108
96
101
119
136
137
131
131
137
140
137
132
131
132
133
133
128
118
109
104
106
110
112
110
106
104
108
119
131
134
127
118
116
121
121
115
107
134
131
133
128
113
102
107
117
111
97
93
108
123
123
114
112
120
125
122
117
118
130
135
132
125
123
127
129
127
120
117
115
116
117
119
125
127
122
114
113
124
136
136
123
108
102
108
116
118
115
143
140
136
128
116
102
96
98
101
98
100
111
127
132
129
123
122
118
111
107
108
117
121
121
119
120
125
125
117
115
122
133
138
134
131
133
139
136
123
117
125
134
133
119
106
101
105
115
122
125
133
131
127
126
120
110
98
95
105
117
123
122
120
119
121
123
123
119
114
110
111
117
118
117
115
120
127
128
119
115
123
140
147
135
124
126
134
137
131
126
127
130
126
118
111
109
110
114
121
128
120
122
123
124
124
123
115
112
122
134
136
123
108
98
106
116
123
124
122
122
124
129
129
123
113
115
126
130
127
119
119
127
129
123
119
120
128
133
135
133
130
125
120
117
119
117
113
113
117
124
119
123
129
131
129
127
122
120
128
135
132
121
108
102
108
114
120
125
130
127
125
126
131
129
123
117
119
128
132
125
116
110
114
121
128
128
126
125
128
131
128
118
115
119
121
118
114
115
119
122
122
124
133
136
130
121
112
115
123
127
123
118
120
125
125
117
116
125
134
126
112
107
120
136
137
124
117
119
127
126
118
111
118
129
140
136
125
118
117
118
113
109
111
116
119
117
115
119
123
121
120
117
123
129
125
111
103
110
123
126
119
114
127
138
135
121
116
125
135
120
101
96
119
143
146
130
116
118
122
123
119
121
128
129
127
124
121
116
115
110
103
103
106
112
117
117
118
121
124
122
116
110
113
119
117
105
100
109
124
127
120
119
128
138
132
118
114
121
126
115
104
110
130
143
132
115
111
120
124
124
117
122
125
120
113
111
118
123
123
112
106
106
112
116
120
121
119
121
123
130
117
114
115
117
113
104
102
111
125
130
129
128
133
134
129
118
109
107
110
114
117
127
132
126
107
97
105
121
133
129
120
114
112
112
114
120
125
126
122
115
115
119
123
125
124
125
123
122
125
137
121
124
123
118
113
112
113
120
128
134
133
132
131
132
130
123
111
99
104
118
131
133
122
105
94
95
107
124
135
134
127
115
108
112
123
131
129
120
112
113
118
126
125
122
124
128
130
127
125
127
121
125
123
117
115
120
126
132
136
137
132
127
121
125
129
129
117
103
105
122
135
132
114
102
103
112
121
127
131
132
129
126
122
124
131
132
129
116
108
112
116
121
119
115
122
129
134
130
121
110
121
121
120
115
114
121
129
135
137
131
122
115
111
113
118
123
120
113
111
121
131
130
123
117
116
126
133
134
127
122
125
132
138
134
130
129
130
126
118
113
109
111
113
116
121
128
131
129
121
108
121
121
119
114
109
111
117
124
127
120
111
106
108
110
115
117
120
125
125
124
123
129
133
128
127
131
140
141
127
112
109
122
135
132
123
123
129
132
127
116
105
104
110
118
125
128
127
129
127
122
124
124
123
116
108
107
112
117
117
110
107
108
113
117
117
118
129
140
141
128
119
118
125
125
125
131
141
142
125
109
104
113
120
120
114
113
120
124
125
117
105
100
108
122
134
134
128
127
129
131
133
134
128
119
116
121
127
126
115
107
108
119
127
127
124
126
135
142
145
129
115
107
111
117
121
124
127
128
119
109
106
112
117
117
113
110
111
113
118
118
113
110
116
133
147
144
131
119
119
124
133
134
128
123
127
137
144
136
118
109
114
128
136
133
127
125
131
137
134
124
115
108
109
113
110
108
112
119
124
122
116
112
114
117
114
108
104
108
114
118
119
123
129
140
151
147
134
117
113
122
129
127
125
125
129
136
137
130
119
115
121
129
135
132
125
123
121
120
122
122
119
120
117
112
103
101
113
129
139
134
118
108
110
115
114
109
105
107
112
116
125
130
137
141
142
140
135
131
127
128
121
116
118
125
128
125
118
114
116
118
118
117
117
122
124
125
121
121
123
126
130
130
124
115
111
114
124
136
137
125
111
101
105
112
114
114
115
118
121
125
129
135
135
130
126
127
134
145
145
132
122
117
118
127
130
122
110
104
109
117
116
109
105
113
124
129
129
128
130
131
131
129
123
119
124
131
137
134
118
105
103
106
111
116
122
130
134
132
129
134
140
139
129
118
113
119
130
142
143
128
131
129
126
127
129
125
114
106
108
118
122
120
119
123
126
130
132
134
135
132
126
118
119
121
129
138
143
134
116
104
108
122
130
132
136
142
139
130
127
133
144
142
126
112
114
119
125
125
124
123
128
131
130
128
128
124
114
108
113
123
130
132
131
127
126
124
125
129
130
122
116
115
121
124
123
127
139
142
131
117
115
127
141
142
141
142
137
129
121
128
139
139
126
116
122
130
125
115
113
123
109
115
124
129
127
116
110
111
120
127
125
119
116
120
119
120
121
124
122
115
111
118
129
128
122
118
132
142
135
117
112
126
140
139
132
129
134
136
135
130
130
130
126
128
134
137
129
116
112
122
98
103
118
129
126
114
110
118
129
127
113
98
97
108
119
124
124
124
119
115
114
121
130
128
124
122
130
131
124
116
114
127
131
123
112
113
132
152
155
139
124
121
129
136
134
134
126
117
112
118
106
114
121
125
120
113
113
122
130
126
114
101
99
109
122
132
129
125
122
122
122
123
124
125
126
129
129
128
121
121
128
131
125
111
99
105
130
151
152
135
121
122
134
134
129
121
122
118
113
112
120
128
127
123
116
111
108
111
119
128
130
124
117
117
122
127
127
124
125
131
132
129
123
124
126
129
128
128
131
136
137
132
119
108
101
107
119
127
125
118
118
127
133
125
114
117
124
126
119
117
119
127
130
130
124
112
101
98
112
133
144
140
127
117
116
117
120
123
128
132
132
131
132
128
124
120
123
128
135
139
137
125
116
112
113
115
116
109
106
110
120
128
125
115
111
119
128
130
128
127
116
118
129
138
136
123
110
106
116
132
140
137
127
118
116
117
121
126
128
128
127
130
133
130
122
115
113
119
126
131
130
126
118
115
117
121
119
116
116
121
125
122
116
115
119
124
125
123
126
131
105
109
116
120
119
114
108
105
107
113
122
130
127
124
119
113
105
99
103
117
131
134
123
110
112
123
130
125
115
109
111
114
114
114
118
125
125
119
117
119
126
131
130
126
126
121
113
104
101
103
108
109
113
122
133
133
126
116
114
120
125
126
118
114
120
122
111
96
91
108
130
138
129
124
129
137
137
125
114
109
110
110
108
110
113
118
120
118
118
124
135
138
134
132
135
136
128
112
107
115
119
111
111
121
136
135
124
118
124
136
139
131
115
111
119
126
119
101
96
110
131
141
136
131
136
143
140
127
114
110
113
116
117
117
118
119
121
120
122
126
129
126
125
128
136
144
138
122
112
114
122
113
108
114
126
124
114
109
119
138
143
132
119
112
115
119
119
115
115
125
138
143
137
131
131
134
132
123
116
115
125
132
134
131
128
128
130
132
128
118
112
104
106
112
129
137
139
129
119
116
121
116
112
113
116
115
110
105
108
118
127
128
125
118
114
113
116
121
127
130
132
136
139
135
128
121
116
116
120
128
139
141
138
132
130
131
135
139
131
116
103
94
97
105
119
127
133
133
129
129
119
124
121
115
108
109
114
116
113
111
115
127
132
129
119
113
117
125
127
123
123
130
141
145
134
118
109
115
130
141
144
138
130
122
118
121
130
137
139
130
116
104
99
99
105
113
116
121
129
140
119
126
125
113
103
107
125
134
134
126
123
128
135
131
126
121
122
127
130
127
127
133
142
146
133
115
108
119
132
141
137
130
125
120
114
113
118
131
140
143
134
120
103
96
98
105
106
108
111
124
117
123
115
103
103
117
139
149
148
138
132
129
125
126
129
130
128
128
133
137
138
136
135
132
122
109
105
116
128
132
127
123
124
125
123
115
116
121
128
128
126
119
109
106
109
115
118
112
105
103
124
122
106
98
106
131
148
149
138
128
122
117
115
120
127
131
128
125
129
133
134
126
117
115
113
111
111
116
126
127
121
121
125
127
123
121
118
121
116
109
105
111
116
121
124
129
133
131
115
99
137
132
114
103
109
129
140
135
122
113
110
112
114
119
125
127
124
117
117
118
115
108
107
112
124
132
134
133
131
125
121
122
126
126
119
113
118
128
128
119
112
114
119
121
118
117
124
129
125
115
148
142
122
106
107
117
127
127
119
114
114
118
121
123
123
121
120
116
113
110
104
105
111
123
137
148
150
142
132
121
122
127
133
125
110
101
114
135
152
146
130
121
117
111
104
101
106
118
125
125
149
142
124
108
106
114
124
125
121
119
120
124
126
125
119
116
119
122
121
118
117
118
123
127
135
137
135
126
117
113
122
135
145
134
114
101
115
137
156
151
131
117
111
108
108
107
111
120
126
130
142
133
120
111
115
118
121
117
110
110
116
121
122
119
114
114
117
122
128
130
131
130
128
121
120
117
116
112
109
111
124
140
149
143
126
117
119
131
139
133
120
112
114
120
125
129
136
140
131
124
128
120
115
113
118
125
121
111
100
99
108
114
115
113
110
110
113
118
124
128
132
128
122
112
109
111
111
112
110
116
126
139
140
134
128
124
123
122
119
120
122
126
128
126
131
141
154
154
134
112
115
109
107
109
118
124
128
121
110
106
109
114
115
112
109
112
113
113
110
113
119
117
113
108
116
125
126
117
108
115
128
135
129
122
120
124
124
117
113
118
132
139
134
123
122
133
146
144
124
109
116
111
111
112
113
118
123
126
123
116
115
117
116
113
112
115
119
114
107
104
107
107
109
111
126
138
135
115
99
105
124
131
122
117
119
125
126
118
109
113
122
130
128
120
112
116
125
127
120
113
132
128
127
125
117
111
110
114
121
122
122
119
116
111
114
118
123
118
112
109
112
113
114
116
127
136
134
116
103
105
113
119
116
116
120
128
129
123
110
100
101
110
119
118
110
106
113
124
128
130
142
139
133
128
122
112
106
110
121
131
130
122
112
108
112
116
120
117
116
119
122
126
125
121
123
128
134
133
123
113
108
108
111
114
116
121
125
127
124
112
104
105
113
116
114
111
120
134
142
142
142
133
124
119
116
115
112
115
124
134
135
127
120
113
113
113
113
114
118
120
119
121
124
124
125
128
135
139
132
117
106
105
108
110
108
111
120
131
139
136
126
117
112
114
117
122
133
143
144
144
134
123
115
111
114
115
112
115
121
128
132
136
137
132
122
114
113
119
124
119
107
102
111
123
135
138
134
127
116
108
107
110
111
110
110
118
125
132
135
137
133
125
115
113
119
133
143
146
141
133
120
116
117
119
119
114
109
109
116
122
130
136
140
134
120
113
119
133
138
123
104
93
104
124
140
143
134
120
108
107
113
115
115
115
120
130
130
127
118
116
120
120
116
115
118
130
142
142
130
115
111
113
125
133
129
117
112
116
123
126
129
132
129
118
106
109
122
137
138
128
117
114
118
127
136
138
134
126
122
122
118
117
117
118
123
127
126
115
107
108
114
120
121
117
117
121
130
134
119
99
116
116
129
136
134
124
124
132
135
132
127
125
117
109
102
109
121
125
121
118
124
136
138
129
122
119
122
125
128
126
121
116
114
119
120
120
115
108
106
113
124
137
141
133
125
119
122
124
114
98
126
118
122
130
131
125
123
128
127
121
116
119
122
123
118
117
115
105
96
101
119
132
136
129
116
107
107
109
115
119
123
118
115
117
119
122
118
113
110
116
134
151
156
146
131
122
119
118
117
108
126
115
115
123
126
119
109
106
106
107
110
118
130
137
132
120
105
92
88
97
112
121
124
121
118
119
114
108
105
115
127
130
122
114
118
129
137
130
118
114
125
141
147
137
126
118
117
119
122
123
118
116
117
121
123
119
108
102
104
113
121
128
130
130
124
113
105
100
103
109
114
118
119
118
123
130
128
118
111
116
129
138
135
120
120
131
142
139
126
118
120
126
127
121
118
116
115
117
125
132
119
125
125
121
122
125
124
120
122
131
140
141
132
118
109
110
111
119
124
127
128
128
127
123
121
125
128
127
122
119
124
130
134
133
132
133
132
130
128
128
126
122
122
121
122
120
115
115
123
131
128
133
129
122
122
127
127
124
125
135
144
143
133
119
111
113
116
126
136
141
141
139
132
124
114
110
118
132
138
128
115
111
123
136
143
135
125
120
126
131
128
120
121
129
133
126
116
112
116
122
126
122
121
121
122
121
113
110
117
126
131
130
129
127
126
120
118
124
138
142
140
134
130
126
116
108
116
132
142
129
110
102
114
129
138
133
124
119
124
127
121
117
119
130
137
133
120
114
115
111
117
107
112
121
122
113
102
105
120
127
122
114
116
130
135
127
120
123
129
130
123
118
122
128
124
116
115
125
129
122
110
110
118
123
123
122
122
125
127
123
116
111
115
125
135
139
133
127
123
119
117
111
116
124
117
102
98
112
134
139
125
111
114
129
137
130
123
120
121
116
107
110
120
129
125
117
114
118
119
119
117
124
126
119
114
116
125
131
126
116
107
100
102
115
132
143
145
138
135
136
125
125
130
125
110
94
95
114
136
141
129
120
122
129
135
130
122
114
113
114
113
115
121
124
122
117
114
118
120
122
125
126
125
121
123
130
137
133
121
105
95
89
93
109
131
144
144
135
134
143
125
129
130
125
113
102
98
105
118
127
130
126
123
124
129
129
120
109
107
115
127
128
127
124
127
129
127
124
122
126
128
128
123
124
133
141
140
127
114
105
98
99
104
117
133
137
129
120
120
128
118
120
122
124
123
119
107
99
100
110
120
124
121
120
125
129
123
109
105
113
129
134
132
132
137
143
141
130
122
122
129
136
134
129
132
132
128
116
108
108
116
129
134
135
136
132
124
113
109
111
117
116
118
122
127
123
114
102
96
97
105
118
125
129
132
130
125
118
109
114
120
130
134
132
133
138
140
135
122
120
133
147
147
133
119
114
116
114
111
114
126
145
150
144
136
134
132
129
123
118
123
121
120
117
115
113
112
106
100
94
100
114
130
138
134
128
124
125
123
119
118
122
128
127
122
124
132
136
132
128
130
142
142
125
110
109
117
127
127
121
122
127
131
129
129
132
141
148
143
134
132
130
122
111
105
106
109
110
107
101
101
114
127
133
127
118
119
125
129
124
118
115
117
118
118
123
133
140
138
132
125
120
119
114
109
110
123
135
139
128
110
101
105
117
126
131
135
141
141
132
135
135
126
116
113
116
122
122
116
112
114
121
124
121
115
114
116
120
122
119
115
112
113
115
118
126
134
136
130
123
113
110
108
113
112
112
117
125
130
123
108
100
108
125
138
131
121
114
117
123
128
131
126
123
125
129
134
133
126
122
124
129
125
119
114
113
115
116
115
113
112
109
109
113
119
125
129
121
110
103
107
113
120
122
116
114
113
115
116
114
113
115
126
140
144
130
108
93
98
117
117
119
123
125
127
128
129
130
129
126
125
128
128
123
117
114
115
116
119
116
114
108
103
105
111
121
121
112
98
96
107
122
132
132
127
124
123
124
119
114
116
120
128
132
130
121
108
99
102
117
115
118
125
129
130
125
118
120
122
122
121
119
122
124
121
117
116
119
125
125
117
105
97
97
110
121
125
117
107
103
110
121
132
131
130
130
134
137
134
130
128
123
116
113
115
119
120
121
119
114
124
128
129
129
132
127
119
112
110
113
116
116
117
122
122
121
119
123
127
125
115
102
94
99
113
129
134
131
123
116
115
120
125
129
132
132
132
131
136
144
144
136
120
114
119
129
133
132
123
110
131
131
120
115
121
128
122
112
106
111
119
124
123
123
122
122
121
123
125
122
113
101
100
105
115
126
134
133
129
122
119
121
125
130
135
134
122
110
113
130
147
150
138
132
135
136
130
121
113
110
124
119
106
100
107
116
118
114
113
121
128
129
126
122
122
121
121
120
120
118
115
114
117
116
114
117
124
129
125
116
116
121
128
133
139
141
125
104
96
109
133
146
144
138
138
135
121
105
101
109
104
102
105
110
113
114
114
118
129
135
127
114
110
118
126
127
121
114
111
115
120
130
133
124
114
111
121
125
114
102
101
118
132
135
137
138
132
122
112
108
111
120
126
130
136
133
118
104
100
106
94
100
118
131
133
123
119
128
140
137
119
99
100
119
136
141
127
113
105
112
122
134
132
124
120
123
131
125
109
95
103
125
138
132
118
115
126
140
138
119
97
91
108
129
138
135
124
117
114
108
103
112
124
135
138
132
129
131
133
128
114
104
107
123
141
145
129
115
108
116
123
125
121
119
126
138
139
124
109
105
121
138
140
123
99
93
113
137
145
125
99
92
113
133
140
138
134
133
132
125
118
120
117
117
123
130
129
123
119
118
119
122
120
121
126
126
120
120
125
134
134
122
115
118
128
139
135
122
118
125
136
141
135
116
100
98
111
128
134
125
118
119
130
133
135
135
136
137
136
133
125
119
111
108
114
119
119
113
109
112
119
124
123
117
108
107
113
125
142
148
137
122
116
121
129
130
124
119
122
135
141
141
133
123
119
121
124
127
123
125
131
136
135
129
122
124
126
126
124
126
123
116
113
115
117
120
120
119
111
105
102
111
119
121
115
111
120
135
145
143
129
119
118
125
131
129
122
117
120
131
141
143
136
132
133
135
133
128
120
123
129
132
132
129
125
121
114
110
109
112
130
136
134
120
112
112
112
108
101
101
112
124
125
123
124
122
118
113
114
124
134
133
122
115
116
124
124
116
110
113
122
129
131
134
138
144
144
143
142
139
129
115
108
116
130
136
126
104
95
95
129
137
134
121
111
112
117
118
116
120
131
133
126
122
125
129
125
113
111
125
142
145
135
131
137
142
136
122
112
112
114
113
112
114
120
123
126
133
144
150
137
115
102
112
132
146
137
117
108
119
129
135
131
119
115
114
117
123
128
136
138
132
122
119
128
138
134
121
113
121
133
136
134
132
144
152
148
133
122
116
113
110
104
104
110
114
117
128
142
151
139
122
110
115
130
139
131
116
116
133
127
124
118
115
117
117
116
117
121
126
126
118
109
110
117
127
132
124
115
112
114
117
118
121
133
142
142
132
125
124
128
129
127
123
122
125
130
135
139
139
131
125
122
126
129
131
125
116
116
127
125
121
114
113
115
117
114
109
107
107
108
105
101
97
98
109
117
121
117
111
107
110
118
119
121
123
121
119
120
130
144
153
153
146
140
139
141
138
130
121
116
118
124
128
130
131
127
119
115
121
126
129
122
113
111
110
113
113
112
110
109
105
102
99
97
100
111
118
120
120
118
119
120
118
112
102
99
108
120
132
144
150
149
142
136
133
133
130
125
116
117
118
117
120
125
128
126
114
109
119
125
130
123
111
102
105
117
127
130
125
119
113
111
114
116
118
119
121
124
129
129
127
120
113
99
89
90
106
121
129
129
127
125
126
123
119
121
127
128
130
130
123
115
109
111
116
114
104
101
114
116
113
107
100
100
108
122
129
132
128
121
116
115
126
134
135
128
122
123
128
130
126
118
110
97
90
94
111
122
122
115
116
120
125
124
121
124
130
133
133
132
128
119
112
108
109
113
114
114
117
109
101
94
93
103
118
126
127
122
120
122
124
125
130
136
137
128
122
121
126
126
123
118
115
111
109
111
120
122
120
118
118
123
127
127
129
137
144
137
126
122
130
135
131
121
116
123
133
135
125
125
116
106
100
105
119
126
125
122
123
130
138
139
132
128
126
125
126
128
129
127
124
123
126
128
130
131
131
128
125
122
121
122
120
117
120
135
146
139
126
121
130
140
140
129
119
122
129
133
128
142
135
120
104
104
115
123
126
125
126
129
135
135
130
120
117
123
131
136
133
128
128
132
137
141
140
138
136
132
126
122
122
121
118
111
110
120
136
141
135
127
126
129
132
125
116
107
108
114
123
141
136
117
104
104
112
119
118
115
110
110
112
114
116
114
115
122
132
135
131
127
131
137
141
140
134
130
128
125
121
119
125
133
135
124
113
116
127
135
130
117
106
106
116
119
116
107
101
105
117
130
129
119
112
112
116
115
107
98
96
100
103
104
108
111
115
121
127
129
128
125
126
127
128
125
120
119
121
117
113
116
131
143
144
133
119
118
126
127
115
98
90
94
107
116
124
126
124
117
113
125
126
124
120
122
123
121
110
103
105
113
121
117
113
111
111
115
120
121
122
121
120
118
116
115
116
120
118
113
114
123
137
141
132
118
114
119
125
125
116
107
105
107
109
117
129
142
145
131
109
124
125
121
119
120
126
130
130
123
123
129
138
136
125
111
107
108
113
113
115
115
116
114
115
123
128
128
117
109
117
132
143
136
119
107
109
119
123
128
135
138
136
128
115
113
126
142
143
127
104
128
125
119
113
113
118
126
129
124
120
122
131
135
126
114
107
107
110
111
111
110
112
117
124
134
139
130
115
106
120
138
144
130
117
113
119
121
120
127
141
150
147
136
118
113
119
132
134
122
106
138
134
126
121
115
111
107
104
104
106
112
117
119
119
116
116
119
119
119
114
114
114
119
124
132
133
128
119
119
128
134
128
120
117
125
130
127
120
119
124
126
128
126
118
114
116
125
132
127
120
143
137
130
127
124
116
105
95
100
112
122
121
115
111
114
118
123
128
130
128
122
119
118
117
118
121
126
133
140
138
127
112
104
110
121
128
127
124
119
113
107
107
112
116
115
117
123
129
128
130
139
129
122
120
125
126
122
116
119
132
141
139
129
119
115
117
120
126
131
132
127
120
116
116
117
120
129
138
142
137
123
108
98
100
110
121
124
127
125
120
114
110
111
115
120
123
120
118
124
132
126
117
110
110
118
127
133
133
132
134
140
143
141
134
124
116
114
116
124
125
121
115
115
120
129
134
131
126
121
120
123
116
108
105
111
124
130
126
123
125
129
126
124
125
124
127
120
117
123
128
115
114
116
118
119
123
129
132
128
123
124
131
138
136
124
114
112
115
120
118
114
113
114
120
132
137
132
119
109
116
127
128
121
115
124
140
142
130
118
117
124
128
128
126
124
124
124
126
126
123
112
120
129
133
128
120
120
125
126
121
121
123
125
122
116
114
117
118
118
117
117
118
117
119
122
127
126
122
122
129
136
131
123
122
131
144
146
132
121
115
116
119
119
117
115
119
125
134
131
120
111
118
126
129
126
120
121
127
128
129
125
122
116
110
109
117
120
119
114
114
122
127
127
122
120
118
118
121
125
133
135
130
121
122
126
134
136
131
123
118
117
120
122
120
117
115
122
130
129
120
109
100
102
112
123
122
123
127
129
129
123
118
113
111
114
120
118
112
109
114
123
129
129
125
123
121
114
111
116
126
133
121
112
109
115
124
132
129
122
118
119
127
136
135
132
123
121
122
124
122
100
89
94
109
123
124
122
120
119
118
114
114
116
117
117
118
114
111
112
118
122
118
116
118
125
128
118
111
113
124
131
121
104
96
107
127
136
131
118
111
115
124
136
142
138
131
122
119
121
122
102
106
112
120
124
126
124
119
113
109
110
116
119
119
114
113
114
117
122
121
117
110
108
115
123
127
118
111
114
128
140
132
117
107
119
132
139
130
116
110
111
120
125
128
130
127
123
121
122
124
118
129
129
121
123
129
132
126
114
111
118
129
130
123
115
115
119
124
125
118
115
114
116
120
120
118
115
112
115
130
142
140
134
134
137
135
128
120
117
121
123
122
120
119
120
119
119
120
122
124
132
134
122
112
119
135
139
127
113
113
128
140
138
131
125
128
130
127
120
114
115
121
126
123
117
111
114
123
129
130
128
127
135
145
144
132
118
114
121
130
133
127
121
119
122
123
120
118
121
123
131
117
102
103
120
133
131
115
106
114
128
137
133
128
134
137
134
125
118
114
117
122
126
122
114
111
119
132
135
125
111
106
117
128
132
128
121
119
126
135
137
131
125
130
137
136
126
121
121
124
123
106
99
107
120
122
114
109
114
123
126
122
117
124
134
137
133
124
120
119
117
119
122
120
114
113
120
128
131
118
107
106
114
119
121
121
124
129
130
133
133
131
126
133
141
145
137
128
126
130
121
114
116
118
112
104
105
117
133
136
123
110
108
119
129
130
126
123
125
123
117
112
116
118
115
115
115
119
120
117
117
121
124
121
118
119
123
128
128
128
127
119
111
113
126
137
138
133
135
142
126
128
130
122
106
96
104
126
142
137
120
107
110
119
126
126
122
122
126
126
121
113
115
121
126
127
122
117
116
120
127
130
128
123
120
117
119
121
123
125
122
107
92
94
108
122
129
131
135
143
125
127
127
121
111
105
108
117
124
119
113
108
111
117
122
125
121
122
123
125
125
122
121
130
144
150
143
128
118
120
126
129
125
120
117
116
117
117
119
123
122
112
104
105
113
121
121
120
124
132
119
117
120
125
128
122
111
101
98
101
109
113
114
115
119
127
131
125
121
119
125
128
132
139
149
158
153
131
116
112
122
128
122
110
107
113
117
114
113
118
131
138
138
134
133
132
124
121
121
123
114
115
122
133
139
133
117
100
94
98
111
123
126
124
126
130
138
131
121
111
114
124
130
131
131
131
129
123
114
117
126
132
123
107
101
106
114
111
107
113
129
150
156
146
136
134
136
136
133
129
117
120
127
130
131
125
116
112
108
108
117
130
135
133
129
128
129
129
122
110
105
113
118
116
107
97
97
108
122
132
139
134
123
111
106
109
116
118
116
119
127
136
138
129
120
121
135
144
144
137
123
125
121
116
112
112
112
116
119
119
120
124
127
128
122
116
113
117
118
119
114
115
116
111
103
94
98
113
133
144
139
129
121
119
117
118
122
128
131
129
121
115
113
114
109
110
120
133
139
134
129
126
116
108
105
108
114
118
122
124
123
117
113
109
109
111
110
108
109
119
128
130
126
117
117
120
127
130
131
130
129
127
123
124
121
118
118
125
130
127
116
107
109
118
121
115
116
122
128
129
125
121
113
108
108
110
115
122
125
128
125
117
108
104
105
108
109
108
107
116
130
135
127
125
131
142
145
133
111
104
114
130
134
129
120
117
117
120
116
114
112
114
122
130
133
130
122
119
122
130
117
115
113
112
111
111
117
123
128
127
124
119
114
106
106
107
108
108
109
112
121
123
124
125
134
145
137
115
89
88
110
132
137
129
121
123
130
128
118
111
113
117
119
124
134
134
126
117
117
129
118
123
125
121
118
115
121
128
130
128
125
122
121
117
110
107
106
108
110
111
109
105
107
117
128
130
119
103
91
96
112
128
134
129
128
130
135
133
130
124
117
112
107
113
125
136
130
120
116
126
130
138
133
125
123
127
134
134
129
125
125
126
121
117
112
109
108
110
113
113
107
101
103
111
121
122
116
111
113
117
118
120
122
126
128
125
120
121
126
130
128
116
110
117
133
143
136
130
126
125
130
132
119
109
115
132
141
134
124
121
122
122
117
113
109
108
110
111
116
117
112
105
107
116
122
121
116
115
123
124
118
108
104
109
114
114
106
101
108
123
137
135
130
132
136
139
133
131
129
130
116
111
99
94
104
123
132
128
121
118
118
115
108
106
108
110
111
112
117
123
124
125
127
128
124
120
114
114
119
121
115
105
95
99
111
116
107
93
93
109
132
142
138
132
127
123
120
122
128
133
110
104
103
107
113
119
120
120
123
125
116
105
103
109
120
122
116
113
116
125
136
145
146
135
125
119
114
113
114
112
113
111
107
111
120
126
117
103
96
106
114
119
120
116
114
110
107
113
121
121
119
118
125
132
132
126
120
121
128
128
118
108
111
128
142
143
127
113
111
121
135
146
144
132
123
122
121
115
112
112
116
123
127
127
125
123
118
118
114
109
100
93
103
114
117
113
110
115
120
116
128
129
130
134
137
137
132
129
127
126
121
121
128
144
155
152
130
113
106
113
120
125
122
121
123
125
124
117
111
114
121
126
129
123
116
112
117
127
133
119
102
93
108
125
130
124
119
124
129
124
133
125
114
112
123
136
138
130
121
119
122
123
127
132
133
131
121
114
114
117
117
111
110
117
125
125
117
109
111
121
126
127
121
113
109
115
123
134
134
126
118
116
125
129
127
123
120
126
131
130
132
117
100
96
109
126
134
126
115
110
113
120
121
119
113
110
113
116
123
126
119
111
109
117
127
125
116
110
113
125
131
129
123
121
125
133
139
136
128
124
128
134
133
131
123
117
116
119
122
125
127
119
112
108
109
116
123
124
114
103
102
113
125
127
119
110
114
120
124
125
120
115
114
120
129
131
125
117
114
124
135
143
144
142
142
145
143
133
120
116
122
131
136
134
127
117
115
115
114
113
127
131
129
117
113
121
128
123
112
111
120
125
121
112
113
122
129
130
123
112
107
104
105
110
117
122
123
124
128
136
140
139
131
127
128
135
141
141
141
138
130
119
116
125
133
142
136
127
113
98
131
144
138
114
97
99
112
121
123
127
133
133
121
108
110
122
132
132
126
123
119
113
111
118
128
131
125
119
123
132
137
136
129
126
129
133
135
140
143
140
123
105
100
113
130
136
129
115
109
107
135
145
140
117
97
94
106
121
128
132
132
128
119
114
116
126
133
134
132
126
117
107
107
115
130
134
127
119
122
130
131
125
118
117
119
119
120
128
140
143
127
112
105
115
127
125
114
105
109
120
134
136
131
117
108
104
113
121
124
124
117
114
115
117
119
126
132
132
126
113
99
92
97
113
125
129
125
120
121
127
128
125
118
116
112
110
112
123
135
143
138
135
133
133
129
124
114
105
110
121
134
133
122
113
109
111
118
121
122
117
112
108
111
115
116
116
118
120
116
109
102
102
108
114
120
119
116
114
120
127
129
128
124
121
120
119
116
118
122
131
139
146
149
143
137
129
126
119
110
116
134
132
121
112
108
110
117
122
125
123
116
107
107
112
115
115
114
114
117
122
124
124
119
113
108
104
104
112
121
129
130
126
122
124
130
132
126
115
107
115
128
139
140
137
134
136
132
122
111
108
131
127
119
111
107
108
113
122
128
125
115
103
101
113
127
128
120
116
121
131
136
125
110
98
93
95
103
117
125
129
123
115
116
124
133
135
128
116
108
111
120
129
126
123
121
125
127
124
116
113
115
108
105
106
107
105
108
114
122
121
113
101
98
112
126
131
121
116
120
127
127
114
101
95
96
100
111
123
126
122
113
111
116
126
131
133
128
125
120
122
128
133
129
118
109
107
116
130
137
134
105
95
98
106
109
108
105
109
115
119
120
117
112
110
110
113
113
117
122
126
125
119
116
112
114
115
117
124
122
116
112
116
123
126
126
122
125
128
127
128
133
145
146
132
110
100
113
133
151
149
115
109
112
118
120
116
113
113
120
127
136
140
132
114
101
100
112
128
140
141
140
138
137
131
125
118
118
120
120
117
118
120
123
122
117
114
120
125
122
122
129
145
152
145
126
114
117
127
137
140
124
121
123
123
124
123
123
124
127
129
132
136
134
119
107
104
117
136
148
149
147
148
145
139
127
119
118
121
127
125
122
121
122
125
124
121
116
112
109
113
124
136
142
143
137
131
122
113
114
121
119
119
117
117
122
126
128
127
124
118
111
111
114
120
119
117
119
127
131
132
130
131
134
133
128
121
121
128
131
127
121
121
126
136
140
130
118
109
107
110
118
121
124
130
129
130
122
110
108
118
112
117
118
118
119
123
125
125
119
110
102
103
112
123
128
122
116
114
115
116
112
109
115
120
128
128
129
127
127
122
118
122
130
138
136
128
119
116
113
113
117
118
118
118
119
119
118
120
121
120
115
130
134
127
119
119
124
124
118
112
113
121
129
134
130
123
115
114
116
117
114
110
113
117
126
128
127
123
116
113
117
126
130
126
118
115
117
119
122
121
120
121
122
118
117
115
122
128
129
122
124
138
137
129
120
121
127
129
121
114
116
126
137
137
130
124
122
126
127
129
127
127
128
130
132
129
124
115
109
114
125
133
132
123
115
113
116
119
125
132
133
131
127
124
120
120
127
132
130
121
125
128
125
118
117
120
126
128
122
115
110
116
127
129
127
123
125
131
134
129
128
130
135
139
138
133
125
115
112
123
131
135
133
135
131
124
118
118
127
142
145
144
136
130
126
125
130
135
129
119
119
113
110
112
117
120
121
120
121
118
116
115
117
117
117
117
121
128
130
123
116
115
124
133
136
134
126
122
127
133
133
129
128
138
143
134
122
118
126
141
146
143
139
133
129
128
130
133
125
115
115
111
112
121
127
128
121
114
118
127
131
125
117
113
114
115
116
119
122
118
110
104
109
117
122
123
123
125
135
139
133
121
117
124
133
131
125
120
119
123
123
122
125
129
129
129
126
121
114
114
114
116
121
130
137
138
130
120
117
124
132
127
117
112
116
118
117
114
116
119
120
115
111
108
110
115
120
127
136
138
132
118
107
106
115
124
125
119
112
110
107
108
112
124
130
127
111
99
103
119
117
121
125
128
132
137
137
130
119
113
111
108
106
112
119
122
117
109
109
120
133
136
127
115
111
115
122
125
127
133
132
118
102
99
111
124
125
118
108
111
116
117
121
127
129
119
101
92
106
131
121
124
128
128
127
129
134
131
120
108
99
99
105
114
124
123
116
106
107
119
136
141
130
115
110
115
121
121
123
131
134
122
107
104
121
138
137
123
113
119
126
128
131
132
128
119
106
108
123
139
120
125
132
130
125
120
122
124
119
113
109
112
119
123
125
122
116
109
109
117
124
128
118
113
109
113
116
118
126
137
141
128
112
109
125
143
149
139
128
121
121
121
124
125
125
122
123
127
133
139
118
122
118
115
113
110
113
116
117
117
118
121
122
123
123
123
119
113
112
116
121
120
117
118
121
121
118
118
124
135
142
132
121
114
120
133
144
143
132
121
111
107
111
117
122
121
125
132
136
137
117
108
99
98
103
108
113
116
117
116
114
113
112
114
118
124
124
124
125
128
127
126
124
126
136
138
131
123
123
131
134
130
120
113
114
121
131
135
131
120
109
106
111
120
124
123
121
124
129
135
120
108
101
102
108
115
119
122
118
114
109
109
110
111
117
122
129
135
141
144
139
127
121
124
133
138
133
128
127
131
131
119
110
106
112
122
130
130
126
118
110
110
121
131
134
127
121
120
122
124
124
123
123
118
115
117
124
128
120
110
105
111
115
116
115
118
129
139
146
142
133
122
117
118
120
122
121
122
127
132
132
118
106
110
122
130
130
125
119
116
115
117
124
130
131
126
122
119
117
114
126
131
129
117
113
117
127
130
117
104
103
113
121
122
118
121
131
131
127
117
112
113
119
121
119
116
111
112
117
130
135
129
120
123
130
129
123
117
117
118
123
123
122
121
118
118
119
120
119
117
126
122
108
100
110
129
138
130
112
101
105
117
122
123
125
132
133
124
107
93
95
107
120
125
128
124
120
114
113
118
125
129
131
130
128
124
117
114
117
126
133
130
120
113
112
114
121
121
122
122
127
109
93
95
119
142
144
126
105
101
114
124
123
122
127
137
136
122
103
95
98
109
120
124
128
132
130
124
114
111
113
121
124
124
124
124
121
118
118
127
134
129
121
116
119
124
123
121
121
127
128
116
108
113
128
142
136
118
106
109
119
131
126
123
126
131
131
122
115
115
117
121
122
121
120
125
125
124
118
112
111
116
118
119
120
123
125
120
116
119
126
126
122
121
125
129
122
117
120
130
125
127
130
128
128
127
125
121
120
117
119
119
123
122
121
120
120
122
123
128
126
123
121
118
117
116
116
119
124
123
120
121
121
119
116
114
111
110
113
122
130
130
123
115
118
121
119
116
121
134
123
126
129
123
115
115
124
135
135
122
110
108
115
122
123
117
114
119
125
128
124
118
116
119
122
121
120
122
124
128
129
130
126
118
110
96
93
99
117
137
148
140
122
109
109
112
117
120
129
135
122
118
114
110
108
115
126
136
136
122
107
106
115
121
121
117
116
119
125
125
122
118
117
120
128
136
136
128
121
124
130
132
126
110
97
93
99
111
128
143
150
141
124
113
113
116
118
125
133
135
121
116
110
110
114
122
125
126
126
123
119
120
119
118
116
116
124
129
125
123
122
124
120
119
124
134
137
125
118
122
128
129
113
95
92
106
125
134
133
130
132
129
124
119
122
125
126
128
130
129
119
118
122
127
130
126
123
123
124
131
136
136
126
112
106
115
131
135
127
118
114
122
122
117
110
109
111
112
115
123
126
120
101
88
96
119
137
138
124
116
115
118
121
120
121
125
127
126
124
120
114
118
127
132
131
124
121
122
126
135
140
140
125
109
104
115
131
133
120
107
101
113
122
119
106
89
82
91
110
123
123
110
98
98
111
122
125
122
116
118
120
123
124
123
119
115
119
118
119
118
116
117
119
119
117
116
115
120
127
132
132
130
121
111
108
118
127
126
114
106
104
115
125
123
111
92
82
88
106
120
119
110
110
118
123
119
113
113
117
129
132
134
132
128
119
111
110
114
120
124
122
115
107
106
109
111
111
115
121
127
127
122
112
111
117
127
130
127
119
120
130
134
130
122
116
115
116
114
114
117
120
126
132
133
127
115
107
110
119
127
132
128
123
122
118
116
121
128
135
138
128
119
112
111
115
114
114
118
123
126
124
114
107
109
120
129
132
128
125
133
146
147
132
116
119
135
145
141
128
125
132
140
138
129
118
113
111
110
111
113
118
117
111
112
118
129
138
143
146
146
129
126
125
123
124
123
124
126
128
124
119
113
105
110
119
126
127
123
119
125
136
138
132
126
130
140
142
135
127
125
135
139
128
114
108
113
115
111
104
106
111
112
109
113
129
143
142
136
134
141
132
134
133
127
125
127
133
135
129
121
116
114
112
112
117
122
123
118
113
115
122
128
132
136
137
133
123
114
114
119
126
126
123
114
114
116
117
114
109
109
110
108
107
118
137
147
135
120
118
130
130
136
129
117
116
126
137
137
128
120
119
118
113
112
113
119
121
119
119
119
121
124
130
135
133
122
107
103
109
110
110
112
118
124
126
119
116
115
119
119
114
106
105
116
135
142
131
120
120
130
121
125
118
108
110
128
140
137
127
121
121
119
111
108
110
114
118
120
122
126
124
123
127
132
130
119
108
106
113
111
106
104
109
121
127
120
113
113
121
125
122
114
108
112
122
127
129
130
137
143
112
113
112
108
115
130
138
134
126
121
120
117
111
109
107
109
113
119
123
125
123
123
128
134
132
122
111
109
119
127
121
107
104
112
120
118
108
103
111
126
130
125
117
113
112
113
121
134
146
146
120
116
115
117
124
130
130
122
116
116
117
118
117
116
115
113
115
120
123
125
125
129
137
139
135
125
112
111
126
139
138
124
108
111
119
118
106
100
108
127
132
130
124
119
116
109
111
124
138
141
135
126
123
124
127
126
121
110
106
107
114
119
124
126
126
126
123
123
124
126
127
129
134
134
129
121
110
110
124
139
141
130
118
120
126
125
115
113
121
131
129
123
126
132
130
118
109
114
122
125
138
130
123
121
123
124
119
109
105
108
114
120
125
133
134
132
124
122
122
123
121
121
122
122
118
107
98
100
114
129
131
123
116
115
123
132
130
131
133
131
126
117
122
129
129
121
111
113
119
123
133
125
115
113
120
125
122
117
115
118
122
121
123
130
131
129
120
113
109
112
116
117
120
121
117
104
94
98
113
127
125
114
104
102
115
130
136
135
130
123
117
116
115
113
110
108
111
117
127
133
126
120
114
113
120
124
125
125
128
131
131
127
124
127
127
125
116
105
101
104
111
119
125
129
124
113
104
105
116
127
125
117
104
100
109
124
132
129
117
113
119
123
119
108
99
102
111
123
132
138
124
126
126
125
123
121
123
127
130
131
132
134
137
135
131
124
117
108
104
108
116
123
127
129
130
130
128
124
119
120
121
120
116
113
113
123
132
131
119
113
120
130
129
120
108
106
115
126
132
133
100
110
114
116
119
133
140
137
126
125
130
131
120
102
105
120
131
133
123
111
102
101
105
111
115
119
125
132
140
141
138
129
123
118
122
126
125
119
110
105
109
122
131
135
130
126
130
143
149
134
108
119
121
114
106
114
125
130
129
129
133
131
117
102
102
117
129
130
120
111
103
104
107
112
116
116
117
121
130
140
138
136
133
136
144
147
139
129
115
105
103
114
128
135
129
116
113
123
130
117
124
130
128
116
107
107
116
127
129
129
128
128
127
124
121
119
124
128
129
123
114
105
108
117
122
118
112
114
127
136
137
133
131
135
139
133
127
123
118
118
113
115
127
133
128
113
107
110
115
114
136
133
126
118
112
112
118
128
130
123
118
126
142
149
142
127
124
128
133
127
115
105
107
118
124
122
120
120
129
133
125
118
114
116
114
105
100
105
115
126
127
128
132
131
126
120
116
114
116
117
136
132
122
114
111
116
124
130
131
128
124
132
143
150
143
128
120
122
126
127
119
113
115
119
124
124
124
126
133
134
123
110
102
104
106
101
95
96
107
121
132
137
134
128
123
121
125
126
120
119
130
126
119
113
112
118
124
129
131
130
132
132
139
143
143
132
119
117
120
129
131
126
120
120
121
124
125
130
136
139
129
113
102
107
119
120
115
103
103
111
123
132
131
123
119
121
127
129
123
117
122
119
117
117
119
119
119
120
126
128
125
120
122
134
143
138
124
117
120
132
134
122
112
110
117
123
128
132
140
142
135
119
109
110
121
132
128
117
107
109
117
127
130
125
120
119
127
134
134
120
111
111
116
120
118
112
112
119
126
125
117
107
104
113
127
130
122
120
124
127
126
111
102
104
115
122
129
133
136
134
128
120
115
113
117
120
123
123
121
123
129
136
139
131
118
112
121
136
144
129
106
110
121
126
119
106
105
115
127
124
117
105
97
96
98
104
110
117
124
126
120
117
116
117
120
121
123
124
123
117
114
117
120
118
113
109
110
116
125
131
138
144
141
130
116
112
119
131
138
134
105
115
133
140
131
113
106
112
122
123
119
114
107
96
90
94
107
118
124
126
130
138
142
134
123
116
115
117
115
110
109
117
123
125
119
111
105
103
106
114
126
137
135
127
125
127
131
130
127
130
108
116
136
149
146
131
120
118
123
122
118
115
116
114
109
110
116
122
125
127
135
148
148
135
122
112
112
117
117
117
116
118
121
126
128
124
116
103
96
99
114
125
127
126
127
139
141
131
124
128
111
113
125
138
142
139
136
134
133
125
114
112
119
132
135
130
125
124
125
128
128
128
123
117
112
112
113
118
126
128
124
119
117
124
133
133
126
116
106
109
120
130
133
127
125
130
134
132
131
132
111
116
121
120
122
128
138
143
138
124
113
114
124
138
140
131
119
116
122
126
115
104
98
103
115
118
115
115
120
122
122
117
116
120
128
133
129
124
121
127
134
140
135
127
119
118
121
124
130
132
119
129
129
116
109
115
128
136
129
114
107
114
125
137
136
127
114
115
121
123
116
107
105
114
126
126
117
107
105
110
114
115
117
120
123
125
122
119
120
126
131
131
128
125
121
116
113
118
125
131
125
137
135
123
113
115
123
126
117
104
99
104
117
127
130
128
127
127
128
127
125
124
127
132
134
128
119
111
110
112
112
113
119
126
131
126
115
107
109
115
117
118
121
126
128
122
117
119
127
131
124
124
121
119
119
123
125
127
125
116
104
101
105
116
123
129
135
137
133
126
122
127
136
140
134
128
123
122
124
123
114
112
123
139
144
129
113
106
111
119
120
122
126
132
129
123
121
127
133
131
110
102
100
108
118
125
128
134
140
137
125
113
107
111
115
117
122
127
128
117
107
111
122
131
133
130
127
128
130
124
118
118
132
146
149
133
117
114
124
134
135
134
135
133
130
125
123
128
129
119
99
99
103
111
116
121
125
129
137
139
133
123
116
113
117
115
112
107
108
107
104
103
110
119
127
129
126
123
123
125
123
126
132
137
135
129
120
118
125
132
130
129
128
130
131
129
124
121
117
116
106
119
127
125
121
119
117
117
117
117
116
110
108
113
122
126
115
99
97
105
116
119
118
116
120
125
127
127
125
128
134
133
126
121
119
119
115
116
113
118
117
114
114
125
133
133
123
113
116
126
120
134
141
134
122
117
116
112
108
105
99
94
93
104
124
134
125
108
101
114
131
139
131
119
116
124
134
138
136
138
137
129
114
107
109
114
112
108
111
118
121
117
117
123
129
124
112
109
121
141
125
131
134
133
125
118
115
113
114
110
106
100
99
107
122
130
126
116
113
118
132
135
129
118
116
121
130
132
137
137
131
115
103
101
111
121
117
113
115
125
129
124
121
124
125
118
110
113
127
141
120
121
124
126
124
117
113
113
116
120
122
124
126
127
128
127
121
116
116
119
122
121
117
116
116
117
115
114
117
122
124
111
101
101
115
128
129
125
120
121
121
119
119
122
126
123
122
123
129
136
120
120
121
120
117
113
108
110
115
121
123
126
131
135
135
129
120
115
116
120
121
120
116
116
121
119
114
105
106
114
120
120
112
111
116
123
127
125
121
115
111
111
117
125
130
128
124
125
128
132
130
129
125
119
115
113
113
117
117
115
113
111
114
124
133
133
123
118
119
126
131
130
125
124
126
125
125
121
117
116
118
124
127
127
120
116
117
124
125
119
114
114
120
129
132
126
122
123
127
130
142
138
130
120
115
118
122
126
122
113
109
110
111
119
122
123
122
122
126
131
137
136
130
124
120
124
131
133
130
123
117
122
130
136
131
118
117
123
129
124
118
117
123
131
130
125
121
122
126
127
142
139
133
122
114
114
123
131
127
118
115
123
128
125
116
113
118
125
130
131
131
129
126
120
115
115
123
129
132
126
116
114
116
127
128
119
117
121
127
124
118
115
122
128
129
125
123
125
126
124
128
127
126
115
105
102
116
130
130
118
114
123
133
129
117
111
118
125
128
122
119
119
121
120
118
121
123
126
126
123
117
112
107
110
113
115
113
117
120
121
118
116
120
126
126
124
126
127
127
124
115
111
109
105
104
111
123
132
128
113
103
108
116
117
115
114
120
124
122
117
114
116
118
120
131
139
140
126
114
112
117
119
116
111
111
116
116
118
118
121
123
122
120
119
120
124
128
128
125
119
114
109
104
106
119
133
140
133
116
102
99
103
106
109
113
116
120
121
119
120
120
119
116
117
131
145
144
125
107
106
117
126
126
122
121
124
126
121
116
120
124
122
116
112
114
122
125
122
116
114
120
122
121
124
135
148
147
130
107
98
106
119
121
117
114
117
120
120
120
124
126
122
116
113
119
129
126
117
107
108
118
126
127
122
122
125
128
121
113
111
116
117
113
109
112
120
118
113
109
112
121
131
137
138
139
143
140
127
108
101
109
126
132
125
118
118
121
121
121
122
123
121
117
114
115
115
112
113
115
118
120
120
117
117
117
117
115
109
110
112
119
123
117
113
115
120
119
116
115
116
119
125
129
130
129
132
135
131
119
109
108
114
123
126
122
121
120
121
119
117
114
115
117
117
118
116
116
119
120
124
124
122
119
115
112
107
104
106
114
128
139
140
133
125
126
132
131
130
129
122
119
116
112
112
117
123
132
132
130
120
110
110
119
127
125
119
115
116
117
115
115
115
117
118
118
118
121
121
119
123
130
133
129
116
110
109
116
124
131
136
141
140
138
135
138
136
134
134
134
129
121
116
108
108
112
116
123
129
132
134
130
129
128
127
120
111
111
115
119
121
122
122
119
114
109
113
117
115
115
122
134
139
129
113
110
124
139
148
142
130
120
119
120
126
134
132
126
127
131
128
122
121
122
118
111
107
110
118
130
141
144
143
130
116
103
104
115
123
121
120
121
124
126
117
107
103
103
108
114
122
129
127
116
110
114
130
144
145
135
121
109
102
105
113
122
123
120
117
119
119
122
124
131
127
117
106
108
114
123
134
142
142
128
108
96
108
124
128
116
101
100
116
134
137
125
110
100
103
111
119
116
108
107
112
121
125
121
119
120
121
121
118
118
122
125
125
119
114
116
117
125
122
123
123
120
115
113
113
116
122
130
135
125
111
108
119
133
129
109
87
89
115
139
148
135
118
106
103
109
111
107
105
111
125
129
119
104
99
108
125
136
140
141
140
137
128
120
115
116
122
121
114
113
117
123
122
118
115
117
123
127
127
125
124
125
133
140
134
117
106
113
124
130
130
120
118
118
118
115
114
111
116
124
134
134
125
112
102
107
121
134
139
134
129
124
125
122
119
126
135
117
115
118
128
135
130
123
123
125
127
126
120
120
125
136
142
142
136
131
133
140
137
125
108
103
115
126
136
136
132
126
124
123
127
134
134
128
114
105
110
119
121
112
105
110
118
123
125
131
138
118
124
134
143
148
143
137
134
131
127
118
110
108
120
134
142
140
133
128
134
142
137
124
113
110
118
130
141
145
143
135
124
117
116
124
130
129
114
105
103
111
111
107
104
115
123
124
125
131
133
123
131
135
139
141
143
141
134
125
115
110
108
106
110
123
135
136
129
120
124
130
133
133
131
130
133
134
137
139
133
126
119
117
117
120
122
118
114
108
109
113
114
114
120
127
127
122
118
122
129
124
128
125
118
117
125
128
124
114
110
114
116
109
107
113
127
132
129
123
123
128
131
133
133
136
131
130
128
125
115
110
113
126
135
131
120
112
116
122
123
118
112
113
120
127
125
119
116
119
127
123
127
122
110
107
114
122
121
118
120
123
122
115
109
111
121
128
130
129
128
128
129
130
131
127
122
117
118
116
108
104
113
135
153
150
128
114
116
127
131
122
110
105
110
117
119
120
121
124
126
125
130
127
118
114
121
128
128
126
126
129
130
130
125
120
120
123
127
128
125
119
117
122
129
128
120
109
110
115
120
117
119
134
154
154
132
113
111
127
137
128
111
107
114
118
120
121
125
126
124
130
129
125
119
122
128
133
126
117
120
129
144
147
137
124
120
120
124
125
121
111
110
118
129
130
122
109
108
118
132
135
128
129
140
142
126
112
110
127
139
136
124
126
134
134
127
121
122
126
123
132
123
113
110
117
126
125
113
103
107
124
144
147
133
116
110
115
124
130
126
119
113
118
125
128
121
109
106
117
131
137
130
122
124
129
126
122
120
131
136
134
130
139
152
152
138
121
117
120
123
132
124
112
108
112
113
111
104
102
108
118
125
127
119
110
105
111
123
135
137
129
121
121
122
118
109
102
103
114
130
135
126
117
115
123
132
132
126
126
127
126
129
130
139
141
136
124
119
118
125
130
130
126
121
117
111
106
108
118
123
118
110
112
119
121
119
116
118
124
126
129
130
132
132
121
107
99
105
121
131
134
125
114
111
118
126
126
122
116
117
125
124
118
110
111
118
122
122
121
128
125
131
134
133
127
119
115
120
132
138
127
117
117
126
134
132
123
113
109
110
118
130
141
142
131
119
113
118
126
132
131
125
112
102
103
109
115
112
109
114
126
128
116
99
94
105
120
125
127
129
121
121
125
130
131
126
122
123
132
139
137
131
125
123
128
127
124
118
112
111
116
125
130
132
130
130
133
133
126
122
120
116
109
100
96
104
117
123
118
118
126
132
125
111
104
108
121
127
129
125
100
109
115
117
123
134
138
132
124
119
124
128
122
117
120
127
131
130
129
129
131
132
130
123
119
117
122
126
128
127
119
118
122
131
136
133
121
108
96
92
98
115
127
130
125
116
119
137
156
158
105
110
112
114
117
127
131
129
127
127
126
126
119
118
121
129
127
122
117
117
126
130
130
124
114
107
113
121
129
129
119
113
116
127
140
145
135
121
107
102
108
126
142
141
124
107
116
141
158
147
121
114
113
115
118
120
122
125
127
127
125
124
132
140
141
134
124
118
118
121
124
126
128
125
117
110
112
119
129
128
118
110
112
123
136
141
136
129
124
123
127
136
146
141
122
108
116
137
147
130
127
119
113
115
117
115
120
124
125
121
116
122
141
156
155
138
127
126
130
129
123
116
114
118
120
124
127
129
132
127
115
107
109
119
126
127
121
120
124
128
131
134
136
129
119
111
119
132
133
124
122
115
110
112
116
121
125
124
121
115
114
121
137
147
145
136
127
129
130
127
117
105
103
113
122
133
138
136
134
129
118
108
110
120
127
122
112
110
118
125
127
124
117
111
107
110
120
129
129
124
108
105
105
111
121
130
130
123
116
114
116
121
127
130
132
128
125
123
121
120
115
108
105
114
125
136
137
134
133
132
130
122
119
122
124
121
113
109
114
119
119
119
114
108
104
107
117
128
133
129
103
103
107
117
130
134
129
120
114
115
120
123
125
127
132
129
125
121
121
124
123
119
116
119
126
132
127
125
132
140
145
137
123
115
113
117
118
118
119
119
120
123
126
123
115
108
114
129
144
136
109
118
124
127
124
121
120
120
121
122
121
123
124
127
134
134
127
124
125
127
126
120
118
118
122
121
122
122
131
139
143
137
122
109
104
109
119
130
134
133
130
133
138
135
127
116
117
127
138
134
110
129
139
133
115
103
106
119
127
125
119
115
120
125
129
129
125
121
118
117
118
119
122
121
120
117
119
122
125
124
123
121
122
115
113
113
119
131
138
140
137
131
129
129
132
133
128
124
119
118
94
119
141
141
121
100
97
111
123
124
117
112
115
121
125
125
119
107
97
97
110
126
135
131
121
118
121
121
115
107
108
117
125
130
129
124
120
121
124
127
123
115
108
113
129
147
146
128
113
114
87
103
133
147
137
114
105
110
122
124
118
112
114
120
126
128
119
105
95
96
113
133
141
132
123
119
121
119
113
108
113
118
126
131
132
130
125
120
112
107
106
108
106
111
125
142
148
137
123
124
99
103
121
134
134
126
122
124
129
127
119
114
116
122
129
130
127
119
118
121
124
126
122
116
114
116
116
113
114
120
124
119
117
117
123
132
134
129
114
106
107
115
120
121
122
127
132
133
131
131
112
108
111
110
113
120
130
135
131
123
114
115
119
122
123
122
122
126
134
136
127
112
101
104
114
117
113
106
110
119
123
116
110
110
120
131
136
131
123
116
116
117
119
122
120
121
121
122
126
127
118
117
110
100
99
110
124
130
125
114
112
118
121
120
114
111
110
115
125
130
123
110
104
113
125
126
116
105
105
111
115
111
109
115
124
129
125
119
120
122
117
109
106
112
125
129
126
118
118
123
124
122
119
114
114
117
117
118
120
119
120
120
119
117
114
113
111
111
113
116
117
116
122
127
130
127
120
118
116
117
112
106
110
121
131
128
119
110
113
117
116
109
106
117
127
131
125
120
124
132
122
118
119
127
132
128
119
117
125
133
133
122
115
113
114
115
119
118
114
112
108
112
121
125
122
118
118
123
128
126
117
108
113
126
133
128
118
114
116
117
114
113
118
123
125
119
118
125
135
136
109
107
110
118
122
122
118
118
130
138
134
122
113
111
112
115
118
121
121
114
105
104
112
117
115
110
111
120
126
127
121
119
125
131
133
131
124
125
125
119
117
116
119
121
116
111
115
125
135
132
98
106
110
107
98
99
106
116
124
123
117
113
114
117
118
117
116
114
116
117
115
113
116
117
117
117
117
115
116
119
126
134
137
134
131
128
127
127
126
122
119
117
116
118
117
118
122
128
133
129
105
120
122
109
92
91
103
113
119
116
112
111
117
126
134
131
118
108
107
114
124
128
128
125
125
128
129
128
121
123
133
144
142
132
124
121
122
122
124
126
123
120
117
121
129
132
133
132
133
130
117
127
128
120
107
104
109
118
125
126
124
120
121
127
135
136
126
113
110
112
119
126
129
128
129
132
138
139
134
132
137
142
135
121
114
112
111
118
125
133
132
124
124
131
137
138
134
134
134
131
117
114
118
121
123
118
115
116
123
132
135
132
128
127
126
126
124
122
118
116
112
114
122
129
131
131
129
129
128
130
133
128
119
111
107
108
108
116
128
134
130
122
120
125
128
127
127
132
134
130
104
100
108
121
125
117
106
103
112
122
131
133
132
128
125
118
116
119
123
123
119
117
124
132
134
128
115
104
104
110
114
113
109
106
108
110
111
115
120
124
120
118
116
118
116
115
118
127
132
129
103
106
118
127
123
112
101
103
114
122
122
122
122
125
127
125
118
115
119
127
133
131
129
131
130
126
115
106
101
102
104
109
110
113
115
114
112
115
117
119
120
121
124
122
119
116
119
125
129
127
111
123
136
139
131
119
113
119
128
127
120
110
107
114
126
130
122
112
110
119
129
133
128
119
113
115
120
126
119
105
99
111
127
135
130
118
112
116
118
122
128
135
138
136
128
120
120
125
128
126
116
128
139
139
133
129
128
131
130
126
118
111
108
111
116
121
116
110
105
105
111
117
116
108
101
104
117
129
125
110
100
115
140
156
145
123
111
118
127
126
127
132
133
131
125
119
120
126
130
129
118
125
132
132
127
122
123
129
130
123
119
123
124
121
112
106
109
112
111
105
100
101
104
103
101
104
114
122
120
113
105
115
131
143
133
115
108
119
129
128
120
116
118
122
121
118
121
127
133
136
119
123
131
132
121
105
108
124
133
126
120
124
131
128
115
104
108
121
126
120
111
104
103
104
111
118
125
125
125
122
117
116
115
112
107
104
105
120
131
130
118
108
113
124
128
129
127
128
130
132
118
125
137
137
122
103
105
125
133
123
108
106
114
122
116
110
114
123
135
135
127
114
103
103
116
134
141
135
127
124
124
121
114
107
105
109
115
125
133
132
121
110
114
125
137
139
136
128
120
114
114
121
133
134
127
119
121
128
126
112
98
96
103
110
114
113
115
121
131
135
129
115
101
100
116
133
139
131
121
119
123
126
124
120
119
121
126
131
135
134
126
118
112
120
126
133
133
125
112
103
112
115
119
119
119
126
133
129
117
107
106
113
116
113
111
114
117
120
121
121
118
107
98
99
109
120
119
113
105
108
119
125
125
124
124
128
131
131
130
130
128
126
117
110
110
116
124
124
116
108
112
110
108
108
112
125
132
126
108
106
115
127
126
118
113
118
123
122
116
111
107
104
101
102
111
113
109
103
102
106
114
117
115
117
122
129
132
129
124
124
128
128
118
105
102
115
127
134
128
118
114
109
107
112
119
126
124
116
107
107
114
119
122
120
119
123
127
124
114
106
103
106
111
116
119
117
114
111
109
109
113
112
112
115
125
133
136
130
123
120
124
128
123
115
116
130
139
141
134
117
118
113
114
122
130
129
120
114
112
112
109
110
116
124
126
123
120
116
111
105
105
110
116
120
120
120
118
115
111
111
116
121
121
123
126
133
139
136
126
120
120
125
132
135
140
136
136
133
130
121
119
118
119
127
127
122
114
111
114
118
115
114
121
128
127
118
110
107
111
114
117
119
121
122
120
118
117
113
109
111
120
131
132
128
126
129
132
134
128
121
118
122
132
143
144
135
121
120
128
128
118
123
127
123
114
104
101
106
114
121
123
128
129
127
119
110
108
113
118
121
123
126
128
127
123
117
113
109
108
113
123
136
137
135
128
125
122
123
124
123
122
123
128
131
132
127
121
125
134
137
125
129
133
125
111
100
102
106
112
115
123
133
132
124
111
111
120
125
118
112
113
125
138
142
135
127
120
117
115
119
126
133
137
139
133
126
114
110
115
122
131
132
129
129
130
129
131
135
141
138
135
133
132
130
122
118
116
115
111
111
118
130
130
124
113
119
128
129
110
91
95
116
138
145
135
128
124
125
125
124
122
126
131
138
139
130
116
107
107
118
131
140
142
139
136
133
131
129
133
136
125
122
126
133
136
132
125
119
115
111
116
124
130
126
122
122
126
121
107
94
102
117
129
129
118
115
119
128
129
125
117
112
117
129
140
141
131
115
104
112
127
141
145
139
132
124
117
112
115
127
107
111
121
137
142
134
126
123
125
121
115
115
119
125
125
123
123
120
116
114
122
126
127
118
107
103
113
124
131
125
113
103
107
121
141
151
144
128
111
109
121
132
133
125
119
114
111
107
109
121
104
111
125
137
140
134
129
131
133
127
115
106
103
110
118
123
123
121
122
123
127
127
125
122
118
113
117
126
132
127
116
107
111
125
139
147
144
130
120
116
119
122
124
118
113
114
115
119
123
123
111
118
125
130
132
133
132
133
130
129
125
116
105
101
110
119
123
121
116
113
114
116
121
126
129
130
132
136
135
128
122
119
123
125
126
125
127
127
124
120
120
121
123
122
118
115
118
129
136
134
122
125
123
119
117
123
124
124
123
128
134
133
117
104
102
112
120
117
109
105
107
113
119
122
128
134
142
144
137
123
118
122
128
127
117
107
107
117
124
125
123
123
124
125
123
118
118
125
134
136
134
137
128
114
107
110
115
118
119
124
129
130
121
110
108
111
119
119
118
116
118
120
122
124
124
125
129
133
127
116
108
114
130
139
130
110
102
112
125
132
127
121
120
125
128
123
120
119
121
122
145
145
134
118
108
110
117
117
115
115
117
121
125
123
118
120
121
126
129
128
127
127
128
128
123
118
112
112
111
107
102
108
130
151
149
128
111
116
134
141
128
115
115
126
134
130
123
119
114
109
139
137
127
114
111
118
124
121
111
111
120
137
144
140
128
123
121
123
124
124
126
122
124
125
124
119
108
103
102
105
106
111
127
147
149
136
124
128
138
136
118
105
112
129
134
128
120
120
119
114
130
126
117
108
111
119
126
121
113
119
138
156
160
145
125
113
108
111
119
123
121
120
117
121
125
127
122
114
109
111
114
118
120
126
132
131
130
125
123
113
102
102
116
131
130
122
118
120
125
124
132
128
121
112
112
113
118
120
123
128
137
144
144
136
121
109
103
110
121
126
125
121
121
122
127
132
135
131
126
124
125
123
119
117
124
127
123
109
101
100
105
114
121
123
124
123
123
122
120
121
139
141
135
127
118
112
115
121
130
126
114
109
117
129
128
118
112
117
125
127
123
123
126
130
129
130
134
136
135
131
128
127
125
123
120
121
112
99
97
114
132
138
125
112
115
128
131
123
109
106
133
133
132
129
126
119
117
121
127
122
105
96
105
120
131
127
122
123
124
121
116
119
126
130
127
125
129
133
134
129
128
131
130
124
118
115
109
103
109
128
147
148
125
106
109
128
137
126
109
104
119
107
104
112
124
126
120
117
120
126
122
116
110
110
113
115
120
122
123
119
115
116
121
122
120
118
124
128
125
125
126
130
130
122
116
113
115
112
112
122
132
134
123
109
111
124
133
129
121
115
121
122
121
119
121
124
125
119
112
106
111
120
127
132
135
134
129
123
123
129
134
136
132
127
121
118
119
121
124
122
114
114
116
132
136
129
116
110
113
120
120
117
116
119
124
123
121
118
122
133
122
119
115
116
119
119
116
115
115
115
114
113
116
122
130
131
123
117
117
123
131
136
134
129
119
113
113
121
128
123
113
103
100
107
115
118
116
117
124
130
129
125
124
122
115
116
124
140
151
143
124
119
115
116
116
115
110
113
120
125
116
107
107
116
128
131
121
114
117
122
126
129
128
124
118
113
112
116
122
121
111
102
98
100
110
121
128
133
137
139
137
136
135
127
114
110
126
151
159
144
123
118
115
117
117
115
111
114
119
122
113
102
104
114
127
132
131
127
125
124
120
115
110
113
118
120
121
115
113
111
110
106
110
118
130
137
142
145
147
146
143
137
131
122
109
109
124
140
145
134
117
114
112
114
118
119
119
116
116
110
104
101
101
111
125
134
139
139
129
119
107
98
98
109
122
132
131
121
111
106
106
107
120
135
144
143
138
139
145
148
145
133
120
110
106
111
121
128
128
123
105
100
101
109
119
128
127
118
109
106
105
102
100
103
112
126
135
134
124
115
105
102
102
112
125
135
134
123
114
110
113
118
132
137
135
125
118
122
136
143
141
129
119
110
110
113
119
127
129
125
104
100
101
108
121
131
131
119
110
106
110
111
107
104
110
117
124
124
121
117
117
119
121
123
125
126
126
122
119
123
131
138
138
134
122
112
107
113
124
128
128
126
126
123
117
113
116
128
138
139
120
122
118
113
114
121
124
119
114
112
116
120
121
120
123
126
127
125
121
122
127
132
131
127
122
118
117
121
122
126
134
138
139
131
121
114
115
120
121
119
117
121
128
131
125
115
115
123
134
141
128
138
135
123
112
107
111
117
119
120
120
123
129
134
139
141
136
128
117
115
120
123
126
123
118
117
118
121
121
119
119
125
132
134
133
128
129
130
130
126
119
114
114
123
128
129
123
117
117
127
104
121
136
134
119
104
100
109
121
129
128
123
126
133
139
141
132
116
99
96
105
115
117
115
113
119
126
125
117
107
109
123
139
145
142
134
132
136
141
136
125
108
103
112
129
140
138
121
110
119
81
100
125
136
126
107
97
105
122
135
131
121
115
119
126
127
119
102
89
90
101
115
118
116
118
124
130
127
118
112
117
131
143
144
135
129
131
136
136
129
121
114
115
121
129
139
137
126
120
122
86
98
116
126
119
110
104
108
119
127
123
118
114
109
111
113
110
104
102
103
110
119
124
127
129
131
131
126
121
123
128
130
129
127
124
127
129
127
119
111
110
118
130
135
132
127
124
123
124
125
103
105
111
111
110
110
113
112
109
109
112
118
116
108
103
106
111
118
122
124
123
121
120
126
133
133
129
124
122
127
125
120
113
113
120
126
127
121
112
104
105
112
122
128
129
124
122
121
122
122
115
108
107
107
112
116
120
112
108
107
113
121
119
111
104
104
109
118
127
132
127
119
113
116
124
129
128
124
123
123
120
116
109
112
122
126
125
120
115
115
114
109
106
112
123
129
129
121
120
121
117
111
110
120
129
128
116
109
114
124
134
132
122
115
109
107
108
111
118
124
123
116
109
111
118
122
125
123
124
123
121
116
114
117
124
127
126
124
127
129
127
119
110
112
120
128
128
122
122
128
116
114
122
135
142
132
114
107
122
139
146
136
122
116
112
109
108
109
115
120
119
114
112
115
115
114
114
114
120
127
129
121
118
118
124
128
131
133
130
129
127
123
122
121
118
118
118
124
134
140
109
118
127
133
132
123
111
109
119
132
133
125
117
113
110
110
110
114
122
123
120
115
116
120
119
112
106
108
117
129
134
131
123
120
123
131
138
135
127
116
115
117
118
120
117
115
119
128
138
139
105
119
125
119
108
105
110
111
115
115
115
113
113
113
114
112
113
118
122
124
123
125
126
127
124
123
117
116
118
123
130
135
129
125
128
137
140
134
122
113
112
114
114
113
114
120
129
137
139
134
107
117
117
109
101
104
113
120
121
116
113
114
119
123
123
116
114
115
118
118
121
126
129
127
125
128
132
130
122
119
122
132
134
131
134
140
139
132
120
114
119
122
121
119
122
131
141
143
137
124
108
109
110
112
116
120
125
128
130
129
128
130
132
131
124
115
112
115
114
113
111
115
124
126
122
120
126
132
126
121
120
128
129
128
128
133
136
131
129
124
121
123
128
134
137
139
141
141
134
119
107
101
105
117
126
131
127
122
121
123
128
132
133
130
119
108
107
113
118
117
112
114
124
128
123
116
110
115
121
125
128
128
124
119
115
118
124
130
133
129
122
121
127
133
131
129
131
138
136
124
100
98
107
120
127
123
113
106
105
108
114
117
121
120
112
102
100
109
120
127
131
131
138
142
138
128
114
108
115
123
129
128
121
113
108
111
119
127
134
134
126
124
125
119
113
111
119
135
139
130
99
104
120
129
125
113
105
107
115
118
116
111
109
113
115
111
105
106
117
129
136
140
141
142
140
137
131
129
126
123
123
121
120
118
116
114
119
125
132
133
136
136
127
119
106
105
119
133
138
127
99
113
131
137
129
118
115
124
137
140
131
115
106
108
118
126
123
117
117
118
124
125
125
126
126
129
137
146
139
122
108
111
123
133
130
123
120
124
128
131
134
139
137
125
114
110
119
130
134
123
99
112
130
136
133
129
128
131
138
137
128
113
104
107
118
133
135
130
120
109
101
100
102
105
108
112
124
135
131
113
103
111
131
148
143
125
118
122
128
130
129
131
130
124
114
109
116
124
130
128
103
113
125
134
132
126
123
126
127
119
111
107
104
109
117
126
131
132
124
110
96
90
92
98
103
107
114
117
117
111
107
116
132
142
133
120
115
122
132
133
126
119
117
116
112
108
110
117
126
135
116
122
134
139
132
116
108
118
126
116
103
96
104
117
118
120
118
123
125
119
107
98
95
100
106
111
113
116
119
120
120
123
122
120
115
111
112
126
140
140
125
110
107
116
121
118
113
112
116
125
124
130
146
151
133
109
99
114
127
121
101
94
105
120
125
119
116
119
123
121
116
109
105
106
109
115
117
122
129
132
130
122
115
110
106
105
114
130
144
143
121
103
104
123
136
134
123
114
113
111
124
128
142
142
127
106
102
116
125
121
107
103
107
117
123
120
118
119
118
116
112
107
106
111
117
114
115
120
127
132
129
122
120
117
111
109
116
130
142
140
123
111
114
129
135
134
126
124
119
117
117
115
113
107
101
101
111
119
124
121
120
119
116
111
111
117
119
118
114
108
103
100
105
114
123
122
117
113
114
119
124
123
124
122
120
120
124
130
136
137
138
136
133
128
119
117
125
131
137
139
112
101
91
83
86
98
113
119
116
119
126
129
122
111
103
109
116
117
113
107
104
103
106
117
127
128
119
111
110
116
123
124
123
121
125
132
137
132
129
132
141
148
138
116
102
106
126
140
145
140
110
98
92
94
101
111
116
112
110
111
116
119
120
114
109
112
115
117
113
109
108
112
116
121
125
124
117
112
112
116
122
119
113
116
126
141
146
134
123
119
126
134
126
108
98
108
127
137
132
120
116
108
110
119
128
126
117
111
110
110
108
107
113
122
125
122
118
116
112
110
110
114
119
121
120
118
117
117
118
117
115
109
106
110
119
130
134
128
119
115
117
123
123
117
113
112
119
121
120
112
115
114
117
129
136
131
118
112
114
113
107
103
113
126
131
125
119
114
114
112
111
114
119
121
119
119
121
121
120
114
108
106
110
112
115
115
114
118
117
117
120
124
133
135
128
118
111
111
119
123
109
110
115
121
125
122
118
119
118
114
106
108
119
128
129
120
117
120
123
125
121
118
118
121
123
124
124
122
118
114
117
123
127
127
122
116
113
112
115
120
128
135
137
136
133
125
119
121
128
132
115
113
115
116
114
114
119
121
120
112
108
117
126
126
122
117
124
132
134
132
124
120
117
120
124
126
124
122
118
122
130
139
141
136
130
132
128
124
119
120
129
135
137
136
131
129
131
131
133
132
129
127
126
124
120
118
122
122
118
110
109
119
128
126
118
120
128
131
127
118
115
116
116
115
115
118
120
119
119
124
132
137
132
126
128
135
142
136
120
115
126
135
138
135
129
126
125
125
128
128
132
132
132
135
133
126
120
118
113
108
106
115
125
126
123
119
120
118
110
105
105
113
118
113
107
108
112
118
120
121
121
116
112
112
120
133
143
135
121
116
127
140
143
138
128
119
113
109
114
124
126
123
127
137
136
125
116
115
116
108
103
107
114
118
116
111
110
112
109
104
105
114
123
125
115
111
111
118
123
120
112
106
107
117
122
129
131
127
121
121
133
142
146
139
127
118
115
112
111
115
129
124
125
129
126
119
117
121
124
118
109
103
102
103
104
108
118
125
122
112
107
112
126
134
129
119
113
119
124
124
119
119
122
123
123
123
122
123
122
123
129
134
138
135
127
125
129
126
120
114
133
130
125
121
118
120
125
132
136
136
131
122
110
98
96
105
119
128
124
110
101
105
119
127
127
122
118
122
126
129
133
135
129
118
107
108
115
121
121
116
119
125
132
131
127
126
131
137
136
127
134
133
127
119
116
122
129
136
138
143
148
143
127
108
99
104
115
118
112
104
100
106
112
116
117
119
121
126
131
131
135
134
119
99
89
96
110
117
120
114
113
120
129
131
130
127
125
132
138
137
136
135
127
119
116
119
121
123
122
126
131
132
125
113
106
105
112
116
115
115
115
116
118
118
118
120
123
128
128
128
123
116
107
100
97
104
114
121
125
126
123
123
126
133
137
131
124
121
126
127
140
135
127
118
114
113
112
110
105
102
102
104
108
111
109
115
119
123
127
130
130
128
127
124
122
120
117
119
121
118
107
101
105
118
123
125
126
131
137
139
126
118
121
133
140
135
126
120
118
117
132
131
127
118
113
112
113
111
104
100
100
103
106
112
119
125
121
121
120
124
129
127
123
121
121
119
115
113
111
108
105
102
111
123
133
134
134
138
141
131
113
102
108
121
124
120
121
121
127
127
120
128
127
120
114
117
122
125
120
118
121
123
124
127
128
125
115
105
103
110
117
121
118
118
121
124
126
124
116
115
116
116
116
119
124
131
135
132
121
104
91
92
104
107
101
97
106
123
136
135
120
127
129
122
120
123
130
133
130
127
125
130
137
141
134
123
112
104
103
109
113
117
119
121
127
138
149
146
137
129
126
123
118
116
121
126
125
113
100
93
96
104
106
100
94
98
111
125
129
123
129
127
127
126
129
128
130
132
127
119
110
112
127
141
137
123
114
117
119
119
113
112
116
120
125
136
150
152
142
129
122
120
121
119
122
124
117
106
101
115
129
130
118
104
107
125
136
132
116
104
128
118
114
122
129
131
127
122
119
114
104
105
114
124
126
117
117
125
128
123
113
111
113
112
112
117
129
135
130
119
112
118
126
129
127
122
113
108
115
136
152
145
121
106
119
140
148
134
114
107
119
101
94
103
119
124
119
116
120
125
124
119
115
111
111
111
115
123
122
118
111
113
116
117
110
107
110
118
119
115
115
126
132
134
129
121
115
110
114
127
138
134
119
106
112
126
132
127
125
126
128
127
123
120
115
110
109
113
114
113
112
113
121
123
124
123
121
117
117
117
118
119
122
127
125
121
118
120
129
130
121
108
108
121
130
122
111
112
128
144
142
126
110
110
123
133
131
117
108
110
127
126
123
120
118
112
108
110
114
116
112
107
110
117
123
120
116
116
120
122
121
121
126
132
134
129
122
122
125
128
121
114
109
110
108
102
102
112
130
142
135
120
112
117
126
133
132
129
122
113
123
124
123
122
119
116
110
112
122
125
115
99
92
96
106
112
112
113
118
123
122
121
123
127
130
126
119
114
116
124
129
129
121
109
100
99
106
118
128
129
123
117
119
124
123
128
131
139
139
127
121
125
124
122
118
115
112
116
124
127
120
101
90
90
101
113
119
121
121
122
121
119
120
125
128
123
111
99
101
114
127
130
125
122
119
121
123
127
130
130
127
123
120
120
113
118
129
136
139
130
123
124
123
117
114
112
114
117
123
126
123
116
105
103
111
124
133
133
126
121
119
118
120
125
129
125
113
100
98
107
109
113
118
128
135
136
131
127
137
145
144
135
121
110
111
119
127
130
124
121
117
120
118
113
110
112
117
120
122
123
125
122
117
113
118
127
133
133
124
119
117
117
119
123
127
130
125
118
113
107
102
104
116
132
134
128
119
122
135
148
152
142
128
121
125
133
135
128
120
114
115
116
113
106
109
118
126
127
123
120
118
116
111
109
113
120
122
120
118
116
117
119
118
119
122
127
133
132
120
110
108
116
131
137
131
116
104
108
120
134
138
136
133
132
136
140
140
134
124
116
124
117
106
100
107
121
131
129
121
115
112
110
107
105
111
119
123
121
114
114
115
119
120
119
119
124
131
129
120
108
108
121
136
141
134
117
106
101
102
107
113
119
124
127
127
129
131
132
130
125
130
118
105
102
112
125
129
125
118
113
115
113
109
108
115
129
137
131
121
114
113
116
117
115
118
122
128
124
113
105
106
119
135
142
138
128
118
111
107
106
105
105
110
111
111
113
115
120
124
127
119
113
112
117
123
126
122
116
118
122
124
118
111
111
118
130
136
131
119
113
111
110
103
103
109
119
128
127
119
112
114
123
135
139
136
127
124
130
134
132
123
113
110
112
113
114
115
117
120
125
101
107
119
126
123
117
107
106
115
125
123
118
113
112
116
119
120
113
107
104
106
106
102
103
112
121
129
130
131
128
128
131
135
136
130
123
125
137
147
147
137
131
130
133
131
125
118
121
125
130
99
112
125
125
113
104
99
102
107
114
116
115
116
114
112
109
110
104
98
95
100
109
119
127
130
130
129
131
132
132
131
127
129
128
127
125
127
130
132
130
132
136
146
148
139
127
118
123
134
138
112
120
127
124
116
113
109
103
98
95
101
113
119
118
115
114
117
119
115
110
113
121
131
137
135
131
128
129
129
129
124
118
114
118
122
127
127
123
116
111
121
136
146
140
125
111
113
122
131
134
117
119
121
126
131
131
123
110
97
92
99
112
119
121
119
122
128
133
135
131
127
122
117
118
119
122
126
127
124
122
119
117
114
115
119
124
126
120
110
112
123
135
136
125
108
102
111
120
124
122
119
113
117
128
136
131
120
110
108
109
112
114
117
122
122
121
122
128
133
134
128
115
106
102
110
118
123
122
118
116
119
121
121
119
121
123
126
123
116
116
126
135
134
121
109
107
113
119
120
121
119
118
122
130
131
121
111
110
121
128
127
119
118
123
123
119
111
113
123
130
128
116
111
114
120
122
116
112
116
123
129
128
125
119
121
127
129
125
118
116
124
132
132
127
122
120
119
120
120
128
124
132
136
134
128
120
113
118
127
132
129
124
122
124
123
117
112
114
123
132
134
131
131
136
137
129
117
112
119
131
140
135
124
117
122
130
134
126
116
113
121
128
128
126
127
128
126
126
126
127
125
133
136
133
129
127
125
121
121
122
120
118
117
118
117
114
114
118
123
127
130
135
137
141
138
134
129
126
128
131
133
130
122
119
126
136
137
123
110
109
120
128
124
119
120
130
139
140
133
124
119
118
120
127
132
132
125
117
110
106
109
109
108
110
105
106
112
118
120
120
118
122
127
127
124
127
134
139
131
121
118
116
120
129
137
143
138
121
105
104
118
127
124
118
118
130
145
148
136
120
114
109
112
124
133
133
123
110
103
101
106
109
110
108
101
99
105
114
116
114
111
114
118
115
109
111
123
132
128
118
107
107
116
130
140
145
140
123
108
104
109
120
125
125
123
127
135
139
133
122
116
116
119
125
131
131
122
110
103
102
108
115
116
112
102
95
98
107
118
120
122
123
123
117
107
105
109
118
126
121
117
114
115
124
132
137
137
129
121
113
110
116
124
128
125
122
124
130
132
125
122
125
129
128
126
126
123
117
109
107
112
117
119
117
108
98
95
102
117
130
134
133
126
121
117
115
113
119
129
133
133
128
123
121
125
129
132
132
132
128
123
121
123
121
118
117
121
132
133
128
122
125
129
129
122
121
121
123
121
119
117
118
120
121
117
110
103
105
117
129
132
127
123
124
128
130
130
134
137
138
136
130
124
121
120
123
128
132
135
132
128
124
121
117
114
116
123
134
132
123
115
117
123
124
119
117
119
125
126
125
120
118
118
124
129
128
124
122
122
124
119
113
116
125
132
135
139
143
143
137
128
121
121
121
120
121
126
129
130
124
121
123
122
122
116
118
126
131
126
115
113
116
121
122
120
119
120
123
126
125
119
113
114
122
132
142
143
139
134
128
117
109
112
122
129
131
135
140
141
134
121
117
119
124
123
123
124
124
124
121
121
123
127
124
120
120
123
124
122
117
115
116
119
123
126
126
124
125
126
120
111
102
102
118
131
138
135
132
130
127
119
115
114
118
122
125
125
130
128
123
117
114
117
124
128
126
124
124
126
126
125
124
120
118
118
119
117
116
117
125
118
115
118
126
133
130
123
125
127
120
107
94
98
115
128
126
117
111
113
117
119
119
118
118
118
115
115
118
121
123
115
113
113
119
125
126
123
123
128
132
125
114
108
113
115
114
108
110
118
127
119
114
119
127
131
127
120
122
128
124
110
97
100
115
124
122
115
109
108
109
114
120
129
132
122
110
105
113
123
128
122
115
114
115
116
112
111
119
126
126
114
102
105
120
122
114
106
108
120
124
124
118
119
122
120
115
113
119
124
124
115
109
105
111
118
121
122
120
114
109
110
119
136
147
140
118
104
112
128
137
130
123
118
117
111
101
102
112
120
115
105
107
120
134
132
117
108
115
129
138
129
127
119
110
104
105
112
118
121
120
118
116
109
106
109
118
123
123
119
112
109
117
130
145
145
133
119
122
129
137
135
129
125
121
116
111
112
114
116
113
115
128
140
143
128
116
116
127
141
152
126
124
116
105
100
105
115
118
114
110
113
115
116
111
107
108
113
120
124
124
121
119
125
132
141
138
130
123
128
136
140
136
131
124
124
128
129
124
114
113
127
143
145
131
115
111
123
135
140
145
118
116
113
109
111
115
119
120
113
109
111
117
124
122
115
110
111
120
128
135
133
130
127
126
126
124
119
120
128
137
142
135
122
117
123
132
135
124
113
114
126
138
133
119
105
108
123
132
129
119
118
114
112
118
122
124
123
123
122
121
116
117
123
127
125
121
119
121
126
127
129
131
130
122
113
106
109
120
131
136
130
116
105
102
109
119
122
117
112
114
119
124
121
111
102
107
115
122
119
109
118
110
111
117
126
130
131
131
131
127
116
111
116
124
127
122
122
120
116
111
111
117
120
117
106
102
113
125
133
127
113
99
94
100
105
111
112
111
112
113
118
119
119
114
112
112
114
114
113
109
109
97
98
113
129
137
136
133
129
118
109
107
115
120
121
117
117
118
119
114
108
106
106
109
109
113
121
128
130
124
115
109
105
107
111
119
122
119
116
112
115
119
122
125
126
125
119
108
101
106
103
92
95
109
123
131
132
131
124
114
108
107
116
119
118
114
114
123
129
128
118
104
96
102
114
125
126
121
119
123
130
130
119
106
108
122
138
137
123
113
112
117
122
126
130
129
120
104
92
97
116
112
111
115
116
115
118
120
122
116
111
110
114
118
119
120
122
127
132
134
125
106
94
99
114
126
124
111
107
121
136
138
118
95
93
115
142
149
134
117
113
116
122
125
125
124
114
103
95
99
132
128
126
126
120
112
108
113
117
116
111
110
117
122
126
129
127
126
125
122
117
106
102
103
111
118
117
110
107
116
125
128
116
98
93
107
130
144
138
130
127
127
128
126
121
116
112
110
111
115
142
133
130
133
128
116
109
111
113
109
106
111
122
128
131
127
128
127
122
109
104
106
113
116
115
111
113
116
118
118
121
125
125
118
111
107
114
125
131
135
141
143
141
132
122
121
123
121
116
116
146
134
127
125
121
116
114
117
115
109
106
117
125
125
118
116
128
139
131
110
99
104
120
127
123
113
114
119
124
127
129
133
136
131
119
108
106
109
116
125
137
144
144
136
130
132
132
127
116
107
146
135
125
118
112
115
120
125
123
117
115
124
126
117
105
108
127
143
138
121
105
108
123
129
123
113
110
116
123
133
141
143
131
116
106
109
116
118
114
112
121
133
137
132
130
132
131
126
118
112
138
133
123
115
112
117
123
126
121
118
120
126
126
114
104
105
123
135
136
127
121
122
125
124
115
109
107
111
121
136
146
141
118
94
94
116
136
134
122
110
111
121
125
129
130
129
124
123
124
125
126
123
121
121
122
121
116
112
109
112
119
123
121
114
112
113
124
132
133
131
130
126
122
117
118
118
119
122
132
145
146
132
109
94
102
126
146
144
132
119
116
118
123
131
135
130
123
119
122
124
118
116
123
128
129
118
105
99
102
111
116
114
109
108
112
121
128
131
132
129
124
117
113
115
119
122
125
132
142
148
141
124
108
109
119
134
137
137
133
127
123
122
128
138
144
138
125
118
114
113
113
119
130
131
125
114
104
105
111
115
114
102
92
96
113
127
130
126
122
119
117
113
111
114
119
120
121
129
138
143
135
121
112
113
121
127
127
132
132
128
122
119
127
136
138
133
124
119
115
116
110
121
130
126
115
112
114
120
122
118
111
98
92
100
118
128
127
120
112
115
116
116
116
117
119
119
121
121
126
132
132
125
116
113
113
120
128
134
132
123
115
116
123
124
118
115
117
123
128
126
109
116
122
119
115
116
122
125
122
114
109
105
111
121
128
127
124
119
115
116
118
120
120
121
123
125
128
126
125
128
131
129
120
113
115
124
134
136
128
118
111
111
114
109
109
111
125
139
141
134
111
110
116
124
129
127
123
118
116
113
112
115
125
133
128
122
122
124
128
127
122
123
124
121
122
128
136
137
128
124
122
123
120
118
121
128
132
130
124
121
119
113
108
104
110
127
140
148
144
132
118
109
111
126
136
132
120
112
115
123
123
122
123
121
117
115
121
128
130
127
122
122
124
121
115
118
128
134
127
115
110
112
117
124
128
126
122
117
121
129
134
128
113
108
120
133
137
134
129
127
121
111
106
114
125
124
117
117
123
132
131
121
115
112
113
117
121
126
123
119
117
120
124
123
115
112
114
122
120
114
106
108
117
127
130
123
115
110
118
131
141
138
127
119
119
116
107
104
113
125
121
123
124
120
110
102
106
119
126
124
119
118
121
123
121
117
115
118
121
123
122
123
129
138
136
124
111
116
124
126
118
106
109
121
128
125
113
113
122
135
137
128
118
114
122
134
140
140
133
124
120
123
126
126
120
116
115
122
127
124
118
114
120
126
124
118
114
115
123
124
120
119
124
133
136
130
120
116
119
123
121
121
125
127
122
115
112
118
131
136
134
131
136
146
151
147
138
129
117
110
119
121
124
125
126
124
124
126
129
124
116
108
111
118
121
115
110
111
120
122
121
118
121
128
132
129
120
114
115
122
132
139
138
125
110
102
103
115
123
123
121
123
136
150
152
144
132
123
116
108
117
120
120
119
121
124
126
126
125
124
120
114
113
114
114
112
109
111
116
120
121
121
125
129
130
120
107
101
110
122
132
134
130
122
115
108
103
105
107
110
113
115
120
124
129
128
128
127
124
119
116
122
120
113
111
116
122
124
122
122
124
128
128
124
117
115
112
113
117
121
124
129
133
136
129
115
100
97
107
120
119
111
110
120
128
125
112
105
102
110
116
116
110
107
111
119
124
125
123
123
116
129
128
117
110
111
121
126
127
129
129
133
138
135
128
119
112
112
116
121
125
124
124
125
126
122
114
113
116
115
104
95
101
121
132
130
116
109
112
121
130
128
122
117
123
132
133
122
112
117
115
128
129
119
111
112
123
132
135
133
130
128
130
131
128
119
108
104
108
116
117
112
107
112
122
131
136
133
121
108
99
99
108
123
127
121
113
111
118
130
137
137
133
131
137
147
145
129
113
110
110
110
107
106
111
120
131
133
132
128
122
118
115
115
117
118
117
111
107
107
106
106
106
111
122
135
143
139
122
107
102
110
121
125
125
117
112
112
116
122
127
128
124
124
126
134
139
134
121
112
109
91
82
91
114
134
138
130
118
114
114
113
110
106
113
124
133
131
121
111
109
115
116
118
123
130
134
129
122
115
114
117
121
125
123
120
116
117
117
116
114
114
111
108
107
109
120
130
132
122
116
95
86
97
120
138
138
126
109
105
109
111
110
108
114
126
134
135
130
123
120
118
117
118
121
123
125
128
131
133
129
120
116
116
120
119
120
125
129
126
118
113
111
112
109
104
110
121
131
126
121
112
109
112
119
126
126
116
107
103
103
108
113
116
118
119
120
123
124
121
119
115
114
115
117
116
117
125
138
145
136
121
112
113
119
121
124
132
137
134
125
118
122
129
131
123
118
120
130
131
122
124
123
117
113
112
112
112
105
100
98
107
117
125
123
118
112
114
116
113
110
109
112
117
116
112
111
121
134
137
130
118
111
114
122
128
132
133
133
129
124
123
127
133
134
128
122
125
133
136
125
127
126
124
119
117
117
113
104
96
96
108
120
127
127
126
126
125
122
114
109
111
118
121
116
111
110
118
122
123
120
118
116
116
122
129
133
132
128
122
124
130
134
128
113
105
112
126
137
137
127
124
124
128
131
130
126
120
106
96
95
107
120
127
127
129
135
136
132
122
112
111
115
116
116
114
116
119
118
116
117
121
124
120
118
121
129
128
119
114
124
140
145
126
97
88
104
125
133
129
126
123
121
123
125
121
121
119
115
106
101
105
117
128
129
123
126
129
129
121
110
104
108
114
119
124
126
123
117
113
117
126
132
123
119
118
120
119
109
105
118
139
146
129
109
101
111
122
126
122
127
126
122
118
110
106
109
119
125
123
115
111
120
131
132
123
117
117
124
123
116
113
114
120
126
126
123
121
120
120
122
123
124
122
123
123
120
113
105
104
115
129
135
131
126
123
121
118
117
119
135
135
131
122
111
107
110
120
130
133
127
123
127
138
140
130
121
120
126
135
136
133
130
126
121
117
114
117
124
128
127
122
116
115
122
129
126
118
113
117
124
129
129
125
126
127
122
113
114
117
136
132
129
130
128
123
117
116
123
127
128
124
121
125
128
127
124
125
130
136
140
137
130
122
111
110
113
121
126
128
126
121
114
117
124
130
127
116
113
121
132
133
126
118
118
125
127
124
119
117
128
120
120
130
138
132
118
107
106
113
117
113
105
103
104
111
119
121
122
123
122
123
118
112
110
113
121
127
126
121
118
119
120
128
135
135
122
105
103
114
131
135
127
118
119
128
136
136
129
121
126
118
118
127
133
128
113
98
96
104
113
110
102
92
93
103
113
116
116
116
115
113
114
110
111
117
126
129
125
118
113
112
121
133
143
140
122
103
98
109
123
130
126
121
122
127
136
135
128
124
131
133
132
127
124
123
115
107
106
113
123
123
113
102
98
104
111
115
119
123
123
119
110
108
112
118
122
122
121
117
114
111
117
131
144
144
126
108
102
109
119
121
123
123
125
126
127
124
124
126
137
145
143
129
122
123
125
124
121
124
131
132
126
117
109
109
112
116
124
133
131
118
104
99
105
112
113
112
115
117
116
114
117
126
137
138
128
120
114
115
113
112
116
121
125
127
124
122
119
123
133
138
136
127
122
122
126
126
122
116
119
124
126
124
121
115
112
118
128
132
126
108
98
97
105
112
112
111
114
118
119
117
117
119
123
125
128
127
123
115
108
106
110
118
125
127
124
121
114
112
123
122
122
118
116
121
125
122
114
106
105
111
120
127
129
123
118
120
127
128
117
106
103
111
119
120
117
116
122
126
123
119
114
114
115
121
129
132
125
110
103
104
116
123
128
129
128
121
107
100
120
117
115
113
116
121
124
123
116
111
108
108
116
126
132
129
123
118
123
125
122
114
118
126
132
130
126
127
133
135
129
120
112
110
116
123
129
128
120
108
107
117
126
133
136
139
136
127
112
99
119
115
112
113
122
128
130
125
124
124
123
120
118
125
130
128
119
113
116
122
127
128
130
131
133
131
129
131
133
133
124
115
109
114
121
127
126
121
115
112
119
124
124
127
132
137
138
134
123
115
118
108
105
112
125
136
132
124
124
131
134
128
119
122
126
122
115
110
112
119
125
133
135
132
127
121
123
128
131
124
115
107
109
117
123
126
121
115
116
124
127
122
115
113
116
118
122
130
139
136
118
104
100
107
123
134
131
125
125
131
133
127
117
112
114
118
117
115
114
116
120
130
140
141
128
117
116
125
134
130
121
112
114
118
120
115
111
113
115
121
120
119
119
119
111
98
99
115
139
143
125
118
109
108
118
129
131
127
125
124
121
116
107
105
107
118
124
127
124
118
115
125
140
146
135
120
115
124
135
138
131
124
119
118
115
110
111
114
111
105
103
117
131
132
117
95
91
108
128
137
136
137
129
120
119
125
130
126
117
110
104
105
107
109
113
120
126
130
129
122
115
118
125
133
132
121
118
122
131
133
130
126
122
119
116
115
119
117
106
91
91
110
128
130
119
107
104
113
119
122
131
142
140
131
124
124
126
121
111
98
95
104
114
126
126
123
124
132
136
135
126
117
113
116
119
122
122
122
127
128
128
126
122
120
119
123
125
117
102
88
94
113
124
124
118
115
120
122
118
119
121
130
133
129
124
121
121
121
113
107
107
117
130
138
131
124
125
134
144
147
138
129
121
117
116
120
121
123
127
130
132
127
122
120
121
125
123
114
102
99
110
125
128
124
118
119
126
132
126
121
121
121
121
119
118
118
121
124
125
123
124
132
135
134
129
123
126
135
137
134
132
131
129
121
114
109
113
123
129
134
130
122
116
115
119
121
117
112
108
112
121
127
127
118
116
121
129
133
128
119
125
117
113
118
126
127
126
127
126
127
129
134
133
127
120
120
123
123
115
108
110
121
129
122
110
101
108
120
127
126
119
110
110
113
118
121
119
115
113
117
121
122
116
111
114
124
130
130
122
115
115
106
107
121
139
141
136
125
114
111
115
123
125
118
111
107
109
108
102
97
100
111
120
118
110
108
112
119
122
120
116
109
109
112
117
123
125
122
115
114
115
114
109
108
115
124
126
116
106
110
102
97
105
121
135
136
130
121
111
106
109
111
113
111
107
101
100
104
109
111
110
109
107
113
121
122
119
115
116
122
127
126
113
101
101
115
126
128
118
111
108
107
106
108
116
125
118
103
95
107
105
105
110
117
118
116
115
115
120
120
114
108
104
107
112
113
111
115
123
131
128
111
103
110
124
131
125
114
113
124
139
136
117
92
87
99
122
131
129
118
112
105
105
109
118
121
116
103
97
106
121
119
119
118
113
107
106
113
124
128
120
109
106
113
127
132
130
127
128
135
133
120
111
112
122
127
124
114
113
122
134
135
120
102
93
98
115
129
133
132
125
117
114
114
120
122
121
116
111
110
129
122
121
122
118
112
108
113
120
123
119
118
121
130
137
139
137
130
126
123
119
118
115
115
115
117
118
117
114
115
120
125
127
123
117
112
115
121
130
134
138
135
129
124
123
124
126
125
119
119
124
115
114
115
113
112
113
117
115
113
114
124
137
138
130
122
127
130
126
111
102
108
117
117
112
111
114
118
117
116
118
125
131
133
130
125
120
118
122
131
143
145
139
128
124
125
125
121
117
121
123
116
111
106
101
106
114
119
111
99
100
117
133
129
113
105
118
130
130
117
110
119
126
126
118
113
115
119
120
121
126
129
128
121
124
134
139
133
126
130
140
143
134
122
120
120
119
113
114
125
125
122
116
108
102
106
114
116
104
91
88
104
116
117
109
106
118
131
133
132
132
137
137
131
122
118
119
119
121
126
132
132
118
107
116
140
155
149
134
128
133
132
123
114
114
117
116
115
119
128
123
121
121
122
119
116
110
106
104
104
108
111
114
115
113
117
126
131
134
136
138
135
128
123
120
122
123
123
128
138
142
129
112
103
116
139
152
146
131
121
122
125
121
118
120
118
118
117
121
124
110
114
126
136
135
123
106
103
114
131
138
131
119
113
116
126
130
131
132
131
126
119
113
113
118
121
124
132
145
152
143
126
111
108
117
128
131
126
119
116
118
123
128
132
134
130
123
115
110
110
105
112
126
137
132
120
105
104
120
139
145
132
113
106
115
125
132
130
130
129
124
117
114
116
119
121
123
134
149
153
141
123
112
111
115
115
112
115
120
126
128
129
134
139
141
136
126
111
100
99
114
118
120
118
114
109
107
110
121
129
128
115
102
100
114
128
132
130
131
133
127
121
119
119
119
119
118
120
128
133
128
122
115
111
108
108
111
125
136
139
134
129
132
136
140
136
127
120
110
107
124
120
113
105
102
103
106
112
119
122
116
109
103
109
120
129
132
130
132
133
130
126
122
121
120
119
115
106
103
110
120
124
119
113
107
113
125
139
142
134
125
119
124
129
135
133
137
137
134
128
125
122
116
115
113
106
103
107
118
126
124
117
112
116
123
128
131
129
128
129
129
131
129
125
124
124
120
109
102
106
117
124
123
119
119
125
131
136
128
117
108
109
113
119
124
130
137
145
146
141
126
125
128
131
129
117
106
107
120
133
132
122
114
113
115
121
127
127
123
121
127
134
138
134
128
127
127
125
120
115
115
118
121
126
130
130
129
125
115
109
108
109
116
123
126
123
120
124
132
136
128
128
128
128
128
125
118
118
123
130
126
116
112
109
114
117
125
128
125
123
125
127
132
133
126
121
123
126
126
119
110
106
114
128
137
130
122
117
115
119
120
123
133
142
138
118
99
97
109
122
108
113
120
122
119
114
115
119
121
115
113
116
127
134
132
126
124
126
128
131
132
134
139
143
140
128
115
111
114
115
119
116
119
119
121
120
114
115
115
115
117
118
119
119
121
126
138
152
152
139
115
115
122
123
119
115
117
123
125
116
109
110
122
133
129
122
114
118
124
127
127
125
125
122
117
111
106
107
110
113
116
120
125
124
118
115
119
129
133
132
130
135
147
150
142
128
122
124
128
124
118
117
122
121
116
113
118
126
128
119
110
109
125
136
134
121
108
107
116
122
122
121
118
112
110
105
105
109
112
113
113
119
125
123
115
109
115
130
138
136
133
136
145
151
143
123
110
106
110
111
114
115
115
115
117
120
123
126
124
113
109
115
129
140
137
123
109
105
111
118
121
121
121
120
116
109
107
112
120
119
112
110
115
120
116
113
112
118
120
120
116
116
119
123
123
120
119
119
120
120
109
112
112
112
119
128
132
127
113
104
101
109
125
136
135
124
111
105
111
120
122
123
123
128
126
113
103
104
114
119
110
102
105
118
124
124
120
116
107
102
103
105
107
105
110
119
129
131
132
133
114
122
122
119
120
125
129
123
114
106
103
109
121
132
130
117
104
101
110
122
126
121
119
124
127
124
111
103
106
111
106
101
105
118
128
131
126
118
106
102
106
113
117
114
115
123
129
125
123
133
117
129
130
125
119
116
115
118
122
123
121
122
127
131
129
114
95
94
108
122
126
118
110
112
125
134
132
122
112
106
104
104
108
117
126
126
126
121
115
115
121
123
123
120
120
125
123
116
112
123
109
117
119
120
115
112
111
114
120
127
130
130
134
133
129
117
106
106
112
120
122
116
111
112
124
134
142
138
130
120
113
111
111
114
120
123
127
130
129
128
130
128
123
121
122
123
122
118
115
124
107
103
102
107
115
122
121
115
113
114
120
128
134
132
128
124
127
128
123
119
120
124
126
124
123
122
127
134
142
142
131
119
110
111
117
124
130
136
137
133
129
124
120
120
122
123
125
128
130
127
117
104
100
105
116
131
134
125
108
99
106
121
130
130
125
124
133
138
135
130
129
133
138
138
127
115
108
116
137
148
142
122
107
106
116
123
127
131
130
128
123
118
120
124
128
125
123
125
130
126
126
116
107
108
116
128
134
125
109
98
100
113
125
127
122
118
121
129
135
137
134
133
136
135
126
111
98
105
122
138
134
119
107
109
117
123
122
119
119
116
113
109
113
122
133
131
125
118
116
114
122
117
112
112
116
121
126
125
115
105
101
111
118
123
119
112
111
119
128
133
130
120
119
118
117
108
102
107
118
124
122
119
116
120
124
125
121
118
119
115
105
98
98
112
127
131
129
123
116
112
119
116
113
114
118
119
121
122
117
112
111
114
119
120
116
112
111
117
122
118
111
106
108
109
108
108
112
118
120
117
115
122
128
126
120
118
120
127
130
123
110
103
101
107
113
123
132
136
131
124
118
115
113
116
121
119
120
119
116
116
115
119
122
120
115
113
116
119
116
106
97
99
107
114
116
120
125
129
125
118
119
129
139
130
117
110
118
128
131
124
121
122
121
115
110
118
132
143
141
134
117
113
112
116
117
117
115
115
114
115
115
120
124
123
117
114
118
121
117
106
97
101
113
124
129
131
131
130
125
121
123
131
140
132
120
114
116
123
122
118
119
126
132
128
122
121
132
139
137
133
112
113
116
116
111
107
109
114
116
117
117
121
125
127
122
117
119
124
125
120
114
114
118
122
120
119
121
123
122
120
115
119
124
127
127
125
122
120
118
115
118
125
130
131
128
125
124
121
123
123
114
117
122
121
113
105
105
112
120
125
125
123
124
126
125
122
122
128
130
133
132
130
119
107
94
93
100
113
119
116
110
104
105
116
124
127
127
127
127
125
124
124
123
127
125
117
108
107
114
122
120
118
122
124
122
113
104
109
120
133
137
128
122
119
119
120
121
124
125
131
137
134
118
98
84
84
93
106
114
113
108
105
109
114
120
123
123
126
129
134
130
124
120
117
116
110
104
105
112
123
124
120
118
123
125
121
112
112
122
137
141
131
116
105
108
117
119
116
115
122
130
129
118
106
103
106
110
112
112
113
115
119
120
125
128
124
117
115
124
132
134
127
119
117
119
119
114
111
115
123
125
120
116
118
123
126
122
120
124
134
137
127
109
102
109
120
122
116
112
117
123
122
116
116
124
132
130
117
113
115
118
120
125
134
140
134
119
106
112
128
135
130
123
121
124
127
127
120
117
124
124
126
124
118
119
123
126
125
125
131
132
125
112
106
114
128
131
125
120
122
123
118
110
114
127
134
128
116
110
115
117
113
115
126
141
138
120
107
108
123
132
129
123
123
127
130
130
122
118
125
123
132
133
123
118
120
123
122
123
123
124
121
114
110
115
125
129
129
132
134
126
114
103
103
115
120
115
105
108
114
115
111
108
114
126
128
122
113
111
119
119
118
119
123
128
129
124
119
118
124
121
130
131
125
119
120
121
119
115
113
113
113
113
113
114
112
115
123
133
135
125
108
99
101
108
111
106
102
106
114
116
111
108
109
112
119
124
129
124
118
110
107
115
123
128
127
123
117
114
117
120
122
120
117
119
122
123
121
117
112
108
107
112
115
115
110
106
114
122
126
117
101
99
105
113
114
109
106
109
116
119
116
111
109
112
121
133
137
129
115
106
108
117
124
128
131
129
122
111
107
121
117
112
111
116
123
127
127
123
120
117
114
112
116
116
114
111
111
117
115
105
101
107
120
126
122
113
111
114
119
121
120
116
113
116
127
133
130
117
106
106
114
121
125
129
138
141
135
118
106
121
116
110
108
114
123
126
120
118
122
129
128
120
115
114
117
121
121
118
113
105
108
120
127
129
122
116
115
119
121
122
121
120
119
120
124
121
116
110
109
116
121
121
119
123
134
141
142
135
120
118
115
110
108
112
116
113
104
105
119
134
138
124
113
110
116
127
132
128
119
116
121
128
128
122
117
118
125
127
124
120
121
123
122
119
115
113
114
118
128
129
128
120
116
116
116
124
135
144
138
119
120
113
109
110
114
112
106
106
120
135
135
122
109
106
113
126
133
131
122
121
124
126
124
114
114
120
132
138
133
126
122
121
120
119
117
120
127
134
140
139
136
129
119
110
100
105
121
139
141
130
134
124
112
111
116
121
120
118
124
129
129
118
109
108
116
123
125
123
118
117
117
114
112
107
108
116
127
135
132
127
120
116
116
117
124
132
135
132
124
122
128
129
121
109
97
99
111
121
122
136
142
133
123
121
127
131
127
119
114
116
117
119
120
123
124
125
122
117
115
114
110
106
100
98
103
111
116
117
111
110
111
113
115
116
122
131
131
115
98
97
109
119
116
111
106
109
110
107
101
126
133
131
126
125
128
128
123
114
106
104
113
123
133
131
127
125
124
121
118
114
110
105
102
101
109
116
118
111
100
98
106
112
115
117
120
122
118
105
90
92
107
116
116
113
114
117
117
113
107
112
116
120
120
118
117
116
117
115
109
110
118
130
137
133
126
125
127
128
122
114
109
108
112
115
123
129
129
120
110
107
110
116
118
120
122
120
116
108
105
112
123
127
125
120
120
124
125
128
126
111
109
113
116
115
110
109
110
113
116
123
132
139
137
129
124
126
129
125
117
111
109
111
117
124
128
130
129
125
124
122
121
123
123
124
123
120
116
117
122
130
132
129
123
121
125
131
135
136
133
121
117
117
123
127
124
116
109
104
112
127
142
143
131
121
120
125
126
115
106
105
114
123
123
122
118
117
117
118
122
124
126
127
127
127
125
122
116
118
125
130
128
119
113
118
128
137
141
137
133
123
121
126
135
142
140
128
109
96
101
117
132
131
118
112
116
123
123
113
108
115
130
138
133
122
114
111
111
114
116
118
123
127
127
126
125
123
117
115
118
124
123
115
105
107
123
133
137
139
142
113
117
125
131
136
135
129
115
103
103
113
120
116
110
109
114
121
122
121
124
129
137
141
135
124
116
115
113
116
118
121
125
123
123
122
121
119
114
113
116
123
122
114
105
107
114
123
133
140
149
103
111
116
119
117
117
117
118
118
120
118
112
107
109
116
123
123
121
126
132
138
134
128
125
122
120
118
118
122
125
128
122
118
115
117
116
113
112
114
119
122
121
115
108
109
117
124
130
135
136
109
112
114
114
110
108
108
115
127
132
124
112
106
111
125
130
124
118
122
131
137
130
121
117
121
128
127
125
124
125
122
118
112
112
118
117
114
112
115
118
121
120
118
119
121
124
127
128
124
120
117
113
113
113
110
108
108
116
128
132
123
113
110
116
124
124
118
113
117
124
129
126
119
114
118
124
127
123
118
116
116
114
112
113
122
124
121
117
116
119
121
122
122
123
126
127
126
124
122
122
114
112
112
110
106
106
113
124
127
125
117
112
117
121
118
112
111
112
115
115
116
119
118
113
111
114
118
116
112
110
113
116
118
122
127
133
136
130
127
128
131
130
122
118
121
122
119
116
122
138
113
112
113
108
102
105
117
126
124
109
100
107
118
123
115
107
112
115
117
115
115
122
123
117
111
113
118
118
115
111
115
125
126
124
130
140
147
143
140
144
146
136
117
107
113
119
117
112
122
144
121
124
125
118
111
110
122
127
117
100
91
103
115
120
116
112
115
117
118
118
122
129
126
121
119
122
124
123
116
112
115
122
122
120
128
142
148
144
140
143
146
137
118
108
111
118
119
117
125
138
131
133
133
127
120
120
126
131
128
119
112
114
115
117
116
114
115
115
118
122
128
128
124
120
120
122
123
119
116
113
112
110
108
112
123
134
139
133
125
125
130
131
123
115
115
118
122
127
132
138
124
124
125
124
125
127
128
133
138
140
139
132
123
118
116
115
113
114
119
127
131
128
123
120
118
118
116
118
119
117
110
105
104
111
119
122
124
120
115
114
121
124
123
117
117
119
124
128
132
132
111
108
109
116
125
129
125
122
126
136
142
136
124
116
117
117
117
116
125
136
138
134
127
125
121
119
119
127
133
128
115
107
109
115
119
116
111
114
120
126
126
119
113
113
118
123
126
122
117
116
117
108
103
110
122
126
117
108
110
124
132
127
115
114
119
124
124
125
132
139
137
130
123
122
121
120
121
127
129
123
113
109
114
119
120
115
111
120
129
134
128
117
110
114
123
128
130
122
115
111
137
122
111
111
115
114
110
108
117
129
130
116
104
109
123
132
131
126
129
130
126
121
114
113
117
119
118
112
104
102
104
110
116
121
121
119
117
121
123
122
116
114
118
125
127
127
126
124
121
119
141
133
123
116
110
103
106
118
135
144
132
115
106
113
128
138
135
124
115
115
122
125
124
123
121
121
116
101
92
94
105
114
120
124
124
122
122
119
112
104
102
113
127
132
128
118
120
124
128
128
134
137
134
125
113
105
111
126
138
141
130
119
114
122
130
133
130
119
110
112
123
134
139
137
132
127
119
110
107
109
114
119
123
130
134
131
126
121
111
99
97
108
126
135
130
120
119
124
131
131
134
140
139
131
120
117
123
128
127
122
120
122
130
131
128
119
116
118
122
124
128
131
133
136
134
128
121
121
123
122
117
116
122
134
142
136
127
122
117
109
100
104
121
140
145
135
124
127
138
140
109
107
114
122
127
127
121
115
105
96
94
101
115
124
126
128
130
132
131
129
126
123
122
125
131
138
139
130
119
117
123
127
124
114
105
108
116
121
118
113
109
112
115
118
115
113
116
127
138
140
115
114
117
118
111
107
109
114
111
100
93
96
107
118
124
123
124
125
127
128
128
127
124
117
113
111
113
114
113
113
119
124
123
116
104
103
113
127
131
126
119
116
118
117
108
97
97
105
118
125
118
118
121
116
100
89
94
114
126
119
107
106
117
131
132
122
110
108
119
127
130
130
124
115
105
98
101
109
114
112
110
114
121
121
111
104
109
124
135
132
127
119
117
114
106
96
95
99
110
120
117
116
120
118
109
100
105
121
132
127
117
116
129
144
144
126
108
105
115
126
131
129
123
120
115
110
112
121
124
119
111
109
117
121
115
110
112
126
132
127
119
116
112
111
112
116
122
123
127
130
116
114
118
121
126
126
125
124
122
116
106
108
119
136
144
135
118
109
115
127
132
128
123
125
126
124
121
119
121
120
115
115
117
120
117
117
128
139
134
122
114
114
114
116
123
133
145
149
144
136
123
120
120
123
131
132
125
114
107
105
103
102
110
124
135
133
119
110
117
131
136
127
120
122
128
129
123
110
109
112
118
125
125
123
122
124
135
139
128
113
108
114
120
117
118
126
140
144
138
133
129
127
124
122
121
114
103
97
101
107
110
113
120
126
131
119
109
108
120
136
142
130
116
110
117
125
124
115
110
112
118
125
126
127
126
126
126
121
108
100
103
113
120
120
117
115
118
122
126
132
125
128
129
125
114
101
93
95
104
111
118
125
135
136
129
112
106
111
124
133
136
127
113
105
104
113
123
129
128
124
121
117
122
125
129
126
123
114
106
103
107
118
123
129
128
122
112
109
115
134
118
122
127
124
114
104
102
104
107
108
114
127
136
136
125
118
121
128
130
129
122
123
118
112
104
102
110
126
137
135
124
114
110
119
125
126
124
120
120
124
126
126
129
137
143
140
124
112
114
129
115
118
123
121
115
111
110
110
107
105
112
126
133
130
122
123
130
139
136
129
122
124
130
130
119
104
94
103
120
132
128
118
108
112
122
124
124
121
124
132
136
133
128
129
135
139
128
114
109
115
114
113
114
116
116
115
114
113
107
105
112
121
126
124
118
119
124
132
137
139
136
133
134
138
130
110
92
89
98
111
120
121
122
124
125
123
113
108
115
124
127
124
114
109
120
129
126
115
105
104
112
111
112
115
118
121
121
120
115
112
112
119
120
118
113
107
110
120
134
139
137
132
129
129
128
121
112
104
97
98
111
124
142
147
136
121
107
107
115
119
114
105
98
103
120
131
130
124
116
110
109
111
112
116
118
120
120
121
120
121
122
119
117
115
110
107
107
116
122
123
120
115
113
115
119
124
127
125
114
101
106
127
148
152
131
111
102
111
126
125
113
98
100
112
128
139
144
139
129
123
106
109
111
115
118
117
112
111
114
122
126
126
119
114
111
110
115
118
117
112
107
106
109
114
117
124
130
134
124
114
115
128
146
144
122
104
103
120
133
131
121
109
111
118
128
139
145
142
131
128
104
100
104
114
120
117
109
99
100
112
124
125
121
113
109
112
121
127
127
120
116
117
118
119
118
122
127
129
125
121
123
131
141
139
125
114
114
123
129
128
123
118
118
119
126
134
139
135
124
124
98
95
103
116
121
117
106
99
98
109
119
122
119
111
107
111
121
131
132
130
126
125
122
116
112
113
119
124
121
119
119
125
132
133
129
125
122
123
125
122
120
120
124
127
127
126
126
119
117
123
100
105
117
123
122
114
106
105
111
119
124
122
117
109
104
107
119
125
124
120
119
119
115
107
101
106
114
119
117
111
108
109
114
121
122
122
124
126
127
125
119
118
126
134
130
118
106
107
117
125
113
122
130
129
121
111
107
111
123
133
137
130
121
110
106
109
114
114
108
108
117
122
120
111
103
107
114
118
115
112
108
107
108
114
114
111
117
127
136
132
122
114
121
130
126
110
94
98
114
129
125
131
127
123
119
117
117
120
125
135
140
136
122
117
117
121
119
108
99
107
125
133
131
123
122
125
125
121
116
115
112
112
114
121
121
116
117
126
137
135
123
111
111
119
120
109
96
97
112
125
123
123
117
116
120
128
132
129
125
125
124
121
115
118
131
138
130
111
103
113
128
133
128
125
131
138
134
124
120
119
115
109
110
120
133
131
129
127
132
133
125
112
112
118
122
118
110
108
113
125
110
113
116
115
121
129
136
133
124
112
103
99
106
117
135
143
134
120
112
117
123
122
116
116
127
135
133
126
125
126
122
108
101
109
128
136
132
127
127
128
126
121
122
125
127
122
117
115
122
126
104
111
117
120
119
120
120
119
116
108
99
93
101
117
133
136
129
119
117
119
121
117
113
116
121
123
124
123
130
140
135
117
101
102
112
125
128
126
126
125
125
124
125
127
127
123
118
118
123
128
103
111
116
122
117
112
108
109
114
112
108
103
106
117
123
121
114
114
118
124
124
118
117
121
124
123
119
120
130
141
139
128
112
104
107
115
124
131
129
126
125
123
126
127
128
127
127
126
124
123
113
112
114
114
114
111
108
111
116
121
121
118
116
118
119
111
107
111
118
123
118
111
113
121
129
126
120
117
119
125
128
125
118
113
111
115
122
128
127
122
118
121
123
124
127
132
139
135
126
120
124
117
109
108
110
113
116
115
119
123
125
124
121
118
115
112
112
116
119
114
99
95
104
121
129
126
117
108
107
111
115
119
121
116
115
114
116
115
113
109
112
119
121
118
118
127
137
138
131
128
124
121
114
109
108
113
118
115
111
112
117
121
115
108
107
112
124
130
123
108
90
92
109
123
124
117
112
108
108
109
116
123
128
124
117
112
109
109
110
112
117
120
119
116
115
120
124
129
131
135
116
123
123
113
108
107
111
109
104
103
108
115
110
103
101
111
125
132
128
115
106
111
125
126
117
111
111
116
121
122
125
130
135
129
119
114
114
121
125
127
129
124
119
118
120
117
115
119
126
133
116
129
130
116
101
97
105
112
113
114
115
115
110
102
102
112
124
130
125
121
122
125
125
120
110
108
113
121
128
130
130
129
123
119
119
122
129
136
138
139
132
124
119
118
120
119
116
117
121
124
128
138
135
118
102
98
108
117
125
127
128
125
118
111
111
118
123
120
118
120
123
123
115
105
102
107
114
117
119
125
125
120
113
111
117
127
135
137
133
129
125
122
117
116
119
122
122
121
117
115
136
139
131
122
116
116
121
121
122
125
127
127
119
111
112
121
122
116
111
112
120
123
114
102
99
106
113
112
107
104
109
114
113
112
116
122
127
126
121
115
118
124
125
123
122
123
124
122
114
111
127
124
119
120
125
128
129
122
118
116
118
120
118
112
111
115
117
111
104
104
115
123
120
112
111
116
123
120
108
98
102
112
120
121
118
121
125
123
118
116
122
131
136
132
126
124
124
120
117
118
112
105
106
111
117
121
124
122
119
114
112
117
119
118
115
113
110
107
102
100
103
110
117
122
126
132
139
132
121
112
110
115
119
121
121
124
128
130
128
127
131
135
138
130
124
121
120
120
126
130
109
100
103
112
115
117
120
120
121
115
114
119
126
132
126
116
110
108
106
105
102
100
106
115
126
131
132
128
125
127
129
127
121
118
121
126
128
129
131
132
133
132
126
121
117
120
122
126
132
136
119
113
114
120
125
125
121
117
112
112
118
123
126
127
123
122
123
125
125
121
118
112
110
113
119
118
115
112
116
130
139
134
125
120
120
122
123
121
124
127
129
124
118
114
118
125
129
133
137
139
126
127
126
128
133
134
128
115
108
108
118
122
120
115
116
125
139
145
143
140
138
135
128
122
118
114
112
112
117
121
127
127
125
122
122
121
120
117
118
120
125
127
127
123
123
128
131
137
147
148
123
130
129
125
123
130
128
119
108
108
117
120
117
114
122
138
151
151
146
141
141
145
140
129
118
114
116
120
122
117
115
117
121
126
128
124
118
113
112
116
126
135
140
134
125
121
125
137
149
149
114
122
121
115
112
117
119
118
115
115
121
122
122
125
135
145
147
138
125
121
124
129
130
125
117
115
118
124
126
120
111
109
115
128
133
128
118
110
109
116
125
134
140
134
121
113
119
132
144
138
115
119
118
114
110
109
109
113
117
122
125
121
122
124
128
128
122
112
107
104
109
113
114
114
118
121
126
129
128
123
113
109
111
124
134
133
123
111
108
110
119
125
128
126
120
115
118
126
129
123
124
121
116
113
107
107
107
113
124
129
124
116
111
111
112
105
99
99
108
114
116
114
111
113
118
125
129
127
122
119
116
113
112
117
127
133
130
120
111
110
112
112
113
116
118
119
117
119
120
121
127
124
116
110
103
105
112
124
133
132
122
112
110
112
113
108
107
112
125
133
132
123
113
108
113
119
121
117
113
114
119
122
117
116
119
127
131
125
120
117
115
107
101
104
116
121
118
113
114
123
125
126
126
120
112
111
118
129
133
125
117
113
118
123
126
126
127
129
134
135
132
123
111
105
107
112
118
116
113
114
124
131
130
124
123
128
130
126
124
127
125
111
99
105
123
135
124
114
111
122
124
133
138
136
127
120
124
129
128
121
117
118
122
125
129
131
131
128
124
120
119
115
109
103
108
115
122
122
116
116
123
132
136
136
138
137
132
124
122
126
127
121
115
122
137
145
137
123
118
122
133
135
133
126
119
122
134
143
141
130
121
120
121
123
124
121
118
112
113
115
117
114
108
106
112
118
120
117
113
107
110
118
126
136
141
141
133
125
119
121
126
131
131
133
136
139
134
131
132
135
136
125
108
97
101
122
146
159
152
135
121
117
120
124
121
114
107
105
114
123
126
123
119
117
118
117
115
109
104
99
97
106
117
131
134
134
130
125
122
123
126
127
125
120
120
123
132
137
144
144
123
107
91
88
107
134
150
149
135
121
115
117
122
124
123
119
111
110
121
128
129
126
124
123
124
119
116
113
110
104
100
108
119
130
133
130
123
123
125
126
124
115
104
100
111
123
135
140
140
137
112
100
96
110
133
146
138
121
110
114
118
118
115
118
122
124
119
120
122
125
121
116
118
121
124
120
120
123
123
117
110
111
120
132
136
133
127
122
124
120
116
102
95
100
114
129
137
136
131
128
118
108
111
127
142
138
120
107
114
129
131
117
105
106
117
127
125
121
120
120
117
114
113
113
117
121
121
123
122
118
112
112
118
133
140
141
132
120
111
105
103
108
115
121
124
125
125
124
122
123
119
113
115
120
123
117
115
122
137
144
135
116
107
114
126
132
127
121
117
119
124
126
124
122
121
121
119
115
114
116
114
115
120
132
137
134
126
116
107
101
105
121
135
136
125
115
112
116
120
119
119
120
120
111
102
104
120
139
143
134
120
116
125
137
142
137
128
120
116
122
132
137
137
133
131
125
119
115
113
117
118
119
124
132
132
123
117
115
113
110
110
118
127
128
121
118
125
132
132
125
123
132
131
119
106
108
122
133
127
114
108
121
140
150
145
130
116
114
118
125
126
126
128
133
136
131
123
119
122
122
120
119
124
131
132
124
118
122
128
124
112
102
103
112
123
133
144
153
150
138
119
111
109
115
122
122
118
112
107
107
106
102
103
106
111
118
129
130
125
120
114
108
101
101
113
133
149
143
126
120
123
127
122
112
112
123
135
136
132
126
122
120
123
124
123
111
103
105
121
140
115
113
113
113
109
107
107
113
115
111
106
103
110
120
129
134
139
137
129
123
121
122
122
123
126
132
133
128
119
118
123
128
126
119
114
116
118
123
125
123
118
114
112
112
113
110
107
107
113
123
114
115
118
114
102
93
99
116
127
124
112
107
112
122
129
128
123
123
125
126
124
123
126
129
126
123
120
117
118
120
124
129
131
125
114
104
100
108
116
122
121
119
114
113
117
123
122
118
113
118
117
117
121
121
111
101
104
122
136
136
124
112
111
118
119
111
107
110
121
128
126
120
117
123
124
122
122
124
125
124
127
131
132
123
110
100
100
112
123
128
126
125
125
124
130
138
140
132
124
120
121
118
120
124
125
120
117
122
132
136
127
116
109
114
120
118
111
112
122
131
130
120
115
114
122
127
128
128
127
125
130
135
134
121
108
104
116
135
141
134
128
126
125
121
126
137
147
146
132
117
124
120
121
124
130
127
118
113
117
124
125
119
116
122
134
135
128
123
126
135
139
131
119
113
116
121
123
122
121
123
131
138
136
125
111
112
125
138
138
128
121
121
120
117
116
125
141
148
139
121
125
123
122
122
123
120
114
107
107
112
115
122
130
136
138
132
126
123
128
136
142
136
122
107
102
105
109
111
112
117
128
137
137
134
125
117
115
115
112
108
106
114
119
120
118
123
130
139
141
135
120
119
120
120
115
112
112
115
113
106
107
118
133
136
127
113
111
116
125
127
127
123
115
102
92
95
102
108
110
113
118
124
135
138
134
119
102
92
90
93
101
111
122
133
136
130
122
119
126
138
109
110
117
120
111
105
110
116
118
112
111
116
126
122
111
104
110
118
121
115
109
108
110
106
101
99
105
114
115
113
110
114
122
133
133
121
103
92
94
106
114
120
124
129
135
134
120
104
102
120
102
105
115
119
114
102
97
103
111
119
124
125
119
110
106
112
122
128
120
111
105
107
112
116
118
114
113
114
114
113
113
115
121
126
126
121
112
105
110
123
136
131
117
109
114
125
124
107
95
104
104
107
113
120
116
104
95
96
105
118
129
128
120
113
112
120
126
128
120
113
110
111
116
122
126
124
118
113
108
107
113
124
135
135
131
123
112
109
118
131
138
128
109
95
102
117
125
119
111
112
111
111
115
118
117
114
109
109
112
117
121
123
121
117
120
120
122
120
118
114
114
113
116
120
126
127
124
115
106
98
108
127
150
154
140
121
110
111
122
125
122
114
111
111
117
121
123
124
127
128
109
115
117
116
115
116
116
118
119
118
118
117
118
119
121
121
119
117
119
116
114
111
113
117
121
123
123
117
109
99
105
124
148
154
137
115
106
114
126
124
112
109
118
130
132
123
120
122
125
126
106
114
117
115
113
112
113
112
113
116
118
117
115
115
119
123
123
124
123
124
125
125
122
119
119
118
119
118
115
109
110
120
132
137
127
114
108
116
126
126
122
118
121
128
128
123
120
114
108
108
108
106
109
115
118
117
112
102
100
109
117
116
113
110
114
122
126
127
129
137
145
143
131
121
118
119
122
122
122
120
121
123
128
131
127
122
116
118
121
126
128
124
120
115
117
125
130
118
101
98
110
104
107
115
119
121
113
105
103
110
117
116
111
107
109
115
121
125
130
136
141
138
125
117
117
126
131
127
121
119
121
126
127
127
127
125
120
116
116
118
123
121
117
116
120
129
131
118
104
102
112
115
117
118
117
113
114
118
121
125
122
118
113
108
107
111
118
122
120
115
116
117
115
114
120
130
135
129
117
114
120
126
126
123
118
114
114
114
116
116
114
114
121
127
128
124
117
109
109
111
122
132
130
120
111
108
112
121
128
130
127
123
121
116
113
118
121
115
104
97
105
118
123
123
124
130
133
128
117
118
122
126
125
119
110
102
106
115
123
120
116
114
126
137
133
117
101
104
114
121
133
139
131
119
111
114
117
117
113
115
121
126
123
124
128
130
127
114
99
101
116
131
131
126
123
126
131
128
123
123
121
118
121
121
119
110
109
118
128
126
117
116
127
136
129
112
98
105
117
126
125
128
121
117
119
123
125
118
104
98
103
112
121
125
132
135
129
114
105
109
122
130
122
114
115
124
135
138
135
126
112
104
107
119
129
127
124
125
128
125
118
116
126
135
130
115
105
108
121
126
112
114
119
122
124
126
124
118
108
97
92
98
111
124
132
131
122
114
110
113
119
116
109
107
110
123
135
142
141
131
112
98
97
109
124
131
131
128
128
123
117
116
124
132
129
119
110
109
118
124
103
109
122
129
125
116
110
112
116
111
99
97
110
125
132
126
115
112
113
115
118
119
118
118
116
122
130
137
142
143
128
113
105
104
112
121
128
129
125
121
118
119
123
127
125
120
115
115
119
120
101
105
117
125
122
106
97
103
116
119
112
106
113
128
133
125
114
110
114
120
123
129
133
134
132
126
126
130
137
143
140
131
120
114
113
117
119
117
117
114
117
121
126
127
126
125
128
127
123
117
105
103
108
113
113
104
96
100
110
118
119
118
124
130
133
125
117
114
117
122
122
123
131
137
138
131
126
122
125
130
130
127
122
120
117
115
106
102
103
107
115
124
129
131
131
131
137
133
125
118
117
112
110
108
109
109
107
106
109
113
118
125
129
131
130
120
116
115
119
117
110
110
119
130
132
128
120
119
118
118
115
110
110
111
111
106
100
97
100
108
117
128
135
134
130
125
125
123
121
124
123
123
121
117
116
118
122
120
113
108
109
121
128
130
123
113
111
115
118
114
107
108
117
126
123
116
115
118
118
116
113
109
110
111
108
107
106
106
111
117
124
128
131
131
127
120
111
109
116
128
113
125
134
127
118
118
129
134
122
106
100
110
122
126
120
112
110
114
115
115
117
123
127
125
120
113
115
119
119
123
124
124
123
121
119
118
119
121
123
126
122
120
117
119
124
122
116
108
114
124
108
125
137
126
111
108
124
138
135
115
101
104
114
123
120
119
115
112
115
120
129
134
130
126
120
120
117
116
120
127
130
126
117
116
122
129
129
125
119
119
114
106
103
109
119
125
123
120
117
117
115
128
134
124
109
102
117
134
138
127
111
105
106
111
118
122
124
122
118
122
131
133
126
117
119
120
116
113
113
123
127
116
101
100
110
122
123
117
116
118
118
111
106
110
118
128
128
122
117
112
128
128
128
123
119
116
121
125
127
125
121
113
100
92
101
119
129
125
119
120
127
128
121
110
111
115
115
111
108
115
120
119
110
108
109
115
116
116
118
128
134
130
125
124
128
132
128
119
112
114
130
123
119
121
126
131
129
123
117
118
122
120
107
94
96
112
122
119
113
113
123
127
122
112
111
116
120
116
108
108
117
128
130
124
120
120
120
121
124
130
136
136
137
135
135
134
124
115
112
119
121
113
111
117
124
131
132
128
122
118
117
119
119
116
115
113
111
105
103
110
120
125
123
122
124
128
127
117
111
113
123
133
134
128
125
129
133
132
126
125
125
127
129
128
124
121
116
115
118
126
118
107
108
115
120
125
131
139
136
124
114
113
121
132
130
117
104
100
106
115
120
120
121
125
128
127
117
111
116
127
138
133
122
115
118
126
132
132
127
121
119
119
118
116
115
112
115
117
124
132
119
113
113
116
121
125
131
140
142
130
114
103
109
124
125
115
107
109
123
136
133
121
114
116
119
114
106
106
120
138
141
129
109
102
107
117
123
128
128
127
126
123
123
121
121
120
118
120
127
132
125
123
119
117
121
123
128
132
135
132
123
111
109
112
115
113
114
121
135
144
140
124
113
109
110
111
111
115
123
130
126
115
106
102
107
114
119
123
125
125
127
132
139
145
143
136
122
117
123
126
126
130
124
116
115
120
124
122
123
125
128
124
123
120
125
129
134
130
131
129
128
124
117
112
112
114
118
122
122
118
110
110
109
112
114
117
120
121
120
116
118
132
151
160
153
136
120
113
119
121
125
132
127
117
114
117
119
116
112
117
124
129
134
135
138
142
139
129
113
105
106
114
119
120
116
115
119
123
120
115
111
113
120
123
123
122
122
121
117
112
115
130
148
153
139
119
107
111
118
121
127
132
132
123
115
114
112
111
109
113
121
126
131
132
128
126
122
117
108
95
94
104
114
120
118
116
121
123
123
122
122
124
126
128
128
127
125
121
118
120
123
130
136
134
120
108
104
113
123
124
130
130
125
117
112
112
113
115
118
118
118
121
126
123
116
104
103
109
117
116
110
109
112
115
117
120
124
125
124
121
122
125
126
126
128
128
126
118
119
125
129
125
118
115
112
110
112
114
120
120
132
125
113
105
105
112
119
126
127
124
121
121
127
132
126
114
106
116
132
138
133
122
113
114
118
124
125
121
117
116
121
124
123
118
118
119
117
111
110
116
120
112
100
104
116
124
121
111
105
104
126
120
113
113
115
120
119
120
124
125
126
126
129
136
140
136
127
125
133
139
134
123
112
111
118
125
125
120
116
118
124
127
124
118
117
117
113
106
102
106
109
102
98
110
133
144
133
112
98
95
117
116
123
131
130
122
112
108
115
124
129
126
126
128
136
139
132
124
121
120
119
114
107
107
114
121
124
124
125
128
132
134
131
128
129
124
114
106
104
107
107
109
114
133
152
155
135
116
109
109
117
113
116
118
117
112
112
116
121
122
119
117
117
120
125
127
126
118
113
114
116
111
104
103
109
118
122
124
125
125
127
128
129
132
134
133
124
117
115
118
122
121
131
142
149
143
129
119
123
129
127
112
98
88
90
109
133
146
138
119
106
108
118
126
126
122
120
120
122
124
118
111
106
108
113
118
120
118
114
111
111
118
126
131
134
130
124
120
121
124
126
128
128
131
133
131
126
123
133
137
133
118
98
88
99
127
151
154
136
114
104
110
123
129
128
125
122
125
131
126
117
109
109
118
123
123
119
114
107
102
106
115
122
127
124
122
121
121
123
124
122
117
114
118
131
136
137
136
133
134
124
119
112
113
127
141
140
127
119
118
120
122
122
123
119
120
122
127
130
124
108
101
111
125
132
128
120
113
110
111
114
115
117
118
123
124
128
128
124
118
109
106
107
119
134
143
145
139
131
131
108
107
115
128
137
130
114
103
112
129
136
130
117
110
109
111
113
118
127
124
115
112
117
127
129
126
120
119
125
129
124
115
112
118
126
136
140
134
123
108
104
109
122
133
136
136
133
128
126
127
94
97
109
123
122
113
109
114
123
130
128
118
118
119
116
114
112
118
128
136
136
134
131
129
127
122
120
123
131
133
127
117
114
121
128
134
130
126
119
111
109
120
132
138
131
124
122
123
121
121
96
102
113
114
107
108
120
133
131
117
108
108
118
127
132
127
123
123
128
137
141
140
133
129
125
124
122
128
131
132
123
118
120
125
127
118
113
112
114
114
114
117
117
116
113
116
127
132
126
118
106
116
125
120
110
111
122
131
125
108
98
104
116
129
133
132
125
123
124
126
123
121
119
122
126
127
126
128
126
124
119
117
120
123
117
106
103
112
126
128
118
104
92
91
101
120
137
143
131
115
121
114
108
110
114
114
112
113
122
128
128
122
115
115
117
118
121
120
116
112
111
109
102
95
97
115
129
134
128
122
122
119
113
112
120
132
136
132
127
126
126
127
132
139
138
126
115
113
125
144
114
114
111
111
112
114
118
124
130
131
128
125
126
129
131
133
132
129
119
113
111
118
117
117
119
128
133
131
125
122
121
120
115
117
123
129
126
120
117
122
125
131
133
138
142
142
137
133
130
133
114
115
114
113
114
119
125
128
128
122
117
113
114
114
116
120
127
130
126
116
108
107
115
124
131
131
128
122
119
120
124
125
122
121
122
124
117
110
113
119
129
136
135
138
145
151
148
138
126
117
118
115
113
113
118
122
126
127
124
119
110
101
93
86
86
96
112
127
129
119
101
92
97
113
126
128
123
119
117
123
127
129
129
124
120
116
114
113
116
125
136
139
136
133
135
139
135
123
111
102
115
109
110
112
116
123
126
125
125
125
119
109
94
84
85
95
113
129
133
125
106
93
94
103
113
120
124
126
126
125
127
129
130
125
119
113
113
116
124
133
137
136
125
117
112
116
121
118
110
106
112
110
110
113
118
123
126
128
129
130
127
122
115
111
110
115
125
130
134
130
122
116
111
109
112
114
122
128
130
128
126
127
129
129
122
113
112
115
128
137
137
130
118
109
105
113
124
133
133
126
111
113
114
117
121
128
136
137
132
123
116
121
130
134
129
121
123
122
126
126
126
130
130
125
116
111
110
115
120
123
124
124
126
126
122
113
108
114
126
134
133
126
120
118
118
123
133
143
146
142
106
108
114
117
120
129
137
141
130
111
105
113
131
135
125
111
110
114
117
115
116
124
130
129
122
113
107
103
108
116
119
124
126
127
122
114
107
108
115
123
123
120
119
123
123
124
124
127
136
141
95
93
104
115
119
121
126
129
123
114
111
118
123
118
107
102
105
110
109
105
104
112
119
126
127
125
119
109
106
109
116
125
128
127
122
116
109
105
106
113
118
116
114
110
110
113
116
114
116
129
94
90
102
115
121
117
109
108
114
124
129
127
116
101
96
104
114
116
106
98
102
108
113
120
126
134
136
130
122
117
118
125
129
129
124
120
114
107
107
114
123
123
111
97
100
116
124
120
115
124
107
101
110
121
124
115
104
102
113
127
136
131
117
103
105
114
120
116
105
98
99
106
109
112
122
133
142
142
135
124
120
125
130
131
127
123
120
118
118
121
125
123
116
106
111
124
131
128
124
125
116
115
117
122
121
113
108
110
116
123
126
125
123
121
120
123
120
116
107
100
98
99
104
110
117
123
132
136
135
125
121
124
130
133
127
124
123
128
126
121
113
114
124
130
128
118
111
113
123
127
109
119
121
116
109
108
110
117
119
116
114
118
125
130
130
122
118
115
110
104
103
104
110
118
118
115
113
119
127
132
127
123
123
122
121
119
122
127
129
119
110
113
131
142
128
102
88
96
111
115
108
120
122
112
105
106
114
120
118
113
113
115
118
124
126
123
118
113
112
116
123
128
128
129
125
117
108
112
126
137
136
121
109
109
117
118
120
119
121
120
122
129
136
132
114
97
94
103
110
105
121
127
123
114
111
117
125
124
120
117
115
113
114
118
121
122
118
114
116
127
139
145
138
131
127
126
123
122
126
135
132
118
105
107
119
124
121
114
112
122
134
140
130
116
108
114
125
124
109
100
127
130
125
115
114
122
130
132
128
122
116
114
114
116
118
118
117
116
118
126
133
133
125
121
127
138
139
130
120
121
121
116
106
109
120
126
122
114
110
117
126
124
112
103
111
130
141
129
107
99
115
125
123
113
107
110
121
133
132
126
115
113
115
117
117
116
117
118
117
116
116
115
114
116
126
140
142
129
114
114
118
121
116
111
115
119
121
117
113
113
112
106
104
107
117
129
130
119
106
103
108
116
117
108
100
102
113
124
127
122
116
113
114
114
115
118
120
117
112
107
113
119
125
124
124
129
129
124
117
121
126
129
122
114
110
111
116
118
120
117
112
112
121
128
128
123
118
117
117
116
117
114
109
105
102
110
116
115
113
111
113
116
116
112
114
121
125
121
110
108
116
128
129
124
116
116
124
129
131
129
126
125
123
122
118
114
112
114
120
119
121
128
143
149
139
124
118
122
128
128
121
112
108
106
111
118
120
113
105
105
114
123
125
116
112
119
128
129
121
111
111
113
109
103
103
111
131
142
141
129
115
113
121
130
129
117
107
108
113
119
120
129
143
150
142
126
116
118
123
128
118
114
113
114
113
110
108
108
111
114
121
127
129
119
107
105
119
130
130
119
109
104
100
99
101
114
131
143
137
122
107
103
114
124
123
113
105
107
114
119
117
114
122
129
131
124
113
108
112
121
114
116
125
126
115
95
89
103
120
128
126
127
127
118
105
98
107
123
129
125
120
120
122
119
116
117
126
129
126
118
110
110
115
118
113
108
107
109
117
119
114
110
106
112
119
120
115
113
115
118
110
115
128
131
118
97
90
103
123
132
126
118
117
120
114
107
109
115
124
125
130
133
138
135
127
121
121
121
120
119
122
122
126
124
122
118
112
106
105
106
108
111
114
117
121
122
125
127
126
122
106
109
119
125
120
112
108
114
122
123
116
112
118
125
131
125
119
118
120
121
124
128
133
135
130
122
118
117
120
123
124
120
124
126
130
128
114
97
89
91
102
117
130
134
130
126
125
129
127
124
107
107
111
116
119
122
121
119
119
115
115
115
125
137
139
130
120
116
120
121
121
122
128
132
128
119
115
117
123
129
118
106
98
106
113
117
110
99
94
100
111
126
137
142
135
126
116
112
112
115
112
114
118
118
117
119
122
122
119
115
116
124
136
143
135
122
110
112
119
123
125
126
128
130
125
116
114
119
126
128
118
105
94
95
102
109
110
111
113
121
124
127
129
131
131
124
114
104
104
109
114
123
132
128
120
115
119
124
122
115
115
124
139
142
132
115
108
108
116
124
131
133
129
126
124
122
120
120
121
127
126
120
111
110
117
120
119
115
119
125
126
121
115
116
123
124
121
115
114
117
111
126
142
137
121
111
118
130
127
113
106
115
130
138
130
120
109
108
113
121
130
130
124
122
125
132
128
119
116
124
128
122
115
118
129
136
126
114
113
118
120
116
111
110
115
119
122
125
128
122
107
122
137
136
122
115
124
135
131
115
100
104
115
123
125
122
117
113
115
115
122
119
112
114
125
133
126
115
113
122
120
107
95
102
124
133
124
110
112
120
126
120
113
110
115
115
118
122
124
116
110
114
123
127
123
123
129
134
130
120
111
108
103
102
110
121
127
124
117
114
117
114
106
105
113
120
117
112
112
116
115
102
92
100
117
123
118
113
121
134
139
127
114
112
118
124
120
113
112
112
113
112
113
119
123
127
128
125
122
124
127
124
112
102
105
120
129
127
122
121
121
117
107
101
104
111
114
109
107
108
114
117
118
117
119
117
116
117
123
132
131
123
113
113
120
128
122
112
109
113
117
116
114
117
119
122
120
118
118
121
128
131
128
121
120
124
124
124
126
133
135
126
114
108
112
116
116
106
99
103
117
131
136
129
123
119
119
119
114
112
113
112
112
114
119
121
120
115
116
123
118
115
116
117
116
115
117
123
125
119
113
114
122
133
134
125
117
117
125
135
136
128
123
123
125
123
115
104
102
114
124
130
123
115
112
114
119
120
115
111
113
117
120
118
114
112
114
116
124
129
118
116
115
117
116
114
118
132
140
128
112
102
112
127
130
116
100
100
114
128
128
121
124
128
129
120
110
107
118
127
126
115
102
95
98
106
118
124
129
129
129
129
129
125
118
113
111
112
119
123
121
121
116
117
115
116
120
132
144
143
128
114
115
123
121
105
86
85
101
117
118
113
113
116
118
114
111
116
125
131
122
110
97
94
99
107
118
127
136
136
134
131
130
132
131
123
114
106
105
112
125
127
121
118
119
119
120
123
134
142
139
130
126
125
118
105
90
87
100
110
116
114
113
114
113
115
117
122
123
122
119
116
114
113
111
115
122
128
129
124
119
120
131
139
140
131
115
105
102
111
126
133
132
127
123
121
120
117
118
121
122
124
126
126
122
115
108
109
113
115
116
122
125
124
118
116
119
119
120
120
122
127
127
125
120
120
125
127
125
116
113
119
132
141
138
125
113
109
110
119
127
138
141
134
125
122
123
120
113
106
103
110
124
128
123
116
120
129
132
123
117
122
129
128
119
114
116
120
122
123
125
129
129
125
120
120
123
123
126
129
131
133
134
133
124
117
114
116
122
128
126
134
133
125
118
122
128
130
120
106
99
111
126
132
124
111
112
125
132
126
119
121
128
128
118
111
115
122
124
122
122
123
126
124
120
118
118
118
127
141
149
143
126
118
117
121
121
121
121
121
126
117
106
104
110
124
133
133
124
113
111
120
135
141
132
111
100
104
115
122
120
122
127
128
121
119
119
122
119
118
116
119
122
120
119
115
112
108
116
128
135
128
115
109
119
131
132
123
115
110
125
106
95
101
116
127
126
120
117
120
124
125
133
138
135
122
102
91
98
114
120
123
125
127
130
128
123
119
117
119
120
119
115
109
110
111
109
106
105
110
114
109
107
114
129
136
131
119
113
110
118
103
104
119
128
125
111
102
110
123
130
122
117
123
131
129
114
96
95
109
118
121
122
123
123
125
122
121
125
131
129
119
106
97
102
108
108
107
108
108
108
104
109
120
129
126
115
108
116
124
106
101
108
121
123
115
103
104
111
121
120
113
112
118
125
129
119
109
107
114
119
118
113
110
112
117
121
126
132
135
130
117
106
101
105
110
109
109
114
118
117
110
114
121
125
113
98
99
117
134
110
106
109
110
110
110
115
120
119
112
107
108
117
121
123
123
123
125
128
125
121
116
111
106
109
116
124
131
132
129
124
119
118
116
115
111
109
110
117
123
124
120
118
123
125
115
100
100
114
131
131
128
119
109
107
118
129
130
120
111
110
119
126
125
119
119
125
136
145
137
123
114
112
115
119
125
129
131
128
121
119
120
122
119
114
111
110
115
120
122
122
118
121
130
135
131
120
111
115
126
140
140
127
113
111
119
126
124
118
121
129
134
133
126
115
110
119
132
145
141
125
114
116
129
136
135
128
121
116
118
118
117
113
104
103
111
120
127
126
121
114
115
123
133
137
134
130
124
119
123
123
126
120
110
109
111
115
117
121
126
134
135
132
123
114
101
99
115
134
138
127
118
118
130
137
131
119
109
113
119
118
112
99
95
102
115
129
135
131
119
111
111
121
130
132
131
129
127
122
120
105
111
117
114
110
110
116
121
122
116
113
117
120
123
115
101
95
106
125
135
133
125
122
125
126
119
111
107
115
121
118
108
104
107
115
124
128
127
123
115
109
111
117
123
128
131
129
125
121
116
105
114
127
127
119
118
123
127
122
110
100
99
105
112
114
111
111
116
125
130
131
127
122
120
117
115
115
120
124
123
116
110
112
118
123
119
116
113
113
110
109
111
112
117
121
125
129
127
120
114
109
120
132
133
123
119
121
126
128
124
113
102
96
99
109
119
123
126
126
125
124
122
120
116
113
113
120
129
130
122
113
110
111
115
113
107
107
110
114
114
110
109
109
112
114
119
125
125
121
117
113
118
119
126
129
124
118
119
121
124
123
123
125
127
125
119
113
112
113
115
117
118
113
108
106
112
121
128
132
132
126
118
108
108
112
115
113
111
113
117
117
121
131
138
138
130
121
122
128
129
114
120
121
124
124
123
121
123
126
125
124
123
123
118
113
108
106
107
105
110
116
116
112
104
103
112
124
130
130
127
120
109
104
106
116
123
118
111
109
112
119
125
134
141
140
136
136
140
143
140
122
123
119
112
115
124
131
124
118
114
116
119
113
102
95
103
116
121
114
109
106
111
110
112
115
121
123
122
118
118
115
110
106
111
126
138
134
121
111
113
123
129
130
130
129
130
131
136
138
133
121
118
110
103
109
124
132
124
108
104
110
116
109
92
87
103
128
142
132
115
97
97
108
119
127
126
122
118
115
114
116
113
114
122
135
141
135
121
114
121
130
132
124
117
114
115
114
114
116
115
110
108
101
98
104
119
126
121
111
109
117
123
113
95
88
102
130
153
148
123
98
93
106
121
126
124
122
123
126
124
117
116
121
132
140
136
117
105
111
128
138
134
120
110
107
110
112
112
113
119
108
106
103
101
105
114
125
128
126
123
122
123
116
104
95
101
121
141
142
125
106
103
114
126
127
123
123
130
133
129
116
109
117
132
139
124
104
96
112
137
147
137
120
110
110
117
125
129
130
132
109
109
114
113
113
119
130
139
136
123
114
108
114
112
106
103
111
119
124
119
111
118
129
138
138
132
127
126
127
124
114
105
106
117
123
120
109
111
130
146
148
135
122
116
116
119
128
134
137
138
108
109
116
122
122
124
129
133
127
113
105
107
116
119
111
105
109
114
115
113
112
121
131
143
147
141
130
118
116
116
119
115
107
107
109
118
127
135
142
144
138
129
122
116
111
110
116
125
132
138
100
104
115
125
129
127
124
118
111
107
108
114
120
115
109
107
112
116
115
111
112
119
126
135
143
141
131
114
108
116
124
128
121
109
107
117
131
138
136
126
124
123
120
113
106
108
116
124
133
141
103
103
114
125
131
129
123
113
109
111
118
120
114
102
98
106
115
117
113
111
114
119
121
123
127
131
131
121
117
118
125
129
125
117
111
116
124
126
119
115
120
123
122
116
116
124
130
134
135
144
116
112
117
126
130
127
121
116
114
117
119
120
114
102
102
108
115
117
116
114
116
118
119
121
124
128
132
133
129
121
117
119
121
120
117
120
123
122
116
113
117
122
126
130
131
135
134
130
131
132
123
123
129
131
126
117
112
114
117
116
117
120
124
123
119
115
116
118
120
118
116
117
121
124
125
127
130
134
137
128
119
114
114
118
120
124
127
131
126
119
112
117
130
140
137
122
110
107
112
116
117
127
134
130
120
107
105
111
116
113
113
117
130
136
130
118
114
116
120
118
117
117
126
132
131
125
123
128
141
146
138
120
105
104
112
122
129
133
130
120
112
118
134
138
124
100
87
95
110
114
116
129
134
123
113
106
111
117
118
113
112
116
126
133
128
119
113
111
111
113
116
121
128
133
129
123
115
120
140
155
150
122
101
97
108
119
121
120
118
118
122
132
137
130
114
96
98
114
127
125
127
138
132
115
107
112
126
133
128
119
114
117
124
128
124
119
113
110
108
110
113
119
122
124
125
120
117
118
129
141
138
120
103
103
116
124
121
109
105
115
131
138
134
120
111
114
127
135
134
126
129
139
129
111
105
114
132
138
131
122
115
118
126
128
122
115
112
112
113
110
109
108
108
113
124
129
126
120
115
119
119
113
105
109
122
128
125
113
108
116
125
126
115
108
114
130
142
136
123
117
111
123
121
113
107
113
125
130
125
116
110
117
127
129
119
109
109
114
115
112
109
109
111
116
126
135
134
125
114
113
115
114
107
106
117
127
131
128
122
118
117
110
106
106
119
133
139
128
117
115
90
100
108
111
112
113
115
117
115
110
108
110
114
114
108
105
107
111
112
112
119
128
132
132
131
135
135
130
124
124
125
117
107
103
113
126
133
134
128
121
117
114
118
124
130
133
134
129
121
120
93
88
94
108
114
120
119
115
113
110
109
109
108
104
105
110
116
119
114
112
121
135
140
133
124
124
131
137
137
132
125
116
110
113
119
126
128
123
119
120
120
125
135
139
138
132
133
130
126
128
107
91
89
98
110
118
119
116
116
116
119
120
118
111
103
112
129
141
133
117
111
116
122
120
112
113
125
137
136
126
116
114
122
127
128
122
112
107
110
118
122
125
128
130
131
128
121
116
117
127
116
101
94
93
96
98
104
113
120
127
132
137
131
111
95
99
125
148
145
122
107
107
113
116
111
111
121
127
124
115
110
115
127
131
122
106
97
98
109
122
125
116
109
109
116
122
117
107
110
123
118
114
111
103
89
78
86
107
126
136
137
138
128
103
80
81
108
132
136
123
116
122
130
130
121
116
118
119
113
111
113
124
130
126
113
102
97
101
117
129
127
118
106
104
113
121
120
117
120
126
120
126
129
119
99
86
93
114
131
138
133
125
115
101
87
87
104
119
124
121
122
129
135
131
125
119
117
115
114
118
126
134
134
130
122
118
113
114
116
123
126
123
120
118
120
121
124
132
140
140
119
126
129
125
115
113
118
127
132
130
120
113
114
116
117
115
117
118
121
119
118
118
121
122
119
117
115
115
118
129
134
132
128
127
131
133
130
119
113
110
115
123
132
133
126
119
119
130
141
143
110
112
111
115
119
125
129
129
129
125
117
113
117
130
137
134
126
120
120
118
116
114
118
124
121
114
105
109
121
133
133
121
108
109
117
128
128
119
113
110
112
119
123
125
122
116
114
118
123
124
109
105
101
105
110
115
115
115
121
126
125
120
119
125
132
132
125
121
120
120
119
121
126
131
129
118
108
108
118
132
132
119
105
98
105
115
116
114
118
122
122
116
109
112
120
124
119
112
106
105
117
114
114
112
106
98
96
103
115
124
127
123
119
114
114
117
120
120
120
122
123
124
124
126
128
129
120
113
115
125
131
127
119
112
116
116
113
111
118
128
129
120
112
112
121
128
125
118
111
104
119
126
134
131
113
97
94
103
110
111
115
120
124
119
111
108
110
115
116
118
122
118
111
113
122
131
128
118
113
116
122
119
119
126
135
135
120
110
115
126
132
128
123
119
121
121
123
127
128
122
107
119
136
135
121
108
110
116
112
104
105
118
131
131
120
111
107
107
109
111
113
110
107
110
122
128
122
116
112
111
104
96
99
120
144
145
126
110
113
125
133
130
125
122
118
116
119
129
139
134
94
103
118
124
121
121
125
127
124
117
116
122
127
128
125
120
115
110
106
108
111
112
114
122
126
125
116
115
116
112
98
84
89
114
140
142
124
111
114
129
136
127
117
114
116
121
122
129
137
136
99
102
108
114
117
122
123
124
125
128
130
126
118
111
113
119
119
117
116
119
121
121
120
122
124
123
119
118
117
113
105
99
105
118
129
129
118
111
118
131
136
126
111
107
115
125
130
129
131
131
117
116
115
116
115
113
111
110
113
120
127
123
112
103
106
117
126
128
132
134
130
120
109
106
113
123
126
122
116
109
110
118
122
120
115
110
109
113
120
128
132
126
115
110
115
123
128
128
128
127
124
122
119
117
113
103
100
101
103
107
112
113
114
116
118
121
128
131
134
134
127
114
107
106
111
121
126
122
115
109
112
119
121
110
99
98
108
117
122
125
126
127
125
119
116
117
120
124
123
123
121
119
118
117
112
102
99
104
113
112
111
114
125
136
136
128
121
119
118
116
112
113
116
121
120
117
116
117
118
115
114
115
112
102
95
98
111
122
125
126
124
125
124
118
111
111
115
114
114
113
127
124
120
119
116
111
109
117
129
131
125
121
130
142
138
122
104
96
101
107
111
115
124
127
124
115
113
118
124
129
124
121
117
112
107
109
117
123
126
127
125
119
110
103
105
110
113
110
107
108
129
129
126
126
126
123
119
120
129
132
128
122
124
129
123
106
92
93
106
119
122
123
125
127
123
118
118
123
131
133
131
129
126
125
124
121
122
124
125
126
123
116
108
103
107
115
121
118
113
115
123
127
128
130
129
127
122
119
119
116
108
108
115
123
115
103
97
113
134
140
135
126
126
126
122
120
122
129
134
130
126
121
123
124
127
127
126
124
123
124
123
121
117
114
118
122
124
123
122
126
116
127
133
129
124
121
126
128
121
104
91
99
114
127
121
108
112
131
147
145
135
126
130
127
119
114
118
128
130
123
113
108
109
114
121
124
124
121
120
123
128
130
126
121
120
124
125
122
121
126
117
127
130
125
116
120
131
138
127
106
94
106
121
128
121
109
111
125
133
127
121
123
131
129
115
106
109
119
123
120
112
110
113
116
116
116
117
116
119
124
132
132
124
117
123
129
129
121
117
120
121
118
116
116
117
127
134
135
123
111
106
111
119
124
118
106
99
101
104
110
112
120
128
126
115
107
107
112
118
120
122
126
126
121
113
111
111
113
119
124
127
125
122
120
129
139
140
132
124
121
131
117
109
114
127
135
132
123
118
118
120
119
116
119
119
112
100
91
94
108
118
121
124
123
120
115
111
113
117
123
130
131
124
112
107
110
115
118
120
119
117
116
117
123
129
133
132
132
132
131
136
121
115
122
133
136
127
119
123
131
130
122
116
121
130
126
113
101
103
116
124
125
124
122
120
119
115
114
119
128
130
120
107
97
102
112
119
120
119
115
111
107
110
116
116
112
108
116
129
136
125
120
125
132
135
130
121
121
131
138
130
121
117
122
130
130
118
113
114
121
124
126
125
123
120
118
116
117
123
129
127
116
106
102
107
117
119
119
118
116
110
103
101
105
106
98
89
95
116
130
114
119
128
134
130
122
116
118
123
126
122
117
117
118
121
121
122
122
122
123
124
127
126
122
115
115
119
123
126
129
127
124
123
122
123
120
118
116
118
119
117
109
107
112
114
104
93
93
108
124
119
125
126
122
118
116
114
110
109
110
116
122
121
117
113
118
127
133
135
134
132
132
128
120
113
117
125
132
132
128
125
128
129
129
125
121
119
119
120
122
124
123
128
132
128
114
106
102
111
124
130
130
120
108
106
118
125
120
114
111
119
130
129
122
116
115
123
130
140
146
142
137
127
120
117
121
127
130
128
123
119
116
115
119
118
120
121
124
124
122
124
130
136
134
123
113
113
119
123
124
127
127
113
101
103
121
141
143
132
120
116
124
130
127
118
109
105
114
130
142
137
130
123
122
124
121
118
114
113
110
106
103
104
111
117
119
120
122
122
121
119
118
120
115
109
109
118
126
125
120
122
124
119
109
110
123
142
145
133
115
104
110
120
121
114
99
94
101
116
124
123
119
119
122
123
117
109
103
104
108
105
103
104
111
118
120
118
114
115
118
113
108
105
107
112
119
125
125
124
118
124
127
129
123
118
120
126
127
124
114
106
103
107
107
104
100
100
106
113
117
119
119
120
122
122
115
110
110
113
115
112
108
107
110
116
118
117
113
113
113
112
114
119
127
133
132
127
123
121
121
131
131
135
130
122
116
110
118
128
136
131
118
107
102
105
111
114
116
118
122
125
131
133
125
116
111
120
128
129
122
114
109
108
107
108
115
121
121
113
108
112
126
143
150
144
131
119
117
122
134
111
120
129
140
141
131
121
117
118
113
111
110
114
117
115
107
107
112
121
125
127
126
127
130
133
132
127
123
125
129
127
122
120
118
116
111
108
110
115
113
111
113
122
129
125
110
109
116
119
111
115
123
130
132
127
121
115
114
114
112
111
109
109
109
106
104
104
109
115
121
124
123
116
113
115
123
128
126
123
123
122
120
119
120
121
122
119
114
111
110
108
112
121
128
123
112
109
117
125
122
121
126
123
113
109
112
117
113
107
108
116
124
123
115
110
114
120
121
117
117
122
124
119
110
110
119
126
126
120
118
118
118
114
116
124
131
129
118
109
108
111
116
120
121
118
112
111
120
132
135
117
123
115
100
99
111
119
112
100
102
122
143
145
129
119
124
133
135
126
119
121
132
137
130
122
121
123
124
123
121
119
116
112
114
126
132
127
113
107
113
120
120
119
119
118
119
121
126
132
133
111
115
112
103
102
110
114
108
100
107
127
146
144
125
111
113
129
142
139
123
118
126
140
143
132
122
118
122
127
126
121
114
115
127
136
132
114
101
106
122
134
129
119
115
120
130
136
134
130
127
110
108
111
112
110
108
108
107
111
118
123
125
120
107
96
100
117
136
136
121
107
109
125
136
130
123
119
123
128
127
117
110
115
130
141
130
110
95
106
127
138
131
118
112
117
129
137
136
129
120
111
108
112
117
113
106
104
111
121
121
114
104
99
99
101
105
114
123
121
117
106
104
109
119
126
128
126
124
123
121
111
105
106
121
131
127
117
110
116
128
132
128
122
115
114
118
125
129
126
120
110
110
117
123
118
110
105
111
117
115
108
100
100
106
112
115
119
120
116
115
109
106
106
113
123
131
134
127
120
116
114
111
106
106
114
125
138
140
134
128
125
126
126
125
117
113
117
122
125
124
110
118
123
125
121
117
114
112
111
109
106
107
110
111
112
115
118
119
115
115
113
111
108
113
123
130
129
122
117
117
123
124
115
102
101
119
141
151
143
127
122
124
130
130
124
121
118
123
128
129
116
124
125
124
120
119
122
120
112
104
103
109
112
113
112
112
114
117
116
113
113
114
117
118
124
121
116
110
111
118
126
129
122
106
101
112
124
132
129
122
120
122
127
129
129
125
125
124
129
129
125
128
127
121
114
113
118
119
112
103
102
109
116
115
112
110
113
119
119
118
117
121
125
130
126
120
111
107
108
111
116
120
122
119
112
112
112
115
117
118
120
121
124
126
128
128
128
125
127
127
125
129
131
125
116
107
104
110
111
106
104
112
123
126
119
112
114
125
132
132
131
133
137
140
137
129
121
114
112
111
112
114
118
121
123
122
122
123
122
120
120
120
124
127
128
126
123
124
125
124
119
128
136
135
125
108
102
106
112
111
109
117
126
132
126
117
119
128
135
135
134
133
138
140
137
131
124
118
117
116
115
113
114
119
123
125
126
129
126
121
119
119
125
128
125
118
113
120
125
125
116
129
136
132
121
110
108
114
116
115
114
117
125
130
126
118
119
124
124
122
119
119
123
125
124
121
117
117
118
120
120
115
114
117
123
123
121
118
116
114
115
121
126
126
118
110
109
116
125
128
118
131
130
117
106
103
113
119
119
115
114
120
128
129
121
115
113
116
115
110
105
106
108
112
113
111
108
105
110
117
122
120
123
126
127
125
116
105
102
109
116
124
126
124
120
115
114
118
125
130
124
128
120
104
95
103
118
122
117
113
115
129
142
137
123
111
108
112
115
110
104
100
101
108
111
111
109
103
105
116
124
130
133
133
131
126
118
109
106
112
121
126
125
124
125
127
125
122
123
129
120
119
112
108
110
119
128
125
113
107
114
131
147
146
130
113
110
112
114
113
108
108
109
113
117
120
119
115
114
122
128
130
130
127
124
125
123
119
118
121
125
126
125
126
130
136
132
125
119
123
108
106
109
119
129
135
132
120
105
99
106
121
139
143
135
122
117
113
111
111
117
124
127
123
118
121
128
132
131
131
127
121
113
112
116
125
126
124
122
122
123
126
128
133
137
140
135
125
119
122
101
97
104
120
131
133
125
114
103
96
101
110
123
135
132
127
126
121
114
113
120
134
137
127
115
117
129
134
135
127
120
113
104
109
119
127
126
120
117
117
121
124
125
127
131
134
133
125
119
123
108
99
99
109
117
120
116
114
111
106
106
111
120
125
124
124
129
133
126
116
120
133
140
129
112
108
116
125
127
118
113
112
113
120
127
129
124
116
115
120
125
123
114
107
112
120
123
119
118
126
117
106
101
99
100
103
112
121
124
121
117
120
118
113
105
110
126
136
128
116
112
127
138
132
118
110
111
115
113
111
114
122
129
132
129
125
118
112
117
128
134
126
111
101
103
116
119
117
118
126
121
118
112
101
91
92
110
123
129
126
120
119
112
96
88
97
118
131
118
103
104
124
136
135
122
115
112
111
109
112
124
133
137
133
125
119
115
113
120
134
143
138
124
114
113
120
121
123
126
129
127
132
126
108
91
91
107
119
122
116
113
114
108
95
87
97
114
122
116
103
106
117
125
124
119
118
119
117
116
124
134
141
136
127
121
119
119
119
126
133
140
140
136
132
124
120
123
131
139
137
129
134
126
108
98
100
108
113
113
108
108
113
114
112
108
109
115
119
117
114
110
111
113
112
115
118
118
117
120
131
139
140
130
121
118
123
131
133
132
132
133
134
133
132
123
114
116
129
140
139
124
118
109
106
110
118
118
115
114
116
117
116
119
125
129
123
118
117
119
117
110
107
109
115
120
118
115
111
117
130
139
135
124
113
115
126
134
134
134
131
127
121
122
121
116
113
115
121
124
123
115
104
97
104
118
126
124
122
128
134
131
119
112
120
130
135
129
121
118
112
109
109
115
127
130
126
115
109
113
127
136
133
121
113
115
120
124
125
125
128
125
117
110
111
117
124
123
117
108
104
114
105
104
110
116
117
117
122
132
138
130
116
103
104
116
130
132
124
118
113
111
112
116
124
130
129
121
112
113
120
129
128
120
113
113
113
114
116
121
126
125
116
109
112
123
131
129
120
109
101
112
113
120
119
111
102
105
113
122
124
121
116
110
107
108
114
122
122
119
115
113
113
110
112
118
123
123
119
115
115
115
115
114
115
118
114
110
110
120
125
122
116
109
116
122
128
127
126
124
116
105
114
123
120
110
99
102
108
110
112
114
123
127
124
114
110
110
114
116
115
115
115
117
117
117
116
115
117
116
112
101
98
108
125
133
128
116
108
113
119
121
117
117
119
120
119
125
132
140
137
105
111
117
117
113
108
109
111
111
114
121
127
133
132
124
114
109
108
111
114
117
124
138
141
132
116
108
112
119
116
103
97
111
137
152
144
121
102
102
114
126
129
128
124
121
122
126
134
144
146
118
117
117
117
118
119
117
115
116
119
123
121
116
116
118
118
114
110
110
112
117
128
142
149
140
123
113
117
128
125
114
106
116
134
145
138
119
104
106
122
139
142
132
123
119
125
130
134
141
142
129
126
122
119
120
120
119
117
116
117
114
108
99
96
104
114
120
115
113
110
113
117
123
125
122
122
126
132
136
127
118
114
117
116
116
114
114
115
122
134
144
142
128
115
114
121
130
132
131
127
128
123
120
118
114
112
112
112
112
111
112
112
110
107
111
120
129
126
117
110
109
109
107
99
99
112
131
140
135
124
120
119
116
106
98
103
118
129
130
130
128
127
121
114
112
120
129
129
119
115
121
121
119
117
110
104
106
112
114
116
117
122
128
132
132
131
135
130
119
111
109
116
115
105
99
107
123
129
125
119
121
129
128
116
107
110
120
127
119
107
107
112
115
112
113
118
124
124
113
108
127
125
123
121
115
111
111
117
121
120
118
122
133
141
138
132
130
127
121
120
121
128
129
122
115
112
116
117
118
120
128
137
139
130
123
120
119
115
106
103
107
112
113
108
107
114
118
119
115
112
129
126
125
126
127
124
119
119
121
118
112
111
122
131
128
120
119
126
132
133
125
124
124
126
124
121
119
122
124
127
129
131
131
130
128
124
118
113
110
115
124
123
114
104
104
112
117
122
120
117
117
115
117
123
126
124
120
119
120
113
104
105
117
125
122
111
110
125
142
140
123
109
110
118
121
122
124
132
136
131
117
108
107
116
126
128
124
120
118
125
132
128
116
105
105
112
119
122
121
120
107
108
112
114
112
112
119
126
127
117
105
107
120
128
122
109
108
121
136
133
119
108
111
119
118
114
119
129
136
128
109
93
94
111
123
129
128
121
115
112
118
123
116
110
108
115
118
112
109
115
106
114
120
114
105
105
120
131
131
121
111
109
115
118
114
107
107
115
121
120
116
115
122
123
114
108
109
118
126
120
112
108
111
117
121
122
121
115
105
99
101
110
114
115
119
120
118
109
104
113
114
122
128
123
115
114
121
124
123
119
114
106
100
95
97
105
112
115
114
113
115
118
119
118
114
111
112
114
117
120
127
133
133
124
114
110
111
111
107
101
102
109
117
123
129
130
127
122
121
121
129
129
127
126
126
128
124
117
116
119
119
113
99
93
98
110
118
125
124
124
119
116
112
113
115
121
122
120
116
121
131
138
135
121
112
111
115
120
118
114
111
115
125
130
132
131
132
135
134
128
139
133
125
121
126
130
128
123
125
130
129
120
114
116
119
123
123
129
138
138
129
119
114
116
123
129
125
120
118
121
129
130
124
120
120
127
132
127
120
116
112
117
125
129
130
126
125
132
132
126
135
133
128
123
125
127
127
131
139
141
133
122
122
128
130
130
125
128
137
137
132
128
130
134
135
130
121
110
109
118
127
129
126
126
132
136
136
128
118
115
112
111
114
118
123
121
118
117
118
119
126
131
132
129
124
120
117
123
132
135
126
116
113
117
124
129
127
126
122
122
128
135
139
137
131
120
110
103
105
115
126
134
134
133
134
133
129
124
118
116
113
112
115
121
124
120
116
115
116
120
119
124
126
124
120
115
112
108
111
117
120
115
110
111
118
132
132
121
113
115
127
137
136
124
112
106
107
105
107
111
119
123
126
129
130
129
127
122
120
120
121
129
135
135
129
118
116
121
125
126
116
116
115
113
116
124
124
116
109
110
117
122
119
119
125
133
133
123
117
120
130
138
132
115
102
100
108
114
114
109
103
103
112
123
131
130
127
123
121
123
128
140
146
136
123
113
116
127
133
130
113
110
108
107
116
136
146
138
124
116
118
124
127
126
125
127
124
122
122
125
132
135
130
120
111
110
114
120
118
108
98
97
109
124
135
130
118
111
114
122
130
132
127
116
106
108
115
127
133
128
112
108
104
103
113
131
144
140
129
119
120
123
122
119
111
110
111
118
124
124
120
122
127
129
125
122
122
124
123
117
110
106
113
122
126
117
107
102
111
122
126
119
109
104
104
111
118
123
128
129
119
111
106
106
111
118
124
126
126
123
121
118
111
110
103
101
104
111
118
119
119
121
126
130
130
127
126
127
129
127
125
120
115
111
107
106
108
110
114
122
125
123
121
123
127
126
122
119
124
131
130
126
121
116
117
117
120
124
130
132
125
116
111
117
116
111
107
106
114
121
127
131
135
130
124
124
127
129
128
125
126
122
117
107
103
113
122
124
117
116
122
134
148
151
145
129
117
113
120
130
118
116
119
122
119
113
109
114
119
120
115
111
110
112
108
105
105
112
121
128
129
128
129
136
141
136
124
109
104
109
115
123
127
133
128
124
119
120
119
110
106
112
124
129
118
109
111
121
120
109
115
116
120
121
117
111
110
115
119
118
113
111
113
118
121
121
120
123
125
128
126
119
118
125
134
138
131
116
107
110
121
133
141
142
138
132
128
123
122
120
116
116
124
130
129
115
110
103
100
94
109
116
119
113
112
113
119
119
116
115
117
123
129
135
138
137
133
127
123
127
131
128
119
112
114
125
130
126
122
121
126
132
132
126
123
123
121
119
120
123
126
128
132
138
138
127
115
109
108
105
105
116
119
111
110
120
128
122
114
114
121
136
144
144
139
134
126
117
118
127
140
145
138
120
109
114
122
125
125
126
127
123
115
108
108
110
112
113
117
124
129
131
132
138
140
137
133
129
126
123
108
114
120
120
121
124
125
118
113
117
125
135
136
127
118
112
109
114
119
125
135
143
144
134
119
112
115
120
124
126
125
121
113
112
114
117
116
113
117
125
132
127
121
121
128
137
143
139
128
123
111
110
120
130
132
123
112
107
112
120
123
120
113
108
106
105
109
115
119
120
121
124
133
133
123
120
117
119
123
125
123
120
120
124
131
132
127
119
117
123
125
119
111
106
113
128
137
136
124
114
112
107
113
124
126
113
99
98
110
120
116
106
102
108
119
123
118
116
117
119
120
119
116
118
121
124
126
123
122
120
119
120
120
124
130
131
129
122
116
114
116
117
115
111
111
117
127
128
122
112
111
107
110
113
111
103
97
101
114
118
111
101
99
112
123
129
122
116
114
119
121
117
110
104
110
122
131
129
121
117
114
115
118
117
116
121
127
129
121
112
112
117
126
127
122
118
120
124
121
112
112
117
114
109
102
101
106
116
122
117
107
101
106
116
125
122
117
112
113
116
117
114
108
105
110
118
124
123
119
116
114
117
118
113
110
113
122
130
125
120
116
118
124
131
127
123
118
117
118
112
122
129
124
111
101
103
117
129
126
112
101
104
118
130
129
120
111
108
105
104
104
106
111
118
119
113
108
108
116
121
125
126
124
118
112
112
113
118
121
120
120
119
120
125
126
122
114
110
114
112
128
132
127
115
105
103
114
123
121
109
100
109
125
137
132
117
110
106
103
101
101
107
118
126
123
112
101
99
110
123
133
134
129
124
119
116
114
113
115
120
122
121
116
115
119
120
118
116
121
122
128
128
125
117
108
103
104
114
117
111
109
115
126
132
125
113
110
108
108
108
113
117
124
124
118
111
105
102
107
116
128
131
131
128
124
124
123
121
117
118
120
119
115
116
122
127
131
129
128
124
119
120
122
120
116
110
110
117
121
122
118
119
122
124
119
112
116
120
119
117
116
121
121
115
113
110
111
109
106
105
113
123
130
129
124
122
122
123
121
117
114
113
115
119
125
129
132
130
125
120
110
119
124
122
117
112
114
120
124
123
117
117
120
120
117
116
119
126
122
118
113
113
113
112
111
111
113
112
104
99
104
118
130
131
124
117
117
118
119
114
110
109
115
121
125
121
116
112
112
116
109
123
128
119
109
104
109
115
117
113
111
115
122
122
116
111
113
117
120
119
113
112
112
114
115
114
113
108
100
98
105
118
133
134
126
118
114
112
113
112
113
115
119
122
123
114
104
103
111
120
115
122
120
113
107
108
114
117
111
108
112
119
127
127
118
110
104
109
116
122
122
120
116
117
115
113
108
100
100
103
116
129
137
136
128
122
115
112
114
117
122
125
124
125
123
116
107
106
114
123
125
116
107
105
116
131
139
132
118
110
115
129
142
141
132
117
110
109
112
119
125
124
118
111
106
102
102
101
106
115
126
133
137
136
129
123
113
110
114
120
128
130
129
129
129
124
115
109
114
121
130
113
101
106
125
144
150
138
119
108
114
128
144
151
146
135
126
114
109
108
113
119
117
105
94
98
104
114
116
118
123
126
127
127
122
116
110
104
107
114
122
128
130
131
133
128
119
115
117
124
129
118
108
109
119
130
132
124
112
103
107
121
138
147
142
134
127
117
104
100
108
120
119
106
96
102
117
126
124
117
115
115
116
116
116
113
106
100
103
111
120
125
124
123
124
125
126
127
126
130
123
122
120
117
115
114
115
114
113
110
110
119
125
129
121
114
114
112
106
104
115
129
131
117
110
112
127
133
125
114
112
113
115
116
116
116
113
109
111
118
126
128
117
106
106
119
133
139
137
134
121
126
128
127
121
117
118
123
124
121
118
117
114
111
109
110
116
115
110
108
115
129
133
124
115
117
124
126
120
113
116
124
129
128
126
127
125
119
118
129
139
135
121
103
101
117
130
137
135
128
122
130
133
129
124
125
133
135
130
118
111
110
110
106
112
125
133
130
112
101
103
116
123
121
116
116
118
116
112
111
118
129
135
132
129
129
128
121
120
127
138
138
130
117
113
115
121
125
125
124
125
132
131
121
115
119
129
127
116
102
99
105
108
107
111
128
137
132
115
100
101
109
114
113
113
116
116
113
108
111
118
122
123
122
120
122
121
121
119
122
125
131
133
130
122
114
112
117
123
122
126
128
120
108
105
110
115
110
101
95
100
109
109
109
106
110
118
121
118
112
112
115
116
113
116
120
122
118
113
113
118
119
112
106
108
116
124
125
122
120
120
124
129
130
122
113
114
118
122
118
123
119
110
107
114
120
118
111
106
108
114
118
118
114
105
101
104
113
118
122
122
123
120
119
122
126
129
122
115
116
122
123
114
106
112
124
137
138
132
125
120
122
126
127
123
119
119
120
116
110
114
110
108
119
132
140
134
126
123
126
124
121
119
119
120
117
115
115
119
121
119
118
117
121
125
129
128
121
116
118
126
127
120
113
117
129
137
136
130
125
123
125
124
124
125
128
127
122
112
106
108
107
112
122
133
139
140
137
136
132
121
114
115
123
133
134
129
122
119
117
114
110
110
115
119
120
122
120
119
119
120
119
114
111
112
115
121
123
126
124
123
119
117
116
122
128
128
124
119
112
106
108
111
116
115
118
128
135
137
131
119
114
115
121
127
128
129
123
119
116
114
111
112
115
115
114
118
124
125
121
111
107
106
103
100
100
109
116
128
124
118
109
105
105
111
118
123
123
123
116
115
112
113
109
107
104
109
118
126
128
124
122
119
117
115
113
114
118
119
117
115
118
126
126
117
110
113
122
128
124
113
110
114
118
113
107
111
121
124
122
116
110
108
107
108
112
115
117
118
117
131
127
121
115
112
108
102
104
110
119
126
125
124
120
114
111
110
115
119
117
113
121
134
138
123
105
97
108
122
124
120
123
135
143
142
130
119
112
110
112
119
127
128
121
116
112
111
111
112
118
141
137
130
126
123
119
113
107
107
112
116
119
121
125
126
123
117
116
114
109
107
116
134
140
124
103
88
96
114
122
124
129
140
147
147
137
119
104
99
107
124
140
140
130
118
113
112
110
115
117
134
134
130
126
124
125
126
128
123
116
111
109
116
122
130
130
126
113
104
95
102
116
133
136
123
106
100
108
117
123
126
129
128
129
125
124
119
113
104
106
121
131
130
120
113
114
118
119
117
116
117
121
122
118
115
119
130
140
137
125
116
114
115
116
120
124
124
112
96
90
101
120
130
125
116
115
123
133
131
129
128
131
126
117
114
123
132
130
115
106
109
117
117
111
109
116
126
124
116
110
109
119
121
117
108
110
123
137
137
127
119
119
119
115
112
116
120
114
100
100
112
129
129
117
111
120
136
139
130
125
128
136
135
124
122
131
139
130
113
98
103
115
119
114
112
119
127
127
117
112
114
120
123
119
112
111
119
128
127
119
114
115
120
121
117
115
120
119
116
116
124
130
124
114
110
120
126
124
113
108
121
135
139
132
127
128
129
117
102
96
107
122
129
125
118
120
122
123
122
124
117
118
119
119
114
112
116
121
122
116
109
113
122
127
121
117
120
123
126
123
117
113
109
109
112
117
118
112
104
104
113
122
126
121
120
117
116
112
107
112
123
131
129
125
117
116
116
118
124
128
110
107
109
112
112
110
112
118
121
120
116
116
121
124
122
117
117
123
127
119
104
95
100
109
114
112
111
113
117
116
111
108
108
112
113
116
119
123
124
124
128
130
125
116
114
113
113
112
113
117
104
101
106
108
104
104
111
121
129
129
123
117
118
120
122
118
115
116
121
116
108
102
109
117
118
111
109
120
133
130
117
104
103
114
122
128
130
129
124
120
117
119
118
114
112
112
111
105
101
108
105
112
117
114
106
106
113
122
127
129
122
111
105
107
115
120
118
116
117
119
121
121
124
126
122
118
117
123
130
129
118
112
112
122
129
130
125
117
107
100
100
108
115
114
113
110
109
104
106
117
111
124
128
121
114
111
114
117
118
120
116
106
91
87
99
117
125
125
120
119
123
124
124
123
124
128
128
125
120
117
116
116
121
124
121
118
110
106
103
98
97
106
114
117
114
108
107
113
120
127
119
126
123
118
117
119
117
114
113
117
116
107
94
88
94
110
126
132
130
123
116
115
114
117
124
132
133
123
111
107
109
115
119
119
114
108
108
110
111
110
110
115
121
121
116
109
115
126
130
125
124
121
112
106
112
119
122
120
120
121
119
115
112
111
109
112
119
129
137
132
119
109
113
118
125
130
127
117
110
109
111
117
120
117
114
116
118
118
119
120
125
129
128
124
120
122
128
134
131
116
127
122
111
107
112
116
120
120
124
125
120
116
117
123
128
124
121
126
133
132
124
120
121
123
125
123
114
108
107
113
123
127
122
119
118
120
121
120
117
119
127
132
128
125
125
130
135
135
126
114
133
130
124
119
115
115
115
115
124
127
121
111
108
117
129
134
127
119
116
119
124
125
126
122
121
117
110
104
105
114
124
129
124
117
117
119
120
117
116
116
121
124
128
126
128
130
133
132
128
123
133
134
132
127
121
117
113
112
118
124
123
114
103
109
121
135
132
119
104
103
113
124
125
119
113
109
106
104
105
110
116
118
113
112
116
121
124
122
118
115
115
123
131
134
131
124
127
129
131
130
125
127
127
124
123
123
120
111
112
118
125
125
120
117
123
133
133
123
110
103
112
124
127
121
111
104
104
106
108
106
103
101
104
111
121
127
128
126
123
119
121
125
132
134
125
119
120
125
129
125
110
110
113
117
122
128
125
114
109
115
129
137
134
127
124
131
135
134
126
116
115
124
135
133
120
107
106
112
118
112
101
99
110
121
130
128
124
120
122
128
131
128
124
117
112
113
116
120
121
122
101
95
99
106
114
123
122
115
112
120
129
136
129
122
119
127
133
138
133
122
116
120
131
131
124
115
117
127
130
123
113
109
117
127
127
120
112
111
120
131
135
125
112
102
102
109
114
118
122
125
102
94
94
102
113
121
122
123
122
123
123
119
112
115
119
123
124
124
123
120
118
119
121
120
120
121
127
135
134
129
123
120
119
119
116
113
110
113
122
132
133
123
112
107
110
115
117
120
125
130
110
109
108
114
121
129
133
135
131
122
108
101
106
120
129
125
114
107
111
122
128
127
119
116
118
126
129
129
127
124
124
124
120
113
109
113
121
124
126
127
127
123
122
123
124
124
119
121
124
123
124
110
103
99
98
97
102
113
120
123
120
118
120
122
119
113
110
113
120
127
131
129
126
124
123
118
111
101
99
104
113
119
125
125
124
125
125
123
115
107
107
115
124
128
125
126
132
135
130
121
115
107
104
106
106
105
107
115
121
122
120
117
121
126
127
122
117
115
119
127
128
126
122
123
127
123
115
104
100
109
122
128
130
131
133
135
131
126
126
125
127
128
127
129
133
136
134
126
115
105
105
104
105
111
116
120
121
122
121
121
117
114
119
127
133
130
122
115
121
130
136
128
118
116
118
122
121
116
113
120
126
129
129
127
129
132
130
127
129
134
138
134
132
133
135
135
126
113
108
102
105
106
107
113
122
133
138
134
130
124
118
112
114
123
128
124
114
110
121
130
137
128
116
108
110
117
124
121
116
118
123
125
121
118
119
123
128
127
127
131
131
132
131
133
132
126
119
110
108
109
109
109
110
118
126
137
142
141
137
130
121
112
109
112
119
115
106
106
116
124
126
124
116
108
108
113
119
120
117
117
120
122
120
118
120
126
131
129
125
124
125
125
128
128
127
126
123
117
111
116
117
110
111
123
133
134
130
128
130
130
123
113
111
117
123
117
107
105
111
118
122
122
119
118
116
118
120
120
119
122
125
125
122
120
125
133
138
136
126
124
124
126
128
126
126
130
132
125
115
116
124
112
112
123
127
120
110
106
113
119
118
112
117
129
136
130
114
105
111
118
130
135
133
128
125
124
126
125
122
126
129
130
123
117
117
122
129
130
125
122
124
127
129
126
124
129
130
128
119
116
123
115
112
111
109
103
97
98
108
112
112
108
113
127
136
131
119
109
111
122
132
135
133
126
124
122
125
125
121
118
117
119
120
117
111
108
108
112
115
116
118
118
122
121
120
119
120
123
121
116
117
117
112
105
98
95
100
109
115
115
108
104
111
126
133
128
119
113
116
121
121
123
122
125
120
114
114
116
115
112
107
111
119
121
117
107
96
95
103
111
114
112
111
116
119
116
116
117
119
116
117
117
115
114
108
106
112
123
125
115
106
106
122
139
138
126
115
112
114
113
111
113
120
127
122
112
103
106
116
121
122
121
124
128
129
122
107
97
102
110
116
114
113
120
122
120
113
109
113
116
120
120
123
127
125
120
119
125
124
115
109
112
128
143
138
122
107
102
103
108
112
116
120
124
121
110
103
103
119
135
140
136
127
127
130
131
124
114
108
114
121
123
121
119
123
122
114
106
108
114
123
123
125
128
127
122
118
120
125
123
120
120
122
124
119
107
99
94
95
102
110
118
118
112
108
108
109
112
121
134
142
137
127
118
119
124
126
121
114
116
120
121
116
116
120
121
118
111
108
111
120
119
117
116
117
119
120
123
127
130
128
123
118
111
103
103
103
102
98
98
102
111
111
102
99
105
114
121
121
124
128
131
127
117
108
109
116
119
119
116
114
112
111
114
120
124
123
118
114
114
113
117
114
110
110
116
121
127
128
125
120
119
117
112
106
108
112
114
111
100
97
103
109
110
109
111
119
124
118
111
114
124
125
118
107
100
110
119
121
116
111
109
110
114
121
123
123
124
124
122
112
124
125
120
115
117
122
122
117
111
106
106
110
114
113
111
111
113
114
113
110
111
116
120
123
124
122
120
111
107
107
116
120
116
108
107
113
121
123
119
113
113
113
114
118
119
120
122
125
124
111
124
131
130
128
128
125
120
112
105
101
101
107
113
116
112
103
102
112
124
131
129
123
123
124
122
115
108
104
106
111
113
114
114
113
120
121
120
117
117
119
118
116
114
115
114
112
112
116
120
111
115
117
121
128
136
137
130
119
113
112
111
109
112
117
114
106
100
107
122
133
131
122
116
110
106
99
96
101
108
113
115
115
118
123
121
116
111
109
115
119
121
119
119
118
114
105
104
111
118
120
111
104
101
112
129
140
138
127
121
120
121
116
111
112
115
114
105
102
105
112
116
111
105
99
98
96
99
104
108
113
115
118
123
122
114
106
100
104
111
117
120
122
127
123
114
106
107
117
127
131
120
104
95
98
113
128
132
127
122
121
122
115
107
102
107
114
109
100
90
95
108
111
106
103
110
118
117
111
107
110
116
124
122
114
105
100
100
106
112
117
122
122
120
117
114
117
126
135
138
129
126
118
109
104
106
114
120
121
122
123
122
113
101
90
94
105
112
103
97
101
109
111
107
111
124
139
140
122
110
113
122
126
119
109
104
108
110
112
115
122
125
119
108
104
115
135
150
148
135
118
126
131
130
124
118
115
114
116
120
124
124
117
108
102
106
114
116
116
113
111
110
108
103
111
124
141
141
129
117
121
129
131
122
113
112
119
123
122
123
127
128
119
107
105
119
141
150
143
124
115
124
133
137
136
136
131
125
120
118
120
124
127
126
129
134
136
133
125
117
111
105
99
100
108
117
125
126
121
119
123
129
131
126
122
120
122
126
124
125
126
125
120
117
117
120
128
129
126
120
115
121
126
130
135
139
143
138
128
117
116
120
126
131
137
141
141
135
123
116
112
109
105
105
108
113
114
112
111
109
110
113
117
120
123
122
124
121
120
117
115
118
122
126
123
118
115
118
125
126
113
117
119
120
126
136
142
138
126
115
113
115
112
111
112
116
123
122
116
114
119
127
130
124
118
118
118
113
109
107
108
107
104
106
115
125
128
123
111
102
101
111
122
127
122
118
119
126
128
126
109
113
114
120
127
131
130
122
114
112
113
113
108
96
88
93
107
115
117
118
123
137
142
134
124
124
126
123
118
116
120
118
109
106
113
131
143
134
113
97
95
109
121
125
122
122
128
129
127
118
106
114
117
121
126
127
119
108
101
103
110
114
112
106
99
97
106
117
123
122
121
121
124
121
117
117
124
125
123
124
127
127
119
112
115
131
141
132
115
101
103
114
121
122
121
124
128
128
125
118
111
116
120
121
121
121
117
112
109
106
107
114
124
129
125
116
112
117
123
121
112
106
106
108
107
108
113
121
125
121
119
119
117
115
116
119
122
120
115
112
117
120
120
117
116
116
121
124
125
122
120
118
116
114
114
117
122
125
128
124
120
118
126
135
132
122
112
112
117
118
112
109
112
118
115
110
116
124
129
120
108
108
112
116
113
110
113
118
121
121
122
122
119
115
111
112
117
120
121
120
132
120
114
113
116
118
119
123
131
136
132
122
119
120
120
115
110
110
113
115
113
118
127
132
125
118
117
130
134
128
115
113
117
116
110
109
117
125
128
123
121
123
120
115
110
112
114
114
111
110
137
129
120
120
123
119
112
109
114
127
129
123
119
116
116
113
112
113
117
116
110
112
121
127
122
115
114
122
130
127
125
128
130
124
115
112
121
125
125
118
118
125
123
115
110
110
111
110
110
111
137
134
130
125
124
121
114
109
111
115
120
123
128
132
130
123
118
119
122
117
108
104
111
117
114
104
98
104
109
115
125
136
139
130
120
114
116
117
111
104
113
124
127
120
112
108
108
109
111
113
126
134
131
123
115
116
124
132
129
120
115
120
133
141
139
132
123
118
117
114
109
115
124
127
121
106
95
95
100
110
124
136
140
131
122
119
118
111
98
92
103
118
128
124
113
109
110
113
114
113
118
127
125
115
106
110
125
144
144
128
117
116
120
124
123
119
116
111
102
100
109
123
135
137
133
123
114
107
108
115
126
135
133
127
125
131
131
119
102
95
106
121
128
121
113
112
119
120
116
110
117
124
121
113
102
107
122
135
135
125
117
113
110
107
105
106
107
102
92
92
105
120
126
127
130
136
138
128
118
117
121
127
126
122
127
137
141
128
114
109
119
129
128
116
110
115
125
127
123
119
117
120
119
113
105
107
118
125
123
116
114
116
118
114
108
107
107
103
99
99
107
111
107
103
112
131
139
135
117
106
110
118
122
120
124
132
136
127
118
115
124
132
129
120
117
119
125
129
134
138
114
114
114
111
105
104
111
119
120
115
115
121
126
125
118
112
111
111
110
110
109
108
100
94
100
115
125
120
106
97
106
115
122
119
117
120
125
126
123
118
121
126
129
130
125
122
118
120
128
140
110
110
112
109
104
100
105
115
121
123
121
122
123
120
117
117
117
120
122
118
114
111
106
104
107
108
108
109
106
106
113
120
124
119
113
114
123
128
127
120
118
121
128
130
128
122
116
114
116
118
112
116
119
117
112
109
112
117
121
127
124
117
108
109
117
123
124
122
123
127
126
122
117
119
119
115
111
115
119
123
117
116
116
121
122
122
123
127
127
127
125
125
123
120
119
121
122
117
111
110
118
127
129
125
121
121
120
119
119
122
120
110
103
106
125
134
129
120
118
127
129
128
127
126
124
124
124
125
131
128
116
105
108
123
134
133
124
119
121
125
127
122
116
112
111
116
121
120
120
121
124
133
130
123
119
119
120
118
114
114
114
107
101
107
120
129
127
115
107
114
123
128
127
126
123
122
122
123
125
119
108
99
105
123
133
131
122
118
120
122
116
113
112
111
108
105
109
116
125
130
125
127
123
115
114
116
118
118
117
116
111
103
101
105
112
117
115
108
103
103
113
124
130
127
119
111
109
110
113
111
108
104
107
115
120
119
117
120
122
121
113
112
114
111
103
100
105
114
122
124
121
119
115
113
116
120
122
121
123
120
112
103
103
108
113
112
108
104
104
105
112
118
127
122
110
99
97
102
107
111
112
110
110
109
106
107
112
118
121
123
125
125
119
109
98
100
113
124
124
116
121
113
108
113
121
126
122
119
120
121
114
105
107
117
124
123
112
104
105
109
116
117
115
111
101
100
101
108
115
119
117
114
111
108
105
106
110
112
117
124
133
135
123
109
100
108
121
126
124
119
128
118
113
117
123
124
116
113
115
121
120
112
110
118
129
130
120
108
106
111
117
115
108
101
99
103
115
122
125
121
119
114
112
112
114
116
112
112
114
116
123
126
123
120
117
117
119
121
124
130
132
127
122
123
123
121
116
112
116
124
126
121
116
113
119
122
120
118
113
112
112
112
109
107
110
115
120
124
125
122
120
116
114
113
116
120
122
118
114
111
110
112
120
128
129
123
117
115
123
132
130
130
128
125
123
121
118
115
116
121
126
127
124
115
108
108
120
129
127
117
109
111
122
127
124
117
116
116
118
121
121
119
115
114
117
122
126
126
121
115
109
111
116
125
126
120
115
112
113
119
120
122
121
120
121
122
119
114
112
115
122
130
132
125
117
116
123
136
137
121
109
111
126
135
127
113
106
109
117
120
119
119
119
117
120
123
126
126
126
125
123
117
113
110
112
114
114
112
110
108
113
111
110
110
115
122
119
116
115
120
121
121
123
125
132
135
132
129
124
115
109
111
122
124
117
107
106
113
121
118
112
111
120
128
132
131
126
120
120
124
126
120
110
102
102
111
114
114
112
111
111
106
106
111
116
123
122
121
123
126
120
111
109
123
141
145
132
113
104
108
114
115
114
110
105
107
115
124
126
118
109
107
115
128
136
134
124
117
120
123
123
117
111
108
110
115
116
119
121
121
109
107
110
119
123
125
122
119
121
120
114
105
108
125
142
141
122
104
102
114
124
124
115
109
111
118
124
127
127
120
112
107
110
117
121
123
122
121
127
130
121
114
113
117
122
123
121
122
124
124
125
110
101
104
111
113
115
116
115
112
113
117
121
122
118
116
122
127
131
133
133
131
123
114
111
111
115
116
115
117
120
123
121
120
120
122
127
127
123
123
126
127
121
114
118
131
137
133
125
124
114
103
98
103
109
111
105
104
104
109
113
116
119
122
120
114
109
110
119
131
134
129
121
116
113
109
107
109
114
122
123
121
113
113
122
129
129
119
115
122
133
133
117
107
114
132
143
142
134
132
111
101
95
100
109
113
108
101
102
108
114
113
112
117
119
111
101
101
116
129
134
126
119
120
122
122
116
111
113
120
124
121
118
122
131
137
133
122
114
117
124
123
113
107
110
120
127
126
128
129
116
104
95
97
109
116
118
113
116
120
118
109
104
110
116
114
108
109
120
127
124
112
109
117
129
135
131
120
111
110
115
122
129
134
138
139
135
125
116
114
114
114
115
114
111
108
108
109
111
116
118
106
98
98
104
113
120
127
133
133
124
111
108
115
121
118
117
116
123
124
114
104
100
106
118
128
129
120
111
106
112
122
129
133
133
133
133
127
118
114
113
119
129
132
128
121
113
108
107
111
119
107
102
102
104
109
115
126
135
135
127
123
125
132
135
124
114
112
115
118
114
108
104
103
105
109
117
118
114
115
120
125
125
119
118
121
126
123
118
118
123
134
144
146
141
136
128
120
109
113
121
110
107
110
111
107
109
116
124
126
124
125
135
146
141
127
110
101
106
113
113
116
116
112
106
105
111
116
118
124
127
129
123
115
108
109
113
115
114
121
132
140
142
138
134
131
130
124
119
119
121
118
120
119
114
109
104
107
113
116
119
122
132
139
138
127
115
109
111
112
111
114
119
123
117
111
110
113
116
117
117
119
119
117
112
105
97
98
108
117
126
124
118
114
113
118
120
121
123
126
119
120
123
123
119
111
104
102
107
112
116
117
122
128
128
125
122
124
124
116
108
109
120
131
128
116
106
107
110
108
104
106
114
122
124
112
94
86
95
111
117
111
100
100
109
116
117
120
124
128
109
106
112
124
128
121
110
107
109
112
113
116
123
128
127
122
120
124
127
123
118
117
126
137
136
122
107
103
108
113
112
109
112
122
128
126
111
95
96
108
116
113
107
110
119
125
123
119
121
125
108
98
107
128
141
136
119
110
111
113
112
113
121
128
127
119
112
114
123
132
136
133
131
132
132
124
112
107
115
125
130
123
114
115
124
133
126
113
103
110
121
124
121
119
124
126
120
110
107
112
113
107
115
132
144
139
123
112
113
116
118
113
109
112
115
114
112
112
119
131
139
136
126
117
118
124
123
120
121
125
127
124
115
112
117
124
126
117
111
116
124
130
122
116
116
117
111
101
99
106
115
119
121
124
127
126
120
115
115
120
121
117
108
100
101
108
113
115
116
116
119
120
117
110
112
120
127
131
125
119
115
117
117
115
113
111
114
117
117
119
122
124
120
115
115
116
113
113
116
119
120
123
119
114
109
115
119
118
116
117
119
120
115
107
100
103
112
116
113
103
100
108
113
118
117
118
123
127
123
113
109
114
117
116
112
110
112
119
120
117
115
115
117
115
118
123
128
135
138
140
124
124
122
113
114
121
125
123
115
111
110
115
119
119
112
110
109
112
113
108
104
106
112
120
122
121
121
119
119
116
115
114
113
112
111
116
122
122
119
112
111
112
114
114
117
123
131
137
137
135
118
124
125
126
128
130
125
115
106
104
106
110
114
121
124
117
107
107
114
123
120
113
109
113
120
120
116
113
118
124
123
113
102
103
111
121
122
115
106
107
110
114
116
114
116
120
120
119
117
117
106
119
127
128
128
125
113
102
99
104
110
110
106
109
116
119
113
108
113
125
124
113
107
108
115
117
110
109
119
127
122
110
98
102
112
116
113
103
102
106
114
117
121
124
126
120
111
107
111
116
104
116
124
118
110
107
105
106
107
111
115
111
98
92
101
111
119
118
114
111
112
110
108
111
119
119
112
109
115
119
116
111
104
110
114
111
106
107
112
117
117
117
120
126
127
118
107
107
116
125
113
116
117
108
99
102
111
119
118
114
114
110
95
85
86
105
122
128
116
103
100
106
112
118
123
124
119
112
106
106
111
117
121
121
115
111
115
122
125
122
116
115
117
118
115
111
114
121
126
128
114
115
111
107
105
109
116
120
116
113
113
112
103
91
87
103
122
129
122
107
102
106
113
117
120
121
122
116
105
104
113
125
130
122
113
113
123
129
124
113
112
115
117
110
104
113
129
138
132
124
113
110
108
111
116
119
115
110
107
110
117
122
122
115
107
107
118
126
128
121
113
105
102
104
111
118
124
124
119
117
125
135
131
119
109
112
123
127
120
110
111
117
119
113
115
123
138
141
130
119
113
107
105
110
117
122
119
114
113
117
125
134
140
138
130
118
115
122
128
128
116
103
96
100
110
118
124
129
130
133
133
131
127
119
113
114
117
122
122
120
118
117
118
120
125
130
133
129
126
119
111
107
106
110
117
124
133
136
133
130
130
136
142
143
135
121
116
119
123
125
119
110
106
108
111
115
120
122
127
129
128
126
123
123
122
119
118
121
124
124
119
116
118
122
123
124
123
124
126
125
108
109
113
118
122
129
140
143
138
128
123
125
125
120
116
117
119
119
114
112
118
127
130
123
114
110
107
110
115
123
128
125
121
120
123
127
128
122
116
112
109
113
121
119
113
109
116
126
129
127
101
110
117
120
124
128
127
122
113
110
114
114
108
99
98
112
123
119
107
96
108
130
143
135
119
106
105
108
115
128
138
134
121
110
114
128
134
123
103
90
93
109
118
115
106
106
116
125
129
125
105
116
120
119
117
115
108
98
92
95
104
114
114
106
101
107
117
117
108
94
95
111
128
129
116
105
107
114
123
132
140
135
124
113
114
125
128
119
102
89
94
109
114
112
108
110
117
123
126
125
120
123
121
117
112
111
108
102
100
101
108
117
125
125
118
109
106
112
114
107
97
97
107
116
112
109
112
122
124
122
118
121
127
129
128
126
120
114
107
107
112
115
113
110
111
114
119
121
123
124
129
125
120
119
119
119
119
118
120
120
118
119
125
130
126
113
101
108
118
120
111
107
111
118
117
114
117
123
125
113
104
108
125
136
137
128
119
118
117
120
124
126
123
118
118
119
120
121
122
124
128
120
117
123
129
129
123
121
124
127
123
117
116
121
122
116
109
109
114
119
117
117
123
126
125
123
123
127
129
115
105
107
117
122
121
119
121
127
122
121
122
127
126
121
118
119
124
126
125
126
123
115
113
122
127
126
117
112
117
124
122
116
114
117
121
120
115
113
115
118
117
114
116
121
124
128
134
135
131
121
116
116
114
104
96
101
116
126
125
117
117
119
117
111
109
115
124
129
134
133
122
117
115
115
115
115
115
117
120
121
119
120
120
123
121
119
116
118
124
129
120
112
104
107
116
127
136
136
129
124
127
130
125
107
95
96
113
123
123
112
112
115
114
112
110
112
118
128
133
133
128
126
119
109
103
106
117
128
129
122
118
121
125
128
124
116
113
118
132
138
128
116
108
111
119
123
124
123
120
120
127
135
134
124
113
113
119
121
116
109
111
120
128
126
118
112
111
119
123
124
139
134
122
109
101
104
115
128
130
122
119
119
122
123
120
115
112
116
122
126
122
118
114
123
127
120
107
100
104
111
121
126
124
124
125
128
127
120
113
114
122
133
138
131
118
112
114
119
121
117
145
133
121
112
107
110
114
117
118
117
118
118
119
119
119
118
116
114
108
103
101
102
111
122
128
122
111
102
102
109
109
108
108
115
125
130
127
120
117
122
132
134
128
117
110
113
121
126
125
124
134
124
119
115
115
116
116
114
112
112
115
122
128
129
126
121
118
115
103
98
96
99
104
108
114
122
129
126
119
111
106
103
108
116
124
129
128
122
122
126
128
124
114
108
109
116
122
127
130
134
119
119
119
116
113
114
116
114
110
110
116
125
133
131
125
118
118
118
117
115
115
113
105
97
100
118
136
138
130
115
112
116
123
124
123
123
126
129
126
120
112
112
115
121
123
119
116
117
124
130
115
119
122
119
112
112
113
114
112
113
120
123
123
117
114
116
119
124
134
137
137
126
109
96
101
116
127
130
121
113
115
126
132
128
119
114
121
126
124
116
111
116
125
132
129
123
116
116
117
118
120
129
132
128
122
121
121
117
116
121
124
120
113
107
111
119
124
126
138
145
141
125
107
103
110
119
123
117
112
110
112
120
125
126
121
114
109
111
119
126
130
128
125
120
118
121
127
129
122
116
131
137
136
132
131
131
127
121
119
122
123
120
116
115
122
126
124
121
124
128
126
118
107
109
114
121
122
117
119
116
109
103
112
125
132
126
110
108
118
138
143
130
114
104
109
123
132
131
125
122
135
138
134
127
122
120
118
116
116
116
118
120
126
131
131
126
114
105
103
110
116
121
121
117
112
107
111
119
128
129
118
105
107
124
138
138
127
123
128
135
128
115
110
111
118
123
120
116
116
121
131
134
130
124
117
111
109
115
121
120
115
110
117
128
126
120
109
100
97
102
118
133
140
130
110
93
93
108
125
134
129
117
116
124
134
139
138
136
129
120
110
109
116
125
126
119
111
107
108
114
122
124
126
126
123
116
116
123
132
131
117
102
99
111
117
116
111
101
100
104
120
136
142
131
110
92
91
106
121
128
128
121
120
125
128
129
130
130
122
113
108
115
122
122
112
107
109
112
112
112
116
112
114
123
129
128
123
124
131
132
120
103
96
107
118
122
115
105
104
109
119
125
125
121
110
105
108
118
124
120
115
114
120
127
127
126
122
121
119
116
117
118
120
108
97
99
108
114
114
117
114
105
104
115
127
128
121
115
119
125
125
120
115
119
124
119
115
111
109
111
113
113
112
112
110
113
122
130
128
120
108
106
116
128
133
128
121
116
117
118
118
114
110
109
105
105
106
103
110
122
116
107
105
114
120
120
115
113
116
123
128
132
133
127
117
108
113
121
123
116
111
111
114
112
110
114
122
128
125
117
110
111
117
127
131
129
121
116
114
113
112
110
112
121
123
117
105
98
107
122
119
114
112
115
118
118
116
118
121
122
122
126
132
125
108
98
110
130
139
129
113
109
114
119
115
115
119
122
122
122
123
126
126
124
119
121
123
118
116
115
116
118
125
129
127
119
112
105
109
118
127
122
115
113
116
120
124
132
131
122
110
108
118
123
115
105
109
127
139
131
112
106
112
119
120
117
119
122
125
126
130
133
130
126
123
124
124
120
116
116
123
129
129
124
117
115
117
118
119
118
137
130
119
111
114
121
130
136
138
130
113
100
106
123
135
131
119
113
115
116
108
105
110
117
119
117
119
123
127
125
120
121
128
134
138
136
126
115
105
103
114
124
126
118
110
113
117
122
121
120
139
132
121
114
114
117
119
124
132
135
125
110
107
124
147
148
122
96
88
97
108
113
115
118
119
117
116
124
129
123
111
107
118
132
143
138
123
110
102
101
106
114
120
122
121
116
113
112
115
121
129
124
123
123
121
112
100
99
111
126
130
124
119
127
143
143
121
95
86
97
115
125
130
129
124
118
115
123
129
125
112
104
108
119
127
123
114
116
123
123
116
113
118
128
130
119
108
105
113
122
116
109
106
119
131
133
125
117
112
113
118
121
120
117
115
117
127
135
133
123
112
111
114
117
125
134
139
137
127
119
119
121
122
122
120
125
130
133
133
139
146
138
120
105
106
118
126
119
113
117
112
104
104
113
123
125
116
106
105
108
113
116
118
119
117
117
119
123
126
125
119
112
109
109
113
122
128
129
126
124
123
120
114
113
118
128
126
116
110
117
134
136
118
98
97
116
127
130
125
125
115
105
97
101
111
120
115
105
102
107
112
113
114
116
115
111
106
107
115
122
118
107
105
110
118
123
124
123
121
124
125
121
116
115
121
124
119
107
99
106
120
127
119
105
105
115
126
133
134
133
122
110
97
96
107
117
113
103
102
108
114
112
112
112
114
112
108
110
118
119
111
104
107
120
131
134
129
121
115
116
117
122
126
125
123
120
115
112
112
114
116
121
123
121
117
118
123
128
130
129
120
113
107
103
102
103
101
101
106
111
114
116
116
118
118
117
118
120
124
122
115
111
114
122
127
127
124
117
110
106
110
120
126
124
120
114
113
117
121
116
115
118
124
126
124
121
121
124
124
117
112
109
111
108
98
90
93
104
114
118
117
120
126
130
129
122
116
117
119
118
117
116
117
113
109
107
108
111
109
106
113
121
125
119
110
109
112
113
114
113
114
119
124
123
123
121
123
123
121
113
104
104
110
110
103
97
104
118
126
124
122
124
132
137
132
121
113
108
108
110
109
110
111
110
102
100
106
111
113
115
122
126
124
118
113
113
110
107
103
109
118
122
121
116
115
118
122
123
122
122
104
108
117
120
119
117
120
127
127
125
125
129
131
131
124
119
114
113
111
107
100
102
110
114
112
109
109
112
114
114
116
120
122
122
122
121
110
103
103
114
122
121
111
106
112
118
121
120
124
131
111
115
123
129
133
129
121
115
114
120
128
131
127
119
111
110
116
123
121
111
102
102
117
128
127
120
112
110
111
110
109
109
115
119
124
126
119
111
114
123
126
117
101
98
110
125
125
122
124
128
112
107
113
126
135
130
112
102
103
114
122
127
123
117
110
109
115
118
119
115
108
108
119
133
138
130
116
108
109
115
116
111
107
108
117
127
127
120
116
120
123
116
102
99
110
127
132
127
123
120
111
94
96
115
133
131
114
101
101
110
115
117
119
122
125
123
116
115
118
120
119
108
106
114
128
132
123
111
111
121
129
122
110
102
111
123
126
119
110
113
121
123
113
105
111
124
130
127
121
115
105
94
96
114
130
132
122
109
107
111
111
109
109
120
133
137
133
129
131
133
128
111
96
95
111
125
125
117
114
116
122
122
120
116
116
118
115
111
109
115
125
130
121
113
113
122
127
124
119
118
104
110
115
121
122
122
118
111
109
113
113
110
105
109
118
130
136
137
137
135
131
118
107
102
107
117
121
121
115
109
106
112
124
130
130
120
112
111
115
119
126
128
124
121
121
123
123
122
122
126
112
122
126
121
112
108
110
111
111
115
118
121
117
108
102
109
120
129
130
123
123
126
127
121
116
115
116
119
115
109
104
109
119
130
133
128
123
120
119
120
120
122
124
125
124
123
121
120
124
130
120
120
119
113
110
111
114
112
111
114
121
132
135
120
110
104
111
118
120
119
115
119
124
122
119
115
113
116
118
119
116
117
117
124
130
130
128
123
119
114
115
120
125
126
123
121
118
117
117
121
123
115
107
108
112
118
114
107
101
107
120
132
138
133
126
120
116
120
123
123
116
106
103
108
115
117
116
120
128
132
127
117
113
112
118
122
118
113
106
110
116
122
127
128
124
122
118
115
112
115
117
118
114
109
110
111
104
98
96
104
117
125
124
124
126
130
130
131
135
131
121
104
95
102
117
121
119
123
136
138
127
114
105
109
114
113
106
102
104
111
119
122
129
131
132
126
118
113
114
117
108
122
127
119
106
100
100
104
106
111
115
114
107
108
117
130
138
138
134
128
121
108
105
114
125
124
120
121
132
132
123
113
110
113
115
111
105
109
117
123
120
118
119
127
133
126
116
112
117
121
102
118
128
125
112
108
115
123
120
114
113
110
105
106
114
127
137
135
127
120
117
117
120
125
128
122
112
108
111
112
116
118
124
122
118
116
116
123
127
123
118
113
113
117
122
123
115
111
113
116
104
111
118
120
121
124
129
128
120
111
110
112
114
116
119
124
130
129
122
118
117
120
123
126
122
111
101
94
93
101
110
119
124
121
118
119
126
125
116
109
108
114
116
114
116
122
124
119
113
113
112
106
105
110
123
130
131
125
116
110
113
117
124
127
123
116
115
118
121
120
116
117
121
122
119
111
102
99
102
108
117
122
120
114
112
116
118
113
101
96
107
117
121
118
118
125
129
122
113
113
115
105
98
100
111
121
126
125
122
121
120
123
126
126
117
103
98
108
120
122
116
110
113
118
119
118
117
119
124
129
129
125
119
114
113
114
111
105
100
103
110
117
119
119
119
121
123
118
112
110
115
110
102
98
100
107
122
133
135
133
129
129
127
122
109
96
95
106
119
123
118
113
111
114
116
119
119
122
128
131
131
125
121
119
120
117
111
109
112
115
117
114
113
110
110
110
115
113
111
104
115
116
114
105
100
104
118
128
131
131
131
132
127
120
110
106
110
114
112
112
116
118
117
109
109
106
105
107
111
118
127
127
122
119
120
118
116
112
115
118
116
115
115
109
100
98
105
112
111
103
118
122
120
113
107
107
111
114
114
119
129
133
127
122
119
125
125
115
100
92
103
118
125
119
108
99
95
94
102
116
128
130
121
111
110
114
116
114
109
109
115
123
125
116
101
94
99
108
112
109
120
122
117
115
116
118
116
111
109
114
123
129
128
126
127
129
126
114
96
88
96
114
127
128
118
111
108
109
112
116
126
129
123
115
113
114
115
112
109
110
120
125
125
116
111
105
106
109
116
122
115
115
114
116
120
128
130
125
119
115
115
115
121
124
124
120
115
111
110
106
106
112
121
125
125
122
125
126
122
115
111
117
124
131
129
126
122
119
121
124
123
118
109
107
113
122
124
123
123
125
107
111
115
119
126
131
129
126
122
115
109
107
111
117
119
113
107
112
121
125
121
113
112
115
117
119
123
127
121
110
99
106
119
133
137
138
136
133
132
128
124
115
107
105
113
125
130
128
129
129
106
111
118
123
127
124
118
115
115
115
109
103
106
112
118
115
111
114
120
124
121
113
109
107
107
110
114
118
115
106
99
104
112
120
125
131
135
132
125
120
119
116
112
109
110
118
124
127
130
131
113
111
113
120
121
116
112
112
116
119
114
107
106
111
119
119
116
114
115
119
119
113
105
103
108
113
119
120
115
108
105
112
113
112
109
113
123
124
119
116
115
117
115
111
109
113
119
124
128
128
118
108
105
105
108
107
113
117
121
121
119
113
110
112
117
118
116
115
119
124
122
113
100
99
113
127
137
136
129
120
119
123
124
119
111
110
117
121
119
116
115
117
118
115
113
114
116
121
124
125
124
111
103
100
103
108
113
117
119
120
120
119
115
116
116
114
112
116
126
137
133
116
100
102
117
130
137
137
133
131
129
128
127
125
123
122
123
125
124
119
118
121
125
125
121
115
115
117
121
124
137
124
114
111
112
112
112
108
112
118
122
121
120
121
122
119
113
114
124
133
129
117
111
117
124
118
108
110
118
123
121
114
112
118
124
129
126
123
123
124
126
131
132
126
119
113
112
115
120
126
143
129
122
123
124
122
114
108
110
116
120
122
124
126
128
124
118
115
114
114
113
116
125
132
126
106
88
92
108
114
108
98
100
113
124
125
116
111
114
122
129
131
125
117
111
111
112
114
118
125
131
123
121
124
126
127
123
117
113
114
117
124
127
128
126
121
118
119
115
110
109
117
129
133
121
109
104
112
121
117
105
99
106
118
125
119
110
105
112
121
123
119
111
108
111
113
111
112
115
118
119
121
120
119
120
125
126
120
114
111
115
124
127
124
117
116
119
125
128
126
123
121
122
116
111
117
127
138
135
123
113
112
122
127
122
114
108
112
117
120
114
109
112
118
122
118
112
109
114
117
120
124
123
120
120
124
125
121
115
114
120
124
123
116
111
114
119
125
136
137
133
123
106
99
106
119
133
133
125
117
117
125
130
124
115
107
107
116
122
121
115
114
121
126
127
120
113
112
117
118
122
125
125
122
124
126
128
124
122
124
126
125
121
112
110
115
119
123
132
136
127
111
92
90
105
118
122
115
108
110
118
128
130
124
116
107
103
107
117
127
130
126
122
119
117
117
116
120
122
121
123
124
124
124
124
125
127
126
126
127
126
126
125
123
120
116
114
119
126
126
117
105
96
98
109
117
118
113
112
116
121
124
123
125
123
113
102
99
110
128
135
125
112
106
111
122
123
120
118
120
122
123
124
124
119
117
115
119
126
124
122
126
137
140
130
119
113
118
125
126
122
119
117
114
115
116
118
122
129
132
130
121
117
125
131
127
113
104
107
121
123
116
111
114
126
129
122
109
107
116
120
121
123
123
116
106
105
114
126
129
124
123
132
139
133
125
122
125
128
127
131
134
135
130
123
118
121
125
131
134
127
118
116
126
134
134
126
117
109
107
107
113
124
136
140
132
120
107
105
112
113
116
121
123
117
108
107
118
136
140
128
115
111
117
121
125
126
128
128
126
128
131
134
134
130
127
124
125
124
120
115
115
120
128
132
131
127
122
113
105
104
116
134
143
135
126
119
114
108
109
106
112
117
119
117
114
116
125
139
141
128
109
101
103
107
113
119
124
125
119
115
115
123
134
141
138
131
128
124
117
112
110
119
127
128
123
123
126
123
114
110
114
123
124
117
113
115
116
111
110
108
112
114
116
117
115
117
124
131
131
127
120
116
111
106
105
112
120
122
113
106
107
120
134
139
137
134
129
126
121
113
111
115
122
118
117
120
124
127
122
115
109
108
110
111
113
112
108
109
112
113
112
113
117
118
115
112
116
125
128
129
133
134
129
116
106
113
124
125
115
109
112
121
125
121
120
124
128
125
117
113
113
115
118
115
117
119
119
120
120
117
114
112
112
115
113
110
105
105
113
115
107
109
117
121
116
111
119
130
133
127
125
131
131
118
108
114
127
131
122
114
115
118
111
105
108
123
128
123
115
115
118
120
119
117
121
122
117
113
113
122
130
132
126
120
115
111
112
113
116
119
107
107
113
121
120
121
131
141
136
118
104
109
120
118
109
109
119
127
124
114
108
104
103
105
116
133
139
134
123
119
123
124
125
124
126
124
115
105
106
122
139
144
133
120
115
118
125
128
127
137
125
116
111
115
119
125
135
143
136
114
96
97
117
129
125
114
112
118
121
113
103
102
111
118
126
136
141
138
129
121
119
125
130
129
124
120
112
101
99
110
128
138
130
120
116
122
130
131
129
150
143
129
116
113
112
115
123
132
134
125
111
108
122
137
140
124
111
112
115
113
109
115
124
131
126
120
126
132
132
123
119
123
130
129
121
112
107
103
101
106
113
122
126
123
118
116
120
123
124
140
140
137
128
118
109
105
107
116
127
134
132
128
128
135
134
121
109
105
110
114
122
132
135
130
116
105
111
125
132
128
123
124
129
124
111
107
113
121
121
114
112
116
123
121
112
104
106
114
122
103
98
105
120
132
127
117
109
115
124
132
132
128
121
115
113
119
121
113
100
91
97
108
122
137
149
150
141
124
114
109
112
111
112
114
116
119
120
123
131
139
137
123
109
108
116
120
117
113
115
110
105
108
118
125
127
123
121
127
131
129
123
117
113
113
117
124
127
122
113
102
99
104
112
122
136
141
137
123
116
117
121
120
116
116
123
126
120
113
119
134
136
123
102
97
107
117
119
116
113
122
116
108
109
120
128
133
131
128
125
119
114
110
110
112
116
119
123
124
121
108
102
103
109
117
124
126
124
122
125
129
130
126
116
111
113
115
117
117
125
138
143
132
114
106
111
121
128
128
125
120
116
109
109
120
133
133
122
111
105
107
112
115
116
114
112
113
119
122
119
114
109
113
119
119
120
119
120
122
125
129
129
125
116
106
97
102
116
130
140
145
144
137
128
120
122
128
135
136
131
108
114
120
125
127
128
120
106
94
91
97
110
116
119
114
111
110
113
116
119
121
128
132
129
121
117
117
119
119
117
118
122
123
117
106
103
108
124
134
139
135
129
124
120
119
121
129
137
137
127
103
111
127
131
123
112
109
106
97
90
93
102
113
117
114
113
109
109
111
115
122
132
136
129
119
115
119
121
117
111
112
119
122
119
114
115
124
127
126
120
115
112
109
108
109
117
125
132
132
121
103
110
120
120
111
108
115
122
116
104
97
102
110
114
114
112
109
107
108
110
117
125
130
125
117
117
121
123
117
110
112
120
122
120
119
126
128
124
115
110
109
111
109
110
111
117
123
125
125
121
107
109
112
112
111
118
130
135
127
117
114
116
114
110
104
104
108
111
111
113
118
126
130
125
118
117
121
121
116
111
112
118
121
117
118
124
125
121
116
118
119
118
111
111
121
127
124
120
118
121
111
111
113
116
122
128
131
128
123
123
127
132
122
110
100
102
110
114
115
117
122
128
130
125
120
120
120
118
113
112
115
118
117
111
114
121
125
124
124
128
130
122
111
107
118
128
125
117
113
118
116
113
115
120
126
125
117
114
114
120
128
131
123
116
110
113
115
113
111
111
112
111
110
115
120
123
123
115
113
117
125
122
110
101
106
121
133
131
125
124
129
129
114
105
107
117
124
120
114
114
118
110
107
114
121
121
113
108
110
113
117
120
121
126
130
131
120
111
104
102
98
85
78
90
110
126
124
115
114
122
131
127
109
95
100
117
129
129
116
112
118
123
116
106
102
113
126
131
126
117
115
107
100
106
114
123
121
117
112
111
110
112
120
132
141
138
124
114
110
110
104
87
73
82
103
117
120
115
115
121
127
126
118
105
102
107
113
118
115
111
111
113
113
110
112
119
127
134
132
128
107
111
109
109
112
117
120
119
115
112
111
112
118
123
126
128
126
126
129
131
128
118
106
102
104
106
109
114
117
121
122
123
124
123
115
108
108
113
117
115
110
110
113
116
120
121
123
122
125
129
104
118
124
120
110
106
109
113
116
117
120
121
118
111
107
114
126
134
133
134
137
140
135
126
114
107
110
116
122
123
121
121
124
130
127
121
117
118
120
122
118
117
121
125
124
119
110
105
109
118
107
114
119
118
109
103
105
109
113
118
124
130
128
116
107
112
128
135
131
122
123
130
131
125
118
116
118
125
127
124
119
117
118
124
125
123
119
120
123
127
129
128
133
134
127
120
108
103
102
110
117
108
102
99
102
105
109
110
108
112
122
131
131
123
119
123
131
135
131
118
111
111
113
116
118
121
127
130
129
122
114
112
116
120
121
117
114
116
121
127
131
129
132
133
129
124
119
116
115
116
123
110
95
89
94
105
114
116
113
113
119
125
123
121
123
127
134
135
132
127
119
112
112
116
122
124
124
127
129
123
114
114
119
122
121
116
111
116
120
124
121
119
120
124
127
124
122
125
127
127
123
120
113
102
98
106
121
132
130
123
120
116
110
111
119
126
127
128
130
131
131
125
124
128
128
123
118
119
127
128
122
121
125
129
124
115
109
112
120
123
118
112
111
117
124
123
116
114
118
126
114
125
130
122
112
114
127
141
143
133
123
117
113
118
123
124
117
109
112
124
130
128
127
129
130
123
115
112
119
122
120
118
121
124
122
115
108
110
118
122
121
115
113
116
123
123
114
104
103
117
113
118
126
125
122
122
129
136
138
132
124
121
124
131
135
128
115
105
108
116
122
123
122
124
126
122
115
109
108
107
107
106
106
110
114
115
111
106
108
114
121
122
117
117
121
126
119
108
103
114
115
113
113
118
123
126
128
130
130
126
119
114
121
128
136
129
117
110
110
113
116
116
120
121
119
116
113
108
104
104
104
106
104
107
112
116
111
103
99
107
120
127
122
115
116
119
118
109
105
113
116
114
113
114
119
123
126
130
133
129
117
108
106
112
118
118
118
117
116
114
113
116
121
120
114
109
108
109
110
114
120
121
117
115
115
116
110
100
95
104
117
126
122
110
103
103
105
109
107
109
116
122
120
113
110
112
124
132
134
134
126
116
106
100
98
104
113
119
120
118
116
118
120
117
112
109
107
109
115
120
126
126
121
117
117
116
109
101
98
105
114
115
114
109
102
101
107
111
109
101
124
133
127
112
99
100
111
123
130
137
140
135
123
109
102
101
111
115
117
120
121
119
113
110
112
114
114
109
109
110
114
114
111
109
111
111
108
107
110
113
112
111
112
113
112
116
121
121
114
104
139
140
127
111
98
97
104
114
126
137
144
142
131
124
120
117
113
111
110
119
125
121
111
105
112
119
120
109
103
100
105
110
108
108
107
107
108
110
117
122
121
119
124
125
125
123
123
121
118
118
136
129
117
112
111
114
118
122
129
135
137
128
122
125
129
128
116
109
109
122
130
126
117
113
118
127
127
119
108
101
105
110
113
114
113
112
110
110
118
126
131
128
127
126
126
127
124
120
119
121
109
109
109
114
123
131
135
134
132
129
120
111
109
114
122
121
112
110
118
127
132
130
123
123
126
132
132
126
117
110
106
109
112
116
118
123
118
115
116
123
127
124
118
115
123
129
131
126
123
121
91
104
114
117
118
122
125
126
123
117
110
105
107
112
114
113
110
113
121
128
130
126
121
121
123
126
127
123
118
112
109
108
104
103
111
126
131
126
120
118
116
113
107
105
112
123
129
130
128
127
99
117
125
120
110
103
105
111
115
113
110
108
110
115
118
117
114
113
116
118
119
116
111
108
109
110
112
111
111
109
110
110
106
104
113
128
136
134
124
116
113
112
110
108
111
117
120
122
125
129
117
123
124
119
111
106
105
113
119
118
114
110
110
116
121
121
119
114
111
111
112
111
105
99
98
101
103
107
107
105
108
114
122
127
131
132
132
128
122
117
117
120
121
120
119
118
118
113
110
112
118
110
107
111
117
118
118
120
121
122
119
112
107
110
119
123
121
117
116
116
114
107
97
96
105
111
114
110
108
106
107
117
132
143
142
133
125
120
119
120
122
122
123
124
125
126
120
113
105
103
106
98
97
108
122
125
119
112
114
121
123
118
108
107
117
122
120
118
120
125
120
106
96
102
117
126
124
117
112
111
111
114
122
130
134
130
124
118
116
118
119
120
122
124
124
125
121
116
114
115
107
104
110
119
127
124
114
106
109
119
125
120
110
108
115
119
115
112
115
124
125
118
114
118
124
122
116
115
121
121
113
105
105
111
123
127
124
118
116
115
117
121
122
122
120
118
116
114
117
126
115
118
122
127
127
122
116
113
115
119
118
113
110
109
111
107
101
102
108
120
128
136
143
141
125
106
98
112
129
128
113
100
101
111
124
127
120
114
114
118
125
127
123
119
116
114
111
111
115
124
120
121
121
117
115
120
126
129
125
115
110
109
109
109
103
97
96
103
114
120
126
141
155
149
123
102
99
115
132
124
110
102
112
125
128
121
106
106
114
128
132
130
122
117
115
114
113
111
114
116
122
121
114
106
108
121
133
137
129
117
111
109
109
108
104
102
107
115
119
120
121
128
140
137
122
111
112
120
124
115
107
107
120
127
122
109
102
110
126
134
131
120
118
118
120
117
115
114
118
118
124
122
117
113
116
124
133
135
132
125
118
113
111
112
115
119
121
122
120
113
113
115
117
119
120
118
117
116
112
110
113
118
120
119
112
106
110
123
135
136
123
111
113
121
125
120
114
114
122
126
121
119
116
118
121
125
129
133
135
133
124
114
113
116
120
122
124
122
119
114
111
110
108
110
115
117
115
111
107
112
123
129
126
117
112
109
113
122
128
127
117
111
114
124
129
121
112
111
119
124
110
109
113
117
119
120
124
133
137
131
120
113
117
123
122
120
118
122
125
125
122
118
115
110
113
117
116
113
112
119
132
137
129
118
113
114
113
108
110
117
119
119
117
121
126
124
115
109
110
118
108
107
111
115
115
116
122
131
135
124
112
112
123
133
128
120
119
127
137
137
132
128
122
117
117
121
123
122
119
121
129
128
121
117
116
113
105
95
93
110
121
124
119
117
122
126
123
114
109
116
110
109
110
116
116
114
119
128
132
125
117
119
127
138
133
128
131
138
140
138
131
124
119
118
122
131
134
127
120
116
113
112
112
114
115
110
100
93
93
105
118
122
121
118
122
125
125
121
117
119
111
110
111
115
116
114
118
126
133
133
128
123
124
126
124
125
132
139
139
127
116
108
109
122
134
139
134
124
117
112
109
108
111
115
113
105
100
101
107
112
114
118
124
127
125
124
125
125
122
117
111
117
116
115
112
111
118
126
133
132
127
121
116
113
107
108
117
127
129
117
101
94
106
127
143
140
130
122
119
123
120
115
112
110
101
97
104
118
124
121
116
117
125
128
126
122
124
127
123
115
115
129
130
120
110
108
115
125
131
125
118
117
118
111
101
96
106
124
128
116
100
94
108
130
140
136
128
124
130
138
139
129
113
99
90
98
114
125
128
123
117
119
122
122
119
121
125
128
123
114
125
135
138
133
120
107
107
118
128
125
119
117
120
119
114
107
115
126
128
117
109
108
117
123
125
128
131
131
131
136
139
132
115
99
96
108
122
121
116
112
115
120
120
114
112
116
126
127
122
114
122
119
127
136
133
116
106
114
128
133
127
118
117
122
122
118
121
121
118
115
115
119
119
111
107
118
135
138
131
122
121
123
117
111
111
121
124
116
103
98
105
116
119
112
106
108
117
123
120
115
112
103
109
127
135
122
109
114
129
134
124
110
107
116
121
117
112
113
113
114
119
122
119
108
105
117
136
143
132
114
108
109
113
114
115
119
120
115
105
97
103
113
118
115
108
106
112
118
118
116
119
108
108
120
126
119
111
115
125
124
113
100
100
112
121
118
114
115
123
127
125
122
120
119
119
121
131
138
135
121
109
104
109
114
113
107
110
113
115
109
108
113
121
122
121
118
121
125
125
117
136
131
122
116
112
110
111
115
118
118
112
109
111
119
123
126
126
132
140
138
127
118
118
125
128
119
117
124
132
131
122
117
117
119
114
105
104
113
120
117
113
116
120
123
123
122
128
134
132
121
138
138
128
115
107
108
117
123
123
121
123
124
125
122
121
123
126
135
140
135
118
110
110
117
121
113
106
109
120
130
134
133
132
127
118
110
109
114
121
118
113
115
116
115
110
114
124
135
134
125
97
98
106
117
120
112
103
103
114
127
135
135
128
121
113
110
107
106
104
99
99
104
108
118
128
134
134
128
123
122
119
111
104
103
107
111
114
115
114
116
119
118
116
116
118
121
120
118
114
112
107
105
108
111
112
110
109
116
130
141
139
127
117
109
108
113
117
117
111
102
101
107
116
120
124
126
127
123
116
116
120
125
121
116
113
118
125
126
123
120
123
123
115
103
102
108
115
117
115
114
123
120
113
108
107
108
115
123
130
130
122
116
110
107
109
114
122
126
123
113
110
113
120
124
122
118
113
113
113
119
129
134
129
118
111
113
122
128
130
132
131
125
114
99
91
100
114
123
123
122
119
121
118
115
115
119
122
122
115
107
108
114
121
120
113
110
115
123
124
120
116
117
121
121
117
113
111
114
122
128
133
133
127
118
109
104
113
123
131
133
131
125
115
103
95
106
118
126
129
127
101
110
122
128
132
134
133
123
106
95
101
115
126
124
115
109
109
111
114
117
119
123
123
116
110
111
118
127
128
127
126
126
123
119
114
114
116
123
128
129
128
125
119
111
109
118
124
130
129
125
98
110
126
133
133
134
136
127
108
94
95
106
115
115
113
109
108
106
106
111
121
128
125
115
107
113
128
135
130
120
116
119
121
119
120
127
134
134
127
123
120
122
122
121
121
124
127
128
125
119
116
122
125
120
115
121
131
129
112
96
92
97
102
105
105
109
109
107
106
108
118
131
130
119
109
115
129
135
126
116
114
118
119
114
115
126
137
135
126
120
117
119
123
124
128
128
125
122
119
118
127
123
113
103
104
115
129
129
115
104
103
107
109
106
104
107
110
108
106
111
122
136
135
122
110
114
122
126
118
113
116
122
118
109
102
108
119
124
119
119
116
114
117
121
126
125
122
118
115
118
117
113
107
101
105
117
126
127
120
116
118
123
120
115
111
114
114
112
109
115
127
137
130
114
107
114
121
121
114
114
121
126
120
106
101
102
108
111
111
114
120
120
118
118
116
118
118
114
114
118
105
107
112
114
115
114
117
121
122
121
121
121
118
117
121
126
125
120
115
118
126
126
110
100
104
115
121
118
115
119
126
126
113
104
102
112
119
114
108
110
122
133
134
120
110
109
114
115
115
114
108
116
123
123
119
113
113
116
118
117
113
112
113
113
118
122
122
117
115
119
122
114
99
97
106
120
122
119
116
120
123
119
106
95
101
116
129
126
112
107
117
132
138
125
111
108
114
118
119
116
120
124
124
122
118
116
118
119
115
112
111
114
118
113
110
106
102
102
108
117
123
119
113
115
121
124
120
117
118
121
120
117
106
97
95
105
122
128
117
106
103
112
124
124
117
110
112
121
127
127
123
121
118
114
113
116
120
120
116
112
112
120
122
121
110
104
102
103
110
119
127
134
135
134
130
120
114
115
120
124
126
122
116
107
99
101
109
119
120
109
100
103
111
119
116
110
109
117
127
133
112
115
116
114
110
109
115
119
119
114
112
114
119
119
115
117
123
125
122
116
121
132
138
135
127
117
117
116
123
129
129
125
121
117
110
105
104
110
119
120
118
115
116
117
116
109
105
109
121
128
104
111
118
119
108
104
107
115
118
115
110
108
110
112
117
125
140
139
122
110
109
121
128
124
120
119
123
126
123
123
120
119
117
116
113
109
104
111
122
133
134
126
123
124
121
119
114
115
117
118
106
110
112
109
104
101
107
113
115
113
110
107
108
108
114
125
137
135
120
108
108
122
129
124
119
120
125
127
119
109
107
111
116
117
115
113
113
120
128
135
131
119
117
121
124
125
127
126
125
119
116
110
103
96
96
103
112
119
118
115
113
110
108
109
112
118
122
119
115
114
121
134
140
135
124
118
115
116
114
107
108
116
126
126
120
118
125
133
131
125
115
108
108
112
117
120
122
128
130
126
125
120
112
103
101
110
122
129
127
120
116
112
109
108
111
109
102
99
108
118
131
137
141
139
129
117
106
106
110
114
117
123
127
127
121
118
121
123
123
117
112
110
109
112
115
113
111
112
116
123
126
130
127
119
112
113
123
131
132
129
121
113
108
110
113
108
95
91
103
117
128
127
126
127
129
121
114
111
116
115
116
115
116
116
117
115
111
111
115
120
121
119
117
117
120
118
109
98
102
117
125
125
124
120
111
106
110
120
132
133
124
113
111
119
127
122
109
99
105
114
118
113
109
113
123
130
131
127
117
111
105
103
104
110
114
114
107
107
113
124
131
125
117
116
120
123
117
108
106
119
123
118
114
111
104
98
98
109
125
131
121
110
109
124
138
143
132
117
111
111
115
114
110
108
110
118
125
124
112
105
106
109
114
118
117
116
112
109
114
124
131
127
119
113
113
115
116
113
116
121
121
119
116
112
106
101
101
108
122
128
119
109
106
115
134
146
144
129
114
109
115
123
125
116
101
98
104
106
107
108
119
129
131
125
119
116
113
110
111
120
128
132
127
117
106
101
104
112
117
121
118
123
124
118
116
116
115
114
117
123
124
119
109
109
116
129
138
129
118
111
118
132
131
121
107
100
101
104
108
114
124
127
125
119
114
113
111
108
107
116
123
131
133
126
117
110
110
116
118
119
123
131
126
120
117
118
118
115
116
124
134
132
121
111
109
114
120
119
119
120
122
121
117
114
115
120
121
117
116
116
117
114
109
107
108
112
113
112
115
118
119
118
122
126
130
135
135
132
128
128
134
133
125
115
109
107
108
114
123
131
133
127
120
115
118
116
112
113
120
132
129
116
100
102
117
130
132
125
119
116
114
112
108
109
113
115
117
120
125
127
119
108
106
118
134
149
149
139
133
131
132
127
118
114
111
107
107
116
126
132
124
112
106
112
120
119
110
109
121
134
134
117
99
98
112
125
126
120
116
117
118
116
116
116
122
123
119
117
118
121
117
108
104
113
129
142
140
129
123
121
118
116
116
116
117
117
117
120
126
126
119
109
106
108
112
113
109
108
119
131
134
121
110
109
118
126
124
114
113
118
124
119
112
108
115
122
115
101
92
98
111
119
119
119
124
127
126
117
114
114
109
118
120
115
111
111
115
120
120
120
118
119
118
116
114
112
109
107
109
115
120
121
119
120
127
132
126
113
112
119
127
119
100
88
96
112
116
99
83
89
109
124
131
125
122
118
118
114
115
122
113
127
127
116
101
97
106
120
123
119
117
121
126
129
128
123
116
110
102
103
112
122
124
122
125
126
124
116
115
119
124
119
105
94
98
114
124
117
107
104
114
124
130
126
121
120
118
115
114
126
121
128
127
119
111
107
113
124
128
123
115
111
116
126
133
134
127
115
107
105
112
118
121
117
112
112
114
116
117
117
118
118
121
124
126
129
131
133
131
127
126
123
121
122
125
127
124
115
110
114
118
116
115
120
126
128
130
128
128
126
118
110
105
111
122
130
129
123
119
115
114
113
110
110
110
110
110
110
108
105
105
114
127
139
140
132
127
128
132
132
129
122
118
117
122
126
123
114
105
104
110
107
106
117
129
137
132
125
124
126
126
117
104
99
109
120
125
124
125
123
115
106
101
108
120
125
117
107
99
98
102
109
117
122
123
122
121
119
120
121
122
120
118
115
119
121
119
114
109
110
108
108
112
118
126
126
124
120
119
124
127
118
103
96
100
109
114
119
121
124
118
108
104
111
123
126
121
115
113
112
110
108
104
103
107
119
120
118
116
114
116
119
121
120
120
119
116
114
114
119
109
115
118
117
114
115
119
121
120
119
115
109
102
98
99
101
104
110
117
124
127
126
123
118
111
109
112
125
133
129
118
109
105
106
111
122
127
125
119
118
118
123
121
120
120
120
118
116
117
120
115
118
113
104
99
108
123
131
124
114
104
99
102
102
101
100
101
109
115
122
128
137
142
130
108
97
103
124
133
128
116
110
112
120
124
127
125
125
128
133
135
128
121
114
113
116
121
122
122
121
122
121
112
101
101
114
130
137
129
114
102
99
103
109
112
110
109
109
109
110
115
128
141
135
118
102
102
113
117
115
110
110
120
126
129
123
122
124
133
139
138
128
114
107
107
112
120
126
129
127
124
121
118
114
116
121
129
135
133
124
111
101
103
113
123
127
123
113
106
97
101
116
135
137
126
114
108
108
107
109
112
116
120
121
121
119
121
127
136
137
126
115
112
118
120
119
117
120
128
131
119
116
115
119
122
121
126
133
137
133
119
104
106
116
126
131
128
119
108
101
107
120
132
134
126
119
114
112
110
112
117
122
121
115
113
119
124
130
133
124
114
110
119
136
142
130
116
113
119
125
111
108
108
112
115
116
123
134
138
133
117
106
110
120
125
125
121
120
119
121
125
130
130
123
115
114
116
115
113
116
123
125
118
108
108
119
128
127
123
117
114
117
127
139
143
136
121
113
113
117
111
109
108
109
113
115
125
133
136
122
108
105
113
126
127
124
119
119
120
126
128
126
117
108
105
112
116
115
114
117
124
125
114
105
104
114
124
123
117
118
123
125
123
120
123
128
131
127
120
115
120
118
115
117
119
122
126
129
125
115
107
106
115
126
129
126
121
120
119
118
119
113
107
105
110
117
120
118
117
121
127
126
117
109
106
107
109
111
115
120
123
123
113
108
111
123
134
138
132
121
125
120
118
120
123
125
125
124
121
116
114
116
119
123
122
123
123
122
120
115
109
108
110
116
123
123
121
117
121
128
130
127
121
119
110
105
102
107
116
121
118
113
112
111
114
120
128
136
137
128
122
119
118
118
121
121
123
122
122
119
121
122
123
122
116
114
119
124
125
117
109
105
112
125
128
119
108
108
121
133
134
127
117
113
111
111
111
116
121
120
116
113
116
120
121
121
127
132
137
129
118
121
121
117
113
112
118
122
122
118
117
118
123
122
115
110
115
125
131
125
111
103
109
119
122
113
100
100
116
133
139
132
113
104
110
123
128
123
117
112
116
121
127
124
120
121
131
141
138
127
123
128
133
130
121
113
111
116
119
116
111
108
114
119
118
117
117
123
128
123
112
102
103
110
116
118
114
109
115
130
140
139
122
108
112
126
132
120
103
97
108
124
129
123
116
121
135
145
139
126
127
129
134
140
133
119
111
111
117
117
112
105
108
112
117
116
116
117
115
115
113
112
110
109
115
127
130
124
117
120
127
131
123
115
114
120
123
114
97
90
98
111
119
114
111
112
124
136
136
125
120
116
123
136
134
121
109
111
118
119
115
107
108
111
112
111
111
112
111
115
122
132
133
124
120
124
130
129
120
112
110
110
110
107
108
109
111
112
107
100
95
97
105
112
110
108
110
116
122
121
111
104
111
124
123
113
106
111
117
117
113
110
110
111
109
108
110
115
121
127
135
147
148
137
124
116
119
127
130
119
106
97
98
101
100
97
101
109
114
112
103
102
109
118
121
119
118
117
117
117
117
110
107
108
106
103
105
112
116
114
111
112
116
116
111
109
115
126
134
132
132
131
131
128
120
111
112
124
133
130
117
105
105
110
105
100
99
107
110
111
111
118
124
126
126
125
131
134
126
120
134
124
108
98
96
103
113
121
122
120
120
124
124
117
110
108
119
129
136
131
115
101
96
101
109
114
117
119
121
120
118
120
123
124
119
116
112
112
107
105
113
127
133
127
117
120
133
143
139
126
106
110
113
115
113
108
104
106
112
120
123
122
118
111
109
109
109
112
114
118
118
112
108
109
114
118
114
114
120
129
130
125
119
119
123
126
124
122
122
120
113
110
111
115
123
123
118
109
108
113
104
104
104
108
105
100
95
99
109
122
128
126
122
117
116
114
113
111
107
106
109
114
119
119
116
112
110
109
118
123
129
129
126
119
118
119
122
124
123
123
119
114
113
114
119
121
117
114
112
111
114
113
112
108
101
92
91
97
106
112
116
120
123
122
119
114
116
114
111
105
104
114
123
126
122
114
110
109
111
118
125
128
125
118
113
113
119
125
123
115
109
104
101
101
103
110
116
121
120
116
120
125
126
119
106
95
98
105
106
103
106
118
127
125
116
108
111
115
116
111
107
109
116
118
119
113
113
111
112
116
119
121
121
117
111
113
117
120
113
102
94
91
90
90
90
101
114
123
123
119
114
121
128
123
116
113
118
122
117
111
113
125
129
123
112
107
110
117
120
117
114
111
106
101
100
108
115
118
120
119
118
118
119
118
116
117
116
112
106
101
104
106
105
102
98
106
115
119
118
119
106
114
119
121
120
125
132
133
126
120
123
126
125
115
112
114
120
123
122
122
123
122
110
97
90
98
113
123
126
126
124
122
119
118
118
124
120
112
110
114
125
129
127
118
115
118
119
117
116
117
113
117
115
113
114
122
131
131
123
118
120
123
118
114
113
121
127
125
120
117
121
126
121
106
93
98
112
125
130
129
129
128
121
114
111
117
121
121
119
124
129
129
126
123
125
122
120
117
117
120
120
118
110
103
106
117
126
125
120
117
118
121
122
122
124
126
125
117
105
101
106
118
121
112
105
108
117
126
127
127
130
131
123
112
104
106
114
121
123
119
114
113
116
119
120
119
119
124
131
131
110
109
106
101
105
113
121
125
121
117
115
120
123
128
129
128
123
108
97
94
103
112
112
107
104
113
122
126
124
123
127
126
122
111
105
103
106
108
109
108
110
112
117
118
114
114
120
129
137
134
95
104
112
113
109
108
113
123
122
116
111
111
114
115
120
123
121
115
110
113
120
122
112
103
103
112
121
122
121
121
121
118
111
108
108
107
104
98
97
105
118
128
131
123
114
113
120
128
129
123
94
109
125
127
113
105
108
117
119
116
112
110
102
93
94
107
118
123
126
132
142
143
128
113
107
112
116
119
118
116
114
106
105
108
115
119
116
105
99
102
118
134
141
135
121
115
118
121
119
114
106
118
131
131
118
109
110
114
117
119
124
123
109
88
80
91
108
121
125
131
141
147
143
136
127
121
118
117
115
110
103
102
108
117
123
125
124
117
107
100
107
124
139
139
128
115
113
117
120
121
117
116
118
119
117
114
116
118
118
119
124
129
123
110
99
101
108
113
112
110
117
128
139
144
142
131
122
116
111
107
102
106
113
120
120
121
120
118
111
104
102
118
132
137
126
111
107
116
125
132
117
111
110
112
114
115
120
122
120
112
110
115
122
125
123
121
120
116
105
95
94
108
125
136
139
131
120
111
107
107
110
113
115
116
115
111
108
110
112
114
114
120
123
123
116
108
108
117
125
132
112
113
117
117
114
111
114
119
120
111
100
98
107
116
120
122
125
120
108
95
97
111
124
128
124
119
114
109
106
109
114
118
118
115
112
107
103
106
114
125
126
118
108
105
107
110
113
117
124
123
106
117
124
123
115
107
108
116
119
114
103
97
99
105
110
115
121
118
110
107
115
133
139
128
111
103
102
106
106
109
116
121
123
118
114
114
114
118
123
127
120
107
98
100
110
115
118
120
122
117
102
110
120
119
115
110
110
113
116
114
112
111
108
109
111
113
112
110
110
113
126
138
144
131
110
97
94
99
103
108
117
123
125
117
113
119
130
135
127
117
110
105
104
110
116
118
119
120
118
115
102
106
112
118
118
117
114
109
105
107
110
114
116
119
119
113
107
104
109
114
124
128
133
128
116
100
93
94
101
109
117
121
117
111
110
118
130
133
123
113
109
113
116
119
122
121
120
118
116
115
112
111
114
120
122
120
115
109
105
104
108
112
114
121
118
114
107
106
111
116
116
113
114
116
118
110
102
101
103
110
114
116
115
111
112
117
119
119
117
117
120
121
121
120
121
121
120
118
116
118
118
116
119
122
120
114
110
111
117
118
113
110
110
119
123
123
117
114
116
117
115
110
108
107
112
114
116
116
113
110
113
118
122
124
122
117
114
112
117
121
126
124
118
115
117
120
119
120
121
123
122
120
118
113
105
94
95
107
125
131
121
110
109
119
130
138
132
123
116
116
121
125
120
112
105
108
116
120
115
110
113
125
133
133
125
117
114
115
120
123
121
117
116
115
115
113
114
119
125
128
123
120
114
105
95
88
88
97
114
124
120
111
111
121
134
140
135
123
112
112
125
137
135
121
105
102
109
113
111
109
117
128
133
126
117
112
112
115
121
122
118
117
124
125
120
110
108
117
128
130
121
113
106
104
109
112
106
96
95
104
116
120
122
122
127
127
125
117
110
108
118
131
133
122
113
111
112
113
111
112
119
122
119
113
109
109
111
111
114
121
126
130
136
135
127
115
110
118
126
132
115
110
105
111
126
135
126
105
92
98
114
127
126
123
122
123
122
114
111
109
108
110
112
112
116
120
123
122
121
122
121
118
112
108
110
113
113
112
116
124
128
131
128
125
125
123
120
119
123
131
114
110
111
118
126
129
121
110
105
106
112
116
119
123
126
127
123
118
117
113
106
97
93
100
110
115
117
119
125
132
131
120
111
110
116
121
121
120
123
127
124
112
100
104
120
130
128
117
113
116
114
113
117
120
120
113
107
107
109
111
110
108
111
120
128
129
124
121
120
118
110
98
92
96
104
104
100
104
118
134
136
128
115
114
123
130
126
120
119
118
112
98
86
94
116
130
128
114
105
104
121
119
118
119
118
112
106
106
109
110
110
110
113
117
119
120
119
117
118
116
112
106
102
105
111
109
101
97
111
130
138
129
114
110
122
129
124
107
98
101
111
111
106
107
115
121
118
110
106
110
124
121
118
116
117
118
119
117
112
109
111
116
118
118
116
115
111
108
104
105
110
111
110
112
123
126
118
105
106
119
134
126
112
104
112
121
116
101
89
97
118
132
132
121
115
112
113
109
109
121
120
119
117
116
116
119
128
135
130
120
114
114
118
124
126
124
116
108
97
99
109
115
120
119
125
130
129
119
112
115
120
119
111
99
101
111
118
116
111
114
125
133
132
124
117
113
113
109
108
121
118
117
117
117
118
122
130
140
141
130
114
106
108
121
130
133
125
117
109
110
116
125
129
123
115
118
125
129
123
117
114
112
110
107
104
113
126
134
138
132
127
121
118
117
121
123
116
109
105
115
127
122
116
115
120
126
132
138
138
129
115
108
107
113
120
123
124
123
123
123
126
129
131
124
115
112
116
124
125
119
114
113
114
112
110
114
126
136
139
134
124
115
112
111
116
118
113
109
107
112
140
130
116
110
114
127
133
133
128
122
116
114
109
108
107
110
117
123
127
128
124
118
120
123
123
123
117
114
112
116
120
122
117
108
106
111
119
124
123
122
121
121
117
112
110
106
107
109
113
116
138
129
114
108
111
121
127
127
121
118
117
115
111
106
105
112
120
125
128
124
114
107
104
113
123
126
122
113
109
113
122
123
115
98
93
106
116
119
119
117
120
122
122
120
116
111
109
111
115
117
121
117
114
110
110
117
124
123
118
115
116
115
112
109
113
124
135
135
128
122
113
107
103
103
107
114
117
116
113
115
119
119
108
95
92
105
119
125
121
116
115
116
119
121
121
120
118
114
114
113
110
114
115
113
112
118
122
122
115
112
113
116
117
119
124
133
139
136
127
120
114
114
111
103
97
98
108
115
118
117
117
117
111
106
108
119
126
126
121
114
114
113
114
110
111
117
119
120
117
114
108
114
119
119
118
119
122
120
114
111
111
115
120
123
126
129
127
122
116
110
111
118
123
116
105
97
102
111
117
119
120
120
121
122
125
128
126
117
112
112
118
123
115
107
100
106
116
124
123
118
109
113
119
120
119
116
115
117
115
114
109
111
116
119
121
118
113
108
104
100
105
115
128
130
117
107
106
112
115
119
121
123
126
128
129
127
124
115
111
115
124
129
127
119
110
109
114
120
124
122
112
109
109
111
114
114
113
117
122
122
115
111
110
114
116
115
111
109
104
102
106
116
128
132
123
113
112
116
118
118
117
119
119
119
120
123
122
120
121
121
121
124
129
133
131
121
115
115
119
123
118
109
103
103
111
114
117
123
127
129
123
115
114
116
121
119
114
110
106
108
112
116
122
119
114
113
115
117
118
117
115
114
110
104
107
118
130
134
134
123
114
111
120
131
134
126
120
115
116
118
123
119
112
110
112
115
117
123
126
128
123
119
117
123
125
124
117
108
105
110
113
114
109
105
104
111
115
117
118
120
123
120
108
96
96
113
132
143
140
124
112
108
111
117
120
123
123
127
122
114
125
129
129
127
121
116
114
113
116
116
113
109
111
117
125
126
119
108
105
109
114
114
109
108
113
117
120
119
121
131
136
132
118
104
101
110
127
138
136
122
111
109
114
117
116
119
124
132
132
119
124
126
132
135
128
117
107
107
110
112
109
106
105
109
118
122
122
115
111
115
121
126
126
126
127
125
122
123
127
133
136
131
125
123
121
122
126
125
125
117
109
110
116
124
122
118
123
131
135
129
116
113
119
125
126
118
109
109
116
121
119
114
112
112
117
121
122
123
122
125
129
134
137
137
128
119
110
111
121
129
122
115
116
128
140
145
135
123
116
110
108
109
112
117
118
118
122
128
133
130
109
103
106
114
121
122
120
119
121
124
127
126
125
122
123
121
121
123
125
127
126
123
124
127
119
106
90
88
101
112
112
108
109
123
144
155
145
122
109
105
108
110
111
111
112
117
125
131
130
124
111
108
109
115
124
131
132
126
120
117
119
121
122
122
121
119
117
117
120
121
113
104
104
112
116
108
89
78
83
99
111
113
113
118
130
139
134
119
105
103
110
119
122
119
114
119
127
135
137
124
122
123
121
120
123
130
135
131
120
112
110
113
116
114
112
112
113
115
117
117
110
101
101
112
123
122
106
89
86
99
112
120
118
115
114
115
115
116
113
113
117
122
130
130
125
121
124
134
139
135
125
127
126
120
114
116
125
131
128
119
114
114
114
108
102
100
109
115
118
117
116
118
121
124
127
125
116
111
106
110
113
112
110
107
103
102
105
112
117
118
116
119
123
129
126
120
118
123
131
138
111
112
118
118
108
104
111
126
131
128
122
120
117
110
100
99
108
116
117
116
120
131
139
132
121
111
110
120
129
127
116
103
97
101
106
105
104
106
109
110
111
113
117
123
124
120
117
115
121
132
106
101
109
116
112
105
105
118
129
129
126
124
120
116
106
102
107
112
113
113
115
122
127
121
109
105
110
125
134
131
117
104
104
111
117
113
106
98
93
95
107
118
128
130
126
123
119
116
119
125
124
111
109
116
118
113
109
114
121
128
129
127
124
120
113
109
108
111
113
114
110
105
101
102
105
116
126
129
127
119
115
117
121
123
119
116
109
103
94
94
110
134
148
145
131
123
119
118
117
120
114
117
113
111
108
108
109
110
108
107
110
112
110
110
109
114
121
125
126
127
125
118
114
114
117
115
107
102
108
117
125
125
126
133
134
126
117
114
121
124
122
116
115
122
129
131
124
113
114
124
105
105
107
110
111
107
100
95
94
102
111
121
123
125
121
117
117
116
117
119
121
119
120
119
119
116
111
112
119
126
131
129
125
123
120
115
114
117
124
125
125
124
128
136
142
140
126
115
112
115
106
108
111
114
112
107
102
99
97
100
108
121
129
131
122
110
108
109
110
109
110
113
117
118
120
120
120
120
120
121
123
123
118
114
111
112
117
124
127
122
118
119
127
137
142
138
127
119
113
110
118
123
126
120
112
106
110
114
108
101
104
117
129
126
113
101
102
112
115
110
106
108
112
116
119
119
117
110
107
107
108
112
114
114
111
112
119
125
122
110
103
104
114
124
124
121
120
120
117
111
124
128
128
121
111
108
113
120
118
111
111
119
126
120
108
103
111
123
125
117
110
110
112
115
113
112
105
101
104
109
116
115
114
116
116
116
115
114
111
108
107
110
114
110
106
106
113
115
115
113
118
118
121
120
114
109
112
117
120
123
127
128
123
113
109
116
127
136
131
125
123
122
121
117
110
102
98
102
114
127
134
129
121
116
117
115
109
101
105
120
129
128
116
104
102
105
111
111
112
116
107
108
112
117
117
112
110
113
120
127
130
126
117
111
116
128
139
138
128
121
121
126
126
121
111
102
101
110
126
139
144
137
123
114
112
114
111
111
117
126
133
128
116
109
108
112
115
118
121
124
102
107
108
112
115
113
111
114
120
123
120
113
111
117
125
132
130
125
113
104
104
111
120
120
115
113
115
122
130
133
132
126
118
114
112
118
125
130
131
128
119
115
116
119
118
118
121
132
138
136
105
111
111
112
112
112
113
117
121
117
110
105
113
124
127
123
118
108
99
93
93
98
108
115
117
119
125
127
127
123
116
110
111
114
117
121
126
131
131
124
114
111
117
124
123
122
131
145
149
137
110
117
120
115
110
110
113
119
118
113
111
110
116
120
116
111
109
106
103
103
106
108
110
109
112
116
118
119
121
118
111
106
107
115
123
120
109
106
113
120
122
116
116
117
119
123
133
143
140
125
106
115
123
119
110
106
110
115
117
116
121
124
117
105
99
106
118
120
117
117
123
125
119
110
105
104
109
114
117
115
109
105
112
127
135
123
101
90
99
114
125
123
116
114
119
125
132
130
123
115
96
106
119
118
110
104
108
114
120
126
136
135
116
93
92
111
132
136
126
118
121
125
120
111
108
107
110
115
114
107
98
103
117
140
148
138
119
104
102
107
117
123
125
123
124
125
127
124
117
112
95
103
112
115
111
107
111
118
124
129
134
134
120
107
106
119
131
133
122
108
104
107
113
118
123
124
120
117
109
99
95
100
112
130
137
135
127
121
110
104
105
120
131
135
128
123
122
122
119
114
108
107
111
116
114
111
113
120
125
123
119
121
129
130
125
119
117
118
112
105
97
101
113
125
133
129
121
111
104
101
100
107
112
113
114
115
116
116
113
109
109
117
126
126
124
119
117
119
120
117
118
115
116
117
116
110
110
119
125
121
114
115
126
130
121
109
107
112
114
109
105
110
122
126
124
115
106
103
103
106
113
118
117
114
110
108
107
109
113
116
118
112
107
105
106
109
111
114
118
120
113
119
124
124
119
111
110
119
126
126
119
115
117
119
110
107
108
115
116
113
114
119
125
123
109
95
93
101
107
112
118
121
121
118
116
117
116
112
114
116
116
107
101
99
105
109
108
107
113
120
96
109
122
126
125
120
117
118
121
122
120
117
116
117
114
111
111
115
117
115
111
115
122
120
107
97
95
105
112
116
118
119
115
113
115
122
129
124
120
113
110
112
114
117
120
121
117
112
114
115
87
92
106
119
126
125
118
109
104
103
111
118
126
128
123
117
114
116
118
113
107
106
114
121
119
112
107
109
114
118
121
120
113
105
108
120
130
130
122
113
111
114
122
126
132
135
134
131
122
116
91
89
98
114
125
129
120
109
98
95
105
117
129
133
126
118
116
119
121
116
109
104
112
119
123
116
113
110
114
119
124
126
121
115
112
118
122
124
120
118
118
119
121
121
123
129
137
140
130
120
104
101
110
123
129
130
126
124
119
115
115
118
125
125
121
115
116
121
123
120
116
117
118
117
112
111
111
113
116
118
122
130
132
129
122
118
116
116
118
120
124
123
121
114
108
109
119
127
130
123
112
119
128
128
127
120
123
132
140
137
124
116
115
116
116
113
115
119
121
123
126
128
126
118
108
107
113
120
120
117
116
121
125
123
119
114
113
117
120
119
114
113
116
115
109
103
105
115
123
123
117
125
128
122
115
111
115
122
130
130
120
113
113
116
116
112
108
111
117
123
131
134
130
122
115
114
120
124
123
117
112
109
110
110
109
109
112
118
123
116
104
101
110
122
122
114
113
122
127
126
120
114
108
107
116
125
123
113
103
102
107
112
117
118
116
113
108
108
112
118
122
121
120
120
121
123
126
124
121
117
113
110
109
113
114
112
112
113
116
114
110
110
114
122
126
123
122
130
137
137
117
102
94
103
127
143
138
114
93
90
103
114
119
119
117
115
113
113
112
108
105
104
106
111
116
120
121
119
118
119
117
116
116
118
121
121
112
104
103
111
120
124
124
121
118
114
114
118
126
132
114
102
102
111
125
134
130
116
103
98
103
114
118
121
121
124
124
122
115
107
100
100
102
106
111
110
109
112
117
122
121
114
109
108
116
118
114
106
104
110
119
118
115
113
115
112
103
97
101
110
112
111
113
116
116
112
108
108
106
103
105
111
118
121
124
126
127
126
119
111
106
108
112
115
110
101
95
102
117
125
123
112
100
100
109
117
119
119
118
120
117
108
99
102
114
119
110
96
93
99
114
114
114
116
114
109
106
103
102
103
106
111
116
119
122
122
123
122
118
115
113
115
117
118
115
105
93
94
109
121
122
117
110
111
118
121
123
125
129
134
127
112
96
94
109
121
124
117
112
113
117
113
112
116
122
123
122
116
109
106
108
112
116
117
117
116
114
112
113
114
114
112
110
115
122
121
111
102
102
107
118
120
122
122
123
124
122
123
129
135
135
124
108
97
101
116
127
129
126
122
115
111
113
118
127
133
137
135
129
122
114
111
112
115
113
114
113
113
112
114
116
115
112
112
119
129
130
120
104
99
102
110
113
111
112
115
119
123
128
128
127
122
116
110
108
112
116
117
114
117
115
112
115
119
123
127
134
140
139
128
116
110
112
114
113
111
114
119
122
123
125
126
125
117
116
122
131
132
118
103
98
98
97
94
97
109
124
132
129
118
111
112
118
123
125
118
110
102
100
110
127
122
117
114
113
118
125
131
129
119
111
109
116
119
114
107
111
121
125
126
127
134
135
126
115
112
122
129
126
117
111
106
100
95
98
111
126
129
122
110
105
111
120
128
129
122
111
105
111
122
144
133
117
106
107
116
124
126
116
105
101
111
120
124
118
108
108
113
117
119
118
124
130
126
120
112
114
119
124
126
129
126
117
109
106
111
117
117
112
110
115
122
124
125
122
116
113
117
127
133
144
132
114
105
107
119
125
121
112
102
99
108
116
121
121
119
118
115
114
109
109
113
119
123
123
119
112
111
112
121
128
130
122
109
101
102
106
109
112
120
126
126
125
123
119
114
111
113
119
125
129
121
116
115
117
119
120
116
111
110
111
114
112
113
124
135
140
131
116
109
108
110
114
116
120
122
114
108
106
111
119
121
111
98
91
95
102
108
113
118
119
119
119
122
122
117
108
103
104
110
112
116
126
132
131
126
119
112
110
117
126
129
121
114
122
137
145
139
124
114
110
110
107
105
108
114
113
112
109
112
119
120
112
103
100
107
112
109
104
100
103
111
117
121
122
118
114
107
105
108
103
116
131
138
134
128
119
112
109
115
129
137
132
123
118
123
129
129
123
116
112
110
106
103
105
111
113
113
114
121
127
128
123
119
119
122
122
109
92
87
100
119
127
124
114
114
118
122
117
109
104
113
122
125
123
121
117
113
110
112
119
127
130
123
115
106
108
112
118
115
111
110
110
113
112
111
112
117
122
127
129
130
125
123
123
126
121
110
94
94
112
131
134
124
108
108
116
122
119
113
113
110
108
108
112
115
115
111
110
111
114
117
116
115
112
106
104
109
114
114
110
110
114
120
117
112
112
119
127
129
126
120
119
118
121
122
120
114
109
113
120
125
120
112
105
108
113
117
117
116
120
110
102
101
109
114
112
108
108
116
120
118
112
110
114
115
115
112
112
112
111
112
114
118
115
113
114
120
126
126
121
116
113
113
115
118
118
124
127
121
115
105
101
102
107
108
110
113
115
118
117
112
108
107
111
113
110
106
110
123
129
125
115
112
121
126
123
115
110
111
113
113
111
113
113
115
117
119
121
120
118
114
110
104
102
105
115
124
128
119
103
97
101
109
111
105
105
113
118
114
110
114
120
121
116
111
107
105
115
124
127
121
114
112
121
127
125
118
115
116
117
117
112
112
115
120
120
118
115
114
114
112
107
97
92
94
110
122
124
112
100
105
120
128
119
103
102
116
126
118
108
117
129
131
119
105
99
105
117
123
118
110
106
109
118
125
124
122
120
122
124
122
119
118
120
123
123
119
114
112
107
103
103
103
103
106
112
119
118
110
105
112
126
132
119
103
103
117
130
125
110
119
128
132
122
106
98
105
118
125
120
112
106
109
118
123
122
119
117
120
122
121
122
123
122
122
122
123
122
112
101
95
103
119
133
136
128
118
114
111
111
111
115
116
112
108
108
115
122
121
115
120
123
126
125
123
116
116
121
129
131
126
120
120
122
121
118
112
110
112
113
115
120
125
124
118
111
111
115
111
100
96
106
130
149
151
135
119
113
114
115
110
104
104
110
114
113
114
112
109
119
118
114
113
128
143
145
136
129
128
134
134
128
122
121
118
115
113
115
115
112
109
115
125
125
115
97
90
94
102
102
100
108
121
129
129
122
120
122
123
119
110
108
112
116
118
115
114
112
109
122
117
107
103
116
138
153
149
133
124
125
131
128
119
110
108
112
120
127
125
114
105
108
121
125
116
96
87
90
100
106
105
105
103
100
102
110
121
133
133
122
117
118
123
124
118
114
116
122
123
114
114
109
100
101
118
136
141
132
123
122
126
123
112
99
98
109
122
129
121
110
102
104
113
120
114
104
102
106
112
114
106
100
99
102
106
113
125
134
131
121
117
115
120
120
117
116
119
128
133
101
108
115
115
109
108
116
128
130
126
123
124
120
110
100
99
109
117
116
107
101
103
108
111
109
105
104
112
125
128
118
105
101
110
121
130
129
125
123
118
117
113
113
114
115
117
114
117
124
133
99
105
121
135
132
118
114
121
128
130
126
123
120
115
112
110
111
113
106
101
103
106
112
111
107
102
107
121
131
131
122
115
113
121
130
134
129
119
110
108
108
116
121
126
126
120
115
112
113
123
109
107
122
141
143
127
114
114
125
130
128
122
120
120
124
121
114
109
107
113
116
118
116
112
112
118
125
128
129
125
122
123
124
122
117
113
112
112
109
103
109
120
137
145
139
125
116
110
109
113
112
110
111
109
109
113
116
115
108
103
105
113
114
112
111
118
124
124
118
119
122
124
124
125
123
117
108
102
106
112
116
120
122
125
123
114
110
110
116
121
122
124
124
129
131
130
125
120
124
137
113
114
113
116
118
116
112
106
100
102
109
118
120
115
111
109
110
115
120
123
123
121
120
120
122
120
116
115
120
126
129
126
122
121
117
117
119
123
126
126
128
128
129
133
134
134
127
124
128
128
115
116
114
115
121
124
123
116
108
105
110
120
126
121
109
99
100
110
119
123
120
117
115
116
118
118
120
119
120
122
125
126
122
119
116
118
125
136
138
135
130
130
140
148
147
137
124
118
115
117
117
116
110
107
113
122
130
128
115
105
107
117
127
123
108
98
101
115
124
123
117
115
116
119
121
118
114
107
105
107
115
122
124
123
121
121
127
138
140
132
125
125
137
148
147
134
117
107
107
109
120
113
110
108
109
114
120
121
114
105
108
116
125
122
109
105
111
122
124
118
110
112
122
129
129
118
102
92
95
107
118
124
124
125
126
123
125
126
128
126
122
121
127
132
131
120
112
106
104
108
119
110
113
117
115
108
104
107
109
109
112
117
121
115
111
116
124
127
120
110
107
111
122
131
129
115
99
94
106
123
133
127
121
119
122
121
115
113
114
122
125
122
116
112
111
113
112
110
110
109
111
110
116
123
120
107
96
98
110
117
115
112
106
106
111
124
131
128
117
106
105
111
122
127
124
114
107
110
123
133
134
125
114
112
115
118
114
113
116
123
128
120
114
107
106
111
117
120
117
114
109
113
119
122
117
106
97
100
113
118
108
95
90
100
111
121
124
125
118
110
106
111
120
125
122
115
114
120
125
123
117
110
107
109
113
120
127
133
133
130
123
117
117
117
115
114
118
125
124
119
117
123
120
116
113
108
105
109
116
116
106
94
98
108
113
111
110
116
120
118
112
110
118
123
124
118
115
114
112
107
102
101
106
115
124
130
135
140
142
134
122
116
120
126
124
118
119
125
128
124
132
130
121
114
112
113
116
117
117
115
113
115
122
125
119
109
103
107
117
119
113
108
111
119
123
119
114
107
106
106
104
105
114
129
136
130
120
118
129
135
129
119
113
119
123
124
124
124
124
121
131
126
117
107
106
113
119
120
118
118
127
135
135
131
123
118
115
113
113
114
113
106
104
107
114
117
113
111
113
113
111
112
119
134
140
128
106
101
116
133
137
118
102
100
113
125
129
124
117
111
114
114
112
105
101
106
114
119
120
122
128
132
122
115
117
126
127
118
109
109
112
110
106
104
108
118
122
124
123
118
111
107
114
124
131
124
114
115
124
130
128
114
99
96
107
122
130
125
115
106
98
109
116
113
106
106
112
119
122
123
123
117
111
105
110
119
123
119
116
115
117
113
112
114
119
125
127
128
124
120
114
109
107
108
110
113
120
130
130
124
112
107
107
109
115
124
129
125
116
105
100
108
119
119
114
106
108
117
123
124
119
116
118
117
111
105
106
118
128
127
119
113
115
121
126
124
120
117
120
120
120
119
112
101
96
102
117
128
129
116
104
103
109
119
126
127
128
123
118
112
111
109
114
117
113
105
103
112
123
126
120
125
133
132
117
103
105
122
132
127
113
107
114
121
119
109
105
108
117
120
122
121
117
112
108
108
114
118
118
113
107
106
110
120
125
125
122
117
117
122
117
115
115
117
115
108
106
113
123
128
127
129
132
132
120
112
115
125
129
116
100
96
111
120
112
101
100
110
118
119
114
113
116
118
120
121
121
114
114
113
114
115
116
120
123
122
113
109
115
127
114
120
123
123
124
122
118
119
121
124
124
124
125
125
123
120
120
123
120
107
91
93
110
123
123
115
114
121
123
119
112
109
112
116
121
123
125
117
114
114
117
119
122
125
127
123
115
110
114
122
104
107
112
118
125
128
125
120
115
113
113
117
123
127
126
122
121
121
118
108
95
95
112
130
136
132
129
126
126
124
121
119
115
115
117
119
122
121
120
118
114
113
118
124
129
131
130
124
121
118
102
92
95
104
115
122
123
121
114
108
109
117
130
132
126
118
117
122
121
113
105
107
117
128
133
129
126
124
125
129
133
131
126
119
115
116
119
122
121
121
118
116
113
117
121
126
131
134
128
120
105
100
102
109
115
121
124
128
125
118
117
123
130
128
117
106
111
121
122
117
113
116
120
120
117
113
113
116
122
126
128
129
123
118
114
115
116
119
122
123
124
124
124
118
112
109
118
128
128
120
110
121
129
128
125
122
127
136
138
133
124
120
122
115
104
95
99
113
123
124
123
122
122
119
114
112
113
116
122
123
120
113
106
104
105
111
114
120
124
124
124
127
129
125
118
110
111
117
120
116
113
134
145
141
135
131
132
136
135
129
117
112
109
109
102
95
95
105
123
130
130
122
118
121
123
121
116
117
122
125
117
104
99
101
105
109
114
121
127
122
115
113
116
124
129
127
126
126
122
114
117
128
132
133
137
143
142
135
124
115
107
104
106
109
110
108
104
108
121
128
128
118
115
117
122
123
117
115
118
121
118
116
115
122
126
121
117
120
123
119
110
103
108
119
126
132
136
140
135
126
121
116
113
117
129
141
142
132
120
110
106
106
107
108
112
112
117
119
121
122
122
119
115
112
115
117
116
114
113
112
115
119
129
137
142
134
121
113
108
107
109
112
117
120
121
120
123
132
138
137
122
115
110
109
114
122
127
127
120
111
108
108
108
106
104
110
119
122
122
119
120
121
121
117
113
119
123
123
116
109
106
109
115
122
126
129
121
111
102
100
109
120
130
133
124
115
108
110
122
130
121
118
117
111
104
103
109
117
118
112
110
111
110
107
104
107
112
117
118
116
118
122
124
125
122
120
119
120
117
108
102
99
99
105
109
114
118
121
121
120
119
121
121
125
124
116
106
103
109
119
121
120
118
114
109
106
108
113
115
114
111
112
116
116
114
110
111
111
111
112
112
116
121
126
123
116
107
106
109
108
105
102
105
107
107
108
115
129
143
145
133
117
104
102
111
119
122
119
115
115
121
121
118
117
118
118
116
116
117
119
119
119
118
118
117
112
112
111
112
112
110
109
112
119
123
120
111
106
108
108
107
110
115
115
112
108
112
125
140
141
131
115
102
100
109
123
134
136
125
114
119
120
120
119
119
119
118
118
122
125
124
121
120
115
109
107
111
117
122
122
116
114
114
120
124
130
128
122
115
110
107
107
107
108
107
110
115
118
117
113
111
111
115
120
122
126
128
129
122
115
115
119
121
121
118
113
114
117
118
118
117
119
121
113
100
95
108
123
132
129
122
123
125
122
123
128
134
133
120
111
107
103
97
93
103
116
124
120
107
94
93
107
121
133
133
126
121
119
122
123
106
114
119
122
120
116
115
117
110
103
102
114
124
122
107
96
106
122
126
121
116
120
122
119
113
117
126
128
118
111
107
106
103
101
107
120
128
122
106
94
94
107
119
130
131
125
122
122
132
137
102
108
116
122
123
123
122
118
108
98
97
110
127
132
122
112
109
113
113
106
104
107
112
109
105
107
113
119
118
115
111
112
117
119
120
120
117
111
107
107
111
114
117
121
123
123
124
128
136
135
112
110
113
117
119
120
122
118
114
109
107
111
120
126
126
122
114
107
102
101
105
110
114
115
111
110
114
119
122
121
118
112
115
119
117
110
104
102
110
125
130
125
120
120
120
116
113
114
118
120
125
120
115
115
114
113
114
114
116
119
121
116
112
111
115
121
116
108
105
108
117
123
124
124
123
121
119
119
122
124
122
115
111
113
115
111
102
105
117
134
138
130
122
121
119
114
104
99
100
106
126
124
124
122
117
114
111
109
112
121
132
129
116
104
104
110
113
110
109
113
119
121
117
116
122
126
123
115
113
118
123
125
121
118
120
120
115
114
114
118
122
123
121
122
122
116
111
105
105
109
122
125
127
125
122
122
120
117
115
119
129
133
126
114
106
106
110
112
115
118
117
109
102
104
117
127
124
114
106
112
123
130
125
120
117
121
123
118
105
98
103
116
124
121
119
119
122
125
124
115
124
126
123
119
120
125
129
127
120
116
119
125
124
121
115
109
112
117
125
125
117
108
101
106
116
124
124
119
114
115
120
122
118
108
106
112
120
115
103
94
102
115
120
114
108
113
125
132
126
116
126
126
118
110
112
121
125
120
115
113
115
115
116
116
119
123
123
127
133
134
126
112
106
111
115
119
120
122
125
124
119
116
113
108
109
112
116
111
106
109
116
116
108
100
98
108
117
120
118
115
124
123
115
109
112
117
113
102
97
107
115
115
110
110
119
128
130
128
127
131
128
124
119
116
115
114
117
123
127
123
116
112
115
122
126
123
112
109
111
118
123
116
103
98
102
110
113
113
113
113
111
112
108
107
112
116
110
100
96
107
117
116
111
108
117
126
125
117
111
119
127
129
125
116
113
113
118
122
122
114
104
107
117
125
127
118
107
105
110
116
116
116
117
119
117
110
108
109
112
111
104
103
105
108
110
115
118
115
114
117
118
117
113
112
118
123
123
117
112
116
122
127
120
113
110
112
118
119
114
103
99
101
108
110
103
95
95
105
112
112
109
115
126
131
121
107
102
112
118
114
109
113
115
112
108
110
119
127
127
121
115
113
115
117
120
123
123
121
119
118
117
112
107
103
105
110
116
116
109
100
98
101
105
101
93
89
96
109
117
114
109
117
125
126
112
97
100
114
126
122
122
133
133
122
108
104
108
118
120
117
113
111
115
120
122
123
121
119
119
114
107
101
97
100
105
112
117
117
112
105
100
104
113
119
117
112
109
112
118
122
124
124
123
116
108
101
106
116
125
123
133
148
145
131
119
111
109
111
114
117
117
114
115
120
122
122
116
114
112
111
107
104
106
111
114
116
119
124
122
117
110
109
123
136
139
129
113
112
119
128
132
128
121
120
120
116
112
112
115
116
135
144
138
125
124
129
129
126
122
126
130
129
123
119
118
118
116
117
122
124
120
118
120
123
122
117
117
125
129
125
113
110
120
126
126
118
111
115
125
128
122
115
116
122
126
120
111
105
106
109
125
120
112
109
116
132
139
136
129
129
135
139
132
121
110
108
113
123
134
136
129
119
119
120
119
114
115
123
128
124
113
106
103
102
99
99
110
122
131
124
106
95
99
110
117
114
108
104
105
110
109
102
98
98
109
123
129
126
119
121
129
138
134
122
109
102
108
119
129
128
120
108
106
109
109
110
108
115
121
120
112
104
98
99
101
109
120
131
133
119
100
90
88
93
100
104
107
108
112
114
104
102
106
112
118
121
121
115
111
112
117
126
126
122
114
109
109
111
114
115
109
106
109
113
111
103
103
106
117
120
115
108
107
114
123
134
139
138
132
118
107
101
97
99
101
106
109
110
114
116
105
109
121
132
135
127
122
119
116
115
113
112
116
120
125
122
115
111
109
109
111
117
122
123
117
110
107
111
118
121
118
116
114
122
130
135
139
136
129
118
109
105
112
122
126
119
115
113
115
118
107
110
122
134
133
123
115
118
125
124
117
108
111
120
130
127
118
113
112
117
121
123
123
122
121
121
123
125
122
121
120
118
117
114
113
115
121
125
124
115
102
100
114
132
136
127
120
118
119
119
112
109
109
109
111
119
123
122
115
111
111
118
117
113
110
113
115
112
104
104
111
121
126
127
124
118
113
115
123
127
125
122
116
113
114
116
121
124
121
117
116
119
126
126
123
117
112
109
118
127
118
114
113
117
123
126
125
119
114
111
115
119
118
113
107
108
112
115
114
108
107
111
116
121
123
121
118
119
126
131
130
124
116
113
118
129
137
137
127
118
115
118
118
116
111
112
115
124
132
135
119
117
113
114
120
127
126
121
116
117
120
122
122
117
108
106
113
123
126
122
113
111
113
114
115
115
117
118
122
125
127
127
123
122
126
134
141
140
132
123
117
117
118
118
115
116
120
123
130
130
119
109
100
96
105
116
121
120
116
116
118
124
126
123
113
108
113
124
131
127
122
118
119
120
121
119
116
112
111
116
121
125
130
132
134
133
134
133
130
124
118
116
122
130
134
129
117
110
112
118
114
99
91
92
100
106
110
112
109
109
112
121
129
126
118
112
113
121
123
120
117
118
122
128
131
124
114
105
101
105
114
120
125
132
134
132
128
127
124
121
116
116
125
139
143
131
114
102
99
108
114
100
98
102
106
105
106
108
109
109
112
118
122
123
121
119
120
118
111
101
100
102
112
122
127
122
114
105
106
109
112
113
114
121
131
131
127
121
117
116
115
116
121
127
130
124
115
110
104
106
116
111
111
114
111
106
105
111
118
120
116
113
111
112
115
122
126
122
107
95
92
97
103
109
112
115
116
120
120
116
109
105
107
115
122
125
121
119
114
115
114
116
116
112
111
114
118
122
114
109
123
124
120
116
111
107
106
111
120
126
116
106
99
101
107
114
118
121
116
110
105
108
111
110
109
112
117
122
122
111
103
102
108
113
118
118
120
119
119
122
121
120
117
113
106
107
110
117
115
113
127
126
118
112
111
110
107
109
115
120
111
103
100
105
107
103
104
116
129
131
122
117
117
121
119
117
114
109
104
102
105
112
119
120
118
119
117
118
123
128
129
126
124
122
115
105
100
102
112
118
130
120
108
105
109
113
114
111
114
114
112
111
114
120
115
104
99
111
129
137
124
112
110
120
127
122
112
99
94
103
115
122
127
127
124
118
112
112
121
131
134
128
122
126
127
118
104
101
112
121
132
119
107
101
107
115
119
118
116
113
113
115
122
128
129
116
102
102
114
126
125
111
106
113
125
129
121
111
110
119
120
120
117
117
118
114
108
110
121
135
135
124
116
116
124
124
118
112
114
122
128
123
113
104
106
115
121
120
115
109
110
109
112
117
125
120
102
92
99
115
127
121
116
116
125
130
130
129
129
129
121
107
101
99
100
101
107
120
135
139
132
116
102
102
111
119
120
117
117
119
112
122
123
118
114
117
120
118
113
105
99
96
97
104
112
111
100
93
105
118
129
128
123
121
123
125
126
128
130
130
123
111
103
93
90
96
112
130
140
136
118
105
99
101
110
118
121
120
117
115
98
111
121
123
120
117
116
114
110
104
97
97
102
105
102
101
102
110
121
125
122
117
119
121
118
112
111
115
122
130
127
121
113
104
96
105
119
133
134
122
105
99
104
115
122
124
124
121
117
115
100
103
112
119
119
111
106
104
106
108
106
113
121
122
113
107
115
128
135
124
107
103
113
118
114
105
103
112
124
128
126
120
117
114
112
117
128
134
128
113
103
105
115
131
135
131
124
119
117
121
116
112
114
117
118
110
100
98
104
112
118
127
135
134
127
120
124
131
131
113
99
101
117
127
123
114
111
121
125
124
115
112
115
117
120
122
127
129
123
115
111
116
125
134
136
129
120
114
117
128
125
126
126
125
124
119
110
106
107
114
121
126
133
134
133
132
126
126
119
109
102
108
125
137
134
123
119
121
122
117
110
109
115
118
120
117
117
118
119
118
116
119
124
130
132
125
115
111
117
125
119
123
125
124
123
124
124
122
119
118
115
116
122
129
133
133
128
124
118
111
105
108
121
130
129
122
115
113
112
114
113
114
117
118
117
111
106
108
116
119
116
110
110
117
122
121
115
113
118
120
114
110
109
110
113
118
122
128
127
118
111
111
118
126
127
126
125
125
119
112
107
108
116
117
115
112
110
109
112
117
118
115
116
115
115
114
113
110
115
118
114
107
109
115
117
118
120
123
122
119
117
109
106
105
104
106
110
119
120
113
112
113
119
121
116
111
115
119
118
112
107
113
117
117
113
109
108
108
114
121
123
115
107
107
112
117
118
116
118
118
119
121
125
127
125
123
126
129
128
123
121
123
122
117
110
107
108
111
113
110
113
116
118
112
106
99
99
106
112
114
114
117
120
125
126
119
111
108
114
124
127
118
108
103
107
113
118
122
123
125
130
137
143
142
135
130
129
130
129
124
121
132
137
132
126
122
120
118
115
113
112
112
112
111
110
102
96
99
110
119
121
117
116
124
132
126
111
99
105
122
130
124
112
106
104
108
115
123
129
132
131
132
136
136
136
132
131
127
119
114
118
130
137
136
133
132
129
127
123
119
115
112
111
113
117
115
107
103
112
121
126
119
112
114
120
116
105
96
101
116
126
126
125
120
117
114
117
127
137
135
127
116
114
117
121
123
127
128
118
109
118
124
128
127
124
124
126
127
129
125
118
113
111
112
116
118
117
114
117
123
128
126
116
108
105
109
111
111
107
108
115
121
128
133
132
128
126
129
130
127
116
113
114
117
117
115
121
127
128
120
119
121
122
117
111
110
116
126
128
123
116
113
111
109
107
110
116
120
119
122
126
127
119
112
110
118
129
129
118
108
107
116
128
134
133
129
126
127
121
116
116
125
134
137
127
117
116
124
133
135
120
121
120
117
112
111
117
126
127
118
111
111
111
108
106
107
109
114
116
114
115
115
117
118
121
127
135
131
120
110
109
116
124
125
121
121
124
129
127
124
123
131
139
140
129
117
111
114
124
133
123
123
119
118
120
120
124
127
126
120
113
113
115
117
115
110
108
107
103
101
101
103
109
119
123
123
118
118
118
114
114
116
119
117
111
109
120
132
140
137
130
126
125
122
118
114
112
111
113
115
130
125
120
117
118
118
119
122
125
127
125
123
119
119
119
113
110
108
103
100
98
101
110
118
121
114
109
111
121
125
121
117
113
108
104
105
113
127
131
127
121
119
121
120
120
121
122
118
109
104
131
129
121
113
107
103
104
109
117
123
125
124
120
116
111
109
112
115
116
112
109
112
117
120
118
112
111
121
130
137
135
121
109
102
103
110
114
114
109
103
107
116
126
130
131
128
130
125
120
113
118
124
122
116
107
100
100
103
106
107
111
116
120
114
102
100
111
123
127
119
113
118
123
121
115
112
115
121
129
137
140
131
116
108
113
124
125
115
101
95
103
113
123
124
124
122
126
132
138
137
94
108
121
129
125
118
113
106
103
99
101
113
123
121
109
103
111
122
124
117
111
112
114
110
109
112
119
118
118
120
127
128
120
116
122
128
130
119
111
107
107
107
107
106
108
112
120
132
142
140
78
93
118
137
141
133
121
116
113
110
110
118
128
131
125
117
111
115
114
111
106
103
103
101
102
113
124
128
121
111
108
110
117
122
124
120
116
117
121
122
116
107
102
102
106
110
115
122
126
121
89
95
113
127
135
129
121
120
124
129
129
127
128
128
127
120
113
110
112
114
115
110
107
104
108
117
128
138
137
125
110
101
109
119
125
117
106
112
125
136
133
123
115
112
110
109
108
107
106
101
114
109
108
110
112
111
113
117
125
133
135
131
126
118
116
112
106
105
111
119
126
124
117
115
117
121
124
133
138
136
122
110
108
120
129
126
114
113
125
141
144
133
123
116
114
110
105
100
101
103
129
118
107
98
97
101
109
113
114
120
129
133
126
115
110
104
97
96
105
117
125
122
115
116
124
125
122
115
118
124
124
122
119
123
131
133
126
118
121
127
132
126
120
114
114
114
115
116
117
116
130
121
107
98
99
107
115
115
111
111
118
125
125
119
114
108
99
97
105
116
120
114
106
109
122
129
124
111
101
107
117
123
122
118
114
117
121
122
118
110
108
111
111
111
112
117
122
127
129
128
131
125
114
105
108
118
124
123
117
112
113
115
116
119
123
122
116
111
115
124
124
115
105
108
119
129
127
117
104
102
108
116
116
105
96
97
110
117
115
108
105
108
110
108
107
111
118
123
127
128
131
132
123
114
113
121
124
121
119
118
118
115
112
117
127
133
132
127
131
136
134
121
108
109
116
126
127
121
110
102
106
113
117
112
106
104
108
111
108
114
121
122
115
103
98
102
110
114
119
124
129
134
129
120
116
119
115
108
107
114
116
115
111
114
126
136
132
126
126
133
133
128
115
112
114
121
126
124
114
106
104
111
121
130
133
127
116
106
104
117
132
135
121
107
103
109
113
112
113
117
122
127
123
117
116
119
117
103
96
100
110
112
111
112
118
124
120
109
106
114
128
134
127
116
112
117
128
129
123
110
105
110
124
137
145
138
119
107
106
114
127
133
127
123
123
124
122
115
110
110
120
115
110
108
113
121
127
119
107
101
106
112
113
113
115
118
116
107
100
106
121
132
128
117
110
116
130
135
127
114
110
113
125
133
130
123
117
115
113
112
113
118
126
130
129
127
123
119
113
111
123
115
105
100
104
119
135
136
124
109
106
112
116
119
118
118
122
120
117
115
117
120
118
113
109
112
117
118
114
111
114
125
134
130
118
110
111
118
121
118
112
116
121
121
114
113
120
123
122
117
125
125
116
105
102
112
126
132
121
109
104
110
116
122
122
123
124
128
127
122
114
108
107
110
109
108
103
99
99
102
113
124
134
135
124
113
109
111
118
123
126
127
123
116
108
109
118
126
127
123
124
136
134
121
110
107
112
116
112
107
104
107
114
120
123
122
121
122
124
123
117
110
110
110
108
107
105
107
109
107
112
120
131
138
133
117
108
105
115
124
131
131
125
122
119
115
118
122
125
121
124
136
140
131
119
113
109
111
112
114
117
116
117
117
116
116
115
115
121
124
123
121
117
110
106
109
122
137
140
127
115
116
124
130
124
116
109
109
114
117
118
118
120
123
123
117
115
116
116
115
123
123
124
125
122
120
114
113
116
124
130
133
127
119
111
107
109
115
123
128
126
122
117
110
106
112
131
149
149
133
117
113
117
117
112
110
115
120
116
105
98
96
103
109
112
110
111
111
111
113
123
110
106
110
118
123
120
115
114
121
130
136
133
125
116
109
108
114
127
132
128
121
118
115
112
113
118
126
128
118
111
111
115
116
111
113
120
125
117
102
91
93
99
102
102
103
106
106
107
113
130
116
106
107
116
125
125
116
113
114
118
124
126
127
127
119
111
112
122
130
130
131
135
136
126
113
105
106
111
115
113
112
115
118
120
119
123
123
118
106
103
105
110
112
109
105
104
103
107
115
131
123
112
111
117
124
126
120
116
114
111
108
113
124
131
128
118
111
115
119
129
135
143
141
130
117
109
109
113
116
114
112
114
116
116
118
120
122
121
115
108
106
114
126
125
116
108
107
111
119
123
119
114
112
115
119
123
123
124
120
115
109
112
120
126
124
118
112
113
114
117
119
123
125
124
122
122
121
115
114
110
109
108
111
114
116
120
123
125
120
110
105
111
123
125
120
114
117
122
124
122
117
110
106
106
111
116
118
115
112
112
116
117
114
113
113
113
110
102
98
101
109
121
128
129
124
120
123
129
131
127
121
115
114
115
122
130
134
127
119
112
112
118
121
121
119
111
105
108
114
119
111
109
114
123
130
130
125
121
118
116
118
118
117
117
122
124
123
113
100
95
103
115
122
122
121
120
123
127
130
124
116
108
110
120
133
141
138
127
117
112
113
116
114
109
108
110
116
124
126
113
107
108
118
127
130
126
120
122
124
122
120
121
118
120
123
132
135
129
113
105
108
112
115
116
119
123
127
126
126
120
115
111
113
126
137
137
130
119
114
113
112
108
104
105
114
124
132
136
132
110
104
104
111
116
115
110
110
116
122
123
120
120
121
122
121
124
127
128
124
122
119
118
118
120
127
131
130
123
120
116
115
118
120
124
125
121
115
113
114
113
112
110
109
115
124
127
127
125
123
111
101
101
104
105
103
101
104
110
114
114
116
119
123
123
120
113
113
115
121
127
128
123
123
125
130
129
122
110
107
110
114
118
120
122
115
111
110
114
114
113
113
115
119
125
123
115
112
111
119
113
102
98
98
99
104
106
112
117
115
112
113
117
122
124
121
118
111
107
112
117
121
121
121
123
125
127
118
107
102
99
103
110
118
122
122
123
121
118
112
110
113
120
121
119
113
112
113
116
122
121
110
99
94
97
107
118
127
130
129
123
120
118
117
118
124
124
119
110
104
105
112
114
112
112
118
126
126
119
105
96
97
107
122
134
137
133
124
114
111
112
117
120
115
111
110
117
125
128
127
122
115
102
97
100
111
120
126
130
134
132
125
117
110
107
111
116
118
115
109
106
110
113
111
110
118
127
131
122
109
101
106
118
127
133
133
124
116
111
116
123
127
121
111
106
109
116
121
126
127
117
111
104
105
111
114
115
112
116
123
124
119
112
106
101
96
100
108
117
120
113
110
111
111
117
121
125
120
111
110
116
128
130
125
120
116
107
103
108
122
134
135
126
116
112
108
105
104
113
125
110
103
104
110
115
115
109
107
110
111
108
101
100
107
107
98
94
101
115
124
116
105
101
108
117
124
120
110
106
114
133
141
132
115
104
104
104
102
109
120
133
133
129
126
121
114
102
98
111
126
109
103
107
114
119
116
112
111
111
108
98
91
97
109
119
109
96
96
111
121
119
106
101
105
112
118
117
114
119
128
133
126
116
104
101
103
105
110
112
119
123
125
127
132
132
122
107
104
118
135
108
111
116
119
122
123
119
116
111
104
97
93
99
114
124
115
98
92
105
119
123
117
111
106
106
105
111
121
131
131
117
104
100
101
103
104
107
112
118
120
117
115
120
130
131
122
109
106
120
138
104
113
121
121
124
125
123
117
108
101
97
96
102
113
121
116
101
96
103
115
123
120
114
110
104
100
103
113
121
118
107
97
103
112
114
109
108
114
121
121
114
108
112
120
125
119
111
109
118
133
101
112
120
123
126
126
122
113
103
98
97
100
102
109
116
118
114
111
110
110
110
111
114
113
107
102
100
104
108
112
109
108
114
120
122
120
118
120
122
118
110
108
112
119
121
115
113
112
116
121
109
112
120
126
128
124
115
106
99
99
102
110
113
112
114
119
123
125
122
110
105
107
116
121
118
112
110
114
117
119
115
114
116
117
119
123
130
134
126
114
107
110
118
125
123
117
114
116
116
117
117
113
117
124
125
120
109
100
97
102
112
122
128
122
119
119
124
126
124
115
109
117
129
134
129
124
121
125
127
122
116
114
115
114
109
116
126
136
132
117
109
114
123
130
127
119
115
115
118
123
113
113
114
117
119
117
112
106
100
105
115
126
132
130
122
118
116
116
119
120
122
125
130
131
126
120
117
117
115
113
113
113
116
116
109
107
111
120
127
121
116
114
119
124
125
117
113
115
120
126
108
112
115
113
112
118
123
125
120
115
112
116
122
124
122
118
113
114
116
121
124
123
119
114
108
103
99
97
97
100
104
110
113
115
112
103
97
100
112
119
117
110
110
115
115
113
112
115
121
124
110
116
120
119
117
119
125
134
133
121
110
105
107
114
117
115
114
115
116
115
115
113
111
104
98
94
94
94
97
101
103
101
103
110
114
111
101
92
99
109
112
110
111
115
114
112
112
117
122
118
121
122
123
123
119
115
115
120
123
116
108
103
104
110
110
111
113
113
112
111
108
113
117
116
111
108
107
107
112
116
112
108
106
112
118
120
113
105
102
107
113
118
123
125
123
121
122
124
125
119
121
118
116
117
115
113
108
107
106
105
109
110
113
113
114
113
110
107
105
107
108
113
119
128
134
129
120
109
112
122
130
128
122
116
118
121
120
118
112
115
120
127
130
130
128
126
124
125
124
122
112
106
105
107
110
115
115
110
107
109
114
119
120
122
125
122
112
101
99
106
110
109
110
120
136
136
121
102
100
118
138
141
127
115
107
110
116
124
126
126
125
125
123
121
120
119
120
120
119
120
107
105
106
106
108
111
114
115
116
119
122
124
123
123
125
122
112
101
100
107
118
111
102
104
118
126
118
101
96
112
127
132
122
107
100
103
115
133
142
137
125
114
107
106
106
108
111
114
113
109
111
115
117
113
107
103
105
112
117
121
124
125
124
121
120
116
111
106
105
112
122
116
103
95
103
114
120
115
108
110
113
118
117
110
102
101
111
132
143
139
124
112
111
112
110
110
112
115
113
107
114
116
117
117
110
104
105
110
117
119
120
122
122
121
120
117
115
112
110
114
118
118
110
104
107
116
126
127
118
113
114
118
122
119
107
103
108
118
128
128
126
128
133
134
127
121
117
119
115
113
112
107
109
114
117
117
116
119
118
113
112
115
120
122
122
120
118
117
115
113
112
113
111
115
119
123
126
126
120
118
123
131
135
129
116
107
108
115
119
121
127
139
145
141
129
120
117
116
116
119
113
105
102
110
120
128
129
125
119
113
112
114
116
121
122
120
117
115
114
113
112
110
112
117
120
119
118
119
120
121
125
131
133
127
120
117
122
126
124
122
126
131
133
125
116
112
111
111
111
115
121
113
106
110
117
123
123
121
119
120
118
116
116
117
117
117
113
110
111
114
116
120
118
116
110
106
105
114
121
125
125
124
121
117
116
119
126
132
129
125
123
125
122
118
113
113
113
109
104
106
129
123
115
111
110
108
109
111
116
121
120
119
116
115
115
116
113
111
111
115
120
126
122
112
98
91
93
106
120
130
130
125
118
112
114
121
123
122
119
119
123
123
122
116
115
119
120
114
108
109
125
122
120
116
113
109
107
108
113
115
115
114
115
115
118
119
121
118
113
115
120
126
122
109
92
86
89
101
117
132
140
135
120
113
116
121
119
111
108
115
123
125
120
110
109
117
119
119
121
120
111
113
118
124
125
122
116
113
114
112
111
112
118
122
123
121
122
120
115
116
120
124
121
108
99
98
104
108
116
128
136
134
122
115
114
116
115
111
113
119
122
117
111
104
103
106
112
118
125
124
103
107
118
134
139
133
122
115
116
118
119
120
124
126
124
119
113
113
113
117
124
126
122
114
109
116
128
131
127
123
120
120
120
118
115
112
110
114
125
129
124
115
111
108
105
101
105
112
119
115
104
107
119
133
139
131
119
115
117
122
127
126
126
125
121
117
110
108
113
120
127
127
123
117
116
122
131
137
133
123
112
110
114
121
120
112
106
111
124
132
128
122
119
115
110
105
104
108
109
103
109
108
112
117
120
117
114
113
115
121
127
128
127
122
120
116
110
107
113
120
125
122
118
117
119
119
118
121
124
123
117
109
110
119
127
122
111
104
108
121
129
130
124
118
113
110
109
114
112
104
116
108
102
98
99
105
111
112
113
115
123
127
127
124
123
120
112
106
111
116
117
113
113
116
122
121
113
106
110
120
118
110
105
110
119
124
115
106
103
108
117
124
121
118
117
116
118
119
118
112
119
109
97
92
97
107
111
110
109
112
118
122
122
122
125
125
114
105
108
116
120
118
116
117
124
125
118
111
109
113
115
115
108
105
107
111
116
116
112
109
110
113
117
119
122
120
121
119
120
120
121
115
106
105
112
117
114
109
110
114
119
117
113
118
126
130
117
107
107
121
131
129
120
117
121
124
122
117
109
107
114
122
122
114
101
101
110
119
119
115
116
117
119
119
117
114
110
110
116
126
123
127
124
123
123
121
116
112
117
121
122
114
111
114
122
125
116
107
108
120
130
127
119
114
118
124
123
115
102
100
112
127
134
128
115
109
109
112
113
119
127
130
120
110
103
101
100
106
116
129
127
136
137
131
122
119
116
117
119
121
119
114
111
114
121
123
116
108
106
111
116
115
111
112
118
126
125
113
100
97
112
127
135
131
125
122
116
108
104
111
126
130
119
104
96
98
104
110
118
124
129
136
134
125
119
118
118
116
112
110
110
111
112
115
122
125
121
110
104
103
110
114
115
113
118
129
136
126
112
106
115
125
129
127
126
128
125
112
102
102
112
118
116
108
105
112
115
114
114
119
129
125
120
117
118
122
124
120
112
108
109
109
111
115
122
127
128
118
106
105
114
123
123
116
117
130
142
137
122
113
118
126
130
128
125
128
128
121
107
103
105
114
116
118
119
121
121
116
111
115
122
112
107
108
117
126
133
130
124
117
113
111
110
112
117
126
128
123
115
112
117
124
124
120
119
125
129
120
110
109
116
127
131
128
125
124
123
118
110
105
109
115
119
119
116
119
123
119
114
112
110
104
105
110
118
127
134
137
131
122
116
112
112
112
115
121
123
125
124
120
116
118
119
123
124
119
107
97
96
101
112
120
124
126
123
119
111
106
101
105
112
116
116
111
109
115
125
127
119
108
102
106
113
119
120
122
124
127
123
120
115
115
114
114
114
114
113
115
117
118
113
112
116
121
121
113
104
103
105
107
109
107
109
115
118
116
107
98
99
105
111
113
108
104
105
115
126
130
123
105
103
109
120
127
123
118
112
113
111
114
116
117
117
114
111
107
105
102
103
106
110
113
116
112
109
111
120
131
131
118
108
104
108
114
117
118
113
107
104
106
110
110
109
105
106
114
124
135
129
111
111
111
118
124
122
119
113
111
113
117
118
120
117
114
111
108
105
101
102
105
110
115
119
112
108
113
127
138
133
117
110
113
121
125
120
121
125
122
117
108
110
115
119
115
109
110
120
129
129
115
125
116
112
112
116
121
124
123
123
123
120
114
112
113
117
117
112
114
118
119
115
119
126
126
121
114
114
116
114
112
115
122
128
127
121
119
123
124
114
105
110
123
130
125
115
111
114
119
118
114
140
129
114
107
114
123
127
126
126
123
114
107
106
114
122
124
120
122
130
132
129
129
134
139
131
115
104
102
110
119
121
124
126
123
117
114
111
108
104
102
111
122
130
128
120
113
111
108
108
112
147
136
119
109
114
125
127
122
120
118
113
104
105
115
126
128
122
122
126
130
130
129
132
131
126
116
110
112
119
123
122
117
116
115
114
109
104
101
106
112
114
119
123
123
120
111
109
108
111
116
140
130
115
112
119
127
128
120
114
114
115
115
117
121
125
124
122
120
122
121
119
116
114
114
114
118
120
119
118
118
119
116
116
116
114
110
106
112
122
129
126
118
116
116
111
108
109
113
119
122
128
118
104
95
96
100
105
111
115
113
111
110
114
120
125
124
120
118
115
115
112
114
120
126
128
125
117
111
107
106
109
114
119
118
115
117
119
123
127
127
121
110
108
113
122
127
124
121
119
119
120
109
103
105
112
116
116
117
119
117
115
113
118
123
126
124
123
119
115
108
110
116
119
121
119
119
118
115
109
106
101
102
107
111
117
121
123
124
125
126
124
120
118
120
123
122
122
120
126
127
108
101
105
119
126
122
113
111
115
116
111
110
115
120
125
123
124
121
114
110
109
112
114
113
114
120
124
126
120
111
104
100
100
107
116
121
120
114
115
120
123
123
119
117
118
122
124
129
131
130
102
101
114
129
129
115
101
100
108
112
108
101
105
115
121
120
114
109
110
113
117
118
117
116
119
128
133
130
123
114
113
111
110
109
106
107
107
106
111
116
119
118
113
111
113
120
126
127
125
124
107
108
117
125
122
110
103
102
108
111
106
101
104
113
119
116
105
96
101
117
127
130
123
117
120
129
130
122
112
111
114
121
121
112
105
96
100
109
115
114
113
110
110
108
106
108
113
117
123
124
115
109
108
108
109
110
112
116
117
113
109
105
107
113
118
118
108
100
101
113
127
131
128
122
120
121
119
115
110
108
111
116
119
115
109
109
118
122
118
112
107
110
115
112
103
100
109
119
129
132
115
105
96
94
99
111
120
125
121
117
113
111
111
113
116
118
118
113
110
110
115
123
126
125
119
117
119
119
118
108
102
102
108
117
126
136
135
126
116
110
110
118
123
118
110
108
116
125
131
131
107
100
94
94
101
113
118
120
119
121
121
120
115
113
108
110
115
115
114
108
108
113
119
122
120
123
129
128
120
109
103
104
108
120
135
142
134
119
112
115
123
127
122
116
115
120
122
123
123
126
105
103
104
111
114
116
113
112
116
123
124
121
114
109
106
103
104
104
107
107
105
108
108
112
119
130
133
127
115
110
118
126
126
126
129
129
123
113
111
121
131
130
120
110
112
121
118
111
112
122
102
106
118
127
126
117
111
109
114
121
116
108
103
107
111
111
107
102
102
103
101
100
102
106
116
126
130
125
117
119
132
142
135
122
118
124
123
115
112
119
127
128
122
114
112
112
108
106
113
121
93
105
123
132
129
119
111
110
114
115
109
100
101
108
116
118
119
115
110
105
99
99
102
104
104
108
118
126
128
126
127
125
120
117
116
122
123
118
112
111
116
120
127
130
125
113
103
104
118
127
86
99
117
130
130
120
113
110
111
112
108
107
110
116
118
121
122
126
126
117
110
107
107
105
96
90
102
122
133
124
105
94
103
117
126
125
120
115
112
110
106
114
127
139
138
123
105
104
119
138
97
103
114
119
120
117
112
108
106
110
112
115
118
121
121
121
121
123
124
117
119
115
113
109
97
90
98
114
121
111
91
85
104
128
138
129
116
109
111
112
111
110
117
131
136
128
115
109
120
139
118
119
119
118
115
115
112
110
110
114
116
114
110
113
119
123
124
115
107
107
111
115
118
115
111
109
109
109
106
101
94
98
115
130
137
130
118
112
111
114
112
111
113
116
119
117
117
120
124
132
130
128
128
126
123
121
118
118
118
121
118
110
102
102
110
123
125
118
108
103
107
112
120
125
125
125
121
115
108
103
107
109
117
119
119
120
121
121
116
114
112
113
115
111
105
103
113
119
125
127
122
119
120
121
126
125
124
120
116
112
114
114
110
103
106
114
119
123
117
109
107
111
117
122
124
127
127
124
115
112
113
114
115
111
106
110
120
129
124
114
109
111
114
111
106
102
109
117
124
127
111
108
105
105
110
118
126
122
109
100
109
121
125
116
104
101
108
117
120
118
113
109
107
110
115
118
124
124
120
116
114
116
116
114
109
105
109
118
123
119
114
111
113
113
111
108
112
118
126
129
108
110
105
97
96
107
124
127
117
105
108
119
125
118
102
95
96
105
115
118
116
112
105
105
110
114
115
115
116
116
115
114
114
114
112
105
96
98
110
121
125
121
117
114
111
111
114
120
128
128
113
124
123
111
101
105
120
131
130
117
110
110
109
107
99
94
95
103
110
114
115
114
113
114
112
113
114
114
115
116
115
111
111
113
114
107
94
87
98
118
130
131
123
113
108
108
113
119
122
117
116
127
131
127
115
111
114
124
129
123
112
103
101
102
103
101
106
110
114
113
112
113
116
119
120
118
117
116
116
117
117
115
117
119
120
116
103
95
99
113
125
128
122
111
105
106
111
114
110
103
109
108
115
118
119
116
115
120
121
117
112
109
109
112
116
120
122
122
118
112
105
104
107
114
121
124
122
117
115
118
122
125
125
123
121
120
114
110
109
111
113
113
109
106
105
109
112
113
108
104
98
91
94
102
109
118
122
121
116
114
114
118
119
122
127
133
133
124
116
108
103
97
95
103
119
129
127
117
112
117
128
133
126
119
115
115
119
121
123
115
108
100
100
102
106
110
113
115
119
118
101
97
96
99
103
111
118
118
112
111
115
120
121
119
121
125
124
118
111
109
109
103
95
100
116
131
129
117
109
115
127
131
122
111
104
108
119
132
137
127
111
99
98
101
106
108
111
116
121
122
114
114
112
109
106
105
104
105
104
109
115
120
121
117
113
113
113
108
110
114
117
113
105
105
117
127
128
119
113
113
122
123
117
106
97
96
111
128
138
130
118
109
107
111
114
113
112
112
113
116
121
115
113
115
112
107
102
101
104
111
117
123
124
121
117
114
109
108
111
116
120
116
111
111
118
123
124
119
116
116
121
123
118
108
96
94
98
111
121
123
124
125
128
126
123
122
119
112
106
105
119
106
102
106
111
112
109
107
110
113
119
124
126
125
124
122
116
114
116
119
118
115
113
114
118
120
122
119
118
119
124
127
122
113
103
96
97
99
102
109
123
132
135
127
122
122
121
115
106
106
112
103
96
99
109
115
116
113
110
113
116
119
122
121
120
120
119
119
122
124
123
120
119
117
118
121
121
118
116
115
119
124
124
122
117
115
110
107
101
104
115
122
120
112
109
112
117
114
111
112
113
111
107
109
113
117
116
111
109
111
115
117
116
115
117
118
114
113
118
127
133
132
124
117
115
118
119
114
105
98
101
110
120
124
124
122
120
117
113
112
115
114
105
98
102
109
112
109
107
112
118
117
118
123
123
118
110
105
109
113
115
114
111
115
120
122
115
110
112
125
135
135
123
110
105
111
113
108
101
94
95
104
112
116
118
118
116
113
114
119
122
115
104
99
105
115
116
108
101
105
119
116
118
125
127
120
114
111
116
121
117
111
111
120
131
134
126
116
114
121
131
131
120
104
96
99
106
107
104
103
103
104
103
102
104
103
101
98
103
115
123
125
116
110
114
118
118
109
102
105
124
112
111
115
122
124
122
123
126
125
118
111
112
120
129
133
127
120
116
119
129
132
123
105
94
96
108
116
118
117
114
110
103
99
98
99
97
96
103
113
122
124
121
119
116
114
113
111
111
112
129
118
109
110
117
123
126
125
123
121
116
112
112
118
120
120
117
111
112
117
129
139
134
118
101
101
112
121
121
116
114
115
116
114
109
104
99
101
109
115
120
121
123
122
115
108
107
113
119
118
122
118
115
117
118
117
117
114
110
108
108
110
113
119
120
118
113
106
104
112
127
137
134
121
108
106
109
111
109
107
111
117
123
124
121
111
102
99
106
114
118
121
125
123
115
107
107
115
122
116
111
115
118
118
116
111
110
107
106
106
107
110
112
119
124
128
121
109
107
110
117
122
123
122
117
112
106
102
100
105
110
112
116
121
121
116
102
92
94
104
116
125
128
125
117
113
112
118
119
112
112
112
111
111
110
113
116
116
118
118
118
114
110
114
124
132
129
118
112
113
113
114
120
124
127
123
113
108
110
111
112
107
103
107
115
117
111
102
98
102
114
123
127
125
122
120
118
115
112
107
115
110
103
105
114
121
124
121
125
128
128
119
110
111
123
133
130
121
115
116
121
121
124
127
130
126
122
122
125
123
116
107
103
104
111
120
121
118
114
114
115
120
122
125
126
124
119
110
108
107
116
108
106
114
125
129
121
113
116
124
126
117
110
110
119
127
125
115
112
115
124
131
132
126
118
116
117
122
126
124
119
117
116
117
118
122
124
123
119
119
119
120
120
120
122
124
119
113
109
112
116
115
121
128
131
123
114
111
113
117
117
113
108
109
114
116
113
107
103
106
115
126
129
121
113
106
106
109
112
116
123
132
132
128
122
123
122
118
113
113
116
119
118
115
114
116
118
118
117
119
119
127
135
132
123
115
114
118
122
117
111
107
108
111
111
111
112
109
105
100
102
110
116
115
114
111
110
103
101
107
123
139
138
123
113
113
114
110
103
99
106
113
113
107
103
106
112
119
124
124
124
130
133
127
117
113
115
125
130
123
111
106
108
115
119
120
123
121
114
105
101
102
109
110
116
125
125
113
98
102
122
139
133
112
100
103
110
108
99
95
101
108
110
105
101
101
105
112
120
123
125
121
122
124
120
116
115
123
129
128
116
107
106
115
124
129
127
118
108
109
114
113
109
106
113
127
135
121
99
97
113
127
125
110
101
105
112
109
102
97
104
111
114
114
108
103
102
105
113
120
115
109
113
123
129
122
114
115
125
130
119
108
101
108
119
123
116
101
98
107
122
124
113
104
109
123
127
118
98
95
103
112
113
109
112
117
117
111
100
98
107
117
120
119
115
111
107
104
108
111
104
100
109
124
129
125
118
117
124
128
123
111
103
103
109
111
105
99
103
114
120
120
116
118
122
125
118
108
102
104
108
107
99
103
113
118
114
100
89
95
105
115
117
114
116
117
121
117
109
101
104
102
108
119
125
125
121
120
118
119
120
117
115
109
106
104
103
106
115
120
117
113
118
129
134
126
116
108
110
115
112
102
93
100
112
116
108
93
88
94
103
106
104
104
109
119
133
132
122
102
113
107
108
112
118
121
120
114
107
105
110
118
121
116
111
107
105
106
111
114
113
116
122
131
132
125
117
115
115
114
105
99
95
100
112
117
112
106
103
106
110
111
107
104
106
117
136
148
138
115
116
114
109
109
114
119
120
115
108
104
106
111
115
116
117
116
113
104
102
103
111
122
129
130
124
116
114
113
112
106
103
105
107
111
114
119
125
125
120
120
124
128
124
115
108
111
126
142
139
118
117
115
113
110
113
117
122
123
120
115
108
104
106
114
120
123
119
112
110
106
109
117
128
130
122
113
108
108
111
113
116
115
116
113
114
119
125
125
122
121
125
134
135
122
112
110
117
128
128
115
119
120
118
115
115
119
121
122
122
119
112
105
107
114
122
124
120
120
123
118
111
106
113
120
119
112
107
110
119
128
129
125
117
115
114
117
115
111
111
113
121
124
124
119
114
114
120
124
120
108
131
125
121
119
122
123
121
113
113
117
117
114
114
118
122
120
120
123
129
128
116
105
104
109
112
112
111
114
121
130
133
128
122
117
115
109
101
99
106
115
118
115
111
111
112
116
124
123
118
111
140
128
117
117
123
130
124
113
109
114
118
120
120
120
122
121
122
123
126
124
121
115
108
108
110
114
114
115
116
122
131
132
128
120
112
101
97
104
118
126
122
113
111
109
111
113
117
120
118
118
114
110
105
102
104
106
110
120
126
124
115
108
113
124
130
123
115
115
124
128
129
124
118
117
117
117
114
107
97
95
104
118
126
121
113
105
104
110
123
131
129
116
107
110
119
126
124
125
127
128
116
109
106
105
107
102
102
111
122
123
116
111
116
124
128
120
111
107
111
118
126
124
116
107
103
110
114
110
101
98
102
112
119
118
114
107
104
107
118
129
129
122
118
123
127
126
122
123
129
135
112
106
110
116
114
102
93
98
106
108
104
104
113
123
127
121
111
103
100
104
111
114
111
108
110
116
118
114
108
106
105
108
108
109
107
106
104
103
112
121
124
123
121
123
123
121
118
120
128
135
109
106
114
123
120
104
94
93
98
98
99
102
110
119
123
120
111
101
97
99
107
111
111
112
115
119
119
115
111
112
116
116
111
107
106
106
109
109
113
115
114
113
115
118
118
115
113
115
124
130
110
108
113
119
118
112
107
105
107
106
106
105
109
115
118
113
106
97
98
106
115
115
112
112
113
115
115
113
113
117
126
129
124
114
107
107
116
122
122
113
104
105
109
113
111
111
113
118
123
126
110
107
107
108
114
120
123
121
116
110
108
106
109
115
116
110
103
98
106
114
119
116
114
113
111
110
109
111
116
121
127
127
126
115
107
109
121
128
122
111
104
107
113
114
108
105
111
120
123
124
102
101
102
105
110
116
121
121
114
106
101
102
108
115
118
114
109
108
114
116
115
115
119
121
118
113
108
111
119
121
121
117
110
105
107
117
124
124
116
111
108
115
119
117
110
107
112
117
118
114
96
98
104
109
110
111
111
111
112
108
103
102
108
115
119
117
117
114
115
111
111
114
123
129
129
122
116
113
115
114
114
107
104
104
112
123
124
117
114
114
118
118
117
112
113
119
119
113
108
109
102
107
115
120
115
110
107
111
117
121
118
113
109
111
117
121
121
113
107
106
108
116
123
127
128
130
127
117
108
105
111
116
117
118
124
128
127
119
118
120
124
118
106
101
111
122
126
115
110
111
111
120
127
125
118
111
112
114
120
126
126
121
112
108
115
125
132
117
104
95
103
115
122
123
120
126
129
121
108
104
112
125
129
127
130
137
136
129
121
118
120
117
108
102
105
113
121
119
118
116
108
122
129
125
117
111
113
114
114
120
124
124
115
109
113
126
139
137
118
100
99
111
122
123
119
119
127
126
119
111
108
115
121
124
128
135
137
131
121
115
115
118
120
117
114
111
113
117
120
118
103
115
123
122
115
109
105
105
106
112
120
127
127
116
111
119
140
152
142
118
104
111
124
126
121
117
122
129
129
116
102
101
108
121
126
126
125
123
120
116
112
116
125
132
131
123
116
116
117
119
113
115
119
115
109
102
100
103
105
113
121
126
126
119
111
114
129
142
138
125
117
120
127
128
123
119
122
129
127
116
104
101
108
122
127
123
119
118
121
120
115
114
117
128
136
136
130
120
119
125
127
122
118
114
108
104
106
111
117
122
118
112
107
105
108
114
118
116
112
114
121
127
129
128
123
124
123
118
112
107
106
113
119
123
126
122
118
118
121
122
119
112
106
109
116
125
131
130
128
130
128
123
119
116
112
115
119
125
127
125
113
95
84
86
102
115
118
109
100
103
113
124
127
126
121
121
115
106
96
96
107
115
119
118
115
116
119
119
119
119
117
112
104
94
93
101
117
127
130
132
120
119
119
117
115
120
127
130
126
115
107
97
90
87
100
113
121
117
110
104
104
109
114
117
117
115
108
100
97
97
108
112
113
113
111
112
115
115
113
111
112
110
105
95
93
95
108
119
129
131
120
122
119
108
105
111
125
126
114
103
106
116
118
108
100
106
118
124
120
108
100
97
106
113
115
114
111
114
116
115
112
113
112
112
114
111
110
106
110
110
113
112
109
107
108
110
116
123
129
132
126
131
122
101
87
95
113
119
110
103
110
128
133
120
102
99
107
117
117
108
100
99
107
119
123
124
124
128
133
134
128
119
114
113
113
110
102
99
107
120
127
126
119
115
117
120
125
127
130
129
123
133
125
102
84
87
104
116
115
110
115
121
123
115
102
98
103
108
110
107
102
106
116
126
130
132
130
132
133
135
133
126
118
114
113
108
100
98
110
129
143
140
124
112
109
117
123
126
125
120
113
125
122
110
94
93
103
116
121
120
115
112
111
111
107
106
107
112
114
111
104
104
112
122
126
124
122
120
120
122
124
123
123
120
116
109
101
101
112
126
137
132
118
105
102
110
122
122
113
104
110
113
118
114
107
105
111
120
123
121
114
112
113
117
117
118
123
129
125
115
102
98
99
106
108
109
111
115
117
116
114
114
120
121
119
112
105
104
111
115
116
112
106
106
106
115
122
120
111
104
113
114
117
116
111
111
118
123
120
115
112
113
118
120
120
125
136
138
129
113
101
98
98
102
102
105
111
115
117
116
114
114
117
119
119
113
111
113
113
111
102
96
101
108
117
119
120
118
118
116
118
122
122
117
113
113
117
116
111
106
107
113
117
114
113
120
132
134
121
108
104
105
109
111
112
113
113
113
114
114
116
118
118
119
117
115
116
120
120
112
100
95
99
112
120
118
111
111
116
121
120
122
122
119
117
114
110
107
104
104
106
112
112
111
109
113
117
117
112
113
111
112
112
116
120
121
115
109
105
110
117
122
122
118
116
116
120
125
124
116
109
106
107
112
116
114
110
105
108
117
120
116
115
120
120
115
107
105
104
110
114
117
118
116
114
109
105
106
112
117
119
114
109
113
120
122
116
108
106
112
121
124
119
112
110
116
123
125
123
120
119
120
117
113
113
118
118
112
108
112
122
115
113
113
116
115
110
106
109
116
121
125
125
122
115
110
105
106
113
120
120
115
111
112
116
118
115
110
110
116
124
123
114
107
107
116
120
118
113
115
121
124
119
110
111
118
123
122
116
113
121
120
115
113
110
110
110
107
108
112
120
125
125
121
116
113
111
113
113
115
116
114
115
117
120
122
120
114
110
114
117
117
113
111
114
119
115
108
102
107
115
115
107
101
103
111
116
116
116
114
116
121
121
117
111
107
105
103
103
107
115
119
118
117
116
118
115
114
111
112
112
112
112
119
130
136
133
117
103
95
102
110
114
120
123
122
114
105
100
103
107
102
95
95
100
106
106
104
105
112
108
115
122
126
122
110
102
99
102
109
113
111
109
114
121
124
118
111
111
114
115
111
109
115
131
146
143
124
102
89
91
102
113
119
120
118
110
105
102
104
106
102
96
97
105
110
108
100
98
108
108
111
118
127
125
118
110
107
113
115
113
106
104
114
123
127
121
113
115
123
127
122
114
112
119
134
139
130
115
98
93
98
103
107
106
105
105
103
105
108
110
111
107
107
111
117
117
109
104
108
119
113
110
112
115
122
126
127
126
122
113
106
103
110
116
123
120
119
120
124
132
133
124
111
105
109
122
129
121
107
99
100
104
105
104
103
102
101
106
112
114
113
110
110
113
117
117
113
111
111
127
116
105
96
101
115
128
135
130
120
111
106
106
108
112
115
120
120
116
117
124
131
127
109
94
94
105
114
110
103
103
110
115
117
115
112
103
100
106
112
115
114
112
113
113
112
111
112
113
112
123
116
106
97
95
103
116
120
117
110
104
106
109
117
121
123
123
116
108
108
114
122
120
107
96
96
104
103
99
100
106
117
122
123
121
115
106
99
102
110
115
117
118
118
116
113
109
111
112
112
116
117
116
111
105
106
110
111
112
111
107
107
110
121
131
136
128
116
108
109
113
114
111
107
105
111
114
110
105
104
110
117
123
122
119
115
107
102
104
111
118
121
122
123
119
114
110
110
111
112
119
120
120
119
118
121
123
125
128
126
119
111
108
114
125
135
129
118
112
111
113
113
112
111
116
122
126
126
123
117
113
115
118
120
116
115
112
114
117
123
124
122
120
117
115
112
109
108
110
112
125
118
113
114
123
132
137
136
136
134
127
117
106
107
117
127
128
121
114
110
111
115
116
115
116
117
125
131
137
128
117
110
111
117
119
118
116
120
125
128
126
120
110
105
108
110
111
109
108
107
119
108
102
108
120
126
128
125
123
120
117
112
106
107
112
121
125
120
111
104
106
115
122
117
108
101
111
126
137
131
117
107
104
113
119
122
121
118
118
120
122
118
110
104
107
116
122
119
111
103
113
106
107
114
117
115
113
113
110
105
102
104
107
110
113
116
121
120
108
99
102
114
125
119
101
95
104
118
125
123
116
109
110
112
117
122
124
120
111
107
111
116
118
116
119
125
131
130
119
106
115
114
119
121
118
112
113
116
115
107
100
102
109
113
112
112
118
123
116
105
101
110
120
118
108
103
108
113
111
111
115
123
123
117
114
118
119
115
108
104
107
114
120
121
121
123
126
130
125
116
118
117
121
123
119
114
116
124
130
122
110
106
110
116
114
112
118
123
123
114
106
108
113
113
113
114
115
112
101
103
116
134
136
122
111
107
107
107
106
106
110
114
117
116
114
111
114
119
124
121
120
117
120
124
121
113
111
118
130
129
117
107
108
117
121
115
108
103
108
115
122
120
112
104
105
115
123
114
100
100
114
126
128
119
109
103
103
106
109
112
115
115
114
114
113
110
105
110
117
119
120
116
120
126
121
108
95
100
117
126
118
106
104
114
122
112
93
78
88
116
139
136
114
96
98
114
124
120
109
105
110
113
110
107
110
113
113
112
111
115
117
117
119
122
122
116
106
104
109
110
120
114
117
123
119
108
96
96
107
117
115
110
104
111
114
105
91
85
101
126
141
132
114
107
111
119
123
120
117
120
118
112
105
106
114
119
118
115
111
113
116
116
120
126
125
120
110
105
108
111
121
112
107
109
111
115
113
108
104
106
112
116
116
112
110
104
103
112
128
137
130
117
115
122
134
130
117
110
115
125
126
122
113
114
117
119
115
107
107
111
114
115
115
116
119
120
120
117
117
118
128
114
103
99
107
118
124
115
103
98
106
117
122
120
118
115
116
122
130
132
127
119
124
137
142
130
113
103
107
119
125
122
115
114
116
114
107
104
106
114
116
113
109
107
113
118
129
134
129
122
128
120
110
104
109
118
122
116
105
99
105
114
119
124
126
126
120
111
111
115
125
131
136
136
133
127
113
109
111
120
121
113
104
102
108
111
112
112
117
118
120
118
115
110
107
111
122
134
136
123
119
120
118
114
114
115
115
113
109
109
111
115
120
126
127
124
118
108
103
109
121
126
126
121
117
119
122
124
125
124
121
108
99
98
106
118
123
124
123
124
124
123
119
111
105
103
111
127
133
124
107
109
117
118
116
114
109
108
109
113
118
125
130
131
128
121
114
112
114
116
110
104
102
104
111
118
122
124
123
123
120
115
104
107
114
121
124
123
123
124
122
117
111
108
109
109
113
125
128
122
110
108
109
112
114
114
110
109
109
115
122
131
137
136
128
118
112
112
118
119
110
99
96
104
110
113
112
110
112
120
126
125
118
116
117
117
113
113
119
124
117
103
100
106
112
119
124
123
120
113
128
117
109
105
111
117
118
113
113
116
124
128
129
126
121
117
113
112
116
118
121
120
120
119
117
112
107
103
109
120
129
131
125
118
113
106
105
109
115
113
105
98
101
111
118
122
123
120
113
109
104
108
115
119
119
117
119
126
133
130
117
107
106
114
117
112
107
108
116
125
128
122
113
107
112
124
130
123
111
110
121
132
128
115
104
100
103
110
117
123
127
125
120
116
116
115
115
114
117
120
108
109
115
118
116
109
108
116
125
124
115
106
110
118
123
119
112
110
116
124
127
121
106
99
103
118
126
121
113
115
126
134
129
119
109
102
101
102
112
121
122
118
115
114
117
116
115
118
127
131
112
109
112
116
110
103
100
105
110
112
111
113
118
124
127
124
122
114
109
108
112
111
107
104
110
117
117
116
115
121
127
130
119
113
109
106
105
106
112
115
117
112
111
112
113
112
112
118
130
140
117
110
108
106
106
104
104
105
105
108
114
123
125
126
126
123
122
115
106
101
102
105
109
111
112
114
115
115
119
125
126
120
111
111
111
117
120
120
118
114
108
108
111
117
120
115
112
116
124
133
118
110
104
100
104
112
119
117
112
111
117
125
126
125
123
120
118
115
113
112
108
107
108
109
112
112
114
119
125
127
126
117
111
112
117
122
127
129
122
114
105
104
111
120
124
123
120
119
121
122
112
109
104
99
106
119
127
125
116
112
112
115
120
125
124
116
111
114
120
124
118
110
107
106
108
109
113
120
126
127
126
119
116
114
111
114
120
125
121
112
103
105
112
118
120
117
119
121
121
118
104
107
109
108
109
115
120
122
120
113
103
101
113
126
129
118
108
111
120
123
119
112
111
117
116
111
111
113
119
125
127
126
116
108
99
102
107
115
114
109
103
107
112
114
109
105
109
118
119
115
104
107
114
114
108
105
108
116
122
117
105
101
111
124
128
121
114
111
114
114
112
115
123
129
125
117
108
108
111
117
123
123
116
104
95
96
103
111
113
112
109
109
110
109
109
108
111
115
114
111
109
112
113
110
104
102
107
112
118
120
117
113
111
114
119
121
122
117
109
107
113
127
134
130
122
116
111
106
101
103
109
115
114
108
103
101
105
113
116
117
114
111
107
106
111
121
125
120
113
108
115
118
113
102
100
107
113
112
107
109
115
121
113
108
108
120
129
124
109
106
117
135
138
131
121
116
116
108
95
90
95
102
109
109
112
115
119
118
117
115
115
112
106
103
109
122
133
131
119
110
123
129
117
102
98
105
113
109
98
99
111
121
117
106
104
117
133
133
119
107
115
131
138
133
127
126
125
112
97
91
97
101
105
106
111
119
123
120
115
110
113
115
112
106
106
113
129
133
123
112
130
135
127
111
98
99
104
107
102
102
111
121
121
110
103
112
132
140
128
110
104
117
132
135
136
137
129
119
107
103
109
113
110
106
103
110
116
118
116
112
115
119
119
114
112
116
126
131
122
110
125
124
124
116
106
102
104
109
109
108
112
121
122
115
106
112
126
135
127
113
107
115
126
132
132
135
133
125
113
114
123
126
118
109
103
107
115
120
122
121
121
120
119
118
116
122
127
129
120
112
112
107
110
111
112
113
114
114
111
110
109
108
110
111
108
113
118
119
113
113
118
123
125
120
117
122
124
120
111
113
123
129
121
111
106
110
117
125
131
131
127
119
108
105
106
118
124
124
120
116
104
102
104
108
113
117
119
116
112
103
96
92
94
99
108
113
111
106
102
112
122
130
129
121
114
109
107
104
101
105
113
120
118
113
110
114
119
126
131
131
126
116
102
93
98
111
121
122
119
117
109
115
116
111
108
110
116
117
113
104
96
94
97
100
108
113
112
108
107
109
116
126
133
130
117
101
92
92
99
105
110
111
112
113
114
116
117
117
117
119
119
114
106
103
107
114
121
120
118
118
118
129
133
118
101
97
108
119
117
111
109
115
117
113
109
113
118
120
118
109
108
118
131
134
120
101
93
100
111
117
113
110
110
114
117
119
114
106
105
108
111
113
113
116
123
129
126
121
116
117
117
133
135
118
99
95
106
114
113
113
120
129
131
119
109
114
122
126
119
109
105
112
125
130
120
109
107
115
127
131
125
117
112
113
117
120
117
110
109
110
116
117
115
116
122
132
130
124
117
118
114
125
124
110
101
101
106
107
106
107
116
126
127
119
112
115
120
121
116
108
102
107
118
122
120
117
117
121
128
131
128
123
115
112
114
120
122
120
116
121
125
122
113
107
109
121
129
129
123
121
114
116
113
107
104
108
110
108
106
109
114
118
121
120
118
117
118
115
113
108
100
102
109
119
120
117
114
112
115
116
119
118
116
115
115
117
120
119
118
123
124
120
112
105
106
115
128
132
125
122
124
123
119
113
107
107
110
113
115
113
113
115
120
122
119
118
117
120
116
107
97
101
112
121
115
108
103
110
112
111
104
104
112
116
117
112
106
108
115
117
116
113
114
115
119
121
127
127
124
121
132
134
131
119
108
103
108
114
118
115
113
116
119
119
114
116
124
129
119
104
96
105
121
122
110
97
99
111
118
113
101
95
106
117
116
107
101
104
111
113
109
108
114
125
130
125
116
113
115
116
131
134
131
120
107
100
105
111
116
114
115
117
117
113
109
114
125
129
115
101
96
107
120
120
109
97
101
110
117
112
103
101
112
119
118
109
102
104
110
111
109
106
111
120
123
118
109
103
106
111
120
120
119
115
109
103
104
109
113
115
116
114
113
111
111
113
116
115
110
104
101
102
108
110
110
108
104
104
103
107
109
114
121
122
121
119
114
112
112
110
110
108
107
108
110
112
110
109
108
109
114
112
114
117
117
114
110
110
113
115
115
112
114
115
114
109
103
103
110
113
111
103
99
105
110
112
106
102
102
107
116
122
122
118
120
124
130
128
120
115
116
116
112
106
106
112
120
123
118
114
112
114
120
126
125
122
116
110
108
109
111
115
120
121
116
106
98
102
110
117
117
113
109
109
112
110
105
101
105
115
123
122
116
111
113
125
131
128
127
124
122
118
113
105
106
114
121
126
124
117
108
117
125
127
124
120
114
106
100
102
111
120
125
122
116
110
107
107
108
111
112
114
117
119
121
116
108
104
108
120
128
123
113
109
112
122
121
122
122
127
125
114
108
106
107
110
111
114
118
117
105
113
118
115
111
107
106
100
100
103
112
117
120
118
118
115
116
111
107
98
94
97
108
121
134
135
121
114
112
122
129
124
115
113
118
121
119
112
111
115
112
107
105
106
108
104
100
100
106
112
103
108
111
109
104
101
101
104
109
112
111
109
107
110
116
116
115
110
108
100
92
88
98
120
140
147
139
126
119
120
123
123
120
120
122
123
121
115
108
103
99
100
103
107
109
106
102
101
107
111
108
114
118
115
110
109
112
117
118
114
108
101
98
105
112
114
109
109
112
114
112
108
111
119
130
135
136
131
124
115
114
118
123
123
120
119
122
123
118
109
102
100
100
105
111
115
118
116
116
112
117
124
123
116
112
117
127
130
124
112
105
103
102
106
108
111
111
115
118
122
126
128
124
118
115
111
118
123
118
108
107
115
123
123
119
117
117
121
122
119
111
103
98
102
112
120
124
123
118
111
121
124
119
108
105
114
127
132
122
111
107
111
113
111
108
112
120
122
120
118
119
124
123
114
104
105
110
112
109
105
108
116
123
124
120
116
113
111
114
117
115
108
101
106
114
120
117
113
108
108
120
116
111
106
104
110
116
119
115
111
110
115
117
116
115
118
122
124
118
112
112
113
109
104
105
115
119
116
108
107
116
122
122
118
116
115
113
110
111
115
117
114
112
114
119
122
114
107
104
103
120
115
117
118
119
118
111
110
110
114
116
117
119
122
123
122
121
115
111
112
112
108
101
97
103
121
131
128
117
115
120
126
124
117
110
111
113
118
121
124
121
116
114
117
120
122
115
109
108
109
121
121
124
129
132
131
123
116
114
117
122
120
120
123
125
123
119
113
110
111
112
109
100
93
98
114
127
133
128
121
120
124
126
121
113
105
109
119
132
136
127
116
108
107
113
118
116
112
111
115
122
119
118
117
121
128
129
125
118
116
115
117
119
119
118
118
118
115
110
107
106
107
104
96
92
97
112
126
132
125
118
118
122
121
113
101
96
106
123
135
129
116
102
95
100
109
116
116
112
112
114
107
102
100
102
112
120
124
115
105
101
107
112
114
112
115
119
119
111
102
100
107
109
104
95
93
106
124
130
123
112
107
110
111
109
101
95
98
110
121
123
116
106
97
98
108
116
119
110
104
114
104
100
100
100
105
112
116
111
100
97
104
113
116
113
115
121
123
114
102
99
109
118
115
105
106
119
127
125
115
102
97
100
104
107
109
109
110
110
113
116
117
115
110
109
111
118
120
113
105
116
105
103
111
116
117
116
115
108
104
104
109
118
119
115
113
119
123
117
107
103
112
118
118
115
115
124
126
118
105
100
103
109
113
118
119
120
118
116
116
116
117
118
114
113
113
116
120
119
114
115
106
105
114
124
127
122
117
113
112
112
114
119
120
112
109
112
121
119
114
107
110
116
116
115
115
119
116
113
107
109
118
127
131
127
118
113
110
113
119
120
118
114
113
113
114
117
119
120
115
115
111
110
117
119
118
112
108
112
118
116
115
118
121
116
109
104
107
114
120
123
122
118
112
109
111
114
115
117
119
119
126
128
127
124
113
102
102
109
121
122
117
113
113
116
120
118
118
120
115
126
123
121
120
114
106
98
99
108
118
118
116
117
123
124
113
101
96
108
127
140
136
122
108
104
111
120
124
128
126
123
121
118
118
114
112
107
113
121
125
122
116
117
122
126
124
117
113
119
118
131
127
122
120
115
109
104
106
112
119
118
116
118
122
123
115
104
100
114
130
140
132
117
108
107
114
122
126
129
128
126
122
120
119
116
115
119
128
133
129
121
116
121
128
129
118
106
105
115
123
122
116
112
111
113
120
123
122
118
117
116
118
118
120
119
115
110
115
125
130
124
113
109
113
119
118
114
113
117
128
133
135
134
128
119
114
115
122
129
129
120
116
116
119
118
112
104
103
108
120
109
105
104
106
112
123
129
127
118
116
116
117
118
120
122
121
117
117
123
125
122
111
111
117
124
122
110
103
113
130
142
143
135
124
114
102
99
104
113
119
117
110
105
102
108
114
118
115
112
114
110
112
114
114
116
117
119
117
115
117
119
117
118
119
124
124
117
109
110
120
129
128
122
118
125
129
122
117
121
131
138
130
118
108
107
102
100
100
105
113
115
109
103
99
106
113
122
126
122
116
118
120
124
127
122
116
110
108
112
117
121
120
117
118
121
121
115
106
107
118
131
132
120
112
119
134
143
135
124
122
121
114
103
103
111
116
120
115
115
118
118
112
108
107
107
106
110
121
128
132
117
114
118
120
116
113
110
109
111
116
120
124
125
122
121
118
117
112
113
117
123
122
110
106
116
133
141
129
115
109
110
107
102
108
117
125
130
130
130
128
118
111
109
111
110
103
98
109
124
132
112
107
105
103
102
106
112
114
113
115
121
127
130
127
122
117
116
115
116
118
120
119
115
115
119
121
120
112
108
110
115
112
111
114
119
124
126
129
131
126
114
101
103
112
115
110
103
106
112
120
117
112
108
104
105
110
114
114
115
117
123
127
128
126
121
116
111
109
110
117
126
134
134
129
120
110
105
108
116
123
124
117
114
116
119
120
117
116
116
109
102
100
105
114
118
117
113
110
108
108
107
108
115
117
116
113
111
114
115
112
107
101
100
103
108
113
112
111
110
112
115
113
111
111
119
132
141
132
118
117
129
134
123
107
101
106
114
114
113
115
119
122
125
120
114
114
116
120
120
119
106
107
113
118
116
115
114
113
114
111
108
103
102
104
110
117
123
124
121
123
127
125
122
121
127
136
138
126
116
121
134
136
124
108
102
106
114
115
114
116
119
117
115
111
109
110
113
115
118
120
110
108
107
109
113
116
119
119
116
115
116
120
113
108
108
116
124
126
123
123
126
128
125
123
125
125
123
119
118
126
132
132
122
112
108
110
117
120
120
119
119
114
110
109
109
109
111
117
123
127
119
112
105
101
105
117
126
126
119
119
125
131
125
115
110
116
121
123
121
120
119
120
116
115
115
115
119
121
128
130
130
121
114
111
113
118
122
122
122
121
118
114
110
112
114
116
118
118
122
126
120
115
105
97
103
118
129
127
119
116
122
128
125
121
121
122
123
120
122
122
119
118
110
107
108
113
121
129
133
131
120
110
109
113
119
120
117
115
119
120
117
113
112
115
118
118
119
119
121
122
118
116
108
102
105
116
124
124
119
116
113
114
117
126
129
124
119
120
125
129
127
119
116
111
111
116
123
129
130
122
117
110
112
116
117
115
111
113
115
116
113
109
111
117
117
114
115
119
123
123
118
117
115
110
106
108
113
119
123
119
112
106
115
125
128
120
111
114
121
125
122
119
119
116
116
117
121
120
118
116
118
121
120
115
106
105
107
114
116
113
105
107
113
118
114
106
109
121
133
133
121
116
114
110
104
101
106
117
127
126
120
114
115
120
118
108
107
107
112
113
110
116
117
115
109
110
111
114
110
111
119
126
123
109
93
89
102
114
117
113
109
111
118
122
117
111
113
124
133
131
115
109
102
99
102
106
110
112
115
119
122
125
121
115
107
106
109
113
111
108
111
118
118
108
102
103
110
111
106
106
110
116
114
104
90
86
95
107
115
116
115
117
122
123
122
123
125
126
121
116
108
103
93
91
102
117
120
110
97
97
112
125
122
112
104
109
119
121
118
118
125
130
125
112
107
112
113
109
102
97
96
99
99
99
99
99
100
106
110
114
118
119
119
119
122
129
136
131
117
107
111
114
103
94
101
116
122
111
92
86
97
111
114
108
106
113
121
122
119
119
129
137
131
122
122
126
121
108
93
92
94
96
93
96
101
113
113
109
106
109
115
117
115
111
111
121
134
134
121
107
120
124
118
108
102
106
115
117
108
98
96
100
103
105
107
113
120
116
107
106
116
127
128
122
126
132
127
109
94
96
107
111
102
95
98
108
118
112
107
107
115
119
117
107
100
[truncated: 204,304 more chars]
