# Supplementary material for: Evaluating flow modulating treatment response in intracranial aneurysms using black-blood MRI in vitro
Source: Commun Med (Lond). 2026 Mar 27;6:170. doi: 10.1038/s43856-026-01413-z (PMC13031954; doi:10.1038/s43856-026-01413-z)
Supplement: Supplementary file 14 — Supplementary Data 11 [file 43856_2026_1413_MOESM14_ESM.zip › Data_Sup_Figure_5c/pump flow rate 0 mls/BB2/with derivo/24_BB2/4_agar_right_array.txt]

139
134
130
129
137
149
153
145
132
128
135
141
139
133
130
129
131
134
136
140
140
138
132
127
126
128
133
140
136
128
121
119
119
124
139
156
159
143
127
130
144
150
146
142
151
153
140
126
126
137
144
146
146
144
141
137
131
123
122
122
129
133
131
126
122
123
126
130
132
136
140
141
139
139
142
147
147
142
137
134
140
143
140
136
142
153
159
153
148
154
166
167
158
145
144
147
143
139
140
143
139
140
142
144
139
129
117
111
116
122
128
130
129
125
121
120
123
126
127
131
134
135
133
135
142
154
155
142
128
126
140
155
157
148
140
141
146
152
154
155
156
152
148
144
141
142
141
139
138
133
120
121
124
131
136
129
118
110
114
122
130
133
131
124
120
118
118
120
117
116
120
124
124
123
129
141
148
142
127
121
127
141
147
144
139
139
143
150
150
142
136
134
139
147
150
147
141
131
124
120
110
112
118
127
137
136
123
113
114
124
137
137
127
115
111
117
122
122
114
111
116
124
127
124
124
131
140
143
139
134
128
125
128
135
139
145
148
149
145
139
134
138
149
157
158
153
145
138
132
127
117
121
128
137
146
145
131
118
117
131
147
147
130
111
105
118
133
137
129
122
126
132
134
133
131
131
135
140
144
143
134
126
122
129
137
141
142
139
137
136
141
146
153
152
147
147
150
153
148
136
128
129
134
140
148
149
140
131
123
129
143
150
141
121
115
126
144
151
146
137
134
133
134
135
138
135
133
130
133
134
132
129
130
135
139
137
137
134
135
137
142
144
140
133
128
137
151
157
149
133
124
124
126
132
140
146
142
133
121
115
122
136
140
133
128
133
143
149
146
138
135
134
133
135
138
140
136
131
129
128
127
130
137
145
148
144
143
144
148
149
145
137
131
123
123
132
143
144
133
120
123
122
125
132
138
137
132
125
115
106
108
120
130
133
130
132
135
135
134
134
138
139
133
128
129
137
142
142
136
131
127
131
137
145
147
144
144
152
157
153
143
134
132
132
131
128
128
127
126
123
128
132
139
141
139
134
126
120
116
113
114
120
122
124
126
129
132
131
130
134
145
148
136
123
119
132
144
148
144
139
137
140
140
136
128
126
137
150
154
144
133
131
140
144
137
126
122
127
134
136
128
132
139
140
138
137
136
134
128
122
119
120
121
122
123
127
133
134
133
134
144
145
137
123
117
124
133
138
141
144
151
153
144
127
111
112
128
144
145
134
125
131
144
147
139
132
132
138
141
141
111
115
122
124
129
138
154
157
144
125
117
116
120
125
128
130
133
135
132
131
130
133
134
132
127
123
117
118
125
139
152
154
142
123
107
110
126
145
148
138
130
130
134
138
136
137
141
142
140
140
99
105
112
116
125
138
156
162
152
134
119
113
120
131
134
135
133
131
126
121
119
123
132
140
139
127
116
111
116
128
141
143
138
127
115
113
127
144
153
149
138
126
124
128
131
134
136
137
137
138
109
115
119
124
129
136
141
143
141
135
125
117
119
128
135
137
136
132
125
118
115
122
134
143
142
135
128
130
132
132
131
133
137
136
128
123
130
145
154
146
134
124
122
128
133
133
132
131
133
137
132
133
130
129
131
132
126
122
121
126
128
124
122
126
133
138
140
134
126
118
119
127
138
142
141
139
144
154
158
147
137
133
137
139
132
129
133
144
145
136
129
125
130
136
141
142
140
135
130
129
140
144
138
125
121
123
125
121
114
119
127
131
129
129
135
139
141
133
124
120
124
133
139
141
139
136
140
151
160
158
147
137
134
133
130
127
131
137
138
134
132
132
134
136
142
148
146
138
130
132
132
144
140
123
107
112
125
135
132
127
129
133
133
135
136
135
130
121
116
120
127
137
139
139
135
126
120
127
141
147
139
123
118
121
127
127
126
129
132
133
133
131
131
135
140
141
137
131
136
150
123
137
139
125
107
106
124
143
150
144
137
134
137
141
137
131
122
117
117
120
126
134
137
135
125
115
110
117
128
131
120
109
106
120
126
127
125
125
129
129
125
121
119
126
134
132
126
123
133
151
117
124
131
129
118
110
118
132
143
142
134
131
137
142
138
132
128
126
125
123
123
130
133
132
121
114
116
124
131
130
124
121
120
121
124
126
128
131
130
129
125
119
119
124
130
131
127
121
117
122
110
116
125
132
128
123
122
126
128
129
125
125
130
134
138
139
140
139
136
130
126
129
136
139
137
133
129
130
132
135
139
143
137
128
121
123
129
132
131
131
131
128
127
124
126
132
134
125
113
105
112
117
125
134
138
138
138
137
136
131
125
118
114
114
122
132
139
141
144
140
136
136
142
155
160
153
135
125
124
130
134
136
132
126
124
126
128
123
120
124
132
137
136
129
124
127
131
133
133
131
126
125
129
133
138
141
146
150
149
141
129
112
98
92
100
116
131
142
145
143
134
129
136
151
159
147
127
115
116
119
113
108
113
124
132
131
129
123
121
122
124
129
130
130
126
124
126
132
144
153
138
129
126
128
133
138
140
143
143
139
127
111
97
91
97
115
131
142
143
134
120
112
116
127
131
123
113
115
122
117
103
97
110
128
137
135
133
134
134
130
124
121
120
123
125
126
128
131
131
139
135
125
119
124
131
135
132
132
133
132
125
118
113
113
119
129
137
139
135
124
113
107
107
111
113
112
117
126
130
122
111
111
123
135
138
135
136
140
141
136
134
130
121
116
118
129
138
132
121
113
127
121
117
123
132
134
128
126
129
131
130
126
124
128
132
135
133
127
126
125
122
121
119
117
118
120
126
129
126
120
118
128
134
133
128
125
130
132
130
133
143
146
135
119
116
127
138
135
124
110
121
117
119
126
134
131
121
118
123
131
131
126
123
122
122
120
118
119
127
133
136
135
132
125
119
118
121
123
118
115
120
130
134
128
119
116
121
125
125
129
141
149
145
131
122
124
131
138
133
125
115
115
123
137
138
127
111
104
109
117
120
121
121
121
118
114
117
124
132
134
131
129
127
122
113
107
112
122
128
128
128
129
130
128
122
118
121
126
134
138
139
138
140
136
129
123
126
135
142
139
111
115
129
139
133
118
108
107
109
110
113
120
128
129
127
126
132
138
136
126
114
113
116
117
113
111
118
132
142
142
137
129
128
131
131
128
124
128
136
136
128
123
127
133
131
125
123
129
139
139
113
115
122
119
108
105
117
134
136
123
116
122
133
135
131
132
139
143
133
115
104
106
115
122
128
132
135
135
134
133
129
126
127
132
137
135
126
119
114
110
107
112
120
130
132
127
120
117
126
131
120
120
117
105
94
103
130
153
154
132
119
123
134
133
125
125
132
140
133
116
106
110
117
129
140
146
138
124
113
111
116
123
128
133
136
133
125
115
103
100
106
117
126
132
131
122
111
107
115
124
125
128
126
119
112
117
132
140
136
120
112
120
130
131
126
125
129
133
132
123
115
113
118
128
137
140
128
114
105
104
112
122
130
136
135
131
123
121
122
125
129
130
132
132
128
116
105
107
117
123
124
132
132
133
134
131
126
119
113
109
107
109
114
120
127
130
128
124
120
116
114
112
117
122
131
131
124
117
112
111
111
118
129
139
138
130
124
129
139
147
143
137
132
131
128
119
112
114
124
129
132
138
132
128
128
129
122
116
116
118
117
108
102
106
120
129
126
117
109
110
113
115
118
122
127
129
128
127
122
116
114
119
132
142
138
127
123
130
138
141
138
135
134
131
127
119
116
118
124
133
146
147
133
119
115
117
121
121
124
128
126
120
109
106
114
121
125
121
118
122
126
127
126
125
127
130
131
129
125
118
120
131
140
141
130
120
122
132
135
127
126
133
141
137
126
116
115
119
122
125
137
138
131
121
117
118
124
127
123
122
124
126
126
121
114
112
115
121
129
134
134
127
122
122
129
135
132
127
121
119
124
132
134
125
113
107
120
135
135
123
118
130
144
139
124
117
119
124
120
116
105
110
119
124
128
133
133
128
120
113
114
122
130
132
125
116
111
112
124
133
133
120
111
115
130
138
131
120
115
120
128
127
116
103
97
102
117
134
134
123
117
122
133
132
127
126
133
133
120
109
99
101
114
126
137
139
134
123
118
118
117
115
119
126
136
134
121
110
113
126
131
124
115
115
127
136
128
116
112
120
130
129
117
101
96
102
113
123
124
121
119
119
121
122
125
132
135
130
117
112
128
124
122
129
140
146
136
122
120
125
126
117
106
113
132
142
136
120
113
118
125
128
128
125
123
125
121
115
112
117
127
133
128
118
109
107
111
116
119
121
123
120
118
117
123
131
133
126
121
125
149
142
130
131
150
162
154
132
119
123
128
120
109
106
117
128
134
129
121
113
112
119
129
134
128
119
117
117
118
116
117
123
130
131
120
110
109
116
125
128
126
121
119
120
124
129
130
127
125
129
141
135
125
131
152
170
166
145
125
121
127
130
123
117
112
113
120
124
122
116
108
108
120
132
135
128
121
122
126
122
117
116
126
133
124
111
109
120
134
137
129
123
123
129
133
134
131
126
120
118
122
122
121
124
136
149
153
146
136
131
135
138
137
131
123
117
115
115
121
127
126
118
117
123
132
132
126
123
126
126
123
119
123
126
120
110
108
121
134
137
129
122
122
127
129
130
125
118
112
109
109
117
124
123
118
120
125
134
136
134
133
134
133
129
127
121
117
115
120
132
139
134
122
114
116
122
120
122
122
122
122
120
122
120
113
105
109
120
133
135
127
119
114
112
111
110
111
116
121
123
106
113
121
119
115
115
120
122
120
117
118
122
120
115
114
116
119
118
119
121
129
131
125
116
109
111
116
121
123
120
118
120
122
120
112
105
109
120
133
138
135
124
114
108
104
103
108
118
134
139
106
103
109
117
123
131
134
125
109
100
105
116
119
112
106
110
120
126
122
116
114
119
123
120
115
113
119
126
127
127
122
120
121
123
120
116
114
120
134
147
144
128
118
118
118
115
113
120
129
133
113
107
109
118
131
142
147
136
117
106
111
123
128
122
115
117
128
138
141
133
124
117
118
120
116
118
120
124
127
129
126
122
123
126
131
129
119
121
131
142
138
124
115
118
125
121
113
109
113
120
118
115
117
120
126
135
144
146
136
126
124
129
135
136
132
129
133
142
150
151
139
125
114
113
116
118
115
113
114
120
124
126
127
135
141
139
131
122
121
124
121
113
109
112
117
115
109
105
105
114
119
113
110
108
114
126
140
145
144
133
127
127
133
137
134
126
121
122
131
137
131
119
109
111
117
120
115
109
106
111
122
133
142
145
143
140
134
124
118
113
112
113
112
111
112
115
119
117
111
112
124
113
102
98
108
125
138
136
128
121
121
125
131
129
123
112
107
107
113
116
113
108
109
117
124
125
122
119
119
122
130
139
145
145
141
133
128
123
116
112
118
124
123
117
117
128
138
135
121
109
137
126
114
108
116
125
130
121
113
113
124
129
132
125
114
108
109
115
119
116
112
112
119
126
125
122
123
131
139
140
136
133
133
132
129
123
120
115
114
115
119
123
124
118
121
131
141
137
123
111
131
126
123
120
119
120
120
119
118
123
131
135
135
128
121
115
121
127
131
125
120
122
128
131
120
111
114
130
141
140
128
118
118
119
121
117
115
114
111
107
106
110
115
117
118
120
124
126
122
119
135
140
138
131
134
140
143
142
140
143
147
143
131
120
115
121
130
137
141
143
141
139
136
129
125
125
130
139
137
133
130
128
125
124
130
138
142
136
130
138
150
147
133
125
133
148
153
150
145
142
141
147
150
147
142
136
133
131
131
134
134
133
130
127
127
133
137
137
138
142
145
147
142
136
133
133
133
134
136
142
146
141
130
122
125
136
142
140
138
147
158
156
140
128
133
145
149
150
150
146
137
139
140
137
132
125
120
123
129
129
129
127
128
129
133
138
140
135
130
128
134
142
142
139
140
141
137
129
127
132
138
143
135
129
126
129
135
142
148
149
145
137
134
140
145
145
138
131
129
128
118
116
117
122
125
125
122
126
134
140
140
136
132
129
130
131
130
127
119
116
120
130
137
139
139
140
135
127
120
121
125
130
134
133
133
133
134
141
146
140
125
114
125
144
158
148
128
110
104
110
109
109
112
124
138
142
137
135
139
148
151
145
134
128
128
124
122
120
116
117
121
128
135
137
138
137
129
124
120
122
121
119
121
129
138
142
139
138
136
131
120
117
126
146
155
147
131
115
109
112
122
126
128
138
149
153
144
136
135
143
151
146
135
125
121
123
126
125
123
123
127
131
133
134
133
129
122
121
126
130
128
118
114
122
134
140
138
136
134
132
131
133
137
136
136
136
140
138
129
117
144
145
140
138
141
143
136
129
126
131
141
143
133
119
114
123
135
138
133
127
127
129
130
131
130
125
120
122
131
137
136
131
128
131
133
131
134
137
140
140
142
143
139
129
121
129
145
150
134
117
146
142
136
134
133
131
124
122
122
123
131
137
130
119
114
123
135
140
136
129
128
128
130
132
135
132
126
125
130
137
143
148
150
149
142
131
129
136
145
143
143
142
138
126
121
126
135
139
129
118
131
123
124
132
136
132
122
119
122
126
129
129
124
118
121
126
132
131
131
134
136
137
133
134
139
142
139
132
130
135
141
150
158
162
153
138
124
126
136
139
138
136
134
134
133
127
125
124
127
127
121
117
121
131
139
138
131
129
133
138
131
120
111
114
123
131
130
126
124
133
143
143
136
131
139
147
148
141
136
133
132
136
144
152
149
135
121
116
122
133
136
138
140
144
142
133
127
123
127
132
121
122
126
128
130
137
144
151
151
143
131
117
108
111
121
131
129
124
123
126
135
135
130
126
131
141
146
145
141
136
131
127
126
129
131
128
123
120
122
131
141
148
150
146
139
135
133
127
126
130
117
125
130
125
119
125
144
161
162
148
131
118
117
120
126
127
127
126
126
125
126
122
121
122
129
134
135
135
136
137
139
136
127
119
118
123
131
137
137
138
141
147
147
141
132
129
132
131
127
130
106
119
131
130
121
117
128
146
154
147
132
123
126
134
137
131
125
128
133
134
125
115
114
122
131
132
127
122
123
129
139
142
137
129
122
122
133
148
151
142
133
133
137
138
132
129
131
135
136
136
110
117
123
129
126
121
119
126
137
138
130
123
128
140
143
136
129
128
132
131
121
113
115
124
132
135
133
132
130
122
121
127
137
139
134
128
132
143
146
138
128
128
137
144
143
138
135
139
142
138
131
126
118
119
125
127
125
124
125
124
120
118
124
135
143
141
136
128
123
118
114
118
123
127
131
137
147
158
152
129
110
109
126
138
135
130
128
130
131
129
129
138
146
147
145
144
142
140
136
131
139
136
127
118
116
122
126
124
119
114
116
120
125
132
139
144
140
128
116
114
122
133
136
133
129
136
149
161
159
142
125
120
124
129
129
128
126
128
126
128
134
140
145
139
136
138
137
131
128
129
129
136
136
123
109
108
115
122
121
119
123
130
136
138
136
134
129
121
117
123
134
141
138
129
125
127
134
143
145
145
143
138
133
131
128
130
136
141
140
134
134
137
137
138
135
131
127
124
127
137
120
132
138
131
113
103
109
122
127
128
129
138
147
146
134
119
114
116
120
126
130
130
125
114
109
111
117
127
131
132
134
135
134
131
129
133
144
156
157
144
131
128
134
140
143
137
129
126
128
137
120
131
137
136
125
116
116
123
127
125
123
132
146
150
137
119
111
116
120
117
117
120
118
109
97
97
111
127
130
121
114
117
124
130
126
125
133
151
155
144
128
123
131
140
144
142
136
128
124
120
123
132
138
143
138
133
127
123
119
113
110
122
138
149
143
131
122
121
118
113
115
124
128
119
109
107
119
135
136
124
113
114
123
128
121
115
117
124
133
132
126
125
128
130
130
130
130
127
121
115
118
125
134
143
142
136
126
123
119
114
113
121
129
138
137
131
126
124
120
120
124
128
132
131
131
131
134
137
138
135
130
131
135
136
129
118
112
109
114
118
119
123
128
128
121
112
112
123
132
134
116
109
118
128
131
128
123
125
128
128
127
124
126
122
121
122
125
129
130
129
123
117
118
127
139
142
132
124
127
136
142
143
141
140
133
123
115
111
112
107
105
117
132
139
126
107
105
119
135
141
123
107
106
113
117
117
120
127
134
136
133
126
118
111
111
120
131
138
136
126
112
102
102
116
131
133
121
114
118
129
136
137
137
134
130
124
120
119
114
107
105
119
134
140
131
118
114
121
128
125
135
127
119
114
113
114
119
125
128
128
125
121
117
113
119
131
140
139
128
113
104
101
106
117
125
125
119
118
121
127
127
127
128
128
126
123
121
118
117
117
122
132
133
126
120
120
127
128
121
115
141
147
137
122
114
114
118
120
119
120
119
120
120
127
132
138
139
132
123
116
115
117
123
125
123
120
119
125
129
132
129
128
128
126
124
124
122
118
116
125
140
146
134
116
107
115
130
132
129
124
138
147
137
125
121
120
120
116
115
118
121
123
128
130
131
127
127
129
133
133
132
130
129
126
114
105
107
119
131
140
140
134
127
123
121
122
123
121
119
127
138
142
135
118
108
112
126
138
139
132
134
138
135
133
132
129
120
113
112
117
122
126
130
127
121
115
121
135
146
144
133
126
123
114
100
89
94
114
131
142
139
131
124
121
118
117
121
126
128
130
129
128
125
119
115
119
132
147
145
131
134
139
145
145
137
126
115
114
117
120
123
126
128
127
121
120
130
143
144
129
114
111
116
113
100
91
96
112
129
134
128
120
119
123
122
119
119
126
139
140
131
122
119
118
117
126
140
147
143
127
139
145
148
139
120
108
114
129
137
131
122
124
132
136
134
135
140
141
129
108
97
104
117
124
120
111
108
111
118
119
118
114
119
126
128
122
117
125
137
145
145
138
131
128
126
128
131
131
131
128
137
141
137
125
108
104
121
144
149
132
118
120
133
139
135
133
135
133
123
104
97
107
124
136
136
127
115
111
114
118
120
121
124
126
125
119
112
116
131
145
155
153
147
140
132
122
113
115
127
137
127
127
128
127
123
125
131
139
136
117
105
110
123
129
120
115
118
123
125
116
112
114
123
131
132
123
115
114
123
130
130
126
124
125
119
110
103
108
122
139
145
142
137
135
129
118
104
108
129
144
124
120
122
129
136
136
133
127
120
110
104
107
112
115
113
109
110
118
127
126
120
114
111
116
119
119
116
122
128
129
124
120
125
130
130
118
105
106
114
122
123
118
117
123
127
120
109
112
126
138
131
126
122
125
129
128
122
120
122
123
117
109
109
117
125
126
124
124
128
129
123
113
108
112
115
120
125
128
128
118
110
112
127
141
144
131
118
113
109
108
110
114
119
123
124
119
115
118
124
128
143
139
129
120
118
118
119
120
126
130
127
119
116
124
134
141
142
140
138
135
128
119
117
119
124
130
135
137
132
117
108
112
127
139
138
128
119
115
111
109
114
128
138
132
120
112
118
124
127
121
137
138
129
121
118
121
125
124
124
124
127
128
127
126
128
131
138
142
141
135
125
117
120
128
139
145
142
136
130
122
118
117
124
124
118
109
109
115
121
120
127
136
143
133
118
112
122
134
132
120
118
120
119
119
123
129
130
128
122
122
126
130
130
127
121
121
123
129
131
127
118
108
111
125
146
152
142
127
121
124
127
123
117
112
109
105
103
113
124
130
131
129
128
125
123
126
131
131
124
120
116
114
114
117
123
126
127
127
129
133
134
130
126
130
136
136
130
123
121
120
119
110
107
115
131
139
131
116
113
123
134
130
117
107
108
112
112
117
125
127
125
119
117
122
132
138
133
121
111
120
131
123
115
117
125
129
123
118
124
135
137
130
122
129
146
154
147
133
121
120
121
120
118
115
115
121
120
116
114
122
129
128
117
108
107
115
125
127
125
121
120
119
117
123
130
136
132
119
114
127
146
133
122
125
136
142
130
113
107
118
129
132
125
127
134
144
145
139
127
119
117
122
128
124
116
115
117
121
119
116
114
115
116
114
112
117
126
133
129
123
121
121
119
116
119
127
132
129
124
127
140
134
125
128
143
149
137
116
104
110
126
138
136
127
121
120
124
129
126
122
118
119
126
127
123
118
121
124
124
116
113
114
121
124
122
118
122
127
130
126
120
118
115
113
118
129
134
131
119
110
128
132
129
127
130
135
135
132
124
124
130
138
140
133
124
118
115
114
117
124
128
124
119
118
122
123
122
122
123
125
126
127
132
133
127
116
113
118
120
118
116
113
114
117
124
131
127
115
98
94
120
130
130
124
115
116
124
134
135
130
126
128
132
132
131
128
117
109
109
120
129
129
118
111
114
123
120
120
120
125
130
133
132
129
120
108
104
105
109
108
106
111
115
120
121
117
110
102
98
103
117
122
124
120
113
115
121
123
119
113
115
121
126
125
126
127
123
114
109
113
120
124
121
118
121
124
124
122
120
121
123
127
127
122
112
102
100
105
111
113
116
120
125
127
121
115
111
113
117
121
116
112
113
118
123
130
129
115
100
99
112
126
129
124
117
117
121
121
119
118
118
121
121
125
129
130
129
123
119
116
116
119
123
124
119
111
106
110
125
138
139
133
127
127
129
128
124
123
127
126
116
109
108
119
133
145
138
119
103
104
121
135
136
126
113
110
119
131
142
140
130
120
117
121
125
123
118
112
111
113
115
117
122
128
134
129
116
112
127
148
150
134
120
120
127
130
127
123
122
123
120
112
111
120
130
139
137
127
120
120
127
135
135
128
118
115
120
135
149
151
136
118
111
114
117
114
105
100
101
109
116
119
125
137
142
135
119
109
115
130
135
127
117
116
118
119
119
119
123
126
125
116
114
115
119
124
126
126
127
127
124
126
130
130
125
121
121
125
131
130
122
113
111
118
122
120
110
102
102
108
119
129
137
140
139
131
119
108
105
107
116
126
126
123
118
117
121
126
127
127
132
122
118
116
115
114
112
110
112
118
123
128
132
133
133
131
125
119
113
108
107
113
124
131
133
127
121
118
118
120
126
133
136
133
126
120
117
112
108
111
118
127
128
121
115
117
129
133
129
122
134
130
128
124
119
113
106
98
99
109
124
133
133
132
133
133
133
127
119
111
111
121
135
139
130
121
120
128
135
134
128
122
120
120
119
117
114
113
116
123
126
125
119
111
110
117
128
131
125
119
126
128
129
123
119
116
113
112
111
117
126
127
128
129
129
129
131
131
131
127
123
125
130
130
119
109
112
127
137
134
120
109
111
119
127
120
111
106
111
116
118
114
113
114
117
117
119
121
121
123
143
148
142
129
118
115
119
127
135
138
138
135
131
127
125
126
133
136
136
132
126
123
125
126
129
133
137
142
139
133
130
129
132
130
127
126
130
135
143
150
148
130
116
115
125
140
142
142
145
146
137
144
142
133
124
123
131
140
144
139
135
137
140
143
143
143
143
141
140
141
145
144
139
132
130
128
126
126
130
135
138
131
120
113
114
122
128
129
130
133
133
126
115
113
117
123
125
134
146
152
130
131
131
126
122
123
133
144
148
142
137
135
138
140
143
145
146
143
141
143
151
157
154
143
132
126
123
124
130
135
136
130
121
116
117
118
118
123
130
133
129
124
125
131
131
124
117
120
133
140
128
129
128
124
120
116
123
139
151
153
143
132
128
132
134
137
138
140
141
145
151
157
155
145
135
131
130
133
136
135
129
124
123
131
134
128
121
126
136
142
133
123
126
141
145
133
115
108
117
130
130
133
131
127
121
116
117
130
148
153
144
129
125
132
140
137
132
129
135
142
147
146
143
139
134
130
128
129
133
133
127
119
123
134
142
141
134
129
134
138
128
118
119
134
142
132
115
108
116
128
132
135
131
126
122
120
119
127
137
141
137
128
125
136
146
144
135
123
121
125
133
136
134
130
126
120
116
118
126
131
131
124
125
135
143
142
137
131
131
129
121
118
121
127
132
130
127
123
122
127
136
134
126
122
120
121
121
124
128
129
128
128
127
130
138
142
138
124
111
111
121
130
131
126
121
114
110
114
122
132
138
141
141
140
133
127
125
129
131
129
127
130
134
133
129
129
132
136
128
126
136
123
118
121
126
127
125
123
125
126
129
129
129
127
130
136
136
124
116
119
128
136
134
131
130
128
121
116
118
128
138
149
151
143
127
114
115
125
133
131
132
138
146
143
133
128
131
135
130
128
127
115
114
129
141
140
130
122
124
130
135
133
128
125
126
128
124
121
123
135
145
146
141
142
148
148
136
121
114
119
125
134
140
142
134
119
111
116
126
131
135
139
141
140
138
132
131
131
130
130
123
116
118
130
145
146
132
123
126
137
141
135
124
120
122
122
117
114
121
134
147
149
148
149
153
152
141
127
121
118
116
116
127
144
151
138
114
103
110
128
140
140
135
132
137
139
139
133
129
129
135
135
131
130
132
133
130
129
132
138
139
133
122
118
119
122
118
114
116
124
135
140
141
139
141
140
140
138
136
132
123
117
127
148
162
154
127
100
100
124
146
152
142
132
132
138
138
134
129
127
139
149
148
136
122
114
119
131
138
140
136
132
127
126
125
122
118
120
123
126
128
124
123
124
129
135
137
140
144
141
138
133
135
145
156
151
132
115
109
125
142
155
150
138
130
128
130
133
132
131
124
137
150
147
133
115
112
125
139
143
136
133
137
143
138
126
116
122
134
138
130
114
108
115
130
138
136
133
134
134
136
135
134
137
136
135
132
130
130
130
133
142
147
143
131
122
124
134
141
140
118
123
130
142
141
129
119
123
134
142
136
132
140
152
150
134
119
119
131
135
127
113
109
119
132
137
135
128
121
114
113
119
128
131
125
118
123
132
139
137
134
139
142
141
133
129
133
139
143
142
133
123
115
122
134
139
133
127
128
131
127
124
130
141
146
141
130
121
119
117
119
124
127
130
129
128
128
129
120
104
97
107
127
134
129
118
119
126
133
139
141
142
138
130
127
131
141
142
136
130
138
128
119
120
129
137
135
129
123
120
119
117
117
120
128
135
137
127
118
118
131
147
148
135
124
121
126
129
120
107
109
122
136
139
134
129
128
128
130
127
135
139
135
121
118
129
139
139
129
120
115
120
128
133
133
130
126
125
122
121
122
122
118
110
109
116
129
134
135
140
150
156
148
131
120
123
130
129
121
118
127
143
149
143
135
134
141
140
133
125
128
132
133
128
126
131
137
134
128
118
103
111
127
137
135
127
122
122
123
126
128
131
129
118
106
103
116
135
148
154
153
146
131
118
117
125
134
137
130
126
133
146
151
144
136
132
135
141
138
128
126
132
139
143
143
142
140
135
127
119
121
121
126
132
135
131
128
128
127
124
124
130
132
127
115
108
116
134
146
148
144
139
127
114
107
113
125
135
133
127
124
132
141
142
131
117
115
126
132
129
125
127
137
142
144
144
141
136
128
120
141
136
131
130
134
135
132
130
126
121
116
122
128
134
131
126
127
128
127
126
132
138
132
117
104
103
116
130
136
131
123
124
133
136
126
109
102
113
128
129
123
119
126
131
132
130
128
131
129
128
136
131
131
136
136
128
121
121
123
124
123
126
132
140
142
138
129
117
106
108
119
128
125
116
111
114
121
128
133
138
137
135
134
131
121
110
111
124
139
137
121
116
124
133
131
120
113
122
131
135
119
111
119
132
131
118
111
115
125
135
138
141
142
141
141
138
128
115
106
108
116
119
115
115
122
130
127
125
128
142
154
156
145
130
117
111
121
138
148
138
123
122
134
146
140
121
113
123
131
128
120
111
117
125
123
116
113
117
124
131
139
143
143
137
132
131
132
127
120
118
121
119
115
117
128
133
126
118
120
136
153
157
147
129
115
109
113
125
133
134
130
137
146
151
141
127
125
130
128
117
135
137
135
128
121
117
116
115
111
111
120
131
134
129
125
128
133
132
123
119
120
119
121
125
127
130
124
120
121
129
137
140
135
127
116
106
101
103
111
126
139
147
146
138
129
124
127
131
130
126
140
154
148
131
120
118
119
114
104
101
109
123
133
131
130
132
134
131
123
113
110
113
120
128
130
131
132
135
137
137
130
125
124
124
124
117
109
103
109
126
141
146
142
131
122
116
115
124
134
143
139
150
138
120
113
120
127
125
119
119
122
129
133
136
137
135
136
136
131
119
108
108
117
127
129
130
135
146
151
149
138
126
122
124
130
132
129
123
120
123
130
134
135
129
122
117
119
126
136
138
139
140
126
113
112
122
130
134
136
140
142
138
132
128
124
123
130
141
144
132
119
114
119
126
123
121
126
137
144
143
135
123
121
124
130
135
136
132
126
122
119
117
118
117
119
128
144
150
137
116
140
142
135
128
123
123
125
130
137
142
143
137
128
120
112
113
124
140
145
137
126
126
131
132
122
110
109
116
123
124
119
115
118
124
128
127
126
128
131
135
129
122
112
104
110
132
159
163
136
104
139
145
147
146
137
125
118
121
130
134
132
130
131
129
125
122
125
133
133
125
121
126
138
141
131
113
103
105
113
119
118
115
120
125
126
120
119
127
145
157
159
148
132
117
114
124
140
143
131
118
129
132
141
148
142
130
122
126
132
132
127
127
134
138
134
126
121
123
119
113
115
126
137
143
136
118
106
110
125
135
137
130
124
125
122
117
119
130
151
167
171
164
152
139
127
120
116
124
135
141
124
116
119
133
139
135
131
136
140
133
126
126
132
129
120
107
106
112
117
117
120
128
136
138
130
116
108
118
137
149
148
138
128
124
119
117
119
126
137
144
146
144
142
139
131
121
116
125
138
147
126
110
107
118
126
129
130
136
139
134
126
124
128
124
111
97
97
111
128
134
135
133
134
130
124
114
113
123
136
143
138
131
126
127
130
127
121
120
117
113
112
114
117
122
125
123
122
123
127
130
128
116
109
113
118
121
122
125
131
131
124
121
126
131
128
118
114
122
136
141
135
128
123
121
120
116
118
129
136
134
122
113
116
127
134
133
124
117
107
99
100
104
111
115
118
120
121
122
117
113
127
126
120
120
122
121
120
119
124
125
122
119
124
132
140
140
136
134
134
130
121
111
111
114
116
117
119
131
140
133
115
101
104
116
126
128
122
115
110
108
113
120
124
123
118
117
123
126
121
112
132
132
127
126
129
129
126
123
125
127
129
127
126
127
133
139
141
136
128
116
105
101
109
119
122
118
117
124
133
132
118
106
108
121
127
120
109
107
116
126
130
130
130
129
123
120
123
132
133
125
141
137
130
124
126
129
129
128
129
135
139
136
129
122
120
126
132
135
128
115
105
104
116
130
133
125
115
113
120
126
124
120
126
137
139
123
101
102
124
140
139
127
122
125
130
126
122
122
128
131
140
133
121
117
116
120
125
129
133
137
137
131
124
120
121
124
132
134
131
123
117
114
120
127
130
125
120
117
121
128
131
130
129
135
137
127
113
113
128
140
134
120
115
123
134
128
115
106
110
126
126
116
110
111
114
119
121
124
129
131
129
123
121
124
130
134
133
132
127
122
120
118
117
113
113
120
129
136
137
138
135
129
121
118
123
130
135
135
131
127
124
121
122
126
125
122
114
105
107
121
118
108
105
113
122
126
119
114
114
121
126
129
128
133
138
139
131
123
115
115
117
118
113
105
102
114
132
144
143
136
129
125
119
114
121
133
147
144
129
117
118
125
129
122
115
117
122
120
118
118
124
117
114
122
127
127
118
109
107
115
125
130
133
136
136
133
123
111
106
111
118
119
112
104
102
114
126
132
131
126
126
125
121
119
121
132
141
137
124
116
119
127
128
120
114
118
124
123
117
115
130
133
129
128
125
121
116
113
111
111
113
116
122
129
131
126
116
108
106
117
124
122
110
105
111
119
120
118
118
120
125
126
123
119
119
119
121
120
119
115
119
124
127
123
121
119
116
106
103
111
131
138
136
127
117
116
121
122
118
105
97
100
111
120
124
122
116
111
113
122
127
122
111
109
121
129
124
114
112
118
124
123
120
116
112
108
109
107
108
104
109
118
129
135
130
120
109
98
99
112
125
129
126
121
115
119
129
131
122
108
103
108
116
119
120
119
117
116
121
126
127
123
115
118
130
138
132
121
114
117
123
124
121
117
113
112
114
113
107
101
105
116
132
140
138
128
117
111
110
116
118
118
116
117
120
128
133
129
124
120
125
130
130
125
121
117
117
119
124
129
128
124
121
124
132
136
130
121
114
118
124
127
124
120
121
121
124
120
115
114
117
120
127
132
135
135
133
130
126
122
112
111
112
122
132
137
129
116
112
120
132
137
131
124
115
111
112
121
129
132
128
119
117
123
129
125
119
114
113
119
125
127
123
120
122
122
119
117
121
133
136
126
117
115
122
128
132
134
134
131
114
112
117
130
141
137
118
101
101
114
124
126
121
116
112
111
113
124
134
133
122
111
111
120
126
123
114
110
113
119
125
122
119
117
118
114
108
107
115
130
135
126
117
113
113
112
117
121
128
132
123
121
127
138
137
123
104
95
103
118
124
124
119
116
114
119
124
132
135
133
124
115
117
124
128
127
118
113
114
118
121
119
116
114
114
111
109
108
112
114
119
127
127
123
113
104
103
110
117
127
126
129
137
140
131
112
97
98
113
129
137
135
129
124
126
133
138
133
128
123
124
126
134
134
130
124
117
115
115
117
121
121
117
115
115
117
120
120
116
115
120
130
134
125
109
99
102
110
114
116
123
129
138
137
127
114
107
108
113
125
136
138
132
130
132
138
139
131
119
113
117
130
139
134
120
110
109
112
116
118
120
120
118
118
119
119
117
117
119
128
134
137
133
122
107
99
104
112
118
118
120
127
128
122
118
121
123
118
108
108
114
118
119
121
126
128
128
123
116
114
116
122
124
119
111
106
109
116
116
115
112
112
120
128
128
118
103
99
110
126
136
133
131
126
118
108
106
113
123
123
139
140
137
126
118
120
132
144
146
133
123
126
137
144
140
131
129
131
136
132
124
117
118
123
132
141
149
154
145
129
121
125
136
140
134
126
127
135
141
142
133
117
116
122
128
124
119
125
142
153
135
134
131
119
114
120
141
154
147
130
123
133
148
156
150
140
134
133
133
132
133
132
129
129
132
137
137
133
126
123
125
130
135
138
132
127
126
127
129
124
118
115
120
126
119
105
103
118
143
157
135
135
132
123
116
120
135
148
147
138
133
139
145
144
139
138
137
139
136
138
145
147
140
129
123
125
131
133
132
131
128
129
132
138
137
129
120
118
126
128
128
129
134
135
125
110
105
120
142
152
148
149
148
138
122
110
113
130
144
144
137
130
128
128
129
131
134
140
145
150
153
148
136
122
115
120
133
148
152
142
129
120
126
137
143
139
127
126
134
143
143
140
140
140
135
126
120
127
140
152
149
154
155
146
124
103
97
113
135
143
131
115
116
125
134
133
131
132
141
146
148
140
131
122
116
118
131
146
153
145
131
122
125
137
147
150
145
141
140
139
138
132
132
136
138
129
122
125
137
151
135
140
143
138
125
108
103
114
131
133
124
113
112
126
142
146
138
125
118
120
129
137
137
130
120
115
119
131
142
146
145
141
140
141
144
146
149
145
140
129
122
121
125
130
131
128
123
124
136
150
125
124
124
127
125
121
121
126
130
128
122
115
115
126
142
155
149
125
103
100
119
140
142
132
121
114
116
121
131
141
152
156
151
141
130
127
138
147
144
129
119
117
126
132
131
128
127
128
135
146
129
117
117
124
130
131
130
131
129
127
123
122
125
129
140
149
145
125
110
111
127
136
133
125
124
124
122
118
119
127
138
145
141
128
119
116
133
151
153
137
122
122
133
138
138
135
135
138
138
141
129
116
116
131
141
139
129
124
123
129
131
132
132
130
130
129
126
125
128
135
138
131
122
123
135
139
131
117
111
114
118
122
122
122
121
124
131
144
148
139
130
127
133
137
141
144
147
147
140
137
123
117
119
132
145
142
127
113
114
129
142
145
135
123
117
116
120
131
140
143
139
131
130
136
143
140
128
116
113
116
117
116
122
135
144
142
130
122
124
133
138
136
130
129
135
144
151
146
137
128
124
126
129
132
136
134
122
113
114
131
146
149
137
121
116
120
131
140
142
138
135
137
143
143
135
124
114
115
122
129
131
130
137
153
164
157
129
105
103
122
142
145
136
129
130
136
140
139
137
130
130
135
139
136
132
124
120
119
123
134
141
144
139
131
125
123
129
135
139
138
137
138
141
136
128
118
112
115
126
137
139
139
142
150
159
153
130
106
102
118
136
145
142
137
132
129
130
136
141
138
126
129
139
146
143
132
124
126
132
137
134
135
136
140
134
120
108
113
128
140
138
130
124
128
132
131
125
124
127
133
135
132
131
134
135
132
126
118
116
121
131
138
140
137
131
127
127
137
144
142
130
124
129
144
153
147
133
127
131
134
129
124
128
138
138
123
105
106
124
139
136
121
115
126
136
139
132
126
126
126
126
126
126
126
123
115
115
122
129
136
137
137
133
129
127
131
136
140
137
134
144
128
120
131
146
148
136
128
129
130
126
117
117
124
133
132
127
124
128
135
134
130
127
128
127
127
123
121
120
119
122
132
141
138
128
118
117
123
129
137
142
139
131
123
125
134
144
142
131
124
140
127
121
125
136
138
133
128
128
126
123
117
113
113
121
133
143
144
138
133
137
145
143
131
119
113
115
115
110
108
119
137
147
148
137
134
135
132
126
122
126
130
130
125
126
135
143
142
131
122
110
111
121
133
136
133
128
128
129
130
129
126
120
113
111
119
136
145
142
137
136
141
140
131
123
121
123
117
108
102
111
130
141
143
142
144
144
136
123
110
112
121
128
129
132
136
139
138
132
123
90
100
121
138
141
136
131
129
129
133
136
137
130
118
109
112
127
138
141
138
134
128
123
123
129
138
137
129
118
112
116
127
137
141
138
133
126
121
114
114
116
122
125
126
131
135
137
136
130
125
113
114
121
130
135
136
133
129
129
133
136
138
130
117
110
115
128
136
138
139
136
127
114
111
120
134
137
133
129
129
135
138
142
142
133
118
104
104
113
121
125
124
122
120
125
133
138
138
133
129
146
137
123
116
121
128
127
126
127
131
133
129
118
110
113
122
132
133
131
134
139
134
118
109
112
122
127
126
129
140
148
147
141
138
128
114
107
115
129
135
128
123
123
128
130
132
135
137
136
135
150
140
126
119
118
118
117
120
127
132
130
122
115
111
117
126
129
123
116
122
133
136
127
118
121
128
128
125
126
136
142
138
126
120
113
113
124
146
159
152
131
120
126
142
147
140
134
133
135
136
135
130
127
125
119
115
114
121
131
134
128
122
118
118
123
129
127
115
107
114
129
137
134
129
132
138
136
131
128
131
136
132
122
112
109
113
132
155
167
158
136
123
132
148
153
144
136
133
131
125
131
129
130
129
122
118
121
125
127
126
123
126
127
127
126
129
127
120
114
119
132
141
136
128
127
132
136
133
129
129
133
134
129
122
111
109
117
131
144
149
142
137
134
138
140
140
139
137
131
119
140
142
141
133
127
122
122
119
113
111
121
137
141
132
125
126
129
126
121
120
128
131
127
119
118
122
128
128
126
127
127
130
129
125
114
103
99
104
121
138
147
143
137
133
128
127
129
132
134
130
143
151
148
139
130
124
119
109
100
104
122
142
147
138
128
125
130
131
125
120
114
113
116
119
124
128
133
133
130
127
125
124
125
123
117
109
106
109
122
135
140
140
142
143
134
117
108
117
137
147
142
150
145
134
127
124
120
114
111
117
127
136
137
134
131
129
132
134
132
120
112
111
120
131
136
140
144
146
142
131
125
125
126
129
131
132
131
133
131
128
126
131
142
150
140
116
103
111
133
144
137
140
133
119
116
120
128
133
136
136
133
127
122
125
126
127
132
135
135
127
119
122
133
142
139
136
141
145
141
131
122
121
128
138
146
146
141
134
125
120
119
124
131
133
128
122
125
130
130
124
130
131
125
117
116
122
132
141
141
141
132
126
122
122
123
123
125
132
134
131
127
132
141
141
132
123
124
130
131
124
116
113
123
137
142
137
125
118
117
121
126
125
118
107
105
120
143
149
132
111
124
123
128
136
139
136
131
130
131
130
129
128
130
132
130
125
123
125
131
130
128
130
134
137
131
119
114
120
127
130
124
119
121
127
126
119
113
117
129
137
141
135
121
105
99
110
132
142
134
121
122
117
132
151
159
148
130
124
128
129
128
130
134
138
135
126
120
122
125
124
124
126
129
133
130
120
114
119
129
137
136
129
124
123
120
120
129
142
151
151
147
142
137
126
115
111
120
131
135
134
127
116
126
144
149
141
130
131
139
142
136
132
134
131
124
119
118
121
123
123
126
130
134
133
127
117
115
120
129
135
136
131
124
124
128
139
153
158
154
145
140
143
148
142
131
123
126
132
133
128
130
118
114
121
126
127
129
136
144
142
137
135
139
136
126
116
116
123
129
131
136
141
143
138
127
119
118
123
128
133
129
123
123
125
135
148
154
153
140
132
134
141
141
136
125
125
130
132
126
114
129
118
109
111
116
121
124
129
132
128
127
132
141
144
135
122
117
122
132
136
139
141
141
137
131
123
121
130
137
136
126
116
115
123
132
139
140
136
130
127
131
133
128
118
110
114
126
129
121
110
130
126
118
119
122
124
122
120
119
119
121
126
133
137
132
124
118
117
123
126
126
124
125
126
125
121
121
128
138
139
127
115
113
122
131
134
131
130
131
128
128
125
120
113
107
111
121
125
124
121
141
138
133
132
132
128
122
119
121
127
129
127
126
126
127
126
121
116
116
115
114
113
117
121
119
111
106
114
126
132
126
118
123
135
140
134
126
124
129
132
125
120
120
126
124
118
114
120
126
132
147
145
142
141
136
129
122
122
126
132
133
128
125
124
126
127
124
123
119
116
116
120
130
132
125
108
99
104
114
123
122
122
132
149
155
138
118
113
127
136
128
119
119
131
135
122
109
111
123
132
133
133
133
134
129
124
121
123
124
122
119
116
116
118
118
120
124
126
125
122
123
132
143
143
131
115
108
115
124
130
124
119
130
147
153
138
118
114
130
141
135
119
114
121
125
114
107
109
119
124
114
114
118
120
121
123
126
128
125
114
106
104
108
114
116
118
118
118
118
118
122
130
134
131
122
119
125
137
143
139
131
123
128
136
140
136
129
127
130
135
129
125
121
117
113
112
111
115
119
120
114
107
107
111
119
125
131
134
132
122
113
110
115
127
133
131
119
109
104
109
118
119
115
106
105
116
132
143
142
137
134
137
136
134
134
134
139
135
126
118
122
132
135
127
116
113
119
118
118
118
125
116
111
113
118
124
130
132
134
130
122
117
123
136
146
144
126
108
102
111
121
119
106
96
98
112
123
127
124
128
134
142
138
131
127
131
136
132
122
114
121
134
137
129
118
115
116
116
117
126
130
125
122
122
122
118
119
121
122
119
113
111
118
129
136
134
125
117
119
127
131
123
111
106
111
117
116
111
111
121
132
133
126
120
120
123
125
123
122
122
128
131
130
124
118
115
111
109
116
132
125
126
128
128
127
123
122
120
113
105
99
102
110
114
114
113
118
123
133
139
136
125
116
117
128
132
123
112
113
120
125
122
116
117
117
122
122
119
121
122
124
126
128
127
127
123
117
113
118
130
123
123
126
128
129
131
134
134
124
112
103
105
109
109
107
108
115
123
134
139
136
127
119
122
131
135
129
119
115
121
125
122
118
118
124
132
135
129
120
111
113
121
128
133
131
128
123
121
122
128
124
122
125
125
127
131
136
140
136
129
122
114
109
109
112
117
119
121
124
129
129
126
122
120
124
125
123
117
116
122
127
129
123
119
127
138
144
135
118
103
103
116
126
127
123
117
117
121
125
127
126
121
120
124
129
131
125
124
127
133
130
114
102
103
113
120
121
119
116
116
117
119
120
123
124
124
119
114
117
124
132
131
123
116
120
130
136
127
115
107
107
114
119
117
112
102
103
112
122
127
125
116
115
125
133
127
111
102
111
125
125
114
100
98
107
116
120
119
121
118
113
109
111
120
126
126
122
120
120
124
128
123
114
110
112
120
121
119
116
113
111
115
116
114
107
96
94
100
109
121
123
116
118
127
131
121
105
100
113
128
130
121
110
107
111
117
120
127
132
133
127
113
108
112
121
126
125
121
121
121
121
116
110
108
109
116
120
125
123
117
115
116
119
119
111
102
98
99
101
107
119
118
121
126
127
119
114
118
128
137
136
131
125
123
124
126
125
128
132
136
133
125
117
113
113
117
117
118
118
121
122
121
115
113
117
121
127
131
128
127
126
128
129
125
117
112
113
113
108
104
115
119
121
122
121
125
130
132
127
125
127
131
132
131
130
130
128
123
119
118
124
126
124
114
112
114
117
119
120
122
128
130
126
124
121
119
118
120
124
132
138
140
137
128
119
117
122
127
123
114
121
123
117
110
115
125
133
125
106
100
109
120
127
126
125
126
127
122
115
113
117
121
118
112
111
116
127
127
121
120
121
126
126
126
123
117
108
107
117
130
139
140
137
129
120
114
118
125
126
119
124
131
139
136
128
126
137
152
149
135
124
129
142
150
141
127
122
125
132
134
128
124
122
120
121
126
135
149
153
145
136
134
138
141
136
130
129
132
138
137
129
126
129
135
136
130
126
133
142
143
127
131
132
125
119
127
145
154
143
121
111
124
144
151
141
129
122
119
118
119
122
122
121
117
118
124
133
139
134
129
133
144
153
154
142
132
131
134
134
128
123
125
136
146
142
129
125
133
141
140
141
142
143
135
126
127
133
140
133
120
115
123
132
133
130
127
124
121
116
114
120
124
119
110
109
117
128
132
128
122
127
135
144
151
145
137
133
132
130
127
125
129
136
140
137
131
132
136
139
138
156
153
159
158
145
128
120
124
132
131
127
124
121
122
122
123
123
122
121
122
124
124
119
113
112
119
127
134
133
125
120
121
130
140
146
144
138
131
127
126
128
131
133
132
131
132
134
137
138
139
147
149
159
167
158
136
121
122
132
138
134
126
124
125
123
122
121
122
125
127
124
124
126
129
129
132
135
140
141
134
130
130
134
136
139
146
149
143
133
125
128
134
136
131
129
128
132
135
137
143
124
128
143
156
155
143
132
131
136
136
132
126
121
123
125
133
137
134
127
122
124
132
143
143
138
133
136
142
145
143
145
147
140
129
125
134
151
154
142
130
128
135
136
133
128
126
124
130
137
146
115
117
129
139
139
136
134
136
134
131
126
121
117
116
126
144
155
146
126
115
124
140
148
140
126
123
128
138
144
147
152
151
140
121
111
122
146
159
154
137
124
123
129
134
134
132
128
129
134
144
127
124
131
132
126
120
124
130
131
126
124
123
122
123
129
142
147
137
123
117
127
134
130
121
116
121
128
133
138
143
147
145
135
124
118
127
140
152
151
134
117
114
126
138
144
146
144
139
132
131
133
129
132
134
129
121
119
124
128
128
126
128
131
131
126
127
125
126
127
126
121
111
106
113
125
132
130
126
129
136
140
141
141
140
137
136
136
142
142
131
121
121
130
137
148
154
156
149
133
123
123
124
128
135
139
139
131
127
128
134
138
139
133
124
115
117
127
139
142
131
115
104
108
123
137
140
132
124
122
128
136
143
147
147
141
135
132
133
135
136
137
137
136
137
138
144
150
149
139
129
116
122
130
137
145
146
142
137
136
144
149
148
134
119
116
126
148
158
151
132
119
121
131
135
134
130
126
123
120
121
129
134
135
130
125
126
128
128
132
137
142
142
140
136
132
132
134
140
142
141
124
127
134
137
139
139
138
137
138
145
149
147
136
128
125
135
148
150
143
134
132
138
143
137
128
120
120
123
122
120
122
122
118
115
116
124
129
129
130
129
129
131
134
137
137
132
128
133
141
140
135
128
131
135
136
130
125
124
127
132
134
133
130
132
131
126
120
120
128
137
138
134
133
133
135
131
125
122
124
127
127
120
115
114
122
129
133
129
124
118
120
122
125
132
138
139
137
135
134
130
141
126
126
135
142
134
122
116
117
119
118
113
116
123
125
118
105
108
128
144
141
126
119
129
143
142
133
126
132
139
138
131
123
123
125
127
125
119
116
118
122
125
126
130
137
142
145
139
130
124
138
125
124
133
143
140
127
119
119
121
116
109
109
115
122
123
124
130
143
150
140
126
119
127
135
140
136
137
141
144
142
136
129
128
127
122
120
117
114
116
123
128
134
136
136
141
142
138
131
126
126
122
122
127
130
130
125
125
127
126
124
122
122
125
127
134
144
153
153
142
130
121
119
119
123
130
137
142
142
137
131
130
131
134
137
134
132
123
116
109
110
121
131
137
136
133
128
128
133
133
112
115
124
129
127
123
123
124
125
124
128
135
141
140
135
136
147
151
141
123
111
110
114
118
122
129
136
137
131
120
114
116
125
138
145
147
144
132
120
113
106
108
118
128
133
128
122
125
132
133
108
118
135
144
141
131
126
122
117
118
127
138
142
139
134
135
138
134
121
110
106
109
111
119
130
136
134
127
122
119
117
118
124
134
141
143
136
132
132
130
123
112
108
112
121
128
129
129
133
133
123
132
145
148
141
135
128
119
116
120
129
134
130
122
122
127
129
122
115
117
123
118
109
112
130
144
139
128
126
134
142
137
129
131
132
130
124
127
136
143
141
127
115
112
119
129
135
137
136
134
143
147
139
126
121
119
119
115
116
123
135
134
123
113
113
118
121
119
120
133
142
132
110
106
125
146
147
136
135
148
157
148
133
128
127
127
123
128
138
145
141
134
131
131
133
134
134
135
134
133
150
144
125
108
105
110
113
113
115
121
128
130
126
121
115
118
118
118
123
135
143
137
119
113
130
145
148
140
136
141
141
134
128
128
130
131
131
135
139
140
134
132
139
147
147
139
131
127
127
128
142
132
115
104
104
114
122
124
120
115
114
119
123
124
125
121
119
116
117
124
135
141
136
129
130
137
141
139
133
125
118
116
120
130
141
143
142
139
134
131
126
124
132
139
142
138
129
124
122
124
132
126
115
109
110
123
136
141
133
120
113
114
122
126
126
127
125
118
114
119
132
143
142
130
120
123
132
136
130
119
111
111
120
132
141
144
143
135
131
128
127
123
123
125
129
131
131
129
130
128
133
129
124
119
119
126
138
145
141
132
130
132
134
129
126
123
124
123
122
124
131
137
136
124
114
116
123
128
125
121
117
118
121
124
125
130
133
133
132
133
130
124
124
127
129
129
133
137
140
135
135
137
136
135
131
128
127
126
128
132
141
148
147
136
124
117
120
126
129
130
131
133
133
126
120
118
119
117
116
117
124
131
128
122
115
118
130
140
145
139
129
124
131
141
140
126
122
131
145
145
135
141
147
145
138
127
117
113
115
124
132
138
137
132
122
116
119
125
129
129
131
136
142
140
128
119
117
116
116
118
127
137
140
132
124
124
132
142
146
135
122
122
137
149
140
116
103
111
133
145
132
141
147
145
135
126
122
124
126
126
121
117
120
125
126
125
124
124
120
120
124
137
147
142
123
110
116
126
129
124
123
129
135
139
137
133
129
131
130
128
123
129
140
145
130
107
95
100
116
130
125
134
137
133
128
130
138
143
143
131
118
111
118
130
135
133
127
123
118
115
118
129
135
130
115
106
116
132
142
132
119
113
120
129
133
125
116
110
111
119
128
136
140
132
118
107
106
110
115
120
119
119
123
131
135
139
144
147
142
128
115
115
128
142
143
134
123
122
124
124
121
119
118
118
114
112
117
130
137
131
118
107
109
118
120
115
110
110
117
122
129
136
135
126
115
112
121
129
129
125
120
115
124
137
144
142
136
132
126
119
113
116
129
139
138
132
126
131
135
136
130
119
115
115
118
118
119
123
127
123
119
116
117
116
118
119
125
133
133
131
129
137
139
131
120
119
129
138
134
129
126
124
130
140
143
136
129
124
122
119
116
119
125
129
128
132
139
143
143
138
133
129
124
118
116
117
121
125
124
121
121
121
123
122
128
134
146
148
139
132
134
143
148
140
128
124
133
135
127
119
130
129
128
129
131
131
130
129
127
122
122
124
128
127
127
133
142
144
139
131
133
137
134
123
115
116
124
131
131
127
122
123
122
124
130
135
138
135
128
129
136
147
148
136
125
123
131
134
122
112
129
124
115
115
121
128
134
132
127
124
126
134
138
133
128
128
129
128
125
125
132
137
135
128
125
127
133
138
135
128
121
119
123
124
124
121
120
121
125
129
136
141
136
124
115
117
128
134
129
118
135
126
116
112
120
127
130
128
126
125
130
136
136
133
127
121
118
113
115
122
129
132
130
131
137
141
140
135
125
119
120
126
130
132
125
119
122
131
136
135
130
128
127
120
114
115
124
134
134
131
140
136
131
127
127
128
127
127
129
131
131
130
129
131
130
128
120
113
116
123
129
130
129
131
139
141
136
126
116
113
119
129
134
134
130
131
137
144
145
136
127
124
127
130
125
116
114
121
128
133
132
137
143
146
140
130
127
129
133
133
127
121
124
131
137
135
127
122
122
124
128
129
131
133
132
127
120
117
120
122
121
119
120
126
135
141
143
139
138
135
129
126
128
132
127
116
112
117
125
126
115
125
138
144
138
128
123
122
123
120
117
115
122
127
129
128
127
125
123
121
122
127
136
138
129
115
108
116
127
132
121
104
104
123
137
140
130
122
130
139
137
127
120
117
116
116
120
131
134
126
114
117
125
127
123
120
120
119
115
110
112
116
121
124
125
125
126
124
121
117
117
124
133
137
126
112
106
113
125
126
115
105
108
123
132
124
115
115
129
139
138
124
114
109
111
118
130
141
141
128
128
121
116
115
112
117
125
127
125
119
114
117
123
130
135
137
133
125
121
120
120
123
122
122
118
112
107
107
109
110
114
121
126
126
118
110
111
121
129
130
126
121
118
116
117
121
130
131
129
128
135
122
113
109
110
117
126
133
134
130
122
118
123
135
142
142
134
128
128
133
131
124
115
111
111
111
108
101
98
105
119
134
137
127
116
110
117
123
126
123
122
120
118
115
115
115
117
117
119
128
121
112
109
110
114
119
123
124
127
129
128
128
133
135
134
131
128
131
137
141
135
124
115
115
117
116
108
102
105
118
128
134
132
128
124
124
122
123
123
125
128
120
113
107
108
114
119
119
122
128
109
107
113
122
128
128
123
120
120
123
128
139
144
139
130
123
125
134
140
137
131
122
119
123
126
123
116
114
119
130
133
131
127
130
134
132
124
119
123
129
132
126
116
114
120
128
132
130
127
125
118
118
126
132
133
130
123
121
120
122
127
137
141
137
133
131
134
135
135
131
131
128
125
122
121
121
118
117
123
129
131
128
126
129
136
137
129
123
123
125
125
124
126
127
130
131
132
128
123
119
134
131
134
132
128
122
118
119
122
124
121
117
114
117
127
138
141
135
127
126
133
140
134
121
113
110
111
112
116
122
127
126
123
122
132
141
143
134
121
111
111
119
128
130
123
112
110
113
116
116
141
134
129
124
122
118
114
115
121
126
125
108
93
94
111
131
139
131
119
116
125
134
134
125
116
111
112
111
113
118
125
123
116
116
126
142
148
137
117
100
100
114
128
128
116
99
96
105
114
115
138
126
117
117
123
123
116
112
119
128
129
113
95
93
107
125
129
123
117
115
118
118
119
121
122
122
121
118
115
119
121
118
112
110
120
134
139
134
119
106
103
117
128
130
122
109
107
110
110
112
127
117
108
113
123
126
124
119
122
127
124
114
110
115
125
128
121
116
119
125
124
111
102
104
116
125
128
125
122
121
119
118
113
110
113
118
125
130
127
123
120
123
128
130
131
130
129
122
110
103
117
109
104
107
119
128
134
132
126
116
110
114
124
137
142
132
118
113
120
132
131
118
104
103
115
127
130
128
126
124
123
121
118
114
113
113
117
124
130
130
129
124
121
123
129
140
145
136
119
105
114
109
102
102
113
128
138
136
122
108
106
116
131
139
137
127
122
118
120
126
128
125
120
118
124
133
138
135
129
128
128
127
123
118
116
118
117
120
124
125
123
116
113
113
118
130
143
144
129
108
122
121
113
107
113
125
133
128
114
107
113
125
131
129
125
125
128
129
125
123
125
128
127
121
123
134
142
139
130
127
127
126
119
115
117
120
124
124
121
117
116
115
112
111
108
112
124
131
126
110
113
130
147
147
135
120
118
127
136
138
139
138
142
141
134
126
123
123
126
126
129
134
139
136
125
114
112
124
138
147
147
143
141
141
140
140
143
144
143
142
139
137
137
139
144
150
151
144
132
117
113
126
135
137
132
126
128
134
135
129
124
129
139
141
136
128
124
123
124
126
130
136
135
125
115
114
120
125
128
130
135
141
141
136
130
133
146
155
153
143
134
129
133
143
157
167
165
151
134
118
120
125
137
142
137
129
126
128
128
121
117
118
122
128
130
129
125
120
116
119
131
140
139
132
124
122
121
119
117
121
128
133
131
128
127
131
142
146
143
132
127
124
125
134
149
160
160
148
135
125
124
122
136
151
151
138
127
123
125
123
119
118
120
124
127
126
119
111
110
118
131
143
149
152
149
139
127
116
116
121
129
136
139
138
132
131
130
126
120
116
122
123
122
121
127
137
142
134
126
122
120
113
128
149
158
153
142
133
129
128
130
132
134
133
127
121
116
117
121
126
128
136
148
158
161
152
140
130
126
128
137
150
153
141
128
126
131
130
120
115
125
136
136
123
116
123
133
132
124
118
110
107
120
139
152
156
151
141
129
124
129
137
140
134
123
121
133
143
144
136
127
130
140
144
143
142
144
144
138
131
137
146
140
122
107
119
140
150
140
132
137
150
151
137
127
129
132
132
126
123
107
110
122
131
133
135
137
133
126
121
124
135
138
129
119
126
147
160
156
141
133
136
137
128
119
123
135
144
144
136
130
125
114
103
104
121
143
148
142
134
136
145
151
148
143
141
140
133
127
125
112
121
132
128
116
110
117
123
125
122
125
135
139
132
123
126
137
145
145
140
139
141
139
130
122
123
130
137
141
139
133
122
117
121
129
133
128
119
116
116
122
128
138
145
149
150
144
131
119
113
118
125
133
127
113
106
114
125
128
126
125
131
138
136
130
123
121
121
124
129
131
133
133
136
139
141
134
132
132
137
139
141
146
152
148
135
118
107
109
114
119
123
127
134
138
142
141
135
120
111
123
127
128
128
122
123
129
134
135
129
126
126
126
127
127
128
125
119
115
113
115
119
125
135
144
149
147
138
127
127
136
151
157
147
130
117
118
129
139
138
134
134
130
127
124
127
135
141
138
132
126
127
129
131
134
139
145
144
141
137
134
129
120
116
121
135
142
135
117
105
108
122
132
132
133
145
159
157
137
120
121
133
133
116
96
98
123
148
159
153
141
134
132
131
128
123
126
137
146
147
133
130
133
132
134
137
139
141
141
141
143
136
124
116
122
140
152
144
125
113
120
134
139
131
129
142
159
162
144
125
116
115
111
100
96
108
131
145
146
135
123
119
126
134
139
134
126
129
134
141
142
133
130
131
127
124
124
123
128
133
137
134
125
119
127
134
139
135
132
132
134
134
132
133
137
143
144
142
139
134
129
121
113
111
121
133
140
134
122
112
110
115
125
137
144
144
135
125
122
128
136
129
129
129
125
121
118
116
119
125
125
123
120
123
129
128
121
121
132
141
138
122
119
132
146
144
130
122
129
141
141
130
119
116
126
138
141
131
116
107
112
124
135
139
143
144
139
130
126
129
118
126
130
130
127
123
122
120
122
126
124
123
125
127
131
126
118
121
133
141
131
114
110
126
142
144
136
134
140
144
139
122
112
112
119
127
130
127
122
118
121
131
141
144
141
134
130
132
136
141
116
124
128
128
125
124
125
128
128
129
131
136
141
141
138
131
132
137
138
133
120
108
107
118
134
143
152
159
158
145
127
114
113
121
127
127
123
123
125
125
122
125
133
139
136
126
123
130
136
140
124
125
129
131
129
127
129
129
126
124
129
141
149
146
142
141
147
146
135
119
111
109
113
119
129
137
150
156
154
141
124
117
125
138
146
136
125
122
127
131
124
115
114
125
134
133
129
130
136
138
129
131
143
146
141
136
133
129
122
117
121
131
136
138
143
149
151
140
121
112
115
122
128
131
131
132
131
130
132
135
131
128
130
137
141
137
128
129
137
145
133
117
110
121
135
141
138
137
137
139
128
144
157
153
142
133
130
128
123
116
119
120
122
126
136
144
142
128
119
122
134
138
133
131
138
141
131
122
123
134
138
131
123
123
130
134
135
140
147
147
139
127
121
130
136
136
131
129
134
138
131
149
151
141
127
121
122
124
123
121
122
124
126
129
135
135
130
125
126
140
150
141
124
122
137
150
147
137
133
137
137
126
118
122
132
137
136
136
136
136
134
130
133
136
135
128
119
116
122
130
133
138
129
120
120
123
125
122
117
115
120
129
138
142
141
135
128
124
130
141
143
131
115
113
126
142
147
145
139
136
129
122
126
138
149
146
133
122
117
122
127
133
138
139
132
126
119
116
117
123
128
116
108
111
123
137
139
129
116
110
114
127
139
145
142
137
129
124
124
126
129
129
123
116
114
123
133
137
134
122
115
117
129
147
159
157
141
121
111
112
123
132
139
138
132
127
122
125
128
132
117
105
105
113
125
138
148
147
134
122
119
123
132
139
140
136
130
124
121
122
128
135
135
123
112
116
126
133
128
117
107
111
121
134
150
160
159
142
122
113
120
129
139
142
137
129
125
130
142
145
119
115
118
121
126
135
148
156
152
137
126
123
129
135
132
127
123
124
127
130
137
140
139
130
121
120
126
130
124
117
115
114
115
119
131
153
163
154
139
123
119
124
136
143
142
135
132
138
147
142
123
123
127
129
127
132
138
145
145
136
129
128
133
135
126
119
116
124
133
136
137
136
138
133
128
125
124
122
119
119
126
131
128
124
127
137
148
149
142
131
120
118
125
137
140
136
137
141
145
133
118
124
132
135
134
131
129
128
127
127
129
130
134
131
122
115
116
124
127
125
125
132
139
135
125
117
115
116
115
118
127
139
141
137
128
123
130
137
141
134
122
115
121
134
136
130
127
131
134
133
118
126
135
137
134
127
122
127
129
129
126
124
124
124
123
122
126
125
120
114
115
129
140
134
117
107
112
120
123
123
126
129
133
131
125
121
120
133
138
136
125
119
128
141
140
128
114
109
117
132
126
133
137
136
127
123
130
142
146
139
123
112
116
127
131
130
127
127
122
119
120
129
134
129
115
107
117
130
138
131
122
114
112
114
118
121
123
131
130
129
127
131
142
152
149
133
115
108
112
125
121
125
128
126
122
125
137
148
144
130
110
105
120
136
138
125
117
120
129
136
134
130
128
124
116
113
117
130
136
132
120
109
107
112
119
123
124
123
120
120
131
144
154
152
145
134
131
128
125
122
116
118
119
120
123
128
136
137
126
108
99
109
128
141
137
125
118
124
138
146
141
131
124
120
115
114
118
125
127
124
120
121
124
128
128
126
123
118
114
119
132
149
150
140
127
130
139
142
132
121
126
126
124
122
124
128
129
124
111
103
106
120
129
131
128
128
134
140
140
138
134
131
124
116
111
114
123
130
131
127
127
132
139
139
133
129
121
115
116
124
136
142
139
126
118
126
136
135
125
120
137
134
129
126
126
129
129
123
116
117
124
130
125
117
117
130
143
142
130
121
123
128
123
112
104
112
128
140
140
134
127
125
130
131
129
121
115
112
119
127
132
132
129
125
126
127
129
124
119
118
131
126
122
125
129
131
131
129
128
134
139
139
128
116
119
132
137
128
115
109
118
124
119
109
110
122
137
139
133
122
118
119
123
122
117
108
107
113
124
129
126
126
128
135
138
135
129
125
122
121
122
117
116
121
127
130
132
132
135
140
142
138
130
126
129
136
135
121
112
111
118
119
114
113
124
138
142
129
111
102
109
126
132
123
107
102
111
131
139
134
128
126
136
140
138
134
129
132
130
125
124
124
124
123
125
129
133
138
142
140
133
126
123
126
138
144
140
129
122
121
125
119
112
114
129
144
143
126
107
101
116
134
135
119
102
106
129
148
150
139
133
135
135
134
128
126
130
132
129
121
132
137
134
130
125
128
135
141
143
135
126
117
115
122
134
142
143
140
134
131
127
121
115
116
127
133
132
124
119
123
127
124
113
104
107
124
138
144
140
138
138
136
132
121
119
123
131
134
128
118
134
136
132
128
123
125
129
130
128
124
126
125
123
122
125
132
142
143
141
132
122
113
114
118
120
117
111
114
126
134
126
107
95
102
121
135
131
122
122
130
135
132
122
115
117
127
139
143
136
123
128
127
126
124
119
120
119
114
110
114
131
142
141
131
125
132
142
144
141
131
118
111
114
120
121
109
98
100
116
124
117
103
100
111
122
123
114
115
120
130
129
121
116
120
127
133
141
144
140
132
125
124
124
123
117
115
114
112
111
117
130
143
143
137
131
133
138
141
139
134
125
120
123
128
127
114
101
100
108
114
116
114
115
111
106
102
109
122
134
134
122
113
112
120
125
130
130
132
131
130
124
121
122
121
117
116
116
116
119
122
130
133
131
127
122
119
122
130
137
138
132
127
129
133
131
122
115
111
111
115
119
122
122
112
99
99
114
131
140
136
126
118
111
109
110
117
120
124
123
128
118
113
111
115
119
119
120
120
122
127
132
135
132
124
115
112
117
128
134
132
123
118
120
125
126
122
119
121
123
124
123
124
122
118
113
115
120
125
131
137
135
127
113
103
104
117
130
134
127
125
115
111
112
117
123
126
122
120
124
129
140
152
152
144
134
132
133
134
130
118
110
107
110
114
116
117
118
122
127
130
128
125
125
129
130
126
119
119
127
137
140
131
118
114
121
134
143
141
130
121
115
117
122
128
124
121
118
119
123
130
140
149
154
153
154
154
149
139
126
116
116
118
116
111
110
111
116
120
124
127
129
127
128
135
138
130
119
117
125
135
135
126
124
128
139
144
144
137
126
113
121
124
128
126
118
110
106
111
118
124
129
130
130
131
137
144
145
135
124
122
131
141
135
120
111
111
114
117
119
124
129
127
125
132
137
135
128
123
123
126
123
120
126
132
135
133
129
129
123
112
121
124
122
116
113
109
106
108
111
120
128
126
116
109
115
127
134
132
124
123
132
142
140
128
119
114
115
115
116
122
127
124
117
118
130
143
143
134
120
113
112
117
126
130
126
121
124
128
125
113
120
122
118
113
114
119
119
114
110
118
127
128
121
116
121
130
134
128
121
118
120
122
125
123
122
121
120
118
118
123
126
121
113
111
120
136
144
137
124
115
115
122
129
130
127
128
133
136
126
115
120
121
117
116
121
127
126
119
111
111
116
120
123
134
144
143
129
117
112
117
118
113
110
116
124
130
132
129
126
124
122
121
118
116
114
116
123
125
125
126
127
131
132
133
136
141
145
137
124
114
122
121
116
114
118
121
124
120
113
110
107
110
122
136
144
135
115
103
109
123
127
121
115
121
132
139
135
131
127
123
121
122
123
122
116
108
107
114
123
127
127
125
126
128
133
140
141
134
121
114
126
120
112
106
110
116
120
120
118
116
115
117
121
126
124
115
107
107
116
126
132
131
132
135
140
140
136
131
126
123
122
124
124
122
119
115
114
116
119
118
114
110
111
115
119
121
124
127
121
113
127
126
118
113
114
118
123
128
128
126
125
124
124
121
117
115
118
122
124
128
129
131
134
134
136
137
135
131
127
126
130
130
123
118
116
121
125
128
123
113
107
105
110
112
107
107
113
119
116
106
117
129
143
149
141
123
112
113
125
137
139
134
127
124
126
129
133
133
129
124
122
131
139
144
140
130
122
117
118
121
126
131
135
141
149
154
155
146
136
136
140
139
132
126
133
145
148
136
113
102
126
134
143
146
139
122
108
109
123
135
140
135
127
125
125
128
134
139
141
138
135
138
141
142
139
132
124
115
109
113
122
130
126
121
126
138
154
159
153
144
137
128
120
124
142
161
161
139
121
118
117
122
133
142
139
124
110
111
123
131
133
128
126
130
135
138
135
134
136
143
151
156
155
157
155
145
129
116
114
124
134
137
127
119
120
129
141
146
145
142
136
131
123
124
139
153
150
137
129
134
100
98
112
129
135
128
122
122
126
128
124
120
124
133
142
141
130
119
122
139
154
162
163
165
165
154
137
126
128
136
142
147
145
138
129
123
122
123
124
130
134
136
133
125
125
132
134
130
128
132
99
89
97
112
123
131
132
133
127
121
119
122
131
138
138
131
120
114
122
135
142
145
147
150
150
143
136
136
137
137
140
148
153
142
127
120
120
125
122
123
134
141
140
127
118
125
134
133
127
120
111
102
104
111
118
129
134
131
120
113
119
133
146
143
126
115
116
125
132
128
122
124
128
127
121
119
125
135
136
130
129
135
136
125
116
122
139
145
136
131
142
157
157
141
129
131
142
144
130
117
114
119
122
125
123
126
127
124
115
112
123
147
158
147
123
110
118
136
141
130
120
123
130
129
119
115
122
129
131
124
119
114
110
110
120
137
146
142
131
134
149
165
166
152
141
141
146
144
130
115
110
123
134
135
127
123
121
122
117
120
133
152
160
149
128
117
122
134
142
142
139
141
145
145
140
135
130
127
124
121
113
103
103
118
137
144
135
115
110
122
140
150
148
141
137
139
140
132
123
113
114
126
133
130
121
120
121
122
123
126
134
141
144
143
137
130
126
124
129
139
148
149
147
146
146
143
134
127
117
116
115
115
121
130
136
129
116
107
111
122
131
130
125
121
121
125
128
127
123
120
130
132
129
123
120
121
122
123
121
123
126
127
127
130
136
138
127
113
108
118
133
143
140
133
129
134
137
131
120
116
123
136
140
132
117
108
116
131
141
139
130
124
118
115
114
117
122
129
135
135
135
132
128
124
122
124
124
116
112
115
124
125
122
122
128
138
134
117
99
99
118
140
142
129
119
130
147
153
139
124
128
142
144
128
106
104
124
148
156
145
130
123
125
129
127
121
121
127
138
144
127
125
127
128
131
131
126
118
114
117
129
133
124
116
119
133
141
130
113
106
122
143
149
137
129
138
156
162
152
134
130
133
133
124
119
124
135
140
140
131
125
124
131
138
140
133
126
123
130
139
125
123
129
130
130
131
133
131
128
129
134
133
125
113
116
128
139
135
130
129
135
143
143
138
136
139
143
144
142
139
136
130
123
122
131
142
146
138
125
119
123
127
133
135
136
134
128
126
127
137
123
129
132
128
119
122
131
136
135
133
132
132
127
125
129
131
126
123
129
137
138
131
127
130
132
128
120
118
128
137
140
132
121
118
126
141
151
147
135
124
125
133
138
134
127
123
126
131
135
140
116
137
140
128
116
113
122
128
130
131
132
134
136
141
141
133
117
110
116
128
130
122
121
126
130
126
117
118
128
139
138
131
126
124
128
133
144
152
152
142
136
136
141
135
125
120
126
136
137
135
124
138
139
130
121
119
123
126
130
132
134
137
137
138
137
131
121
114
114
119
122
121
122
129
137
135
134
138
141
140
132
126
130
139
140
131
130
140
152
153
144
135
134
133
132
132
139
142
134
120
127
127
130
131
131
134
137
139
140
140
137
134
126
122
127
133
134
127
118
115
121
129
132
136
137
136
136
139
141
137
130
129
140
150
147
130
115
119
135
148
146
134
127
131
140
149
153
148
135
120
121
118
126
132
135
137
142
147
147
142
134
126
117
116
129
145
149
138
120
115
126
137
142
140
133
125
120
120
124
128
131
137
143
147
140
125
113
113
126
137
138
133
130
135
144
148
146
141
138
136
117
124
137
138
131
127
132
144
145
135
124
116
117
126
140
151
149
138
130
128
135
140
142
141
138
128
116
107
110
116
123
128
132
135
135
131
128
128
131
130
127
126
134
143
143
133
122
122
133
141
122
138
147
144
131
124
126
134
136
125
113
107
117
133
146
149
145
140
141
142
141
132
131
136
143
139
127
117
114
114
112
110
116
130
138
142
140
136
131
124
119
123
130
137
133
122
113
114
123
131
123
135
140
143
142
136
132
128
128
122
110
105
112
126
141
148
145
140
141
138
131
122
119
126
134
136
131
129
128
124
114
108
115
130
140
141
130
125
121
119
123
124
126
125
122
121
124
126
129
130
109
112
124
142
151
148
137
132
131
129
124
116
113
122
137
147
147
139
130
126
123
121
120
118
117
121
126
129
128
122
117
118
123
126
129
131
130
123
120
119
125
132
135
133
128
128
132
141
144
142
100
101
121
142
150
144
139
138
138
138
135
127
124
129
136
143
140
133
128
125
124
127
126
119
115
117
126
126
119
112
113
120
122
118
125
135
145
140
130
123
125
133
146
151
143
131
127
138
150
153
113
116
133
142
138
136
137
140
139
130
124
121
125
133
135
132
127
127
131
131
130
126
125
121
123
126
131
127
116
110
111
116
120
123
134
150
156
148
133
122
122
129
143
152
146
131
124
130
143
142
128
131
135
135
134
136
140
138
127
114
107
113
125
133
131
123
120
128
136
134
125
117
114
119
126
133
139
134
123
114
113
118
128
138
147
151
142
130
123
124
124
127
132
135
133
131
132
135
135
124
124
123
124
124
133
141
140
135
120
112
112
119
126
127
122
117
126
135
136
125
114
109
110
115
123
133
141
139
128
118
118
123
136
144
146
134
122
117
125
135
136
129
122
124
131
139
144
142
133
124
120
116
116
122
125
128
130
135
131
131
127
124
123
119
116
118
131
140
136
124
116
116
120
121
123
131
139
138
129
122
121
125
128
128
125
119
120
131
142
148
138
120
114
125
143
152
148
139
133
133
123
123
124
121
115
111
120
137
147
144
128
115
113
116
117
118
125
135
137
135
132
132
135
135
133
130
132
130
129
129
127
123
114
110
113
124
133
146
149
142
129
120
118
133
149
152
145
135
131
134
123
126
125
121
114
111
120
135
143
138
119
110
116
126
124
114
111
121
136
147
147
142
143
142
135
129
124
126
130
133
134
128
121
117
123
131
139
132
124
119
125
134
136
133
133
134
135
135
132
128
123
126
122
116
114
122
130
131
127
120
118
123
133
140
131
115
107
115
131
142
143
138
137
134
126
120
122
127
132
135
137
140
141
140
136
131
124
110
103
113
131
147
141
123
111
119
135
138
132
127
140
133
119
109
114
125
132
128
119
117
127
140
144
140
130
125
122
123
121
122
125
128
130
125
117
115
122
131
134
136
136
141
148
150
143
129
114
105
111
129
141
140
126
111
113
128
137
133
125
127
151
137
124
118
118
125
126
124
124
128
136
140
134
125
127
134
137
127
114
109
116
126
129
122
116
117
124
133
134
133
127
125
128
133
134
127
117
115
130
142
139
125
114
119
136
144
136
126
119
126
131
125
129
136
135
128
122
121
130
136
137
130
119
116
127
141
144
129
114
110
116
121
121
117
118
124
126
126
123
123
122
118
116
118
122
124
123
127
135
138
129
119
122
137
151
148
131
120
118
123
106
115
128
142
141
130
122
122
132
138
134
126
116
118
130
144
144
134
122
118
117
110
101
100
112
126
126
116
109
113
125
135
132
120
109
112
122
134
138
132
125
122
129
139
143
137
129
122
121
120
116
122
126
129
129
127
123
127
134
139
135
124
115
116
127
138
141
136
128
123
119
107
97
98
111
125
126
115
106
114
134
151
146
121
104
104
122
136
139
132
127
124
124
121
123
133
139
136
125
116
148
144
124
110
108
119
127
128
133
134
133
126
111
104
113
128
139
138
133
127
123
116
110
109
117
125
125
118
117
123
136
142
134
118
108
112
122
129
130
130
127
123
113
108
119
137
147
138
122
114
160
146
120
101
100
118
129
125
120
120
130
130
118
105
108
124
140
141
137
131
128
121
114
111
117
120
118
117
120
128
128
123
117
118
124
129
125
119
115
119
123
120
115
118
130
138
136
124
114
117
131
126
117
110
113
124
129
121
109
113
130
141
138
125
120
129
140
142
138
133
128
121
112
110
114
115
113
116
126
131
128
118
115
120
132
135
127
118
115
115
117
119
126
136
138
132
120
111
112
123
102
111
123
131
131
130
125
120
114
119
134
145
147
138
129
127
129
130
132
131
124
120
120
123
125
122
122
131
143
145
138
127
121
119
120
124
128
132
130
125
120
123
131
137
133
123
118
117
121
126
105
118
134
144
141
133
125
120
122
128
137
140
135
126
119
114
115
121
124
122
119
120
131
140
141
136
138
148
156
151
139
129
121
114
108
113
125
134
136
135
136
137
135
129
123
124
129
136
135
129
127
130
133
141
141
135
128
122
122
128
133
129
117
108
107
111
120
126
123
115
110
115
126
135
136
134
140
149
150
141
129
122
120
115
111
114
121
125
134
140
148
147
137
122
118
126
139
145
139
130
132
131
130
130
132
134
130
127
124
124
125
123
114
110
116
127
135
134
122
111
108
108
112
114
115
118
127
132
131
124
118
118
122
126
125
119
119
124
131
141
144
136
128
121
121
131
139
142
137
127
117
124
127
127
124
125
128
130
133
130
124
120
118
123
131
136
135
125
116
111
113
114
110
103
107
115
122
125
120
116
116
118
126
132
131
122
116
120
129
137
133
123
121
122
127
133
139
141
136
127
107
116
124
124
117
115
119
130
135
133
128
123
124
126
126
121
116
113
113
118
124
126
118
113
119
128
132
128
123
122
121
120
119
123
128
123
115
115
122
130
129
123
122
127
129
133
139
143
139
128
109
118
121
114
107
109
117
122
124
126
129
134
134
128
117
113
113
116
121
123
126
125
121
122
127
132
133
130
130
133
134
124
110
107
116
124
123
119
120
126
126
123
122
124
127
131
136
141
139
130
119
129
126
113
105
110
118
118
112
115
127
136
139
132
127
127
129
129
128
124
120
117
116
119
123
125
125
127
130
138
140
130
114
105
113
125
132
130
125
127
127
123
118
115
116
124
130
134
129
127
122
139
139
124
112
110
117
116
111
116
125
130
131
132
137
139
134
125
120
119
118
114
115
121
124
124
123
124
127
132
132
129
124
122
123
125
129
129
126
128
127
124
116
112
112
118
124
123
121
125
126
140
141
130
113
107
105
112
120
129
133
127
119
119
124
125
117
109
110
119
122
122
123
128
131
126
122
118
117
117
118
123
132
139
135
128
122
122
123
122
121
121
123
122
118
113
112
115
121
125
129
131
126
119
113
107
104
111
125
138
139
126
116
108
106
104
100
102
110
122
129
131
132
134
132
125
116
113
111
113
115
121
129
139
135
127
123
121
121
116
112
118
131
138
131
113
104
111
121
125
129
121
113
111
114
116
118
123
132
136
131
124
117
113
109
104
103
108
118
126
131
131
132
131
128
122
116
114
117
121
126
132
133
130
123
118
123
130
129
121
113
118
131
140
133
119
111
112
118
121
130
128
130
137
141
138
132
126
128
132
128
118
113
115
125
131
136
139
134
127
121
121
125
129
136
143
145
141
129
120
117
125
133
140
148
148
143
133
120
121
132
137
132
124
123
129
133
126
117
118
158
157
150
145
141
125
110
107
119
134
138
127
115
113
116
124
135
142
144
135
126
123
127
136
144
145
139
129
122
125
134
142
142
137
134
137
140
140
136
137
141
139
130
123
128
137
136
126
122
133
158
156
148
144
141
128
114
109
122
136
139
130
123
125
132
137
138
139
141
141
138
132
127
134
146
152
145
131
124
130
140
146
145
139
134
134
137
141
147
148
148
145
138
132
133
133
128
125
128
139
128
127
127
132
135
132
129
130
134
137
132
125
123
134
148
151
142
132
127
137
141
132
119
119
131
144
148
145
138
131
125
126
134
139
139
134
134
138
144
145
146
143
143
139
137
133
131
130
133
140
114
111
112
116
117
123
131
139
142
138
130
123
123
134
142
144
134
121
116
123
126
124
117
112
113
119
131
143
143
131
116
114
124
134
137
136
135
135
136
134
135
141
141
139
135
137
140
143
143
139
126
124
122
118
112
115
123
135
141
138
137
135
135
136
129
121
113
109
107
103
106
117
129
127
115
105
110
125
132
131
126
127
130
132
136
139
142
139
130
124
133
143
148
140
131
131
140
146
143
133
137
137
138
136
129
125
125
128
131
136
144
151
151
141
123
106
102
108
108
101
101
118
140
151
141
121
110
111
120
129
134
134
132
131
138
148
148
138
126
126
142
155
154
140
128
127
139
142
135
120
132
138
141
145
146
142
132
124
124
134
144
151
148
136
122
112
114
118
121
118
117
121
137
148
150
141
127
115
116
120
126
122
117
122
138
148
148
136
131
137
149
152
142
132
127
131
139
137
127
118
132
138
140
142
145
144
134
122
121
133
145
143
130
121
122
128
132
129
128
132
133
127
124
125
131
134
130
120
116
118
119
116
113
116
128
137
138
137
138
141
144
138
129
126
128
133
136
131
126
127
141
148
142
139
137
138
130
118
118
132
144
141
125
117
123
134
138
130
125
128
134
131
124
115
112
114
117
119
118
123
130
136
134
126
123
124
131
138
141
138
133
131
129
131
133
131
125
123
125
135
139
144
142
138
136
131
122
108
104
118
136
139
134
125
125
132
134
128
121
121
128
135
137
128
115
111
115
119
123
130
140
151
149
143
132
127
130
137
138
133
130
130
135
140
139
130
119
119
127
136
120
125
133
138
135
131
123
112
103
106
122
137
135
127
119
123
129
128
122
119
130
144
148
141
130
123
125
127
130
133
135
140
137
137
139
142
142
139
137
137
135
133
133
135
135
129
125
126
132
138
111
115
130
134
131
131
134
132
120
113
119
129
130
122
116
121
127
125
123
127
139
148
149
139
130
125
126
130
132
131
129
123
118
121
133
146
154
149
144
143
142
136
129
121
119
124
129
137
140
140
115
126
132
130
121
123
134
138
130
120
119
127
129
129
130
133
130
122
122
132
144
149
143
130
118
113
116
123
129
133
130
127
123
123
133
145
154
155
150
143
139
133
125
111
102
108
127
141
141
136
123
138
141
129
116
116
124
128
124
121
121
124
130
139
144
141
128
117
119
130
142
144
139
132
121
112
109
116
125
134
137
140
145
148
146
143
145
151
149
141
132
129
124
113
103
108
129
143
135
116
126
137
139
130
121
119
123
125
126
126
125
121
120
128
137
133
120
109
111
124
134
138
139
140
137
127
116
116
124
133
137
142
152
161
157
144
140
144
148
142
132
127
125
122
120
130
146
147
126
102
118
121
126
130
131
130
130
134
141
141
133
119
106
108
119
125
119
109
108
116
128
135
138
140
140
134
123
120
125
133
137
142
149
153
151
141
133
134
139
142
141
136
130
128
130
142
150
144
126
111
110
107
117
128
134
133
133
138
145
145
137
124
111
110
121
130
127
119
114
117
127
133
133
132
128
124
119
119
123
128
136
144
149
149
139
130
125
127
132
137
142
142
138
134
131
131
132
131
130
129
118
117
124
131
133
129
130
137
143
139
131
124
127
133
137
133
127
126
128
130
128
125
128
132
131
121
116
115
117
120
126
135
147
148
139
131
125
128
129
129
134
143
147
143
133
122
119
121
129
134
132
132
136
138
135
130
131
134
136
131
119
116
126
138
141
134
126
129
137
138
127
119
123
138
141
131
118
115
118
118
116
117
130
140
140
134
130
131
128
123
125
134
142
140
133
125
127
130
132
127
129
133
141
146
141
131
127
129
134
130
117
104
104
116
130
137
135
134
136
132
125
119
125
138
142
134
125
124
129
128
117
110
113
120
126
125
126
125
123
121
123
128
131
126
123
127
138
144
139
126
110
121
138
147
141
127
119
123
136
140
129
110
96
101
123
143
147
137
128
125
128
131
132
133
130
128
124
125
127
128
127
123
119
113
111
114
122
125
129
127
126
122
121
121
123
128
138
145
145
133
103
115
137
147
140
124
118
126
136
144
140
126
111
111
126
142
145
135
127
128
133
137
135
132
127
123
121
114
111
115
126
138
136
126
121
121
126
136
138
136
126
117
119
128
132
128
127
134
142
136
118
125
139
146
139
129
126
127
129
131
132
128
122
123
128
132
131
129
128
128
126
124
126
129
128
126
120
109
100
104
115
132
140
140
140
138
134
133
135
132
124
118
124
136
136
126
121
126
134
135
137
138
138
139
141
144
141
129
117
113
115
119
122
124
124
124
126
130
132
129
120
111
110
116
125
131
131
124
114
110
110
117
128
142
149
142
129
118
121
130
132
135
137
137
129
123
122
126
131
130
141
138
131
132
141
149
145
131
115
109
112
119
123
121
119
120
126
136
139
136
128
116
106
106
119
136
146
145
133
124
116
113
122
135
142
133
117
110
121
139
152
151
142
131
124
123
129
133
129
130
133
128
125
127
130
135
137
134
130
123
119
120
125
123
118
114
122
132
138
138
136
131
119
112
120
135
146
146
136
128
123
121
122
127
130
126
118
119
133
148
154
142
126
119
122
133
137
134
132
132
127
127
126
126
121
117
124
135
145
138
128
120
123
124
118
109
110
121
130
136
135
133
131
129
128
134
134
131
128
128
131
128
126
123
128
132
133
132
135
138
134
124
110
110
120
132
136
134
133
135
125
131
133
129
120
114
118
129
140
145
136
126
123
124
121
113
113
119
129
132
129
125
130
136
135
134
133
128
128
129
133
137
131
125
127
135
141
132
120
118
120
123
117
109
109
116
122
128
134
139
135
137
130
124
121
124
124
125
129
142
148
142
135
132
128
125
122
123
127
127
122
120
126
130
132
134
136
136
132
129
133
136
135
130
128
131
132
121
113
115
126
132
129
115
108
110
119
124
131
139
150
141
122
113
118
128
132
129
127
136
145
145
141
139
137
136
131
125
120
117
116
120
125
128
129
130
134
135
132
127
125
126
129
129
129
127
121
116
119
130
138
135
126
120
124
129
130
124
125
135
152
136
122
114
118
127
133
132
127
126
125
124
125
132
140
143
139
125
117
115
119
128
133
134
130
125
123
124
126
126
123
118
115
120
128
129
123
117
125
140
140
132
122
127
141
148
140
125
121
128
132
124
127
129
130
127
124
124
123
118
109
103
107
118
135
143
140
132
126
126
128
128
129
131
132
125
115
111
119
131
135
124
114
117
131
139
136
126
126
131
132
123
119
126
139
142
133
121
122
127
111
116
128
138
137
126
116
115
121
121
118
112
112
118
128
134
135
136
138
138
131
118
109
115
128
128
118
106
114
131
143
140
129
124
130
137
137
131
126
121
119
117
116
118
122
125
123
120
124
127
117
120
126
132
132
124
115
112
121
135
141
138
129
121
120
121
121
126
130
132
126
112
105
113
128
135
126
115
114
128
142
151
146
136
129
127
128
132
130
123
117
112
108
111
116
125
130
125
125
128
140
133
119
115
120
124
119
112
120
135
150
150
134
119
114
115
114
113
112
116
122
123
121
122
132
138
134
125
120
126
135
145
146
136
128
123
124
127
131
130
123
115
108
114
129
137
133
121
118
126
149
134
111
100
109
123
126
115
113
122
137
140
129
116
114
122
121
113
105
114
130
139
131
122
122
130
135
131
125
124
127
132
134
131
129
128
125
124
126
129
125
121
119
126
138
134
118
98
100
123
130
122
109
103
109
124
130
125
117
115
124
131
129
125
126
132
130
118
113
122
135
141
128
113
112
120
133
137
135
130
125
122
122
124
131
134
133
127
121
118
121
126
132
136
134
121
101
89
97
121
103
109
117
122
124
127
132
133
128
126
129
133
138
138
137
135
130
121
117
122
126
129
125
120
116
122
133
145
149
142
130
120
117
121
127
133
135
131
124
118
123
133
139
138
131
122
115
113
118
123
101
112
130
142
143
138
132
132
133
136
138
140
136
133
134
135
134
127
120
113
112
117
128
134
132
131
137
147
152
142
129
122
124
124
128
131
131
126
123
126
134
145
146
139
133
132
136
142
139
129
122
126
138
150
151
142
131
123
124
131
137
131
116
109
119
133
141
135
121
111
110
118
131
137
133
131
135
141
141
133
127
127
131
133
131
128
123
122
123
129
140
146
144
136
130
131
137
143
140
131
133
137
139
145
144
140
131
121
117
119
119
109
97
94
108
125
135
130
119
113
118
124
127
125
120
119
123
126
127
123
124
128
134
136
131
123
121
124
124
127
129
131
130
126
119
120
125
129
129
129
126
134
138
138
134
132
131
131
128
121
110
101
101
108
116
117
115
112
112
116
123
123
119
114
117
120
124
124
121
117
117
119
124
127
125
119
118
122
125
122
117
121
121
116
108
109
122
129
130
128
118
129
136
135
129
128
132
140
143
132
116
111
121
130
127
113
102
102
111
121
123
117
111
113
124
136
140
133
125
119
114
109
106
109
115
115
113
115
119
121
126
128
126
120
111
110
123
137
138
135
129
134
137
130
121
119
128
136
138
131
122
121
129
132
125
111
103
110
123
129
126
116
111
115
125
137
142
139
136
133
127
115
98
95
105
113
112
109
116
129
140
141
134
127
123
120
124
131
134
136
142
149
143
126
110
110
120
128
127
125
124
124
123
118
114
110
114
122
130
133
127
118
116
118
120
122
127
131
137
145
145
132
114
105
109
117
119
116
121
132
140
135
122
118
118
118
115
113
119
128
141
153
150
131
110
108
117
124
126
127
130
127
121
115
115
119
122
124
126
125
122
118
118
120
118
113
112
116
126
135
139
137
131
128
128
129
129
126
124
124
123
116
106
101
101
102
105
108
113
121
126
143
145
132
118
111
114
119
125
133
136
131
121
117
121
127
128
123
121
123
121
118
116
118
117
114
112
113
113
115
116
122
130
140
141
139
135
130
123
113
107
107
109
108
102
98
104
113
122
124
121
123
123
122
120
119
115
113
118
127
130
126
120
119
122
123
118
116
120
126
128
122
116
114
115
115
116
117
112
108
105
111
122
136
141
137
133
127
123
111
105
114
129
136
127
114
110
121
131
133
125
114
109
113
120
124
119
116
117
121
122
119
120
118
114
107
104
109
121
132
132
128
123
117
116
115
115
118
117
116
116
121
131
136
132
126
125
129
126
119
110
117
135
146
145
132
124
125
131
131
131
129
126
128
132
138
144
142
138
131
125
124
128
134
136
131
127
127
127
127
132
137
139
135
130
130
141
151
154
150
141
139
139
139
138
133
129
129
127
128
138
145
146
141
137
137
141
139
139
142
148
146
137
130
131
133
134
136
138
140
137
132
129
129
129
126
127
130
129
130
132
137
138
136
132
133
141
150
157
161
158
156
153
149
142
131
128
128
135
143
153
155
154
144
138
137
138
140
140
142
161
155
140
135
137
140
138
137
140
144
142
135
126
124
128
133
135
132
128
128
128
124
118
117
124
140
148
149
141
134
133
139
147
148
142
131
128
138
150
154
154
153
154
151
147
142
139
139
139
134
155
150
139
135
137
141
140
141
144
146
141
129
119
121
133
144
146
136
125
122
121
112
99
95
109
133
148
147
130
112
101
106
121
136
141
139
140
149
158
156
145
141
146
152
154
147
142
138
136
132
140
143
139
134
128
126
130
139
148
149
142
126
115
119
134
149
149
136
123
119
120
116
107
102
107
120
132
138
131
120
109
107
119
133
143
142
141
141
145
144
135
129
136
143
146
139
136
134
135
138
140
143
141
136
126
119
122
138
154
158
150
132
122
122
132
139
141
132
122
116
119
128
135
134
129
121
121
124
131
134
135
136
139
143
145
143
134
125
121
120
122
125
129
131
131
125
122
124
131
138
142
140
140
140
137
131
128
135
151
158
152
139
127
124
125
125
125
124
120
113
116
128
145
152
147
133
123
119
124
136
147
152
149
147
145
143
136
121
113
110
118
125
127
129
128
125
123
123
126
130
142
136
132
138
143
141
132
127
136
146
147
136
121
112
114
119
124
124
118
112
112
118
130
138
139
134
127
123
127
136
143
141
132
127
135
145
146
138
129
125
129
130
131
133
135
138
139
133
125
122
141
136
130
132
140
141
131
118
121
136
143
133
112
102
107
121
129
130
123
119
116
118
121
125
128
128
126
125
133
141
141
130
117
116
129
146
152
148
141
138
141
143
142
142
143
147
147
137
125
122
140
142
136
132
136
137
130
118
119
133
140
134
116
103
108
122
134
137
136
132
124
119
123
130
132
128
122
120
129
141
141
136
129
129
138
145
145
137
133
135
142
146
146
144
142
143
138
130
125
127
131
140
143
141
136
134
131
126
125
130
135
130
123
116
114
119
126
135
143
139
127
119
123
133
137
129
121
116
121
132
140
143
144
145
149
144
136
129
128
135
139
138
137
137
137
132
126
127
132
135
116
125
140
141
135
130
131
130
126
122
120
126
127
126
119
116
118
126
133
133
126
119
120
127
133
130
125
121
123
127
132
136
137
138
141
142
139
135
138
142
140
130
124
125
130
129
126
131
142
144
106
115
131
137
131
125
129
132
124
114
114
126
134
135
127
127
126
122
119
120
125
128
128
129
128
129
132
134
134
133
131
126
119
117
125
138
143
145
147
148
142
130
120
115
119
126
132
138
143
140
110
118
130
132
125
124
129
131
123
113
116
126
137
141
141
145
143
132
121
120
128
138
140
133
124
122
129
137
138
132
127
120
117
122
130
138
139
138
138
139
136
127
116
108
105
115
133
143
136
126
119
125
130
130
128
130
132
131
125
118
118
123
132
141
148
150
146
138
134
134
138
139
139
135
129
124
125
128
128
123
118
119
130
145
149
140
130
125
122
120
119
116
112
105
100
110
131
145
135
114
120
123
128
129
130
131
132
131
128
123
121
120
126
136
140
135
125
125
135
146
146
139
136
138
141
136
127
122
120
120
121
125
137
151
152
142
132
126
121
116
111
111
111
109
108
118
138
148
137
121
118
119
125
130
132
131
128
125
127
127
126
123
125
132
130
120
108
108
123
140
145
138
132
135
140
142
136
130
131
135
136
136
138
138
140
142
144
143
134
125
121
121
122
120
120
127
137
143
138
135
121
120
127
137
140
134
126
120
122
128
131
132
132
134
133
121
109
107
118
135
140
134
129
129
130
133
136
143
149
149
147
143
139
132
129
137
149
152
145
136
134
137
139
134
129
130
132
131
132
135
132
125
128
137
144
139
131
127
128
130
133
137
142
145
140
124
111
112
126
136
136
129
127
130
126
123
129
143
151
149
144
142
143
138
127
128
137
144
141
133
135
146
149
143
134
132
131
128
125
119
136
127
122
128
137
139
136
138
139
138
133
133
141
146
143
126
111
114
128
138
134
127
124
132
132
125
126
134
144
142
133
130
134
137
129
123
123
129
127
122
130
144
151
146
136
136
138
135
120
107
133
129
123
125
127
129
132
136
138
136
130
125
130
136
138
131
120
118
125
132
134
129
127
133
133
127
125
131
141
141
130
121
121
126
128
124
122
121
121
121
125
135
140
136
133
134
139
137
127
113
126
133
133
127
120
117
121
125
127
126
124
122
119
122
131
136
132
123
123
133
146
149
143
136
131
126
124
128
136
139
136
128
124
126
129
127
124
123
128
133
131
124
118
118
126
132
136
136
130
119
121
132
137
131
121
116
118
120
123
123
124
121
116
116
126
138
136
126
128
139
155
161
156
145
132
121
115
115
122
135
144
148
144
138
134
127
122
126
138
143
132
114
105
114
127
134
137
135
131
121
122
127
131
132
131
133
132
126
123
127
131
126
116
114
123
133
134
127
126
130
138
144
148
145
134
121
110
107
116
132
145
151
147
138
129
120
120
125
136
139
128
118
116
128
134
136
136
134
129
122
127
126
126
133
143
149
142
129
124
131
135
130
121
119
126
132
130
124
120
120
121
124
130
135
134
129
121
117
124
133
137
134
126
121
119
119
119
124
129
129
129
132
141
145
136
128
126
127
126
127
132
131
129
134
140
141
136
127
125
129
130
128
128
132
137
132
125
120
120
127
133
132
126
124
128
134
134
133
133
133
128
115
108
113
119
123
122
122
124
129
138
149
154
145
125
114
115
119
123
129
131
131
132
132
130
124
124
127
128
123
120
127
140
147
140
122
111
110
120
135
146
144
132
123
125
131
134
134
132
130
125
115
115
125
137
136
126
117
119
132
148
155
149
132
116
113
116
122
124
124
126
130
132
130
123
119
124
129
134
129
125
130
142
145
132
113
104
107
119
127
134
134
130
125
123
125
127
128
127
127
125
127
131
142
150
147
133
120
117
128
141
147
137
124
116
121
127
131
130
124
132
134
131
126
124
123
125
127
135
141
144
140
134
127
121
119
120
120
119
116
113
113
119
124
123
126
131
132
129
123
124
129
133
137
140
146
145
135
124
121
128
133
133
126
125
127
126
128
132
136
140
142
131
125
124
125
121
122
130
149
157
145
128
120
126
135
140
135
125
115
108
108
115
122
126
139
148
146
131
119
115
120
121
117
120
134
146
144
131
120
117
122
134
139
139
129
117
110
123
137
142
138
127
121
124
128
125
122
126
137
142
134
127
128
136
141
137
133
127
122
118
117
120
125
131
144
150
145
130
118
115
117
114
109
112
126
138
138
130
123
124
127
134
144
145
132
116
100
109
126
134
126
117
113
122
130
133
128
121
115
111
110
115
127
134
134
129
125
127
127
126
124
126
128
129
127
128
125
124
127
128
125
119
115
120
130
136
129
127
131
136
131
131
136
139
135
120
107
107
117
130
119
110
108
119
129
133
128
117
106
99
101
108
118
123
124
123
124
128
129
126
123
124
126
124
114
107
108
120
135
141
134
123
123
130
140
136
126
124
129
133
129
123
119
124
127
122
119
119
119
130
120
113
110
115
120
122
120
118
119
120
123
125
123
123
121
121
124
129
130
127
120
120
128
133
126
111
107
118
131
136
130
119
125
134
140
136
126
117
119
120
121
117
115
115
117
120
121
126
130
124
121
122
125
127
124
116
113
120
134
146
150
150
145
135
122
112
113
121
128
125
120
120
133
145
143
128
115
117
125
127
123
122
127
134
136
131
127
122
121
121
121
119
123
125
121
118
118
126
137
119
120
125
139
147
140
125
115
121
135
148
155
156
153
142
126
108
100
105
116
124
123
124
130
141
145
138
128
122
127
128
130
129
129
131
130
129
130
134
140
139
133
128
131
135
129
117
112
121
136
126
121
126
137
146
142
130
122
124
134
141
142
141
139
137
130
116
103
103
115
131
135
127
120
122
132
139
136
130
128
133
138
134
127
125
126
128
131
138
146
147
139
130
129
132
127
114
104
111
132
137
130
126
124
126
127
125
127
131
134
137
135
129
126
128
132
129
118
111
119
134
141
130
114
111
123
136
138
132
127
126
129
124
118
116
123
129
130
128
130
134
133
126
122
123
122
114
106
110
124
130
130
126
121
117
117
122
128
133
134
136
137
132
127
126
133
133
125
117
117
126
135
131
121
113
117
124
128
124
114
109
112
112
114
117
123
128
125
121
118
122
125
126
124
124
127
128
125
121
120
114
116
123
125
122
121
121
122
124
129
137
139
135
128
127
133
137
128
118
114
118
126
129
126
120
117
118
119
115
106
102
104
114
123
129
130
126
124
123
123
125
127
126
127
129
129
132
133
130
122
108
109
119
129
131
127
119
112
113
123
136
137
127
120
124
133
138
130
119
114
120
125
129
127
122
118
117
117
115
112
113
119
127
135
138
132
124
123
125
131
129
127
127
130
133
126
123
125
128
127
119
119
123
131
131
126
117
109
111
119
127
126
121
115
120
125
128
123
119
119
124
127
128
126
122
118
117
118
122
126
129
132
134
134
127
122
121
123
125
122
120
122
128
130
128
120
116
118
119
126
129
132
135
135
133
126
119
117
117
118
115
117
123
128
128
122
117
118
121
122
124
125
125
124
123
120
120
121
124
128
130
131
130
125
118
117
123
127
122
111
110
122
130
125
115
110
116
123
120
120
128
132
137
142
139
131
127
128
129
123
114
114
128
140
138
123
115
119
125
127
123
122
120
122
122
124
129
127
126
121
119
121
120
119
120
124
128
128
122
116
123
132
134
119
105
105
118
129
124
119
127
128
137
142
139
129
126
130
134
127
117
115
123
132
129
119
114
119
130
131
128
124
123
122
122
124
132
134
131
125
122
118
117
118
124
126
123
116
116
127
142
147
139
124
113
112
117
122
122
119
127
130
136
138
131
124
123
127
129
128
123
118
116
114
110
105
106
116
128
132
133
131
130
128
124
123
125
130
132
134
135
132
127
124
123
120
112
108
112
127
141
141
132
125
122
118
115
112
115
119
127
133
136
133
125
121
123
124
122
125
127
126
121
113
110
105
106
114
124
131
131
129
129
128
126
124
122
122
124
129
135
138
132
128
121
119
117
113
116
119
123
121
117
116
116
115
113
112
115
119
126
132
132
129
126
129
128
123
117
116
122
127
127
125
124
123
120
121
125
131
130
123
119
118
123
127
130
128
123
123
123
125
124
120
120
122
125
123
116
110
109
115
116
112
108
109
116
123
124
122
126
123
123
127
133
135
129
120
110
109
114
121
126
131
133
133
128
125
129
133
133
122
112
107
114
128
139
140
133
123
116
111
113
118
123
128
127
122
114
108
108
117
123
123
116
114
121
131
131
123
128
124
125
128
133
132
124
113
107
108
116
122
127
127
124
120
116
117
123
130
131
123
115
111
114
123
132
136
132
125
119
119
123
130
131
127
122
116
113
112
112
119
128
131
128
123
126
128
129
120
129
139
138
128
122
127
139
146
141
130
124
134
149
159
152
135
122
115
116
122
137
153
162
157
139
122
119
130
146
153
148
141
139
139
138
133
127
130
129
126
128
135
143
148
146
142
140
142
139
136
114
125
129
126
125
134
145
148
144
134
132
141
153
156
149
136
128
120
117
124
143
160
162
148
133
120
125
142
160
162
151
140
140
145
144
134
125
126
132
133
136
139
145
146
142
139
141
145
143
134
116
120
120
122
130
138
145
147
145
145
146
146
141
135
131
133
133
126
118
119
132
142
140
131
127
129
136
141
142
138
132
133
139
143
136
128
124
131
140
142
136
136
141
144
143
141
144
147
142
129
132
129
122
119
122
129
135
140
144
147
147
138
126
117
121
132
136
131
121
121
125
127
123
119
126
135
138
130
120
115
119
126
134
136
133
126
124
138
148
148
139
132
134
139
141
139
136
134
129
119
140
142
135
125
118
114
120
126
136
139
136
126
115
113
121
131
137
135
133
134
137
133
123
118
126
136
134
125
117
120
127
131
133
136
136
129
122
127
141
147
142
127
121
125
130
125
118
112
112
119
140
143
141
134
124
116
115
123
134
136
129
121
118
121
127
133
138
140
139
142
144
137
128
123
128
136
139
134
128
130
137
138
138
142
140
132
119
115
126
136
131
114
109
118
127
124
112
104
112
128
137
133
134
137
134
128
123
126
133
137
134
127
124
125
132
137
141
140
137
133
131
129
127
121
126
135
144
145
139
136
137
138
138
140
137
132
122
120
124
124
116
108
111
126
138
138
128
119
125
139
134
127
126
131
134
131
124
125
131
139
137
130
123
123
130
140
144
141
129
120
118
124
126
123
121
127
136
147
152
146
138
130
126
129
133
137
135
136
127
122
117
120
130
140
147
147
143
139
136
137
132
125
117
119
123
124
122
119
122
130
132
129
121
120
125
135
141
139
129
121
119
127
137
139
131
126
125
138
152
153
140
122
112
117
132
142
145
136
126
123
129
138
144
143
140
142
147
145
135
127
129
122
113
109
114
122
123
123
123
123
124
120
119
119
120
122
126
134
136
133
127
129
140
151
149
136
126
129
138
143
132
118
115
124
139
145
139
127
122
127
137
142
139
132
128
131
137
139
131
121
123
120
116
114
117
124
133
140
141
133
123
117
116
118
117
112
113
124
137
139
127
117
120
134
144
143
135
128
125
125
123
125
132
143
148
143
129
124
127
136
142
136
126
123
125
130
127
128
131
129
116
117
126
129
127
126
134
146
151
143
129
118
117
120
120
116
114
118
128
129
118
102
99
111
129
137
139
135
128
127
130
137
142
142
139
133
128
128
137
144
142
133
123
125
133
133
126
127
133
139
110
116
128
137
131
125
126
133
138
134
127
124
125
129
132
133
131
127
120
111
104
101
105
116
128
136
141
142
141
144
147
144
135
125
122
124
126
129
135
139
138
131
126
131
138
139
133
130
133
136
113
116
127
136
132
126
127
129
129
125
122
124
129
133
137
143
144
140
127
112
107
112
125
134
138
139
142
142
144
147
144
132
120
117
120
126
122
121
124
130
131
127
124
127
131
133
134
131
126
125
122
118
125
131
131
133
136
138
134
125
119
123
131
135
136
135
139
146
145
137
129
126
130
138
143
146
144
140
133
126
119
114
118
129
133
128
119
115
119
126
127
123
119
118
118
120
128
132
126
123
125
120
123
128
132
134
137
137
132
125
122
129
140
142
134
120
122
139
157
162
150
135
128
132
142
148
147
139
126
115
109
111
122
136
136
131
121
122
123
127
125
121
119
119
118
118
127
134
134
133
127
124
126
129
134
135
130
125
121
121
128
138
149
147
134
116
113
127
147
158
151
137
128
128
135
143
146
144
136
125
119
119
122
126
127
136
142
144
137
127
122
125
130
131
132
132
135
138
143
143
131
128
132
136
138
135
128
122
118
123
132
140
144
142
136
125
118
118
125
135
136
134
130
129
130
134
139
146
151
145
134
125
119
112
120
139
162
166
147
123
115
125
138
145
148
149
146
139
139
138
129
124
125
131
136
134
129
125
125
127
129
129
128
134
138
134
124
116
116
125
131
130
131
129
126
123
130
145
155
151
139
129
122
116
119
135
159
165
144
117
109
123
140
146
149
152
148
137
122
118
127
115
111
116
124
127
128
129
129
128
124
120
125
135
141
135
122
113
118
129
133
128
123
123
118
118
123
136
148
146
137
133
132
132
127
130
140
149
138
119
113
121
130
136
139
144
141
126
111
108
129
119
110
112
116
125
130
131
128
123
120
125
135
142
141
134
119
111
117
129
134
129
120
116
115
117
121
129
138
138
133
128
136
139
138
132
129
131
131
128
125
122
120
122
126
133
132
125
117
119
134
129
123
115
114
121
131
132
125
114
118
125
136
139
138
132
120
112
117
132
143
140
128
118
116
119
121
127
136
138
134
128
127
134
138
132
121
119
126
138
136
125
112
111
121
130
131
127
122
124
130
135
129
119
116
126
133
129
120
114
118
123
123
125
129
133
128
119
125
139
152
152
143
131
121
119
121
129
142
148
146
135
125
124
124
119
111
110
124
137
139
128
114
114
123
134
136
133
123
115
126
126
124
122
130
140
139
127
118
121
127
125
118
117
126
133
133
124
125
130
138
143
143
137
127
119
120
132
149
160
158
145
130
117
112
111
113
116
124
129
130
127
126
128
132
139
142
136
121
107
123
119
117
127
139
144
134
122
120
129
136
132
127
129
136
139
132
121
113
110
114
122
132
136
130
121
119
129
145
156
154
142
125
115
111
115
125
129
125
115
117
124
139
143
137
137
140
135
121
110
123
125
128
132
132
125
118
114
124
130
132
130
138
149
155
144
125
110
104
106
110
117
127
135
137
128
120
119
128
134
133
123
116
117
121
129
133
131
122
113
115
133
148
148
137
130
132
134
126
123
122
127
133
131
124
112
109
115
124
124
119
128
145
161
159
138
116
108
113
122
127
130
133
137
139
132
121
115
117
122
121
117
118
128
135
139
133
124
119
117
131
147
155
147
134
129
135
142
139
130
122
122
123
122
121
120
121
122
124
121
121
130
142
149
141
126
117
118
124
132
134
138
139
139
136
128
122
120
123
123
123
123
130
137
140
138
133
123
120
129
142
155
155
144
135
138
145
151
143
126
132
123
114
113
119
127
127
124
124
129
135
135
129
122
121
124
129
129
123
122
126
133
139
134
126
122
125
131
130
124
123
124
130
133
134
136
139
137
133
131
136
142
145
145
143
140
141
138
130
124
139
131
121
118
120
123
119
116
123
137
144
137
122
113
118
129
136
131
120
113
118
130
136
132
124
127
136
139
131
123
121
124
123
119
122
133
146
146
135
123
118
122
134
148
149
140
125
114
115
121
129
131
130
128
126
119
112
112
120
132
138
134
127
124
125
127
128
125
121
120
123
128
133
132
130
133
138
136
127
123
127
131
124
115
115
132
147
148
136
121
112
115
128
144
148
133
114
102
108
120
118
119
120
124
129
132
126
120
118
121
126
131
129
129
124
119
116
121
124
126
126
124
127
125
123
121
124
125
123
127
136
142
135
124
120
131
144
148
143
133
124
119
123
130
134
126
115
105
109
118
123
115
105
105
121
136
137
127
117
118
125
130
127
119
115
114
116
121
122
119
119
123
127
123
114
105
109
119
129
133
135
140
137
132
128
130
138
143
144
142
132
124
120
122
125
125
119
117
116
118
131
122
108
104
110
122
126
121
118
122
130
131
124
118
117
121
123
120
114
111
114
125
134
132
122
109
109
121
131
130
124
121
126
131
133
128
124
124
127
128
123
123
127
131
131
125
122
121
125
125
128
128
127
125
120
118
116
117
119
121
123
127
133
137
136
129
120
112
112
116
123
129
133
135
131
122
116
119
126
129
120
112
116
126
134
129
118
109
111
117
123
130
135
137
134
126
123
123
127
127
118
123
136
147
147
134
126
125
125
120
113
119
136
153
151
130
110
107
118
131
133
125
120
122
128
125
120
116
121
131
130
123
118
122
131
129
122
113
116
128
140
139
134
127
125
125
126
125
125
127
120
123
134
148
150
141
133
133
135
132
121
119
132
145
145
129
116
116
130
138
134
120
109
109
118
124
123
119
122
131
139
136
126
118
122
127
129
127
129
140
148
141
123
111
114
124
129
126
124
123
133
133
135
135
134
127
123
126
135
141
139
131
124
121
121
126
129
131
132
129
125
119
115
112
115
121
124
123
122
125
133
138
130
119
114
122
128
130
127
129
131
125
117
110
118
127
131
127
121
117
141
141
138
132
126
121
115
113
119
130
142
141
125
108
105
117
130
132
124
117
118
126
128
122
115
115
117
117
116
115
122
131
130
124
117
119
121
122
118
112
112
112
116
122
128
128
128
125
121
116
133
135
132
130
126
123
117
109
104
113
131
140
132
115
108
116
124
123
116
115
122
131
130
123
115
114
116
116
114
113
114
118
121
123
123
120
121
122
122
120
113
109
113
124
128
123
117
116
122
120
118
120
120
121
120
120
118
114
106
111
127
137
136
126
122
122
120
118
118
122
129
128
123
118
116
120
121
117
114
113
113
111
113
116
121
120
121
125
135
136
125
111
110
123
130
123
113
115
121
131
115
117
119
119
116
117
117
116
117
119
130
137
138
134
126
121
118
121
125
127
126
119
116
117
121
124
122
121
120
122
121
118
114
115
114
116
119
128
137
135
124
115
117
127
133
130
122
121
122
129
124
125
127
129
126
120
115
116
121
124
130
134
137
134
126
117
120
129
135
130
121
118
118
120
120
120
120
121
122
124
128
130
131
123
115
116
126
136
134
121
117
121
128
131
129
128
130
129
121
121
124
122
127
137
136
125
118
117
121
125
125
126
131
130
124
121
126
138
139
130
121
123
127
124
116
111
116
121
120
121
126
134
140
135
128
129
137
138
126
114
118
129
132
121
111
116
128
129
122
115
112
109
123
138
145
132
119
117
124
126
125
124
129
131
129
126
128
136
135
128
123
127
135
130
117
110
115
121
119
114
116
128
136
138
136
134
130
121
112
111
123
132
127
115
105
111
126
130
124
118
102
103
121
138
144
130
118
114
119
126
128
131
133
134
129
120
119
124
128
127
125
127
130
130
123
120
121
122
119
114
115
121
130
131
132
125
115
105
105
113
127
130
123
117
116
121
127
130
128
124
112
112
123
134
137
130
118
112
113
121
129
133
134
129
118
107
106
113
125
132
130
124
119
120
125
131
134
129
120
115
118
124
125
120
115
113
113
112
117
124
130
130
126
124
125
126
127
128
128
128
130
125
126
131
136
134
130
121
115
121
129
132
127
119
109
104
103
109
124
133
139
131
120
116
124
136
144
139
129
126
128
128
119
105
100
110
119
126
129
133
135
139
134
126
121
122
126
128
126
124
135
128
126
131
136
141
138
130
124
128
131
130
121
113
109
110
111
113
120
130
138
135
126
118
123
133
143
142
136
134
134
128
113
102
100
111
120
121
119
126
134
140
135
124
114
115
123
126
123
120
130
128
130
132
135
136
130
122
118
124
133
135
129
122
118
117
119
120
120
121
123
122
119
119
122
130
132
132
130
130
130
127
121
117
117
117
112
104
103
114
126
133
131
122
114
111
115
120
119
115
139
152
146
127
112
118
137
149
144
130
120
123
133
144
143
134
123
117
115
118
124
129
137
140
136
125
116
119
129
135
129
122
123
132
138
134
132
131
130
125
121
125
131
139
139
133
131
131
128
125
115
132
142
137
128
127
138
143
134
120
118
129
143
146
141
135
129
122
116
117
128
140
141
137
128
117
111
118
131
137
129
117
117
129
139
135
130
130
130
127
119
122
127
130
127
125
128
135
137
129
98
109
123
128
128
129
135
135
130
124
129
140
145
144
140
139
136
130
119
115
123
131
135
134
134
127
118
117
127
139
143
140
136
137
135
130
127
131
136
134
127
125
125
125
122
122
129
138
139
131
109
109
113
113
113
118
125
131
132
134
138
140
141
138
136
135
134
130
124
123
126
127
128
134
142
142
129
117
117
135
151
156
148
139
132
126
122
128
137
140
137
128
125
121
120
121
127
133
133
127
130
130
126
117
110
110
117
124
129
128
128
131
133
131
127
120
117
121
132
142
143
136
126
128
140
146
138
121
115
126
139
141
135
135
133
126
117
120
133
144
141
126
117
116
120
123
123
123
123
121
137
142
140
132
123
116
117
119
118
115
115
124
132
132
123
112
110
116
126
137
142
135
124
119
129
141
144
135
127
128
128
126
123
129
133
126
115
119
139
154
144
122
107
113
126
129
125
121
123
130
132
135
138
136
132
123
118
118
116
115
118
126
138
138
133
130
129
126
121
118
120
122
122
117
125
136
145
150
144
136
129
123
126
132
134
127
120
130
148
156
142
121
115
125
135
136
132
128
135
144
129
129
135
136
131
123
119
120
124
128
131
135
139
142
145
151
153
147
129
113
110
120
126
128
127
131
142
153
154
142
128
123
129
137
136
130
127
135
145
146
139
131
133
137
139
136
134
137
143
148
128
125
129
130
127
123
124
128
132
131
131
133
138
141
144
149
150
149
136
121
116
125
138
142
135
128
131
142
148
140
123
114
121
133
138
136
133
133
129
127
127
129
135
135
130
128
132
138
140
133
127
120
118
119
122
125
129
134
135
130
126
130
136
139
133
127
125
127
128
125
125
130
140
145
138
129
126
133
138
132
119
113
119
131
138
136
132
126
123
121
122
124
126
128
125
125
126
127
127
121
127
117
110
113
121
129
134
138
142
137
133
132
134
137
132
121
113
112
118
124
128
130
134
136
134
130
132
135
133
126
120
124
135
143
140
133
128
127
131
133
134
131
130
130
132
129
119
114
116
118
126
119
114
119
125
128
128
134
144
150
143
134
128
130
133
132
128
124
124
122
120
120
123
127
130
130
135
137
133
128
129
140
149
148
141
131
126
129
136
143
144
141
139
141
144
137
124
116
117
127
124
121
125
130
131
126
121
124
135
142
136
124
116
120
129
139
144
144
138
124
113
109
118
128
132
130
129
129
133
140
146
150
145
138
131
129
126
127
130
134
136
133
135
139
145
144
135
128
128
134
123
122
126
132
131
124
123
126
132
131
122
112
110
115
121
127
134
142
142
132
122
118
127
137
143
139
131
125
130
145
155
149
135
125
124
127
125
122
121
124
125
123
125
135
141
141
136
129
128
135
126
124
125
127
125
124
130
136
137
126
117
115
120
122
119
113
117
130
141
142
140
135
134
140
147
149
144
133
129
137
144
145
136
131
127
122
117
118
125
132
129
125
126
136
140
134
125
117
119
130
135
129
126
125
124
123
128
133
130
124
122
127
136
133
121
115
120
137
149
149
144
136
131
129
136
144
148
142
130
122
125
132
136
135
126
121
117
124
135
142
140
134
134
139
141
132
120
113
117
127
135
132
131
127
122
122
124
123
122
123
130
138
139
130
122
125
139
148
146
137
129
125
126
124
124
129
136
136
124
110
108
115
123
125
121
126
133
137
135
130
127
131
137
142
143
134
124
120
123
125
127
128
128
125
121
121
125
128
127
130
135
133
124
115
121
138
149
141
123
112
115
124
131
129
124
123
122
125
121
112
107
108
111
110
118
136
155
153
129
105
99
114
135
145
146
140
134
129
124
124
115
119
123
124
123
124
128
131
130
130
125
116
105
104
120
137
140
124
109
108
119
128
132
129
126
124
123
123
124
124
121
118
114
112
121
139
161
159
131
97
87
106
130
144
148
144
136
128
120
120
115
113
119
123
126
127
124
123
122
118
113
107
106
112
123
131
127
119
116
122
127
127
121
118
121
124
125
126
130
132
135
136
136
132
129
135
149
155
141
118
104
109
121
133
138
141
134
124
116
121
121
114
115
121
124
124
122
123
121
117
114
118
123
127
128
126
122
119
122
129
128
120
110
108
112
120
123
123
127
131
137
145
148
144
137
130
129
139
142
138
128
114
108
111
122
132
130
122
119
131
124
122
119
119
118
121
126
132
131
126
126
128
130
129
130
129
125
120
121
124
126
119
110
107
115
124
125
125
124
127
131
134
134
132
125
119
116
117
127
137
137
126
110
104
113
124
127
122
121
132
126
129
128
120
118
125
135
136
135
131
129
126
121
122
129
135
132
123
120
123
129
126
119
115
122
133
139
139
133
128
125
121
116
113
112
114
112
111
114
123
133
132
123
112
111
120
127
124
120
122
130
129
124
122
127
135
133
125
120
124
128
126
121
121
128
133
133
125
122
122
125
125
126
124
124
130
138
146
144
136
126
119
117
118
124
127
128
124
116
115
123
129
126
114
108
120
135
134
120
112
132
127
121
123
129
129
119
108
106
114
124
129
131
133
134
132
127
124
121
116
112
119
128
132
127
120
121
134
141
135
126
126
134
143
146
146
142
135
126
115
118
125
125
115
112
123
140
142
124
111
131
128
126
126
125
116
107
105
110
116
119
124
136
147
146
133
122
121
122
115
109
114
127
137
135
121
113
117
125
127
126
130
140
147
147
140
138
133
127
119
118
126
132
130
129
135
142
143
130
121
124
126
128
133
129
119
114
116
122
121
117
117
132
147
150
138
126
123
128
127
121
118
125
135
138
128
115
111
118
125
132
135
134
128
119
115
121
126
128
123
124
131
140
141
139
138
143
146
141
133
123
118
119
129
136
136
132
129
125
123
118
120
128
136
141
137
132
132
135
138
134
130
128
131
131
127
118
116
123
132
139
138
128
112
99
99
113
126
131
129
127
133
137
138
134
137
142
147
142
132
129
117
112
119
133
140
139
131
126
125
127
129
126
123
127
133
135
132
127
127
134
140
140
131
121
117
118
123
129
133
138
137
128
118
110
110
117
124
131
131
130
130
133
132
130
132
137
139
132
123
131
123
120
121
124
124
121
122
124
128
132
132
125
117
115
123
128
125
115
112
123
140
148
138
122
112
113
120
126
132
138
138
133
129
128
129
128
125
125
128
128
128
129
135
135
135
132
130
127
122
123
128
134
135
126
117
111
113
122
128
134
134
128
121
114
116
119
120
118
113
120
134
143
139
127
116
113
114
118
129
139
143
136
125
124
129
132
131
128
127
125
121
124
135
139
136
133
130
133
134
119
126
133
137
137
131
124
119
120
127
136
141
139
133
125
118
119
122
124
121
121
127
135
132
124
114
116
119
124
129
137
142
135
121
111
119
131
143
144
136
121
109
110
124
137
138
133
130
134
137
124
124
126
131
138
143
137
125
121
129
141
147
142
134
129
126
126
127
123
120
121
130
137
132
118
110
121
136
141
132
127
131
134
128
116
115
126
145
152
142
123
108
109
123
136
137
131
128
130
132
124
126
128
130
130
131
127
121
120
128
134
132
123
116
119
126
133
127
120
115
124
141
148
138
119
108
120
142
150
136
121
121
133
138
131
120
118
126
135
130
123
122
130
140
142
137
130
126
125
126
123
128
134
130
121
115
116
122
123
120
112
107
107
111
119
125
125
123
120
124
134
146
146
134
117
108
114
130
140
134
123
119
128
138
138
125
109
101
103
113
123
133
138
139
133
130
129
126
120
115
129
129
127
121
115
114
126
136
133
114
93
91
108
128
133
123
113
115
130
142
142
135
126
119
115
110
110
113
122
127
127
122
121
126
131
127
111
94
95
111
127
131
122
112
111
122
129
127
116
107
131
126
118
113
112
119
132
144
138
115
92
90
110
136
140
123
110
116
137
147
136
117
109
112
119
119
114
112
115
123
126
122
116
118
123
129
126
115
114
124
132
126
108
96
102
121
130
127
117
107
126
126
121
117
119
122
126
129
129
122
111
104
109
120
123
121
118
123
131
130
120
110
110
119
125
126
124
120
120
124
127
131
124
121
122
130
138
134
131
129
130
124
116
112
118
127
129
127
122
115
128
131
130
134
137
135
125
113
111
119
127
128
117
107
106
117
127
129
122
114
113
117
122
124
124
125
126
128
129
132
137
142
137
128
124
125
131
133
127
120
115
119
127
136
137
128
119
119
124
127
137
138
136
138
143
146
136
119
106
108
125
136
130
117
114
122
130
128
120
118
122
127
125
120
118
123
129
133
132
135
138
137
130
124
118
117
118
121
123
120
114
113
122
135
136
123
112
116
127
133
138
141
137
131
133
142
144
134
116
107
114
130
139
136
128
124
121
123
125
129
132
126
118
112
118
127
131
130
129
128
125
117
111
110
115
114
111
115
127
134
125
109
107
121
130
124
117
118
128
136
129
139
137
130
123
128
136
135
125
118
120
130
138
136
125
114
111
119
129
132
129
119
109
110
119
127
129
123
116
116
114
107
105
111
116
115
113
122
136
142
130
114
105
116
129
133
129
128
128
130
122
130
134
132
123
119
121
125
126
130
133
137
134
122
107
101
109
124
133
130
122
119
115
112
112
117
120
119
113
111
114
119
122
123
118
119
125
131
137
133
127
121
121
124
128
133
133
128
124
121
122
120
125
129
127
120
116
118
124
131
134
136
132
119
106
106
120
134
135
127
123
128
127
116
104
102
112
121
118
115
121
132
135
127
118
122
133
137
126
114
116
126
131
126
118
117
123
125
119
118
120
112
117
127
129
122
117
119
125
130
131
133
136
131
126
123
130
140
137
126
122
127
131
123
107
101
106
117
119
117
121
128
127
119
116
121
130
126
110
100
109
121
126
118
109
110
119
124
122
124
118
113
117
126
129
123
117
120
125
130
130
131
135
143
139
130
129
135
136
129
121
116
119
121
118
115
117
119
119
116
115
117
116
114
116
122
124
117
108
107
114
120
119
114
112
118
128
132
132
131
119
117
121
126
130
125
119
119
124
131
132
132
133
134
129
121
119
123
130
132
125
113
106
108
115
126
132
129
122
116
115
117
115
114
116
121
122
123
126
130
130
127
120
116
120
129
134
136
136
132
123
118
118
125
130
130
127
125
131
140
142
134
120
112
107
108
110
112
121
128
135
130
120
109
110
121
131
129
123
121
125
128
123
113
112
117
124
129
140
148
146
138
128
123
124
130
132
129
126
125
121
111
110
118
129
134
133
133
138
148
148
135
115
101
99
106
112
113
114
121
135
142
137
124
115
115
115
111
110
118
130
133
124
110
105
114
119
121
128
140
145
139
130
124
122
124
123
118
118
120
123
113
110
117
128
133
130
125
125
133
141
136
123
110
105
110
120
128
124
121
124
129
130
127
122
116
110
103
100
108
121
124
117
111
108
113
114
107
110
122
129
131
127
122
118
118
118
118
118
118
142
151
142
118
105
109
129
145
148
140
127
116
110
112
120
126
127
124
124
124
122
112
105
110
119
126
126
129
135
135
127
118
117
124
132
131
132
139
146
144
134
128
130
135
137
136
134
133
133
134
136
141
141
129
117
121
136
148
143
129
116
114
114
117
124
131
134
131
128
125
122
116
114
117
122
121
114
113
124
134
129
115
112
118
129
131
132
139
146
144
133
126
121
122
123
124
128
133
136
138
121
122
127
128
127
128
134
134
124
113
109
118
132
140
145
147
144
137
128
121
116
113
114
126
135
130
115
109
120
140
150
140
125
123
127
133
134
138
142
142
136
130
125
119
117
118
125
134
137
138
119
119
122
123
121
123
127
125
117
113
117
131
146
154
157
150
139
130
126
124
118
111
113
128
143
144
128
116
121
138
152
149
136
132
134
138
138
138
137
139
138
135
132
128
125
126
135
142
141
136
127
133
135
130
123
122
128
132
130
128
130
140
150
153
145
132
124
123
128
133
129
122
121
130
145
150
141
128
123
127
133
129
126
133
139
141
139
136
139
141
138
135
134
134
135
138
147
152
146
136
131
140
141
134
128
128
134
140
136
130
130
140
148
142
128
116
114
117
123
128
132
134
134
136
145
144
137
129
128
129
129
119
118
127
136
135
128
130
140
147
144
134
130
130
132
133
136
142
144
140
130
134
136
133
130
129
131
132
129
122
123
132
139
136
126
121
123
124
121
117
121
132
142
148
146
140
131
128
128
134
133
126
127
134
135
125
116
122
143
158
154
139
129
126
124
117
115
123
134
142
128
126
130
131
128
122
121
125
126
127
127
131
135
133
129
132
138
138
127
112
110
123
141
151
149
140
131
128
126
123
121
127
142
150
139
122
113
124
147
159
152
138
130
126
125
116
111
114
125
133
126
126
133
136
128
120
119
127
134
136
134
133
133
133
130
132
136
136
128
113
108
117
131
142
144
138
134
129
120
112
112
125
144
154
143
129
128
136
148
145
129
119
120
127
130
124
117
116
121
123
126
124
132
139
136
129
127
133
136
137
137
141
141
135
129
125
123
120
115
112
115
123
131
135
135
131
132
132
129
123
121
128
140
143
137
131
136
144
143
128
112
108
119
132
134
127
116
113
117
122
133
125
125
131
137
139
134
132
133
137
141
147
146
143
139
131
124
113
108
112
127
140
147
143
134
130
134
140
142
137
131
132
136
135
127
126
129
137
137
128
119
123
136
146
143
130
116
111
116
126
143
130
122
124
133
137
129
122
126
136
141
139
135
137
140
144
142
134
126
124
130
144
155
152
139
129
131
138
140
133
127
129
136
136
130
126
127
132
133
131
132
139
147
150
145
133
122
116
121
130
143
134
126
128
131
130
123
119
124
132
130
123
117
121
131
141
148
153
150
140
132
135
146
150
140
128
120
119
122
123
126
132
137
139
137
137
136
134
132
130
129
130
133
135
136
135
132
133
134
135
130
132
128
127
125
124
123
125
128
127
122
115
113
119
123
126
130
139
146
145
142
138
141
143
142
131
118
107
106
121
136
145
141
138
137
137
135
133
131
126
121
119
121
129
134
137
138
137
136
137
126
125
124
122
119
119
123
129
128
124
120
122
126
131
128
119
114
115
123
137
148
149
142
137
136
136
130
116
113
128
148
157
147
135
126
122
122
124
129
131
127
123
127
137
143
139
134
127
130
138
133
136
133
127
119
116
119
124
126
123
122
123
128
129
128
128
128
125
119
120
133
139
136
125
121
127
133
130
124
129
142
149
143
130
119
112
114
121
127
132
130
128
134
139
143
137
125
118
126
136
137
143
143
131
117
109
112
120
120
121
122
122
116
111
119
139
154
147
123
106
110
124
130
123
113
115
123
127
121
117
122
133
133
126
119
118
124
126
124
120
120
124
130
133
130
123
117
117
124
131
124
134
136
125
111
109
117
122
123
121
123
121
107
99
109
135
154
145
119
104
112
128
135
129
120
116
116
116
113
110
115
126
130
126
122
128
134
130
117
105
104
116
127
129
121
112
111
117
123
127
117
126
132
127
124
127
135
138
133
128
126
123
112
102
107
122
132
127
118
118
131
137
135
131
130
132
126
121
115
119
126
132
131
127
125
129
133
129
117
105
104
118
135
138
127
116
112
117
121
125
118
120
130
137
144
148
149
147
140
134
130
130
126
117
113
116
122
126
131
138
141
135
122
121
129
138
137
130
128
135
143
144
139
132
127
127
127
127
126
121
121
128
135
138
136
130
125
120
120
126
115
113
119
134
141
142
140
140
140
137
133
133
132
128
123
124
130
138
142
142
135
125
114
114
123
131
132
128
127
135
147
152
147
136
126
124
122
127
130
135
134
130
126
128
133
136
132
123
121
127
111
110
118
125
125
123
125
132
138
139
135
132
129
129
130
136
141
140
136
130
126
124
121
121
127
134
133
125
117
120
132
144
143
131
120
120
124
127
129
131
135
131
126
122
125
130
129
122
121
130
118
128
131
127
118
115
120
129
136
138
135
130
124
124
129
139
140
131
120
118
123
129
131
133
138
146
146
133
114
102
109
124
129
123
117
123
131
130
124
120
128
132
128
119
114
121
127
126
123
132
132
139
135
124
116
115
118
121
122
124
126
128
125
126
127
131
131
125
117
117
121
127
132
136
138
142
142
133
114
99
97
109
124
132
135
139
141
137
126
120
124
128
119
103
99
114
133
137
132
131
136
130
120
112
110
112
112
110
108
112
118
125
130
132
128
123
125
129
130
123
119
125
136
140
134
127
125
126
120
109
103
114
136
153
157
151
141
135
131
129
131
124
110
96
99
117
139
140
131
125
131
120
111
112
115
116
114
113
113
116
117
121
127
134
129
122
122
131
138
133
125
128
139
144
135
122
119
126
131
128
125
132
145
152
145
133
127
127
131
136
136
129
119
114
120
127
130
124
119
120
126
117
116
127
134
132
126
125
128
131
124
118
122
129
132
128
126
130
136
136
132
129
127
128
125
120
123
128
135
140
145
148
139
119
101
96
110
126
131
127
123
123
124
133
135
129
119
110
113
123
125
121
125
137
149
147
141
138
139
137
128
120
122
129
137
137
131
127
128
133
135
124
109
102
106
117
122
125
129
140
150
149
130
100
82
86
108
127
130
118
108
110
121
132
131
127
120
116
120
128
128
124
129
138
145
146
144
142
138
133
129
130
134
136
137
136
132
126
121
125
127
122
108
100
103
111
114
114
119
130
140
140
130
119
111
112
119
123
123
120
115
115
121
128
127
127
127
129
130
127
122
124
129
134
131
131
134
136
133
126
127
130
133
127
123
124
131
127
120
114
116
119
122
121
119
115
111
108
112
125
133
133
131
135
141
135
122
118
123
133
139
137
135
134
133
134
136
138
137
132
117
122
131
133
128
123
123
126
127
124
122
120
119
113
109
114
126
133
127
113
108
116
128
135
131
123
115
113
117
127
134
131
127
123
127
127
120
117
125
139
147
142
138
139
141
142
139
140
144
143
124
128
133
136
134
130
125
125
124
121
121
121
124
124
123
121
125
130
131
123
115
116
124
130
127
123
124
129
135
137
135
129
118
107
102
104
111
118
127
131
129
123
121
128
140
143
140
139
142
145
132
136
140
144
143
139
131
126
123
122
126
131
138
143
143
133
126
126
132
134
132
130
128
127
122
121
129
143
150
142
131
123
120
114
106
106
114
124
129
127
117
109
110
121
137
142
139
136
139
142
126
133
142
146
141
133
129
127
127
129
131
133
133
133
132
129
127
125
130
136
141
146
145
136
125
121
128
141
145
137
125
119
125
128
128
123
123
130
134
128
121
120
121
128
133
137
136
132
131
134
121
123
129
131
125
122
126
133
136
135
130
123
116
112
116
125
130
129
129
134
141
149
147
139
127
122
126
130
132
124
119
118
127
134
134
126
121
119
123
127
132
133
132
129
123
124
124
121
119
120
133
125
114
103
101
111
129
141
142
132
117
107
108
116
125
128
127
124
128
133
137
138
136
131
127
123
126
129
128
122
118
117
122
128
128
122
112
105
111
123
132
133
125
116
112
118
120
117
111
112
142
135
114
95
95
110
129
142
137
118
98
93
107
130
139
129
117
117
127
135
134
127
126
127
127
126
128
133
135
128
119
114
117
123
128
128
124
116
118
124
131
127
118
113
116
122
121
118
115
117
130
132
121
110
110
118
129
131
128
113
97
93
108
128
134
123
110
110
123
131
131
126
126
131
131
129
130
137
138
131
121
114
115
120
128
137
141
138
135
132
129
125
125
127
130
130
125
125
128
134
114
115
116
122
131
135
132
128
124
120
116
113
115
120
123
121
117
118
122
124
124
124
126
127
127
129
131
136
134
128
123
120
118
118
123
132
141
145
141
134
128
125
128
134
136
128
121
123
134
143
115
110
112
125
142
151
147
135
124
121
123
128
129
127
128
130
131
130
128
125
124
123
119
118
121
126
131
131
125
125
125
123
119
117
119
123
127
127
130
131
126
121
121
126
127
120
120
125
138
145
130
129
125
128
139
152
155
141
124
112
114
127
139
140
137
130
128
130
133
132
127
121
115
115
120
126
126
122
118
123
126
122
120
125
128
125
115
109
117
130
128
116
107
112
119
122
125
130
140
141
136
146
142
132
129
134
140
133
121
109
114
128
140
139
129
117
115
120
129
130
128
123
119
116
119
122
119
111
110
116
120
120
121
129
137
130
114
104
116
129
130
117
107
111
122
128
130
133
135
133
126
140
142
131
121
119
120
120
119
119
128
136
138
128
114
107
110
117
120
124
128
133
126
116
108
112
116
114
111
112
118
120
123
128
133
131
125
117
119
126
127
121
120
122
125
127
125
126
126
122
125
126
125
123
118
116
118
121
123
122
128
135
136
127
116
113
119
122
122
124
130
138
128
110
97
102
116
124
121
119
121
126
123
115
115
123
132
132
121
115
117
125
132
129
124
117
114
112
114
118
135
122
116
114
114
116
124
128
128
122
116
119
126
129
126
122
122
127
130
130
131
133
126
116
105
104
115
124
130
133
132
127
114
100
100
118
136
139
124
110
111
126
135
129
119
111
108
108
111
116
137
128
119
114
113
118
125
132
132
123
109
106
115
127
131
127
124
127
131
132
126
123
122
124
121
119
118
124
132
137
135
125
110
99
103
120
131
131
123
116
118
123
129
125
121
119
120
118
118
120
124
124
120
116
119
121
125
132
133
130
119
114
116
126
133
134
131
128
127
126
121
118
120
121
123
124
126
126
129
132
128
120
112
113
120
125
120
116
119
125
125
119
114
114
124
130
130
127
125
126
107
106
108
116
120
124
122
124
131
133
131
125
120
123
129
139
138
130
121
118
122
126
123
116
110
112
118
119
116
117
116
118
121
125
130
127
117
113
122
134
129
114
102
110
123
130
126
123
122
126
105
96
98
109
120
124
121
118
121
130
132
127
120
117
122
133
137
133
123
119
125
133
131
116
103
100
100
101
97
101
111
119
123
124
125
124
121
121
129
137
128
113
103
111
122
125
119
116
119
124
122
108
101
107
118
126
123
117
116
119
123
122
116
110
108
116
129
138
136
129
127
131
130
121
109
100
99
97
92
96
108
118
117
114
113
119
122
127
128
130
126
119
115
116
121
124
122
119
121
122
134
140
139
124
110
104
111
124
134
139
137
131
121
117
122
127
129
128
132
138
143
138
131
130
126
125
126
134
142
141
134
128
129
134
135
129
129
138
147
149
139
129
123
124
131
137
138
136
134
134
142
139
130
116
107
112
129
145
147
141
132
123
121
122
131
139
142
139
142
146
146
140
131
133
136
135
130
128
134
141
137
132
130
134
132
128
127
134
143
145
135
124
114
117
127
135
137
135
133
133
143
133
123
117
118
125
136
137
128
120
116
119
125
136
145
147
142
137
137
140
137
130
126
132
140
140
129
123
126
136
139
131
122
120
124
127
129
131
133
132
129
126
122
125
130
135
135
133
132
130
136
133
130
127
126
126
127
123
114
112
117
129
139
146
148
143
132
125
125
126
124
120
122
131
140
141
130
123
123
129
132
128
121
119
125
133
139
140
135
131
128
133
138
140
139
137
139
137
134
126
125
135
138
134
126
124
126
128
127
130
135
145
150
148
141
134
128
124
124
124
122
122
125
134
141
143
136
128
125
127
129
126
124
129
133
141
149
149
142
133
129
137
148
150
143
142
146
146
137
127
118
131
135
131
127
130
139
148
147
141
140
144
148
144
134
128
131
134
136
136
135
136
136
137
139
135
129
126
126
129
128
122
122
129
138
142
140
136
133
132
133
141
148
144
135
128
130
135
136
132
126
125
122
123
129
138
146
149
143
132
126
129
135
133
127
123
128
136
142
144
143
144
143
141
137
128
119
116
120
125
125
118
120
127
135
133
124
120
123
132
137
139
138
131
123
114
112
118
127
134
133
124
117
121
127
130
130
129
125
120
119
121
127
127
124
120
120
126
130
132
132
134
140
142
139
131
123
115
108
109
112
118
129
138
138
129
122
123
135
143
140
128
123
121
121
115
109
109
118
127
133
123
118
119
119
114
111
112
117
122
126
128
129
125
123
118
118
118
118
118
119
121
126
134
139
137
130
119
108
104
111
128
142
147
137
129
133
145
156
151
130
114
110
117
123
123
117
112
115
121
128
121
118
117
115
112
112
117
121
127
134
137
136
130
126
125
122
118
116
119
121
122
123
125
132
135
135
131
123
121
123
131
137
131
121
122
136
153
154
139
123
112
113
119
126
124
121
118
123
127
132
125
119
117
121
128
129
129
127
128
130
135
135
133
132
132
129
120
118
121
131
136
133
128
129
130
135
140
140
134
127
122
116
110
105
109
120
133
133
126
119
120
127
131
128
125
124
127
131
138
144
136
124
124
132
141
140
136
130
128
125
125
126
128
130
131
130
125
121
120
130
140
146
141
133
127
130
138
138
131
119
113
113
112
110
111
116
120
122
118
117
124
133
135
131
126
126
130
135
137
146
143
132
128
132
140
140
136
131
128
125
122
119
120
124
127
131
130
125
120
120
130
146
148
137
126
120
123
122
119
117
122
131
132
129
126
129
133
133
128
121
122
131
135
133
127
126
128
131
129
136
136
131
124
124
128
130
130
125
126
131
131
127
126
125
127
128
127
125
123
124
131
138
140
135
127
118
112
108
112
121
132
138
137
134
134
137
144
147
141
130
127
130
133
131
129
131
134
133
126
127
132
126
118
117
124
127
123
120
123
131
136
136
138
138
134
126
116
114
123
138
142
136
128
124
124
124
115
111
117
127
133
128
125
123
124
132
137
143
142
138
134
132
131
129
129
136
141
139
128
127
132
131
129
126
123
124
123
120
120
120
124
126
130
137
139
131
117
109
117
133
142
136
122
115
119
125
126
125
129
135
134
125
117
117
117
123
127
129
130
130
130
131
129
127
127
133
140
143
138
124
131
138
138
130
122
121
119
117
113
111
113
113
115
125
134
136
125
110
107
121
135
136
126
116
117
124
128
133
138
144
145
135
126
121
121
125
123
124
122
122
126
128
128
124
121
126
136
144
142
119
129
136
132
125
119
119
119
111
106
111
121
122
114
114
120
127
125
117
113
123
135
135
129
122
120
123
127
132
138
145
149
143
136
129
127
125
124
124
128
129
131
131
128
120
113
116
131
142
145
127
131
134
129
124
127
133
134
126
121
128
141
141
127
113
112
118
124
127
129
137
136
129
124
126
131
129
128
130
138
143
141
136
134
133
129
122
118
125
134
137
136
135
129
119
108
110
124
137
141
136
133
129
127
134
142
150
152
147
142
141
146
145
134
124
120
126
133
138
141
142
134
121
117
124
131
130
128
130
136
136
128
121
121
128
129
120
113
119
129
135
134
132
132
126
118
114
120
130
132
125
120
118
124
135
143
149
150
147
142
137
137
137
135
133
136
143
149
146
141
135
132
124
118
121
127
131
128
128
132
131
126
118
118
122
130
127
123
118
120
124
128
130
133
135
132
126
123
126
129
112
111
117
124
127
128
129
130
131
129
129
132
134
131
131
137
147
148
138
129
131
140
142
136
128
129
132
130
127
124
127
130
127
119
117
128
136
136
128
121
122
130
131
131
132
137
131
125
126
130
121
128
132
127
116
110
112
118
121
124
128
136
138
131
126
128
135
132
121
117
126
142
150
146
137
135
134
130
120
117
123
132
130
119
115
124
139
142
135
129
130
133
132
128
127
134
134
129
127
133
134
141
137
121
104
98
108
117
122
119
125
131
133
131
126
125
126
123
115
111
117
128
136
137
134
132
127
121
114
112
117
125
125
118
115
120
129
134
132
133
134
130
123
118
125
136
139
137
128
131
134
131
121
110
104
108
115
122
123
117
117
121
125
129
132
131
131
130
125
116
110
114
123
129
129
125
120
119
115
115
117
120
122
120
119
119
119
120
125
134
132
123
111
114
130
142
140
129
123
126
123
115
109
113
123
128
126
124
125
125
123
120
119
125
131
133
134
134
131
123
117
120
130
134
129
126
128
131
130
125
123
125
126
124
120
117
119
121
124
128
127
117
111
120
137
141
127
109
108
122
120
112
113
126
136
134
126
126
133
140
135
124
116
121
126
128
126
124
125
126
131
136
136
130
124
126
138
144
138
130
130
132
126
116
108
112
125
129
126
119
116
115
122
133
142
132
111
95
104
123
125
124
127
133
132
124
122
131
144
148
137
126
122
126
129
124
117
114
118
127
137
135
123
108
107
123
135
136
129
126
131
134
126
111
108
116
132
134
125
112
108
114
127
141
139
129
115
106
113
126
126
132
138
136
129
123
130
141
142
134
125
129
136
139
134
123
116
114
120
130
134
124
105
96
105
120
124
118
112
116
124
128
126
123
131
136
135
129
122
115
112
117
126
134
135
132
130
128
129
128
118
126
133
135
131
132
138
140
130
120
116
128
139
135
125
119
124
128
129
126
120
110
105
110
122
130
123
112
106
113
121
121
125
133
146
147
135
124
123
128
129
126
126
130
133
132
132
132
132
131
115
115
121
128
132
135
135
133
128
121
119
121
120
116
112
118
130
137
136
122
108
106
113
128
137
138
130
121
118
121
121
116
116
122
131
131
125
121
124
133
139
137
135
135
133
129
123
121
123
130
118
114
118
126
128
126
126
129
130
128
120
112
111
115
120
124
128
132
136
128
116
109
113
126
132
135
132
132
135
135
129
120
113
111
114
116
115
112
114
124
134
141
138
135
131
127
121
118
120
127
126
123
125
127
126
123
124
129
131
124
115
112
122
134
139
131
121
120
133
141
135
121
112
114
121
126
126
129
135
139
136
128
120
117
119
120
120
115
112
115
125
130
129
124
126
127
128
125
123
127
129
130
134
133
127
126
127
132
127
121
117
122
131
141
142
133
119
116
127
139
140
128
118
118
125
127
122
118
123
131
135
130
124
123
128
133
135
130
126
125
125
123
118
115
115
124
128
128
127
131
130
129
130
130
127
130
128
127
127
129
132
130
124
124
132
135
131
122
118
123
127
126
126
131
138
138
129
119
116
121
126
127
125
126
128
132
136
138
137
137
132
128
119
113
112
118
123
126
128
134
137
134
127
121
120
122
125
123
128
138
140
128
116
116
131
144
143
130
117
113
117
123
129
136
141
140
138
134
129
124
123
125
128
128
127
125
127
131
138
137
136
133
131
126
123
124
123
127
132
138
142
145
136
122
117
117
119
122
129
134
133
124
119
127
139
143
135
128
125
124
124
127
132
138
137
133
137
148
151
141
128
124
128
133
133
129
128
130
133
133
131
134
137
140
138
133
129
129
137
146
131
140
136
127
120
116
119
124
128
128
123
120
124
135
137
127
118
122
132
140
136
131
132
134
129
125
129
144
151
144
127
119
124
130
135
133
133
130
128
127
127
124
128
135
138
137
129
128
137
146
110
114
117
120
123
122
122
126
131
129
123
119
122
129
127
118
111
122
135
141
136
130
125
125
123
122
122
128
130
124
117
112
114
120
126
130
131
126
124
126
123
117
111
114
124
126
122
123
130
137
103
98
101
114
129
131
127
126
130
130
125
123
124
125
121
115
115
124
136
135
129
120
117
120
123
125
121
115
109
109
111
113
113
117
124
129
128
123
122
126
125
114
102
100
108
118
123
126
134
138
117
111
111
121
133
135
128
121
121
122
124
128
133
134
128
120
120
127
135
132
125
120
120
127
131
127
118
108
104
111
120
123
123
130
137
139
128
118
118
124
125
117
107
105
110
118
126
136
146
145
130
134
129
127
127
126
123
114
109
111
120
131
139
139
132
125
125
127
129
127
128
131
133
133
129
124
115
106
105
118
129
133
131
131
142
141
129
111
109
116
120
117
117
121
123
123
126
136
146
143
129
137
131
123
117
119
119
114
109
106
116
129
139
137
132
129
128
125
119
122
130
139
137
127
118
118
115
109
109
117
128
129
125
128
134
137
129
114
107
112
116
118
121
126
125
124
123
129
135
134
127
125
119
115
116
121
126
122
113
103
107
118
129
133
131
130
129
123
118
122
131
138
128
115
109
116
122
119
116
117
123
125
121
117
123
130
132
127
118
115
117
121
124
123
123
120
119
121
122
122
132
124
117
116
118
124
129
129
117
103
94
99
112
125
128
125
121
118
120
127
130
131
126
119
121
126
127
127
126
127
126
124
119
115
115
125
136
140
131
121
118
123
131
130
124
120
117
113
112
115
132
128
122
119
120
124
128
127
119
106
94
92
102
117
127
126
121
119
122
126
128
128
132
138
139
132
126
123
129
135
132
126
116
113
117
124
131
130
123
118
118
123
133
135
131
127
120
115
113
116
118
123
122
121
122
124
124
122
119
113
107
105
108
117
129
136
135
130
122
117
118
125
135
141
138
129
120
117
123
130
127
117
110
115
126
128
117
105
107
116
119
118
118
124
131
130
122
116
116
123
105
112
118
122
123
123
119
114
115
114
117
119
121
124
133
143
145
136
120
110
112
122
128
126
121
118
119
119
116
113
109
103
105
118
133
130
112
100
108
122
120
105
97
108
122
125
119
114
119
127
116
114
116
120
122
120
116
111
111
112
116
120
124
127
129
134
136
134
125
116
116
120
121
114
109
114
124
127
117
108
104
105
112
121
128
127
123
123
128
133
121
102
93
102
115
116
111
111
120
127
133
124
115
111
111
116
119
120
119
116
114
114
120
124
121
120
123
131
132
127
121
121
120
113
108
113
125
129
120
114
117
124
127
123
117
120
130
139
142
136
124
112
110
112
115
114
113
117
123
125
132
139
146
145
135
121
116
117
120
124
129
137
143
142
137
129
126
129
134
140
145
152
153
150
136
124
122
130
140
137
130
129
140
150
148
135
126
124
127
130
130
126
123
119
118
122
126
126
123
124
139
141
139
132
125
119
119
123
126
131
136
140
143
144
141
135
131
133
141
150
150
147
141
138
135
135
135
140
141
138
134
138
150
159
151
134
121
117
124
127
126
125
124
128
135
137
136
129
123
122
146
141
134
128
126
127
128
125
125
133
141
142
140
139
137
135
129
127
138
149
151
142
132
131
135
137
141
140
135
130
126
130
136
138
132
128
124
125
125
123
122
126
132
139
144
143
139
134
131
128
140
139
136
128
124
127
128
123
123
132
142
143
137
130
130
130
125
120
124
134
142
142
140
138
137
137
135
132
128
125
123
126
126
120
115
118
128
135
133
123
122
130
140
143
142
135
133
135
131
127
123
134
137
131
121
118
121
123
127
130
136
138
136
132
131
131
126
120
121
128
136
142
142
138
135
132
130
128
127
126
129
134
133
124
116
119
131
136
131
121
121
136
145
143
133
128
131
131
125
117
116
127
134
130
123
123
127
133
134
131
129
131
136
140
139
135
131
130
134
141
145
142
130
119
116
119
124
127
128
126
129
130
128
126
129
132
135
131
116
111
120
138
145
138
129
127
130
132
124
117
124
124
125
129
135
140
141
140
134
128
123
124
135
142
144
134
128
129
139
152
152
140
119
102
101
111
122
128
128
124
118
113
113
121
135
145
145
130
112
109
120
133
136
132
128
128
131
129
129
130
136
124
120
128
141
148
143
131
122
116
114
118
131
141
144
131
116
113
125
141
144
136
121
112
113
119
128
132
129
122
113
109
112
120
134
147
148
137
127
124
126
128
127
125
125
127
127
126
130
135
141
123
116
120
127
132
126
117
113
111
115
121
131
138
139
128
114
108
116
130
135
128
125
125
128
132
134
135
130
124
119
118
119
120
123
130
140
141
139
137
137
133
128
121
120
123
124
125
127
132
144
128
113
107
108
115
119
119
118
118
122
127
132
133
132
126
120
118
127
138
136
125
115
116
125
133
136
136
132
128
124
119
115
111
108
114
125
133
135
136
144
142
130
117
114
122
131
132
130
129
147
139
121
109
108
116
124
130
129
127
127
130
130
128
127
125
123
123
129
137
136
123
108
104
114
128
135
139
135
130
123
114
108
106
106
109
114
118
120
129
136
135
122
109
110
122
139
145
140
133
144
143
134
124
123
128
133
137
134
130
126
127
126
124
122
122
121
120
117
120
123
122
116
111
114
123
129
134
135
131
126
119
116
113
112
111
114
119
121
123
119
115
113
113
116
122
130
138
137
133
134
138
135
129
128
131
136
137
133
131
131
130
126
121
120
124
127
123
115
106
109
121
129
128
122
116
117
123
126
128
131
133
133
127
117
114
121
131
135
127
115
113
120
129
129
121
115
116
120
123
129
137
134
124
123
130
139
136
128
126
135
136
127
117
116
124
132
131
122
113
113
122
130
131
122
117
115
119
123
124
128
132
134
129
121
119
128
141
150
142
132
129
134
136
131
121
115
118
121
119
129
137
133
124
126
138
145
134
123
122
133
134
125
116
117
124
127
127
126
128
131
129
125
122
119
121
124
125
125
123
120
117
117
120
122
126
134
143
151
149
145
141
138
131
122
121
128
135
133
118
122
125
126
129
138
147
144
132
120
120
126
125
121
119
123
126
121
116
120
131
140
137
127
123
125
131
133
132
131
129
125
118
113
116
123
128
133
135
138
138
138
139
135
129
122
124
135
143
135
113
108
106
119
134
148
147
138
125
118
117
120
123
125
128
130
127
120
116
119
128
136
136
132
131
134
134
135
134
137
141
141
131
122
119
125
129
131
127
130
128
131
130
132
131
129
129
133
141
135
116
112
108
120
138
146
141
130
122
118
117
122
132
140
135
128
124
125
127
129
127
129
129
130
132
134
131
127
129
138
146
143
130
121
123
129
132
128
126
130
137
135
131
130
130
129
127
129
137
144
137
134
131
131
132
130
125
124
124
125
124
129
138
144
135
124
121
127
133
134
126
122
122
123
127
128
123
120
122
131
139
132
116
109
121
137
135
123
118
132
146
146
131
126
123
122
117
117
128
146
149
148
145
131
121
116
117
123
128
130
129
129
130
132
129
127
127
129
131
128
122
121
122
122
122
120
117
118
119
123
125
115
99
95
111
132
135
123
114
124
138
139
127
118
121
122
113
110
121
140
146
140
136
123
116
113
117
121
126
125
124
122
123
126
129
131
133
135
130
122
117
122
130
130
121
113
113
118
123
123
119
109
98
93
102
120
130
131
124
122
123
123
117
117
121
124
121
117
122
134
140
127
124
119
119
116
116
117
116
116
115
122
132
137
131
126
126
132
128
116
109
120
135
140
129
115
112
119
129
133
130
123
115
106
105
115
127
138
140
133
124
120
118
115
119
123
128
128
126
127
133
129
129
130
125
115
108
109
114
115
118
128
143
146
133
119
115
123
121
111
103
113
131
140
135
121
114
118
128
141
147
144
134
121
111
115
125
136
141
140
138
134
130
122
119
127
133
132
124
119
127
133
137
136
127
114
108
115
124
127
126
127
134
135
127
120
121
124
122
113
108
110
118
126
126
123
119
116
120
131
146
149
138
119
108
110
115
120
125
131
141
144
136
128
131
143
147
135
118
112
118
125
130
129
128
126
127
131
133
133
129
123
119
118
120
129
136
135
132
125
119
116
112
113
118
123
124
122
118
120
129
134
128
114
105
108
114
117
115
121
131
133
123
120
133
153
156
139
118
112
120
120
119
120
130
144
147
140
132
131
133
129
121
114
119
132
140
140
135
129
123
119
118
119
122
124
131
135
128
116
111
113
117
116
115
120
127
129
123
121
119
114
108
110
127
146
147
132
118
121
132
120
118
122
132
140
134
125
124
131
139
137
126
118
121
128
130
128
123
118
114
120
129
135
135
130
134
143
138
121
106
106
116
121
124
131
140
144
135
120
115
114
117
123
132
136
131
119
115
121
132
125
128
131
128
117
107
111
126
138
138
129
124
124
126
124
118
113
111
111
116
126
136
139
134
129
136
143
138
122
112
116
122
125
126
131
139
141
131
117
115
123
136
143
141
134
122
116
113
119
125
123
133
138
128
114
109
120
132
129
117
112
121
134
132
120
107
106
113
122
131
136
135
127
122
125
135
138
130
120
120
128
131
128
126
131
134
129
120
112
114
124
132
133
131
124
119
119
121
123
125
121
125
131
130
128
132
136
129
113
102
108
127
140
134
121
114
120
129
136
138
134
126
119
118
124
131
129
122
120
128
135
136
129
128
131
130
122
114
110
111
111
109
109
110
113
115
120
123
123
125
121
114
117
128
133
135
129
122
116
120
127
132
132
127
124
127
136
140
137
130
123
120
121
126
127
124
120
116
118
125
128
128
127
129
130
127
120
113
109
108
107
107
112
113
112
112
111
112
111
116
119
107
110
122
123
119
118
124
137
146
139
126
115
116
125
134
137
133
129
126
123
124
128
132
129
123
117
113
111
113
114
117
123
128
129
127
120
115
108
109
116
130
139
132
120
112
110
109
103
103
117
113
115
117
112
110
120
133
145
143
129
116
112
120
131
135
128
119
120
126
130
126
120
120
124
126
121
113
109
111
116
121
123
128
131
133
127
118
110
113
128
144
148
136
120
113
112
112
105
104
123
127
125
118
113
117
126
130
126
121
115
116
123
133
142
138
125
112
111
120
124
115
104
105
122
130
126
116
115
125
137
140
132
129
133
138
133
123
115
117
126
133
128
119
112
113
117
121
119
120
133
137
134
127
126
128
124
113
106
112
121
125
124
131
143
146
132
112
105
108
112
105
99
106
123
132
128
117
118
134
148
151
139
130
131
137
136
132
125
121
116
113
109
111
112
119
126
131
135
137
133
140
139
139
137
129
116
102
107
127
140
132
118
119
135
146
139
122
109
105
108
105
110
122
130
131
125
118
119
128
137
140
137
132
130
132
135
140
136
126
115
113
118
124
126
130
132
140
147
145
127
138
143
141
135
123
112
107
119
139
148
140
124
120
129
138
137
132
123
115
109
111
122
134
134
128
122
121
126
128
123
126
131
133
131
129
132
138
138
129
121
122
131
136
136
132
131
138
144
142
121
132
139
134
125
118
113
117
125
135
140
140
134
130
127
126
132
138
140
131
115
112
121
131
130
121
119
124
129
129
125
121
128
133
133
131
126
123
122
123
125
126
125
124
125
125
123
125
129
132
120
126
130
128
123
115
111
118
127
132
131
128
130
129
121
115
122
138
148
140
123
113
116
125
126
122
118
118
125
129
127
125
125
130
134
131
118
104
103
116
125
122
111
106
110
118
120
118
120
125
122
122
124
131
129
115
104
109
125
134
131
125
125
123
116
108
113
129
145
141
127
116
118
130
134
130
119
114
114
120
125
126
122
121
127
127
120
110
110
121
126
120
110
107
114
120
121
121
124
127
126
122
124
132
134
119
104
104
118
133
134
129
128
128
122
112
112
122
135
136
128
121
129
140
144
140
127
115
110
117
126
128
120
114
114
123
128
128
126
122
121
118
122
124
125
122
120
125
135
136
127
124
122
125
128
123
115
108
111
118
124
128
130
132
128
124
122
125
128
129
129
129
133
138
140
139
126
114
109
117
132
134
122
111
111
122
129
130
124
118
112
116
126
132
128
117
118
128
140
139
126
121
116
117
123
128
129
121
109
104
109
119
124
129
128
130
131
128
124
122
126
129
126
125
125
129
123
111
107
117
131
134
125
118
118
124
126
120
117
114
112
115
117
121
119
114
120
130
139
138
125
119
116
117
124
132
134
126
114
103
102
113
121
125
126
126
128
125
121
122
124
123
120
119
122
127
120
111
106
111
120
126
126
128
129
127
122
118
119
120
118
114
112
113
117
122
128
130
131
132
127
123
122
127
132
134
132
125
117
111
109
113
119
123
125
124
120
123
125
127
125
123
124
131
138
138
128
119
113
112
113
117
125
131
130
124
120
121
124
123
118
115
119
123
127
129
127
125
124
128
128
127
129
131
133
134
131
125
120
117
115
114
115
121
124
125
126
127
130
129
127
125
131
141
147
141
131
121
117
117
114
116
122
129
130
124
119
119
119
116
117
118
125
133
133
128
121
117
118
125
121
128
131
130
131
133
131
125
120
117
116
115
112
112
118
127
136
138
132
124
121
125
130
135
136
129
122
116
114
115
114
112
112
119
130
131
122
110
107
112
120
122
121
124
125
125
120
117
119
124
120
129
132
130
128
130
129
123
117
114
114
117
114
109
112
122
133
136
127
118
119
125
127
124
123
124
122
116
110
110
109
104
101
111
127
135
126
113
111
119
122
114
110
112
121
125
122
118
121
126
131
135
135
131
125
122
124
122
119
114
114
119
122
118
113
112
115
118
117
115
118
123
123
120
122
133
138
133
118
108
109
110
111
115
120
126
126
128
130
128
118
105
102
110
120
123
120
119
123
128
135
134
127
120
112
115
123
133
134
123
114
118
128
133
123
110
102
106
113
116
115
116
118
119
123
134
145
142
128
118
122
135
142
133
118
116
125
137
140
127
113
106
110
115
120
118
117
118
121
126
131
132
138
140
141
139
141
142
132
118
112
122
139
144
130
116
118
133
144
139
128
124
127
131
127
124
129
138
141
134
123
123
131
140
140
133
127
125
127
129
133
137
139
131
120
110
110
114
118
118
136
138
141
145
142
136
128
121
118
121
127
136
145
144
129
110
107
121
139
143
132
120
112
113
116
122
133
142
141
134
127
134
146
151
143
131
122
122
126
129
136
144
152
150
138
122
112
112
118
124
140
139
139
139
139
134
127
120
124
136
149
149
143
136
128
118
111
115
129
141
141
131
119
116
117
126
138
143
138
127
122
131
141
143
135
128
128
134
137
134
132
138
148
152
145
132
124
127
133
141
135
138
135
131
130
131
130
128
132
142
149
142
130
126
129
134
126
119
121
135
146
149
144
137
132
131
135
139
132
124
120
126
130
127
115
114
125
136
136
130
126
131
139
140
132
126
128
137
146
145
124
136
140
134
127
124
125
126
129
132
132
126
121
125
135
142
135
121
119
131
144
152
152
142
132
126
126
127
129
128
130
134
131
118
105
105
115
120
117
114
123
136
138
125
114
116
130
139
139
131
123
135
142
136
126
118
117
122
127
127
125
120
121
129
140
139
132
121
121
131
141
142
132
120
113
115
119
125
128
132
139
143
135
123
117
119
120
115
101
101
120
138
138
121
113
121
132
134
128
123
125
128
130
129
127
125
124
124
129
130
126
118
122
133
142
138
123
114
118
130
137
132
118
106
106
115
127
134
136
135
137
140
136
128
130
142
144
128
105
101
119
135
136
123
123
129
138
133
130
129
127
122
118
125
134
141
138
132
129
125
119
114
123
137
147
137
120
109
116
128
136
133
126
121
120
128
139
147
145
137
131
128
126
125
132
146
150
135
116
110
122
135
135
128
124
128
131
132
133
139
130
126
125
132
139
146
144
135
125
116
112
112
124
138
147
137
120
114
122
134
134
132
134
135
132
133
138
147
146
136
122
115
112
115
122
131
133
126
116
122
137
150
146
132
121
122
127
132
132
136
142
143
142
141
139
141
140
135
128
121
120
123
129
136
136
128
123
127
136
141
134
123
120
125
129
129
132
138
137
130
118
110
110
114
119
123
121
116
115
128
150
161
149
127
117
124
134
139
131
127
147
153
152
143
136
132
130
128
129
133
137
137
131
124
121
122
126
133
139
139
128
114
106
110
119
128
132
134
133
131
130
125
121
123
126
128
123
119
118
132
147
147
129
112
112
128
144
148
137
126
134
141
141
133
126
120
118
120
127
135
141
141
128
118
116
125
135
138
134
129
125
121
113
108
115
123
128
126
126
132
141
140
132
125
126
127
126
126
125
129
129
122
111
108
115
125
132
135
131
126
118
127
129
123
115
114
117
120
123
128
133
134
124
115
120
134
146
146
136
130
133
136
130
119
112
110
114
115
117
127
138
142
134
125
117
115
118
124
125
121
114
109
114
123
125
117
110
109
117
127
118
134
134
123
115
122
133
133
125
121
125
123
115
107
112
129
144
148
143
138
137
137
134
126
115
108
108
112
118
123
128
132
131
127
119
115
117
123
127
120
115
115
125
133
130
118
108
109
120
129
127
143
142
129
129
142
152
144
128
123
125
120
107
98
101
113
127
134
139
137
132
127
126
127
126
126
123
124
126
124
125
126
131
134
134
129
126
128
131
128
125
124
129
131
133
129
129
132
130
125
124
130
128
127
136
148
150
134
122
124
129
126
115
109
110
113
114
116
124
133
130
122
120
129
140
144
137
131
128
127
127
125
130
134
136
136
133
130
129
128
126
127
131
132
133
134
137
135
123
105
115
105
108
122
139
142
132
118
119
127
134
133
130
129
133
132
124
119
127
133
129
122
122
133
145
146
136
129
127
128
126
121
118
122
130
134
131
127
125
125
125
125
128
131
131
131
132
129
118
101
121
106
113
131
143
137
124
117
123
133
134
133
133
134
139
143
143
142
140
132
122
121
128
140
145
138
124
120
126
129
120
106
104
118
131
134
125
119
121
125
126
123
125
128
130
127
128
129
130
122
135
127
128
138
142
132
120
120
127
130
127
122
123
124
127
133
140
144
139
121
112
117
130
145
143
128
117
117
126
128
117
100
101
119
138
136
119
108
118
134
136
127
124
128
132
127
122
128
141
144
137
138
133
131
127
121
114
116
122
123
120
118
119
119
119
118
121
124
122
115
114
122
132
139
133
124
120
122
125
126
115
103
102
118
134
134
120
110
121
138
142
130
126
133
136
126
114
121
140
149
138
138
128
119
113
112
112
113
115
117
122
128
131
128
122
115
113
111
112
115
125
134
132
123
117
119
123
129
128
125
119
112
107
112
122
127
129
125
131
137
135
126
123
130
131
125
116
120
137
147
136
131
125
119
111
108
109
113
116
118
126
136
141
136
126
121
118
110
105
109
123
133
129
117
110
112
121
128
132
134
130
123
113
113
119
127
136
140
141
138
128
116
110
114
123
127
127
127
133
140
128
123
127
128
120
111
111
116
123
125
128
134
137
130
124
123
120
113
101
98
109
122
128
127
122
116
119
126
138
148
143
132
122
124
134
138
137
139
139
139
131
118
107
111
126
138
135
126
124
130
124
123
131
138
134
123
119
124
131
132
130
125
120
116
118
122
123
119
112
110
118
128
134
137
137
132
126
128
138
147
144
131
122
127
139
139
133
125
129
139
138
126
116
121
137
144
131
115
112
122
124
123
128
138
143
140
134
127
129
135
134
125
112
109
116
125
130
131
134
139
144
143
138
137
138
143
139
133
127
126
125
119
117
122
132
136
130
121
126
137
135
123
116
122
135
135
121
112
117
125
129
123
121
129
142
146
136
126
127
133
134
124
116
115
122
128
133
135
140
145
145
142
135
131
130
137
141
130
114
103
105
112
119
123
131
135
132
129
129
130
125
114
109
114
120
119
119
127
135
134
131
128
125
129
131
130
124
125
127
129
124
120
119
123
128
128
127
128
126
122
121
126
133
131
127
128
131
123
108
99
105
117
126
131
132
136
134
128
122
119
121
120
121
120
117
114
120
132
139
133
128
133
137
131
123
117
120
127
128
120
112
114
123
128
125
119
120
121
114
107
105
118
133
137
132
129
130
123
115
113
122
132
135
134
133
135
129
116
107
114
129
144
146
140
127
117
117
121
126
126
123
133
140
134
127
127
132
131
119
105
104
119
131
131
120
114
119
125
123
116
116
125
132
135
132
134
135
132
127
129
139
143
138
131
124
123
115
107
105
114
132
145
146
137
126
119
118
117
122
129
124
126
128
131
135
142
139
125
106
102
112
129
138
134
127
126
133
137
134
131
129
131
131
125
123
124
128
129
132
140
148
151
142
131
121
113
108
107
107
114
120
122
119
115
114
118
122
125
126
131
130
121
119
127
132
135
128
116
111
118
127
132
130
128
136
144
145
138
129
126
129
133
133
125
115
108
110
115
122
129
138
143
143
138
127
115
112
110
109
105
103
105
108
109
112
118
126
131
124
119
127
120
121
124
122
116
116
122
133
140
135
125
114
115
130
145
144
130
116
113
126
139
143
134
119
108
106
107
107
103
105
115
129
136
131
125
122
121
114
107
105
116
128
128
120
117
124
129
119
104
122
124
124
120
112
110
122
135
145
143
134
123
113
114
125
138
137
123
110
109
124
137
139
131
125
123
125
120
106
93
91
100
115
126
127
126
127
125
119
118
125
138
149
141
121
109
110
118
117
108
125
131
127
117
113
120
130
134
131
130
132
133
130
130
136
140
136
121
108
109
118
122
117
113
120
131
137
131
121
114
117
122
121
120
121
125
126
124
120
120
128
133
139
133
119
108
108
115
122
123
132
137
131
125
127
130
127
118
114
121
132
137
136
136
142
141
131
115
110
115
119
113
103
100
110
122
127
123
123
134
145
145
132
119
117
121
124
123
119
114
112
111
116
120
121
118
117
123
133
134
130
136
135
135
135
130
122
111
113
127
136
131
121
121
128
129
119
111
110
119
123
116
110
109
113
116
112
106
110
124
136
139
129
119
115
118
124
129
124
112
100
98
110
122
127
125
123
129
132
127
119
128
132
132
128
124
120
116
121
130
134
127
114
111
116
119
118
117
114
115
114
113
118
125
128
122
113
106
103
108
110
116
118
119
117
119
124
131
130
123
111
110
119
123
122
119
119
122
123
116
121
125
127
122
119
120
121
125
125
127
130
129
125
120
117
121
131
135
128
114
102
102
118
134
138
134
124
115
111
109
108
112
118
122
126
126
121
119
121
130
135
134
128
118
112
111
116
120
121
118
128
131
131
130
125
121
120
125
128
128
130
130
131
129
124
123
132
143
141
125
104
100
114
134
143
136
126
119
120
125
128
128
129
131
133
130
117
105
109
130
146
146
133
120
116
119
120
121
124
127
131
132
136
141
136
122
111
115
128
137
133
129
129
131
126
119
122
134
142
135
117
110
119
136
143
136
123
118
124
135
141
141
133
129
125
123
116
110
117
132
140
141
135
133
133
130
122
120
120
128
126
125
130
138
136
124
113
115
126
135
133
126
125
128
127
118
114
119
130
133
125
119
123
134
139
137
129
125
125
133
141
141
133
118
107
108
119
130
135
132
128
129
136
142
138
123
111
111
121
125
123
116
116
124
130
131
128
125
122
121
121
121
123
128
128
123
115
112
117
123
125
122
120
122
130
137
137
132
124
125
136
140
130
116
104
107
125
138
138
128
118
120
129
133
122
107
104
114
124
126
124
115
112
116
129
138
141
132
121
114
114
121
126
129
125
121
117
117
117
120
120
115
111
111
119
131
131
126
121
124
133
138
129
122
116
120
126
129
129
124
119
118
119
116
111
108
117
129
133
127
124
119
118
123
131
136
137
132
125
119
121
130
132
130
122
116
117
123
127
124
118
113
110
115
122
124
117
114
118
123
128
127
125
124
124
123
119
119
122
125
122
117
115
114
119
126
132
130
126
123
124
122
125
130
134
134
128
129
131
136
139
141
138
132
122
113
115
125
134
131
121
115
121
130
133
125
114
115
120
122
117
115
117
123
121
112
106
115
124
126
120
115
115
122
129
132
126
115
111
118
125
124
125
127
131
134
135
137
142
144
144
140
136
129
119
114
117
127
135
132
125
121
127
134
136
129
124
122
122
120
115
115
120
124
121
113
111
115
118
119
118
117
118
122
122
119
112
106
108
117
126
124
118
116
124
138
147
150
145
140
134
131
124
119
116
116
123
129
133
130
128
126
124
122
123
125
126
123
117
116
120
125
124
124
127
131
129
119
111
113
123
125
121
113
111
114
117
117
119
123
127
126
118
114
120
132
145
147
137
126
118
118
116
112
113
118
127
130
128
125
131
133
127
118
116
122
121
111
103
108
121
128
123
120
127
138
138
125
111
113
123
125
122
115
120
126
134
132
128
126
125
128
127
122
119
122
129
133
126
115
112
116
118
118
118
119
123
121
115
118
128
132
130
123
124
127
121
105
95
102
119
130
126
119
119
125
128
129
123
118
113
113
117
124
134
140
138
133
124
122
120
129
134
128
119
120
127
133
129
117
114
118
127
131
126
117
111
109
111
112
115
119
120
121
125
127
124
112
102
102
117
136
144
133
115
105
114
127
131
116
103
105
115
125
132
134
130
124
121
118
124
115
110
114
122
134
145
154
148
131
117
118
129
131
120
109
116
137
149
140
122
109
110
120
127
129
133
133
133
131
129
129
129
126
123
125
130
140
146
145
143
144
143
140
128
116
112
122
129
128
131
121
119
127
135
139
143
145
140
133
124
124
132
136
123
102
99
115
136
140
131
118
112
116
121
124
126
130
129
129
130
136
137
133
125
121
123
136
141
141
141
144
147
143
130
111
100
102
117
128
134
122
121
128
135
137
135
134
135
135
133
125
123
127
126
115
103
104
115
130
136
135
130
125
122
125
131
137
135
127
126
134
141
140
128
124
126
137
140
136
130
132
141
145
138
124
113
114
127
139
126
122
121
128
134
134
129
126
131
135
132
119
110
118
132
137
126
112
112
123
133
141
141
135
128
124
130
137
134
127
120
124
131
132
127
126
129
136
135
129
125
129
132
134
128
124
127
136
145
144
123
123
128
134
135
131
125
123
129
134
130
117
110
120
138
149
140
127
121
122
130
134
137
134
126
117
116
124
129
128
123
123
120
120
121
124
127
124
119
119
129
137
133
118
108
113
128
141
143
139
123
125
126
125
122
119
117
121
128
134
132
121
112
119
132
139
135
128
122
121
122
127
131
132
125
115
112
116
127
136
142
141
134
124
119
123
125
120
110
115
133
146
135
115
106
115
130
133
130
130
125
122
112
102
100
106
112
120
129
135
132
119
108
110
121
127
126
121
119
117
120
128
137
140
134
126
124
126
133
139
151
158
152
134
124
125
127
122
111
114
129
140
135
123
122
129
131
124
121
126
121
119
108
99
100
111
120
128
131
130
124
112
106
110
120
125
125
123
122
123
125
134
147
150
142
133
133
137
136
135
138
145
144
133
125
125
128
122
113
114
123
134
134
130
126
131
131
125
122
127
114
126
132
131
126
126
129
130
128
123
116
110
114
124
133
135
131
133
137
133
125
130
146
151
140
126
126
133
134
124
115
115
120
121
122
126
125
118
114
115
125
136
134
127
122
124
128
129
127
128
109
137
158
162
150
136
130
128
126
123
121
120
123
131
133
136
137
142
142
132
121
122
135
144
133
120
118
127
131
123
112
109
113
119
126
131
129
121
117
122
135
140
133
121
119
126
134
137
132
127
108
132
152
159
153
140
131
127
127
132
135
130
122
113
113
124
138
145
140
130
119
120
131
138
134
127
125
127
129
130
129
127
124
127
132
140
137
125
119
128
140
141
130
119
122
134
143
141
132
126
109
117
126
132
137
137
132
127
128
133
137
129
110
95
99
119
140
146
140
132
133
136
131
127
129
131
131
124
123
128
139
140
133
127
131
137
136
126
117
122
131
134
130
125
130
134
133
126
124
127
113
115
117
117
122
123
127
126
124
126
126
120
107
100
110
129
143
145
141
144
151
149
133
118
117
122
123
115
112
118
129
134
128
123
124
127
124
116
108
110
118
125
132
138
136
129
117
111
117
131
124
134
131
121
112
116
126
127
122
119
119
116
110
110
120
132
142
143
141
144
147
143
133
123
119
119
117
113
110
113
120
127
129
128
127
124
119
115
111
109
111
119
129
138
139
131
120
117
123
137
136
149
140
120
110
117
127
128
123
123
124
122
116
113
116
122
128
131
133
132
128
126
127
133
135
131
126
121
119
118
123
131
139
142
136
129
124
123
122
119
115
115
120
130
140
141
137
132
133
136
140
143
128
113
111
120
126
123
120
124
131
129
121
117
119
120
117
116
119
122
119
116
120
131
139
139
132
125
122
126
129
139
144
143
137
129
125
125
124
123
121
117
120
128
137
142
138
133
131
130
142
130
115
109
114
120
117
112
118
127
131
127
123
126
132
133
124
116
116
120
119
117
119
127
137
136
127
120
120
124
128
134
136
132
129
126
122
121
122
122
124
126
128
127
127
128
129
129
130
127
141
124
116
119
125
121
112
111
121
128
127
120
118
125
138
143
137
130
125
121
120
122
129
137
140
132
122
117
120
125
125
123
125
129
127
124
115
113
117
123
129
129
130
128
124
123
126
129
133
130
130
120
121
130
138
131
118
114
122
125
121
115
116
124
129
130
133
134
130
120
116
124
138
149
146
132
121
122
128
130
126
121
123
130
135
127
113
106
113
124
130
130
131
134
136
132
129
127
130
130
119
117
121
130
139
138
128
121
120
120
121
124
127
127
120
112
114
125
131
129
127
131
138
142
139
133
132
135
137
138
134
129
129
131
136
132
119
110
117
129
134
131
133
141
145
138
124
119
125
131
127
125
124
124
128
133
134
131
125
126
130
137
142
137
124
112
109
115
128
139
144
141
133
124
125
132
140
140
138
140
141
138
131
130
130
131
130
126
130
134
135
132
134
140
140
132
120
118
126
135
132
129
126
122
118
122
130
135
136
132
130
132
135
136
132
124
115
111
117
134
144
141
126
118
121
131
134
132
130
134
140
136
129
128
128
132
135
138
141
136
131
126
126
131
136
133
129
130
134
140
125
121
124
126
122
118
120
128
135
133
124
115
114
122
130
129
119
108
105
117
131
134
129
127
131
133
132
127
127
131
129
126
126
132
139
141
135
136
138
133
127
116
115
127
139
146
144
139
136
139
123
117
120
128
130
122
113
116
126
132
126
115
109
111
120
126
122
112
110
118
132
141
142
140
139
140
139
137
136
130
120
115
122
135
148
144
132
123
125
128
125
117
113
123
138
143
138
126
126
135
136
124
118
124
130
126
116
110
117
131
136
132
120
115
119
122
122
122
123
133
145
152
151
143
140
141
145
145
136
125
113
111
120
134
140
134
123
116
122
130
131
121
114
115
121
120
118
118
123
130
148
131
119
117
121
124
118
113
118
128
135
134
128
122
121
123
124
125
128
135
140
142
141
137
134
134
137
132
121
113
113
117
124
127
123
117
112
116
128
136
133
122
116
112
108
107
115
131
137
129
139
131
123
119
120
120
120
122
122
122
120
119
122
125
124
121
121
125
127
124
119
121
127
132
130
125
123
118
109
109
119
128
132
127
120
115
114
117
125
130
124
119
120
120
117
117
128
144
146
130
127
126
128
128
126
126
127
126
122
115
107
111
121
127
126
121
126
130
125
112
105
110
125
132
130
126
123
120
116
118
126
134
134
130
127
125
120
118
116
119
123
127
133
138
137
135
132
138
141
135
125
126
126
128
134
140
139
131
120
112
113
121
128
130
127
130
136
136
126
112
105
115
126
131
130
129
134
135
131
128
130
132
131
129
127
132
129
122
120
122
131
139
144
148
144
138
131
124
128
139
133
130
125
127
135
145
143
130
117
116
122
130
133
134
137
143
142
133
122
115
117
126
129
127
124
128
136
137
133
130
131
133
132
128
125
126
129
132
134
135
137
139
138
138
140
138
131
125
126
135
135
130
127
127
130
135
134
125
119
118
122
123
121
128
139
146
138
124
114
115
126
131
130
123
117
119
127
131
131
128
129
134
136
134
126
121
125
132
137
137
131
125
122
125
130
136
142
140
132
123
126
130
131
126
122
124
129
127
121
117
115
112
110
114
124
134
133
121
111
112
123
132
132
124
115
115
126
133
130
119
115
122
135
135
126
121
122
131
136
131
124
119
122
125
127
133
142
148
136
119
121
127
129
123
118
123
135
137
127
118
117
120
117
114
116
127
135
132
119
110
116
130
136
128
119
120
133
139
130
111
103
108
120
126
121
118
123
132
137
133
126
127
131
131
124
121
128
137
135
123
126
127
126
121
123
132
142
140
130
126
131
137
137
129
123
128
139
139
125
111
114
127
134
131
122
123
131
132
123
111
108
111
111
108
106
110
122
134
138
134
131
129
130
130
124
117
115
123
131
132
132
131
128
127
129
133
136
135
133
136
139
141
138
135
129
127
126
125
123
122
124
127
128
123
119
118
122
119
115
116
120
121
112
100
97
103
120
133
138
132
119
111
117
129
130
122
113
116
127
131
130
133
132
130
128
125
125
130
134
138
135
127
122
122
121
116
110
111
120
131
135
129
120
113
113
118
121
120
117
119
123
123
116
104
99
104
117
129
132
120
104
99
112
130
135
125
116
113
118
118
125
129
127
121
117
119
126
131
133
130
123
115
111
111
115
116
113
112
116
125
130
126
117
113
117
126
131
131
125
120
119
119
117
114
110
109
117
122
124
117
110
110
119
128
128
122
117
115
111
106
122
123
119
115
117
122
130
134
132
126
121
118
118
118
121
124
124
121
116
117
117
118
120
125
133
139
138
132
124
118
114
115
117
118
121
123
120
116
117
123
132
136
134
128
122
118
119
121
121
115
122
119
121
126
129
132
132
132
132
128
127
128
130
129
127
122
120
120
119
116
113
113
121
135
145
141
131
120
117
118
119
121
122
124
131
131
122
113
113
130
144
148
139
129
125
124
123
126
130
128
120
117
124
134
137
135
132
131
132
131
127
126
128
130
127
120
116
119
122
121
112
110
120
133
140
132
120
113
119
127
132
134
134
136
135
129
123
121
126
135
142
142
136
133
133
129
122
121
124
128
118
115
119
126
132
136
137
135
132
127
122
119
121
125
127
125
121
120
121
119
114
112
116
124
125
122
120
123
127
132
137
142
147
145
134
125
124
131
139
137
132
129
129
132
130
121
114
113
118
123
118
112
112
113
121
136
144
141
130
121
119
121
123
126
128
126
123
118
116
117
119
119
117
115
115
122
129
135
133
130
130
139
144
142
132
124
127
135
137
131
125
127
127
124
117
112
114
120
124
124
119
113
109
112
122
135
142
139
126
120
123
133
137
135
129
122
118
118
118
122
123
122
116
111
115
122
131
136
134
130
129
128
127
130
129
129
129
129
124
123
124
125
126
119
114
118
129
133
130
123
119
113
115
121
129
130
129
128
127
126
130
138
145
142
129
117
115
122
129
127
122
116
114
116
119
119
119
126
134
138
130
119
114
118
123
125
124
124
122
121
123
123
123
122
123
130
135
130
121
111
117
113
116
124
128
126
121
125
132
138
138
139
142
140
127
114
112
121
130
126
117
114
120
126
122
112
108
117
134
140
131
117
112
114
113
112
114
122
128
127
123
118
116
121
127
130
128
114
102
99
116
111
111
116
122
126
129
135
145
148
143
137
137
137
127
112
107
112
122
123
119
122
128
130
122
111
110
122
132
133
130
126
124
119
112
110
114
122
129
130
126
122
116
112
116
119
117
109
101
105
116
110
106
107
116
127
140
148
152
148
139
135
134
134
126
113
106
109
117
124
129
132
130
121
115
115
121
124
123
124
131
137
135
127
124
127
128
123
117
120
131
132
122
111
110
118
121
119
119
122
117
112
107
108
115
127
139
147
143
133
125
126
128
130
131
126
122
117
117
125
133
135
127
116
112
115
118
111
108
116
134
143
137
126
126
137
136
123
108
110
126
137
133
121
119
126
129
128
127
130
115
116
118
118
119
123
129
132
126
118
114
117
119
125
131
139
139
129
120
121
128
130
123
117
116
113
103
93
95
112
133
139
129
119
119
126
128
123
114
111
116
128
133
131
128
128
128
127
125
124
110
123
130
129
122
123
127
124
119
115
114
118
119
120
129
137
139
130
120
114
115
116
116
116
116
111
99
92
96
110
120
125
125
116
112
107
113
123
126
117
113
116
122
124
123
123
127
127
121
116
123
118
117
125
130
128
126
128
132
133
130
128
130
129
125
120
121
127
130
125
122
120
124
132
135
132
121
111
110
120
134
142
140
134
128
126
131
139
146
145
137
127
119
119
123
124
128
135
140
135
127
118
118
124
128
131
136
142
145
136
124
118
125
132
134
123
113
110
115
124
131
135
138
142
138
130
118
108
110
123
138
149
148
142
133
128
126
129
132
132
127
117
116
118
125
127
126
120
122
127
133
122
119
125
130
131
134
138
138
131
117
104
105
117
130
129
119
109
106
115
129
140
146
144
137
128
126
127
131
135
139
144
147
148
142
132
125
122
121
120
116
114
119
130
137
137
131
121
118
123
131
120
119
129
136
133
123
120
126
130
121
104
97
107
126
135
131
121
115
114
118
125
132
133
126
123
127
134
139
135
128
126
133
144
148
145
133
125
120
119
118
122
126
132
134
136
133
134
131
124
123
110
112
126
136
133
122
119
127
134
131
120
113
120
132
138
138
135
130
122
112
109
114
120
116
110
113
121
131
128
118
113
118
132
146
148
144
137
129
129
129
132
128
122
121
126
133
138
136
129
122
107
100
105
116
122
121
122
129
135
138
132
128
131
138
140
137
135
131
122
111
111
120
127
121
108
104
115
127
129
122
118
120
127
133
137
141
138
139
142
142
135
126
119
124
130
133
131
128
126
131
119
101
89
94
107
119
123
126
130
133
128
123
121
127
133
136
136
129
121
117
125
138
143
130
115
112
122
131
130
131
133
133
130
122
122
127
134
139
142
142
134
126
128
139
144
136
123
114
119
140
139
124
104
99
108
119
124
124
124
127
120
112
108
114
123
135
141
138
131
125
131
145
145
131
117
117
126
130
126
127
133
136
131
120
119
123
128
130
131
128
125
126
131
138
141
133
121
113
117
129
145
149
136
122
113
116
117
121
123
124
116
113
112
116
124
136
145
145
132
122
126
140
141
125
110
112
122
127
121
118
123
126
124
121
122
126
124
121
120
121
124
126
128
127
126
127
127
124
121
106
131
149
149
132
117
112
114
120
123
122
118
118
121
123
128
135
141
135
121
112
121
139
142
125
109
109
122
127
124
119
118
118
119
121
128
133
125
119
119
125
127
125
123
125
128
130
130
129
126
101
114
129
136
133
127
127
126
126
124
122
118
113
112
115
122
129
131
125
119
118
130
143
145
130
118
116
122
128
128
124
119
116
116
124
138
141
130
123
125
135
136
128
125
130
137
135
128
121
126
111
110
115
123
134
143
147
143
136
129
123
114
104
101
107
116
124
122
121
126
136
142
139
132
127
127
128
127
123
125
124
123
120
119
133
144
145
132
122
124
135
140
139
137
139
142
136
122
117
127
124
120
121
126
134
142
146
142
136
131
124
117
109
109
117
125
125
120
120
128
140
138
125
116
119
131
135
127
119
118
123
124
122
123
133
142
142
133
122
121
129
140
148
150
147
142
133
122
121
131
131
130
127
122
118
122
123
125
127
130
132
131
126
126
129
132
133
126
121
123
127
125
119
118
126
135
135
127
117
114
119
123
123
124
129
136
138
134
126
125
130
136
144
145
144
139
133
127
127
133
140
136
124
108
100
102
108
112
118
126
135
141
135
130
128
129
131
131
126
122
121
120
124
128
132
136
135
128
120
117
121
124
126
125
125
129
132
133
133
133
132
130
126
127
133
138
136
128
126
133
147
143
123
103
99
108
115
116
117
122
130
135
133
129
127
123
124
125
127
127
127
126
127
125
125
127
130
131
128
125
127
133
132
124
119
122
126
129
129
131
132
128
118
117
126
135
133
128
124
134
149
145
127
112
112
119
125
123
122
121
122
122
123
126
130
127
121
115
116
121
127
130
127
121
117
119
125
130
132
134
139
145
141
124
110
109
116
124
127
127
130
132
129
125
124
126
128
129
131
135
142
137
126
117
118
121
120
120
123
123
121
118
120
127
132
132
124
116
110
112
118
127
131
128
123
120
122
125
131
136
142
146
139
124
108
104
112
124
128
128
130
137
140
132
123
121
126
131
131
130
125
119
114
120
126
123
117
112
116
119
121
122
124
127
128
128
124
123
118
115
116
125
133
132
127
121
121
124
128
131
134
138
136
126
115
114
120
126
128
128
127
131
131
127
124
125
128
125
118
114
116
112
113
123
134
134
127
118
115
117
122
126
133
131
124
119
122
129
132
131
129
129
129
127
124
122
125
127
128
129
131
133
133
128
127
128
129
125
120
120
120
119
117
120
126
131
128
117
107
106
125
124
124
127
134
140
141
136
128
125
127
133
135
132
124
120
120
127
134
138
138
131
126
123
124
132
136
134
131
131
136
136
133
129
129
133
133
127
120
120
119
118
121
124
129
129
125
118
114
118
131
131
129
125
125
135
144
148
143
135
131
125
122
123
123
121
115
116
123
135
138
131
121
120
130
140
139
133
129
131
136
137
132
130
129
128
131
135
133
127
123
127
134
139
134
126
123
124
128
130
129
123
118
116
118
125
134
139
141
137
127
115
109
114
120
118
113
109
116
133
137
131
121
117
126
134
136
132
127
124
123
122
125
129
129
125
123
131
137
132
125
126
134
141
138
129
125
126
129
132
130
118
107
110
118
122
119
122
125
130
127
120
115
118
122
122
119
112
117
126
134
130
123
115
111
116
124
133
134
124
111
105
114
127
130
124
117
115
123
123
123
124
131
137
136
131
126
124
125
130
144
127
114
113
119
119
114
112
116
126
131
132
131
130
131
129
124
115
111
113
119
125
126
119
111
108
117
130
134
125
113
111
120
129
129
119
108
103
106
113
120
124
130
135
135
128
125
126
126
127
152
139
129
124
119
119
113
114
119
125
133
134
136
135
131
127
119
110
104
102
105
114
125
130
127
119
118
118
121
124
127
133
138
135
126
113
106
107
115
121
122
123
131
135
134
129
129
135
132
125
135
131
129
127
124
121
118
120
122
127
129
128
129
129
125
121
115
111
111
110
106
110
123
135
140
135
127
118
116
119
128
136
138
133
122
112
112
122
135
136
123
116
120
132
136
137
141
145
142
129
120
114
114
120
127
130
127
123
124
126
126
125
125
126
124
122
122
126
127
125
119
119
126
134
137
137
136
133
127
124
121
120
120
122
122
121
126
136
143
137
123
111
110
124
137
142
144
143
140
133
128
117
105
109
122
134
132
129
125
126
125
125
126
128
130
129
129
131
130
126
124
127
130
132
131
134
140
145
141
130
119
109
106
113
123
132
140
141
142
137
125
115
115
126
138
142
135
128
128
132
144
132
117
111
119
130
133
130
125
126
124
122
122
128
133
132
123
116
114
119
125
130
129
126
125
130
139
141
137
129
120
114
109
113
121
133
141
142
143
139
134
126
124
131
139
139
129
120
121
126
141
139
130
124
123
131
133
129
122
121
121
118
115
121
128
128
117
107
108
119
127
129
120
117
119
128
137
137
130
124
124
124
125
120
118
122
129
139
144
147
139
130
123
127
136
139
133
126
124
124
121
130
130
126
127
136
140
131
120
116
120
121
117
114
116
118
119
118
119
123
124
120
115
112
114
125
139
143
136
126
127
132
134
129
118
115
118
126
141
145
140
129
118
120
131
140
146
144
133
122
111
119
121
122
125
136
144
137
122
116
119
125
125
116
109
114
129
139
135
120
113
118
125
124
119
122
136
143
139
130
129
135
136
132
119
115
115
122
131
138
136
128
116
116
126
138
146
145
135
121
116
116
119
123
127
133
138
136
125
117
116
120
125
121
111
112
127
142
136
115
107
117
136
139
128
121
124
128
125
119
122
128
132
125
119
117
122
129
133
136
130
121
116
119
128
135
133
131
126
121
124
122
126
128
126
122
122
128
129
122
114
115
123
128
120
113
119
129
128
116
109
115
130
136
131
124
123
122
116
112
116
121
123
121
117
118
127
136
140
133
119
109
114
128
137
134
123
116
119
124
125
126
128
126
119
114
116
128
134
131
122
117
124
133
131
123
119
123
127
123
117
113
113
115
120
126
136
135
129
122
122
123
126
122
118
119
126
134
135
123
108
103
114
133
142
135
123
115
117
123
122
123
120
117
113
114
123
133
138
136
126
120
123
129
133
132
128
123
124
128
127
119
109
103
110
125
139
146
144
138
134
131
127
124
122
122
122
120
117
112
108
111
120
131
135
130
124
119
117
115
116
115
117
118
120
121
124
130
134
132
126
123
123
126
130
128
122
115
117
126
133
128
118
107
111
120
130
135
137
137
133
129
125
124
128
128
123
114
106
110
117
125
127
126
123
121
121
122
119
115
116
114
119
128
132
126
119
117
121
124
124
123
125
127
122
115
106
103
108
121
129
126
120
117
121
122
120
117
117
119
120
119
120
124
132
135
129
118
113
117
122
128
128
122
118
116
118
123
125
120
122
119
123
131
134
129
122
117
117
120
122
124
126
123
120
113
109
108
110
114
113
114
117
125
128
124
118
112
110
112
113
118
125
134
140
136
130
128
125
124
124
123
121
122
121
119
121
125
125
123
127
126
123
120
123
132
139
133
124
119
121
122
119
117
120
126
132
129
121
113
108
114
123
132
130
123
119
121
121
118
113
118
131
142
139
132
127
130
133
130
126
122
120
123
126
130
133
130
125
119
119
124
119
111
115
131
146
142
126
118
121
125
121
114
118
129
139
136
127
120
121
130
137
134
126
120
120
129
128
118
110
113
124
132
134
129
126
127
128
127
128
128
126
124
128
135
139
135
126
120
109
112
113
112
116
126
134
133
122
116
122
128
129
123
118
122
128
129
125
126
131
138
137
130
121
119
123
127
126
118
108
105
109
117
123
127
129
126
121
121
127
128
129
125
124
129
134
133
125
119
107
104
110
117
122
121
120
122
122
121
123
129
134
132
126
119
119
121
122
124
123
126
124
123
122
120
120
121
124
121
116
110
110
115
122
126
127
126
122
120
122
124
123
120
119
122
129
129
125
116
115
107
111
121
125
119
113
118
126
131
126
123
127
134
133
128
122
120
118
115
114
115
119
123
120
117
114
117
124
129
125
123
123
122
123
122
123
127
130
129
125
121
115
112
116
123
132
132
126
117
118
116
118
124
126
118
112
118
133
138
128
119
122
132
135
129
120
117
115
116
118
122
128
126
115
109
112
121
127
127
126
132
134
130
122
118
121
126
133
134
136
126
115
109
116
130
140
135
127
122
115
117
128
133
128
118
113
118
130
133
129
123
124
131
130
120
109
109
115
123
130
132
131
121
111
108
117
125
125
122
123
131
134
128
122
121
125
123
122
128
137
137
124
114
121
131
133
124
125
133
111
118
131
137
132
122
115
118
124
125
123
124
127
129
125
116
109
110
117
128
133
131
125
118
113
113
115
119
122
125
130
130
125
118
121
127
128
119
109
112
129
139
134
123
121
121
115
111
120
137
111
119
130
135
132
127
124
123
121
120
121
123
123
120
121
124
125
122
122
122
123
120
119
118
120
116
107
107
120
135
138
127
112
110
120
130
128
118
106
106
119
133
134
123
113
107
107
111
123
134
115
122
125
124
124
125
126
123
122
121
124
122
115
108
117
128
136
129
119
115
115
114
115
119
123
118
107
105
117
134
131
117
104
107
118
125
125
120
114
112
116
125
124
117
104
102
112
126
130
126
131
135
141
148
146
128
111
103
107
116
122
123
122
123
128
130
128
122
117
116
122
128
132
136
136
133
121
111
110
118
128
133
135
135
136
134
128
126
126
128
125
112
101
102
111
122
134
139
137
130
124
129
134
135
129
118
111
114
117
117
116
116
120
129
140
144
137
123
108
108
117
127
134
139
138
130
118
109
115
128
138
141
140
145
147
139
128
123
123
126
119
111
104
111
125
142
151
145
133
126
134
131
132
131
126
120
118
118
121
122
118
110
107
114
129
144
148
138
119
110
114
122
132
134
133
128
124
123
130
137
141
142
141
146
149
141
124
114
115
124
128
127
125
127
136
145
150
143
132
129
142
132
129
133
134
130
122
119
125
128
123
112
105
108
119
134
146
150
142
128
116
113
120
126
127
128
133
136
138
136
134
132
136
143
147
141
127
116
115
123
131
136
136
134
134
138
142
142
137
131
134
120
118
126
135
134
127
125
128
131
127
122
126
131
134
134
138
145
147
137
119
112
116
123
123
124
126
131
135
127
121
121
128
138
144
142
135
129
125
125
125
123
123
126
132
138
140
140
138
133
125
113
110
115
123
132
135
134
131
130
129
133
143
154
154
145
136
131
130
126
120
117
123
126
121
113
112
124
132
127
115
111
120
135
141
137
133
134
141
138
126
108
105
118
137
145
140
131
130
128
132
131
124
118
122
131
137
135
127
125
127
132
139
147
152
149
141
130
122
120
121
126
133
129
115
105
105
120
131
128
117
114
122
135
138
133
129
132
144
147
132
109
104
120
141
145
134
122
120
123
148
156
148
136
130
131
135
129
122
121
125
126
125
124
127
134
139
141
136
129
128
130
133
127
114
107
112
123
126
124
122
125
132
138
137
133
130
130
134
138
133
123
118
126
133
132
123
119
120
123
149
158
155
144
134
129
124
120
120
122
125
125
118
113
112
120
132
143
141
130
122
122
129
126
120
119
124
127
125
124
128
135
136
133
130
132
130
122
117
120
126
131
134
133
132
124
121
124
129
131
141
140
138
132
127
119
116
117
120
124
126
125
124
121
119
119
124
129
126
118
112
119
129
132
124
122
127
130
129
129
133
134
125
118
118
130
131
120
109
115
126
136
140
138
134
131
128
126
130
134
141
132
125
120
117
118
120
123
123
123
122
121
125
132
132
128
119
113
111
115
120
129
134
130
121
115
119
125
128
129
128
123
116
114
122
139
143
132
124
125
134
136
132
129
135
140
135
124
120
127
141
135
129
124
120
124
129
133
129
124
120
118
125
137
142
134
120
109
111
124
134
136
130
121
114
114
118
120
123
124
121
118
115
119
133
150
154
147
140
138
137
134
125
123
134
142
138
125
118
127
129
129
132
132
131
130
133
133
133
132
131
129
133
140
144
139
128
116
117
124
129
126
116
114
120
127
130
124
120
120
120
121
121
124
135
148
152
147
142
136
132
132
129
129
133
138
138
134
131
132
116
112
118
127
131
131
128
127
130
137
144
148
144
140
137
137
134
129
122
116
112
107
108
114
129
140
139
129
119
117
120
123
121
122
127
138
146
144
135
128
129
134
136
134
129
132
134
134
132
133
119
110
108
115
123
130
128
125
122
130
142
150
145
132
123
124
131
136
130
120
111
109
112
117
125
135
139
134
124
118
118
121
118
113
119
131
142
136
127
126
134
136
132
124
124
129
130
122
118
125
132
130
120
116
123
131
133
126
118
119
127
136
135
128
120
120
126
134
135
131
128
127
125
118
112
120
134
141
137
125
121
120
117
110
112
124
131
131
124
124
131
132
123
116
123
133
130
118
112
122
135
144
134
125
124
130
133
129
124
120
121
126
129
126
123
123
127
129
129
128
130
136
134
121
110
114
131
146
149
140
135
131
122
110
103
111
128
133
128
124
124
128
129
126
128
131
128
124
121
123
127
134
129
123
118
122
126
128
126
125
128
129
126
123
124
130
133
130
117
112
116
128
133
129
119
119
127
138
143
142
138
139
128
111
100
107
128
142
136
123
117
128
137
135
128
122
125
127
127
123
119
117
115
116
119
121
121
120
122
125
130
128
122
118
122
131
137
132
118
110
114
122
127
123
118
117
120
123
123
123
127
132
129
116
105
111
130
142
134
120
116
125
129
123
116
117
124
124
116
112
117
115
118
123
126
127
125
121
120
122
122
122
118
117
121
129
136
135
127
121
119
123
122
116
110
111
115
115
109
106
114
124
128
123
118
122
132
132
123
115
113
116
111
105
110
125
131
123
109
107
117
124
129
131
129
132
134
132
127
124
124
123
120
119
121
128
132
132
127
122
119
120
122
122
119
120
123
123
117
113
116
124
128
127
125
126
130
126
120
113
111
110
108
113
122
134
138
130
120
115
120
132
137
131
128
131
135
136
130
130
132
132
127
120
119
120
123
125
124
120
117
118
122
126
132
132
132
131
129
128
129
130
131
131
126
119
120
126
130
124
116
115
123
131
130
125
124
126
125
119
125
131
129
124
125
131
133
128
125
128
136
134
127
120
116
112
115
119
126
128
124
117
116
119
124
127
128
129
131
130
125
124
127
129
124
115
112
125
136
136
130
128
134
135
124
109
106
113
120
121
128
124
118
117
125
132
132
126
121
122
127
127
124
120
116
114
117
122
130
133
125
116
112
111
109
107
110
120
125
122
112
107
114
121
121
114
107
113
123
130
132
131
134
132
120
109
109
114
120
121
129
125
119
119
124
128
128
126
121
119
120
121
122
121
121
121
123
123
123
119
114
113
118
119
111
101
102
115
122
121
114
112
118
123
125
120
112
107
107
112
119
127
133
134
130
125
124
126
124
125
128
128
131
131
123
117
115
119
121
120
123
124
126
123
122
121
118
115
110
104
102
109
124
135
132
121
113
115
122
126
129
134
138
137
133
127
122
118
113
111
114
122
134
142
142
138
134
130
124
123
119
123
132
135
129
120
113
114
118
125
131
132
129
126
125
123
117
112
109
111
112
117
127
137
141
137
128
124
123
126
131
136
138
138
134
127
126
132
136
133
124
117
123
134
140
139
137
132
125
121
118
116
118
127
133
132
124
121
123
132
136
134
129
130
130
126
119
118
124
132
134
130
128
130
134
134
130
128
127
126
119
115
117
124
127
127
127
135
145
144
129
112
105
115
127
137
139
135
127
120
129
120
112
114
125
132
131
132
135
138
134
127
125
128
129
123
116
119
131
143
144
137
129
127
125
123
122
126
132
133
122
109
105
114
124
129
128
128
133
131
121
108
101
107
120
134
138
134
126
119
138
131
121
114
116
120
125
131
135
137
129
120
117
122
122
113
104
107
122
134
135
128
123
123
121
121
121
125
131
134
131
121
112
113
121
127
128
124
122
120
118
112
110
117
128
133
129
124
123
120
134
134
127
122
119
122
124
124
125
131
131
123
117
117
117
112
104
102
114
125
126
116
111
113
120
126
129
127
123
123
127
128
122
114
112
117
120
120
123
128
130
126
119
122
131
133
127
117
120
124
125
126
124
122
126
133
132
124
124
137
147
141
126
118
120
120
118
116
118
123
119
113
110
113
117
126
135
131
121
114
121
128
127
117
111
113
116
116
123
134
142
133
119
114
125
133
133
124
123
124
123
124
121
120
124
131
131
130
133
143
148
143
129
122
121
121
126
130
128
122
116
117
122
122
119
124
133
132
122
114
120
128
131
124
122
122
119
113
113
130
140
133
119
109
118
133
138
131
123
120
123
124
126
126
121
116
115
120
126
128
122
118
122
126
122
114
118
127
130
120
112
116
128
130
123
123
130
132
124
116
119
127
134
135
137
131
122
112
111
120
130
129
121
118
126
133
133
126
121
114
122
121
127
125
114
101
99
108
114
106
95
100
120
135
130
115
114
125
131
120
107
105
117
123
125
124
129
132
127
118
118
127
136
144
140
132
122
113
112
117
119
122
124
131
135
133
124
115
116
118
121
118
117
114
108
102
106
114
117
109
101
110
132
146
144
132
127
132
135
125
109
103
108
119
124
125
129
132
130
124
124
130
139
144
140
129
122
115
114
115
115
117
122
130
134
130
123
117
118
123
119
116
112
114
115
116
123
132
134
131
124
125
133
142
143
139
134
134
133
131
123
117
116
117
121
120
122
127
131
135
136
137
137
134
130
127
120
115
112
114
118
119
119
119
122
125
128
126
124
124
118
116
121
130
130
124
122
129
136
137
130
125
124
127
129
128
125
121
125
129
132
128
121
114
111
110
113
117
126
134
139
137
129
125
127
129
125
119
116
118
122
125
121
115
112
116
123
128
128
124
119
122
131
141
135
117
104
105
116
124
124
121
122
121
120
117
114
112
117
125
127
123
114
106
106
110
113
114
118
124
128
128
124
121
125
130
130
127
125
122
123
123
121
117
111
110
117
125
129
124
130
130
131
132
126
113
100
98
104
116
123
126
124
122
120
119
120
120
119
119
117
116
114
115
119
121
120
121
119
119
120
120
120
120
122
124
126
129
129
122
120
119
122
122
118
115
120
128
129
123
136
139
131
121
118
119
119
116
116
122
131
133
125
117
118
125
133
132
123
117
116
121
132
137
136
131
129
128
127
121
114
114
116
116
113
113
119
124
126
123
121
124
125
126
127
131
136
136
127
119
129
139
134
122
118
124
132
130
121
121
126
128
120
107
109
122
132
130
121
117
121
134
146
146
137
129
127
131
129
119
106
102
104
106
107
111
120
128
130
129
129
129
126
125
129
138
141
136
124
118
111
127
134
130
122
121
123
123
117
114
117
121
118
110
108
114
120
119
117
116
124
135
140
136
127
123
121
124
119
109
101
100
101
106
109
118
128
134
137
137
133
131
126
123
126
129
128
124
121
121
110
116
126
131
124
116
111
116
120
121
121
123
124
122
118
120
119
117
114
114
120
126
124
122
121
121
120
115
107
105
106
114
121
122
121
122
127
133
136
136
130
124
119
115
116
116
117
121
126
128
122
118
123
129
126
115
110
119
133
138
131
122
121
126
132
134
130
122
115
111
115
118
116
115
119
124
123
117
109
110
117
127
133
132
125
120
119
125
130
133
129
121
114
109
110
115
125
135
140
136
130
128
130
133
129
116
111
120
135
139
128
113
109
120
132
137
133
125
118
117
121
121
118
114
115
121
128
128
122
113
115
126
137
134
124
115
112
117
126
132
133
127
114
107
112
124
134
139
140
135
128
134
144
145
134
117
106
110
121
125
118
107
106
116
122
122
120
120
125
129
130
129
122
114
112
118
128
136
129
116
111
119
130
130
121
116
115
115
119
128
134
131
119
113
118
126
124
118
119
130
119
132
148
153
141
121
106
103
108
115
116
116
118
118
116
109
107
116
126
131
131
126
122
121
120
118
122
127
131
126
120
118
118
118
119
122
120
113
107
111
121
126
123
118
119
119
108
99
106
127
117
129
141
148
143
128
116
110
112
119
124
126
124
118
115
110
110
115
121
125
123
120
120
126
131
125
116
115
130
141
136
119
107
109
120
128
126
112
99
98
109
121
121
121
118
116
111
108
116
128
123
126
127
129
129
127
124
120
120
124
128
128
121
116
115
118
121
118
118
119
120
118
116
122
133
132
122
117
128
140
139
121
108
110
124
131
126
114
105
104
110
120
125
123
118
116
120
126
128
130
127
130
134
135
133
124
115
111
109
107
107
109
111
117
129
139
142
139
134
131
128
125
121
125
133
134
135
133
135
130
122
113
112
118
127
124
122
122
123
124
119
110
101
103
112
120
127
127
125
124
118
121
127
128
124
115
108
104
102
106
114
118
118
119
132
147
152
142
126
116
112
108
112
119
129
131
127
127
135
137
128
115
112
121
131
131
127
122
125
126
121
116
111
114
121
130
140
138
131
126
126
124
128
128
125
119
115
112
110
117
124
127
121
112
119
137
150
146
130
117
110
109
112
116
121
123
120
119
123
127
127
121
118
124
135
135
129
122
125
135
143
143
135
125
117
118
128
134
133
131
134
133
132
131
130
128
129
127
125
124
124
123
122
116
117
128
141
149
145
133
125
121
121
121
123
127
127
122
116
117
123
126
125
124
125
127
124
121
123
134
146
149
141
124
110
106
116
130
134
134
131
133
137
135
135
131
134
138
137
130
119
121
130
137
136
131
133
139
142
137
132
131
133
135
134
136
134
129
122
121
127
131
129
125
118
117
115
116
118
121
122
121
121
118
117
118
124
130
134
134
119
132
143
144
139
135
137
141
139
130
122
126
139
152
154
144
132
123
121
123
126
133
141
143
137
132
125
128
132
136
134
131
130
130
128
119
113
110
114
111
104
95
100
115
127
130
126
129
133
134
119
135
147
146
138
134
137
138
135
131
128
132
138
144
150
148
135
120
111
114
124
134
140
139
130
121
113
119
130
137
133
130
133
144
147
134
116
110
115
120
113
102
102
114
126
123
118
120
129
134
129
138
142
138
133
132
132
132
129
128
127
129
130
131
135
137
134
130
123
122
127
129
132
129
128
123
119
119
119
123
127
133
141
149
151
139
123
112
116
128
131
122
118
118
120
115
110
116
128
134
137
133
128
128
129
130
128
126
124
126
126
125
124
123
123
127
133
137
133
126
122
121
121
124
131
140
141
128
117
116
128
138
140
133
131
129
124
115
112
122
131
133
130
126
123
119
117
121
130
137
143
129
120
124
131
133
127
122
121
124
126
126
125
125
125
127
129
131
128
123
119
118
119
121
131
143
147
138
126
125
136
139
130
115
115
125
126
117
109
114
125
133
133
131
134
133
129
127
131
138
149
137
128
125
127
127
123
119
119
123
124
123
127
133
138
136
127
122
120
122
123
122
121
122
123
128
129
128
128
132
137
134
124
115
119
133
134
127
118
122
130
133
130
130
136
141
137
127
123
129
144
142
137
129
121
115
115
116
119
122
124
125
131
141
144
138
125
116
121
129
132
127
123
124
124
120
113
112
117
125
127
123
123
127
133
137
136
132
134
138
137
131
124
121
130
139
139
131
124
129
120
127
132
131
124
118
117
119
121
123
125
130
136
143
141
131
123
120
125
131
128
121
120
126
135
134
121
112
108
113
117
118
123
127
132
129
128
131
136
137
132
124
118
119
122
131
136
137
135
132
105
107
118
132
139
140
134
128
123
121
125
133
139
136
128
122
125
128
128
125
117
109
112
124
138
143
134
120
110
112
118
123
122
121
124
127
128
129
125
122
120
119
118
116
117
123
131
136
136
133
111
110
119
134
150
155
148
136
123
118
121
131
132
124
118
118
129
136
132
122
110
107
109
116
126
133
133
128
120
118
121
126
121
117
120
132
138
132
117
113
121
126
123
117
116
122
127
127
126
125
127
132
133
138
147
151
146
135
125
119
121
126
127
121
115
120
129
135
129
118
112
116
120
116
113
119
130
135
130
122
119
119
118
115
120
132
141
135
125
123
130
133
130
122
124
129
129
123
117
120
132
140
137
134
132
133
131
129
126
125
126
126
122
118
114
120
130
135
122
113
113
126
135
130
119
116
128
140
141
130
118
113
116
119
124
133
145
147
136
125
122
126
131
133
135
132
127
122
119
120
123
126
125
123
123
124
129
128
126
125
126
123
116
109
112
126
138
138
123
110
113
128
140
138
128
124
129
141
144
134
123
120
122
125
129
135
147
150
136
113
103
113
129
136
129
123
123
123
125
126
120
116
119
122
123
127
131
130
125
122
118
113
105
104
115
132
146
142
127
116
115
122
127
127
125
125
127
127
127
124
124
130
131
129
127
133
143
141
124
105
101
114
123
122
115
114
121
124
123
124
118
119
121
123
126
129
134
134
127
121
115
110
107
110
123
140
147
141
130
120
118
119
118
116
115
118
121
118
112
111
118
131
133
127
121
126
138
138
125
114
115
121
117
109
111
119
131
128
120
119
115
123
124
123
121
124
134
134
128
123
123
125
126
127
130
137
141
137
129
119
116
119
125
124
118
116
119
122
118
113
117
124
127
124
122
126
133
137
133
125
119
117
113
114
121
132
137
130
121
120
113
127
132
124
118
121
126
127
123
125
133
144
145
137
129
126
127
130
127
118
115
118
130
134
130
122
123
128
131
130
127
125
129
130
126
122
123
132
137
133
122
114
115
125
128
130
128
127
122
119
116
133
139
133
126
123
121
114
110
121
135
145
144
133
123
116
116
125
129
127
120
116
123
131
133
128
121
123
130
133
131
131
132
135
128
116
107
118
132
136
127
118
117
123
120
115
115
121
122
119
120
131
137
134
131
129
123
113
110
116
126
129
124
117
113
112
118
127
137
134
123
115
117
128
132
126
118
116
120
122
122
122
127
129
124
115
110
114
127
133
130
124
116
111
108
109
118
125
126
122
115
123
127
124
121
121
122
123
119
118
120
119
113
105
103
112
123
133
138
133
122
117
124
132
131
123
117
118
122
119
116
115
118
121
121
126
125
125
125
126
126
121
114
109
109
118
128
130
127
126
112
120
127
124
113
108
114
121
123
124
129
127
121
110
107
115
124
132
133
128
123
125
133
137
131
123
121
127
132
130
123
121
119
121
124
129
133
130
123
118
118
121
121
121
122
125
126
124
119
126
119
125
132
128
119
110
108
114
118
125
132
134
128
123
123
125
124
122
122
125
128
127
129
130
126
121
119
124
130
130
125
123
124
128
130
128
125
122
123
124
126
129
130
132
128
125
123
116
113
119
129
132
134
134
129
120
114
114
119
127
131
128
127
132
136
133
122
117
122
131
135
128
122
119
119
114
107
107
112
119
120
117
121
130
133
126
116
114
122
130
134
132
129
124
121
122
125
123
116
114
127
132
135
135
130
120
117
122
130
135
131
123
125
131
132
124
117
119
131
140
137
126
117
118
119
111
98
94
104
118
119
115
118
125
130
127
118
112
114
119
124
123
119
113
112
120
128
130
124
113
115
125
134
135
126
118
118
127
134
136
132
126
126
126
121
112
112
118
133
137
125
115
112
121
125
116
106
104
111
117
119
118
118
122
127
128
122
112
110
111
115
120
118
116
118
122
127
129
124
119
112
116
124
127
125
121
120
122
125
135
135
134
128
126
121
115
114
117
123
123
111
104
110
121
127
127
125
121
117
115
116
118
121
121
124
127
123
112
107
113
123
128
124
123
128
129
124
119
122
128
124
122
119
119
121
123
119
114
121
136
145
137
126
126
133
132
126
118
116
117
116
115
118
123
125
127
133
129
117
106
109
117
122
121
124
129
126
112
104
114
129
133
125
121
126
126
120
115
122
137
139
134
123
117
116
115
108
110
126
144
147
134
122
128
140
140
130
119
117
123
130
133
129
123
116
118
126
123
112
103
108
115
119
119
125
133
129
112
103
113
127
131
124
115
117
116
115
114
125
138
136
135
129
122
114
104
99
107
126
138
133
122
121
132
140
133
123
118
122
129
134
133
127
119
110
114
121
122
113
105
107
113
117
121
125
127
121
109
105
114
127
133
127
120
115
111
109
112
123
130
128
124
121
118
110
102
100
107
117
117
111
114
127
141
140
127
121
125
133
133
129
124
121
117
113
114
119
125
122
114
110
115
123
129
128
122
114
109
114
125
135
139
135
128
117
111
106
109
116
121
130
120
111
107
106
109
115
120
118
110
106
117
132
143
138
127
127
135
143
138
129
123
125
128
124
119
117
122
125
122
119
124
134
139
132
120
113
112
118
129
138
140
135
126
118
115
116
115
115
118
134
126
117
115
118
123
130
132
131
126
121
125
131
132
130
126
129
137
139
136
129
128
133
137
133
122
114
114
120
124
128
132
136
135
129
119
116
116
121
130
137
136
127
117
116
124
130
127
121
121
129
130
133
138
137
131
129
132
137
136
130
125
122
121
121
122
127
131
131
127
123
124
128
130
124
118
112
111
116
122
130
134
130
125
119
119
123
128
132
134
137
130
120
115
116
126
135
136
131
126
119
123
133
143
137
125
115
118
126
129
125
121
122
121
122
124
128
131
129
123
119
118
117
113
112
116
116
116
117
123
132
133
126
117
114
118
127
137
144
143
136
127
122
119
117
117
126
133
134
129
119
114
118
124
124
114
105
107
116
125
124
124
123
124
124
126
130
132
129
128
124
122
117
111
112
117
123
125
127
132
136
134
124
113
106
107
118
130
135
133
128
126
128
127
117
112
118
127
129
125
128
121
117
114
115
112
109
110
118
129
132
127
122
120
121
122
124
124
126
128
130
129
125
122
120
121
127
133
135
135
132
130
122
111
103
102
110
116
118
117
120
127
129
126
117
115
120
125
125
120
135
138
136
128
120
119
116
119
120
127
130
128
120
117
119
121
118
112
113
118
124
127
128
123
119
121
127
133
133
124
117
116
119
114
107
108
114
118
120
120
123
126
124
118
117
120
123
124
122
120
131
147
153
146
132
120
118
121
121
120
124
127
125
125
124
124
120
109
106
109
117
120
122
120
117
118
120
122
119
113
109
114
121
122
117
116
121
129
135
137
130
124
119
116
120
124
122
120
119
123
128
140
150
145
129
117
116
123
125
124
126
128
131
131
130
130
128
118
111
110
117
119
119
117
118
121
119
115
109
111
116
124
129
128
119
114
117
127
138
140
131
123
117
121
124
122
118
117
122
126
126
129
132
132
122
113
115
126
133
135
128
126
127
130
131
133
130
119
114
114
120
120
115
114
123
131
130
120
111
112
119
126
127
124
116
110
109
116
128
133
129
122
119
121
122
120
116
121
129
128
131
130
129
121
115
114
120
128
134
131
122
114
114
120
125
128
123
116
115
119
125
121
113
111
122
138
143
135
120
110
111
119
125
125
116
110
109
114
125
131
131
127
122
121
120
115
114
118
125
128
138
137
128
120
116
116
120
126
124
117
112
106
107
115
120
122
118
115
119
126
130
123
114
112
120
132
141
138
124
111
106
115
130
130
122
116
117
122
124
129
132
133
128
121
119
115
110
107
111
118
134
133
127
123
123
122
119
116
113
113
115
114
115
119
123
121
118
117
121
125
125
123
119
120
121
122
125
127
125
118
116
119
126
125
121
122
124
122
118
117
122
126
126
122
122
123
114
106
104
114
122
121
125
131
135
129
118
110
113
121
126
125
124
125
126
124
121
119
121
122
122
121
118
120
122
121
117
117
123
129
128
122
115
109
116
124
127
120
110
107
111
116
119
122
128
134
130
121
114
116
117
120
126
134
136
128
117
110
116
125
129
125
124
124
126
126
123
119
120
125
128
122
113
110
117
123
121
118
120
127
131
125
112
109
115
120
122
118
116
117
118
118
117
123
130
136
133
127
121
123
108
104
108
113
117
118
122
125
123
119
117
117
119
124
129
138
143
145
145
140
128
116
110
119
130
135
137
140
142
138
128
120
119
119
116
109
113
127
137
136
124
115
113
119
125
127
125
124
123
126
107
102
110
120
126
127
126
122
117
120
129
132
128
122
125
136
138
135
132
129
123
114
113
121
131
133
132
133
138
138
126
113
111
116
118
115
117
126
135
130
119
114
117
123
125
124
123
125
125
126
115
115
120
126
127
128
128
121
115
120
130
138
131
122
120
129
129
122
117
121
130
130
124
121
121
124
121
116
115
117
115
109
107
113
121
127
130
134
134
128
125
125
126
120
108
101
105
114
120
120
115
123
131
130
128
127
129
130
125
123
123
126
125
122
122
127
127
121
115
119
133
139
132
120
115
120
120
110
100
102
111
117
114
111
114
126
135
138
139
135
134
134
126
112
96
88
94
104
114
115
108
127
143
144
135
126
128
136
139
131
123
121
123
126
126
127
127
122
116
115
124
133
134
127
122
126
125
118
109
114
127
134
125
112
108
118
126
134
135
134
131
127
120
111
102
99
103
110
116
119
107
130
152
153
140
126
124
132
138
135
131
129
129
128
126
123
123
121
117
117
123
131
137
138
136
133
126
119
124
137
148
143
127
117
120
124
122
117
113
113
116
116
121
119
114
110
111
120
128
128
111
130
142
141
131
120
120
126
129
130
132
139
138
130
124
120
119
120
120
124
131
135
139
142
141
133
121
117
126
141
146
138
128
130
137
135
120
106
98
103
111
118
126
126
121
113
111
119
130
130
114
117
120
117
113
115
121
128
131
130
131
137
141
138
129
124
123
122
124
125
129
130
131
134
136
133
125
120
118
125
129
129
128
130
132
129
117
108
110
117
123
125
125
125
124
118
115
116
124
128
116
104
101
107
112
119
128
133
132
129
123
125
131
135
133
129
129
128
128
124
122
120
119
119
125
132
134
127
117
116
123
129
127
118
114
114
118
121
124
128
128
118
112
116
125
129
125
118
117
121
117
103
103
116
129
133
130
129
126
124
118
113
117
123
129
130
132
132
129
126
123
119
114
112
119
131
137
134
124
125
133
137
125
111
103
110
120
125
125
123
121
115
110
113
125
135
134
124
117
115
117
115
116
127
137
136
130
125
123
124
122
114
110
111
120
127
131
130
130
130
127
121
116
117
126
133
133
131
129
137
142
141
128
118
113
114
117
114
114
118
125
129
130
128
129
134
137
129
120
113
116
119
123
130
134
135
131
126
124
127
128
124
114
111
111
114
117
120
125
128
124
119
118
129
140
140
130
120
118
127
131
130
128
129
125
114
104
104
113
126
137
143
145
141
135
133
133
130
123
119
115
120
124
130
134
136
133
127
122
119
120
123
122
117
109
99
99
107
119
124
122
118
122
136
147
145
129
112
106
109
116
119
125
130
129
115
104
108
124
136
135
132
133
135
134
133
130
131
128
126
123
126
131
137
141
139
135
126
112
101
99
109
120
120
112
102
101
110
122
129
128
126
125
134
142
140
128
114
109
113
120
124
125
126
124
121
121
125
130
130
122
114
111
117
125
128
127
129
131
131
132
136
137
138
141
137
133
126
112
98
91
101
115
120
122
120
121
123
125
127
129
130
129
129
131
129
125
118
119
125
132
136
128
120
119
126
135
137
133
127
122
118
111
109
114
120
126
130
130
128
136
136
134
135
134
133
132
129
125
119
113
114
118
119
124
129
130
125
116
112
117
125
131
130
125
121
121
120
120
122
126
130
126
123
121
126
136
139
137
137
137
133
129
121
118
121
126
131
132
127
131
124
121
123
131
134
134
132
133
132
130
124
119
117
116
120
122
117
106
102
108
123
137
136
127
119
119
121
121
115
109
111
122
135
138
136
138
141
140
136
132
131
133
131
129
127
127
131
131
129
124
117
116
121
130
138
137
132
125
120
118
116
111
108
111
117
122
121
117
117
121
130
137
135
128
121
122
128
132
124
110
111
127
147
154
147
141
140
131
115
104
107
120
127
129
124
124
125
127
129
127
124
123
120
127
133
136
132
118
107
102
102
103
108
118
128
133
134
134
135
132
128
125
127
128
127
128
134
139
136
131
131
137
143
143
139
140
134
121
103
96
103
111
116
119
119
119
120
120
122
133
132
124
116
114
120
131
133
124
110
105
109
113
121
128
137
141
141
139
136
129
121
118
123
127
130
130
131
134
139
144
145
134
126
120
129
139
137
126
118
118
120
117
111
110
113
117
117
117
118
131
125
115
102
99
109
126
134
127
120
119
127
133
133
128
128
133
136
132
125
119
121
127
131
127
124
123
126
132
136
138
134
124
114
118
131
146
150
144
138
134
130
122
115
112
114
114
114
117
120
124
124
116
102
97
106
122
129
125
123
127
138
144
137
125
116
119
127
130
123
117
123
132
136
130
121
118
122
129
132
131
125
120
121
127
134
137
141
141
136
129
121
120
122
124
122
117
115
117
121
122
130
132
120
109
107
113
119
120
124
129
132
136
133
126
117
116
123
130
129
121
118
123
131
137
133
128
124
125
127
129
128
132
134
133
125
118
120
126
128
125
118
116
123
127
128
127
124
121
118
123
134
139
132
119
110
111
112
116
122
127
126
123
124
123
121
120
123
129
129
122
115
116
125
137
143
140
133
123
121
124
133
138
138
130
123
118
122
129
131
127
120
112
110
117
127
136
137
128
120
123
130
136
128
118
113
113
115
117
124
129
129
122
116
116
121
125
126
128
124
120
117
121
125
128
131
137
138
131
123
119
125
128
124
120
125
133
135
137
133
129
122
110
102
106
122
135
139
133
127
124
130
135
125
115
114
121
126
131
135
140
137
127
113
111
120
128
132
129
124
121
123
128
128
118
111
119
132
139
131
121
116
113
111
114
123
129
131
125
124
127
125
117
111
113
122
127
124
125
130
132
136
136
125
114
113
121
128
133
136
139
135
124
114
115
121
127
127
127
125
122
122
125
126
118
111
110
119
130
130
124
116
115
119
121
121
116
111
110
118
128
137
136
131
125
121
116
113
114
124
135
138
138
127
117
109
109
115
123
127
125
122
118
119
123
125
123
119
121
124
123
120
119
122
127
124
113
108
111
118
121
120
123
128
128
120
108
107
111
124
135
146
147
136
121
112
110
114
115
121
122
131
138
135
122
105
99
105
114
120
121
120
120
123
125
125
124
122
123
125
123
118
117
121
127
126
116
107
104
108
112
113
121
127
129
122
116
115
120
124
133
139
138
125
105
99
108
117
123
121
103
118
136
141
128
111
106
113
118
122
124
129
131
129
125
121
125
129
132
128
118
114
118
124
127
125
120
116
112
103
97
102
115
126
130
131
128
125
123
122
126
131
127
113
101
100
111
119
124
124
100
113
128
135
129
126
127
128
126
123
125
130
135
133
126
120
122
129
135
129
116
112
119
128
130
128
130
131
122
104
95
104
123
136
142
141
134
122
115
118
126
130
126
116
115
117
120
119
121
127
119
123
123
121
123
128
129
123
119
118
118
120
123
132
134
128
124
124
129
132
127
124
126
129
127
128
132
133
127
115
112
120
133
142
144
145
135
118
104
108
121
130
127
126
130
131
121
116
122
135
133
134
124
118
117
118
113
108
111
118
118
111
112
125
140
140
129
120
123
131
139
140
135
126
117
115
117
118
119
120
126
131
128
126
128
133
129
117
105
106
115
122
127
130
130
123
114
114
125
139
126
128
124
120
120
116
109
108
120
130
126
115
111
123
139
142
132
118
116
126
137
142
135
121
108
101
100
101
106
115
122
123
115
106
107
113
120
120
118
116
117
119
123
123
117
108
103
111
125
138
117
118
119
119
121
123
122
126
133
138
133
124
120
123
131
136
132
125
122
127
134
136
132
121
108
102
101
107
112
115
113
114
113
109
106
108
118
129
138
138
132
127
123
114
107
101
102
111
121
129
128
124
119
117
119
125
132
135
135
134
130
125
121
120
122
129
134
137
136
133
132
131
128
125
116
112
118
125
128
122
114
116
124
127
124
120
123
133
142
142
140
132
125
117
113
114
117
117
118
120
140
137
129
122
121
123
130
131
130
129
127
125
122
115
115
123
134
142
143
135
126
123
125
125
122
120
125
131
131
122
116
122
131
132
128
122
124
129
131
129
129
129
126
126
130
136
135
127
119
116
134
134
133
133
129
126
126
129
130
129
128
126
124
117
114
119
131
138
138
127
119
118
123
126
125
125
124
122
119
117
118
124
127
124
122
121
125
130
131
125
119
117
121
129
137
143
141
133
122
116
116
117
122
131
135
134
132
133
134
128
124
124
126
124
120
118
125
132
130
125
122
124
129
129
128
127
124
119
116
118
124
126
123
117
117
118
126
135
140
134
123
118
121
129
131
130
129
129
125
117
108
100
106
120
130
132
131
131
132
128
122
117
121
123
121
119
120
124
129
132
134
137
134
128
122
122
124
124
126
129
131
128
122
114
114
114
119
124
130
132
130
129
131
130
121
117
118
126
126
119
118
106
106
113
122
120
117
119
128
130
123
115
114
119
123
121
117
119
128
138
142
138
127
115
109
112
122
131
133
131
129
127
125
121
117
113
109
105
105
114
124
133
134
128
118
115
117
122
124
121
130
128
126
123
120
113
109
113
122
129
128
123
120
125
130
128
121
120
128
136
136
126
115
107
105
109
118
125
126
119
114
121
131
137
131
121
111
103
99
107
118
124
124
119
118
121
121
121
120
122
135
142
142
135
124
119
119
121
122
124
127
130
132
135
137
137
131
125
124
125
122
115
113
110
111
114
117
118
118
114
114
124
137
143
136
123
112
107
110
115
119
121
117
116
119
123
122
120
119
120
130
138
140
136
127
124
129
130
124
118
119
126
132
136
136
137
133
125
119
116
117
117
118
120
124
123
118
115
117
120
125
129
134
136
128
116
110
110
116
122
126
123
125
124
126
123
120
120
121
118
120
124
127
126
120
118
126
130
124
114
111
118
127
130
130
128
124
116
113
114
119
121
122
125
132
137
130
121
118
120
122
122
121
120
118
113
108
111
119
124
125
125
129
133
130
122
117
118
124
119
122
124
122
114
109
112
122
127
122
113
110
116
125
128
125
120
113
108
112
120
128
125
120
123
135
142
137
126
115
110
110
112
114
116
116
116
119
122
126
127
125
128
133
137
133
122
114
111
115
118
132
130
118
103
101
111
122
126
122
116
114
119
122
122
123
121
116
111
113
123
132
127
119
117
123
129
130
122
114
107
108
117
121
123
122
123
131
138
136
129
128
133
140
141
134
123
112
107
106
111
137
125
106
99
109
123
129
126
123
123
124
121
118
120
126
130
123
115
112
118
126
124
116
110
110
115
120
119
116
114
118
125
126
121
118
123
137
141
135
127
128
134
141
139
132
125
120
116
113
112
126
112
104
109
126
131
127
123
124
131
130
122
116
120
130
134
127
118
113
115
122
120
113
102
103
112
119
123
119
118
122
122
116
108
110
121
133
138
134
128
129
129
128
124
123
128
130
126
124
121
117
114
117
127
133
127
116
114
123
133
131
120
115
119
127
130
125
122
122
123
126
121
111
101
102
112
120
120
118
116
118
117
113
107
108
117
126
132
134
135
132
123
113
112
121
128
131
125
122
124
98
101
113
126
130
128
120
118
123
133
142
140
131
122
116
118
120
122
122
124
118
112
112
122
129
129
126
127
132
137
141
145
149
142
123
108
110
129
148
149
139
130
129
135
138
138
130
131
132
134
102
105
120
134
140
137
130
126
127
135
144
145
136
128
123
123
118
117
122
132
135
131
128
130
133
132
128
128
131
134
130
129
131
132
121
111
115
129
141
137
128
126
130
138
139
135
131
132
133
134
113
120
131
135
134
129
127
124
121
127
134
137
133
130
134
140
131
117
118
134
152
153
141
128
126
129
130
127
122
118
114
110
111
114
119
120
130
138
140
125
113
111
121
131
131
126
125
128
131
129
110
120
133
135
127
119
116
119
124
127
128
125
119
123
137
149
143
124
109
119
140
148
136
118
113
122
131
126
116
110
110
112
112
112
116
128
142
149
146
132
120
113
117
121
123
123
123
122
119
117
102
114
133
142
134
120
115
121
133
138
133
123
112
110
121
137
139
127
110
107
118
125
119
108
107
120
127
125
119
119
125
129
124
121
125
137
144
149
148
145
141
133
124
117
116
120
122
122
114
111
108
118
135
142
135
124
117
121
129
131
132
130
124
112
108
113
122
128
127
123
124
121
116
109
111
121
125
126
128
136
141
135
125
123
133
142
144
137
130
131
141
144
139
123
110
111
119
124
125
118
122
128
131
127
120
118
120
121
118
115
124
140
143
127
107
99
109
126
140
144
140
130
123
119
121
122
124
126
134
141
139
125
110
112
127
138
136
122
110
109
122
137
142
132
118
112
119
124
130
125
125
123
117
110
108
117
129
132
123
114
121
140
151
140
117
103
108
121
133
135
132
129
129
128
126
122
121
125
133
135
126
112
107
109
119
127
128
121
114
110
112
118
129
133
134
131
126
120
117
115
119
114
111
112
114
122
132
138
132
123
118
127
138
138
126
113
111
118
121
119
120
122
129
126
118
111
116
124
132
129
123
120
120
118
118
121
128
135
132
125
115
109
112
123
140
148
139
119
101
97
114
113
118
126
129
129
131
134
132
123
113
111
119
127
126
116
114
117
121
122
123
124
122
114
107
109
118
128
133
134
135
138
134
126
116
116
126
137
138
129
121
115
114
118
130
140
137
124
104
92
111
115
126
133
136
131
130
132
131
126
120
113
112
112
113
113
115
122
127
130
130
124
113
109
111
122
131
137
138
141
144
142
132
121
110
106
112
121
125
127
128
133
134
127
119
120
130
130
117
98
111
117
122
129
135
140
138
134
133
135
134
127
116
106
100
102
111
119
124
124
123
117
112
118
125
133
137
136
132
133
132
129
121
118
114
105
103
108
120
129
133
140
147
140
126
117
124
130
127
111
121
118
116
123
137
146
143
133
126
128
133
133
122
109
100
97
103
110
114
116
118
119
121
127
132
133
128
120
118
119
118
116
119
127
131
125
118
120
130
133
131
128
133
142
141
132
126
125
127
123
134
129
123
124
129
133
130
122
113
106
109
115
118
120
117
111
106
106
113
123
133
139
139
137
132
126
119
114
118
123
121
123
127
134
140
139
134
134
134
132
121
111
112
129
143
141
126
116
119
127
136
134
129
123
115
110
111
113
109
99
93
100
115
129
135
129
118
109
114
130
147
153
148
138
131
124
119
119
126
135
138
139
133
129
126
128
131
133
132
130
121
114
110
118
127
128
122
117
124
130
123
119
117
115
113
111
113
119
118
113
108
112
121
128
134
132
123
111
111
123
136
142
138
134
132
128
122
120
123
130
136
138
132
126
116
113
116
120
128
130
132
129
122
118
114
116
122
132
139
135
115
105
104
116
127
131
131
126
125
126
128
128
128
127
125
123
117
113
113
121
126
129
126
125
126
122
118
117
120
119
116
116
123
129
125
116
115
119
126
129
128
125
121
119
119
119
129
139
142
132
123
115
113
118
132
140
135
124
118
122
127
128
126
125
125
121
118
119
128
137
138
131
124
120
119
116
116
122
129
123
108
106
118
136
138
126
116
119
126
120
110
105
110
120
129
131
129
127
125
120
134
134
127
121
126
130
128
123
118
118
122
124
124
126
128
123
120
124
139
151
147
133
123
121
125
124
126
133
141
139
126
120
125
131
127
118
116
120
121
115
106
104
110
124
132
131
124
114
108
109
136
137
127
115
110
114
122
126
124
124
124
125
126
126
122
120
119
125
134
141
136
127
123
129
134
132
131
136
145
152
151
143
130
116
106
108
115
121
122
122
123
124
125
124
121
118
110
107
108
112
134
126
113
101
97
107
121
129
126
123
124
127
126
118
109
106
114
124
128
124
119
122
128
134
134
127
124
128
139
150
154
144
123
109
107
120
131
132
129
130
137
138
131
118
109
106
107
110
117
122
131
121
107
95
93
103
119
130
127
122
118
119
121
114
107
106
116
130
132
123
114
116
121
128
127
121
117
118
125
133
137
130
121
119
126
137
140
133
128
129
133
133
126
118
112
111
111
115
117
122
131
125
118
105
98
102
117
130
133
127
118
113
118
121
124
123
128
134
135
128
119
114
114
121
129
132
130
123
117
114
119
124
129
132
137
138
136
130
126
126
125
125
125
124
124
124
123
119
116
115
133
132
132
124
115
111
116
125
131
129
124
119
123
132
141
137
128
124
124
126
123
120
120
123
133
148
153
145
124
112
115
128
136
136
130
129
133
136
134
128
127
126
124
123
124
127
128
126
119
115
134
133
135
134
130
127
122
121
123
126
126
125
127
130
135
132
123
113
112
116
121
125
129
127
128
135
149
151
137
122
118
129
136
126
118
123
133
138
135
131
130
129
124
116
115
122
128
128
124
122
133
131
133
131
132
130
130
126
124
127
127
121
114
110
114
121
123
122
120
115
115
120
127
127
118
113
120
130
135
130
125
126
126
121
117
122
127
125
121
122
129
130
124
116
116
122
123
122
122
123
130
128
126
122
121
126
130
132
129
128
126
118
105
97
100
111
123
130
132
125
115
112
120
129
127
120
112
113
121
127
125
124
122
122
125
123
116
109
108
115
123
130
128
127
126
123
118
112
112
120
123
123
124
119
116
116
122
125
126
126
125
122
115
104
105
113
123
126
126
122
119
117
120
130
142
145
136
125
121
123
123
122
124
127
127
120
113
113
115
120
127
133
138
135
126
119
113
112
114
124
116
120
127
126
120
114
109
111
113
116
122
126
123
116
115
121
125
119
111
112
121
130
130
126
131
142
148
144
133
121
117
118
125
130
126
116
115
123
129
131
133
138
140
129
113
104
110
122
131
137
112
120
129
134
126
118
114
115
114
113
115
123
123
120
117
120
123
119
112
114
122
132
130
118
113
121
136
144
135
116
105
113
130
136
131
121
121
128
133
135
136
138
132
115
101
99
112
125
135
140
114
122
130
132
127
131
138
139
129
114
108
114
121
121
114
110
112
121
130
131
126
123
121
117
113
114
123
132
125
110
103
115
138
150
146
134
127
127
130
132
136
135
124
110
107
113
123
126
124
125
125
131
129
127
127
138
149
147
133
114
106
110
119
123
118
108
109
121
137
142
132
124
122
125
125
120
118
121
123
118
117
126
140
148
146
138
129
121
121
126
132
131
126
125
129
133
132
126
120
113
130
134
129
125
128
135
138
131
121
115
112
115
119
123
121
119
116
118
124
129
129
128
129
128
126
118
112
115
123
132
136
135
130
128
126
126
123
120
119
120
121
125
132
139
144
140
130
125
122
115
115
126
129
128
131
132
126
121
121
125
124
119
114
115
121
128
127
116
108
107
117
127
129
127
118
110
103
105
118
134
140
134
121
111
110
112
119
124
123
117
110
113
123
133
135
127
121
123
125
124
103
118
130
132
133
133
132
132
134
138
134
121
108
105
119
136
137
123
107
104
111
121
123
119
112
107
105
111
121
130
131
128
123
115
112
113
121
130
130
118
108
105
108
114
116
115
117
122
125
128
108
124
132
135
133
134
136
139
138
138
134
123
110
105
119
139
146
136
124
115
117
117
116
111
108
109
121
131
135
129
123
123
125
126
122
121
127
133
130
119
108
107
108
110
113
119
124
124
123
127
120
129
132
126
122
121
126
127
127
128
129
125
116
112
119
135
145
143
135
127
120
115
110
107
107
117
130
138
137
127
120
120
126
127
125
128
130
130
120
108
104
108
119
126
132
134
131
125
122
121
125
125
122
115
112
113
116
119
120
122
125
126
124
121
117
120
130
136
137
129
122
119
117
120
123
128
129
130
125
121
117
115
116
119
127
131
131
126
117
103
99
107
125
140
144
138
130
124
120
114
125
122
119
117
121
125
128
130
128
125
123
126
126
124
116
110
113
124
130
131
131
132
137
141
142
141
132
124
118
119
116
111
109
115
127
132
132
125
117
111
107
113
127
139
138
131
125
127
122
112
124
120
120
127
135
137
137
137
136
130
123
120
123
123
118
110
108
115
123
130
134
143
148
147
140
132
127
124
123
121
116
109
110
118
127
129
121
115
114
120
125
129
135
135
132
128
129
128
126
117
122
118
122
129
135
131
124
124
129
130
123
119
117
121
121
120
117
120
127
132
136
142
142
137
124
115
118
123
126
122
114
111
114
124
129
128
115
106
106
118
130
139
138
133
131
134
132
127
122
121
121
119
119
120
120
116
112
114
120
124
124
119
118
121
124
128
131
136
142
142
136
130
129
128
123
116
116
119
120
117
113
115
125
133
134
131
121
111
108
114
123
128
128
126
131
133
128
119
116
120
123
122
119
113
113
116
120
120
115
115
119
121
121
121
124
128
133
139
143
140
129
119
119
126
130
124
118
116
118
118
121
126
134
138
137
133
128
120
113
116
120
124
125
122
122
124
122
119
116
117
122
122
119
116
118
126
131
127
116
108
111
117
120
120
121
123
125
125
124
121
117
114
118
126
130
127
119
116
119
122
126
131
135
137
134
130
124
119
117
120
127
133
133
125
116
116
121
129
129
118
115
116
120
122
122
125
128
126
118
109
110
116
118
119
119
119
116
114
112
114
118
121
122
126
128
124
118
115
116
118
119
121
126
130
128
125
119
116
118
122
125
132
134
127
118
116
121
128
128
119
106
114
122
122
116
113
117
121
119
118
117
122
124
120
119
118
116
115
118
121
129
130
129
127
125
121
116
112
111
112
111
112
114
118
122
122
119
119
117
113
111
116
124
130
129
122
119
115
114
114
111
119
122
120
115
112
114
118
120
122
127
128
125
122
120
120
119
118
121
129
136
135
127
120
117
116
114
112
114
117
119
117
112
109
112
120
125
127
120
109
103
108
123
134
136
128
119
109
104
103
125
122
115
114
119
124
124
120
121
125
127
125
122
121
124
124
119
113
115
123
132
130
119
108
105
112
116
119
118
122
126
125
117
106
108
119
132
133
125
114
114
121
132
134
130
125
120
117
116
111
137
123
113
116
128
131
128
124
125
130
127
119
115
120
126
126
119
113
112
117
123
123
116
104
103
112
122
124
118
116
119
123
118
110
110
122
133
134
127
124
129
133
132
124
117
115
119
125
126
123
131
123
120
125
129
126
122
123
130
136
130
119
116
120
125
124
122
120
122
120
122
120
117
112
109
115
122
123
117
113
113
116
116
116
119
125
131
132
127
127
131
130
122
112
108
110
115
117
120
121
119
127
138
146
145
136
122
116
121
136
147
142
127
112
107
109
112
114
117
117
119
121
128
134
135
128
121
121
128
136
139
139
138
133
125
117
112
118
123
127
129
130
128
125
123
124
126
131
133
127
124
134
143
146
141
128
120
118
126
135
138
134
126
122
119
120
121
122
127
133
134
130
127
128
129
126
123
123
126
129
130
129
130
130
125
119
119
122
127
127
127
129
128
127
126
125
129
132
132
129
128
134
137
132
124
116
115
118
124
130
129
125
121
122
131
142
141
136
135
144
149
143
128
117
116
122
129
129
124
118
114
115
118
117
116
114
121
129
130
125
114
112
120
128
133
134
134
137
136
134
120
120
125
127
123
117
114
117
125
132
134
123
111
112
129
148
151
138
127
132
143
145
130
113
111
123
132
134
123
112
109
111
117
120
118
117
121
128
128
122
111
106
115
128
141
147
145
139
131
126
113
108
119
133
134
126
118
121
132
139
135
122
108
106
122
140
143
131
116
116
126
133
125
115
113
124
137
138
131
120
118
121
128
134
133
128
122
119
121
127
129
129
125
124
129
140
144
137
122
113
120
115
121
129
130
125
126
130
132
130
123
119
117
117
120
127
132
131
125
123
124
123
116
109
113
124
139
143
141
132
126
126
128
135
136
130
123
115
115
129
143
151
140
120
109
117
131
133
124
116
137
132
122
112
109
118
128
131
123
111
111
125
134
128
115
112
121
133
141
139
132
124
116
111
114
121
133
142
143
134
122
113
113
120
126
129
127
118
113
120
134
146
139
121
107
110
122
130
130
127
141
140
124
109
105
117
130
129
113
104
112
131
140
128
110
103
116
131
139
133
127
125
129
131
125
118
122
133
141
134
116
103
105
115
124
132
133
127
119
111
115
124
128
128
128
131
131
127
123
120
132
138
133
125
122
128
132
129
117
111
115
129
137
128
116
108
114
122
126
120
119
126
138
142
132
116
111
124
137
134
121
115
122
129
134
138
142
142
132
117
113
117
123
131
141
148
141
125
109
104
123
135
145
144
137
129
128
128
127
120
115
120
132
134
129
118
114
120
124
123
123
126
129
128
121
114
116
126
136
135
134
136
141
138
132
131
138
145
142
133
126
125
127
127
129
136
136
127
113
106
122
138
149
147
134
121
120
126
131
125
118
120
130
133
124
116
114
120
126
129
129
126
117
108
105
112
124
133
134
137
140
138
132
122
115
113
122
135
142
139
133
130
129
120
112
114
127
136
133
121
126
133
133
129
126
122
121
124
128
132
134
132
127
119
109
107
114
122
125
124
126
124
115
105
101
111
124
131
133
134
131
121
110
107
111
113
118
128
134
134
129
125
128
126
114
112
126
142
144
127
129
118
109
110
123
132
128
122
123
135
144
141
127
112
108
113
122
121
117
114
121
127
128
122
113
112
117
123
128
127
119
107
104
115
129
134
131
129
129
126
121
118
127
135
135
129
126
130
131
127
128
113
101
103
116
127
127
120
123
128
136
134
126
122
124
128
124
114
109
114
125
135
139
135
126
117
116
121
126
124
116
112
117
133
144
146
136
127
125
121
117
115
123
137
147
138
121
109
115
126
123
113
110
109
109
110
115
119
119
117
117
120
127
133
134
130
117
106
108
121
133
136
134
131
129
127
124
125
127
125
123
123
132
138
139
135
125
117
114
116
115
116
119
128
138
132
116
105
116
131
110
111
115
120
116
111
114
115
112
110
110
116
127
131
129
123
113
109
114
126
132
127
119
116
125
130
129
127
127
128
130
131
131
131
126
121
115
111
109
112
113
116
118
121
126
123
120
121
130
135
109
111
117
126
130
126
116
110
110
114
120
123
124
121
123
123
124
126
131
135
133
121
111
110
120
125
126
127
131
133
130
123
120
119
120
119
116
113
115
113
113
116
118
121
125
126
129
132
133
127
121
127
125
128
132
127
114
107
113
131
138
132
123
121
128
134
135
137
143
143
136
125
115
117
119
122
123
130
140
137
121
110
112
119
121
116
115
120
125
125
121
118
123
130
136
136
130
125
121
116
129
136
131
127
123
120
113
111
124
140
146
135
126
129
137
136
129
127
133
141
137
125
122
124
127
125
125
133
139
132
115
108
119
126
122
111
107
118
128
129
124
124
131
143
149
142
126
113
111
117
122
130
128
125
122
121
121
122
128
139
142
136
130
130
130
123
113
109
115
124
126
120
118
125
130
129
129
131
134
129
121
120
126
128
118
107
104
108
119
123
124
127
133
141
143
135
123
119
121
128
121
122
122
125
129
131
131
129
126
127
128
128
125
119
116
113
113
113
112
113
113
113
114
118
121
123
125
128
131
132
131
130
127
122
118
115
110
108
112
119
126
127
126
120
118
119
122
128
131
131
123
120
118
121
126
129
130
129
125
120
118
116
114
110
112
119
129
135
126
114
107
109
110
111
110
112
117
120
124
128
133
129
121
121
125
129
125
119
117
121
125
125
119
108
102
108
118
126
127
123
126
121
116
114
113
116
122
128
127
122
116
113
114
118
122
131
141
146
137
122
112
114
116
114
111
114
118
121
116
115
119
126
126
127
128
132
134
133
125
122
121
122
120
115
108
110
116
117
115
115
129
124
121
118
117
116
121
127
128
122
118
117
122
131
135
134
134
135
132
126
123
127
131
129
126
127
133
131
118
109
112
126
133
126
119
121
131
133
129
120
118
121
122
122
117
114
115
115
114
116
132
125
123
128
130
127
122
118
118
119
117
116
118
124
129
125
122
121
125
128
129
133
139
137
131
131
134
135
123
113
117
130
134
123
112
115
123
125
120
118
120
123
122
119
117
116
117
115
116
119
130
124
122
126
130
126
117
108
107
109
108
103
100
105
112
116
122
126
132
131
123
120
123
129
127
122
121
122
121
120
122
127
128
122
120
122
122
113
110
117
125
125
120
114
115
120
118
115
116
120
119
116
115
117
119
121
117
110
107
107
107
103
99
100
106
115
127
137
141
134
118
108
110
120
128
127
121
115
116
121
125
123
122
123
128
132
126
115
110
113
119
118
116
115
120
123
119
112
107
111
111
113
115
115
119
124
127
123
118
114
119
123
120
111
109
118
128
132
126
121
120
118
115
116
127
138
138
130
122
120
122
122
122
125
126
128
123
122
118
115
116
116
121
127
131
131
127
118
113
117
115
119
121
123
124
127
129
128
122
119
127
135
131
119
115
120
125
117
103
103
121
134
129
113
111
127
142
144
133
121
117
120
129
131
123
116
113
121
125
122
122
128
133
136
135
131
130
131
131
130
123
124
124
125
126
127
129
127
122
116
117
121
119
113
112
119
119
109
96
100
119
133
129
111
101
109
125
136
132
121
117
125
138
138
125
111
109
117
126
129
133
135
133
129
126
129
132
136
138
136
125
123
123
121
122
126
132
133
125
113
105
103
105
107
111
113
114
114
114
115
118
117
119
118
113
108
108
113
116
117
119
128
139
139
127
114
112
117
126
133
136
133
124
116
115
123
133
136
131
124
124
122
122
120
122
129
140
141
131
115
108
110
114
114
111
109
110
116
125
126
119
115
119
125
127
118
109
108
114
118
121
124
129
130
125
118
116
121
128
134
136
132
124
115
116
124
133
136
128
114
127
126
124
122
124
132
140
140
132
122
120
124
126
120
111
108
108
114
117
118
119
120
124
126
130
127
122
124
125
126
122
120
119
121
123
120
120
122
126
132
132
130
130
127
125
126
131
136
131
117
125
129
127
124
126
128
129
130
126
124
123
123
119
113
111
111
113
112
106
104
109
114
118
122
127
131
132
133
131
133
130
123
121
121
122
121
118
122
124
120
119
120
127
130
128
124
126
132
134
128
116
131
137
134
129
128
128
124
124
123
120
115
109
108
114
124
127
119
108
103
107
111
115
119
125
129
128
126
131
134
135
131
126
124
122
121
119
119
115
109
108
111
116
119
117
116
118
123
129
131
110
129
140
141
136
131
126
125
123
121
122
119
114
116
127
137
139
130
119
115
117
120
120
119
119
119
118
118
124
133
138
139
131
124
120
120
121
119
114
109
109
113
116
112
111
111
116
121
124
127
107
119
128
128
125
123
122
121
119
121
124
125
124
124
131
138
137
129
126
126
129
127
121
118
116
116
115
114
122
133
138
137
126
119
120
124
126
121
112
109
116
123
127
125
117
113
116
121
125
126
119
119
116
110
107
110
117
119
120
121
124
125
125
125
125
126
123
124
129
132
132
126
121
122
125
124
120
116
122
131
134
123
114
114
124
130
127
115
108
107
114
123
136
137
129
119
119
122
127
123
133
134
126
116
111
114
119
125
126
128
127
126
125
123
120
115
113
120
129
132
129
124
125
133
137
134
126
118
121
124
120
109
105
116
128
134
122
106
99
101
111
121
132
136
131
125
125
128
128
120
138
144
142
137
132
126
123
122
126
131
132
130
127
123
119
117
116
119
121
121
120
125
133
138
135
125
118
117
119
118
113
107
110
122
131
131
118
105
103
107
117
122
126
127
129
131
133
135
128
118
126
134
140
143
142
134
121
114
119
125
130
132
127
121
117
118
121
124
119
114
116
125
136
140
128
116
110
115
119
118
115
115
118
126
129
129
123
120
118
123
125
122
120
123
128
132
133
125
120
119
117
120
123
126
129
128
123
116
112
115
119
121
118
115
113
118
126
130
130
122
118
121
134
141
137
127
118
116
119
121
122
121
117
115
119
129
139
139
136
129
121
117
115
120
129
129
118
104
106
119
122
120
114
111
114
121
125
121
112
108
113
116
115
113
111
116
122
128
131
128
118
114
125
139
145
140
129
123
122
123
122
120
116
111
116
128
143
148
141
129
121
116
114
119
124
122
116
109
113
121
131
126
116
108
111
119
123
117
112
112
118
119
117
114
113
116
117
116
119
120
117
116
121
129
131
130
125
122
121
117
116
117
120
117
118
126
139
145
139
130
128
127
126
119
115
119
126
133
131
123
121
121
118
115
117
118
114
112
114
120
128
125
118
114
114
118
118
116
115
118
119
124
124
121
114
110
110
113
115
110
109
114
124
127
123
123
126
130
129
126
126
129
127
118
112
117
132
141
134
121
101
109
120
125
123
116
112
112
118
126
129
123
117
112
114
119
123
124
120
120
123
126
124
119
111
106
107
111
115
117
115
114
119
122
124
121
119
117
114
111
110
112
114
116
114
120
125
128
121
117
97
106
123
135
132
121
113
114
119
123
124
122
118
118
117
118
118
120
120
120
122
123
122
119
117
115
114
118
126
131
130
118
110
108
113
118
117
111
106
102
99
98
103
108
114
120
122
122
118
115
112
117
127
135
134
126
116
114
115
116
115
118
123
127
124
119
113
114
117
121
124
123
122
120
121
121
123
123
126
131
132
123
111
104
108
115
117
113
109
106
108
108
106
109
112
115
120
122
124
117
132
129
126
128
129
125
121
117
117
117
114
116
123
131
128
120
112
114
120
124
125
126
126
125
121
120
122
121
116
114
117
120
119
113
113
117
120
117
113
113
120
124
122
115
109
110
115
122
123
117
135
130
126
126
128
127
125
125
127
126
119
118
122
129
128
121
118
121
126
124
118
119
124
126
121
117
116
115
109
103
105
115
123
124
122
120
120
119
112
112
116
125
124
116
109
106
109
113
116
114
146
149
146
142
134
130
124
125
129
132
132
128
117
113
115
120
127
130
130
129
127
127
131
135
133
129
124
125
131
135
131
118
107
112
128
136
131
115
103
105
119
123
118
109
106
113
122
131
134
125
146
144
138
130
119
110
112
125
135
135
125
117
116
113
113
115
125
135
137
132
122
116
117
122
129
130
128
125
127
132
133
126
116
115
124
132
132
120
111
112
118
122
118
110
107
109
119
128
130
125
136
125
115
107
105
106
114
126
133
132
127
120
114
105
103
111
125
135
139
137
131
121
112
112
117
124
127
124
118
119
124
129
129
126
121
119
120
122
122
121
118
119
120
118
117
117
121
125
125
124
124
115
108
110
119
124
128
128
125
128
130
125
114
104
104
113
122
124
127
132
137
136
127
118
117
122
125
124
119
112
111
120
129
132
124
114
109
112
118
117
117
116
122
126
128
131
132
127
119
116
124
117
118
128
134
137
134
131
129
128
125
119
113
115
121
127
122
113
112
119
134
142
139
131
127
128
133
135
130
117
110
114
127
135
129
116
105
99
101
108
117
125
128
126
126
134
137
132
118
112
128
124
125
128
128
126
129
137
140
131
117
109
111
125
134
137
132
120
113
115
123
131
135
133
130
133
143
146
138
123
115
121
135
140
131
115
104
98
102
113
125
133
128
117
114
124
136
135
122
115
139
132
124
112
106
111
123
137
139
129
116
113
114
123
127
133
137
134
127
121
117
123
126
127
130
133
141
144
136
121
115
123
138
144
133
117
108
109
114
121
130
132
123
113
110
120
135
135
130
126
144
143
125
109
105
116
123
125
119
117
120
123
118
112
112
120
130
134
133
125
120
122
125
132
133
132
130
131
130
121
114
117
129
136
133
127
123
123
125
123
127
128
122
116
119
129
135
135
128
126
132
141
135
125
125
130
126
114
105
110
121
126
119
110
110
117
127
132
132
127
123
124
130
139
139
131
123
122
127
125
118
114
118
124
126
129
134
134
131
128
129
130
127
122
124
133
134
131
124
122
114
131
140
143
137
131
123
115
114
116
119
122
120
118
118
121
126
131
130
125
124
126
130
137
136
131
123
123
126
130
125
122
120
119
119
125
133
142
143
139
135
132
127
118
116
122
129
128
125
125
113
131
144
143
131
117
113
118
124
122
119
122
129
129
126
120
124
130
130
127
127
129
130
126
122
123
122
124
125
128
131
129
126
120
120
123
126
135
141
141
135
126
116
110
108
114
124
129
131
135
129
132
130
124
118
114
113
119
123
125
126
131
132
131
121
116
124
128
127
126
128
136
135
124
114
116
121
121
125
131
133
126
120
120
126
128
121
120
126
130
128
121
113
113
111
115
126
134
137
137
131
117
103
100
114
127
125
120
120
129
137
137
127
119
117
122
126
127
123
121
128
134
138
131
121
117
119
122
128
133
129
120
115
121
128
128
118
111
112
118
124
127
125
124
120
120
123
131
135
128
126
107
92
96
115
130
131
124
123
135
143
137
120
110
113
123
128
124
119
119
121
124
127
131
131
128
126
127
129
125
115
113
117
125
128
124
116
112
113
121
128
133
132
127
124
121
120
121
127
127
123
111
109
112
118
122
125
126
126
128
131
131
124
115
112
115
120
118
119
120
115
109
110
119
128
134
133
131
124
113
107
113
127
135
133
125
122
120
119
121
124
124
123
123
128
128
122
120
124
130
121
122
129
132
127
120
121
122
119
116
115
121
126
122
115
114
117
119
119
119
114
106
101
106
118
126
128
126
122
117
116
122
130
135
136
136
131
121
115
110
110
114
115
123
135
139
133
123
121
126
119
126
137
144
139
129
120
116
116
114
112
111
111
112
117
126
132
132
126
119
116
114
112
113
118
121
121
124
130
135
135
130
125
127
132
138
133
120
109
105
110
117
121
127
135
135
129
120
115
118
117
130
139
145
141
131
118
114
122
130
125
105
92
98
120
139
143
138
130
121
119
122
127
129
128
123
121
128
139
144
138
126
121
121
126
126
122
119
114
115
123
131
134
134
129
121
112
106
110
118
114
128
132
133
131
123
117
114
126
134
127
107
97
107
130
140
134
124
120
120
119
120
125
133
134
127
125
130
136
131
118
114
123
130
128
125
119
119
125
125
128
132
141
141
135
121
110
108
118
131
119
125
128
128
128
126
121
118
121
122
121
115
118
128
141
139
121
107
107
114
116
113
110
116
125
128
128
129
122
108
96
103
123
138
136
126
117
119
127
123
122
123
130
139
140
133
125
123
131
137
127
129
131
138
144
146
139
129
122
119
120
122
125
133
142
141
127
112
106
110
115
112
104
103
111
122
131
130
116
99
90
97
116
130
131
125
116
118
121
119
116
112
118
124
130
132
131
131
130
127
127
127
132
141
151
152
143
130
123
120
121
123
124
129
135
139
138
128
113
108
112
118
114
106
105
115
127
131
124
113
106
108
112
117
119
117
117
119
122
121
117
113
112
113
115
118
123
123
120
119
117
119
120
127
132
133
129
125
121
119
122
124
125
126
123
126
134
134
124
112
112
124
128
118
107
106
117
128
129
128
129
128
121
115
110
111
116
121
124
120
116
113
113
114
114
115
116
117
118
121
115
116
115
115
114
116
117
119
120
120
122
124
125
118
111
111
124
138
137
125
116
120
128
124
112
105
108
115
121
129
137
143
134
118
105
103
111
117
119
117
112
111
113
119
123
123
120
118
121
128
125
124
117
114
112
112
112
115
120
125
124
121
115
108
105
108
122
142
150
141
124
117
123
126
119
111
106
108
110
119
129
138
133
121
109
105
106
104
108
114
115
112
111
115
123
126
124
123
124
128
130
125
119
117
117
113
110
110
117
123
123
117
111
111
113
116
123
138
146
144
128
117
116
123
126
120
114
112
111
116
119
120
123
122
122
122
114
104
108
120
125
122
112
109
115
123
127
126
126
126
121
123
120
118
117
113
109
107
109
113
116
118
119
121
125
125
126
129
130
127
122
117
112
114
118
122
123
121
119
119
119
115
115
121
130
134
128
119
115
119
126
124
114
107
111
119
127
127
126
123
115
121
121
120
117
116
116
115
111
108
113
122
129
127
124
125
126
120
111
108
118
119
111
99
103
118
128
127
120
120
122
122
121
120
125
129
133
128
121
116
115
115
117
117
120
124
127
126
122
120
121
124
122
124
122
124
129
128
122
114
114
124
128
121
115
119
124
116
103
101
117
122
114
96
96
110
122
124
117
116
121
124
126
122
119
118
122
123
121
114
113
114
118
125
131
131
127
121
118
116
126
125
123
122
124
125
128
129
124
118
116
118
114
111
114
121
124
116
105
103
111
117
119
116
114
115
113
113
116
120
123
124
123
120
116
112
110
112
116
115
115
116
120
127
135
133
126
121
119
118
121
117
117
120
121
117
113
111
111
111
113
110
107
108
117
128
128
120
111
105
105
108
122
138
140
126
108
106
117
129
132
125
121
116
113
111
111
114
116
116
117
118
121
124
128
126
124
124
125
123
111
111
115
119
116
112
106
104
105
110
116
116
114
116
119
127
126
120
114
108
106
112
124
136
140
129
116
115
123
130
132
127
123
116
112
109
114
119
119
120
120
121
122
118
116
115
120
126
128
128
115
112
114
115
113
115
116
117
117
116
117
124
123
119
117
115
115
115
116
116
121
123
122
123
127
132
134
135
131
124
123
126
127
123
113
109
114
123
128
125
123
123
121
115
108
107
115
126
131
131
129
121
113
107
112
118
126
128
124
118
116
118
122
120
114
109
109
115
118
122
125
124
120
119
128
141
147
143
130
121
121
124
128
124
115
110
114
124
131
133
127
123
119
116
111
108
113
122
131
135
135
124
114
109
112
119
124
125
121
116
115
117
121
121
118
114
115
117
120
121
121
118
120
128
140
144
139
126
119
119
123
124
122
117
113
112
116
121
129
133
132
126
123
120
117
112
112
120
128
132
124
124
123
121
122
121
119
115
113
115
118
124
128
127
126
125
124
122
122
123
122
122
127
136
141
137
119
103
105
119
132
132
120
110
112
117
121
123
126
131
136
136
129
123
115
110
110
117
123
124
112
117
124
128
128
125
119
115
113
116
121
126
132
132
133
132
126
124
125
131
132
129
127
129
130
124
110
100
107
129
145
141
125
114
115
125
127
123
123
129
137
139
135
124
113
108
109
115
121
123
117
121
125
125
123
125
126
127
122
121
124
125
126
129
132
131
125
124
130
138
136
126
120
120
123
122
114
111
120
138
145
137
123
118
125
130
124
114
113
121
134
136
131
124
114
111
114
119
124
123
128
134
131
122
118
119
122
124
128
132
130
125
119
119
125
129
126
126
129
130
125
114
112
118
124
123
116
114
122
131
130
120
119
123
127
125
114
103
104
112
120
124
125
122
119
120
126
129
127
120
132
138
134
126
118
116
112
112
120
131
138
133
120
116
119
126
129
128
121
114
108
108
112
118
121
119
116
115
116
115
114
115
121
127
126
121
114
112
114
117
118
117
114
115
119
127
134
134
127
116
125
128
127
128
128
125
114
106
108
119
131
136
125
114
113
121
129
126
115
104
103
109
115
118
118
118
117
116
116
113
115
120
126
126
122
118
123
132
135
131
121
112
105
110
119
126
127
123
118
117
117
117
120
126
131
132
128
119
112
110
117
122
119
112
110
116
121
121
114
108
108
111
116
120
124
127
127
125
122
120
121
122
120
114
111
117
128
136
140
131
118
107
103
112
124
123
110
99
105
120
122
119
118
118
122
130
134
131
122
115
116
117
116
113
112
115
115
115
114
115
115
116
123
131
133
131
130
127
127
123
119
114
109
103
103
115
129
134
129
119
109
104
105
116
125
123
110
102
112
128
132
131
121
110
112
119
124
123
123
127
131
127
121
117
117
118
116
113
114
117
121
125
133
136
130
123
122
125
124
116
108
107
109
104
104
113
126
133
127
115
109
108
110
114
118
123
126
126
128
128
131
130
119
110
111
113
110
108
116
131
140
134
123
118
120
124
123
120
118
119
123
130
133
130
120
115
117
123
120
111
108
112
119
117
112
114
124
131
129
123
118
117
115
111
111
121
135
142
133
123
119
117
117
120
122
120
111
107
115
124
129
125
119
117
121
125
127
128
122
118
117
121
123
123
121
121
123
123
122
121
122
123
125
125
123
121
123
126
128
128
129
124
115
106
106
118
130
138
133
124
112
109
117
128
133
126
120
116
119
118
114
112
117
120
123
123
124
123
119
112
107
111
117
124
129
129
125
124
127
132
132
126
121
121
125
126
120
115
120
128
130
122
109
102
104
112
120
128
132
133
111
109
120
130
130
124
121
122
123
116
107
109
119
129
127
119
118
120
118
114
108
112
122
132
133
128
124
123
125
125
123
117
111
112
117
120
116
113
116
122
126
118
108
101
104
109
115
124
129
130
114
117
124
124
119
114
116
123
124
117
108
109
120
130
126
118
112
117
124
120
115
118
128
133
130
120
116
115
112
106
102
104
111
112
112
112
112
113
116
116
115
115
111
109
110
114
117
123
124
117
121
128
128
124
117
114
118
124
125
117
111
111
118
123
123
116
111
113
119
119
112
112
120
125
121
113
109
107
101
90
89
100
116
121
116
108
108
114
116
112
108
111
113
117
121
124
125
125
122
115
140
139
133
126
119
117
121
128
131
126
117
115
119
124
124
121
123
128
134
131
123
117
115
116
120
124
127
129
133
134
130
119
111
118
133
146
141
126
118
123
135
134
125
118
121
128
134
133
134
134
126
116
113
113
107
102
111
130
143
138
124
117
119
116
108
104
113
125
130
124
115
111
114
120
128
132
134
132
135
141
142
132
118
114
124
134
135
125
119
121
131
131
125
119
118
122
126
130
137
138
114
99
95
99
106
113
123
132
138
134
130
128
122
109
95
97
109
122
126
122
120
117
119
125
133
139
136
131
127
132
138
140
136
131
127
126
123
124
126
129
131
130
124
118
116
118
121
124
127
126
119
113
106
108
119
133
137
131
120
117
124
129
126
114
104
102
108
114
122
127
132
131
127
127
133
138
136
129
121
118
121
130
138
140
136
128
124
126
127
130
132
131
127
120
116
120
124
122
118
117
133
138
132
128
132
135
132
126
116
111
112
118
122
127
124
117
110
109
116
127
136
137
134
129
128
129
131
131
124
115
110
116
123
128
130
128
127
129
127
121
122
128
127
124
122
128
132
128
118
115
134
139
139
136
130
123
123
129
133
127
115
106
111
124
130
125
118
112
115
119
126
131
134
132
128
127
130
131
125
115
112
119
126
127
121
118
126
131
128
119
115
114
117
120
126
134
139
130
116
111
129
131
129
128
123
121
124
135
144
140
125
109
105
114
123
126
123
119
119
117
120
125
128
131
130
134
131
127
118
115
121
138
147
142
126
116
116
126
129
123
118
110
108
114
127
139
139
129
114
109
133
131
122
118
122
129
129
127
128
131
129
120
108
110
120
126
121
118
119
126
130
126
119
119
129
134
131
121
114
115
127
141
149
142
128
114
113
118
127
129
126
120
114
117
127
135
135
128
118
114
129
128
120
118
129
135
126
112
108
121
130
123
106
100
111
120
118
113
117
130
137
129
116
112
124
131
127
117
114
118
123
125
122
119
113
110
112
118
128
135
138
135
126
117
118
124
129
129
129
126
114
115
120
126
135
134
121
111
112
125
131
122
103
92
99
111
117
115
116
121
129
131
126
124
125
129
126
121
122
123
119
111
104
101
103
107
112
122
134
142
143
136
123
111
110
114
122
127
126
126
111
114
121
127
131
127
122
121
125
128
129
126
118
109
106
111
120
124
120
116
123
132
138
137
135
137
134
131
129
130
126
117
110
113
121
125
120
119
128
140
141
127
110
103
107
115
119
114
112
120
122
120
118
116
123
127
129
130
127
125
126
133
138
136
130
127
130
132
129
123
126
133
139
140
139
139
135
130
130
136
138
132
126
132
141
138
120
106
111
127
132
123
106
103
110
118
120
113
110
119
129
118
105
102
114
128
130
125
118
121
125
131
133
133
135
136
137
137
135
133
128
125
126
131
133
133
126
121
123
133
141
139
135
132
129
123
111
101
105
119
130
129
117
108
109
117
123
125
124
124
127
114
100
100
114
126
125
120
117
126
131
127
116
110
112
123
131
137
141
136
126
114
111
120
128
129
124
121
121
122
125
131
136
129
116
105
108
115
121
125
130
132
122
108
103
112
127
139
136
127
128
116
111
112
116
119
121
123
125
129
132
127
114
100
95
106
122
134
139
134
120
110
111
119
126
128
127
128
122
112
109
121
134
134
119
113
122
135
139
134
129
125
116
109
110
124
137
141
134
126
128
124
125
123
119
117
120
128
131
128
126
127
125
116
110
112
122
126
125
120
118
120
121
120
122
121
123
125
121
114
112
119
130
135
133
131
136
136
131
124
119
116
111
112
126
142
146
137
124
118
118
123
131
137
134
128
128
131
133
123
114
113
119
124
128
132
131
123
114
109
117
128
132
126
118
116
114
117
120
120
123
124
125
127
134
137
131
118
108
109
115
119
117
116
126
134
131
119
112
116
102
116
134
146
148
140
132
129
127
119
105
94
97
110
128
137
133
123
113
110
116
128
135
132
124
117
113
117
124
130
132
128
122
121
126
127
120
108
101
106
121
132
127
117
107
105
104
104
108
120
105
118
132
136
137
133
128
122
118
111
103
93
97
109
124
128
122
115
116
117
117
120
125
130
131
125
121
125
132
135
130
124
120
122
125
125
122
119
116
117
127
134
131
118
104
97
99
106
117
126
129
132
128
120
116
119
122
119
113
108
106
107
114
122
131
130
121
114
118
125
124
113
111
119
131
132
129
127
126
121
111
109
113
120
125
126
126
129
129
124
123
124
127
124
118
116
116
119
121
124
146
143
133
121
117
121
126
125
120
117
118
117
121
128
138
142
133
123
119
124
126
119
112
116
128
136
137
127
112
96
88
92
103
115
121
122
124
128
129
122
114
113
122
132
134
131
127
124
120
118
134
135
132
133
134
135
133
128
126
126
125
124
123
127
135
137
131
120
112
115
125
132
128
124
127
135
139
129
111
95
88
93
102
110
114
117
120
124
124
121
114
112
122
134
139
135
128
121
119
124
117
121
124
129
132
132
129
125
123
124
126
126
126
125
120
114
113
111
108
108
117
130
134
128
125
129
132
130
124
121
120
118
112
108
108
112
116
122
125
124
118
114
121
132
140
137
128
122
128
139
118
120
119
116
115
118
120
122
123
123
126
128
126
115
101
97
109
122
122
113
107
112
118
118
117
115
116
120
127
139
147
143
125
109
103
106
109
115
122
126
122
114
112
125
136
136
128
126
133
143
130
133
124
113
109
112
119
128
132
133
132
130
122
109
98
103
121
139
140
124
106
102
110
119
118
112
107
110
120
135
143
138
126
117
112
109
104
103
113
126
125
114
109
115
127
133
130
130
135
136
132
136
130
122
118
122
127
132
137
139
138
133
128
119
113
115
123
131
132
123
115
120
128
134
129
119
112
114
119
123
122
118
119
126
134
128
115
106
113
124
127
121
113
114
119
125
131
140
141
132
121
127
129
128
125
125
125
126
130
130
129
131
131
129
123
117
113
110
106
109
120
135
139
134
125
118
119
121
120
117
113
113
120
131
140
136
129
121
119
122
125
125
120
113
112
120
131
143
144
131
117
120
126
129
124
119
120
125
123
114
110
115
124
125
120
114
110
105
99
104
121
132
127
113
107
112
119
120
117
119
124
127
126
123
125
128
132
132
124
119
117
118
115
112
110
116
126
132
131
126
122
122
124
127
122
119
122
127
125
113
100
104
114
116
113
113
114
115
114
116
121
123
115
107
109
115
118
114
116
123
134
134
124
114
112
119
128
129
123
116
108
105
104
108
112
115
110
107
112
118
125
124
125
126
123
120
120
124
124
119
112
109
112
112
114
118
122
126
126
124
120
117
120
129
135
130
119
114
122
136
138
126
113
109
116
126
129
125
118
111
106
104
104
113
121
117
107
99
106
117
122
122
121
120
119
115
109
107
113
123
130
125
115
114
119
125
126
126
125
119
113
114
128
145
151
138
122
121
134
145
139
122
111
109
120
130
130
126
117
109
104
106
115
126
130
123
111
109
117
125
114
118
119
118
116
108
99
96
105
122
135
132
123
118
121
127
126
122
117
112
109
112
124
134
137
131
125
128
134
136
133
128
121
113
110
114
125
128
121
110
104
107
123
131
131
121
114
111
120
128
114
116
118
117
114
110
106
105
110
117
126
128
127
122
120
120
123
122
120
121
121
122
119
117
119
126
129
132
125
121
128
137
137
118
98
93
110
126
129
119
106
106
114
120
121
119
113
111
114
124
124
116
111
110
112
115
117
117
117
115
118
126
129
126
120
117
116
123
129
134
135
133
127
122
124
128
131
128
120
115
126
137
137
120
99
91
101
121
132
131
118
106
104
112
119
118
113
111
115
120
126
112
102
103
111
114
116
115
117
120
123
127
129
125
120
113
118
125
129
127
124
126
129
135
139
137
129
118
112
113
119
121
120
113
105
103
109
117
131
137
129
116
111
120
130
128
120
119
122
120
119
107
102
106
114
115
111
109
115
122
129
129
127
123
119
122
124
128
123
115
107
110
119
130
139
137
127
113
108
109
112
111
106
106
111
119
120
122
126
132
130
121
123
133
139
131
119
117
121
120
113
113
116
123
128
126
119
113
115
119
126
128
126
123
124
129
133
131
126
121
115
113
114
120
128
132
127
119
117
118
121
119
115
113
121
126
129
122
120
122
121
121
125
130
130
124
114
113
114
118
115
120
127
133
136
135
130
125
118
117
123
125
124
124
129
133
133
131
131
134
133
125
121
120
124
128
127
125
128
130
131
129
125
124
124
125
123
122
116
115
118
119
117
119
119
121
118
114
111
115
117
123
126
123
122
124
125
123
120
124
127
123
116
115
124
134
134
129
127
126
124
122
122
125
128
128
126
124
124
128
126
126
126
124
120
116
117
121
121
123
120
118
114
112
115
123
128
127
119
113
122
120
114
110
110
113
113
112
115
126
131
126
115
112
121
134
137
129
116
109
108
109
114
121
128
133
129
123
117
112
112
118
125
122
115
110
114
128
137
136
129
119
111
110
116
126
136
132
122
113
129
117
110
108
112
118
116
111
109
119
129
130
119
112
118
133
138
128
113
105
107
108
107
109
119
134
139
132
118
106
108
119
128
128
119
109
114
127
141
144
135
121
111
111
118
126
129
123
119
116
124
116
113
116
121
124
125
121
118
118
123
125
119
112
114
124
128
119
112
112
117
116
109
103
109
127
136
136
128
119
117
121
129
132
126
113
108
111
122
130
132
122
119
120
126
125
117
111
116
124
115
117
119
119
122
124
130
133
132
129
126
122
115
111
112
117
116
112
110
113
120
125
123
116
111
114
123
131
134
126
117
117
124
129
128
120
109
99
98
105
116
120
121
124
124
119
108
105
116
133
118
121
121
117
117
123
128
133
136
136
134
125
118
114
115
117
117
113
111
111
114
126
134
133
122
112
116
126
130
121
112
113
119
125
124
122
118
106
96
94
102
111
117
116
115
114
111
115
126
131
131
130
120
114
119
123
124
121
125
132
136
129
122
119
122
124
125
122
116
111
112
119
130
135
130
126
125
126
125
119
117
118
121
123
121
120
121
120
113
110
111
113
112
107
107
114
124
129
129
123
136
127
114
112
123
127
121
116
119
127
130
126
123
122
125
128
131
129
124
119
114
118
122
128
134
137
134
125
122
121
127
130
128
125
122
121
121
123
128
133
135
126
115
107
105
116
127
132
128
123
128
113
106
114
122
125
121
121
127
126
119
114
116
120
122
125
129
132
129
121
116
118
121
128
132
132
128
121
117
120
125
128
126
128
128
128
123
123
130
142
146
135
122
111
109
110
114
118
124
128
114
106
108
117
119
116
120
129
135
126
114
106
111
117
119
121
126
131
127
118
111
115
123
129
128
121
116
116
115
114
113
113
115
121
127
127
126
124
130
133
133
129
121
116
111
105
102
107
119
126
110
116
124
124
116
108
114
124
128
124
114
108
111
115
116
116
120
122
119
112
105
112
123
130
125
117
116
118
117
110
102
104
112
120
119
118
122
125
129
121
115
113
115
119
122
116
115
116
119
115
121
137
140
129
115
106
109
114
116
118
115
114
113
113
113
113
110
108
110
111
112
115
121
125
124
121
119
121
118
107
99
105
119
129
122
115
113
120
126
119
111
107
113
126
136
140
137
132
123
115
115
115
116
122
120
114
112
117
121
116
106
108
121
131
128
116
111
120
133
133
123
114
107
108
113
119
125
125
122
119
119
123
126
130
132
129
120
119
126
135
144
140
132
130
138
141
134
123
118
128
97
92
102
118
119
112
110
121
132
128
116
115
124
132
125
116
112
117
122
123
119
116
115
112
112
116
124
130
136
138
133
123
114
115
117
119
118
117
121
130
135
130
126
125
130
133
129
125
132
142
95
89
100
118
127
125
123
123
128
129
127
127
127
125
122
124
126
123
118
117
119
123
125
126
128
131
132
132
134
135
132
125
121
122
123
119
114
115
121
130
134
127
115
110
114
122
125
124
131
135
114
113
115
120
125
130
126
120
116
115
123
130
128
124
124
127
131
129
125
127
130
128
126
126
134
140
139
130
123
118
119
125
130
133
133
129
124
126
129
133
134
127
116
109
112
121
128
129
130
131
134
139
133
126
120
120
118
114
111
112
117
125
130
129
126
122
120
125
133
140
140
131
123
118
123
130
132
128
121
114
112
116
120
121
122
129
140
146
143
132
127
124
121
119
123
129
134
131
128
130
128
136
136
133
130
122
119
121
123
121
117
115
119
124
120
110
106
114
127
134
133
129
124
120
120
123
123
125
120
119
118
117
111
103
102
117
138
154
147
129
118
114
118
124
132
132
129
121
113
111
116
119
123
131
137
136
132
132
133
128
117
107
110
117
118
112
107
107
117
125
128
127
126
124
123
124
124
120
118
121
128
133
123
108
100
110
124
139
138
125
115
110
115
125
134
133
123
106
95
93
119
115
114
119
130
136
131
127
127
126
120
112
112
122
131
125
111
104
113
130
139
132
120
113
119
126
124
115
111
120
133
143
138
126
117
108
110
116
124
124
118
114
119
127
135
132
121
107
101
101
129
120
113
114
124
128
119
112
114
126
132
124
117
120
129
128
114
101
108
130
147
140
118
101
106
116
119
112
108
113
123
133
136
132
119
106
99
103
115
123
125
121
124
127
129
125
122
123
125
124
129
119
115
122
132
130
119
110
117
134
143
134
116
106
109
116
112
101
101
118
137
142
127
110
106
115
119
119
116
115
113
114
114
117
117
105
97
102
115
130
133
125
118
115
116
118
121
128
132
129
121
115
116
125
136
137
133
127
129
135
140
134
119
104
101
110
114
111
105
108
123
134
135
127
124
128
132
132
131
128
118
106
99
107
121
120
111
106
117
137
142
129
112
107
113
119
120
117
117
120
120
119
117
119
126
133
134
131
127
123
126
127
127
121
120
122
126
127
123
119
121
124
128
130
134
137
134
129
129
133
128
115
103
110
124
128
120
110
117
133
139
126
109
106
115
126
123
112
107
116
126
123
117
113
114
116
116
114
114
117
121
124
128
132
138
141
138
137
136
131
123
115
113
118
124
123
115
112
114
122
128
127
122
119
117
118
117
113
115
119
123
118
109
107
116
129
132
126
120
121
128
122
115
112
112
110
105
106
111
121
126
124
120
124
131
136
137
137
137
131
120
109
109
114
113
107
102
105
109
111
117
131
141
135
118
107
112
121
120
112
111
114
111
106
108
123
136
139
131
123
124
116
111
112
111
110
113
120
126
132
129
124
116
111
112
117
123
128
129
127
119
118
120
123
116
110
111
120
123
115
111
126
142
141
123
113
120
130
129
121
117
118
116
108
106
117
133
137
127
119
123
117
114
112
108
108
116
130
139
136
131
127
125
118
111
110
115
117
120
123
130
137
140
132
121
117
123
130
132
120
114
120
129
128
123
121
127
133
131
127
128
128
122
113
111
119
130
129
122
118
116
119
122
121
115
109
113
122
131
126
122
124
132
135
129
122
118
116
117
122
135
145
143
129
116
117
124
128
125
118
114
116
115
116
122
127
129
127
124
126
131
132
126
116
113
120
126
126
124
124
108
114
125
133
131
121
115
113
113
111
112
121
135
141
139
131
122
118
118
120
126
130
128
118
112
115
120
123
119
114
115
114
113
116
123
128
128
123
120
124
131
134
125
114
108
113
122
126
127
127
112
114
122
129
131
128
122
114
106
104
113
128
138
138
132
125
120
121
121
121
118
114
113
117
121
124
123
123
125
125
122
116
111
113
121
126
126
123
120
124
130
133
127
111
101
106
120
127
126
122
128
130
124
115
111
117
122
116
112
114
126
136
136
127
121
121
121
125
130
128
119
111
111
123
136
136
129
123
129
133
129
119
109
108
111
117
122
124
122
123
125
128
124
112
102
105
119
125
120
115
137
141
131
113
104
106
114
118
121
127
134
131
120
113
117
126
131
132
131
127
123
117
116
129
141
142
132
119
116
121
123
120
111
106
108
114
121
125
121
116
117
120
123
119
115
117
125
128
121
118
128
136
131
122
115
111
114
119
126
133
129
119
109
109
117
123
127
125
125
125
128
129
129
130
136
139
131
116
101
99
107
114
114
115
119
125
128
128
122
117
117
120
125
132
136
136
137
133
132
133
124
125
125
122
122
123
124
125
130
128
122
116
115
116
116
111
108
109
112
118
128
135
133
129
132
136
131
116
103
99
106
110
110
115
126
135
136
131
126
127
127
123
127
137
144
143
139
135
141
146
130
126
121
116
117
121
126
129
128
125
122
123
125
122
115
108
106
105
105
107
116
124
127
129
132
135
133
124
118
121
124
116
104
104
115
127
128
123
129
134
131
123
119
124
132
131
128
132
142
148
131
134
128
119
115
116
122
122
120
118
121
128
127
122
116
118
121
115
104
96
100
114
127
133
135
134
130
127
130
140
136
120
104
104
115
121
119
115
122
131
129
118
113
115
119
117
118
129
140
139
122
133
134
128
123
123
122
119
114
115
120
127
127
121
117
121
125
121
107
95
100
121
141
148
138
127
122
126
133
135
127
116
115
125
135
132
122
115
118
121
119
117
119
123
122
118
121
132
136
124
110
119
128
135
134
131
127
125
122
117
117
123
124
119
111
110
114
118
109
104
116
138
153
148
131
115
112
117
120
118
112
113
125
139
143
136
127
123
121
116
112
117
126
132
128
125
126
133
130
117
110
112
125
135
135
129
127
131
131
124
116
117
122
118
108
103
107
115
117
118
130
145
149
137
122
113
110
110
108
111
113
121
126
129
128
126
129
130
126
116
112
116
121
125
125
124
125
123
119
116
116
116
124
132
127
119
117
124
129
124
113
113
118
120
116
111
110
117
125
129
135
139
138
134
130
124
115
109
111
121
130
131
123
115
115
124
131
133
125
118
115
116
115
116
120
122
116
112
110
118
120
121
122
125
122
116
113
119
127
127
120
115
118
122
123
119
113
116
124
130
129
127
130
136
136
129
122
118
125
137
140
133
120
114
119
132
139
133
121
118
117
117
117
118
122
122
117
111
114
120
123
120
115
113
116
119
122
128
136
144
138
127
120
120
122
118
112
114
122
126
122
116
122
128
129
125
123
130
137
138
133
123
118
117
125
134
138
133
125
119
117
117
126
132
136
130
122
115
119
124
122
121
112
106
112
120
126
133
138
146
146
132
120
117
119
117
114
115
120
120
113
111
113
117
116
116
123
132
133
123
114
115
118
117
115
119
129
136
130
119
109
114
127
140
143
134
124
116
121
128
123
129
125
117
115
119
121
120
123
130
135
133
125
119
119
120
121
123
123
120
118
117
118
115
112
113
120
126
123
114
111
117
121
116
104
103
115
126
129
119
108
104
116
129
138
134
124
115
115
125
127
135
136
130
124
119
110
105
106
115
125
131
128
123
119
120
123
126
126
126
128
133
132
125
115
109
110
117
118
119
121
124
124
119
109
104
108
113
119
118
109
101
103
117
130
133
123
115
115
116
128
131
131
132
127
121
109
103
108
119
125
129
125
120
119
121
126
129
125
119
121
130
134
128
115
108
109
117
122
122
122
121
121
124
125
117
106
100
106
114
109
101
103
120
136
134
121
117
119
117
122
116
116
122
129
125
116
110
119
128
131
127
117
112
118
127
135
131
118
107
104
114
122
120
116
115
120
127
126
119
111
110
117
125
127
123
109
102
104
108
105
103
114
135
146
136
120
115
121
126
116
112
111
121
130
132
127
120
120
126
132
127
117
111
117
130
137
132
118
108
107
116
123
122
118
122
129
134
128
116
106
107
116
124
126
123
115
110
106
102
103
106
122
138
143
133
118
112
119
127
111
113
116
125
130
132
127
120
114
118
126
129
123
116
119
128
131
126
119
118
123
131
137
134
129
126
129
133
127
118
111
114
119
121
118
115
118
122
116
108
105
110
120
126
128
130
126
122
118
119
107
115
118
122
122
122
120
115
110
114
122
123
121
119
124
131
131
125
118
118
124
129
135
137
135
130
129
126
123
118
118
120
122
115
107
108
120
131
132
123
117
115
112
113
117
127
135
130
119
113
118
115
116
115
118
121
121
114
109
112
118
120
116
119
130
142
138
127
116
112
111
114
118
125
133
137
133
126
117
112
116
123
126
120
109
105
116
131
141
138
127
117
109
109
115
125
134
129
119
111
136
121
113
112
117
124
124
117
111
115
122
124
117
117
128
142
142
127
113
111
115
113
108
109
120
133
136
129
119
112
115
125
136
136
125
113
111
117
133
141
138
128
117
114
118
123
126
122
119
115
135
123
117
114
116
120
122
120
121
128
134
132
120
114
118
129
128
119
111
116
127
126
115
102
103
115
127
132
131
126
121
124
137
147
145
125
109
101
115
132
143
144
135
126
122
118
117
119
124
125
118
117
120
118
116
113
117
124
133
139
140
133
123
116
115
119
118
112
109
114
125
129
122
110
100
102
115
132
141
136
124
120
132
145
149
139
120
102
103
116
136
146
145
133
121
110
109
119
130
133
110
117
124
125
121
119
120
126
133
136
132
124
119
121
124
125
121
116
109
103
104
112
121
122
114
110
116
131
140
132
120
115
121
133
140
140
128
111
100
102
118
134
137
125
112
104
108
118
129
132
117
119
123
126
130
129
125
123
124
126
124
118
118
122
127
130
128
123
111
98
92
100
114
126
129
126
127
129
129
123
116
114
117
121
126
127
120
110
102
103
111
120
118
111
106
109
119
125
124
121
123
118
112
117
125
127
122
118
120
124
123
118
115
115
120
125
127
126
118
110
106
109
115
121
129
132
128
121
118
114
115
114
114
119
120
118
111
106
110
118
122
116
109
106
110
115
121
120
117
115
118
107
101
108
117
118
115
119
126
129
125
117
112
111
114
120
127
130
128
124
120
120
119
118
118
121
120
116
111
110
110
113
116
122
123
119
112
112
123
134
132
121
114
114
118
116
111
108
113
117
116
107
108
115
119
116
117
122
129
128
123
118
115
113
115
120
127
132
128
120
117
120
123
122
115
112
114
117
117
115
116
120
128
131
128
126
125
126
131
131
126
121
122
125
123
112
102
101
111
118
124
129
134
134
129
122
118
119
118
120
123
124
122
118
117
122
126
126
119
114
113
121
126
127
120
116
118
126
130
129
129
134
138
137
130
127
129
132
129
120
115
117
124
128
125
115
107
106
112
114
132
147
151
142
130
121
115
108
104
111
122
128
123
119
120
123
121
116
115
121
127
129
128
127
127
128
128
132
136
137
136
135
133
133
128
124
121
122
122
118
113
116
121
125
126
124
119
114
112
109
108
103
109
123
128
126
120
120
123
118
105
103
117
132
133
122
118
126
135
132
121
114
117
124
130
129
124
120
115
108
109
116
125
131
130
120
111
108
110
115
122
122
122
122
127
128
122
109
103
112
107
99
108
126
135
128
119
118
121
115
103
103
120
140
147
143
131
127
126
122
119
117
116
115
112
111
115
123
129
121
108
99
106
119
127
122
113
107
106
112
120
121
118
114
119
126
126
120
115
119
108
103
114
130
137
129
119
116
120
120
115
111
116
130
145
153
145
126
112
113
118
120
117
111
108
109
113
119
124
120
107
98
104
118
127
123
114
108
109
114
120
118
110
105
111
121
124
121
117
118
113
114
120
123
121
115
110
112
118
123
127
125
120
121
131
141
139
125
115
119
124
124
117
110
113
116
118
117
116
114
112
112
115
120
123
120
116
114
115
119
119
114
109
110
118
123
123
123
125
127
121
123
122
115
108
104
104
110
115
122
131
134
135
131
126
122
120
121
125
131
132
127
119
112
115
123
127
125
122
121
125
124
118
110
110
114
120
126
126
121
118
114
118
124
130
130
126
127
131
140
117
116
116
117
118
118
116
117
117
117
119
126
135
135
128
113
109
117
126
130
130
127
125
122
120
123
126
129
128
130
130
122
109
98
101
113
126
129
125
120
121
124
129
131
132
128
120
118
124
131
111
109
111
120
130
134
130
128
123
116
109
112
123
134
129
119
115
119
123
124
124
125
128
127
122
121
123
124
125
128
125
116
103
97
103
117
125
124
122
120
127
134
137
135
132
120
109
102
102
108
120
118
116
118
123
125
125
127
128
123
114
112
121
133
137
128
121
121
125
127
126
124
122
119
116
117
118
119
121
120
119
117
115
113
117
119
119
118
120
123
124
126
131
136
133
121
108
99
97
101
134
131
125
120
116
111
111
116
125
127
126
124
129
135
140
132
124
119
121
128
133
130
120
110
107
109
115
118
119
116
114
119
131
136
132
116
107
109
120
124
118
110
115
127
133
125
117
113
114
113
132
128
126
126
125
118
112
111
117
124
128
129
129
128
127
127
122
116
111
117
132
136
127
114
107
111
117
120
118
113
112
118
132
139
133
115
103
107
121
128
120
106
105
117
126
127
123
125
128
125
120
116
117
124
126
125
119
112
112
115
122
124
118
111
108
115
119
118
113
117
127
135
131
121
116
119
122
121
118
114
112
110
113
120
125
119
113
110
122
133
131
123
115
120
126
128
125
126
127
130
118
117
117
118
118
114
112
108
110
115
117
117
110
103
103
110
118
120
121
125
128
130
128
123
121
119
115
114
117
120
117
108
98
99
109
118
121
120
124
131
134
130
127
126
129
132
128
124
126
131
126
130
131
128
117
105
98
100
111
123
124
119
114
115
118
121
120
117
119
122
126
127
126
123
116
106
102
109
119
122
120
112
105
102
105
113
118
121
119
117
119
120
120
122
128
133
132
129
129
133
127
127
129
131
123
111
102
107
122
132
129
121
120
127
135
133
121
113
108
107
109
115
122
121
109
95
96
114
125
121
115
116
126
128
118
109
111
113
112
107
108
114
117
117
118
126
130
128
126
129
117
113
114
117
118
118
119
126
133
134
127
121
121
126
129
126
119
111
106
103
103
109
120
121
112
102
107
125
132
122
112
119
137
139
129
114
111
112
111
109
116
127
129
119
111
108
114
114
115
120
119
115
113
111
110
113
121
131
138
133
127
123
121
119
113
110
109
112
114
114
117
122
125
122
117
116
124
134
137
130
121
124
129
128
122
120
120
122
122
124
131
141
143
132
111
98
98
107
115
120
129
127
127
122
113
106
107
118
129
133
130
129
128
119
109
104
108
115
121
127
134
137
129
118
113
120
133
137
136
130
127
124
122
117
117
124
129
134
135
136
138
142
143
135
119
106
105
118
129
130
128
123
128
132
128
114
107
107
115
123
131
139
139
129
118
113
116
121
122
122
125
126
121
112
110
121
133
136
128
119
115
114
115
119
124
126
129
132
135
137
135
134
133
131
124
121
125
135
141
134
118
110
116
128
132
129
120
109
105
112
129
142
142
132
124
121
124
124
122
115
112
111
111
114
119
127
131
129
119
109
104
102
109
119
126
125
125
123
126
129
131
130
125
118
116
122
133
137
132
122
114
112
113
119
125
128
122
110
101
109
127
139
136
126
120
122
127
127
123
116
109
106
111
123
133
137
129
120
115
116
114
111
108
112
116
122
124
123
121
123
128
127
120
103
99
109
124
128
118
112
119
128
128
121
118
116
113
105
105
114
127
130
122
115
116
122
127
128
125
118
114
113
116
123
130
130
124
117
119
129
135
134
122
113
115
123
127
128
124
123
127
125
114
95
91
103
121
127
118
113
127
139
135
125
116
113
112
115
121
126
125
120
113
114
116
120
124
127
129
127
126
124
122
117
112
111
112
113
116
126
137
139
131
127
128
134
136
132
126
126
130
127
119
110
106
113
125
130
126
120
134
133
126
121
118
120
125
132
136
132
122
115
115
121
122
118
117
120
127
132
139
138
129
117
107
107
110
112
110
114
120
126
128
130
139
143
137
129
124
130
133
133
130
128
124
122
126
133
135
128
128
121
118
114
117
122
125
129
130
126
120
121
125
129
129
123
114
110
112
122
139
145
137
125
117
119
121
118
113
117
121
121
114
121
136
140
133
122
120
126
130
129
127
126
124
121
124
134
142
137
114
117
120
121
116
112
106
106
105
110
117
123
127
129
130
133
125
111
99
103
121
134
136
128
126
128
125
122
124
131
134
123
113
111
123
129
128
119
120
122
122
118
119
122
121
119
124
134
143
136
106
116
127
129
120
107
97
94
96
102
112
121
124
121
125
134
137
127
109
98
104
117
128
129
125
121
119
121
129
135
134
122
114
115
121
126
125
123
125
122
116
116
122
129
128
122
122
128
130
121
107
114
127
131
124
115
108
111
114
115
117
121
123
120
117
122
133
137
130
116
110
120
129
130
124
115
114
120
128
129
121
113
117
126
130
127
126
130
131
124
115
116
129
138
133
122
114
112
110
107
119
119
124
130
126
118
116
122
130
132
132
133
133
125
116
112
119
133
135
130
127
133
140
139
130
121
116
120
124
122
115
112
119
128
131
128
129
133
131
126
119
121
130
134
128
121
110
103
101
107
123
122
125
127
123
111
103
108
120
132
136
137
135
130
124
114
113
117
122
123
127
133
139
139
132
123
115
114
116
120
120
120
120
119
123
127
130
130
124
122
129
135
132
126
121
123
117
111
110
114
122
121
117
120
119
110
101
106
118
131
128
123
122
127
129
120
110
105
108
113
117
121
126
127
123
115
111
109
112
118
124
129
124
119
117
123
129
125
118
119
130
138
136
126
120
126
130
124
117
113
119
111
104
107
117
123
126
131
139
139
125
108
107
123
131
123
108
102
108
114
115
115
117
117
114
110
114
119
119
116
119
127
129
126
117
118
123
124
120
119
127
135
137
133
129
129
129
126
120
113
121
113
102
101
115
132
143
148
146
140
125
107
105
120
130
125
113
110
116
120
118
117
119
120
116
116
124
132
129
116
111
119
129
131
125
119
122
123
125
122
126
130
135
139
137
132
127
124
123
123
125
130
121
110
115
130
136
133
128
128
126
121
116
118
125
125
121
117
115
117
118
122
129
127
120
115
122
132
131
120
110
111
121
132
134
130
124
122
123
125
128
129
132
135
137
132
125
122
125
131
131
146
141
129
123
127
126
119
114
119
126
128
119
115
119
123
124
118
112
109
116
126
130
124
110
102
104
116
124
121
113
109
116
130
142
140
124
112
114
124
131
129
123
125
126
124
121
118
124
130
137
145
142
136
134
132
127
121
120
121
124
120
113
110
116
124
125
119
110
106
117
129
129
117
100
93
100
114
123
124
121
118
124
136
145
139
121
106
110
121
123
120
116
119
125
117
109
113
124
131
136
132
131
134
139
139
134
129
127
126
122
111
106
107
117
125
126
119
110
109
119
133
134
120
102
98
106
121
127
127
123
125
133
141
138
125
111
106
110
117
118
116
116
124
126
117
106
111
128
137
124
120
122
130
137
138
133
126
125
127
125
118
111
109
116
123
124
118
111
111
120
133
139
131
113
103
105
119
125
122
117
121
129
133
124
113
106
106
111
115
116
117
123
127
125
119
117
121
132
137
109
115
123
129
130
128
125
122
120
124
129
128
124
119
118
121
120
118
114
114
119
129
135
132
118
105
104
114
118
116
113
113
120
120
115
111
114
117
119
122
124
126
127
122
118
121
128
135
132
125
105
115
123
126
125
123
122
119
117
119
123
128
131
129
128
127
123
120
118
121
119
119
122
123
119
116
115
117
117
115
113
117
121
121
116
118
125
130
130
126
123
124
121
115
112
121
133
137
127
114
115
118
123
125
125
124
123
117
113
111
115
119
121
126
129
132
128
127
126
125
119
112
109
113
119
121
121
119
117
115
119
125
130
129
123
119
123
127
128
123
119
118
119
119
118
120
123
123
117
112
128
121
120
121
126
127
124
116
110
113
119
118
114
113
119
129
131
129
125
123
120
113
107
107
111
114
114
115
117
118
121
125
129
131
128
121
114
114
117
120
118
120
123
126
122
116
110
110
112
114
129
122
118
117
118
120
119
117
118
125
131
129
119
109
111
123
126
121
117
121
126
124
112
103
97
99
106
116
124
128
122
117
119
127
130
124
114
110
114
122
128
133
134
129
118
106
105
111
119
122
120
120
121
121
115
112
115
122
130
137
138
134
126
123
126
127
125
117
115
120
128
129
120
108
98
98
108
125
136
135
124
115
115
121
127
127
125
120
119
123
131
140
141
129
113
104
110
123
131
128
110
117
128
133
125
115
113
121
131
134
129
124
126
135
141
139
129
119
117
119
123
126
125
122
116
114
120
130
137
132
123
117
114
115
119
124
126
121
113
111
120
132
135
124
110
108
119
131
134
127
106
114
130
140
136
122
112
113
119
121
116
112
115
125
134
137
131
126
118
112
111
118
126
133
131
127
127
128
127
122
114
110
110
113
117
118
117
109
101
104
112
118
118
113
108
111
120
126
126
119
105
111
123
133
131
123
111
106
110
114
113
110
110
113
119
125
127
127
117
108
106
112
120
126
130
129
128
126
119
112
100
97
101
114
120
117
109
103
106
114
116
110
102
105
112
118
119
120
119
118
111
112
115
122
123
120
114
111
114
116
118
116
115
114
117
121
125
124
116
108
108
111
113
115
117
122
127
125
118
108
98
97
109
122
126
121
113
113
123
131
126
111
104
113
126
130
124
120
124
126
124
117
116
120
124
127
124
120
119
123
127
129
127
123
122
122
123
122
113
113
115
117
117
110
110
113
119
124
122
117
117
122
130
135
129
121
115
118
126
128
123
114
114
125
133
133
125
122
124
127
132
126
125
128
133
139
134
123
115
119
133
141
135
124
120
121
121
116
110
117
125
129
126
116
110
110
113
119
123
131
139
145
141
130
121
116
116
117
114
113
113
117
121
123
124
119
114
114
120
121
133
133
130
132
135
138
132
117
107
115
129
138
130
120
118
122
120
113
111
121
132
133
124
114
112
116
115
112
120
133
145
141
123
108
107
114
116
113
108
107
114
118
118
112
106
102
101
103
109
115
121
105
99
109
125
133
130
129
128
123
112
105
111
123
126
123
123
130
132
124
115
113
122
134
140
132
122
120
118
117
114
114
117
125
130
131
126
116
107
103
105
112
114
110
107
111
118
118
111
105
125
107
104
119
134
137
131
125
125
120
111
105
113
127
141
142
133
127
124
121
116
113
119
129
136
131
123
122
120
109
95
95
111
133
146
144
130
115
100
99
112
121
119
108
107
119
131
128
111
101
122
115
117
126
130
127
122
124
128
128
120
111
115
125
140
144
133
116
109
115
117
118
116
114
117
115
114
115
116
106
92
88
100
123
139
140
130
118
109
107
113
121
120
114
114
121
124
119
107
100
121
127
131
124
113
107
110
122
130
134
129
124
120
122
127
128
119
105
101
110
118
120
113
105
103
104
108
114
120
120
112
101
98
105
115
119
121
121
118
114
113
112
115
120
123
122
114
111
114
118
121
129
129
118
107
102
107
116
121
124
128
131
132
130
124
115
109
104
104
111
118
121
116
108
102
107
114
124
131
136
132
121
110
103
104
111
115
117
117
115
114
112
116
123
128
123
117
120
131
143
118
117
118
118
117
117
116
117
115
115
118
127
138
141
133
118
112
115
115
115
118
123
125
119
110
107
115
122
127
130
130
124
117
114
120
123
119
107
102
108
120
127
129
127
126
124
123
127
138
148
116
113
114
119
127
129
127
128
125
121
117
125
136
141
134
123
123
130
131
121
116
122
128
124
111
105
106
113
116
116
112
109
111
120
133
137
126
106
97
107
127
140
140
128
120
119
121
124
124
130
126
127
123
121
121
121
126
135
140
133
124
123
129
132
126
118
125
139
140
125
112
112
122
123
111
103
104
116
121
116
104
97
104
119
133
135
126
116
114
121
128
130
129
124
121
116
118
116
113
112
133
138
133
124
115
111
119
131
137
127
116
114
122
125
117
113
120
134
135
120
109
110
119
121
112
109
114
129
136
128
113
106
114
128
132
125
119
125
137
138
125
106
101
112
122
127
126
119
110
103
122
127
128
125
117
112
114
120
117
106
100
107
119
121
114
112
118
126
124
115
111
115
121
123
120
120
123
130
130
124
119
121
132
140
136
121
118
125
140
140
120
98
94
111
130
140
136
126
117
107
110
110
114
119
117
111
109
105
101
95
99
110
120
119
113
113
118
123
123
119
119
120
122
121
122
123
120
114
106
104
111
122
133
136
128
120
117
121
125
125
118
115
119
130
137
139
134
128
122
119
113
109
112
119
118
111
105
101
104
110
115
118
120
117
111
110
112
118
124
126
131
130
127
124
122
117
110
103
101
104
112
121
121
119
116
116
118
118
113
110
116
128
139
140
131
124
120
126
130
136
119
120
125
131
129
118
107
109
119
129
126
118
114
116
115
109
102
104
114
126
135
140
139
133
121
108
106
115
127
131
127
121
117
112
111
112
116
115
112
110
117
127
133
128
120
113
116
124
137
146
117
119
126
132
131
125
118
120
130
133
125
114
112
118
120
113
102
101
107
115
122
129
137
135
120
105
107
128
147
144
129
118
120
121
116
110
108
112
116
120
124
127
122
115
113
115
114
117
125
139
111
110
115
121
125
126
125
127
127
124
117
115
119
122
122
115
111
112
112
110
105
108
118
123
119
110
112
127
137
132
119
117
127
131
126
114
109
112
120
126
129
129
124
119
117
113
110
107
113
123
114
113
114
119
124
128
128
126
121
115
117
122
123
118
114
113
118
121
117
111
104
104
109
115
115
113
113
117
121
121
122
129
136
137
128
120
117
122
124
124
125
129
132
132
121
107
98
102
115
121
126
124
127
130
131
129
128
126
126
127
128
129
119
107
102
106
116
118
114
110
113
118
117
113
110
110
114
115
119
124
132
140
142
138
130
123
120
123
125
121
117
118
130
136
126
107
99
112
128
128
127
122
127
136
137
131
127
128
134
138
135
128
114
101
99
105
113
114
111
110
117
124
125
116
111
111
115
120
121
123
128
132
136
135
130
123
115
115
119
120
115
117
123
133
129
118
112
121
134
130
116
106
114
127
135
131
125
123
126
128
125
117
107
101
102
108
114
115
113
115
119
123
122
119
118
121
123
120
116
111
111
116
123
131
129
123
114
113
118
121
123
121
122
123
123
122
123
124
123
120
110
102
106
117
129
129
122
110
103
106
109
109
107
108
112
114
116
115
116
118
121
123
121
118
121
125
125
119
108
105
108
116
124
128
127
125
124
123
123
126
128
125
120
110
109
118
125
124
115
110
117
118
115
117
121
125
120
104
97
99
108
114
117
119
120
117
116
115
114
118
123
127
124
116
113
114
119
120
117
117
122
127
127
127
126
128
132
132
132
130
130
125
113
100
100
112
123
120
110
104
132
136
129
122
119
123
124
117
111
112
116
121
127
129
127
119
117
116
118
121
126
130
127
114
99
97
110
123
131
132
131
131
130
128
126
125
126
129
129
129
130
126
118
108
104
106
113
115
111
106
135
136
131
123
120
123
127
130
130
124
121
123
130
132
128
120
119
125
130
131
133
131
127
112
97
95
108
125
133
134
133
133
131
131
129
125
120
117
120
123
125
126
128
125
115
105
105
112
116
111
124
120
121
123
123
122
122
128
129
127
122
122
128
130
126
122
121
124
129
134
140
136
125
111
104
107
114
121
124
129
136
142
141
139
137
131
124
117
113
115
117
121
125
124
118
112
114
122
128
121
108
107
116
124
122
113
109
114
122
126
123
121
119
119
124
128
127
124
121
127
136
134
122
109
106
111
112
107
110
122
138
144
138
131
129
129
128
123
119
119
117
117
117
119
121
124
131
133
130
123
105
108
119
123
115
104
100
112
125
130
125
119
114
116
120
132
135
128
122
120
124
122
113
107
108
110
107
103
107
122
134
132
120
112
113
118
124
131
131
130
125
117
118
120
123
125
130
128
122
116
119
119
122
120
113
104
107
120
133
135
129
121
117
120
123
128
132
129
125
120
118
116
114
114
118
119
118
120
128
138
135
123
113
112
114
117
122
132
141
138
128
121
124
126
122
113
109
108
112
118
133
131
123
117
115
112
111
117
124
131
133
133
131
127
124
120
119
123
125
122
120
119
120
124
128
130
131
138
146
148
136
122
120
125
130
127
124
129
133
130
126
126
127
126
117
106
99
100
111
122
135
132
120
116
118
118
110
104
110
123
133
137
131
123
117
114
116
118
119
118
117
119
121
122
121
121
122
128
132
132
124
121
121
128
130
128
124
119
117
116
124
130
129
120
113
112
113
112
114
121
127
122
113
117
125
123
111
105
110
122
124
121
114
115
118
118
117
116
115
114
111
113
118
119
112
106
106
109
109
109
112
118
121
119
117
120
123
117
109
108
121
132
128
116
108
113
120
121
116
114
120
114
112
117
127
128
122
120
123
123
111
97
97
113
128
125
116
112
114
116
114
114
121
125
120
113
112
111
109
109
115
127
129
122
114
116
122
120
115
111
120
129
126
115
107
109
116
119
116
112
123
118
115
116
125
131
128
123
122
119
107
94
96
116
130
127
113
110
114
123
122
125
133
138
137
130
125
128
126
124
125
133
139
137
123
119
118
118
119
120
122
125
124
119
113
114
117
119
119
114
128
129
118
110
117
130
130
122
115
116
116
111
109
114
127
127
119
112
112
117
123
129
136
139
136
130
125
129
130
129
125
125
132
139
139
132
118
111
118
129
136
134
125
123
124
124
126
122
121
120
129
132
114
101
108
129
139
133
123
120
125
120
110
109
116
125
125
114
104
103
114
121
127
125
120
115
112
116
118
119
116
115
118
129
142
138
124
110
118
139
150
145
132
125
123
124
122
119
119
122
130
123
108
102
111
130
143
145
137
128
119
108
101
103
114
122
120
108
102
105
116
124
124
121
117
113
111
113
112
116
119
119
119
127
134
133
124
118
126
142
149
144
133
123
119
113
110
113
121
127
127
118
115
118
124
131
138
138
135
123
109
95
95
103
113
113
107
105
108
119
128
132
129
126
123
120
116
118
120
126
130
132
129
124
120
116
116
120
129
138
139
133
124
119
115
111
108
115
127
133
120
120
128
137
135
129
124
124
125
122
113
103
105
110
114
111
106
110
122
130
131
126
124
123
117
109
105
112
123
130
132
129
126
121
111
106
108
116
127
132
133
126
117
110
110
112
120
127
131
131
110
121
134
138
133
125
122
123
126
126
123
120
123
127
124
119
114
119
129
134
124
113
108
108
105
97
98
110
123
126
123
118
118
120
117
116
115
116
120
126
130
128
119
109
105
112
125
134
129
118
110
119
126
127
123
123
126
130
130
127
125
126
131
136
131
121
115
121
134
138
125
110
103
105
106
108
112
121
124
121
113
112
119
130
136
138
129
121
116
120
126
129
127
117
108
109
119
124
120
112
113
114
117
118
121
121
124
126
127
125
122
118
116
116
115
112
116
127
139
141
132
117
111
114
117
117
122
127
125
118
112
110
119
129
136
136
128
121
112
108
113
123
132
135
124
114
109
113
117
116
115
113
117
119
120
119
116
114
116
119
120
112
98
89
92
104
120
135
140
136
126
118
115
116
115
114
115
118
120
118
112
107
106
112
118
118
116
115
109
105
102
111
131
141
135
120
108
112
120
125
116
116
119
120
120
118
114
112
114
119
121
115
102
94
98
113
126
133
131
126
119
113
110
109
107
107
107
114
119
121
115
106
102
104
107
109
114
116
115
109
102
108
122
131
125
114
110
115
124
127
116
119
124
123
122
120
120
120
126
125
122
116
116
121
126
130
126
122
124
126
128
122
116
110
109
109
113
118
122
125
123
117
111
106
105
107
115
122
121
111
106
112
120
120
113
107
114
125
128
122
111
119
129
136
131
122
118
124
132
130
120
113
119
133
138
135
126
121
126
137
143
141
134
124
120
115
114
119
122
126
127
127
121
113
103
104
110
116
115
110
111
118
125
119
110
108
121
132
131
117
106
118
138
147
138
119
109
112
122
124
116
110
113
122
128
129
127
129
133
136
138
141
142
138
128
115
110
114
118
122
121
120
118
112
104
103
105
108
107
109
116
123
124
117
110
111
119
125
126
119
106
122
137
142
132
117
106
105
110
112
113
110
111
114
118
125
129
134
129
120
118
123
130
133
129
121
117
116
118
115
109
105
110
114
116
114
111
110
115
122
123
120
114
113
119
121
120
121
125
127
117
122
125
123
122
120
117
114
112
112
115
117
117
118
119
121
124
122
115
109
108
112
117
121
126
129
130
126
119
112
104
103
111
121
129
126
120
117
124
130
124
112
106
114
130
135
128
123
124
128
127
118
110
111
118
127
130
125
122
123
127
127
124
120
119
120
116
109
104
109
116
119
114
112
116
124
127
124
119
114
110
112
117
125
126
124
118
115
116
122
119
111
108
116
130
137
133
126
122
122
129
114
106
111
124
136
135
127
123
127
137
138
125
114
112
116
113
102
98
109
125
127
116
104
102
110
111
109
109
114
120
122
116
109
109
113
111
107
102
107
113
115
113
113
117
122
121
118
116
116
125
116
109
116
127
136
135
124
119
124
134
135
123
113
111
116
115
105
99
107
123
125
112
98
97
107
109
101
99
110
123
123
107
95
98
112
116
110
101
104
113
119
117
111
109
112
112
110
111
117
132
112
99
102
114
121
122
120
121
123
124
119
113
109
108
111
116
121
121
117
114
113
120
124
124
120
120
121
127
125
119
115
114
120
125
127
127
123
118
116
117
119
117
109
103
109
120
127
124
112
115
98
97
113
132
135
128
119
121
126
130
124
115
113
114
117
116
115
116
116
114
114
120
135
143
140
128
122
115
107
103
109
120
134
141
140
132
122
110
112
121
131
125
108
101
110
122
127
115
104
114
112
116
123
132
133
130
127
127
128
129
127
127
128
129
125
115
109
112
117
119
119
121
132
138
134
123
116
114
110
103
100
107
119
128
133
132
126
118
116
120
129
126
116
111
112
120
118
109
106
130
142
141
131
120
118
126
132
129
126
122
124
129
132
128
121
111
107
110
117
120
120
118
120
118
115
115
120
127
128
115
100
90
94
104
115
124
130
129
123
119
117
119
118
114
112
112
112
114
119
137
152
150
133
116
113
123
132
129
119
111
114
119
120
116
110
107
110
113
116
118
118
114
110
105
106
114
126
134
134
123
109
97
98
105
111
119
122
122
124
121
118
116
112
111
111
114
117
125
130
128
138
140
131
124
118
122
128
127
119
110
113
119
121
114
107
110
116
119
117
117
118
117
109
102
102
109
116
120
120
118
117
117
120
126
128
121
111
106
112
123
129
123
113
110
118
124
127
128
131
120
123
125
127
127
125
124
129
129
125
120
124
130
132
121
112
114
126
128
123
117
119
124
115
103
95
98
105
106
106
109
114
122
131
137
137
125
107
95
103
121
133
127
112
109
120
130
130
124
122
122
120
117
119
122
124
125
130
130
126
123
127
135
133
119
108
115
131
135
124
114
117
127
124
108
95
96
108
116
116
110
108
114
122
130
129
122
109
106
113
122
124
116
108
109
120
132
132
123
118
123
119
115
113
116
119
126
132
128
116
109
113
122
121
109
102
112
130
134
118
105
109
124
129
120
107
110
124
135
135
122
111
114
123
128
126
118
117
123
132
128
116
102
99
108
124
136
135
123
113
116
116
117
119
119
121
127
131
123
106
97
104
115
116
107
102
110
124
125
114
103
106
116
125
125
122
124
129
132
131
125
123
126
132
132
124
118
118
125
131
126
115
105
107
116
133
141
136
123
110
109
112
121
130
131
129
128
127
120
108
106
117
128
127
114
104
108
119
124
119
111
106
109
114
122
128
129
122
113
107
113
123
132
134
126
119
117
116
112
111
114
118
124
126
127
134
138
132
123
114
107
108
119
132
137
132
127
124
122
119
121
128
136
135
124
112
107
115
125
127
120
113
109
114
122
128
126
117
106
102
110
121
128
127
117
115
117
114
105
97
104
119
132
133
125
120
122
126
128
127
107
105
110
121
130
128
123
122
127
126
122
117
122
128
125
114
105
113
125
134
129
121
120
126
129
126
121
117
119
120
122
122
122
122
121
120
119
118
117
110
111
120
123
121
113
107
113
121
131
138
109
108
110
116
121
119
117
120
125
126
116
107
111
118
119
109
104
114
132
140
132
123
125
132
132
123
114
119
130
134
129
120
116
119
121
121
120
124
130
128
125
115
109
108
112
114
113
114
122
133
110
114
118
123
126
124
120
117
114
112
112
115
119
119
113
108
108
121
133
135
125
118
120
125
128
118
109
114
123
125
121
121
119
120
122
118
119
126
137
138
127
111
100
107
121
127
120
110
110
122
106
113
125
134
139
140
132
116
100
97
112
127
131
121
114
115
123
127
125
117
111
111
116
120
118
112
106
104
107
112
116
124
134
136
126
118
117
124
131
129
116
102
100
110
124
127
119
113
114
121
103
111
122
133
139
142
139
123
108
105
116
129
128
119
118
122
130
122
110
100
103
111
118
117
112
105
99
101
104
109
118
128
135
139
134
122
115
116
118
115
105
97
101
113
122
120
116
117
123
121
112
113
119
123
124
127
130
134
133
129
125
122
116
116
117
119
117
112
106
106
112
119
122
117
111
103
99
101
111
120
125
128
131
136
132
123
114
108
107
106
103
100
106
115
120
117
114
116
118
118
125
119
117
115
112
111
118
132
144
140
123
107
101
107
110
106
102
106
116
125
130
129
124
118
113
108
105
110
119
127
131
131
131
130
128
122
117
111
111
112
111
112
114
116
117
115
117
117
114
112
127
117
109
109
113
115
118
125
131
129
114
99
99
106
109
104
99
107
120
135
139
133
126
119
113
111
112
113
116
122
130
134
135
134
128
123
120
118
119
119
120
121
120
118
117
120
126
124
117
113
122
113
103
103
113
124
127
123
119
115
113
110
112
116
113
106
104
109
116
127
132
134
129
119
113
110
113
116
113
109
113
125
135
136
129
120
115
117
121
123
123
120
120
121
124
128
130
125
118
115
120
119
112
106
112
123
127
121
112
111
115
122
127
126
118
108
108
111
115
119
120
127
129
124
115
111
115
118
115
108
102
110
120
125
118
107
106
114
122
124
118
115
118
124
125
120
115
114
115
116
124
129
127
121
119
121
119
117
113
112
116
123
128
126
117
110
112
121
125
120
117
116
121
123
121
120
122
125
123
117
110
111
117
115
108
105
112
121
124
119
110
109
118
125
119
105
98
102
112
116
127
128
130
130
126
120
118
120
122
118
115
117
121
122
117
115
118
126
131
126
117
108
108
112
119
123
125
123
121
120
126
131
131
125
119
120
129
133
127
113
104
105
113
118
112
104
99
104
112
115
125
117
120
125
124
120
120
130
137
131
120
114
113
116
120
123
126
126
128
125
123
112
105
104
111
117
116
110
106
113
128
138
136
130
127
129
137
133
126
117
111
106
109
110
112
114
115
114
113
112
124
114
113
115
115
113
120
137
149
143
127
114
111
115
121
125
123
118
119
123
127
123
114
107
109
112
108
100
99
113
126
127
120
114
116
121
124
126
127
128
124
115
109
110
113
117
118
114
113
111
126
121
116
114
110
112
121
133
141
138
126
115
111
113
119
118
111
105
109
121
130
126
116
113
117
119
115
110
115
128
134
125
112
108
111
112
111
118
126
132
128
118
113
113
113
110
109
111
116
120
128
124
118
114
118
124
126
122
120
120
119
117
113
113
113
112
106
102
109
122
131
125
114
112
117
124
125
126
132
140
139
131
122
123
122
116
110
110
116
121
119
116
116
116
114
109
108
113
122
130
127
122
112
114
128
140
134
118
109
111
119
120
115
109
110
113
116
120
123
128
129
122
113
108
109
115
121
125
128
127
124
122
124
130
131
124
111
106
105
108
111
115
116
117
116
116
114
116
122
129
127
120
112
117
131
141
134
119
114
117
121
121
113
110
111
116
124
132
132
127
120
115
115
116
113
113
112
115
117
115
113
115
121
126
128
125
120
113
108
109
113
117
113
110
111
116
117
121
123
129
128
126
122
123
130
131
122
117
120
125
122
117
110
110
112
115
116
124
129
125
115
111
118
128
129
122
115
112
116
120
122
124
119
114
116
122
129
127
123
120
120
117
109
100
100
108
118
122
124
129
132
131
128
126
126
125
116
111
116
121
120
113
108
108
111
108
105
111
121
128
122
117
121
132
140
135
123
117
119
125
130
129
121
113
111
117
123
123
123
124
121
113
102
97
101
111
121
122
121
117
134
130
122
116
119
127
124
114
109
113
118
112
105
104
109
111
112
113
118
126
126
125
123
128
135
135
126
116
116
120
125
122
118
115
116
117
114
110
113
120
119
111
102
104
113
126
130
125
111
100
131
124
109
100
109
126
132
124
116
115
117
110
101
100
110
123
125
119
113
113
120
122
125
129
134
133
124
115
112
116
115
114
114
115
120
119
111
102
107
120
125
120
114
117
123
131
130
122
109
99
117
109
101
100
107
120
128
129
124
120
114
104
98
101
112
123
121
113
109
110
115
120
123
132
143
142
131
119
114
117
118
117
112
113
116
116
110
106
112
126
134
132
128
125
124
124
120
116
110
108
104
100
107
114
115
115
115
120
125
124
113
101
98
105
112
110
103
105
116
127
125
117
113
127
143
148
136
123
121
123
125
121
112
108
103
104
109
115
120
127
132
131
128
124
122
122
119
115
112
111
102
106
121
130
124
114
108
115
125
125
115
106
106
111
111
104
99
110
130
142
128
110
99
112
128
133
127
122
124
128
127
119
109
99
95
100
111
119
123
124
120
116
114
113
120
123
123
120
113
110
111
117
124
127
122
117
114
121
126
125
119
115
118
123
121
112
108
118
134
142
127
106
96
103
114
119
120
123
126
126
121
113
108
106
110
114
117
117
116
113
116
112
111
112
118
121
120
118
113
109
118
118
115
115
117
121
125
128
127
124
117
115
119
127
126
116
112
119
130
135
126
115
110
113
115
120
125
130
128
122
112
105
107
119
131
134
124
113
105
108
114
122
125
123
118
110
107
111
115
113
116
113
111
114
119
122
123
125
126
124
119
108
103
108
113
113
118
124
132
132
126
125
128
131
127
122
126
130
128
118
105
99
105
119
129
130
120
109
103
105
111
123
133
132
121
110
106
113
118
120
118
117
120
124
123
118
113
113
118
124
120
106
91
90
99
112
126
135
135
130
124
123
130
133
128
124
121
123
123
117
107
101
103
111
115
116
115
114
111
108
106
110
121
130
128
121
118
122
127
128
121
125
126
127
122
116
109
109
113
119
120
111
102
100
105
117
127
134
134
126
116
111
116
123
127
127
123
120
117
118
117
116
116
115
115
116
115
119
122
114
103
97
104
119
125
124
124
125
127
128
130
129
125
124
121
119
116
116
116
116
117
114
115
119
119
119
121
122
126
123
115
108
107
116
127
131
127
121
116
119
123
127
128
126
121
116
118
124
125
115
104
99
105
114
115
114
117
122
124
120
128
129
126
126
127
123
122
122
123
121
115
112
115
120
120
117
115
120
127
128
120
116
117
122
122
117
112
111
114
120
123
126
125
122
117
114
116
121
121
114
112
115
123
121
113
106
113
120
122
114
119
126
131
134
131
125
119
119
121
121
116
111
112
116
117
119
122
131
135
128
120
119
124
124
112
94
86
93
109
123
126
124
120
114
108
107
109
114
117
121
127
136
141
132
118
113
115
120
121
117
113
123
128
127
123
119
116
116
118
117
114
114
116
115
117
121
124
132
134
127
123
121
123
123
113
97
90
95
110
122
127
124
119
114
111
109
111
112
116
124
132
140
137
130
128
127
122
118
119
124
114
114
112
110
111
117
120
120
118
117
116
117
114
113
112
112
114
117
121
124
127
125
122
123
123
124
120
116
118
120
121
118
115
114
118
122
120
113
111
115
123
123
116
113
123
129
122
115
112
119
117
111
105
106
112
119
119
119
120
123
123
121
114
108
110
110
108
103
107
119
129
128
119
114
121
131
133
125
117
114
112
109
106
109
121
128
127
117
108
109
115
113
107
104
113
120
118
112
108
112
118
114
114
117
123
123
118
112
115
123
128
125
115
108
114
120
118
107
102
110
122
123
112
102
106
118
122
116
109
108
110
108
104
103
114
127
129
119
111
113
116
117
114
112
116
120
119
113
109
108
117
115
115
122
126
126
120
115
115
119
124
122
119
117
122
130
128
115
105
109
119
121
112
101
103
115
123
117
109
109
113
117
113
112
116
125
126
119
112
115
121
122
120
120
126
134
130
120
112
111
133
129
128
125
118
111
108
110
117
131
142
139
125
111
108
111
114
114
113
117
121
124
121
115
112
116
124
129
129
120
112
113
117
120
115
108
106
111
122
130
131
127
120
117
117
116
117
120
124
122
111
104
110
125
133
129
115
107
112
126
139
138
126
116
114
115
114
110
111
116
118
119
120
126
128
130
127
122
118
116
118
124
126
123
114
109
109
112
119
126
132
130
120
108
102
104
106
109
112
120
108
106
112
125
137
140
129
115
107
109
119
128
130
131
129
124
119
116
118
120
120
119
124
133
134
127
115
111
117
125
129
124
119
111
108
108
110
114
117
116
120
120
116
108
103
106
109
108
107
118
120
128
128
126
128
133
135
127
112
104
106
117
127
130
125
124
123
127
128
125
120
119
124
129
128
120
111
112
121
129
126
115
105
102
103
106
111
117
121
120
120
121
118
113
107
107
112
112
106
109
126
139
138
127
119
119
128
132
128
116
107
107
111
109
105
108
118
130
135
127
119
116
117
121
123
121
122
123
122
121
114
108
106
109
111
110
114
118
123
126
130
134
127
114
103
103
113
114
105
100
127
136
136
124
116
109
114
127
131
126
114
106
102
101
98
101
112
125
130
126
118
114
113
113
121
128
133
130
121
112
111
113
118
117
114
115
120
121
118
122
134
141
133
114
100
105
116
116
107
100
126
126
124
120
115
107
105
112
118
118
114
115
118
120
117
112
114
120
122
119
117
116
117
115
120
127
132
131
122
115
117
120
123
119
114
117
122
117
108
112
124
135
130
114
110
117
126
122
110
107
121
112
109
112
116
115
108
106
104
105
113
126
135
138
132
126
124
125
122
117
114
117
124
126
122
118
121
125
124
123
121
120
119
117
117
117
115
107
103
110
123
128
123
114
113
122
130
126
119
116
116
104
101
110
118
120
117
110
105
105
112
123
134
135
131
127
127
129
125
115
112
116
127
132
124
117
114
118
122
125
122
118
115
121
126
124
111
98
97
112
128
132
119
106
103
112
123
128
126
123
111
107
111
118
123
126
127
124
121
117
114
116
121
120
118
117
123
128
126
119
114
116
120
124
122
119
117
120
120
122
120
118
117
122
127
124
112
98
95
110
128
131
122
104
95
103
120
129
129
126
111
117
126
136
139
139
138
136
134
127
121
118
117
114
109
107
113
121
127
126
120
115
114
112
115
122
129
129
125
120
118
118
118
119
116
117
115
110
104
107
118
128
127
118
111
113
122
128
125
120
111
118
128
137
142
141
136
134
133
128
124
121
119
116
111
107
112
121
126
126
117
108
105
109
120
130
135
131
124
117
113
112
114
116
114
114
118
121
119
112
112
119
129
130
128
127
129
127
122
117
112
113
113
119
124
123
117
117
123
124
120
116
117
120
121
117
116
123
127
123
109
97
100
116
134
140
131
120
114
111
109
107
109
114
121
123
126
128
130
124
114
113
118
123
127
127
128
126
120
118
121
117
114
114
112
107
105
111
122
128
121
114
115
123
126
117
113
118
126
128
116
101
103
120
134
133
118
110
109
113
112
107
107
111
120
124
126
127
129
123
112
104
102
111
123
127
124
116
115
117
124
129
131
131
125
118
115
116
121
121
121
123
125
127
123
116
111
116
125
131
127
118
115
119
122
118
112
113
120
122
119
114
109
108
111
116
122
125
128
123
111
98
94
104
122
130
124
110
106
114
114
127
138
141
139
137
132
118
105
102
115
129
132
127
121
118
121
122
117
116
119
121
123
119
116
116
119
127
129
126
119
113
111
110
112
113
118
124
128
129
121
108
100
104
120
129
126
112
106
112
103
120
127
125
128
134
134
118
97
92
109
130
136
128
122
123
130
124
112
105
104
110
116
118
119
121
124
128
127
118
109
103
104
111
117
119
117
117
122
127
128
119
108
105
115
126
125
114
108
111
115
123
121
110
105
112
121
121
114
109
115
126
133
132
129
123
119
117
116
113
106
104
108
117
121
121
120
119
120
116
106
96
97
110
122
124
121
114
112
116
122
119
109
104
111
120
123
115
108
109
135
133
122
108
100
100
111
127
137
133
120
113
119
130
130
117
106
110
123
128
120
113
112
119
122
116
110
113
121
124
121
111
105
111
123
128
127
120
112
108
110
109
105
103
105
115
124
123
114
110
137
128
119
113
112
112
117
129
143
139
121
107
111
124
127
116
107
114
126
131
125
118
118
124
120
113
108
111
122
129
130
125
123
123
126
125
123
122
118
113
110
110
107
105
106
113
124
131
125
117
121
115
107
109
118
125
128
129
131
129
122
115
117
121
121
117
116
122
126
126
118
114
116
120
119
112
109
109
114
116
117
120
126
131
127
117
109
113
118
120
118
115
116
118
115
113
119
126
129
127
112
112
105
106
115
125
126
120
116
121
124
124
119
113
110
109
115
122
125
123
115
110
114
123
127
122
114
108
104
103
103
107
116
121
117
107
106
114
123
124
118
115
118
122
121
114
113
119
127
127
116
119
116
111
112
113
112
110
110
117
122
121
112
106
103
103
108
117
123
121
112
107
113
125
136
132
119
109
104
104
105
108
108
105
102
106
120
131
131
118
107
104
115
122
120
114
110
112
119
122
123
121
119
113
110
107
107
112
114
115
116
114
114
115
116
116
117
119
121
116
105
98
103
117
128
125
118
110
108
110
114
115
113
105
105
116
137
145
131
109
95
98
110
119
119
113
109
109
114
117
128
118
114
113
111
108
114
121
125
119
115
116
125
132
134
131
127
126
120
110
99
94
100
108
113
115
113
110
110
113
116
118
117
114
117
127
138
137
122
108
99
100
110
117
120
116
110
108
112
115
128
119
115
116
115
114
119
128
129
123
120
124
131
134
129
124
122
122
118
113
108
108
109
110
112
111
109
109
111
116
118
116
115
114
119
122
122
119
118
116
114
110
110
115
120
117
112
109
112
115
125
121
121
122
119
120
121
123
124
123
125
125
125
117
111
107
107
109
116
123
129
126
115
110
111
114
113
107
109
116
118
115
109
108
115
114
110
109
116
124
124
116
110
112
115
115
113
113
115
116
115
118
118
121
124
126
124
118
115
116
119
119
114
106
102
105
106
106
116
133
141
132
112
102
106
115
116
110
108
112
116
113
111
113
115
112
103
104
114
121
120
114
109
110
112
111
111
115
117
118
114
113
115
116
123
131
127
117
109
109
116
116
113
110
114
118
118
116
120
130
136
127
111
101
105
115
120
115
109
108
107
110
117
126
126
115
102
99
112
120
118
112
109
114
118
118
114
115
118
120
122
119
114
116
123
130
126
116
110
113
119
124
122
120
120
122
120
121
121
121
119
113
110
111
117
121
120
116
115
114
113
115
122
131
130
117
103
101
114
127
127
120
112
114
123
127
124
123
125
134
125
122
118
119
122
125
121
115
116
123
130
134
129
121
112
107
108
114
122
122
113
105
106
116
126
126
117
112
115
124
127
124
119
119
120
118
114
113
121
133
136
127
113
111
119
130
133
133
133
137
126
123
120
120
124
128
125
121
120
125
130
131
125
113
104
99
102
112
124
129
121
109
105
112
124
127
119
111
114
121
126
121
109
106
113
121
121
115
116
120
126
121
110
107
116
129
134
135
129
120
126
123
120
119
125
133
134
126
119
117
117
115
112
105
105
108
113
117
121
128
126
120
111
112
121
128
124
117
114
116
114
108
105
107
117
126
124
112
103
102
103
103
101
106
116
128
133
128
118
104
126
128
127
125
127
128
127
119
113
110
110
105
103
104
111
122
125
122
117
115
118
118
119
123
130
131
128
124
123
120
113
105
106
118
129
127
119
105
96
95
94
96
102
110
118
123
126
124
115
105
116
123
129
134
129
121
113
107
108
112
113
108
104
106
115
123
126
121
116
111
112
112
120
130
138
134
127
123
124
121
112
105
108
118
126
121
111
100
98
99
104
109
115
118
121
121
120
117
111
105
99
110
127
136
129
115
104
104
111
121
125
121
116
115
115
118
118
119
124
125
118
109
110
124
135
134
125
117
119
119
114
108
108
113
114
112
109
106
107
111
114
121
123
124
124
122
116
109
100
97
97
107
119
127
122
113
104
109
120
128
130
125
119
116
112
109
107
115
126
131
122
112
109
117
128
132
125
116
115
117
118
116
111
104
102
108
116
118
118
112
111
115
120
126
129
126
117
105
98
98
109
111
115
116
116
114
111
116
122
126
124
117
115
110
108
104
104
111
116
121
119
115
116
121
127
129
126
118
114
114
118
120
113
106
102
110
121
126
122
112
107
108
117
128
135
130
118
110
110
113
116
116
113
114
119
121
120
116
116
118
114
107
104
107
110
111
110
110
107
107
109
117
125
129
126
127
125
117
113
110
112
113
112
108
109
115
118
119
116
110
109
111
119
129
130
122
116
115
120
119
119
119
120
124
128
127
121
114
113
114
111
102
101
112
124
129
127
118
110
105
108
118
130
132
125
116
114
114
113
112
110
109
109
111
116
116
114
110
108
110
111
112
116
115
113
111
113
117
117
111
125
127
131
134
131
124
116
112
114
118
116
111
112
124
134
137
134
125
120
114
115
119
129
129
121
113
110
112
114
119
119
119
120
125
128
122
116
111
113
118
117
110
104
103
107
113
117
115
108
104
131
132
132
131
126
118
114
112
114
118
122
124
127
130
127
123
120
121
123
120
116
115
117
122
125
125
120
115
113
118
126
132
136
139
139
133
123
120
125
128
123
111
103
108
117
125
123
116
111
110
140
134
125
120
119
118
115
112
111
115
121
127
129
122
113
106
109
120
124
118
106
100
107
122
134
137
130
118
112
113
117
123
126
135
137
133
129
127
131
128
120
110
107
115
121
120
118
115
115
119
144
134
117
110
116
122
121
113
109
111
116
120
120
114
110
113
119
129
125
109
90
88
106
125
133
127
116
113
112
114
107
102
107
116
123
127
127
128
129
123
113
111
115
119
117
110
110
115
119
119
135
126
110
107
116
124
122
113
108
109
113
115
116
117
118
125
130
133
125
107
91
91
108
123
121
102
91
97
111
117
114
108
108
113
118
122
124
124
124
119
119
125
130
128
121
115
116
117
117
116
118
111
106
109
118
125
121
114
110
109
113
116
120
122
123
122
120
119
121
118
114
112
116
117
110
97
91
96
112
123
127
125
120
114
116
120
123
118
115
117
126
135
133
126
123
127
125
119
114
116
110
104
108
117
124
125
118
113
111
114
117
120
123
122
118
110
101
102
113
128
136
130
119
113
113
118
120
117
118
122
128
126
117
110
109
120
124
116
107
110
124
131
122
109
111
123
124
116
110
116
111
112
121
129
131
123
111
105
107
113
119
122
124
122
117
110
105
104
112
126
133
127
116
111
120
130
134
129
121
119
120
117
109
101
108
123
132
125
114
113
121
122
114
104
105
115
121
114
109
116
111
122
132
137
132
119
104
97
98
105
112
120
123
125
127
125
122
118
116
118
119
116
113
112
119
124
126
121
116
117
119
118
112
108
113
124
135
132
126
123
122
122
117
114
118
124
125
124
119
118
110
117
124
128
125
119
108
102
101
105
107
113
122
127
131
133
129
122
120
117
118
117
114
114
118
121
125
122
118
119
118
122
123
123
120
120
121
122
123
122
124
123
123
123
127
134
136
130
122
116
120
134
142
133
114
102
103
115
128
141
148
145
135
128
124
122
116
108
106
112
121
128
126
122
119
124
134
137
130
121
118
122
128
125
116
104
102
108
126
137
136
126
121
126
132
130
116
112
117
127
126
126
126
122
117
111
109
112
121
134
141
139
130
126
126
126
122
113
111
114
120
122
122
121
122
125
127
129
130
134
138
137
127
116
103
99
100
110
123
130
129
119
109
111
118
120
114
109
118
135
119
112
108
111
119
125
122
113
109
111
118
121
121
121
127
131
132
128
123
121
120
119
119
120
119
116
112
115
129
144
150
140
123
110
102
99
101
104
111
115
113
110
105
109
115
118
115
110
110
124
107
104
102
109
118
129
126
115
106
103
109
116
117
115
119
126
135
137
133
122
118
116
118
122
120
111
108
111
123
136
138
131
123
116
114
110
106
106
108
109
113
116
118
118
117
117
118
113
104
103
102
103
105
109
116
118
116
113
113
118
120
118
114
107
105
112
125
135
132
121
111
109
115
125
129
126
121
119
118
119
119
122
124
125
123
119
119
119
120
118
125
135
136
124
111
109
116
117
106
97
113
109
107
108
107
101
99
105
118
127
125
120
111
103
102
106
116
124
125
119
112
108
114
123
138
147
143
133
120
112
113
121
124
120
115
118
124
129
125
124
131
142
140
120
101
102
116
124
119
110
126
115
109
108
105
98
94
100
111
119
124
121
116
115
116
121
123
121
116
117
115
114
113
118
136
149
153
144
129
119
119
121
122
117
113
116
122
124
119
119
127
135
134
119
108
113
121
125
121
120
125
115
112
113
113
108
103
101
107
114
124
130
129
129
131
137
134
126
114
110
113
114
113
115
123
136
144
142
131
123
119
119
120
122
126
125
122
117
111
115
125
131
127
123
122
122
121
117
114
117
116
113
115
119
120
115
107
103
108
120
130
131
127
126
130
138
135
124
114
108
110
113
114
115
120
125
127
126
120
114
110
109
115
123
132
131
121
107
104
114
126
129
122
114
114
112
110
109
113
116
113
114
116
119
119
117
110
107
116
128
129
118
108
106
114
124
126
122
116
116
116
117
118
117
119
118
115
113
109
108
109
107
108
112
121
124
120
110
106
115
123
126
119
104
98
95
101
111
117
119
117
117
116
115
119
120
118
119
123
129
126
111
96
93
102
116
126
126
125
124
125
123
121
115
111
110
111
112
116
119
119
114
110
110
113
115
119
120
120
118
121
123
121
115
109
106
110
115
116
116
119
120
120
121
123
125
123
121
123
125
125
114
102
94
101
116
130
136
129
122
118
120
118
116
112
110
111
117
125
128
122
115
110
113
114
112
117
127
132
128
122
122
126
129
129
127
124
120
115
112
121
124
128
129
127
123
116
116
122
129
129
121
112
105
109
119
130
132
124
109
103
104
110
118
124
122
117
117
121
122
114
106
106
112
117
113
114
122
130
131
123
120
125
130
131
129
128
125
118
114
121
125
130
132
126
116
108
116
132
139
133
122
116
118
122
122
119
114
111
108
105
103
108
117
124
124
119
118
122
123
114
105
103
106
111
111
111
113
115
115
113
111
115
121
124
127
128
127
121
115
121
123
127
128
122
112
114
125
136
139
130
120
121
129
133
125
112
103
104
110
117
115
112
109
112
117
124
134
138
136
126
116
105
102
106
111
115
111
106
102
106
111
114
115
120
126
128
124
115
111
123
124
121
115
113
116
124
124
119
114
116
120
125
129
127
124
118
111
109
110
115
116
111
106
106
117
134
147
150
141
128
114
105
100
106
114
121
120
112
110
119
126
121
114
115
123
123
112
102
105
125
128
121
110
112
122
132
119
98
93
106
124
125
119
114
115
122
122
118
112
107
104
105
109
117
126
138
146
142
126
108
99
95
101
109
118
121
117
113
122
138
141
127
113
111
120
118
103
95
104
126
134
124
113
114
124
130
120
104
100
107
118
121
115
107
107
112
118
121
116
105
99
104
117
128
131
131
130
125
110
93
87
93
104
113
118
116
111
111
120
132
137
125
112
111
120
120
111
103
110
122
128
124
117
118
121
122
123
122
121
114
110
111
116
119
115
112
114
119
115
107
105
113
127
134
126
119
119
118
109
98
91
96
109
118
121
119
117
115
114
118
118
111
106
111
120
127
124
114
112
118
115
117
118
121
119
117
123
131
130
117
109
113
129
139
136
128
124
121
115
108
107
117
128
128
120
115
118
125
124
113
104
104
113
122
126
126
126
126
119
109
106
105
107
109
116
125
127
122
114
116
111
112
117
123
125
121
122
124
125
122
117
122
135
144
146
141
136
131
122
110
103
107
116
120
119
117
120
130
133
124
110
107
113
123
126
126
130
130
124
117
111
115
111
107
102
110
122
124
117
118
114
110
113
122
127
124
118
116
122
126
123
120
123
130
134
134
132
132
128
118
103
99
109
121
123
120
119
128
134
131
118
110
112
119
121
124
126
126
123
122
118
118
116
105
103
112
125
128
118
119
114
108
106
113
119
116
111
111
122
128
123
111
110
116
124
121
119
122
125
119
109
105
114
124
125
115
111
119
130
133
124
115
111
111
114
121
122
116
110
110
116
118
117
113
115
126
133
127
116
116
113
107
101
102
105
106
107
113
120
124
121
115
117
124
126
121
115
112
113
111
109
112
119
119
114
105
107
116
125
125
123
117
111
108
112
118
119
112
101
99
107
117
121
124
128
131
131
123
114
114
114
114
111
109
106
107
109
112
113
117
123
131
134
134
130
126
121
113
106
101
105
115
118
112
102
101
111
121
125
122
119
117
113
109
110
115
117
112
102
98
104
117
129
134
132
124
120
120
116
113
120
127
129
126
118
117
114
112
111
115
129
138
134
123
115
121
128
125
115
108
111
119
119
111
104
106
116
126
126
121
119
118
117
117
117
116
118
117
111
106
106
116
130
136
131
121
118
118
118
111
119
129
137
132
124
119
118
113
112
120
130
132
116
98
96
113
131
136
132
127
124
120
117
113
112
113
114
117
119
118
117
115
118
124
124
123
123
125
123
115
111
113
119
123
124
120
118
118
118
108
114
126
127
121
113
112
114
113
116
123
129
122
108
97
102
116
125
130
133
133
128
117
111
115
121
120
112
107
105
105
107
110
116
125
125
122
121
125
128
124
115
110
108
110
113
117
118
118
117
110
117
125
121
110
103
103
107
110
113
118
121
120
119
119
122
118
111
111
117
123
119
107
105
114
126
127
117
108
103
104
105
111
117
122
115
107
109
120
130
130
119
110
106
105
106
110
114
117
120
114
123
126
125
117
107
102
101
105
111
115
120
122
123
126
121
109
99
100
109
116
113
104
104
115
125
124
116
111
113
115
117
121
128
125
109
95
95
113
130
132
123
112
112
114
113
115
115
120
124
117
118
122
127
129
124
114
106
106
112
118
125
125
120
113
106
100
101
110
120
122
117
110
108
114
120
116
109
110
116
126
131
132
133
134
123
104
95
102
122
131
127
119
119
125
130
127
123
122
120
112
107
112
123
133
137
131
120
113
113
119
126
128
120
112
107
109
114
122
129
128
123
112
108
111
113
112
109
111
117
123
124
126
132
139
137
122
103
98
106
122
127
124
121
127
133
133
128
122
109
111
108
112
119
126
134
134
130
120
113
114
122
128
128
126
124
124
122
119
118
118
118
112
110
112
115
120
121
123
119
113
112
116
128
139
141
129
113
100
101
110
119
122
121
119
121
123
124
125
114
116
121
123
123
122
122
123
124
120
112
111
114
119
126
129
130
126
120
111
105
103
105
110
114
117
118
124
127
132
123
112
104
111
125
135
135
127
118
111
105
107
110
115
116
113
110
114
123
127
124
121
128
133
132
126
119
114
112
112
112
114
113
115
115
119
122
123
120
116
110
102
103
111
119
120
116
115
120
127
122
109
99
108
122
130
126
120
115
114
113
111
112
115
115
115
110
112
120
123
122
118
127
132
133
129
124
116
111
110
114
119
120
116
112
112
118
124
127
124
119
113
111
115
122
120
112
105
108
118
120
112
104
108
121
127
125
117
113
112
114
115
121
121
120
119
118
117
114
112
110
109
119
124
125
123
122
117
113
113
119
123
123
120
114
112
117
123
124
117
114
113
119
125
126
120
113
106
109
115
120
123
123
122
122
120
122
120
117
114
114
114
118
121
124
124
120
117
111
108
109
107
117
121
122
118
117
114
113
117
122
123
119
110
104
103
110
116
114
106
103
110
122
129
129
125
122
119
114
112
118
130
138
133
121
111
115
125
132
126
117
111
112
121
130
131
124
116
113
117
121
110
118
121
121
119
116
112
113
118
124
123
112
101
96
101
109
115
114
108
104
110
122
129
128
124
123
118
111
105
109
124
133
127
112
105
113
126
138
135
121
108
107
117
128
130
123
119
121
124
123
118
119
119
119
118
117
113
112
114
118
117
112
109
113
117
121
122
119
112
108
109
116
122
121
116
113
113
110
107
111
121
125
119
111
110
117
122
126
124
118
109
104
106
110
114
115
118
120
117
110
121
117
116
117
117
118
116
114
112
112
114
121
129
136
134
125
117
113
112
110
110
113
114
113
109
109
110
114
119
125
129
127
121
122
125
125
119
111
110
117
119
115
106
101
105
114
121
114
104
98
116
114
116
119
121
122
120
116
112
112
116
127
134
134
122
108
102
106
114
118
116
113
113
112
112
113
116
116
120
128
131
128
123
128
135
134
122
111
114
127
138
133
119
112
118
126
124
115
104
104
118
119
117
120
125
127
123
115
110
112
121
127
123
113
102
99
106
117
121
118
114
113
117
124
126
124
119
116
118
121
122
115
113
119
127
129
121
118
123
130
134
126
119
120
127
130
126
117
116
119
135
128
113
106
115
126
124
113
104
110
120
123
114
106
108
117
132
137
126
112
101
105
120
137
138
130
119
115
116
115
112
106
105
112
119
120
120
120
122
119
111
100
104
113
120
121
120
118
121
125
136
121
99
92
105
121
121
111
104
107
115
119
117
118
124
132
138
133
120
105
95
102
119
136
136
124
114
113
114
112
109
109
116
120
122
122
122
122
118
106
95
92
97
104
108
112
116
119
119
119
118
105
98
104
115
122
118
110
106
109
115
121
127
132
133
125
118
110
111
111
110
112
116
118
122
121
118
117
114
112
112
118
122
125
125
124
127
126
116
108
107
109
107
103
105
112
118
117
111
111
110
106
119
136
140
129
114
106
108
114
119
128
137
138
131
115
102
98
108
120
125
120
113
108
112
122
127
124
118
113
114
118
116
111
112
120
128
127
120
118
124
126
116
105
105
117
122
116
106
109
111
119
136
151
148
130
111
103
102
108
118
129
139
138
129
115
107
109
118
122
120
115
115
115
119
124
126
124
119
117
118
120
115
106
105
111
124
131
126
122
124
124
115
108
112
120
126
118
109
111
112
121
129
135
132
123
111
102
96
97
105
120
133
137
127
120
118
122
123
117
107
106
116
129
131
123
116
115
116
120
124
128
126
119
110
110
118
126
124
119
115
116
117
116
121
127
129
128
119
115
112
115
116
116
119
117
113
109
103
100
102
110
123
129
127
119
116
119
122
117
106
103
114
127
131
122
114
110
114
120
124
128
131
128
118
109
110
117
121
118
116
119
127
128
125
124
128
132
129
120
108
118
124
120
109
104
108
116
123
122
121
120
126
134
134
127
115
107
106
111
114
118
119
120
120
120
124
129
129
128
126
127
128
127
124
121
119
122
129
135
128
114
106
115
129
135
123
114
113
115
128
131
125
115
107
104
110
121
127
128
125
121
119
121
122
121
115
110
112
118
120
119
116
114
115
118
123
125
131
139
142
138
127
119
114
118
118
123
128
130
120
104
97
108
127
137
130
124
122
127
130
126
118
110
105
109
117
126
134
136
132
121
108
103
109
119
125
124
123
126
127
123
115
111
111
115
118
119
127
141
146
139
124
115
115
118
116
114
115
115
110
103
102
113
124
131
128
123
120
128
113
108
105
106
110
115
120
124
128
133
133
122
109
99
103
117
127
129
126
121
120
120
117
115
114
116
116
117
123
131
135
129
125
123
126
123
119
115
109
107
105
109
116
122
123
119
120
122
120
120
104
96
98
106
118
120
115
109
113
122
130
127
116
107
107
114
122
124
118
112
109
111
117
122
124
119
116
117
119
119
120
122
124
128
130
132
131
128
120
113
110
119
125
123
113
109
117
125
127
119
109
95
95
106
118
118
109
100
104
118
130
130
123
115
114
116
118
115
114
113
115
116
120
124
127
124
120
115
113
112
112
115
120
124
127
130
135
137
130
122
120
125
123
109
96
101
117
133
134
122
117
103
101
110
118
116
110
107
113
124
133
133
125
118
118
124
125
119
116
122
128
126
119
115
119
123
123
121
117
114
113
112
116
122
126
128
129
129
127
126
126
126
118
105
99
106
119
127
127
123
122
114
115
119
120
117
116
119
126
133
137
133
122
112
115
127
132
125
120
124
129
124
112
102
108
119
128
130
128
119
111
109
115
125
133
130
123
117
123
125
124
120
114
114
120
122
119
114
113
117
123
126
128
126
121
118
115
119
127
135
138
126
108
100
107
122
124
119
115
115
119
117
111
106
109
118
125
128
124
115
106
102
108
120
128
129
122
119
124
124
115
105
101
111
124
126
118
113
115
117
125
126
124
120
119
116
110
109
118
131
132
118
97
94
104
114
114
108
107
112
117
118
118
118
119
117
115
111
110
106
104
101
105
108
114
119
122
127
129
125
110
95
88
97
112
118
117
118
120
119
124
117
109
108
116
120
114
110
111
121
125
114
103
101
109
120
123
117
113
112
116
119
120
120
117
109
101
99
103
110
112
111
108
110
112
113
118
125
132
125
110
97
94
103
111
117
119
122
120
116
120
116
110
112
121
130
126
117
109
112
122
123
117
109
113
128
141
140
127
113
113
119
123
120
111
100
94
100
111
120
120
116
116
121
118
111
110
118
129
126
117
110
112
117
119
118
119
122
118
113
116
121
126
130
130
132
128
119
113
115
124
128
121
110
109
126
144
147
132
114
113
124
130
127
115
103
100
108
123
128
121
113
113
119
117
106
101
109
120
122
120
118
122
122
116
113
120
126
126
122
107
117
129
134
130
122
116
121
129
132
129
121
114
109
112
119
127
129
121
113
117
125
130
128
119
111
110
116
123
128
123
112
109
107
106
102
99
107
112
116
117
120
125
121
113
113
124
136
134
125
104
101
108
114
113
108
112
124
139
140
128
116
110
117
122
120
114
111
111
113
118
119
119
115
111
113
116
121
125
125
123
117
110
104
104
108
114
114
110
106
113
119
123
117
112
116
127
134
126
117
113
99
93
95
100
106
117
125
128
125
119
115
115
120
123
122
115
112
114
116
116
110
104
102
104
112
122
127
125
121
117
115
112
109
114
122
128
123
109
104
111
121
118
111
110
118
123
117
109
105
125
114
102
99
108
123
132
122
108
103
110
117
117
113
111
114
117
120
122
122
117
110
106
105
108
116
125
128
123
109
103
109
114
118
119
124
125
120
109
107
116
124
119
109
109
113
113
103
99
107
125
124
119
116
126
138
138
121
106
103
113
116
109
102
100
106
115
118
120
120
117
117
119
119
121
121
123
124
115
100
93
102
116
122
119
114
108
109
110
114
122
126
121
114
112
116
113
106
105
116
111
120
123
122
129
132
127
119
117
120
123
116
106
103
108
116
119
117
112
110
110
115
122
128
126
122
120
120
113
101
94
102
116
124
118
106
102
108
116
121
123
124
120
121
124
127
123
113
111
118
105
113
116
119
118
117
116
119
127
131
126
118
112
117
129
134
131
120
111
105
105
108
114
119
122
121
121
121
122
116
108
106
109
117
118
115
115
120
125
122
116
114
117
124
130
130
124
117
113
112
112
113
116
118
117
115
118
121
127
128
125
120
120
130
139
141
133
121
115
112
113
108
105
109
117
125
128
132
137
138
127
112
102
105
116
124
128
129
123
114
106
106
116
125
123
116
116
117
115
109
121
118
116
118
120
123
120
118
117
120
123
120
121
128
137
137
131
121
121
122
121
111
103
105
116
126
131
135
143
147
140
123
106
105
114
123
128
124
113
103
104
109
119
118
109
106
114
125
123
111
125
120
115
114
117
120
115
110
110
118
125
123
118
121
129
134
129
122
121
121
118
113
109
112
118
121
122
128
136
142
138
127
118
117
116
116
114
108
105
102
112
121
121
111
104
112
130
139
127
111
124
123
118
113
113
112
106
103
108
119
128
125
118
116
123
130
126
118
112
113
116
117
123
124
122
114
112
118
127
129
123
119
120
120
117
107
98
98
103
112
121
124
121
112
112
125
140
143
128
111
118
125
127
122
117
112
108
107
109
115
121
122
120
119
120
121
118
114
110
111
118
127
134
131
120
108
107
116
126
126
119
116
119
120
111
101
97
102
111
117
119
118
119
121
126
129
132
132
125
115
106
118
128
132
129
122
121
118
113
110
110
116
122
119
113
111
116
122
120
119
122
129
135
131
117
106
109
119
128
126
123
124
124
121
113
108
110
117
121
116
107
105
113
124
130
128
122
122
123
119
95
104
120
131
131
127
126
125
115
108
108
117
122
113
100
102
118
132
135
126
120
124
130
130
122
116
114
119
124
124
124
126
128
129
126
126
129
129
122
110
103
103
112
121
127
128
125
124
122
118
97
104
117
121
119
115
118
120
114
109
114
122
122
111
99
104
121
130
129
119
111
113
120
128
130
128
124
118
115
116
118
123
124
126
129
133
133
127
119
112
108
112
114
117
120
124
129
128
124
119
107
116
124
121
109
101
104
110
111
111
114
120
122
122
118
117
116
112
108
107
107
108
110
116
127
134
130
121
116
115
117
114
110
113
117
121
122
119
116
114
117
121
121
117
110
111
120
124
125
121
112
122
133
130
117
104
99
102
108
111
114
115
119
123
126
121
110
100
102
115
122
118
108
105
112
124
126
124
118
118
118
114
110
113
119
123
122
116
111
113
116
120
120
117
112
106
109
114
118
115
112
118
129
136
133
122
111
104
106
111
114
115
113
112
112
109
107
108
118
131
139
133
118
104
101
109
116
117
116
116
116
116
120
128
140
143
132
115
103
104
110
113
114
116
118
117
114
111
109
101
108
108
117
129
135
132
120
111
107
109
114
118
117
113
108
110
114
121
124
129
132
133
123
111
100
101
106
112
113
113
112
115
123
137
148
148
133
115
102
103
109
114
114
115
119
123
121
116
112
105
105
103
111
116
121
122
120
117
110
107
111
120
129
130
127
125
124
121
116
112
111
115
116
112
109
107
111
116
118
116
112
116
123
129
130
126
119
116
113
114
117
121
119
115
111
112
114
120
123
122
111
111
111
108
105
107
111
117
116
110
111
117
129
137
137
130
123
117
111
106
102
103
106
113
116
119
122
126
127
123
118
117
121
120
113
107
110
120
127
127
124
124
124
116
107
101
108
121
129
131
125
122
113
108
106
111
115
118
117
113
112
114
119
123
123
120
118
118
120
117
109
104
107
114
119
120
122
126
129
125
119
114
116
119
117
111
113
120
130
129
125
125
126
120
110
105
112
122
130
131
131
129
114
108
115
124
129
125
116
112
112
111
109
107
108
113
119
123
123
119
111
110
113
118
118
113
110
117
125
125
118
111
113
121
129
127
120
117
118
122
125
124
123
118
115
117
118
126
127
127
124
122
114
108
113
124
132
126
117
112
112
113
110
107
109
116
122
122
114
105
103
108
115
119
116
110
107
113
123
129
127
122
119
123
128
127
120
111
110
115
121
122
119
115
117
119
120
123
123
123
114
120
116
110
109
115
120
123
120
119
119
118
113
112
114
121
124
122
113
106
107
114
119
118
115
114
114
116
123
131
138
136
129
121
118
118
121
119
117
115
114
115
119
122
121
118
114
112
114
117
114
120
118
112
107
107
112
121
126
129
128
122
117
113
114
119
124
126
125
124
124
125
122
117
115
118
119
120
122
128
138
141
132
120
112
115
125
131
127
115
107
108
118
130
131
122
113
111
115
119
123
122
116
107
101
106
113
120
123
123
124
123
123
119
112
110
116
124
128
128
125
124
123
117
114
117
121
122
122
127
132
135
126
116
111
117
125
128
122
112
104
106
119
126
128
122
118
120
122
124
121
117
107
99
101
108
117
119
114
110
112
121
128
125
111
103
104
112
117
117
115
115
116
115
113
114
119
124
127
130
129
122
112
109
112
121
121
115
109
110
117
120
120
118
117
121
124
127
128
126
108
106
106
107
111
117
121
118
110
106
112
119
123
115
104
97
99
106
113
117
118
116
115
112
111
113
115
122
128
133
127
111
98
100
114
123
119
108
102
114
130
136
126
118
118
127
129
126
120
116
103
108
112
116
121
125
123
116
111
116
123
122
112
102
101
108
115
116
119
123
128
128
123
118
114
115
115
118
125
131
127
112
99
100
112
119
115
109
111
118
131
131
124
121
125
133
133
125
115
115
117
118
113
113
117
125
122
116
115
122
131
125
112
104
111
126
133
128
119
118
124
127
126
127
127
125
120
117
119
123
124
122
116
115
111
111
110
111
115
117
114
110
110
117
125
130
130
126
121
122
124
119
108
103
107
116
121
117
116
119
124
122
117
118
125
131
129
121
111
109
113
118
122
129
132
133
129
122
115
111
115
125
132
129
118
109
109
115
117
108
98
96
103
110
114
118
122
124
124
122
117
112
111
111
112
114
114
116
117
119
119
120
123
128
129
123
115
109
108
111
111
113
115
119
124
130
129
123
113
105
106
119
130
129
119
110
117
123
120
110
103
102
107
110
110
111
118
120
120
117
108
111
125
133
127
116
111
114
117
119
119
121
124
127
125
118
114
114
117
118
115
113
114
113
114
118
119
117
113
105
106
114
121
119
112
110
118
129
130
121
115
114
114
112
112
116
119
117
115
112
109
113
127
135
131
119
111
113
115
117
118
120
123
123
119
116
120
123
123
118
109
111
119
124
120
112
107
111
115
115
116
118
121
117
109
108
115
125
130
123
117
114
111
112
114
117
118
112
106
104
113
112
113
118
121
121
119
115
113
109
111
115
122
121
116
112
114
121
121
109
96
101
120
137
133
117
105
108
115
119
121
126
133
128
116
108
109
116
120
114
108
109
112
116
116
116
115
112
106
103
118
115
111
112
120
124
122
119
114
111
111
114
121
124
117
110
108
115
118
111
99
99
115
130
131
118
106
105
108
111
116
124
135
135
123
113
108
115
116
111
109
117
130
131
122
114
114
121
122
117
110
107
111
119
125
126
119
114
107
98
93
94
106
120
126
121
117
119
123
125
118
112
114
115
112
106
107
117
126
126
120
113
116
120
125
129
126
121
120
121
115
95
83
87
106
121
124
117
109
104
118
121
123
126
124
120
115
111
109
104
98
95
103
113
120
118
111
108
116
124
123
116
106
102
102
103
105
110
120
127
127
123
119
122
127
132
131
128
129
125
113
94
87
98
117
128
128
121
113
109
124
129
137
131
122
115
114
122
131
133
128
116
105
103
108
112
112
107
109
120
124
119
108
102
107
115
117
111
111
119
127
128
123
121
126
131
131
130
125
117
109
102
105
116
125
126
125
123
121
119
121
127
129
124
119
117
123
133
142
145
140
127
112
99
100
108
113
113
112
117
121
119
113
111
117
124
122
115
109
112
118
121
120
121
127
130
130
125
117
107
103
107
117
125
125
118
116
122
126
127
119
117
113
112
119
129
132
130
125
124
124
121
114
109
108
114
117
116
113
115
118
120
119
118
117
116
114
115
114
111
111
109
114
120
128
132
134
130
120
111
106
107
114
117
114
109
113
121
126
122
117
109
103
111
127
136
132
119
107
107
114
120
121
123
126
127
124
115
112
117
127
132
127
119
109
100
101
109
118
117
109
103
106
118
126
131
132
133
132
126
117
110
101
95
96
106
115
119
115
104
115
108
108
119
128
134
128
117
111
109
115
120
121
123
130
134
129
116
113
124
136
136
125
112
103
95
95
106
119
123
114
101
101
112
120
122
122
127
134
139
131
117
99
90
94
107
117
117
106
95
119
113
115
121
125
126
125
123
120
118
117
116
113
110
116
123
127
124
127
135
137
128
112
107
105
102
100
106
120
123
114
105
103
112
116
112
109
116
130
137
131
117
105
106
113
120
119
116
114
111
126
122
120
119
119
122
125
124
125
123
119
114
105
101
106
111
117
121
129
138
136
126
116
115
114
110
107
108
117
119
113
108
109
114
114
111
108
114
126
125
114
99
96
112
127
130
128
126
130
134
129
124
119
120
123
127
126
123
122
126
124
118
112
111
112
112
109
111
118
128
133
130
128
125
121
115
108
109
113
114
109
110
113
117
116
113
115
121
129
124
102
84
83
100
122
132
132
134
136
133
121
117
116
121
135
142
136
123
116
118
125
128
129
127
125
121
116
114
114
118
121
123
127
127
122
116
111
111
113
113
112
111
115
121
120
115
117
123
132
125
108
90
86
96
112
122
129
132
129
118
113
113
114
119
131
144
142
124
106
101
114
129
136
129
123
122
131
132
124
114
112
115
120
123
123
117
113
114
117
118
115
112
115
122
121
114
111
115
122
124
112
106
103
106
109
112
119
129
128
116
116
118
114
112
116
126
131
121
103
95
106
122
129
119
114
120
137
144
135
117
112
116
126
129
126
117
113
112
116
119
117
113
113
118
118
111
108
108
114
114
110
109
113
116
111
108
117
128
131
124
116
117
113
111
109
109
113
113
111
109
111
114
115
108
109
118
134
142
135
123
118
125
134
137
129
116
103
97
99
107
113
112
111
109
107
107
110
115
116
113
109
110
115
114
109
110
118
129
131
124
109
107
110
114
116
111
111
115
124
129
124
113
107
105
111
118
127
133
131
124
120
122
126
130
126
114
98
87
84
92
103
110
110
105
103
106
117
124
127
124
117
112
113
110
110
114
120
123
120
115
105
99
103
113
120
123
124
125
130
132
128
117
109
108
113
116
121
123
126
124
119
112
112
113
113
111
105
98
92
92
99
109
112
114
112
118
124
128
128
124
117
113
108
108
111
117
119
115
112
111
112
102
101
106
118
129
131
127
121
121
124
124
121
119
116
116
116
118
120
123
122
117
112
108
107
113
118
119
113
102
100
112
122
124
121
122
124
124
121
115
112
112
109
110
113
118
115
113
112
115
119
115
110
110
117
125
126
118
109
115
127
134
130
124
121
120
118
116
114
120
124
126
122
117
113
118
126
129
121
106
102
112
124
126
119
113
116
118
117
113
113
115
114
113
116
118
115
111
113
118
122
125
121
119
117
118
115
111
108
121
135
137
130
123
123
126
125
116
110
109
112
115
117
118
121
124
128
125
116
104
101
110
122
124
116
110
109
114
117
121
121
119
118
117
119
121
116
109
109
118
117
125
125
121
116
114
114
116
119
128
133
131
120
114
117
122
121
111
102
100
102
103
104
109
119
128
130
122
109
103
104
111
119
119
117
113
111
113
117
118
120
117
117
121
127
126
118
110
109
116
113
122
124
120
114
114
116
122
124
126
122
118
112
111
114
112
107
98
97
101
109
109
105
105
116
128
128
121
111
111
116
120
118
115
115
116
115
114
111
104
104
109
117
124
127
125
115
112
112
117
112
119
124
120
116
114
115
119
120
116
113
110
111
110
110
109
105
101
105
111
116
116
112
109
113
120
124
124
121
121
123
124
118
114
110
110
114
113
107
99
101
110
121
124
119
114
114
116
116
115
121
124
127
126
120
115
110
109
111
114
117
116
111
108
107
109
117
121
122
120
114
112
113
115
116
116
118
121
123
122
118
117
117
116
112
108
108
111
114
115
121
127
126
117
108
108
119
128
122
111
136
138
133
126
120
115
108
106
109
118
126
122
110
100
100
108
120
126
124
119
115
115
122
127
126
120
115
116
118
114
106
106
114
119
118
110
105
111
120
131
137
135
123
110
104
112
126
131
124
111
136
137
129
119
114
113
111
109
111
118
122
119
111
106
108
114
119
117
115
116
121
127
132
134
133
125
121
120
119
112
105
106
114
120
119
113
110
115
123
130
130
124
115
108
106
113
122
127
122
115
116
117
116
111
110
112
115
116
114
111
111
113
117
121
127
127
123
116
110
112
120
126
130
128
123
121
125
129
127
120
114
115
118
119
113
113
116
119
120
114
109
107
109
110
110
109
110
112
117
118
96
97
104
111
113
118
123
124
117
109
108
114
122
125
125
125
124
122
117
109
107
113
118
122
119
118
123
128
127
123
121
122
122
119
115
115
120
118
109
99
96
103
114
117
117
114
112
112
114
116
94
96
107
115
119
122
126
126
118
108
108
116
121
118
111
111
120
125
119
106
97
101
113
125
125
120
117
117
118
121
123
125
123
119
115
118
122
117
107
98
100
111
122
125
125
126
127
125
118
116
105
110
117
118
117
118
119
118
113
106
107
114
119
118
112
111
117
119
115
106
100
103
116
126
130
124
117
111
112
119
124
122
116
109
108
119
127
129
117
105
106
120
129
131
126
126
130
132
125
116
116
119
122
120
116
112
111
111
109
107
107
112
118
124
125
123
119
117
116
117
116
117
119
119
117
118
120
123
126
127
123
115
106
100
108
127
142
140
122
107
104
115
127
130
124
118
121
124
122
111
119
119
119
118
117
114
111
112
115
116
115
114
117
122
124
123
121
123
124
127
127
125
119
109
102
104
119
131
136
130
118
105
101
103
119
136
146
140
124
109
104
109
115
119
119
116
113
111
110
104
113
114
112
115
116
117
115
114
116
117
117
113
112
111
110
112
117
122
123
121
121
121
118
108
99
100
111
125
129
122
110
102
103
108
122
133
135
135
126
120
115
109
105
104
108
112
112
108
108
112
107
110
112
113
113
113
108
108
108
108
109
112
110
109
109
111
114
115
115
113
115
118
118
117
112
113
115
121
121
116
111
111
115
112
109
108
114
121
126
126
123
118
109
102
101
108
112
115
117
122
112
113
115
116
114
108
100
101
105
107
109
111
115
119
121
119
116
114
114
118
119
117
117
118
123
127
129
129
126
121
120
123
123
116
101
95
102
112
116
116
118
122
124
116
103
104
113
122
125
124
124
120
115
115
115
113
106
106
112
115
115
113
116
122
125
123
118
115
120
124
124
118
114
115
121
126
130
130
128
125
126
126
126
123
115
109
110
111
111
110
115
124
132
124
109
102
112
124
131
125
131
123
109
106
114
121
124
122
120
120
117
113
110
113
115
114
113
113
119
120
117
111
107
112
115
117
116
116
118
121
120
118
119
124
130
130
123
115
112
116
122
126
126
118
107
106
115
125
132
131
130
120
104
94
103
121
131
131
123
118
115
113
112
113
111
109
105
107
113
114
108
101
103
111
116
115
108
108
111
119
117
112
112
119
128
129
120
112
114
123
128
123
115
107
106
112
119
126
126
126
126
117
103
93
99
113
126
128
121
116
115
115
119
123
122
116
111
110
114
116
111
105
103
110
116
117
112
112
117
126
127
120
114
114
118
118
111
105
110
118
122
118
113
113
117
121
119
115
112
113
126
120
111
102
102
113
119
122
120
116
116
122
129
132
129
124
120
121
124
123
120
117
114
113
114
115
114
119
127
135
139
135
127
121
117
114
110
107
107
109
109
113
120
129
132
126
115
108
108
111
128
126
117
111
110
114
119
120
117
111
113
122
131
132
123
118
120
125
127
123
119
121
126
123
114
110
112
119
126
134
138
140
132
123
115
115
117
118
117
113
111
118
128
134
131
122
115
116
122
129
127
126
120
112
111
114
118
117
110
105
109
118
125
123
114
109
113
119
121
117
115
121
127
129
120
112
110
114
120
124
127
128
122
116
113
118
124
126
121
116
118
124
127
121
117
117
122
128
133
136
120
118
114
111
109
109
112
110
108
110
116
121
120
114
112
109
112
110
116
120
122
123
124
124
121
115
112
115
120
123
120
111
103
103
111
120
121
115
109
108
117
122
119
109
109
119
127
128
121
116
114
112
111
111
107
107
107
109
115
128
135
131
120
111
114
121
121
114
114
124
132
126
117
112
114
120
120
118
120
123
120
109
100
101
110
117
117
109
103
107
116
120
117
112
115
126
130
124
112
105
114
115
117
115
110
111
110
114
123
136
142
134
122
117
123
127
123
111
110
120
129
124
112
107
114
124
125
121
118
119
119
117
111
109
109
110
113
115
117
118
123
124
123
122
124
125
126
124
117
115
117
124
129
125
117
115
118
121
124
125
124
124
122
125
126
121
113
102
101
108
116
116
113
111
117
125
127
121
114
110
113
119
122
118
110
107
114
123
129
124
121
123
129
130
125
122
121
124
123
120
116
125
131
127
119
117
122
125
124
115
109
108
115
122
123
117
111
106
102
105
109
114
117
118
117
120
121
118
113
108
109
118
124
121
112
106
114
128
130
121
113
117
127
132
126
120
119
127
129
123
110
115
121
120
114
115
121
127
125
117
106
101
100
106
114
120
123
123
118
112
112
114
118
119
114
109
108
111
115
115
114
118
123
121
113
107
111
122
125
118
112
114
120
125
122
119
121
129
133
126
109
107
107
111
111
114
121
126
126
123
114
103
98
99
110
121
129
131
126
118
112
113
119
123
116
105
101
110
117
123
119
118
121
121
114
107
107
114
121
119
115
113
114
116
114
112
115
121
129
126
118
108
104
108
117
120
122
122
123
124
119
112
109
111
113
115
118
121
122
115
109
111
119
127
122
111
104
111
118
120
115
115
121
123
117
107
105
110
120
121
120
121
120
116
110
105
104
110
116
118
124
114
110
115
123
126
121
118
120
123
123
124
125
123
120
114
112
115
118
114
111
112
121
124
121
113
110
112
111
108
104
112
121
124
118
110
110
114
120
120
122
127
133
129
118
106
104
108
113
117
115
104
105
119
133
136
125
116
114
116
112
107
106
111
117
119
125
134
137
131
118
112
120
126
120
110
107
117
128
125
111
99
102
110
119
122
118
111
113
116
112
99
84
82
95
108
114
111
110
109
107
105
114
127
135
129
116
109
108
110
104
98
103
117
130
131
123
115
117
119
118
113
109
108
109
107
108
117
125
125
116
107
107
113
120
123
122
123
124
122
112
101
99
107
117
118
115
110
106
106
108
118
132
139
133
120
110
107
108
111
112
110
111
116
126
127
116
102
99
104
110
108
102
102
108
116
116
115
115
116
116
117
115
115
119
124
127
128
126
116
110
106
115
126
131
126
120
117
112
107
116
127
137
133
121
116
116
116
115
116
120
122
117
112
111
113
112
106
104
107
109
106
103
105
113
122
120
114
109
108
113
118
118
116
119
126
131
130
121
109
103
110
123
133
133
125
121
120
118
114
120
127
125
115
114
120
131
127
117
111
113
117
115
111
112
117
121
119
116
117
118
117
114
112
110
111
114
119
118
113
109
110
114
118
125
130
133
129
120
110
106
109
117
123
126
125
122
119
115
114
120
121
114
112
118
129
134
127
115
106
103
106
111
121
132
136
132
120
114
117
125
128
124
115
105
100
105
119
131
129
116
104
103
112
120
124
123
126
124
122
115
109
101
104
115
126
126
117
106
99
120
118
116
120
126
130
127
120
111
103
98
100
107
121
136
142
129
112
107
114
122
122
117
116
113
105
103
113
132
140
125
104
96
102
107
110
110
118
127
135
128
113
98
96
107
121
126
116
103
93
124
119
116
120
122
124
123
119
111
100
93
95
101
111
118
122
116
112
115
121
117
107
103
115
125
118
103
103
121
133
127
111
100
102
104
104
104
113
125
134
132
124
114
110
112
115
117
117
114
111
128
118
112
111
113
116
121
120
114
106
98
101
105
109
108
105
104
113
127
134
126
110
106
116
123
118
105
103
113
121
120
115
114
113
113
110
109
114
122
123
125
123
123
125
124
120
118
118
123
123
122
113
108
110
115
119
122
123
121
119
116
117
121
124
118
110
107
114
128
137
136
128
125
122
116
111
108
114
120
119
115
117
121
124
121
117
117
121
123
120
117
118
120
125
128
127
121
118
116
115
112
111
112
118
125
132
132
126
123
122
123
126
130
131
126
120
118
121
127
131
132
132
134
129
120
115
120
127
131
124
115
115
119
122
119
118
119
123
128
126
122
118
118
115
118
119
117
116
112
108
114
113
112
113
122
133
136
128
114
108
110
119
127
124
118
118
122
128
129
122
115
116
121
125
128
129
130
134
132
126
117
113
113
115
116
114
117
119
125
126
124
122
119
114
109
108
112
115
116
115
125
118
105
96
101
116
128
122
106
95
98
111
120
117
112
111
119
127
125
115
106
102
107
118
128
131
130
124
121
118
116
113
112
113
116
115
117
115
116
115
113
115
116
114
110
107
111
117
124
124
132
121
107
100
102
110
114
111
103
98
103
110
114
113
114
117
124
126
124
114
108
107
115
124
130
128
117
106
99
102
111
114
113
114
115
117
118
120
119
113
106
102
106
113
116
114
115
117
121
120
124
121
121
125
128
123
113
108
111
117
119
114
108
109
116
127
133
132
123
114
110
116
126
133
132
123
108
94
87
93
107
113
114
112
110
111
119
125
131
128
117
108
107
113
118
118
115
113
113
115
115
119
124
131
134
129
122
118
123
131
130
120
109
107
116
126
133
129
119
111
110
115
124
126
123
118
107
99
95
98
105
112
114
111
107
106
109
120
131
137
132
125
120
121
123
120
114
112
115
117
115
117
118
116
119
122
126
126
127
128
131
129
123
118
118
120
120
114
107
108
110
114
116
113
111
113
114
116
115
114
113
116
115
111
103
101
105
114
121
127
129
129
128
126
125
120
116
115
116
120
122
122
120
113
109
114
117
121
118
121
130
138
139
132
124
117
112
105
103
108
110
115
113
111
111
118
125
126
123
116
115
117
116
110
105
108
112
117
117
113
114
116
118
116
117
118
118
116
115
115
124
126
125
120
114
113
113
113
111
114
126
137
139
131
122
117
114
109
105
108
109
108
109
113
120
132
133
125
113
106
107
112
113
112
116
121
123
119
114
112
113
111
106
103
107
114
116
111
110
112
121
124
124
121
117
115
115
110
105
108
116
122
123
116
113
115
115
112
108
106
106
104
106
112
126
137
134
117
100
94
99
109
115
122
126
129
123
116
114
117
122
119
109
103
106
112
112
108
108
116
114
120
124
121
115
114
114
111
104
100
100
106
110
111
110
110
110
108
106
106
109
111
112
112
117
124
124
111
100
96
106
121
129
127
125
122
117
114
114
117
124
125
119
113
110
112
112
108
110
119
106
119
127
124
117
113
112
111
107
100
96
101
108
109
105
105
109
111
112
109
112
115
116
112
106
107
110
109
105
106
117
127
131
123
111
109
110
114
115
116
124
129
129
125
116
114
113
112
113
116
106
122
131
131
123
117
114
117
116
112
110
109
107
100
93
96
111
123
126
117
110
109
114
116
109
102
103
107
109
112
116
120
120
112
102
101
109
118
123
124
126
132
133
128
116
111
112
113
114
111
121
126
128
126
123
121
122
123
124
126
125
121
107
91
85
95
116
131
132
120
109
108
116
125
127
119
109
107
108
110
111
113
113
112
109
111
116
123
127
129
127
128
124
119
113
109
109
111
112
110
132
126
116
110
114
120
122
120
120
125
128
123
110
98
97
109
123
129
125
119
114
114
118
128
135
134
126
119
114
110
109
112
113
116
120
124
127
126
124
123
124
121
115
110
105
104
105
107
110
115
128
120
108
105
106
112
112
113
113
118
124
123
118
117
123
128
127
122
117
115
115
116
115
117
124
132
138
134
126
115
109
111
113
116
120
123
125
122
116
115
119
120
117
111
105
102
101
102
109
119
118
115
113
110
107
108
108
113
116
120
122
121
123
127
131
130
125
116
114
112
111
109
106
107
110
119
129
136
132
119
110
107
109
111
111
113
116
111
107
110
117
122
122
115
112
109
107
106
109
119
115
115
117
118
113
112
114
119
123
122
120
118
121
120
119
118
119
121
116
109
104
104
111
113
112
110
113
118
121
117
112
109
110
111
107
108
113
113
114
117
120
122
122
117
116
117
116
115
115
117
117
117
118
119
118
117
117
118
116
113
111
113
114
112
111
113
119
124
118
107
102
107
120
129
123
111
103
105
110
116
119
121
120
110
104
108
117
128
129
124
120
118
119
119
118
116
118
120
120
117
122
118
114
113
116
119
120
115
109
104
105
110
115
120
121
122
125
125
116
104
101
112
127
132
124
111
108
112
118
125
128
128
121
107
99
105
120
134
133
122
112
114
118
123
121
115
113
117
120
116
125
119
108
102
109
117
122
121
118
112
109
110
119
130
133
129
125
123
114
104
102
110
120
121
116
109
116
128
139
137
129
121
112
99
96
105
119
130
130
120
113
113
118
122
121
113
109
107
111
115
121
120
110
101
103
110
118
124
126
122
113
110
115
125
128
123
117
115
113
107
107
111
114
114
112
114
124
136
142
136
123
113
106
99
99
108
118
126
129
128
125
121
117
113
111
110
106
102
106
116
114
116
115
113
110
110
107
112
118
121
116
110
106
110
114
114
113
110
112
116
120
121
119
117
117
122
130
136
135
126
117
112
112
111
111
112
117
121
125
127
129
126
118
109
106
109
112
111
109
113
110
113
122
129
127
115
101
97
107
119
119
111
105
105
111
116
115
110
110
117
127
132
126
118
116
122
128
132
129
121
116
118
123
122
119
115
115
111
105
106
115
125
129
119
111
112
120
123
118
110
116
113
119
130
132
120
103
99
108
119
121
113
108
109
118
121
116
110
110
115
123
127
122
115
108
109
115
118
117
116
118
121
126
127
126
123
117
108
95
92
104
121
134
127
112
107
116
125
127
117
125
121
118
118
121
118
111
110
116
121
122
115
110
115
120
117
111
108
111
116
119
114
111
113
112
107
102
100
101
108
115
118
121
126
131
132
126
117
110
108
114
121
126
119
105
101
111
126
133
128
131
127
118
109
111
116
118
115
114
116
117
115
115
119
120
110
99
101
113
123
119
108
106
116
126
122
108
96
95
103
109
110
113
119
129
131
126
119
120
124
125
120
113
106
104
110
119
127
130
128
132
126
115
109
112
121
119
113
106
107
113
116
119
120
119
108
99
100
113
123
118
106
105
117
130
130
116
106
104
111
115
113
117
123
126
123
113
109
114
122
126
118
106
104
113
125
132
128
121
115
128
114
109
113
122
125
118
110
104
105
111
118
122
122
118
111
109
110
113
112
107
104
106
115
118
116
111
110
116
123
125
124
127
128
122
114
106
103
109
120
124
117
112
112
122
131
131
125
114
108
115
109
109
118
126
126
117
109
105
106
109
116
123
124
119
115
117
121
119
113
105
107
115
117
111
104
103
111
117
123
126
133
132
126
117
112
113
119
125
129
129
126
123
120
119
121
119
119
117
114
108
110
115
120
124
122
114
109
108
108
111
117
124
124
120
116
117
120
124
120
113
113
122
125
120
111
107
111
112
114
118
127
130
124
116
116
125
134
136
131
128
127
126
118
113
112
117
119
120
119
113
113
115
117
116
114
109
108
110
117
123
125
124
122
121
118
113
111
119
124
122
114
115
122
126
124
119
113
111
113
115
121
125
122
119
119
123
126
121
115
115
117
116
109
108
115
122
121
116
112
116
114
116
115
110
105
105
108
117
129
136
131
123
119
122
120
113
108
116
127
128
114
103
106
120
128
124
115
113
113
117
118
121
121
120
117
118
114
108
105
107
112
109
104
107
115
124
121
114
110
114
116
124
125
116
108
105
111
121
131
134
129
124
120
122
118
110
106
115
129
130
117
105
104
114
123
121
115
112
113
115
115
113
113
113
115
116
117
117
117
117
119
116
109
107
111
114
117
116
118
113
122
135
136
126
117
116
119
121
119
116
119
125
128
126
116
106
103
108
116
121
123
119
116
116
117
117
116
113
111
110
110
109
110
112
115
121
128
130
129
125
125
123
119
113
109
111
116
117
118
117
123
132
131
127
127
131
129
121
109
105
108
120
127
125
117
109
102
98
99
109
121
128
127
119
115
116
119
119
117
114
111
111
113
115
116
122
129
130
127
124
123
123
121
116
115
117
121
121
116
118
120
116
112
119
128
137
132
122
111
105
104
105
112
119
123
122
113
104
100
107
114
120
120
117
114
114
118
123
125
121
115
113
116
118
117
117
116
119
119
117
118
121
119
116
116
120
130
133
123
121
116
108
106
114
126
132
130
123
121
114
104
100
107
120
129
128
122
119
118
116
113
110
111
114
113
112
118
123
127
124
117
114
117
118
113
107
106
111
116
118
119
119
118
114
113
119
130
140
137
127
116
109
113
119
122
121
120
123
122
119
113
114
121
128
126
120
118
122
129
127
120
114
113
115
115
115
119
120
121
117
111
110
112
112
108
104
104
111
121
128
129
126
121
115
113
114
121
131
137
125
113
110
114
119
115
111
111
116
122
123
125
130
131
126
118
113
114
118
123
125
124
121
118
117
118
120
120
118
113
108
107
106
106
104
104
107
111
120
128
133
134
130
124
117
114
111
108
112
120
111
101
103
111
119
116
111
113
128
144
147
137
124
119
120
125
130
132
130
120
110
109
123
136
134
119
109
111
122
122
109
94
91
99
108
111
108
110
115
122
122
117
113
111
112
109
103
105
111
118
103
98
103
114
122
117
111
116
129
141
138
125
115
118
130
137
133
125
120
115
110
110
113
123
126
119
114
115
123
122
112
103
100
102
104
105
106
114
122
125
122
117
118
124
127
118
104
98
104
118
100
102
114
122
122
115
110
109
112
117
120
119
114
114
119
124
122
114
110
110
111
110
112
115
119
116
116
121
126
124
117
110
107
108
105
107
111
118
116
113
107
106
114
124
127
120
111
106
103
107
103
115
127
126
117
109
106
101
95
98
112
120
115
107
102
107
114
114
113
113
112
111
111
112
111
111
115
125
130
125
120
116
113
114
115
122
126
123
114
101
99
105
114
121
122
118
118
116
114
107
110
119
127
120
110
108
106
103
97
102
113
120
115
109
107
113
120
121
121
117
114
111
109
110
108
109
114
123
130
126
122
118
114
115
119
126
131
125
114
106
107
114
122
122
124
125
129
126
124
121
113
113
114
115
115
115
115
112
113
117
122
118
114
116
123
126
124
117
113
113
113
111
113
115
116
112
113
120
128
129
125
116
111
109
108
112
114
114
112
111
111
114
117
121
128
138
139
128
122
122
116
111
108
113
121
123
122
120
121
121
117
110
107
114
123
123
115
108
107
109
106
103
109
122
133
126
116
115
127
134
128
115
108
104
102
100
99
102
109
113
112
113
112
114
121
130
131
123
115
114
124
118
115
115
117
118
120
120
116
111
102
98
100
107
110
107
103
104
112
116
106
95
98
117
135
134
120
115
126
132
127
116
110
110
109
109
106
109
110
114
119
120
121
115
110
111
116
114
110
109
127
122
117
111
107
105
109
118
116
108
99
99
106
110
106
98
95
103
114
121
112
99
96
106
118
125
123
123
126
125
120
115
114
114
116
118
121
120
117
114
124
131
134
123
110
104
105
104
102
102
121
112
108
105
100
99
107
117
123
121
115
116
120
121
116
106
101
103
112
117
117
114
112
109
108
113
122
131
129
123
115
114
115
111
109
115
123
123
116
112
120
132
135
127
118
114
110
102
95
95
117
107
102
101
101
104
108
119
128
128
123
118
119
121
121
119
117
116
117
116
116
125
132
129
118
114
120
131
131
123
115
114
114
105
100
105
115
119
112
110
119
129
131
123
118
119
113
104
98
99
122
112
103
100
106
112
118
121
123
119
112
105
106
113
119
121
122
124
123
116
113
119
130
133
126
116
118
123
127
123
118
115
112
107
102
106
112
114
110
112
121
127
126
115
110
108
108
106
108
112
124
115
104
101
110
122
124
120
114
106
100
98
103
113
120
118
114
113
115
116
114
111
110
110
112
117
119
121
120
119
117
117
114
113
112
111
113
115
118
122
122
121
117
112
106
105
105
107
113
119
122
115
109
113
122
129
124
116
109
106
104
106
111
122
126
119
108
100
100
109
113
109
102
99
106
119
128
127
121
117
119
120
119
118
122
120
120
123
128
128
120
108
105
111
113
113
111
111
116
118
121
115
115
123
130
128
115
107
107
115
120
121
121
125
129
127
115
100
96
99
109
115
115
113
114
121
129
127
121
118
120
122
122
123
124
121
120
122
128
128
119
109
107
114
118
116
113
115
119
119
127
126
123
123
122
117
108
106
113
124
130
126
119
119
125
130
126
111
96
94
106
119
128
127
122
121
117
115
113
115
118
117
115
113
111
109
107
111
117
123
127
128
128
123
117
108
111
117
120
120
133
137
133
123
114
112
112
116
120
126
128
122
114
110
117
125
125
113
99
95
105
115
125
125
121
114
107
100
100
108
116
118
113
104
99
99
101
104
108
115
128
135
135
124
112
106
110
115
117
118
129
136
136
124
114
111
117
124
126
124
123
120
117
109
109
112
113
109
106
105
107
110
116
117
118
115
107
99
97
106
117
122
115
104
100
106
111
112
110
111
116
120
119
114
112
114
116
115
112
112
116
123
126
120
113
111
118
123
125
120
117
120
120
113
106
104
105
108
110
112
110
109
110
115
119
120
115
105
100
107
118
123
120
116
118
124
124
118
111
112
113
111
107
107
112
120
120
114
110
112
113
112
111
112
109
111
114
117
113
109
110
115
120
116
111
111
114
116
118
117
114
113
115
115
117
119
116
114
109
110
114
117
121
126
133
136
128
118
112
116
124
122
113
107
109
113
114
112
110
115
118
117
114
115
116
116
114
109
100
94
95
106
119
122
123
124
128
129
125
117
113
117
119
116
111
111
115
118
117
114
113
116
120
123
126
127
122
116
112
118
129
131
125
111
104
108
111
112
112
115
114
119
127
129
124
120
117
111
101
92
92
103
118
123
123
124
130
132
126
114
109
113
120
119
110
105
110
118
118
116
116
117
117
112
109
111
115
115
113
115
124
129
126
114
108
111
116
117
113
115
101
117
128
130
126
122
121
120
115
109
106
112
117
117
111
113
123
130
124
108
100
106
118
124
121
113
109
111
111
115
116
117
113
104
100
104
113
116
114
111
113
116
118
115
113
115
116
115
112
111
103
110
115
118
121
125
127
128
127
124
124
124
118
108
100
106
121
129
122
106
97
102
115
128
131
125
114
110
108
112
115
114
109
103
101
110
118
122
118
114
110
111
111
111
111
106
102
98
102
108
118
113
109
113
123
131
131
125
121
125
129
128
115
101
94
106
122
130
124
113
105
108
114
123
129
129
121
113
109
110
113
114
112
109
111
117
122
122
119
119
120
119
115
111
106
101
95
93
102
115
131
122
116
120
128
129
122
112
111
118
125
123
113
102
101
110
120
127
125
123
119
114
113
114
118
121
124
121
115
109
110
113
116
119
121
121
119
113
112
118
125
128
122
115
113
112
109
108
116
129
134
129
126
124
120
112
108
109
115
121
123
117
115
115
118
117
116
114
117
123
123
118
112
108
108
111
117
121
121
112
103
102
111
119
123
119
111
102
105
114
123
126
120
115
122
126
126
124
123
130
130
128
125
118
105
97
102
114
127
130
125
119
120
125
128
124
116
112
113
114
116
117
120
116
111
110
109
116
119
113
102
98
105
117
120
116
109
105
110
119
123
116
108
108
115
121
120
118
118
119
120
120
118
112
105
102
108
117
126
129
126
121
119
119
119
122
123
120
115
107
107
117
126
128
120
110
106
110
114
113
109
106
112
117
116
112
108
116
125
130
123
114
106
104
105
104
102
103
109
114
116
113
111
113
114
118
117
117
118
119
120
118
115
111
110
117
124
125
116
105
105
115
129
131
122
111
107
108
109
111
113
119
122
119
110
101
106
120
130
130
122
116
115
114
109
101
95
99
108
116
118
114
109
110
119
124
122
119
117
117
112
111
112
118
118
118
117
119
113
107
105
112
121
124
120
115
113
112
114
113
117
120
120
110
99
96
103
115
120
118
114
115
121
125
123
114
104
102
110
123
128
126
116
112
112
114
116
118
125
125
113
109
113
125
130
123
113
112
111
110
109
112
113
115
117
121
122
122
122
121
120
121
116
106
98
100
108
115
116
112
112
114
118
122
123
121
115
110
113
120
129
129
123
115
111
108
107
115
124
126
120
112
113
120
126
122
113
110
110
113
120
120
116
111
111
116
124
127
126
123
122
122
120
116
112
113
115
115
114
113
115
116
114
111
115
119
119
114
110
111
115
113
114
117
118
113
106
108
115
122
121
113
107
107
112
115
114
110
108
112
122
129
124
112
102
104
115
122
122
118
118
123
126
128
123
118
116
112
112
114
117
120
117
114
113
116
118
116
110
106
110
105
108
116
120
118
109
105
108
117
119
113
107
105
111
114
114
110
107
107
115
125
124
114
101
96
102
108
111
113
118
123
127
126
123
117
115
115
115
116
118
123
125
122
116
113
114
119
119
112
122
122
121
119
118
114
109
106
109
115
118
114
110
115
118
118
113
110
110
111
112
113
117
117
113
108
102
101
107
113
119
122
121
117
116
117
116
117
119
118
117
121
127
127
119
113
115
123
127
123
128
137
135
126
119
116
109
105
107
114
118
118
117
119
120
118
110
108
113
119
116
108
111
121
129
127
117
108
109
113
117
117
117
116
116
116
115
115
115
116
116
118
122
121
119
119
122
129
130
125
123
127
128
129
129
124
111
103
102
112
120
120
117
112
112
110
107
107
114
119
116
110
111
120
131
132
125
117
111
110
110
116
122
126
125
118
113
112
114
116
118
116
111
110
115
126
134
134
127
122
113
106
111
126
137
133
113
102
104
114
121
117
110
104
103
104
107
109
114
114
110
105
107
112
117
118
120
119
112
106
108
118
129
133
127
119
114
115
119
123
122
116
107
103
112
128
135
134
124
113
105
93
101
121
135
130
113
105
113
123
122
115
110
106
105
105
109
118
124
121
112
103
101
101
105
110
115
119
114
106
106
119
128
125
116
111
114
119
124
124
124
121
115
110
113
120
124
126
121
113
102
98
107
120
127
121
113
114
122
127
123
119
117
117
114
109
109
118
131
133
119
100
92
98
108
116
122
123
115
108
106
118
124
120
109
107
113
120
122
120
122
123
122
118
116
118
122
126
124
116
108
111
115
121
122
117
114
116
122
128
125
118
118
119
116
111
106
110
123
131
119
98
88
98
114
124
124
122
115
112
112
122
128
125
116
111
115
119
119
115
115
117
120
117
117
121
128
130
127
125
114
116
120
124
122
117
113
113
116
120
119
115
112
113
114
112
107
109
121
128
119
100
92
102
115
119
117
112
112
115
117
126
131
131
122
116
118
121
121
115
113
111
111
108
108
115
124
130
127
126
112
113
121
128
125
117
111
110
113
114
110
108
110
114
116
114
114
118
128
134
126
115
110
112
114
110
105
106
111
117
119
124
127
124
120
116
117
118
118
116
113
112
108
101
99
103
111
117
122
123
105
105
113
122
122
119
117
118
115
110
105
109
119
125
125
119
116
120
126
127
127
127
128
126
117
111
112
115
119
120
116
114
115
116
117
116
112
110
112
115
118
116
111
105
102
105
111
115
117
119
110
106
104
107
115
122
125
122
116
111
112
117
126
131
127
121
114
111
110
110
115
123
131
131
125
121
124
126
126
123
115
110
109
114
120
119
113
108
113
121
126
121
114
109
112
116
119
115
111
108
121
119
106
101
108
119
120
115
110
113
121
125
125
123
120
120
115
109
102
101
107
114
120
123
124
124
123
124
125
124
120
113
111
114
121
123
119
114
116
124
128
122
115
111
113
117
118
115
109
105
127
127
118
113
113
117
112
108
109
117
120
119
116
117
121
122
116
110
108
112
114
112
107
110
116
121
117
116
119
124
125
122
116
117
122
125
121
115
114
116
119
117
114
114
115
117
116
113
111
113
123
124
123
124
122
117
111
111
112
113
111
108
114
124
131
125
115
111
117
124
123
115
107
108
115
122
120
116
118
122
127
124
119
118
123
124
119
111
103
105
109
114
113
115
119
120
118
113
114
122
111
112
118
123
120
115
112
113
113
110
105
111
122
130
130
122
113
111
116
122
123
118
113
115
122
129
128
121
117
119
124
122
115
114
115
120
116
110
105
106
111
115
114
113
118
120
118
111
110
117
113
113
118
120
116
105
97
101
116
133
141
135
126
121
122
124
123
120
118
115
110
107
110
121
125
118
105
99
109
118
114
105
98
102
108
113
116
116
118
120
120
121
124
129
126
116
107
105
111
115
108
108
113
121
121
111
101
104
119
135
140
131
117
114
119
123
123
121
122
116
110
106
110
121
128
120
106
98
100
109
114
114
112
105
104
103
105
116
123
126
123
122
122
124
127
118
103
96
101
114
97
101
110
117
120
118
116
118
120
127
132
128
116
104
99
104
113
121
125
123
120
121
125
129
127
118
112
115
118
115
109
108
113
115
112
107
107
111
113
114
111
110
111
114
114
110
103
97
100
109
96
105
114
117
112
113
118
116
109
113
121
125
113
97
89
96
111
122
127
125
123
123
129
128
118
111
116
130
136
127
113
108
110
115
118
118
120
114
105
100
103
108
111
108
104
102
107
111
114
117
104
109
117
117
108
105
104
100
99
109
120
123
114
105
101
106
116
122
125
121
116
111
113
117
114
110
115
124
131
128
123
117
113
109
110
116
121
117
107
103
109
117
121
115
110
112
120
125
128
127
108
104
108
115
114
110
102
99
106
121
133
131
121
115
112
109
107
111
119
120
111
101
103
112
120
118
112
110
113
120
126
126
119
108
101
102
107
109
105
105
111
119
123
123
124
127
129
124
121
120
110
102
104
114
121
120
114
111
118
130
135
131
123
115
108
100
97
106
120
126
117
105
107
119
127
121
113
105
110
115
120
121
121
114
105
99
97
101
103
103
107
113
121
124
128
130
127
117
109
107
116
116
115
116
117
117
118
119
120
119
116
114
112
109
104
98
101
113
127
133
127
118
115
118
120
120
115
115
118
116
114
114
117
117
113
108
106
106
106
105
108
114
119
120
117
116
118
113
106
104
120
123
124
116
108
105
112
121
117
111
102
103
109
112
112
109
111
115
121
126
126
121
114
106
106
113
123
128
126
116
110
109
107
102
102
107
113
117
109
106
111
119
117
106
99
101
109
112
109
110
122
117
115
113
106
103
109
121
125
122
114
116
121
126
122
117
112
106
104
108
114
118
116
107
105
113
125
131
126
115
111
110
103
89
84
94
109
113
105
103
111
120
115
97
91
102
113
114
113
114
124
108
104
107
106
105
108
119
132
137
133
129
129
129
127
120
111
104
100
101
107
119
130
129
123
116
118
121
119
114
115
116
112
98
89
94
107
107
95
92
104
117
113
99
99
114
126
125
117
115
125
111
105
109
116
116
111
116
127
131
127
117
116
122
130
125
118
109
107
108
114
126
139
141
130
115
108
111
113
113
115
119
120
113
105
107
111
109
99
97
104
114
111
105
104
116
124
125
119
116
118
113
112
121
130
129
118
114
117
119
111
99
103
120
133
130
117
107
109
117
126
130
129
121
112
107
109
112
114
114
115
118
120
118
114
112
115
118
119
119
117
112
106
105
106
109
110
112
114
116
111
109
113
124
131
130
121
112
113
113
108
105
110
123
129
119
100
92
98
115
127
126
111
94
92
105
122
130
126
120
116
115
115
116
116
115
117
123
132
134
121
108
100
105
109
110
107
111
115
118
115
109
110
116
121
117
109
108
112
119
122
123
125
126
120
103
86
80
88
106
119
123
109
94
94
111
129
139
134
125
118
114
113
115
118
118
117
118
124
126
121
111
106
106
108
109
114
123
127
122
126
122
119
117
116
109
101
101
112
124
131
131
124
118
113
105
96
88
89
101
115
123
122
113
110
116
124
126
122
117
114
112
112
111
112
116
115
110
107
106
112
117
116
105
96
97
113
127
132
121
126
132
132
126
119
111
104
106
115
124
125
116
104
101
109
120
122
113
105
104
114
122
127
124
121
117
112
106
100
103
112
115
113
106
105
113
118
114
108
103
110
118
117
104
90
92
111
123
124
117
118
129
132
126
118
113
115
122
127
125
116
101
91
93
108
125
133
128
120
113
114
115
119
121
121
118
109
97
93
102
116
125
120
109
106
115
124
126
121
117
115
117
112
106
104
109
115
118
115
114
114
116
118
112
106
106
116
128
133
126
112
105
101
102
109
117
122
124
123
121
118
116
115
114
113
110
104
99
102
114
126
134
129
123
119
120
125
126
128
130
128
121
116
119
124
127
122
117
116
116
117
112
108
107
104
105
113
122
128
122
115
116
118
116
111
110
114
120
125
123
123
121
121
117
108
100
101
106
118
125
128
126
123
123
123
122
121
121
124
126
128
128
125
126
125
123
119
117
117
118
124
119
117
116
116
115
115
119
119
117
114
118
123
121
114
114
121
127
128
119
115
120
125
122
111
103
105
115
125
126
119
111
107
109
112
116
118
117
112
110
116
125
125
119
110
107
111
116
119
118
123
124
125
124
122
117
116
116
116
114
114
117
120
118
114
117
128
133
127
110
105
111
124
127
121
115
116
120
120
117
111
104
103
102
103
111
116
114
107
100
104
114
116
107
101
104
113
118
119
117
117
120
123
120
113
110
111
112
115
115
116
120
121
117
114
117
126
129
117
104
98
109
122
129
132
128
125
120
115
111
107
105
107
106
108
115
116
113
105
101
103
105
103
100
103
110
117
117
112
112
115
116
114
115
112
111
112
114
114
115
119
124
122
119
114
117
123
123
112
99
97
108
120
127
129
128
123
119
113
111
110
107
107
107
111
118
119
114
111
108
109
105
102
102
107
110
108
105
101
105
117
114
113
116
122
124
120
113
110
112
116
121
118
114
112
115
121
123
113
106
103
109
114
119
119
120
119
116
112
110
111
111
112
112
115
119
118
116
113
114
119
117
113
110
111
109
104
98
103
115
118
112
113
123
131
130
120
110
107
108
111
112
111
107
107
110
117
120
120
116
113
112
112
112
112
112
114
111
108
106
109
116
124
126
124
118
113
108
110
118
121
122
120
118
122
122
116
114
121
136
121
114
114
121
122
118
111
108
110
112
111
110
113
114
115
110
109
109
113
118
119
116
116
116
115
111
109
107
107
107
108
115
124
130
130
119
108
100
107
113
115
111
110
116
130
136
130
126
131
136
125
120
113
110
105
103
110
117
121
122
117
115
119
124
124
117
109
104
106
112
117
120
122
123
120
114
110
112
117
115
110
105
111
122
130
123
110
100
105
109
109
104
103
114
126
129
124
121
121
117
120
119
111
103
98
103
116
125
129
129
122
117
116
114
115
115
116
113
111
110
116
120
122
120
116
115
117
122
126
121
110
100
104
119
131
126
114
105
109
115
116
115
114
115
115
110
105
105
108
106
105
108
107
108
111
113
115
119
124
126
121
113
103
97
98
107
117
121
118
116
117
118
117
114
114
118
121
123
120
114
104
102
109
121
128
125
117
113
117
119
123
126
127
124
115
106
102
103
108
113
100
99
107
121
126
119
108
105
115
124
119
108
100
96
98
106
111
118
121
121
119
118
113
112
117
121
122
115
108
103
104
108
115
120
123
122
117
116
113
111
113
118
124
129
127
121
116
115
118
119
116
114
121
130
128
116
102
103
117
125
119
110
105
107
110
109
111
113
118
119
120
116
112
112
119
121
117
107
102
103
111
118
120
116
111
112
116
113
109
100
97
102
111
121
129
132
127
122
119
118
130
127
123
122
118
111
109
113
122
125
119
113
112
113
116
115
113
113
115
115
115
117
113
111
110
110
109
106
104
110
121
128
125
114
106
105
108
111
110
104
98
96
99
109
119
123
119
115
113
117
123
118
109
104
105
110
115
116
116
115
112
112
112
113
114
113
113
113
114
114
115
117
113
107
100
102
108
107
106
110
121
130
130
120
107
102
105
114
120
121
114
104
101
107
114
115
109
106
111
119
116
112
105
100
103
112
115
114
108
106
109
112
115
115
113
113
112
113
114
114
114
115
112
108
104
107
113
113
112
115
123
129
129
118
104
99
104
117
131
136
127
117
116
120
122
117
110
110
116
121
123
127
123
113
109
111
112
111
108
110
116
119
118
117
117
116
114
115
116
114
110
109
111
114
118
119
118
116
121
124
129
127
120
111
101
97
102
115
126
132
127
125
131
137
133
123
114
115
122
121
119
129
130
121
114
112
112
112
112
118
123
122
117
113
114
118
121
121
118
112
107
106
111
120
122
122
119
119
122
125
126
124
119
113
103
99
102
108
113
115
118
124
135
136
130
120
114
117
121
120
105
111
116
121
121
119
115
112
114
120
123
119
111
105
109
116
122
121
116
111
109
111
114
117
116
117
119
121
121
115
113
120
125
123
114
109
111
114
115
114
115
119
124
123
117
114
115
119
121
123
104
101
109
122
131
126
117
113
117
123
122
113
105
104
109
114
115
115
115
113
112
112
113
110
108
112
121
125
115
102
101
115
128
126
116
112
119
126
124
118
112
114
115
110
109
113
118
123
124
124
117
108
112
127
134
128
116
115
124
129
123
112
108
110
115
113
108
109
118
123
120
111
100
96
100
112
124
126
113
99
98
114
125
124
113
110
114
118
114
106
108
111
114
111
110
114
120
125
127
123
126
117
119
125
125
120
116
123
132
134
124
113
110
113
116
112
107
109
121
130
122
102
87
86
98
113
124
124
114
106
105
116
123
119
111
105
105
103
98
97
105
113
117
118
116
118
122
127
130
124
125
119
118
116
112
111
116
125
132
129
119
111
109
112
112
110
107
109
120
126
118
101
89
93
104
113
117
119
117
115
114
116
119
115
109
105
106
108
108
108
112
117
120
119
121
123
129
133
134
130
119
117
114
114
110
111
114
119
121
116
110
107
107
108
108
111
113
115
121
121
115
107
106
108
109
106
103
109
117
118
116
116
115
112
109
110
117
127
127
123
120
117
118
117
117
119
126
131
135
131
112
109
109
113
117
116
115
113
110
108
104
104
107
111
113
115
118
123
124
122
115
116
119
118
111
99
97
107
117
120
117
114
115
114
112
114
119
124
122
117
115
116
118
117
114
114
120
125
129
126
110
99
95
104
116
122
122
115
108
104
100
103
111
120
122
120
119
124
127
123
117
117
122
120
113
107
109
119
124
121
115
114
118
122
122
117
109
103
100
107
114
120
120
119
120
120
122
124
123
123
112
103
91
91
104
116
119
113
107
105
108
112
121
126
123
116
115
122
126
123
116
116
122
123
123
122
125
130
128
121
116
114
118
126
126
118
104
93
98
111
121
122
119
119
123
127
125
122
117
119
121
119
106
98
98
100
99
97
101
112
122
126
126
121
111
108
111
119
123
119
115
114
121
126
127
125
123
121
120
120
119
115
116
117
120
118
111
107
111
121
123
121
115
116
122
125
118
109
104
111
121
128
125
116
107
98
90
93
103
120
127
125
118
110
104
103
107
113
116
114
111
112
116
120
122
117
110
106
109
118
123
122
117
114
117
120
123
120
119
116
112
112
111
112
118
116
108
98
96
106
109
118
127
128
119
110
104
108
115
119
114
108
105
106
109
110
108
105
106
109
108
108
107
108
113
115
109
104
108
117
126
130
125
122
123
128
126
119
108
100
98
101
104
108
115
115
110
104
102
107
95
110
121
125
121
118
118
121
118
108
99
99
107
116
122
120
113
107
105
110
114
111
105
105
115
125
125
115
109
116
126
129
124
124
128
132
126
111
97
91
96
101
102
104
110
116
119
115
113
115
122
127
135
134
126
115
104
102
106
113
115
113
105
104
108
111
110
104
106
116
122
115
103
99
107
114
113
109
110
118
121
122
119
121
121
121
119
113
109
106
105
110
116
120
121
118
116
117
115
111
112
122
132
140
135
116
95
88
95
108
117
116
111
108
110
113
113
112
112
115
117
111
105
107
114
116
109
102
102
109
117
123
122
119
116
114
117
121
121
118
112
110
109
114
121
121
116
111
108
105
105
109
116
123
125
122
119
114
113
116
122
126
123
115
109
109
115
121
120
115
111
113
118
120
118
116
113
112
108
103
100
109
117
120
117
116
118
121
123
124
121
115
113
115
119
118
113
106
104
109
105
103
101
102
107
119
133
134
124
117
118
122
120
114
109
111
119
127
125
116
107
110
120
127
123
117
116
122
118
105
94
99
109
116
117
117
117
117
116
118
121
120
120
118
116
113
110
108
111
114
110
106
102
101
101
110
118
119
111
109
112
111
112
112
113
116
119
124
127
120
108
103
109
119
119
115
115
119
118
115
111
113
112
109
106
109
111
113
111
114
116
120
119
117
114
113
113
111
113
112
114
111
111
114
113
109
104
98
101
110
116
117
116
118
115
108
104
114
128
132
119
103
101
107
112
111
109
109
112
117
122
126
122
114
107
107
110
109
108
108
110
112
116
116
115
116
116
111
104
98
116
115
118
123
123
117
106
103
106
118
125
126
125
123
114
98
94
107
129
139
130
116
108
108
104
99
102
105
107
109
114
122
128
126
118
114
114
115
114
107
102
105
115
121
122
122
119
111
100
94
115
118
121
122
120
118
115
115
114
116
117
118
119
117
110
105
106
117
127
133
131
131
126
116
102
97
100
106
108
106
107
114
120
120
116
113
116
119
115
108
104
108
116
124
123
123
122
118
112
108
111
116
117
115
112
116
121
122
117
109
104
108
111
112
115
121
129
130
126
123
128
134
131
119
103
100
104
108
109
111
115
116
111
101
95
98
108
113
111
106
109
115
115
110
107
112
119
122
124
126
108
108
113
115
115
118
122
125
123
114
112
114
119
121
122
125
130
127
123
121
124
127
121
115
111
112
112
110
109
113
123
125
111
92
85
92
103
103
100
104
114
120
108
89
87
102
119
126
129
131
115
108
112
119
123
121
120
123
131
131
130
131
131
129
124
119
113
110
114
118
121
120
119
118
122
123
120
115
112
114
120
125
121
109
101
106
111
108
100
103
115
122
109
87
87
109
132
138
132
127
117
110
114
125
130
124
118
120
132
140
138
131
130
131
130
119
107
100
105
112
119
122
127
130
128
123
121
120
117
115
115
123
128
126
120
118
120
119
110
104
109
117
111
102
103
118
135
141
134
121
113
111
116
127
132
126
116
117
127
132
128
118
119
130
136
131
114
103
104
112
122
130
134
132
125
119
118
121
121
118
117
121
123
123
118
116
118
121
116
108
102
105
110
115
118
119
122
127
127
120
115
115
118
121
121
117
113
115
123
122
115
110
114
124
126
119
108
103
109
118
124
128
124
117
111
111
115
119
120
118
115
113
112
112
109
108
111
113
116
112
105
105
110
119
124
118
112
114
117
118
125
123
119
117
113
107
107
114
122
123
117
117
118
116
103
91
88
97
111
121
123
120
113
105
103
106
113
119
119
115
107
103
102
107
109
108
106
107
111
115
114
112
110
112
115
116
117
118
117
114
122
123
126
123
116
111
108
112
122
126
125
122
116
107
93
84
85
96
109
116
120
118
111
104
99
104
113
121
121
116
111
106
108
109
112
113
114
112
109
111
112
112
109
101
99
108
122
130
125
113
102
112
119
123
123
118
113
113
122
127
123
111
100
98
103
106
109
108
110
112
115
115
112
106
102
108
119
126
126
122
117
116
114
109
106
115
126
125
115
104
103
109
109
100
95
104
120
132
127
118
96
102
108
113
119
119
118
120
123
121
111
96
90
98
116
130
132
127
121
118
117
113
111
109
109
115
122
125
124
123
123
122
116
108
106
116
131
133
126
115
108
111
113
110
107
110
117
124
125
121
110
105
104
108
112
115
118
121
120
111
100
95
98
108
123
132
134
133
132
131
126
121
117
116
115
115
114
115
121
123
125
124
118
112
110
115
122
130
134
131
126
122
120
120
119
120
118
121
123
122
122
114
110
110
111
112
115
119
117
110
105
108
113
117
117
117
120
125
130
129
127
124
126
124
119
109
101
102
113
121
124
120
117
111
109
110
115
125
132
132
128
124
122
119
118
117
119
119
122
122
118
114
113
112
110
109
112
117
121
121
120
121
120
113
104
104
111
118
119
114
112
118
126
129
121
107
97
99
106
113
115
113
112
111
108
108
114
122
123
117
113
113
117
116
110
107
111
117
122
130
118
116
113
108
102
100
104
113
121
124
125
123
115
102
95
101
112
119
113
102
102
111
124
129
123
113
107
108
111
111
109
109
112
113
111
111
113
116
114
108
104
109
113
112
106
104
109
115
120
129
132
124
118
109
101
98
98
106
114
120
121
118
111
101
98
107
118
120
115
104
105
115
123
125
122
118
119
120
119
115
110
109
114
121
124
119
114
111
107
108
111
112
113
111
111
114
118
116
113
114
134
128
120
114
108
102
104
110
115
116
112
111
112
112
112
115
119
120
113
109
110
117
120
118
113
113
116
122
123
119
113
110
114
122
131
131
121
113
105
107
113
114
114
113
117
121
121
115
105
100
116
113
112
116
112
108
109
113
118
114
108
108
116
125
127
124
121
117
110
106
106
110
112
109
106
108
111
116
113
111
112
113
116
121
127
129
125
116
108
105
106
111
114
118
122
123
118
110
104
105
99
95
100
108
112
109
108
110
112
110
108
110
117
125
127
125
122
119
113
108
105
104
106
108
109
111
113
109
104
103
111
121
125
123
122
118
116
116
117
114
109
109
114
124
127
123
112
105
109
118
103
97
99
108
113
113
110
108
109
109
112
116
116
115
112
112
116
119
119
115
111
108
111
113
117
119
115
109
106
109
117
125
128
124
121
113
110
116
125
126
116
109
112
124
128
121
111
108
116
123
122
116
108
108
115
121
125
121
117
114
112
113
109
100
96
99
108
115
118
118
117
117
119
121
122
119
116
115
120
128
128
122
119
121
121
116
111
112
121
122
117
113
115
124
126
120
114
116
121
120
129
121
110
105
108
121
132
132
125
113
105
99
96
92
93
99
108
113
112
113
115
116
117
117
117
120
119
123
130
135
129
113
105
111
121
120
113
106
104
110
114
118
123
125
122
118
119
126
127
120
114
107
102
104
110
116
119
121
118
111
100
94
92
94
98
106
111
115
113
112
114
114
109
109
117
122
123
124
126
126
119
110
107
114
122
123
114
105
102
103
113
122
126
125
120
117
122
126
124
117
96
91
103
120
125
118
103
100
105
110
108
105
101
102
103
107
113
116
119
119
118
116
111
110
118
124
123
118
117
115
117
117
118
126
131
125
115
106
105
108
115
122
122
121
120
119
122
121
117
108
99
95
112
134
138
120
100
96
106
117
118
115
110
106
104
106
111
116
120
120
119
117
117
120
123
123
119
112
111
114
118
122
123
127
127
124
115
108
109
112
115
117
116
117
118
118
117
114
111
106
113
112
118
127
127
118
111
110
115
119
119
116
111
108
106
108
111
114
115
115
113
115
118
120
120
118
114
111
109
112
119
121
119
116
115
116
114
111
111
112
109
110
111
115
118
113
107
104
111
116
121
119
113
108
108
113
119
121
116
112
109
110
112
113
113
112
111
112
115
114
111
111
111
109
112
115
116
111
106
109
116
120
115
105
104
107
114
118
120
115
105
101
108
119
120
113
102
102
112
129
121
121
114
105
103
111
117
117
110
106
106
110
115
119
119
115
112
114
118
121
118
110
103
103
111
120
121
115
107
107
115
120
115
103
98
103
111
120
123
118
109
105
114
125
128
119
106
106
117
131
116
123
121
114
109
111
114
113
110
110
114
117
117
117
117
116
117
119
123
125
120
111
108
112
118
123
119
112
108
115
122
124
118
109
103
102
103
112
118
118
116
117
123
128
127
119
109
109
118
121
103
112
116
114
110
112
115
115
114
117
122
121
115
108
108
116
127
130
123
116
111
111
116
121
121
115
108
105
109
114
122
126
125
122
111
102
100
104
112
118
121
123
125
122
117
108
101
102
108
114
99
102
105
107
109
111
116
120
118
118
117
114
108
102
106
116
130
130
121
109
104
111
121
122
115
107
106
109
111
108
110
120
127
121
109
102
107
116
122
122
121
122
123
117
106
99
102
102
108
116
113
111
112
111
110
112
117
121
121
118
109
104
106
109
116
120
120
118
114
110
110
115
120
116
108
107
118
124
117
103
99
111
120
112
102
103
118
133
134
123
117
120
121
113
102
99
105
114
120
124
130
127
123
123
120
118
117
122
124
119
111
103
109
121
130
124
111
103
104
114
120
121
117
109
103
106
118
124
115
103
101
112
121
117
108
109
120
126
118
108
106
112
116
111
104
102
110
122
126
123
133
128
126
124
120
117
118
122
125
120
112
108
113
124
132
125
110
100
102
113
124
124
119
108
104
105
108
110
108
107
112
121
123
124
120
114
114
106
100
96
101
109
113
112
110
109
112
118
123
122
121
117
115
110
106
109
117
125
124
116
111
111
114
117
119
116
114
108
105
110
118
124
123
117
109
104
102
104
110
115
116
118
117
115
112
110
110
108
108
109
110
111
114
115
118
116
114
115
122
122
114
112
108
102
99
105
115
121
122
116
112
114
114
112
110
112
116
115
109
107
112
123
128
125
113
103
100
106
114
117
115
107
101
97
98
106
115
123
125
125
119
119
120
123
122
120
117
117
123
123
118
115
106
102
107
114
115
115
116
116
117
115
112
110
112
114
117
114
111
106
110
117
127
126
114
102
99
106
114
115
108
104
100
99
102
112
122
127
124
121
121
124
127
125
121
119
117
119
123
120
125
112
102
101
109
119
119
111
107
108
111
108
109
114
118
116
113
113
114
112
111
111
118
117
111
105
106
113
115
112
108
109
116
121
122
123
123
117
111
110
116
123
127
125
121
117
116
120
123
121
123
113
102
99
108
117
117
109
101
98
100
104
113
118
117
110
110
119
127
124
115
110
112
115
116
116
118
121
117
110
110
115
125
131
132
126
116
107
106
107
110
117
120
124
121
116
112
117
122
131
118
118
114
111
110
111
109
108
103
104
107
114
121
120
108
100
107
124
134
129
115
112
119
124
124
121
119
117
116
110
110
114
118
122
121
115
111
109
109
108
108
110
114
122
123
116
108
108
119
134
110
118
122
123
117
110
108
109
116
123
127
127
122
113
99
95
105
117
121
116
110
113
122
124
120
113
108
107
107
110
112
114
114
110
105
104
109
113
116
114
110
111
115
120
120
114
106
104
115
125
107
111
117
119
115
110
110
114
123
132
131
123
110
101
98
101
107
106
104
104
109
115
116
113
108
104
103
103
105
110
114
115
112
108
103
105
111
114
112
113
112
115
116
116
113
111
110
111
114
116
105
109
112
109
109
110
115
118
119
118
115
111
105
104
109
116
114
105
102
108
120
121
111
102
103
111
115
113
111
114
118
116
112
111
113
118
117
111
106
107
113
117
115
107
104
109
117
122
121
119
120
124
123
120
116
115
115
116
118
119
116
108
94
89
96
105
108
100
97
107
123
124
111
98
102
118
130
128
117
111
112
120
125
124
119
111
110
111
108
106
103
104
107
111
115
119
121
125
121
114
116
119
123
125
124
116
108
105
110
115
119
114
105
103
109
117
118
109
102
106
117
121
112
99
98
110
122
127
125
120
119
119
116
111
109
114
120
122
118
109
103
98
99
108
119
130
131
127
121
114
117
113
110
112
115
117
120
119
115
110
110
113
119
125
129
132
131
123
111
101
100
106
106
102
101
108
117
123
118
110
107
108
108
104
106
115
124
131
128
121
115
109
107
116
127
132
128
118
114
113
120
112
99
94
101
116
131
131
118
105
101
109
120
130
135
135
136
131
118
101
91
95
106
113
115
115
116
115
109
101
97
102
107
103
105
111
116
124
130
134
125
118
116
123
129
127
116
107
106
103
121
114
106
100
101
111
121
120
110
101
99
101
110
119
127
129
129
129
124
114
102
100
111
120
123
117
115
115
113
110
109
112
112
110
108
109
111
115
121
129
122
113
111
117
122
119
111
106
105
102
122
123
121
120
114
109
104
103
103
105
103
100
104
113
119
116
114
117
127
130
122
112
110
111
110
107
112
118
118
117
119
119
121
120
119
119
115
113
117
114
109
103
102
109
113
112
109
108
109
105
122
125
127
126
121
112
105
105
113
115
113
106
109
118
118
108
101
107
118
126
123
115
108
102
94
95
107
118
118
113
111
115
122
127
128
128
128
123
117
107
99
97
102
111
112
110
109
110
113
114
119
118
117
115
115
116
116
121
125
124
119
115
114
118
116
113
109
108
107
105
105
112
114
108
100
96
103
111
111
112
114
119
121
120
120
125
130
127
119
107
101
105
112
118
117
112
111
112
114
116
108
105
102
102
108
119
126
128
127
122
119
117
113
108
109
117
125
122
112
102
104
112
119
120
115
108
103
101
108
120
135
137
124
111
108
115
121
119
110
106
106
114
122
122
120
114
114
115
116
117
101
101
102
104
110
121
127
126
121
112
111
111
104
97
99
113
130
134
129
121
116
111
109
114
120
120
111
102
107
125
143
144
127
110
107
113
116
112
104
108
119
126
123
115
112
116
118
119
119
119
102
105
113
116
119
121
124
123
119
111
106
105
104
99
99
110
122
130
133
129
119
103
93
98
114
124
124
116
114
117
123
126
120
113
113
115
115
112
110
118
128
132
119
104
103
112
120
124
122
120
102
105
114
120
123
122
122
124
126
122
118
113
113
115
116
117
114
112
116
116
111
103
96
98
109
122
130
131
125
116
110
111
117
115
116
115
116
117
115
117
122
129
122
110
107
112
119
126
127
123
102
102
109
119
122
121
122
126
132
134
131
126
127
132
134
130
117
107
104
106
111
113
115
117
118
120
124
127
128
126
119
119
117
116
116
117
118
115
107
101
105
118
131
130
122
113
115
123
129
126
112
112
114
116
116
116
120
124
131
131
127
125
127
132
132
127
118
113
113
114
113
119
125
129
126
118
109
110
118
124
125
119
115
117
119
121
116
107
98
94
100
115
131
140
134
120
114
116
120
121
127
129
125
117
110
109
115
122
123
119
114
116
119
119
113
109
114
123
128
122
113
112
119
125
120
108
98
98
108
115
115
111
112
117
120
118
110
106
106
109
113
115
121
127
129
124
118
113
106
106
122
129
126
118
112
113
117
121
121
116
111
111
110
106
98
97
106
121
126
118
108
107
112
114
104
96
96
106
117
118
114
111
114
116
113
108
106
111
119
125
123
114
109
110
117
123
122
116
104
100
100
108
110
111
115
119
121
120
120
119
115
111
107
103
101
99
103
109
113
111
107
108
111
107
94
91
103
121
133
130
121
115
114
109
104
104
112
117
122
117
113
111
108
111
115
119
119
117
114
111
91
93
96
105
118
122
121
118
115
116
113
108
106
108
112
110
106
107
112
117
118
116
112
108
101
101
111
126
135
132
122
114
107
102
105
112
119
118
110
102
100
109
114
118
116
113
115
118
121
121
107
100
100
111
121
125
121
113
107
103
101
102
106
114
119
118
114
115
123
128
128
120
119
120
117
116
113
116
123
126
122
114
105
105
108
115
120
116
106
100
104
111
115
112
108
110
114
118
117
116
115
107
104
110
118
121
116
112
106
101
98
102
110
117
120
121
120
121
124
123
119
118
120
127
127
118
108
102
109
116
122
120
116
114
113
112
114
116
114
113
112
111
107
102
102
109
117
118
114
113
104
100
98
99
101
105
109
111
107
103
105
110
115
116
115
118
119
116
110
104
104
110
120
124
122
112
101
98
105
114
122
123
126
126
119
111
111
117
122
120
114
109
106
105
109
115
118
115
112
116
103
100
97
94
94
98
104
107
107
106
109
115
115
111
110
115
118
114
102
95
99
110
120
121
116
109
106
108
115
118
119
121
125
128
124
112
110
115
121
121
113
110
113
118
120
118
116
113
112
119
118
113
110
109
110
107
106
106
108
108
110
111
110
109
110
114
118
117
110
105
107
116
121
118
113
110
114
121
126
124
117
115
119
125
127
119
112
111
114
114
114
117
122
124
123
120
118
115
112
111
121
116
118
122
121
114
111
117
122
119
110
106
109
114
116
115
115
115
113
110
111
115
114
110
105
103
108
117
124
121
116
112
115
122
127
126
121
114
106
105
110
118
123
122
121
120
122
120
115
105
104
105
112
117
114
107
112
125
135
127
112
106
115
126
127
118
112
111
109
108
105
105
106
103
99
99
104
107
107
109
112
114
114
111
117
122
124
118
106
99
99
108
116
122
121
119
121
116
106
98
99
101
105
109
106
106
110
119
127
121
113
110
117
125
124
120
118
116
114
110
106
105
104
104
104
106
106
102
96
101
111
118
114
108
105
110
117
120
118
108
102
104
114
123
122
117
109
102
94
94
110
110
108
110
115
119
121
118
114
113
115
116
113
103
99
107
123
131
130
122
116
114
112
111
111
113
112
105
103
111
122
126
121
111
107
105
110
122
132
128
118
112
117
126
122
111
101
98
100
104
124
120
114
116
124
131
133
125
115
113
115
114
101
86
82
96
120
134
132
124
118
117
118
120
119
116
112
110
117
128
132
128
121
115
110
107
110
118
129
133
127
122
121
123
116
112
112
119
123
123
129
119
110
107
116
125
130
128
121
112
106
103
100
95
96
104
117
120
113
109
108
114
121
125
125
119
112
111
117
128
132
121
108
105
103
104
106
108
111
112
113
114
115
116
114
118
129
139
140
133
121
109
101
102
109
115
120
121
116
106
99
102
110
117
119
117
115
112
106
104
104
111
117
125
127
121
111
105
111
120
124
118
107
104
100
99
98
99
100
101
102
105
106
107
111
118
127
130
126
121
110
100
101
113
121
120
115
111
107
104
102
112
123
128
122
117
113
117
118
116
113
112
115
120
124
121
112
106
111
119
124
122
121
121
118
106
97
97
104
113
116
113
107
105
108
112
112
108
104
106
103
99
109
126
133
126
114
106
105
107
116
121
124
120
113
109
112
118
121
119
115
112
114
119
121
118
115
115
122
128
125
120
120
129
132
122
105
98
109
126
136
132
120
111
107
104
102
100
100
103
106
105
114
124
126
120
111
106
109
114
118
117
115
111
109
108
110
112
112
109
106
110
114
119
120
119
119
123
128
129
124
111
107
113
123
124
117
109
112
124
130
131
126
120
114
106
103
103
110
109
114
114
117
116
115
113
111
109
111
114
114
110
107
108
112
111
110
109
109
108
109
108
110
116
119
120
121
121
118
118
114
107
98
97
107
120
127
126
118
112
107
111
119
124
121
113
106
106
111
114
118
118
119
118
115
114
112
112
111
112
110
105
104
109
117
118
113
113
118
122
120
112
107
110
117
120
116
110
105
108
112
110
105
102
104
117
126
128
118
102
93
97
108
118
119
113
108
107
111
117
109
113
120
121
121
118
114
113
112
113
113
109
106
112
121
125
123
121
123
126
127
119
111
111
119
117
107
98
97
105
114
119
120
119
119
116
113
113
106
101
98
99
103
107
109
112
110
107
110
117
100
103
113
120
118
116
113
112
111
112
116
117
114
110
114
121
128
126
120
116
117
120
124
129
127
118
103
93
94
103
114
121
125
129
123
112
103
101
103
108
110
108
104
105
109
114
114
109
107
110
108
111
113
111
105
103
106
110
111
113
115
118
116
108
105
113
125
128
120
108
105
113
126
134
129
121
111
107
103
102
103
112
118
118
109
101
105
109
117
118
117
115
110
109
111
115
119
113
106
108
124
126
122
108
94
93
105
113
116
116
114
113
111
106
103
108
117
123
121
114
108
110
119
122
120
117
123
124
117
104
98
103
108
103
96
100
116
129
133
127
121
121
119
111
107
111
122
126
119
113
126
128
124
111
100
99
108
118
123
119
115
111
112
114
119
115
109
109
112
120
121
123
124
120
113
112
120
125
122
112
106
109
109
107
105
112
123
129
127
121
119
121
121
113
104
107
121
131
127
118
110
115
117
116
114
116
119
122
121
116
114
113
119
127
133
124
111
100
100
112
125
135
134
126
115
108
107
109
113
114
114
118
119
121
122
123
122
119
116
114
115
117
117
114
110
107
112
121
122
118
99
106
113
115
115
117
122
122
115
106
106
115
122
126
125
123
116
107
100
102
116
130
134
127
116
108
101
100
105
112
116
118
117
122
125
121
113
109
113
117
118
114
112
115
118
112
105
102
109
116
101
113
118
116
114
117
120
121
114
104
105
115
120
118
113
114
119
116
104
99
105
118
123
121
116
108
103
101
106
112
117
118
114
112
114
113
110
112
118
125
125
117
113
114
119
117
107
99
106
113
114
121
121
117
114
115
116
116
115
115
117
117
114
112
112
115
116
113
106
105
110
117
122
122
117
110
105
103
106
115
121
122
118
112
109
112
116
118
122
124
129
125
117
111
110
113
110
109
110
112
120
118
114
109
112
113
113
111
116
125
126
118
111
110
117
116
111
108
111
117
120
120
121
122
119
113
106
102
104
109
119
128
128
121
119
121
124
124
120
116
120
123
118
109
103
102
108
113
116
116
117
111
106
107
110
114
114
115
118
120
120
114
112
114
114
107
107
112
121
126
121
116
116
120
121
116
111
106
101
99
106
118
125
128
128
126
126
125
117
108
106
110
114
111
105
99
98
106
119
126
108
107
110
115
119
124
127
127
120
112
111
116
121
121
112
101
105
117
126
122
112
108
111
117
118
117
116
113
107
98
95
104
115
122
121
120
120
120
116
107
99
103
111
118
115
105
98
106
120
132
107
107
114
120
125
127
128
126
121
116
118
125
129
124
111
103
107
117
118
113
108
111
116
118
114
115
118
119
113
103
100
103
112
114
110
107
110
114
116
114
110
110
115
119
120
115
109
111
119
125
116
109
108
109
112
117
114
114
116
124
131
133
126
117
111
111
113
113
110
111
117
125
124
118
111
110
114
118
116
112
111
112
111
106
102
102
108
112
113
116
121
125
123
117
113
115
118
121
119
116
124
116
106
99
103
109
111
110
112
121
130
124
112
104
110
119
120
113
109
117
130
135
124
111
106
108
110
112
116
117
116
111
105
104
105
108
110
112
109
115
123
129
125
113
106
111
120
127
125
118
113
114
107
100
102
111
120
123
124
121
120
113
103
99
103
117
123
113
99
98
109
122
121
108
104
114
127
127
114
98
96
107
114
114
104
98
102
112
119
117
111
103
103
109
115
119
114
112
115
120
113
111
106
102
105
113
120
125
127
125
118
112
102
99
108
119
127
116
102
101
116
130
125
107
98
107
120
128
124
116
111
110
109
104
100
108
115
119
119
111
107
102
103
108
117
121
114
108
112
122
120
112
107
105
106
112
120
126
124
116
105
101
102
110
122
130
131
123
111
108
116
124
119
107
98
103
114
120
120
119
120
116
106
97
97
108
118
119
117
113
110
105
104
111
118
119
112
105
108
115
121
121
116
110
110
113
117
120
116
110
104
102
109
118
128
134
133
128
115
109
109
115
118
114
109
108
112
113
112
116
120
118
109
100
101
108
110
112
115
119
115
109
104
109
115
114
106
105
109
109
121
123
124
121
114
110
108
109
109
113
114
111
110
113
121
128
131
129
121
112
108
114
125
127
123
119
116
114
111
114
118
118
113
111
113
113
110
108
113
120
115
107
103
109
112
105
101
107
115
113
116
121
127
127
116
108
101
102
109
115
114
107
103
108
115
119
120
120
120
115
114
116
122
124
122
120
126
125
118
113
112
114
118
123
126
121
113
108
111
115
108
99
100
109
109
102
99
109
124
127
118
118
119
118
117
110
104
107
116
116
106
96
97
110
119
118
112
110
111
111
110
110
108
109
110
116
127
131
123
113
111
110
115
119
122
120
116
109
109
110
104
101
102
108
106
99
98
106
119
126
124
115
108
109
114
115
116
121
126
124
114
106
105
114
121
119
114
108
103
100
99
100
103
106
107
113
119
121
120
119
119
113
109
103
110
118
117
111
106
107
108
106
109
109
105
98
98
102
108
112
124
111
102
101
111
121
127
127
130
129
126
121
114
111
113
117
120
115
107
101
99
101
105
113
119
120
117
112
116
127
135
127
111
100
108
118
120
113
104
103
105
112
117
117
114
106
102
104
109
108
114
110
104
103
110
120
128
127
121
116
118
118
109
97
99
112
123
125
119
112
107
102
106
114
126
130
123
113
113
123
131
128
116
110
113
120
123
115
106
102
106
113
120
123
124
118
112
109
112
115
109
111
113
110
110
114
119
118
109
99
100
103
101
94
98
114
130
132
124
115
108
101
95
100
112
123
123
117
108
105
105
109
114
116
116
116
114
111
109
109
111
112
115
116
120
118
111
107
111
118
103
110
114
114
112
114
119
118
109
101
99
103
104
105
113
125
131
127
116
108
107
100
93
92
99
112
120
121
113
104
95
98
106
113
115
110
105
105
108
115
121
121
119
115
110
105
100
103
108
115
101
102
107
113
116
117
120
119
119
118
119
120
119
121
129
135
127
114
107
108
110
109
102
100
105
113
117
120
122
120
115
109
108
113
119
119
116
110
107
110
121
131
133
125
109
98
97
104
112
117
105
106
109
113
116
117
120
119
120
125
127
128
127
129
131
130
121
113
110
113
113
110
108
114
118
118
112
111
119
128
127
118
114
118
130
135
131
118
107
104
114
128
135
129
114
101
100
107
117
122
120
123
118
111
111
114
116
116
110
111
113
119
121
121
122
124
124
124
123
117
108
103
109
120
124
114
102
102
112
122
124
116
115
122
130
131
128
119
116
115
116
117
119
118
115
111
109
108
114
116
124
127
117
106
106
113
120
115
103
98
101
109
113
113
114
118
127
134
130
116
100
102
115
125
121
105
100
104
114
121
118
113
113
116
113
107
104
111
124
134
128
114
106
108
115
117
111
104
101
105
110
112
105
100
104
118
124
117
106
102
109
115
114
110
109
111
117
122
120
111
105
111
123
127
114
103
102
115
122
120
114
109
109
106
101
95
97
109
123
133
127
115
106
111
119
122
112
101
101
105
103
103
101
102
114
122
124
116
111
115
121
122
120
113
107
101
97
101
106
110
113
116
121
120
113
105
106
115
120
118
110
104
101
101
104
111
112
110
108
109
112
113
114
118
121
120
112
103
102
110
112
110
109
113
120
123
118
113
112
117
119
118
115
110
105
97
91
95
104
110
111
108
111
117
117
113
108
108
113
116
111
107
105
106
113
119
119
108
92
88
97
111
115
113
110
113
112
106
101
104
121
117
114
114
117
117
115
111
110
109
108
107
108
109
110
107
105
104
106
104
101
100
106
115
120
115
109
108
113
118
120
119
115
117
119
117
113
104
93
94
103
110
109
104
103
110
115
110
96
93
111
109
105
102
105
114
119
114
108
101
101
104
110
115
120
122
119
113
105
98
99
103
108
114
115
115
114
115
121
127
128
124
124
127
124
114
108
105
108
113
113
110
108
107
111
117
118
111
96
93
99
99
97
98
107
119
124
117
106
99
102
111
116
121
125
128
125
115
104
99
106
113
116
114
112
113
114
119
123
125
123
118
119
121
121
112
107
110
119
121
116
111
110
115
121
123
116
112
102
99
98
100
105
111
120
126
125
117
109
105
107
113
118
123
125
125
122
115
107
104
108
116
119
116
113
112
113
115
116
116
112
109
107
112
113
111
110
114
118
118
114
112
113
117
118
116
112
112
113
109
98
102
112
121
123
118
112
115
119
118
111
109
117
124
124
118
113
111
111
108
106
110
114
113
110
107
107
109
109
108
107
106
105
108
110
113
118
117
113
109
111
116
120
116
108
104
111
118
119
116
100
106
114
121
116
109
108
117
124
120
110
107
116
123
123
111
106
106
110
108
107
107
107
106
102
102
105
106
105
107
111
110
104
99
102
112
121
117
108
102
107
116
120
116
106
102
110
118
116
110
113
117
120
119
116
115
118
121
119
113
109
110
116
117
112
108
109
110
111
110
113
114
110
104
100
101
104
102
102
109
114
114
102
94
95
104
112
111
105
101
104
110
115
115
107
105
108
110
105
98
124
128
123
119
120
127
130
123
112
106
108
115
115
107
103
109
119
123
117
110
112
115
114
111
108
107
105
99
98
109
117
118
112
107
107
106
108
107
107
109
110
111
111
113
109
108
110
109
102
98
124
123
116
113
116
123
125
121
113
108
114
117
116
110
108
117
128
128
116
103
102
111
118
120
118
114
107
102
102
109
114
117
117
120
121
116
110
108
115
119
115
113
111
110
109
111
116
119
115
111
117
110
106
106
109
112
112
113
114
116
117
121
124
124
121
122
125
121
110
98
96
109
120
125
123
116
110
106
107
109
110
109
110
113
113
113
111
117
119
118
114
110
108
106
109
116
123
126
121
118
115
106
101
105
109
111
110
112
116
116
118
125
134
135
127
119
117
117
113
107
103
109
117
124
121
117
112
110
111
112
110
108
107
104
103
104
111
121
122
117
108
104
102
104
112
119
121
117
111
113
119
108
103
109
119
121
121
118
116
114
117
126
134
131
118
109
111
119
123
121
113
109
110
114
118
118
114
113
113
115
118
115
113
109
106
104
109
118
121
119
112
106
104
107
115
119
114
104
101
109
116
111
108
113
121
127
126
119
114
114
117
124
125
119
111
108
110
115
119
118
112
104
101
104
109
113
114
115
120
124
120
115
111
111
114
112
107
108
115
122
125
120
114
114
116
118
114
108
108
111
113
112
110
114
121
122
118
109
107
114
118
117
112
110
111
109
108
108
108
106
104
102
101
104
109
112
117
122
125
128
122
111
106
106
111
110
106
102
111
120
126
123
119
118
117
118
117
116
114
109
112
112
113
117
122
120
110
103
103
112
116
112
107
107
110
108
107
106
108
106
102
101
106
114
117
117
117
121
125
128
123
116
109
105
105
108
109
112
115
114
111
111
113
114
115
116
118
117
111
105
115
115
117
123
127
123
113
107
107
113
115
109
105
108
113
113
113
112
116
116
108
103
105
113
117
114
110
112
117
121
122
120
119
118
115
113
116
122
118
111
103
101
102
103
104
110
117
115
108
105
114
113
119
125
128
123
116
114
116
117
114
109
108
115
123
126
120
114
114
116
118
111
107
108
110
107
102
103
112
118
116
116
121
127
127
124
119
116
115
109
107
105
101
100
103
112
119
114
109
107
113
114
120
122
122
116
113
112
114
115
116
116
118
119
126
126
120
109
104
110
118
120
119
118
116
111
104
101
108
110
110
109
113
120
125
123
114
104
104
108
111
109
108
109
119
130
131
122
111
108
114
120
123
119
110
103
101
102
104
111
118
123
121
116
112
115
117
113
110
110
112
114
121
126
126
121
115
109
107
106
104
102
106
111
115
114
108
105
104
107
111
112
112
117
131
141
141
128
114
109
117
125
124
114
100
94
98
103
107
115
124
124
117
107
100
102
111
121
126
119
109
104
108
117
123
123
124
122
114
105
102
106
108
111
112
114
117
116
115
113
113
114
116
119
124
137
141
136
119
112
111
115
117
109
101
100
107
112
118
124
128
124
117
111
107
104
103
110
120
123
114
106
105
112
116
121
124
125
121
115
110
110
115
115
114
117
122
125
124
121
121
124
127
120
116
122
133
138
126
113
100
103
105
108
109
113
117
120
122
121
121
120
119
121
119
113
101
99
106
116
119
114
110
113
115
116
118
120
120
118
114
112
117
120
122
122
120
118
121
124
126
129
129
123
115
111
119
126
120
111
98
103
107
111
111
115
120
121
116
108
106
113
119
124
123
121
116
111
109
110
113
113
110
109
111
112
111
108
110
112
113
110
114
123
131
123
111
104
112
125
127
121
117
116
117
112
107
105
108
108
103
113
120
119
117
116
120
119
110
99
97
107
116
120
121
124
129
126
115
106
105
105
105
107
110
113
110
106
109
113
119
118
118
124
129
118
105
97
107
123
127
115
103
104
115
116
108
101
103
108
104
119
130
131
126
120
119
118
116
111
107
109
113
116
122
126
124
117
111
108
110
112
112
114
118
118
113
107
109
121
134
137
131
121
115
111
107
101
108
119
126
118
104
98
107
118
120
113
110
111
104
114
125
129
125
119
119
121
131
136
131
120
111
113
122
122
111
105
108
118
123
122
120
123
127
122
114
104
106
117
135
143
137
120
108
109
112
113
111
111
118
121
113
105
106
114
122
122
120
118
105
109
116
118
115
116
120
129
140
146
141
124
110
107
112
111
106
107
115
124
124
119
117
120
125
122
113
103
97
102
116
126
128
120
113
115
121
122
116
110
109
114
116
114
111
112
116
120
122
120
106
107
109
111
112
116
124
132
133
130
125
119
113
110
107
105
108
114
117
116
110
105
105
108
113
115
115
112
104
99
100
106
114
117
117
118
124
126
122
116
110
106
108
110
111
112
113
111
114
118
108
107
109
108
112
117
121
119
114
107
109
119
122
119
113
112
116
118
114
109
106
107
108
107
108
114
121
125
120
111
107
110
115
119
119
120
121
123
122
118
114
108
101
103
111
118
119
112
110
106
113
109
107
106
113
117
115
106
101
104
114
121
124
122
120
121
121
117
111
110
114
118
117
114
113
115
120
122
121
118
118
120
120
119
118
119
119
116
114
114
114
113
107
103
108
120
128
123
114
104
119
117
112
110
117
120
118
111
110
120
127
121
112
109
116
122
120
112
111
115
120
120
115
113
113
110
105
103
105
110
112
112
111
112
118
120
119
115
111
108
112
116
116
111
109
118
128
130
124
113
106
111
102
96
98
105
113
115
112
108
111
120
125
120
115
116
123
123
114
104
106
115
121
115
105
105
112
116
114
104
101
107
111
107
101
98
100
109
114
118
113
106
102
106
115
115
104
96
101
114
108
108
103
101
102
109
115
116
113
108
108
111
111
108
105
108
114
117
112
111
117
124
124
115
109
111
113
113
109
108
111
117
116
107
98
98
102
109
114
115
113
109
108
109
113
107
92
81
88
110
110
115
119
119
115
111
112
114
116
113
106
102
102
104
109
112
114
112
113
119
131
134
126
116
112
115
116
112
110
117
128
128
118
103
96
100
102
104
102
108
110
111
111
111
111
104
96
90
96
112
108
123
135
135
125
110
106
109
117
123
121
113
108
109
115
122
122
117
111
116
124
129
125
117
115
117
116
111
109
118
127
127
114
102
101
105
102
97
99
104
111
110
110
110
108
101
99
106
115
121
106
118
129
130
121
108
101
105
116
129
133
126
117
114
116
122
127
122
111
105
106
114
121
122
120
118
117
111
106
108
115
115
113
112
114
114
104
97
102
109
111
108
108
109
105
98
99
112
128
128
108
109
114
118
113
109
104
105
111
119
122
119
116
114
117
119
120
119
111
102
100
105
112
117
122
125
128
121
108
104
109
113
116
121
124
115
105
99
105
111
108
103
104
110
108
99
101
114
127
128
116
109
107
112
114
111
103
102
105
107
104
101
105
113
117
118
114
115
116
114
110
107
105
108
116
124
129
124
115
111
111
112
114
118
115
106
99
97
105
114
112
105
106
110
111
106
103
110
116
115
126
117
113
116
119
114
106
102
105
107
104
99
101
111
119
120
117
117
120
123
122
115
106
106
110
117
119
116
114
116
114
107
101
100
103
105
99
95
104
115
120
115
110
110
111
107
105
105
107
106
129
120
114
116
119
118
112
106
107
111
113
112
110
112
118
121
119
116
117
120
122
118
113
112
113
118
118
116
113
113
109
100
93
93
101
109
109
106
105
110
113
113
112
113
114
111
107
107
110
110
128
123
114
109
115
120
121
115
109
108
117
125
124
118
115
118
118
112
107
109
116
122
121
116
113
116
119
118
111
102
97
98
104
107
113
118
120
117
109
101
97
100
107
115
122
119
110
110
117
119
126
124
117
111
111
117
120
115
108
106
116
128
128
119
113
115
118
112
103
101
115
123
122
110
100
100
105
108
103
94
92
102
118
125
123
119
114
112
108
100
93
94
106
114
122
116
106
102
108
115
123
125
120
116
112
114
115
112
108
108
116
122
119
112
111
120
126
118
106
106
116
123
118
103
93
92
96
100
100
99
98
108
119
128
126
114
103
100
104
107
110
110
109
111
113
110
102
95
95
101
116
120
120
120
116
115
112
108
107
113
117
113
102
99
110
124
127
118
111
113
119
117
105
99
104
111
112
110
112
112
111
110
112
118
123
118
106
103
105
113
122
123
117
109
105
103
102
97
95
98
117
120
116
117
116
117
112
106
105
112
116
111
100
97
108
119
116
113
113
120
120
106
93
99
113
125
125
120
120
123
119
111
109
114
122
129
127
118
114
112
118
120
116
108
103
102
105
110
108
107
121
121
115
109
113
118
116
105
97
103
112
112
105
100
106
111
111
113
119
124
117
104
95
103
117
124
123
119
120
123
120
113
110
112
118
126
127
123
117
114
110
107
107
106
104
103
106
111
117
120
119
119
111
101
108
119
123
108
93
95
107
113
110
107
110
116
120
122
122
120
113
108
110
118
123
122
120
116
115
118
120
116
111
108
106
106
107
109
115
120
116
107
103
105
106
107
106
108
114
123
110
111
103
99
107
123
128
116
99
98
108
116
115
114
119
126
128
124
116
111
110
112
118
122
122
122
121
116
112
110
114
113
111
109
104
102
101
101
111
124
126
116
106
106
114
119
114
106
109
117
108
105
101
102
113
125
128
118
113
112
119
120
117
117
121
125
122
112
105
104
106
109
111
112
115
118
120
117
110
104
103
108
111
113
114
113
111
110
110
118
125
119
112
110
120
126
118
104
100
104
117
116
111
111
117
119
117
114
117
123
122
118
115
112
111
111
106
103
101
99
95
95
100
109
112
114
113
114
111
105
100
104
111
115
117
118
119
113
106
106
111
118
117
115
117
120
115
103
92
96
128
129
124
118
116
113
108
110
117
120
117
111
107
107
105
104
104
106
107
101
94
92
100
109
112
111
111
115
117
113
107
106
111
117
116
116
113
106
101
100
107
117
120
116
112
111
111
104
93
94
124
129
124
118
115
113
115
114
116
117
115
111
108
110
112
111
112
114
112
110
104
103
105
107
108
109
111
119
122
120
116
112
113
118
120
115
109
104
103
109
113
117
119
115
111
110
114
113
106
102
111
118
115
111
115
124
130
124
117
116
118
119
114
112
113
115
117
113
111
110
113
112
106
103
103
107
111
112
113
117
119
116
111
112
114
111
107
107
114
118
117
114
112
110
110
110
113
117
118
112
105
110
108
105
112
124
128
124
118
115
118
118
115
112
113
113
112
112
109
109
111
113
109
103
102
105
104
99
97
103
112
115
110
106
103
103
109
115
120
119
116
113
110
110
107
105
105
112
119
119
105
110
109
110
111
110
110
111
111
110
108
107
108
112
114
112
111
111
112
111
112
114
113
109
104
104
104
101
99
102
108
112
111
110
108
108
115
117
118
114
112
114
116
111
102
96
101
110
118
121
112
115
118
120
114
107
100
102
104
103
98
98
106
112
116
112
111
111
115
115
115
115
113
108
102
103
109
115
117
114
114
113
109
109
113
118
120
115
108
106
112
119
121
110
99
95
104
114
117
119
119
121
124
125
120
116
113
108
104
101
101
104
108
110
111
109
109
109
110
110
114
115
111
105
100
104
110
115
119
122
121
115
108
106
114
119
116
107
97
100
112
119
116
107
99
99
109
114
113
111
121
124
122
118
115
119
122
116
106
101
104
114
117
114
110
109
111
110
103
98
101
108
112
112
113
113
111
104
102
107
113
114
111
111
117
121
114
103
96
101
111
115
111
106
103
109
115
114
109
107
123
123
118
110
108
110
113
113
106
101
102
113
120
124
122
118
117
112
103
94
95
105
116
120
120
119
111
102
93
91
97
105
114
124
128
125
116
108
107
110
114
115
112
108
108
112
113
110
104
105
120
118
115
112
111
108
103
102
102
100
100
108
120
127
124
118
117
117
112
101
98
105
113
114
109
106
109
110
106
98
95
102
113
123
128
125
123
121
119
119
115
117
116
112
112
112
108
105
103
108
114
110
111
118
120
115
104
100
102
103
105
111
118
117
111
108
112
120
120
111
104
106
107
104
98
101
112
123
123
115
107
107
111
116
118
123
128
133
129
119
115
116
117
116
116
114
111
105
104
113
114
109
105
112
119
121
116
112
112
115
116
118
115
108
101
103
111
118
119
118
112
109
105
102
104
112
122
126
124
117
113
113
113
111
112
121
132
138
129
117
108
110
114
118
121
122
119
112
110
117
116
111
104
103
114
124
128
123
120
120
120
117
112
106
106
108
109
110
113
117
121
115
106
102
107
118
126
121
112
108
108
110
108
105
106
114
124
130
123
115
108
107
112
119
126
129
123
117
116
116
116
113
104
103
116
128
129
121
116
117
117
115
109
109
114
110
107
106
110
116
119
116
106
103
107
117
121
117
110
107
108
109
106
106
102
101
105
108
113
113
109
109
113
120
125
128
125
121
116
114
118
115
108
110
122
129
122
110
105
110
116
115
113
111
111
107
106
111
116
115
108
102
103
109
114
114
116
118
118
118
116
116
118
117
107
93
89
96
109
112
110
110
114
120
123
126
128
124
117
112
121
115
110
110
121
123
113
107
107
114
119
120
120
117
110
105
105
113
120
114
100
90
96
107
111
108
109
119
129
127
118
116
123
128
117
103
96
104
112
113
112
113
115
118
120
126
130
126
114
108
128
119
112
112
114
115
113
113
118
122
121
119
118
120
117
111
105
105
111
112
108
101
98
100
100
99
104
119
132
127
111
104
111
121
125
119
116
116
117
118
121
122
121
117
119
125
131
123
111
106
127
121
116
114
114
113
117
121
124
120
114
109
110
116
121
117
104
94
99
110
119
118
110
104
101
102
106
117
127
124
108
98
96
106
120
126
122
116
112
115
123
126
123
119
119
123
122
117
111
110
117
122
121
118
118
117
118
116
113
111
109
107
107
111
116
118
109
101
103
112
120
120
117
114
114
114
114
114
116
119
116
106
102
107
120
126
120
110
103
106
114
121
122
120
120
122
117
114
115
120
110
118
121
119
120
119
115
106
102
108
116
116
113
111
114
115
114
112
115
117
111
105
105
113
121
122
117
109
108
112
117
119
119
120
123
126
120
112
104
103
106
109
114
118
121
120
117
115
115
120
106
110
113
115
119
119
115
107
106
115
123
122
116
116
115
109
102
103
110
114
105
95
95
106
117
119
117
113
109
110
116
122
125
125
122
123
121
121
118
114
110
110
114
113
112
115
118
121
114
108
110
105
103
106
110
115
118
118
119
121
119
114
111
115
114
106
94
93
104
111
109
100
95
101
109
116
118
119
117
115
113
113
117
121
123
119
115
117
121
123
123
119
114
111
109
108
116
122
115
102
116
108
102
99
100
105
116
123
126
117
106
104
109
113
115
113
108
109
112
115
114
109
103
105
113
117
121
121
122
119
111
107
110
120
127
119
106
101
110
121
124
119
112
109
109
112
115
119
118
109
115
112
109
106
102
102
111
120
121
110
99
104
111
116
117
120
125
126
120
115
112
110
109
112
119
124
121
119
122
124
118
108
108
116
126
119
102
93
99
114
120
113
105
107
117
122
122
118
117
116
105
113
123
125
120
112
111
116
119
113
106
107
112
118
119
120
118
115
110
107
107
108
108
114
120
123
120
116
120
125
127
119
110
108
112
113
106
101
102
110
115
112
106
108
119
129
127
118
114
115
103
116
130
137
133
122
119
120
126
127
122
113
109
112
119
117
106
99
101
108
109
106
104
109
115
116
114
110
112
119
126
127
121
110
105
107
110
111
106
108
113
118
117
114
118
124
127
120
114
111
110
119
129
131
126
122
122
128
132
135
129
114
103
103
111
114
108
103
105
111
111
105
98
100
107
111
112
110
107
111
119
124
123
114
109
109
112
114
112
112
115
120
120
114
115
121
124
120
114
110
112
115
117
114
111
112
121
128
128
124
121
110
102
98
105
114
117
114
111
110
108
104
98
98
105
110
115
114
113
112
112
114
114
113
111
114
118
120
119
118
118
116
109
104
111
118
122
116
112
107
109
109
108
106
105
111
116
117
111
105
107
109
106
103
106
116
122
120
111
107
106
107
107
106
110
113
118
121
121
118
114
111
111
112
115
120
123
122
120
118
118
110
99
95
104
116
120
112
105
101
108
109
110
111
115
118
116
109
102
101
105
109
109
111
113
118
121
119
112
109
107
108
111
112
113
114
115
114
114
114
114
117
116
118
119
123
125
121
116
115
117
114
106
100
106
113
118
110
104
98
110
115
117
121
126
127
120
113
112
115
116
111
109
114
120
122
115
110
111
114
109
101
101
107
113
112
107
101
100
103
107
111
114
117
119
122
124
121
117
114
115
118
119
117
112
114
117
119
117
110
110
107
101
96
97
99
102
104
104
103
111
124
135
130
114
100
108
122
125
116
108
108
114
114
106
102
105
114
121
122
118
112
109
110
109
106
103
101
104
117
119
115
108
108
111
113
106
99
100
104
108
110
109
111
110
105
102
102
104
104
113
124
131
124
110
98
101
111
118
118
113
108
105
109
111
115
116
113
112
115
121
125
121
112
105
101
102
107
113
118
118
115
111
111
112
109
101
94
92
99
104
115
129
132
123
108
100
102
109
115
119
120
119
115
114
110
109
109
113
119
122
117
111
111
121
131
125
111
104
111
125
131
125
111
101
98
102
108
112
112
112
112
114
118
119
114
108
102
101
108
93
115
133
136
120
106
98
105
116
122
125
119
114
111
115
121
118
110
106
109
114
117
113
113
124
131
126
109
98
104
117
124
118
108
101
99
102
105
108
109
109
111
115
118
118
115
111
109
110
114
96
107
117
118
111
106
104
112
115
117
117
117
117
116
115
120
118
113
103
97
99
103
106
106
112
117
115
107
97
99
108
114
114
112
110
105
102
103
108
112
112
110
112
114
111
110
112
114
114
112
109
104
103
106
109
112
114
114
109
106
109
115
123
124
120
114
114
115
110
104
100
98
99
98
100
108
113
109
105
106
109
113
115
119
114
108
102
103
110
116
113
108
107
110
110
113
120
122
118
110
118
110
107
111
115
115
110
107
106
109
111
115
121
120
118
113
112
116
122
124
119
111
104
101
101
107
111
109
110
113
117
116
115
118
118
110
104
103
113
120
115
107
107
113
119
121
123
124
120
115
115
113
115
120
118
110
98
96
105
115
120
115
110
108
111
113
116
119
127
132
131
121
112
109
110
113
110
107
107
112
112
112
111
115
117
113
107
106
114
123
121
115
111
117
123
121
115
111
115
119
113
116
117
120
116
106
96
95
101
110
117
115
108
106
110
115
117
117
120
122
125
124
118
113
113
113
113
112
107
102
97
101
107
110
112
112
111
110
114
119
121
116
112
115
122
120
112
106
109
115
120
118
115
113
113
112
110
106
102
105
110
117
120
118
115
112
110
107
106
110
121
128
124
112
101
100
111
119
114
99
94
101
112
116
111
114
119
119
115
112
108
107
108
112
117
119
114
108
108
109
127
121
113
109
112
117
120
119
115
113
118
126
130
122
112
101
98
98
99
107
122
135
132
110
87
80
93
108
113
108
105
113
124
128
122
118
120
120
114
108
107
108
110
113
115
116
113
108
104
100
129
125
117
113
113
117
120
121
124
125
127
125
118
108
99
99
101
103
104
110
123
133
128
111
91
82
87
98
110
114
115
121
128
131
127
121
112
107
105
106
110
111
112
113
114
114
112
108
102
97
131
129
123
119
116
117
115
113
115
119
118
109
96
90
97
109
118
116
114
118
122
120
113
107
109
110
110
109
110
113
113
115
117
122
119
112
100
96
98
104
109
111
108
108
114
121
123
112
101
95
131
128
121
117
116
121
117
109
100
104
110
104
94
89
98
113
124
124
125
128
123
113
102
102
114
126
127
122
117
112
109
110
112
114
113
106
103
101
102
103
105
105
101
105
115
125
127
116
100
93
123
121
111
109
115
124
123
110
98
104
115
115
105
98
100
108
113
115
123
132
128
114
102
102
113
123
124
121
116
111
111
114
113
111
110
111
113
112
106
102
101
102
103
108
116
123
123
116
106
103
114
114
105
101
111
127
129
117
108
112
120
120
111
106
106
108
107
103
112
122
126
116
106
106
115
123
123
113
105
107
118
121
116
110
109
116
117
108
98
96
101
106
110
115
115
116
117
116
118
119
109
110
104
102
112
127
131
121
111
111
116
113
110
112
120
127
118
100
95
105
116
114
105
105
113
125
124
112
99
103
118
125
121
113
113
119
111
96
88
97
111
116
114
113
114
116
118
117
125
126
110
106
103
106
115
126
126
117
109
105
106
107
108
117
133
141
129
107
94
96
107
109
103
98
104
117
124
117
107
104
111
122
124
120
116
114
105
97
96
109
119
120
114
110
114
121
121
116
112
113
112
107
104
110
116
119
115
112
112
110
107
105
107
115
123
129
126
118
109
102
103
105
106
105
103
106
114
121
117
106
101
109
120
122
114
105
103
110
111
113
116
118
115
111
115
118
116
107
98
100
116
119
118
117
114
108
105
109
116
121
117
109
106
108
110
112
117
125
126
114
104
104
112
113
107
99
104
118
120
107
95
99
113
120
114
108
109
115
117
111
109
114
118
118
115
111
111
107
103
104
123
132
129
121
111
105
102
108
118
126
125
116
107
110
111
110
112
121
125
120
111
108
110
111
103
97
99
109
112
107
102
104
114
120
119
115
115
116
116
111
108
113
117
117
112
107
111
118
124
123
125
133
127
114
106
107
109
111
116
122
127
122
112
110
110
109
109
110
112
112
110
105
100
96
94
96
99
100
100
107
114
118
117
115
114
114
115
116
119
114
114
114
116
114
109
106
112
126
136
133
123
125
115
103
102
109
116
114
112
113
118
117
111
103
102
102
104
106
107
107
109
106
99
95
93
98
101
99
100
109
121
127
121
112
107
109
113
117
119
117
116
114
115
114
108
104
108
118
129
130
121
120
111
102
103
109
113
111
105
101
102
101
101
103
106
108
112
113
113
113
114
114
111
106
101
102
106
109
111
113
121
124
122
118
113
111
114
117
116
113
112
114
115
115
108
105
104
108
116
119
119
118
116
114
112
109
106
104
103
99
96
92
96
104
114
120
122
122
121
118
116
116
114
109
104
104
109
116
119
121
121
121
120
119
121
122
119
116
108
106
112
114
115
112
107
106
107
109
111
114
111
116
121
124
119
112
105
105
106
110
108
103
99
104
111
118
120
121
119
117
111
107
105
103
104
109
112
117
118
121
122
120
115
112
118
123
124
116
107
107
114
118
113
106
104
108
115
115
112
112
105
115
120
120
115
110
107
109
113
118
118
115
110
105
104
106
109
113
114
113
108
106
105
106
112
119
121
117
112
114
119
119
113
108
110
120
121
115
108
110
117
118
112
104
105
115
121
118
114
112
114
119
122
116
111
108
109
111
111
107
105
109
110
109
104
101
104
113
116
114
112
113
116
117
118
120
121
117
112
108
110
114
114
113
112
114
115
112
109
111
114
116
112
108
111
116
118
113
108
112
123
125
124
122
120
116
112
108
99
89
84
91
100
109
108
107
112
117
119
113
109
112
117
113
105
102
109
115
113
107
107
111
117
118
114
111
111
111
110
109
111
114
114
113
113
109
105
102
106
115
121
121
121
125
129
124
113
103
93
85
83
87
97
103
108
113
119
120
114
102
99
104
111
106
97
94
101
114
113
109
109
115
119
120
116
114
116
116
112
108
110
116
121
120
116
109
104
103
110
118
113
113
114
118
122
123
113
105
101
102
102
100
98
99
107
116
118
112
102
97
104
113
113
107
105
108
113
117
112
105
105
112
117
118
117
121
128
128
118
110
109
116
122
123
118
115
111
113
116
120
108
111
109
109
113
120
119
115
117
119
117
111
103
103
109
115
112
104
101
111
126
134
126
114
111
119
127
123
107
93
92
101
108
111
114
121
129
130
121
111
109
112
116
119
118
118
117
115
115
115
116
118
109
105
112
123
128
125
123
121
118
112
108
112
118
114
109
104
110
123
138
141
131
114
112
118
127
122
108
94
91
96
104
108
112
113
117
120
118
112
109
111
115
120
121
120
117
114
113
114
124
120
107
103
111
122
126
120
117
114
113
113
115
118
118
112
107
109
116
120
119
119
117
114
112
112
116
119
118
109
104
101
107
113
114
110
106
108
111
110
110
114
124
132
130
123
119
116
115
115
124
115
101
96
104
110
110
109
112
116
117
120
121
121
113
104
104
111
116
113
101
97
103
108
109
107
111
120
128
122
109
103
106
117
118
111
108
108
111
110
109
116
128
134
134
132
129
123
114
113
126
113
99
96
99
102
104
111
121
125
122
119
117
115
110
103
100
106
114
115
107
103
103
105
104
103
110
124
132
123
105
96
101
111
116
116
115
116
114
111
112
118
122
122
122
125
127
122
113
108
128
119
107
104
107
113
118
125
131
127
116
105
102
105
109
107
99
99
108
117
119
116
109
107
107
108
114
124
128
123
109
97
95
100
110
118
120
116
114
114
117
119
117
108
102
102
104
108
113
118
127
122
114
113
122
131
135
132
125
117
106
98
97
105
117
116
107
100
104
113
119
117
114
117
121
121
116
116
119
124
123
113
101
102
112
122
119
111
108
112
117
120
116
109
100
87
83
92
113
129
120
116
112
117
130
139
134
120
107
107
108
106
108
114
123
122
113
106
105
110
111
110
115
122
129
126
115
107
109
123
128
123
114
112
119
124
119
111
106
109
112
112
113
115
106
93
82
89
109
122
111
110
108
116
128
132
122
109
103
107
114
114
111
116
122
119
112
106
109
113
112
109
110
115
117
114
107
106
108
115
120
120
118
116
118
121
120
117
115
112
108
102
101
105
105
102
98
100
106
107
111
108
108
112
118
123
118
114
112
113
111
109
110
113
116
111
106
106
111
117
118
114
109
107
106
106
107
111
114
114
112
113
116
117
116
112
112
113
118
116
109
102
97
98
102
108
112
114
109
103
116
111
107
106
107
110
117
125
126
116
106
104
109
112
111
106
104
107
113
118
120
117
116
114
115
118
118
119
121
121
115
112
114
116
116
111
103
103
109
114
112
110
104
105
109
115
118
119
116
111
118
113
108
106
101
102
110
122
126
117
107
106
111
114
107
104
107
113
114
114
113
116
118
127
133
134
125
120
120
122
118
108
106
109
118
116
110
105
108
111
112
111
110
112
118
122
120
120
119
119
117
114
115
115
107
98
99
109
120
119
113
111
111
107
104
103
108
114
112
107
103
104
112
121
130
129
121
115
115
115
110
103
99
104
112
117
121
120
116
113
110
110
109
113
118
118
117
112
111
111
113
117
123
123
116
104
99
104
112
116
117
112
108
105
105
105
106
107
108
105
100
93
94
101
108
112
115
117
118
114
108
103
105
106
108
113
119
122
118
114
112
110
109
106
108
109
108
103
100
101
112
118
122
120
115
113
112
110
108
107
109
107
107
109
115
114
109
103
103
106
101
94
89
90
97
107
116
125
127
122
114
113
114
113
109
106
108
112
113
115
115
115
110
105
105
108
108
105
102
103
109
112
113
112
112
119
123
119
107
101
104
109
108
111
116
121
119
110
104
106
108
104
98
98
105
112
119
123
125
124
118
114
113
110
110
109
109
110
112
115
118
118
111
106
109
114
118
116
113
112
110
110
110
111
115
124
129
125
112
104
108
111
110
105
107
116
121
120
110
107
108
109
110
109
111
114
113
113
113
114
112
109
105
106
110
116
119
118
116
116
119
119
113
109
110
114
115
114
113
112
114
116
114
114
118
126
127
123
116
110
111
111
109
103
102
110
117
121
116
109
105
106
106
107
108
109
108
107
105
104
105
105
106
107
111
118
123
121
117
117
121
126
122
115
108
104
100
102
105
110
115
116
116
116
119
121
119
115
113
113
110
108
107
109
113
113
113
115
117
116
108
97
94
99
108
113
116
115
111
109
108
111
113
110
110
114
119
119
117
118
123
128
128
121
112
103
97
101
107
113
120
105
100
104
107
103
97
95
94
94
99
110
120
120
109
100
107
120
126
117
106
104
107
111
104
99
103
111
120
120
116
108
106
110
118
125
123
115
114
118
125
122
113
108
110
113
115
114
110
102
118
114
116
120
119
109
98
100
108
114
120
125
128
125
117
110
111
118
123
118
109
102
98
98
100
103
105
109
113
119
120
121
118
119
121
125
128
127
127
127
125
119
113
109
108
110
117
118
113
103
102
110
121
124
115
104
99
103
117
123
126
122
118
115
114
115
114
115
117
114
112
105
102
106
114
121
117
108
103
106
117
127
126
120
114
112
119
127
127
119
110
105
105
109
115
117
119
118
114
110
87
104
114
113
103
97
101
109
116
118
114
111
107
106
107
112
112
109
108
109
112
112
111
113
121
128
120
107
96
97
111
124
124
117
104
99
103
114
117
110
105
100
104
109
114
119
120
110
102
102
95
103
108
105
99
103
110
116
112
102
98
101
107
108
106
108
106
105
105
108
112
115
111
107
106
110
110
107
101
103
112
120
119
116
106
98
100
104
110
113
113
110
107
106
108
116
121
110
92
87
112
110
109
109
110
113
120
120
110
99
97
103
115
119
116
109
109
110
112
116
119
117
111
100
92
92
100
108
114
117
115
114
115
118
114
108
103
106
115
121
121
117
110
107
109
119
125
122
102
89
116
112
113
117
116
117
119
122
121
119
117
117
121
121
120
117
116
118
121
119
118
115
112
107
101
99
102
109
117
120
115
111
112
118
120
118
114
114
119
123
118
[truncated: 199,777 more chars]
