# Supplementary material for: Evaluating flow modulating treatment response in intracranial aneurysms using black-blood MRI in vitro
Source: Commun Med (Lond). 2026 Mar 27;6:170. doi: 10.1038/s43856-026-01413-z (PMC13031954; doi:10.1038/s43856-026-01413-z)
Supplement: Supplementary file 14 — Supplementary Data 11 [file 43856_2026_1413_MOESM14_ESM.zip › Data_Sup_Figure_5c/pump flow rate 0 mls/BB2/without device/23_BB2/1_aneurysm_array.txt]

115
98
85
185
161
135
132
118
230
199
182
164
121
256
221
188
147
258
211
159
233
168
130
145
121
106
103
217
222
202
176
164
152
125
286
277
248
226
229
210
144
326
306
277
268
259
207
126
333
308
286
276
243
168
332
316
297
257
194
347
315
255
197
309
241
176
86
93
89
119
140
122
114
112
166
186
192
219
235
206
188
182
154
101
290
293
301
309
287
260
254
247
203
133
84
337
336
347
344
324
309
315
286
214
146
100
346
370
373
354
337
332
324
280
210
141
377
375
357
336
328
334
318
255
176
370
352
345
345
349
330
277
211
357
360
373
358
319
278
222
344
296
260
282
240
48
73
78
77
98
107
108
105
93
63
114
159
167
161
193
220
208
200
192
148
89
143
201
258
275
271
298
319
296
272
270
251
190
121
334
354
349
356
367
347
319
319
324
280
202
143
102
380
365
365
377
372
357
352
360
332
274
226
172
354
364
386
384
371
364
362
351
324
288
226
150
365
389
382
360
354
354
360
353
315
259
189
379
373
352
349
360
369
361
329
282
204
369
360
362
372
365
347
332
291
192
374
348
324
321
280
349
317
301
259
316
268
215
60
74
80
80
77
71
39
87
126
143
153
169
179
179
174
158
115
68
60
120
191
243
250
242
270
298
296
287
275
237
175
116
142
221
284
330
336
322
346
375
363
340
339
333
284
205
141
306
340
369
376
364
371
392
376
345
348
367
339
276
230
179
368
382
383
372
378
389
376
354
358
370
354
322
304
255
158
393
383
369
383
393
382
374
376
373
360
349
340
300
215
391
370
381
396
381
369
376
378
370
360
344
318
256
150
374
367
381
375
358
363
378
377
362
346
329
268
155
360
369
371
365
366
373
361
349
353
335
254
137
381
383
372
345
338
347
327
236
390
386
365
344
336
313
224
394
391
350
314
277
386
344
292
226
340
285
64
70
78
75
38
69
111
143
157
159
145
132
115
95
40
74
135
189
218
240
258
264
255
241
225
195
145
88
64
117
193
264
311
315
307
328
351
350
342
331
313
270
204
136
112
217
297
346
371
362
339
359
392
390
373
370
380
357
294
235
172
299
346
363
375
371
356
371
398
386
355
354
382
375
339
311
259
167
368
369
378
378
374
387
397
378
354
354
371
368
359
358
319
222
386
395
390
388
400
401
383
376
383
380
370
366
366
340
269
160
408
396
388
397
399
385
384
398
397
380
361
350
344
302
197
402
386
383
386
381
376
387
397
381
354
347
352
318
211
393
375
377
377
372
378
382
363
348
351
355
307
203
378
382
385
385
378
358
348
354
346
286
396
401
394
383
369
354
337
275
395
403
398
371
343
320
250
384
378
355
330
286
354
349
326
246
344
288
46
87
115
133
149
148
128
105
22
33
76
127
184
221
249
256
246
216
195
165
111
66
81
126
195
254
288
313
335
336
315
301
291
277
232
169
112
43
110
187
264
324
357
353
347
359
370
364
360
358
362
345
291
219
146
83
179
286
351
379
386
368
347
360
386
388
377
374
393
394
359
311
240
144
178
269
342
366
368
374
368
358
375
401
395
366
362
385
389
375
361
319
227
141
347
370
371
367
376
381
384
397
407
393
369
365
377
382
382
387
355
284
191
376
385
394
395
396
401
408
403
390
389
393
390
385
383
381
359
308
219
396
410
407
392
394
404
395
389
401
414
404
388
368
356
356
330
243
143
399
400
394
391
391
390
387
391
405
405
384
353
348
366
355
269
153
400
409
399
386
386
385
383
388
393
378
354
353
368
351
268
149
388
387
388
386
388
391
378
368
360
352
320
240
391
393
397
398
395
394
389
367
342
301
215
398
403
403
399
394
382
361
340
286
405
401
386
366
355
351
328
247
392
366
341
345
347
295
362
353
358
324
229
357
326
237
53
94
115
107
99
86
35
62
97
150
186
212
233
235
208
168
121
73
45
81
143
204
258
290
319
338
329
300
279
250
184
119
39
92
132
195
264
314
335
351
371
376
355
342
346
342
306
247
183
13
74
168
252
319
365
377
364
360
371
372
361
360
368
379
377
344
288
206
108
76
143
247
336
376
389
384
366
355
369
381
381
376
372
385
393
379
347
291
199
146
233
316
368
375
370
375
376
375
388
406
404
382
375
385
388
378
373
346
284
203
317
364
381
376
371
378
394
397
405
413
408
388
383
385
389
391
391
369
326
255
148
380
378
396
398
394
396
403
408
402
396
399
396
391
389
396
393
370
330
271
179
372
399
410
393
379
394
401
388
385
405
409
395
385
377
370
366
344
289
204
390
403
395
381
386
391
387
387
399
405
400
384
362
356
375
373
317
220
397
408
407
397
389
390
390
389
392
400
387
363
359
374
374
322
216
424
407
391
394
394
387
389
395
391
381
367
353
339
291
395
400
396
392
389
388
388
395
374
344
314
257
403
400
398
396
385
381
383
368
346
310
233
401
405
410
387
363
356
357
345
290
405
412
384
348
344
354
326
246
403
379
359
363
346
274
377
376
365
293
176
323
275
179
41
85
104
72
46
55
79
118
171
198
184
172
153
107
63
43
79
126
177
235
272
288
301
306
285
244
193
138
87
60
93
161
231
287
324
340
353
373
373
357
350
326
263
193
129
60
131
193
268
330
361
363
363
376
385
372
367
383
384
350
304
247
161
42
123
226
300
351
384
383
364
365
378
377
367
368
378
379
375
361
329
263
163
69
115
207
304
360
378
385
380
368
371
386
388
386
383
377
373
376
369
356
329
265
175
97
186
278
347
377
378
374
380
386
392
401
409
406
397
389
386
384
371
364
357
334
264
150
131
254
336
369
388
389
381
386
400
406
410
413
408
398
392
391
391
387
385
370
350
304
203
320
373
373
385
402
396
385
392
405
408
402
396
397
393
387
387
397
400
375
343
310
243
390
369
369
394
400
382
377
395
402
389
386
397
396
386
381
385
388
376
353
325
272
164
382
371
380
399
395
381
384
391
388
390
396
396
394
384
372
368
379
379
350
285
177
383
379
398
412
402
387
384
391
397
395
394
402
392
372
364
373
377
353
278
180
415
411
388
386
400
402
392
393
397
391
381
373
356
345
326
261
395
382
393
408
400
388
387
381
376
385
380
352
330
303
234
375
400
412
394
386
386
378
372
379
374
356
332
283
402
408
387
388
401
391
370
367
362
353
324
259
390
375
387
409
397
365
352
354
341
294
216
369
383
401
389
366
363
356
315
240
381
385
380
382
378
335
250
375
366
358
328
249
254
203
51
79
102
142
165
149
125
108
66
72
115
161
214
260
275
266
261
241
179
118
89
57
85
146
209
264
319
345
340
341
352
344
309
264
213
147
58
98
155
241
304
345
371
371
364
374
377
373
381
372
322
260
183
97
31
104
183
252
321
366
380
377
371
376
382
374
373
394
395
363
337
300
210
109
43
85
183
280
330
360
382
381
371
375
387
385
382
385
386
374
361
362
355
310
224
135
78
157
261
338
363
368
380
381
375
384
398
395
394
401
389
374
369
362
355
352
322
241
131
61
128
229
311
357
373
376
384
388
388
395
402
401
400
398
393
390
387
367
355
356
364
314
200
91
183
292
344
367
393
397
388
389
396
401
405
404
396
390
389
391
390
384
378
364
355
336
255
147
246
343
363
369
395
405
388
381
393
404
410
403
390
384
382
382
383
394
400
375
347
336
296
196
372
370
363
377
388
388
381
384
397
408
399
388
384
381
382
386
390
391
380
357
349
323
220
375
373
372
376
393
399
388
390
396
395
390
387
384
393
396
380
372
377
377
364
327
232
386
378
375
393
409
398
383
379
391
398
394
392
401
396
373
364
369
372
361
319
239
381
388
397
392
375
374
395
403
397
398
396
380
372
371
359
351
348
312
240
386
387
378
370
382
404
400
390
394
385
366
372
380
363
346
340
301
221
376
372
399
411
390
376
387
384
373
377
376
366
355
330
275
387
412
411
377
369
387
394
383
376
365
361
351
309
240
406
396
368
371
395
395
378
364
355
349
329
275
385
369
376
393
384
365
358
356
340
297
233
385
382
378
372
370
369
354
313
245
390
377
374
370
351
304
239
379
351
308
266
212
268
194
67
81
92
98
89
69
55
54
100
156
187
211
228
227
216
188
131
76
59
84
130
195
259
305
326
326
328
340
323
256
190
151
66
96
142
214
283
334
376
382
360
358
378
379
353
319
278
211
121
44
101
157
224
300
342
365
390
388
370
370
372
372
385
386
354
312
246
158
36
80
166
246
307
352
367
374
386
388
384
381
376
372
388
386
364
359
349
274
166
62
140
245
323
354
363
371
381
388
391
393
394
395
397
392
374
363
370
378
347
278
185
46
106
210
307
355
358
360
380
390
387
391
395
395
399
412
402
388
383
375
362
364
356
291
175
82
172
274
337
358
364
373
394
396
387
387
394
390
388
397
397
398
400
382
360
358
373
349
249
60
132
238
327
352
366
391
396
394
395
391
392
396
391
380
383
387
394
393
387
379
362
357
354
298
198
79
185
297
358
359
371
405
404
384
386
393
398
405
400
386
376
379
384
384
390
397
374
350
353
330
238
235
345
371
356
367
392
390
383
388
393
399
408
407
392
376
373
387
396
390
386
379
365
365
348
258
373
374
360
374
382
383
391
402
401
400
401
399
392
382
377
398
407
383
366
378
380
371
348
272
375
372
384
383
382
391
404
403
394
387
388
393
390
387
397
391
369
362
372
375
361
338
284
198
389
382
380
385
389
379
373
381
394
397
399
392
370
364
373
368
359
357
339
290
385
376
378
379
371
372
388
392
393
400
392
367
365
377
369
361
364
342
283
387
387
385
376
386
398
386
376
391
397
384
374
373
372
372
362
328
261
395
387
386
403
402
376
362
379
393
390
379
367
366
366
342
296
238
379
384
404
399
371
364
379
383
378
373
362
357
348
317
263
379
393
395
378
375
382
374
360
360
361
355
331
292
240
389
397
393
384
376
365
356
356
360
348
306
248
393
394
386
379
375
364
353
339
309
256
201
381
383
388
375
342
315
282
242
207
356
315
258
230
211
189
238
189
53
65
63
39
65
111
143
161
168
163
139
119
94
63
88
112
170
235
267
278
284
292
289
264
205
144
100
54
96
139
202
279
341
362
353
343
357
379
372
317
263
225
161
40
100
155
208
277
338
374
390
380
358
360
387
395
375
355
332
273
177
117
77
161
231
287
339
353
361
387
392
372
372
374
372
380
382
368
345
304
231
151
58
135
230
307
356
370
353
362
394
402
390
389
388
377
378
374
361
372
382
333
236
142
38
100
202
295
353
374
368
363
383
404
401
393
395
404
404
394
379
373
382
389
367
318
236
132
68
158
267
339
366
364
364
384
402
398
389
388
389
401
412
404
396
401
396
373
363
366
327
224
44
115
224
318
356
363
367
374
398
405
387
382
386
383
383
396
400
403
408
399
376
365
371
366
296
190
75
169
280
349
358
369
392
394
396
401
390
383
383
381
375
384
394
396
393
391
391
370
357
362
329
240
106
221
326
366
355
373
410
403
389
394
394
386
386
389
385
383
385
390
388
389
393
375
359
363
345
263
131
269
359
368
353
375
404
397
387
391
390
387
391
399
394
379
373
390
402
387
375
377
378
376
357
282
171
303
371
366
358
379
395
393
390
394
396
397
398
395
390
378
374
397
408
376
359
380
393
377
353
302
208
368
370
374
385
394
391
388
394
401
402
394
380
381
386
386
394
386
365
362
381
382
357
340
317
250
382
392
395
388
379
382
399
396
377
369
382
393
396
384
367
367
377
376
366
353
340
321
270
400
397
383
370
379
398
388
367
371
384
390
397
392
375
372
377
371
366
369
353
318
264
382
376
388
398
384
371
380
383
377
389
399
389
373
369
369
374
377
355
309
250
389
394
387
380
384
391
381
370
378
390
392
381
369
369
370
360
333
293
237
386
377
378
392
394
382
380
379
373
375
385
374
360
353
340
311
272
379
383
394
395
389
388
386
367
364
376
375
357
340
323
299
253
395
395
395
391
386
380
367
352
357
367
358
326
296
277
388
388
385
378
379
374
356
349
355
345
304
261
234
376
375
374
388
381
355
341
330
309
280
241
369
364
370
352
311
293
280
267
261
240
355
328
293
254
237
237
243
247
296
255
241
232
233
49
75
111
141
148
131
112
79
92
124
173
217
247
256
246
228
210
174
112
44
97
150
190
246
301
323
327
330
332
331
322
280
222
165
32
88
155
214
280
346
383
377
357
346
358
382
388
359
326
293
226
119
67
156
226
272
329
375
387
381
364
351
357
382
394
385
377
370
322
235
170
51
123
224
296
334
361
361
360
378
384
371
373
384
384
382
381
374
366
341
293
221
37
102
193
282
348
385
381
355
363
397
401
388
393
402
392
385
378
366
376
389
363
293
201
66
162
262
328
371
395
382
368
389
409
399
383
398
413
409
394
383
382
389
385
364
342
289
183
41
108
223
320
361
380
386
379
386
408
403
387
386
391
402
405
397
394
404
404
379
360
366
356
275
158
61
155
273
351
371
379
384
382
396
406
391
384
389
385
382
396
401
398
400
403
392
373
369
371
330
237
98
200
308
361
363
377
397
393
397
405
392
379
382
379
381
395
402
398
389
391
400
386
363
363
347
274
61
137
245
338
367
355
372
406
404
397
400
391
373
371
382
392
401
396
393
389
389
392
382
370
370
352
286
178
70
169
287
358
372
361
374
399
401
392
386
379
371
373
388
398
392
379
389
401
385
369
379
391
384
359
301
206
81
196
313
362
370
375
385
395
396
388
380
382
391
389
386
388
385
378
393
398
371
358
386
404
379
353
326
254
212
318
359
373
381
388
394
396
387
382
394
407
397
379
379
388
390
389
379
365
368
392
391
354
336
339
298
188
378
386
389
397
397
386
385
405
409
386
371
381
395
392
379
369
373
382
385
373
351
335
339
315
391
398
401
393
373
386
414
404
371
369
385
392
391
387
378
380
381
370
369
371
355
336
307
407
398
383
371
387
409
395
368
373
387
383
386
394
389
378
373
368
375
382
368
337
296
388
384
387
388
388
377
372
384
391
384
383
385
388
384
375
368
370
370
356
330
290
387
390
389
378
376
385
391
393
394
384
370
377
397
389
363
353
350
339
319
278
380
388
391
392
394
393
390
394
386
365
367
394
389
358
339
338
333
307
255
388
400
400
395
389
382
380
383
368
358
371
378
358
332
324
322
293
397
394
389
388
377
374
380
374
353
352
365
355
326
310
298
270
388
380
384
377
372
384
378
356
350
352
342
327
307
270
377
372
367
377
367
343
334
329
321
323
304
247
372
361
352
339
316
303
298
305
309
285
365
330
310
298
282
279
290
283
250
312
290
295
288
278
277
258
286
295
294
279
86
107
129
143
135
73
113
151
191
233
254
240
212
187
69
115
152
196
246
283
316
332
323
308
295
251
174
107
30
68
142
218
265
305
337
348
353
357
354
354
362
340
287
230
165
25
68
144
225
290
343
381
389
372
357
353
354
368
388
384
363
339
281
173
102
54
123
225
290
323
367
396
388
371
362
355
356
375
393
393
385
385
354
282
220
184
56
103
185
280
333
352
375
381
373
375
378
370
376
389
397
397
391
382
376
358
327
272
178
79
166
251
314
360
390
387
373
379
394
386
379
394
409
406
402
394
382
382
382
364
327
255
146
45
113
226
308
341
380
407
393
379
397
407
392
381
397
413
407
395
389
393
393
376
354
355
337
241
114
65
156
275
350
371
393
406
389
386
405
406
393
391
394
396
397
390
386
392
396
379
361
367
376
321
202
93
197
305
366
380
397
404
388
393
406
398
394
400
391
380
390
396
388
383
389
397
385
370
368
350
275
153
66
133
235
328
365
366
387
406
396
396
404
394
387
390
387
386
399
406
394
379
384
401
397
371
361
354
303
192
92
175
272
346
371
361
375
403
403
398
394
384
372
372
383
400
407
400
392
387
386
389
388
380
372
357
313
215
106
210
303
355
378
377
374
387
397
389
375
371
370
371
379
400
402
384
383
393
384
372
384
394
382
358
324
248
102
226
320
354
382
397
385
381
392
383
363
369
387
388
380
385
391
382
384
391
378
369
393
403
372
350
342
292
183
100
225
318
354
382
397
388
385
392
385
371
380
401
400
382
382
391
390
383
377
373
376
395
393
358
338
353
331
233
306
357
384
388
382
393
401
392
385
400
405
392
381
388
397
390
375
372
380
384
385
380
361
343
350
344
262
365
392
392
391
401
400
382
389
415
408
379
376
389
395
389
377
373
381
381
372
375
381
365
350
334
270
389
401
403
399
391
377
384
408
402
373
373
389
389
388
388
381
378
380
373
375
386
379
351
325
281
397
388
388
388
383
385
382
374
381
394
392
385
383
383
388
387
372
369
375
368
349
325
285
382
385
393
391
380
379
381
387
397
398
382
367
380
403
394
365
356
358
349
343
326
280
381
382
395
396
393
389
387
387
389
379
362
373
400
391
357
347
351
343
335
312
256
376
389
398
397
391
384
371
372
376
367
364
379
380
359
346
348
346
326
285
390
388
385
391
387
370
365
378
374
358
361
369
358
346
347
345
315
263
389
383
386
390
378
370
384
377
356
357
358
346
345
349
336
301
253
394
379
377
373
368
378
372
355
353
349
338
345
346
314
277
367
361
361
359
363
359
352
344
337
340
346
330
285
248
357
367
365
353
348
344
332
326
338
334
301
260
385
375
346
336
336
328
320
327
311
269
348
325
318
320
317
311
301
269
268
270
273
278
270
240
100
142
166
188
217
238
223
175
80
135
204
248
275
313
340
327
290
252
197
36
92
154
206
265
310
329
350
370
368
356
346
306
239
173
30
59
105
193
273
311
335
352
352
360
369
368
369
382
372
330
286
225
128
62
131
212
291
347
378
385
378
368
365
364
360
368
389
392
370
356
324
236
152
65
117
202
291
335
351
385
400
386
376
374
370
363
374
395
395
381
379
371
321
270
228
104
176
255
322
342
350
378
396
385
380
379
377
378
387
398
405
398
387
382
367
343
305
221
59
136
233
297
331
358
377
383
386
390
386
382
383
392
397
401
410
409
399
390
376
356
339
295
194
72
168
279
333
349
380
404
387
380
395
396
387
387
395
398
399
399
399
400
397
376
350
354
360
290
160
48
105
206
306
356
372
398
412
389
383
401
403
398
395
390
387
390
389
386
386
393
382
365
365
378
349
245
74
145
243
324
363
379
401
408
390
390
404
402
400
401
391
376
386
390
384
373
377
390
389
371
364
355
301
188
96
179
274
344
368
373
396
409
396
393
398
391
391
399
397
386
386
394
391
374
371
389
396
380
362
354
323
230
118
214
303
358
378
376
385
401
397
390
385
382
384
387
392
397
396
392
389
386
380
385
388
384
373
359
337
259
133
249
324
355
385
393
379
378
388
383
368
372
384
383
382
395
400
387
384
392
389
382
385
387
371
357
349
290
169
128
258
332
351
388
409
384
368
383
380
360
369
394
395
382
386
394
387
384
390
388
384
392
389
364
350
355
320
221
114
241
322
353
388
402
383
375
390
388
370
373
393
403
393
386
389
387
379
382
386
386
391
390
367
351
355
342
272
219
305
360
389
389
378
386
400
397
391
388
388
393
395
394
394
386
371
372
383
383
380
386
384
364
359
354
295
298
360
394
393
384
396
403
393
394
404
396
380
383
392
396
392
377
367
376
377
373
379
392
382
363
347
299
359
391
403
398
397
399
386
384
401
400
379
374
385
393
397
389
372
373
383
379
374
386
384
362
339
308
374
391
394
390
397
395
379
379
386
381
380
387
390
391
385
377
384
395
383
370
373
372
356
343
324
371
384
384
389
394
385
377
380
381
386
394
389
376
367
378
397
391
368
361
366
353
348
354
327
384
388
379
379
392
392
387
383
383
386
385
370
360
373
391
376
352
356
364
344
342
349
313
392
381
375
388
391
387
385
382
371
369
371
366
368
375
371
358
365
371
351
337
329
291
389
386
387
380
378
389
387
366
363
378
377
365
366
367
363
365
373
365
344
314
277
389
389
385
383
390
387
367
368
387
379
361
362
360
347
351
366
366
352
316
264
375
397
396
383
375
365
366
382
372
360
367
354
334
342
356
351
342
314
255
399
368
356
357
360
365
364
364
365
353
342
350
351
332
311
284
359
350
361
364
360
357
364
359
352
351
351
336
314
274
220
371
384
384
364
359
356
353
348
356
347
320
288
228
382
377
357
348
346
345
348
348
324
283
232
311
311
309
309
315
316
300
261
206
122
179
232
255
273
304
318
291
238
178
102
145
213
291
329
337
364
390
374
334
298
249
187
38
74
144
204
253
315
350
347
354
378
382
373
365
342
295
244
168
47
103
160
246
308
329
344
361
355
352
367
378
378
386
380
354
328
282
187
37
116
205
278
334
372
385
379
373
375
375
372
376
385
395
388
364
362
355
299
214
159
104
189
280
343
357
361
388
395
383
385
388
381
376
384
395
391
370
370
379
356
315
271
197
73
155
242
310
348
348
345
378
398
389
383
387
391
383
380
387
399
396
387
385
370
355
331
263
157
83
190
288
327
344
360
366
374
388
390
383
387
397
392
379
380
402
413
407
395
377
355
342
321
237
125
34
113
230
319
349
359
383
392
377
379
391
390
392
398
390
378
387
400
406
408
405
386
357
348
359
322
206
71
163
264
328
360
373
393
398
384
385
398
396
393
395
383
376
391
396
392
392
397
390
372
361
368
362
284
155
108
202
287
334
361
378
394
398
389
396
399
390
386
394
387
375
379
384
384
377
378
385
386
373
364
360
321
222
124
222
307
355
373
382
398
403
392
390
391
383
385
397
400
383
372
374
383
375
366
378
390
386
371
355
334
262
137
247
330
369
383
391
398
399
389
380
379
382
388
394
397
390
378
378
387
385
374
376
383
384
372
359
351
299
179
154
281
345
359
383
398
388
381
382
378
372
383
397
391
380
387
391
389
391
393
384
378
379
372
358
356
366
324
214
153
286
347
353
382
403
386
372
384
383
372
381
398
394
381
383
391
390
389
391
393
389
386
375
357
357
363
337
260
141
262
333
355
383
400
384
379
392
391
380
376
384
397
396
387
383
380
375
382
394
392
385
383
376
363
356
342
301
214
134
240
317
361
391
391
379
386
401
401
393
379
371
386
402
394
385
379
371
375
390
382
372
384
395
381
364
353
320
130
235
308
357
391
394
383
392
403
399
395
390
378
378
389
390
390
393
383
370
374
374
371
376
393
391
374
355
321
218
310
353
386
403
395
392
402
397
385
390
390
380
378
380
388
401
395
368
362
382
384
371
376
386
370
344
324
278
357
378
393
393
392
404
397
375
375
388
385
380
380
380
389
386
367
369
390
389
371
372
373
360
346
339
302
373
378
386
391
397
393
375
370
380
381
383
387
379
371
369
373
380
380
368
365
371
359
352
362
353
298
372
382
392
383
376
383
382
378
373
379
388
383
367
364
375
378
360
346
362
373
351
348
370
353
287
379
395
382
373
383
383
376
374
380
381
375
366
366
372
370
356
352
372
378
354
346
358
343
286
383
388
384
384
376
375
385
381
362
362
375
374
363
364
362
363
375
378
364
354
351
329
288
382
391
386
378
380
386
376
357
364
386
378
361
363
363
355
361
369
363
366
360
319
265
377
376
384
386
381
368
358
367
384
374
361
368
357
339
348
359
356
366
362
309
237
375
391
387
369
363
365
368
369
360
364
373
356
338
347
354
351
349
338
288
209
398
380
357
358
369
371
360
355
365
371
357
347
347
349
348
329
285
230
372
361
367
381
381
359
352
359
357
353
353
349
343
340
295
215
351
370
388
385
361
352
353
351
355
364
352
332
301
232
308
340
356
350
345
351
355
351
345
325
284
217
285
291
307
313
289
256
222
195
266
310
320
340
369
367
335
299
248
181
114
180
231
292
350
370
369
391
407
390
359
336
304
252
178
32
80
143
220
262
292
340
366
353
353
376
380
367
364
368
344
299
215
9
78
156
223
291
323
330
351
376
366
349
363
382
380
377
377
368
355
321
240
147
69
168
266
324
348
368
376
379
386
391
373
371
392
403
396
378
364
366
373
342
273
203
61
147
246
333
372
363
361
383
386
383
389
386
377
389
398
391
384
370
372
382
373
347
311
235
87
196
287
342
366
357
352
376
390
383
386
391
393
390
377
368
382
393
387
381
369
362
356
305
199
28
113
238
322
345
359
370
368
369
386
389
386
399
409
392
364
360
386
406
404
393
378
359
353
338
270
158
51
164
288
349
362
371
384
381
373
385
391
384
393
403
385
369
382
397
404
408
405
391
367
347
347
335
243
99
225
317
347
369
381
387
383
385
399
394
377
378
387
381
381
395
398
396
400
401
395
380
358
358
366
314
190
138
251
317
336
364
384
383
384
394
405
394
371
365
381
388
383
381
382
385
386
385
386
385
378
371
367
336
251
64
151
255
321
353
373
388
396
395
388
387
386
376
372
387
399
383
363
365
378
376
370
377
386
391
381
358
341
287
183
68
160
270
343
371
381
393
402
398
384
375
381
386
388
389
392
382
368
372
385
381
367
369
381
381
372
360
358
325
223
74
174
303
362
363
373
393
395
389
384
382
385
394
394
381
376
378
383
389
396
389
372
369
371
366
354
362
377
347
258
72
177
311
365
356
369
391
391
389
389
389
388
396
392
379
376
380
388
391
391
387
382
381
378
364
356
365
368
344
292
211
66
171
289
350
361
377
391
389
391
395
393
393
386
376
381
391
385
379
378
375
377
390
389
378
374
376
371
355
341
321
253
161
270
334
364
390
393
387
392
400
399
399
382
361
377
400
390
377
374
371
378
394
384
367
374
387
379
362
353
338
271
148
262
324
356
388
398
388
391
399
401
400
384
363
373
393
389
379
385
385
378
379
378
368
368
377
383
376
360
339
286
113
241
321
349
379
402
395
390
398
397
388
385
381
381
386
379
375
391
396
371
359
379
385
367
365
380
375
348
333
308
188
306
359
377
394
393
392
404
395
373
375
391
391
386
376
369
381
386
364
355
381
390
369
366
377
368
343
338
324
272
366
384
382
388
395
401
388
368
370
385
385
383
384
373
370
373
368
366
371
368
367
373
373
364
358
351
322
255
341
385
375
382
400
389
376
373
378
373
366
375
390
385
370
369
380
375
358
347
358
371
363
363
374
363
322
260
364
364
373
396
386
374
380
380
372
368
375
385
384
370
369
378
372
355
350
362
368
359
361
374
363
325
272
360
367
380
387
384
381
376
375
378
375
365
366
370
369
365
362
361
363
368
366
354
360
371
357
323
270
374
368
384
393
380
369
376
383
369
351
362
380
370
356
359
363
365
372
366
349
358
374
353
310
256
380
392
391
373
369
374
377
368
360
369
383
368
353
360
357
353
369
369
347
355
373
349
295
234
382
372
373
368
370
375
378
380
376
363
361
369
356
347
362
370
355
351
357
337
279
372
378
365
362
371
384
381
365
358
370
378
362
345
346
353
358
350
328
294
232
365
369
364
368
378
374
350
345
361
361
351
345
334
341
360
339
278
217
349
368
372
382
373
343
339
350
346
342
352
352
349
342
293
198
317
346
372
379
360
360
377
374
359
359
359
334
277
191
289
325
338
348
371
369
332
305
283
231
188
225
238
249
241
201
163
262
336
362
358
381
407
387
358
352
319
243
162
198
269
317
359
382
380
384
408
411
393
380
376
356
308
226
74
148
233
295
316
328
355
371
362
363
380
377
361
366
389
382
336
255
155
43
122
214
281
321
333
336
364
395
387
362
369
387
379
369
380
383
369
344
285
199
45
108
207
303
347
348
356
371
383
407
410
374
367
400
411
390
379
376
373
377
361
312
240
84
184
280
356
382
363
362
381
381
385
395
374
366
394
404
384
382
389
383
379
369
359
340
269
26
113
236
317
356
374
370
367
379
380
380
386
386
385
392
382
363
377
399
396
381
363
363
376
341
235
45
152
282
346
357
370
381
376
377
390
395
393
402
405
393
372
362
377
397
402
392
378
367
364
351
292
186
81
216
329
368
376
384
386
378
382
399
396
381
387
396
385
378
385
384
389
401
399
391
379
357
342
334
268
35
125
269
346
358
382
395
381
377
398
415
392
361
359
377
386
394
398
385
385
398
400
392
387
367
355
362
330
219
59
162
284
330
340
372
392
380
379
400
408
383
354
348
371
394
394
383
373
380
389
390
387
387
387
380
373
347
273
83
183
279
326
347
374
388
392
391
386
382
377
369
364
377
394
388
370
369
379
378
377
385
386
392
387
366
350
309
212
92
191
290
347
367
377
386
396
395
381
376
385
389
383
380
385
381
373
378
388
377
366
374
380
378
373
367
365
343
261
90
195
314
370
369
368
384
395
396
388
387
395
400
388
374
374
378
380
388
395
380
360
362
371
362
359
370
381
358
295
202
81
197
327
378
365
365
383
393
397
392
389
398
403
382
369
374
379
382
389
388
376
366
367
369
365
361
374
374
349
317
254
77
195
315
366
369
375
385
392
398
393
384
397
397
369
366
382
381
376
379
376
372
380
379
370
369
371
372
360
343
334
288
187
296
348
369
389
391
391
397
395
389
397
389
360
365
388
383
371
374
375
379
391
380
367
367
373
370
363
359
349
305
166
281
335
357
387
400
393
392
394
395
399
388
364
368
391
385
367
372
385
387
382
379
372
366
364
371
377
367
353
322
128
255
329
348
376
401
396
389
392
392
392
392
382
383
393
384
364
372
389
377
363
378
388
368
359
375
380
355
343
336
270
87
205
314
359
374
392
395
390
396
388
380
387
398
397
396
383
362
371
385
368
357
377
387
367
366
384
380
347
337
342
293
147
279
368
384
385
393
398
396
382
369
378
391
390
387
383
372
372
377
371
366
373
372
364
372
384
379
357
341
339
303
212
343
386
377
387
402
390
377
375
377
376
369
372
385
384
372
374
382
378
366
361
359
366
373
381
373
354
340
309
283
364
362
369
393
384
377
384
383
374
364
367
383
383
368
369
382
376
366
361
355
354
365
380
378
359
342
311
326
359
359
370
382
385
385
382
379
373
369
368
369
365
362
366
367
368
367
360
350
352
369
377
361
341
309
362
370
361
384
395
380
373
377
377
364
360
367
372
362
355
359
365
371
373
359
342
350
372
367
342
304
375
376
393
396
374
368
372
376
370
366
371
377
362
347
350
356
366
386
380
347
342
364
366
342
298
369
390
387
376
370
367
374
381
383
382
378
362
356
356
353
359
383
386
361
342
350
355
333
267
332
356
369
368
363
368
382
392
390
374
369
377
379
369
362
363
362
358
346
336
327
286
193
276
332
362
372
372
372
377
372
352
354
373
372
360
352
338
336
354
347
311
264
190
246
326
380
385
371
371
357
331
337
359
351
340
344
344
344
348
321
249
160
228
319
358
368
382
379
357
364
389
380
358
362
370
351
307
238
141
297
337
362
362
371
398
395
358
337
323
271
188
184
230
261
275
287
279
242
209
170
68
101
111
100
86
240
311
378
390
380
404
421
388
371
391
367
288
209
197
280
333
369
399
399
381
390
412
407
397
402
404
389
345
272
179
143
230
306
345
352
355
363
367
369
379
389
383
367
373
401
399
356
296
210
90
171
266
324
343
346
351
371
401
403
383
386
391
376
369
389
391
370
355
323
245
151
67
139
229
321
360
354
356
372
388
417
423
383
374
402
400
383
391
393
373
368
366
338
268
179
21
106
214
298
361
384
368
365
379
379
391
399
368
359
391
398
378
395
413
395
372
359
361
356
296
180
44
152
277
342
365
377
377
375
381
377
380
389
376
372
391
390
372
387
413
408
380
358
362
387
364
254
86
203
318
365
370
375
383
383
386
392
396
395
391
388
391
393
380
374
391
403
390
376
377
378
359
297
197
43
128
256
344
372
387
392
382
378
393
411
400
378
374
380
389
397
390
367
374
398
395
386
389
371
342
324
278
169
48
154
291
347
355
391
405
381
377
407
422
392
356
352
371
391
399
386
361
371
394
392
383
392
383
360
353
331
242
67
187
304
336
340
378
396
381
383
403
403
378
355
351
371
393
396
372
360
371
386
387
387
389
390
386
373
352
291
180
103
221
306
335
352
377
387
390
394
386
374
370
373
371
374
387
385
373
374
382
378
380
391
391
386
385
373
360
328
234
119
228
310
346
369
379
384
390
396
384
373
379
389
388
380
382
382
379
383
389
375
367
382
385
374
371
372
372
354
287
104
210
319
367
372
377
383
390
394
391
391
392
393
387
382
381
381
380
382
387
374
356
363
374
366
366
379
380
359
319
242
86
206
332
379
371
374
385
391
394
390
388
396
397
377
372
381
380
378
380
382
369
357
360
368
367
367
383
379
349
332
290
83
213
331
373
374
378
387
392
395
381
371
393
398
369
359
376
375
370
378
380
370
370
369
367
364
364
373
371
351
339
312
223
84
208
311
354
373
389
391
392
393
383
371
391
397
369
360
376
373
364
375
383
380
379
374
369
365
362
361
370
364
349
327
249
73
181
287
338
363
388
400
393
390
385
385
393
397
375
369
383
377
360
366
385
385
377
375
380
371
359
362
375
369
355
342
275
143
263
333
352
377
401
397
388
387
387
397
400
388
381
392
383
360
364
384
381
368
379
391
374
364
375
382
360
349
354
303
107
223
322
355
370
392
400
389
387
385
388
399
399
396
396
385
362
365
382
377
369
380
383
367
367
387
385
356
342
353
328
72
163
285
358
374
387
402
399
387
382
381
389
396
393
388
380
366
367
379
378
374
378
376
366
367
384
384
360
341
346
339
102
218
338
378
380
397
401
384
380
382
383
382
378
375
377
374
366
375
382
376
377
378
366
362
373
383
365
343
345
343
59
154
290
363
364
370
385
376
380
391
388
381
371
366
373
374
362
369
378
374
376
379
364
354
369
384
370
345
346
339
264
105
225
335
358
349
357
375
386
390
390
385
373
365
371
373
362
362
372
375
378
375
359
349
362
378
374
359
347
332
258
152
281
367
360
351
381
395
386
387
386
374
366
371
375
370
362
365
372
378
375
366
356
349
358
372
372
355
327
180
320
371
370
389
395
384
385
385
378
371
371
371
371
360
349
353
359
367
379
376
353
345
360
367
358
328
201
316
363
387
389
385
384
383
383
379
376
374
371
363
349
347
349
365
385
387
365
344
340
349
351
304
279
338
368
373
368
370
378
386
389
388
382
375
374
372
370
375
378
369
358
339
326
330
306
221
232
306
342
359
376
376
373
380
377
364
370
384
379
371
368
354
342
343
338
319
287
214
198
275
348
393
387
364
364
354
335
349
373
364
353
353
350
341
341
327
280
196
165
273
354
374
370
379
375
360
370
394
386
369
375
377
355
319
268
175
215
280
324
359
376
371
377
401
402
377
364
349
294
222
143
120
182
226
258
277
290
302
296
272
245
205
138
64
88
119
129
124
115
106
118
182
238
259
275
315
325
288
267
266
226
157
112
153
227
279
336
391
404
399
423
429
393
388
415
389
318
257
188
98
37
163
260
333
362
383
412
411
392
398
411
403
403
423
421
402
372
315
228
137
54
143
216
295
348
365
366
373
367
362
371
388
392
388
380
386
404
399
367
333
268
162
75
82
146
223
302
352
364
369
366
368
389
408
404
401
397
375
377
398
389
363
367
362
288
176
91
23
88
170
250
332
375
373
375
381
386
413
429
402
390
398
387
385
410
402
369
364
381
357
287
197
115
28
129
239
310
366
392
377
371
380
379
396
405
374
362
384
385
382
415
426
392
368
363
364
361
315
203
31
75
193
311
361
375
381
377
376
379
376
382
389
369
363
385
395
385
400
416
404
383
364
366
389
374
265
124
60
137
248
341
375
379
377
380
382
384
385
390
389
380
375
394
410
396
377
386
401
395
380
385
390
363
295
199
102
73
174
283
339
364
390
395
382
379
389
400
392
377
369
372
389
406
389
356
368
400
395
383
393
388
348
315
280
194
69
191
304
335
350
395
408
382
377
397
408
389
366
360
372
387
390
368
348
368
396
390
380
392
391
365
348
332
265
143
83
219
322
342
351
387
397
381
383
396
390
378
368
369
374
385
374
355
356
375
385
384
387
386
387
384
372
355
309
200
116
252
333
348
368
389
390
389
396
388
368
368
381
384
378
377
374
368
377
386
377
378
393
389
376
380
375
365
341
257
133
129
254
326
353
374
393
392
389
398
391
371
370
384
397
391
383
381
379
385
386
372
367
385
388
371
367
374
373
359
306
204
112
225
323
358
374
392
395
387
389
397
390
378
380
395
400
395
384
377
374
374
367
357
367
378
369
369
383
377
354
333
271
150
96
219
333
371
371
388
395
388
386
390
387
387
383
380
386
392
382
369
365
371
370
362
364
369
368
371
387
379
350
337
311
209
99
230
337
368
372
386
395
391
387
373
366
386
395
372
368
380
373
362
370
379
373
369
369
367
363
363
376
381
357
336
323
254
102
226
317
352
376
394
396
391
387
372
361
386
400
383
371
376
366
355
372
390
379
370
367
371
367
353
360
379
367
342
332
283
196
291
340
370
394
398
391
385
381
375
388
402
393
379
375
369
357
372
391
379
363
369
385
377
359
361
378
367
346
346
304
157
271
338
359
383
403
396
385
385
387
393
403
393
378
379
377
367
370
380
375
367
380
389
378
369
377
380
361
350
357
324
118
241
329
352
369
398
401
388
385
388
394
401
391
381
383
380
368
366
376
376
379
384
378
368
375
389
383
364
352
356
341
261
179
295
346
362
391
410
396
380
384
392
391
388
384
382
376
365
363
375
382
381
379
374
368
369
378
379
367
351
347
349
291
113
238
335
364
380
406
399
375
381
392
389
386
386
378
367
361
360
375
382
368
371
387
381
365
363
372
360
342
347
354
294
180
301
357
362
375
382
371
383
394
392
388
384
372
364
362
358
372
379
363
371
390
380
365
373
376
357
341
349
353
289
123
242
341
355
343
355
376
387
393
395
391
378
369
374
374
362
368
377
376
379
379
364
363
381
380
366
356
350
341
281
163
295
364
352
351
382
392
390
396
391
370
369
384
384
372
372
381
384
386
372
358
360
367
369
375
372
351
326
265
197
323
366
369
387
393
392
402
392
374
368
374
372
368
364
363
365
366
364
360
361
359
359
365
364
349
324
245
207
316
361
382
388
392
398
398
388
373
368
367
366
361
350
349
352
364
367
367
365
357
342
339
347
309
184
279
348
376
374
369
380
388
384
382
383
381
376
369
366
368
377
376
369
359
340
321
327
313
232
149
264
333
346
354
375
375
371
379
381
373
374
381
373
373
375
366
355
346
332
323
302
228
148
239
298
356
385
374
356
360
358
345
359
374
365
360
362
357
348
347
335
300
221
108
109
201
305
367
372
364
374
378
369
377
395
389
381
386
380
358
334
291
199
167
242
297
334
367
385
383
388
403
406
394
384
359
306
246
170
77
141
205
249
273
289
302
316
313
297
272
224
156
57
87
105
132
143
146
143
135
114
147
205
244
260
285
328
338
313
302
287
237
184
149
89
167
256
309
347
386
403
412
434
435
405
408
426
393
338
302
235
128
48
203
293
358
373
379
407
415
401
405
408
398
407
431
422
402
386
345
267
171
77
206
278
331
361
367
370
378
371
360
368
381
383
385
387
389
397
389
369
354
310
204
95
122
211
274
323
359
377
387
379
362
375
400
403
399
392
378
384
397
378
354
379
390
321
199
98
38
125
211
274
340
385
395
396
389
378
402
428
411
397
391
379
389
418
398
360
373
397
370
296
210
136
51
157
260
322
373
398
386
377
379
380
397
407
384
373
378
373
386
421
417
382
377
376
364
354
323
223
96
46
102
219
324
366
380
382
374
372
376
377
383
386
372
369
385
392
391
404
402
388
384
376
368
380
374
276
133
78
168
271
346
373
377
377
383
384
379
376
380
383
377
378
397
412
399
375
374
389
393
385
390
392
364
297
205
111
92
205
298
336
357
387
398
390
385
377
379
381
379
376
376
386
397
382
354
367
398
395
386
396
394
354
315
286
210
92
225
318
333
354
393
404
384
376
380
386
383
379
379
379
377
370
355
352
374
397
392
383
385
387
368
350
339
284
162
103
249
337
350
363
395
394
377
379
385
385
380
383
384
380
375
356
345
362
384
387
385
387
378
375
381
372
359
323
221
124
272
347
357
378
399
395
387
391
388
376
374
386
392
383
375
366
361
375
390
377
372
388
384
369
372
375
367
348
277
157
131
267
338
355
380
406
405
392
395
393
377
368
381
399
397
386
379
375
377
381
368
359
379
385
370
364
374
371
356
321
233
122
244
333
354
370
405
407
387
385
398
389
367
369
398
411
400
384
374
367
366
364
356
368
379
372
372
383
370
347
343
294
170
118
239
337
360
367
393
405
390
383
391
389
378
371
382
398
399
382
368
363
366
368
367
368
371
369
375
387
375
347
342
323
225
120
249
336
356
367
390
400
397
387
376
373
382
385
375
380
389
376
357
362
376
378
374
370
370
363
360
375
385
362
335
324
268
119
242
318
348
374
390
396
392
386
371
363
380
396
392
387
384
364
348
366
387
379
365
368
373
363
346
359
387
371
332
327
297
101
213
298
342
372
394
397
390
383
379
375
380
398
403
390
376
363
360
380
389
369
358
371
383
370
353
360
379
364
337
339
317
172
285
345
364
388
404
391
382
389
391
387
394
393
376
363
370
380
388
380
364
366
383
383
371
372
379
375
356
344
351
333
238
126
254
334
352
372
401
399
384
390
395
393
390
378
365
363
376
380
378
369
369
380
383
373
370
383
389
377
366
357
352
340
272
193
305
344
360
393
412
393
377
388
395
387
374
370
372
370
363
361
369
380
379
372
372
374
375
372
369
372
360
345
341
293
131
264
341
357
379
409
398
371
380
395
388
382
388
382
363
351
356
377
382
364
362
384
387
368
355
358
363
357
347
346
297
208
316
353
358
379
389
376
380
392
391
395
398
384
362
353
358
377
381
356
362
387
386
376
374
367
353
349
353
353
300
138
258
342
351
349
369
386
387
388
392
393
386
378
377
370
362
376
381
369
374
379
369
380
395
379
360
358
350
341
298
169
302
360
354
362
388
391
387
392
384
366
373
390
387
373
376
386
386
387
374
357
366
379
375
372
369
341
318
278
209
326
366
373
383
389
393
400
388
368
369
378
376
368
370
372
374
374
366
349
348
361
370
370
359
334
310
249
219
321
359
377
387
394
397
397
387
374
364
365
367
365
360
360
365
363
352
350
363
366
349
340
340
304
189
283
355
381
371
367
387
393
380
374
382
383
378
369
369
375
374
366
364
364
347
327
333
320
240
165
287
349
347
353
374
376
367
374
378
377
373
370
369
371
369
365
365
359
341
332
313
240
179
266
315
358
375
362
353
357
358
350
358
359
355
355
356
354
358
361
350
314
137
231
323
362
365
366
378
380
378
382
384
380
378
384
374
359
347
306
192
261
306
343
374
393
399
404
410
407
399
386
356
310
263
156
214
256
281
301
326
335
329
312
286
234
220
247
258
286
329
342
338
335
314
254
210
180
117
169
272
332
358
378
392
406
437
444
426
427
433
397
359
340
277
159
67
227
306
367
384
381
398
407
402
409
413
400
406
424
417
405
400
367
298
203
100
37
258
324
349
363
369
372
378
373
367
369
370
370
377
385
387
392
383
371
367
336
235
115
176
279
322
335
356
383
399
387
368
377
391
384
384
387
382
386
391
371
356
385
397
337
222
112
85
187
266
306
349
384
402
406
394
381
401
418
401
392
391
383
392
409
390
367
385
401
370
306
228
149
95
199
284
333
379
401
387
379
382
383
397
402
386
381
379
370
384
408
398
379
393
391
359
346
331
245
116
55
122
235
325
362
378
383
375
371
378
383
385
383
380
382
385
384
386
394
384
377
391
390
370
368
372
302
163
76
170
276
346
365
368
378
391
390
378
378
381
383
384
391
399
400
390
373
364
374
388
390
391
387
365
317
234
128
93
211
309
347
360
377
396
405
393
369
368
379
382
384
387
386
383
375
358
362
382
389
388
396
391
360
331
302
226
104
107
246
329
347
366
394
402
393
378
368
375
379
382
389
390
373
356
355
364
377
388
389
387
379
377
374
360
348
297
177
125
270
343
355
373
398
393
375
371
378
386
384
385
392
390
370
349
350
374
386
383
382
387
372
365
383
379
364
334
242
118
132
280
349
358
377
401
398
384
380
386
389
387
385
391
385
374
365
363
378
390
376
368
380
376
366
375
381
371
351
295
184
137
275
349
358
374
405
411
394
386
391
389
381
382
391
392
386
379
372
373
378
365
353
370
386
374
368
379
371
354
333
257
140
139
265
348
360
372
403
411
393
387
393
388
371
371
392
404
395
383
374
367
364
358
354
367
379
374
375
382
365
344
350
313
193
141
263
346
361
370
397
407
396
389
393
387
373
369
380
394
392
381
373
366
363
366
368
370
373
371
377
385
368
344
349
335
240
139
266
336
354
368
383
396
404
397
387
380
381
374
373
384
392
380
366
364
371
375
374
372
373
365
361
373
382
362
340
329
276
131
256
322
344
367
380
392
399
393
380
376
379
383
387
395
397
376
355
363
378
374
367
372
376
359
342
359
390
378
341
329
300
108
230
312
345
367
387
393
389
383
383
380
376
385
400
398
385
371
367
382
382
364
365
382
380
359
347
362
383
371
342
340
322
186
299
351
365
387
403
386
378
394
394
380
381
390
375
359
367
389
398
379
358
369
387
380
365
372
380
371
357
345
349
339
254
131
261
342
358
380
401
392
383
396
399
386
379
372
357
352
368
387
385
367
361
372
380
371
374
390
386
370
359
351
345
341
277
80
205
317
354
368
392
405
392
380
390
393
382
369
367
368
368
366
362
366
375
371
365
371
384
385
369
363
373
366
341
331
287
149
284
354
364
378
404
401
372
375
390
387
381
391
387
365
351
357
379
385
367
362
378
385
374
354
354
372
371
346
334
289
102
229
333
363
359
383
399
384
375
385
389
392
402
391
366
353
359
379
381
363
363
377
377
377
375
363
361
366
355
345
302
147
273
351
355
360
388
398
385
380
382
386
387
385
377
366
364
378
379
365
372
374
365
380
394
375
362
364
350
339
311
181
310
362
363
378
392
387
383
381
375
369
382
391
382
370
378
382
374
377
375
361
366
379
371
371
366
333
318
298
219
333
375
377
376
383
391
391
374
369
379
381
373
367
374
375
371
370
368
352
348
363
372
370
358
329
309
263
235
330
363
374
386
392
389
387
385
378
366
367
369
371
368
367
372
367
352
352
370
372
355
346
342
304
202
291
360
383
369
365
387
396
378
369
383
389
382
374
378
390
378
362
370
374
355
338
344
329
244
177
299
354
352
359
381
380
366
366
378
380
376
366
368
381
373
360
370
371
352
341
321
244
191
276
331
368
376
362
358
359
355
355
356
348
345
354
354
349
361
372
363
321
148
251
334
359
366
380
390
387
382
383
373
366
371
376
366
358
351
311
203
265
313
355
387
403
409
412
412
404
396
383
354
313
266
163
217
260
290
316
348
356
344
322
293
244
219
246
261
287
325
340
346
357
340
283
236
205
140
270
338
366
376
379
394
431
448
435
431
431
405
382
363
306
197
101
235
308
370
395
393
392
391
394
414
423
407
400
405
410
412
412
383
330
242
129
34
277
345
359
368
378
378
375
374
376
376
371
368
372
374
381
391
387
380
377
351
260
133
39
224
326
354
347
355
383
398
388
382
394
389
364
367
388
388
387
386
378
372
384
383
342
250
136
153
256
316
336
359
380
394
403
395
391
407
406
379
378
395
394
392
391
386
383
393
386
364
328
255
155
157
252
307
345
387
400
382
375
381
386
391
393
381
380
381
377
377
386
382
387
407
394
357
349
344
264
131
63
147
254
326
354
378
387
380
373
381
389
385
380
385
392
387
379
380
380
369
377
401
399
369
357
370
332
205
61
161
284
356
362
357
379
402
396
382
389
390
380
387
401
398
388
385
373
360
365
383
395
390
375
365
344
275
151
83
202
318
371
372
367
392
416
398
370
376
386
376
383
394
386
375
371
363
356
364
380
391
392
381
363
346
320
240
111
118
248
336
369
382
392
398
396
379
367
377
378
374
388
394
374
356
361
369
366
370
387
392
374
371
376
365
351
305
192
142
273
340
360
380
396
394
374
365
378
394
382
374
390
394
372
354
363
381
382
375
385
391
368
361
385
386
366
339
261
143
147
282
348
356
367
391
398
382
368
383
404
395
381
383
382
374
367
368
384
392
380
370
377
374
369
380
390
377
355
308
212
145
283
359
362
366
392
405
395
382
384
394
394
386
381
381
381
377
370
373
383
370
354
368
385
377
376
386
376
357
341
276
157
149
281
361
376
378
393
400
395
388
384
382
381
381
384
387
385
379
373
368
368
360
355
369
382
376
376
383
363
344
357
326
214
151
278
353
375
385
390
391
397
397
388
381
376
373
377
380
379
379
379
375
364
363
368
371
373
373
380
383
359
339
352
345
261
146
273
337
360
377
375
385
404
403
389
383
377
367
368
377
382
383
381
371
369
370
369
372
372
370
369
372
371
356
349
341
285
136
264
327
349
368
371
383
402
398
386
383
376
370
378
392
396
387
372
366
371
368
370
375
378
361
350
365
384
378
357
342
302
113
242
324
348
364
377
392
389
385
386
384
374
376
391
395
389
379
374
376
371
364
371
389
380
359
352
366
383
377
361
351
325
236
81
193
305
354
366
386
395
385
379
393
389
375
378
389
377
362
368
387
390
370
358
373
390
378
365
374
378
370
359
349
353
346
266
134
265
350
371
384
393
384
383
396
393
380
379
378
365
354
367
386
385
366
357
366
373
374
381
390
381
364
356
346
340
346
286
89
216
328
368
379
387
393
390
385
381
383
381
376
374
373
369
368
364
366
370
363
360
374
389
385
367
360
371
360
332
329
288
167
294
364
378
377
391
398
378
371
383
385
383
392
392
371
357
359
374
385
373
370
375
381
374
360
358
376
377
344
329
289
113
236
346
377
364
379
401
388
373
379
385
388
396
391
371
357
361
376
381
375
376
375
365
372
374
363
370
378
355
339
298
158
293
364
359
366
397
401
384
378
380
381
385
386
374
367
366
375
373
365
376
373
359
368
383
370
368
367
348
338
312
204
320
364
373
384
387
382
384
379
370
373
385
386
376
372
380
374
362
369
374
362
361
370
368
370
362
331
323
307
231
339
385
381
367
375
394
386
369
373
383
379
365
365
376
372
356
357
368
360
358
369
374
370
355
330
315
273
251
342
367
367
380
390
385
382
384
379
366
362
368
371
367
362
368
369
363
369
386
377
359
352
343
302
218
300
362
383
371
369
387
394
378
369
381
393
385
373
381
399
387
368
380
386
361
344
352
329
241
187
299
355
360
371
388
384
368
366
378
389
382
364
372
396
384
361
369
375
358
344
319
241
185
278
343
381
385
375
370
364
359
362
359
343
344
364
363
348
357
371
363
318
229
148
258
338
361
376
398
403
392
382
376
362
359
371
378
367
356
346
304
201
260
317
370
404
415
410
409
406
401
395
386
359
319
263
162
223
272
305
331
362
372
356
331
301
255
205
248
272
298
326
336
342
359
359
317
268
222
156
250
322
364
383
382
395
427
442
427
421
425
417
401
376
324
234
143
231
306
361
394
404
397
383
391
418
430
411
391
391
405
417
417
395
363
287
165
39
264
346
367
377
389
387
374
374
384
386
379
377
376
374
377
394
397
394
392
367
282
153
45
245
336
366
363
363
384
393
388
393
410
395
362
371
399
397
387
388
394
391
380
365
344
281
164
62
208
300
341
356
375
381
387
396
398
401
415
401
367
371
402
408
390
383
395
401
388
365
364
357
284
161
217
298
328
358
398
401
380
376
382
386
387
385
374
374
385
387
376
369
378
396
408
392
366
365
354
274
142
85
187
288
341
364
383
394
386
376
383
391
382
373
384
396
385
375
378
374
369
381
404
405
375
358
368
351
238
100
63
174
307
375
370
357
386
411
395
385
404
397
371
382
403
394
381
383
380
367
367
381
393
384
367
363
361
305
171
81
202
328
392
381
364
393
419
396
373
394
395
365
369
389
384
373
370
367
359
362
376
386
385
374
363
353
329
249
124
118
236
335
383
391
390
397
397
377
372
391
382
361
371
388
378
365
365
365
359
366
387
392
372
368
375
361
345
310
213
146
262
334
364
384
392
394
375
363
380
399
381
363
381
391
374
366
372
380
374
375
389
391
369
366
385
386
368
345
280
170
153
282
352
364
364
381
396
385
370
381
402
391
375
379
379
372
367
376
391
394
384
375
377
378
376
385
397
383
358
318
234
119
155
291
369
374
365
377
398
399
384
380
389
396
389
378
375
374
370
369
380
391
379
360
369
387
381
377
390
381
358
345
290
172
154
287
366
384
386
384
384
394
395
379
375
387
388
382
378
377
373
368
369
371
366
362
374
382
377
376
382
364
347
358
333
233
151
280
347
383
401
382
369
392
399
382
375
380
378
375
374
372
374
379
376
365
364
370
375
374
373
382
381
355
339
354
351
281
144
273
336
370
393
373
368
395
400
384
381
379
366
366
370
371
382
390
381
368
367
369
372
371
373
380
380
366
349
352
351
300
190
136
266
332
359
376
372
382
398
396
385
384
378
369
373
379
384
389
385
373
369
369
368
371
375
371
371
378
379
374
371
357
306
210
114
242
324
351
370
381
393
393
385
385
382
376
379
386
384
383
384
379
369
368
368
374
384
379
367
367
374
378
380
380
365
326
239
82
191
301
356
371
384
392
383
383
388
382
376
385
391
375
365
373
381
378
368
363
372
384
380
372
375
372
369
366
362
358
347
272
135
266
356
380
384
381
381
390
394
382
376
385
386
372
362
370
382
380
368
358
356
366
376
385
383
370
364
362
346
337
346
293
97
228
338
376
381
378
381
392
389
378
377
385
384
382
378
374
373
372
370
365
354
355
374
387
381
367
364
372
355
326
329
294
186
296
364
385
375
378
392
386
374
380
387
385
391
393
377
364
361
370
378
376
374
373
374
375
367
364
377
374
340
327
292
129
240
347
383
367
367
392
389
375
384
390
386
387
388
375
363
360
367
376
387
392
375
359
368
376
366
372
377
352
336
291
172
308
370
359
363
390
391
381
387
389
376
378
382
376
372
372
373
368
372
388
377
355
361
373
369
367
364
347
339
297
97
231
332
364
376
383
373
376
394
388
371
376
385
378
375
380
385
373
357
368
375
362
358
367
370
370
359
333
331
293
127
248
344
391
383
358
368
395
391
375
380
385
371
360
367
378
369
345
347
364
366
368
379
382
369
354
334
321
265
141
265
351
372
363
372
388
390
388
387
378
362
356
363
371
362
350
359
369
369
382
399
385
362
355
344
297
138
236
310
363
380
372
377
390
390
377
372
379
386
383
366
373
396
391
370
382
388
364
349
353
323
232
98
199
303
358
371
380
390
383
374
375
383
393
383
362
373
402
391
360
364
372
359
345
313
235
185
282
351
388
390
381
378
372
369
372
363
343
350
376
374
354
355
367
361
311
221
146
258
336
366
386
409
411
398
383
366
357
363
380
388
376
361
344
296
195
262
325
380
413
419
407
398
401
405
404
394
370
326
260
164
231
285
321
345
369
379
371
347
311
264
243
286
313
328
333
337
354
361
339
295
238
166
218
293
354
393
400
411
426
427
412
410
421
426
413
382
332
259
170
211
293
346
385
410
407
393
399
417
419
402
389
389
405
416
411
399
383
318
195
58
229
326
371
385
397
394
378
372
384
387
384
386
385
377
381
395
396
397
399
378
301
177
61
240
320
362
378
379
387
392
389
394
410
401
378
385
405
401
391
396
406
401
378
357
351
305
188
72
226
310
342
363
388
388
383
393
400
406
416
407
377
375
403
412
394
387
403
409
380
354
371
376
300
163
251
324
341
368
407
404
380
377
386
387
386
384
376
370
382
391
379
367
376
394
395
388
380
377
352
271
148
121
234
322
360
377
394
401
389
375
383
394
379
364
378
390
380
377
381
375
367
372
388
400
385
362
363
351
248
108
96
217
336
390
380
367
394
411
386
383
411
396
359
375
401
386
373
384
386
377
369
373
384
383
367
361
366
313
177
97
219
338
393
383
367
397
413
384
375
407
395
353
358
382
380
368
368
370
371
374
373
376
379
372
364
353
327
254
138
118
226
328
380
386
388
398
395
371
373
398
383
352
358
379
377
375
368
359
361
380
393
386
370
372
374
355
344
322
233
117
138
245
333
376
386
390
395
379
367
380
394
375
358
374
381
375
375
377
373
368
380
395
389
372
371
381
377
369
357
299
192
155
278
360
380
374
380
395
392
378
381
390
379
372
380
379
366
362
375
389
390
384
379
380
382
382
383
391
385
362
325
254
134
161
298
374
381
373
377
393
402
394
380
380
386
385
382
378
366
357
365
384
395
380
365
370
389
386
379
387
378
356
344
302
189
162
290
356
377
389
382
377
394
400
381
374
387
390
385
380
377
367
361
369
376
371
369
377
381
375
376
378
362
349
358
338
248
157
281
335
375
404
379
358
383
398
381
377
386
382
379
378
374
372
372
370
367
370
380
381
372
371
383
382
360
344
354
351
292
181
148
273
329
370
402
377
361
386
393
381
384
384
371
370
372
367
375
386
378
370
374
378
374
370
373
385
390
371
351
350
350
308
203
136
263
328
360
389
386
384
394
390
382
386
382
374
375
372
370
383
386
375
375
377
370
368
373
377
383
388
380
368
369
360
312
216
111
233
316
351
377
391
396
394
389
384
380
380
387
385
370
372
382
375
364
372
378
373
373
376
378
378
377
376
379
384
370
325
236
82
186
295
355
376
385
385
387
393
389
374
377
391
386
368
366
376
373
368
370
370
370
373
377
377
376
370
369
375
373
360
337
264
141
271
360
382
378
373
383
398
393
375
375
389
385
369
365
374
381
381
376
360
349
358
375
382
376
365
368
373
355
334
332
283
113
244
343
371
375
373
378
394
394
379
377
386
383
379
378
379
381
381
377
362
343
348
369
382
376
367
368
374
353
321
322
288
91
207
300
353
380
377
371
387
392
384
383
388
382
385
387
381
371
368
369
372
369
369
369
370
374
374
369
374
364
335
325
286
148
248
338
378
368
362
382
387
381
390
394
384
383
384
376
364
360
361
370
386
393
374
359
371
377
370
366
365
350
340
280
187
316
371
358
359
381
382
378
396
396
380
375
379
376
374
374
369
364
378
395
380
358
363
376
372
364
355
348
342
272
110
252
343
365
375
381
365
372
397
394
372
376
384
378
382
391
385
368
362
376
378
365
364
376
377
368
352
340
331
261
152
269
348
388
382
357
364
395
395
382
383
381
368
366
374
379
365
347
353
365
367
374
389
388
370
354
337
315
237
160
273
354
374
362
364
385
396
395
387
375
361
357
359
368
361
348
358
368
367
380
399
385
361
356
341
285
152
252
322
363
374
375
386
395
386
380
376
374
376
379
369
368
390
388
368
375
382
364
351
352
314
218
121
214
308
361
377
387
385
375
376
384
384
387
382
365
372
397
390
360
360
366
360
344
308
230
195
291
355
386
386
377
378
378
377
375
365
348
358
377
376
360
360
372
365
309
215
152
252
329
372
394
403
404
398
381
361
360
372
384
390
386
371
351
299
194
275
339
379
403
414
403
392
402
414
409
394
373
331
261
174
236
288
330
357
370
379
382
357
311
258
203
234
236
224
231
285
311
324
332
342
352
353
341
304
246
171
268
340
393
416
427
428
413
408
414
424
427
413
380
335
268
174
271
334
377
409
417
411
413
411
399
396
398
401
410
411
399
392
380
320
200
80
191
295
369
395
399
397
385
378
382
382
381
388
387
378
386
393
387
386
393
378
314
196
81
223
292
351
391
393
388
391
390
390
400
402
398
398
398
397
398
401
403
395
376
368
363
315
199
82
209
298
335
363
393
392
381
393
405
402
410
418
400
384
394
406
400
396
405
403
377
363
379
372
293
167
252
329
350
373
406
405
384
382
392
393
391
390
382
366
374
393
388
373
373
380
380
385
385
372
340
264
155
150
266
342
373
386
397
403
390
374
384
401
383
363
376
382
374
377
387
380
365
359
365
386
388
366
354
342
247
110
143
267
353
388
385
378
400
403
376
382
416
393
355
375
400
381
369
382
391
385
366
356
373
386
373
365
365
308
176
136
254
342
377
375
376
401
405
376
380
411
390
352
365
386
378
366
367
375
388
389
373
367
376
379
371
359
331
257
146
125
233
325
369
378
389
402
394
374
380
398
380
357
362
374
381
385
370
357
373
398
397
376
367
374
376
357
352
336
247
127
127
236
334
382
389
391
395
383
373
381
388
375
365
371
375
381
390
381
364
365
386
396
384
373
375
376
371
376
371
315
204
146
270
362
393
388
388
396
397
386
380
380
372
372
377
378
366
363
375
382
379
378
379
379
385
384
376
377
382
366
334
270
151
167
298
367
378
381
386
397
406
401
384
378
378
382
383
382
364
349
363
386
390
378
368
371
386
388
380
378
370
355
348
318
208
175
296
342
358
385
392
384
396
404
389
381
387
387
385
387
378
363
362
375
380
376
376
375
373
377
383
378
363
354
361
343
258
170
285
324
356
399
390
366
379
394
390
388
390
381
379
384
385
378
369
366
367
379
391
385
367
368
384
387
369
358
355
343
290
183
160
274
323
361
401
390
369
381
385
384
392
390
373
375
376
376
378
378
371
369
383
390
383
373
370
383
390
383
362
346
339
304
207
137
259
319
353
394
399
391
390
386
384
393
390
377
377
373
371
377
378
372
382
391
379
370
377
380
380
388
386
368
355
347
311
219
107
225
308
346
381
399
400
395
393
388
383
385
388
380
367
370
378
369
364
382
391
376
368
377
378
378
378
380
377
374
362
319
232
81
188
297
354
378
386
385
392
403
392
373
380
392
381
363
369
378
367
364
377
380
372
370
375
375
374
372
373
378
374
358
325
251
154
282
362
378
374
374
389
404
394
374
380
393
382
365
369
378
383
385
381
365
353
362
372
374
373
367
371
378
364
338
318
262
127
258
345
365
375
381
385
393
396
388
385
386
380
372
372
381
391
396
386
363
343
350
367
373
373
369
373
376
359
326
314
270
97
222
307
345
375
386
379
385
398
398
390
384
380
377
381
381
381
379
378
371
360
360
365
369
373
380
376
373
358
336
325
271
165
260
333
369
373
370
382
394
391
392
395
382
379
383
379
368
364
364
369
378
382
371
364
373
384
378
363
351
353
345
266
88
199
318
369
362
366
384
379
377
395
399
382
380
382
378
374
373
367
362
379
395
381
367
374
385
380
362
349
354
346
250
113
265
356
370
377
382
370
373
393
389
375
382
385
381
388
397
382
364
370
386
382
370
377
387
382
365
350
346
325
227
171
290
353
381
381
366
371
388
388
382
385
380
371
379
384
379
364
361
367
369
369
379
394
387
366
354
342
303
199
176
276
349
374
369
366
378
394
398
388
374
369
366
363
371
371
363
366
369
367
375
391
379
359
358
340
272
160
262
330
362
368
375
393
395
381
381
386
374
368
381
381
379
387
386
368
368
371
360
354
354
311
208
141
229
314
364
383
390
380
364
376
392
383
378
382
379
377
388
387
366
360
363
362
348
308
229
210
304
359
382
380
370
369
375
376
372
367
363
364
367
369
368
371
380
371
309
213
169
252
327
378
395
388
387
392
381
368
372
377
373
380
390
385
361
304
200
296
356
373
384
403
406
396
407
418
400
379
367
334
265
196
242
285
334
366
370
377
387
359
302
246
213
230
228
227
210
262
293
308
326
351
356
339
324
295
242
172
254
324
374
407
426
420
407
414
429
429
420
404
374
335
263
160
237
321
369
401
412
420
422
405
388
392
408
411
411
404
391
385
368
301
185
85
254
356
395
394
391
387
384
382
375
374
383
381
377
387
387
374
369
381
372
316
203
91
259
331
392
396
379
383
389
384
385
399
404
399
387
387
397
399
387
377
374
384
373
309
192
276
329
358
391
391
377
389
405
396
399
419
415
387
386
400
403
395
394
392
383
375
378
354
281
174
229
325
360
370
392
401
388
382
394
398
392
395
387
366
371
395
390
375
373
377
377
380
374
357
332
269
166
273
348
376
384
389
400
390
370
383
408
392
368
375
377
372
380
386
382
369
356
353
375
383
366
352
341
251
119
182
297
352
374
382
381
394
391
371
384
415
392
362
387
405
380
369
382
395
390
367
349
369
394
381
368
364
312
185
175
287
340
357
369
380
395
393
379
385
402
381
361
386
398
379
366
369
379
394
393
372
369
383
385
375
366
344
267
151
146
257
331
358
372
390
397
392
383
387
390
379
373
377
382
388
390
374
361
379
402
394
373
367
373
375
368
367
348
250
122
128
245
341
381
389
395
397
386
383
385
385
381
376
371
373
390
398
383
360
363
384
391
376
368
369
369
370
384
380
318
204
143
268
358
390
393
396
398
395
389
385
384
381
376
371
373
372
370
375
374
367
374
382
378
380
379
368
368
377
370
342
280
162
166
292
356
367
383
398
401
400
396
390
385
382
377
377
380
364
347
363
382
380
378
376
372
378
388
382
372
363
354
353
332
225
175
293
335
345
381
406
398
392
397
396
389
385
377
379
387
378
363
365
378
379
379
381
370
363
381
397
382
364
359
366
347
263
169
283
327
349
395
405
385
381
391
394
395
389
376
374
386
391
383
370
366
367
380
394
383
363
373
394
388
378
374
360
335
281
172
158
271
320
357
402
403
383
381
384
390
400
393
374
372
384
390
387
374
365
368
382
392
387
379
373
375
383
392
376
342
322
295
205
133
249
312
349
392
403
394
388
385
390
403
396
376
373
382
383
379
371
367
383
393
380
376
387
379
364
378
392
374
341
328
306
220
101
222
304
341
377
399
396
393
396
397
394
389
380
375
373
378
374
358
359
386
395
378
372
381
376
366
378
389
372
354
347
314
228
78
195
304
352
375
390
392
395
405
396
377
380
389
377
368
376
375
357
358
379
385
379
378
375
367
372
379
379
373
367
353
316
233
166
288
360
376
385
390
394
399
388
376
385
400
388
371
374
379
378
380
381
371
370
379
375
367
372
375
371
372
368
347
312
240
132
259
342
362
381
400
393
385
392
394
392
391
387
376
373
382
398
401
391
370
359
368
375
372
371
372
372
370
364
345
314
246
92
217
310
344
374
399
391
384
403
409
390
377
377
377
377
385
392
393
389
377
362
361
373
373
372
382
384
369
354
345
327
250
165
270
335
363
379
384
392
401
396
386
384
379
380
384
382
375
374
375
376
372
372
373
372
376
387
387
366
349
357
344
249
90
209
323
368
366
377
392
387
377
389
393
382
384
388
378
373
371
367
363
376
388
379
372
378
386
383
364
348
361
341
230
114
271
366
375
374
383
377
377
388
386
379
387
388
382
385
390
372
361
376
390
383
374
380
385
378
363
356
355
315
197
179
304
356
371
375
377
382
384
378
380
387
379
375
384
386
371
364
370
374
373
371
380
386
375
360
358
346
285
184
278
343
371
375
375
375
384
390
386
377
378
378
364
368
377
375
373
372
369
376
383
368
355
359
340
255
163
264
330
364
369
372
387
388
378
385
396
380
365
380
395
387
386
385
374
370
366
356
356
355
308
147
233
316
364
383
388
375
360
374
394
380
368
383
392
382
381
382
379
367
359
361
351
309
227
108
224
317
365
383
380
363
359
366
368
369
373
376
365
355
365
379
379
375
363
307
210
190
265
334
385
393
374
372
381
383
381
385
375
354
366
393
390
359
298
111
209
312
366
367
371
400
413
407
411
412
382
363
363
336
264
219
256
286
340
374
373
375
386
352
291
237
218
226
225
230
228
264
286
311
343
350
323
298
272
226
165
306
345
379
407
410
404
421
438
429
409
391
364
329
256
143
300
358
383
396
414
424
405
389
401
415
412
407
398
389
382
357
278
163
207
330
388
387
380
381
388
384
373
374
382
378
372
380
380
368
364
375
365
306
191
219
305
385
396
371
374
386
378
375
391
403
395
381
379
391
390
374
364
373
391
374
294
177
253
320
352
385
388
373
385
399
387
385
409
412
389
386
399
400
391
388
387
387
384
373
341
274
176
207
324
373
369
378
398
393
383
391
393
387
389
385
370
376
395
387
375
382
391
389
380
360
350
338
276
171
266
351
381
375
375
397
395
371
378
404
392
370
376
380
378
384
382
381
384
378
367
375
378
368
361
347
260
135
193
304
350
367
377
377
385
387
372
379
405
390
372
396
408
384
374
383
396
398
377
359
380
403
386
367
366
326
206
201
309
343
354
374
380
384
387
387
390
390
377
379
405
407
382
369
374
384
395
389
379
385
397
383
366
366
356
280
156
177
288
344
357
376
391
390
387
394
393
382
379
391
396
391
390
388
374
369
379
390
390
382
372
371
372
372
376
347
243
117
153
273
350
371
382
396
395
388
387
389
385
391
392
379
380
395
395
379
365
364
376
386
377
367
365
367
374
384
374
311
197
151
279
355
375
384
399
398
389
387
389
393
394
380
367
376
379
373
370
368
367
377
389
381
374
370
364
367
375
367
340
279
162
156
283
350
361
382
402
401
390
389
393
396
388
372
370
377
366
352
362
375
377
384
391
378
371
382
383
374
362
355
356
336
231
152
277
338
350
382
414
403
387
389
394
394
384
372
372
379
375
364
365
375
377
383
389
370
358
385
408
388
367
363
366
348
262
145
267
333
360
395
415
401
385
387
393
393
384
373
370
381
392
390
377
370
369
376
387
377
363
383
402
389
381
384
363
330
275
162
135
254
326
365
400
409
393
384
385
391
397
393
373
368
382
398
396
381
371
368
374
382
385
384
382
371
370
391
387
343
313
288
194
122
238
314
355
392
400
392
386
386
393
407
398
373
369
384
393
384
370
368
378
382
376
381
397
385
355
364
392
377
333
318
301
214
94
220
308
346
375
395
395
394
395
399
400
391
375
373
381
386
372
353
359
380
389
376
378
386
376
364
380
391
368
343
339
312
221
69
197
307
350
372
397
400
396
398
394
381
383
389
382
377
384
374
351
355
376
383
384
387
376
361
374
390
382
364
362
357
317
220
163
287
354
376
398
409
395
385
381
378
388
405
400
384
383
382
372
371
373
374
386
398
378
360
372
381
366
360
368
365
321
225
119
244
336
366
393
414
394
370
381
395
393
395
399
389
379
386
395
394
384
377
377
388
386
373
369
370
366
360
366
362
323
230
74
196
309
350
378
407
395
378
398
411
385
372
381
381
376
385
398
398
395
387
372
371
386
385
374
379
384
367
356
359
324
229
151
275
342
363
382
392
396
403
398
381
376
374
378
382
383
381
381
388
387
372
366
379
382
381
388
393
370
353
358
329
225
92
217
328
365
368
381
396
393
381
385
390
381
382
390
382
370
373
375
375
377
377
375
375
377
380
380
369
359
363
320
120
272
363
373
370
380
382
381
388
387
383
390
390
379
379
381
373
370
381
386
377
373
372
369
366
366
369
358
293
174
300
356
367
369
383
391
386
378
383
390
380
372
380
379
367
368
377
378
374
372
373
373
366
361
365
347
265
181
279
344
369
381
385
377
375
382
387
381
382
383
367
365
376
377
375
374
375
379
380
367
355
357
329
236
163
262
330
365
373
368
374
376
380
391
405
389
368
375
393
387
381
383
384
383
369
357
354
345
290
136
229
316
362
378
381
373
364
379
397
382
370
385
397
386
375
382
388
374
354
352
347
299
211
104
224
321
368
388
385
365
356
362
365
369
386
391
370
352
368
388
378
357
345
298
205
203
281
347
389
389
368
366
378
388
395
396
370
347
368
398
385
341
280
126
218
313
365
370
374
403
420
416
412
400
373
362
362
329
251
152
232
272
297
345
381
376
374
382
348
286
236
177
223
235
237
240
281
308
322
301
273
249
205
278
313
342
378
395
396
410
422
416
398
379
348
309
236
266
336
361
376
403
418
405
396
406
411
405
401
393
389
379
346
260
146
291
370
381
373
375
385
389
376
376
384
380
366
371
374
370
373
375
359
288
165
176
273
369
394
372
371
376
375
373
385
395
395
384
380
381
382
373
364
373
390
365
275
158
218
299
344
380
388
375
382
395
381
375
395
404
393
392
399
396
389
390
391
391
384
370
338
269
164
313
372
364
366
393
398
385
390
390
376
376
378
373
384
395
380
374
395
412
404
380
359
361
353
274
161
250
350
382
365
362
397
406
376
374
392
383
366
371
381
386
386
375
377
400
404
388
378
377
375
374
352
262
148
295
354
371
376
372
385
394
378
374
389
384
375
394
401
387
377
376
391
403
390
375
389
403
382
364
365
336
225
205
316
353
366
385
383
373
386
395
386
376
377
390
405
398
379
368
375
387
394
384
382
399
403
377
355
360
360
291
166
207
319
357
363
383
393
384
387
404
394
376
383
403
400
387
381
377
375
382
380
376
384
394
384
370
367
368
368
339
241
118
192
310
359
359
373
396
396
387
391
390
385
396
398
382
381
390
383
374
376
369
369
382
385
373
368
370
375
373
356
299
192
173
300
359
362
373
396
396
386
385
392
397
399
382
366
378
384
370
369
374
374
382
397
387
372
366
366
372
371
356
332
268
152
152
281
353
364
378
398
397
385
387
396
400
389
371
370
379
371
357
359
370
378
394
404
386
369
375
383
379
365
354
349
325
219
127
259
345
363
384
409
399
386
389
394
390
381
375
377
376
375
365
363
372
377
386
391
372
359
384
407
390
369
362
360
342
257
110
242
338
369
391
412
402
387
389
389
384
383
378
372
374
388
389
380
377
374
372
379
374
367
387
404
386
379
382
360
328
270
110
234
331
374
394
403
395
388
387
386
387
391
378
365
375
394
398
388
381
369
366
374
385
388
387
375
365
384
386
346
314
283
105
225
321
368
389
391
391
389
387
389
400
394
373
366
382
391
384
377
371
366
371
373
383
398
390
361
360
384
376
338
321
295
197
86
211
312
358
377
389
392
391
391
393
400
393
376
373
382
383
370
360
363
373
377
375
380
388
384
373
378
383
366
345
344
313
205
60
189
301
349
372
398
403
392
388
388
385
387
393
385
379
383
375
357
362
375
378
380
385
374
365
380
390
378
361
361
365
322
211
150
275
346
374
402
412
389
375
379
378
384
405
403
389
390
388
372
366
369
372
389
397
374
357
373
383
362
352
367
374
327
214
100
226
331
368
393
409
386
360
376
389
386
395
406
395
385
389
388
377
372
377
389
395
388
372
367
370
362
352
363
370
320
214
58
176
308
359
376
398
387
366
387
405
385
375
389
388
375
382
392
389
387
390
379
377
394
391
375
374
381
365
359
359
308
203
134
272
347
361
375
386
387
395
401
389
381
376
373
374
381
380
381
392
394
373
359
380
394
384
382
388
370
357
355
299
87
213
322
357
361
373
389
389
386
392
393
376
372
384
384
370
373
388
391
378
365
367
377
375
372
374
370
366
358
288
124
257
344
362
364
376
381
385
391
390
385
385
388
380
375
379
386
388
386
380
370
366
361
359
362
370
377
356
271
153
275
346
367
367
377
390
389
381
386
393
381
371
378
379
376
377
379
378
375
370
364
364
365
365
369
341
247
163
276
347
370
378
387
383
373
379
390
384
383
386
373
364
370
371
372
378
381
381
379
367
354
346
307
159
259
329
363
371
365
361
372
387
400
407
397
377
372
379
377
375
380
390
387
370
349
339
317
253
126
225
312
354
365
370
376
378
389
396
388
379
387
394
387
375
378
388
375
350
343
327
269
100
213
307
360
386
391
374
361
363
367
378
395
398
380
360
370
384
367
342
329
284
192
284
354
386
385
370
369
378
389
399
397
375
358
377
394
366
319
264
132
223
301
355
376
384
400
414
413
403
391
375
371
361
309
230
144
229
281
306
342
373
376
374
377
345
289
236
174
226
247
251
248
277
269
242
283
309
343
371
377
382
392
395
384
363
323
268
194
304
344
365
396
411
401
395
402
406
403
399
390
383
366
320
233
130
245
341
379
378
376
390
398
385
377
388
387
372
368
371
379
386
374
342
262
138
241
345
390
386
379
374
376
381
388
393
397
393
379
377
384
384
376
376
379
348
256
136
265
332
378
389
381
386
393
382
376
390
399
396
397
397
394
395
396
393
386
382
373
341
258
138
278
350
360
365
390
398
393
399
393
370
369
374
377
388
394
378
377
400
415
405
381
367
375
355
256
138
227
336
374
361
359
397
410
386
380
388
374
363
367
376
388
388
368
371
401
411
392
376
376
379
381
347
249
274
356
379
377
374
391
402
384
370
378
383
380
384
386
383
378
369
382
401
394
378
382
392
376
367
366
331
225
190
309
361
382
397
387
377
389
397
381
374
385
396
392
383
370
365
372
390
395
382
380
396
399
376
358
357
353
291
170
219
331
364
368
389
396
382
388
404
391
377
390
403
389
376
370
368
374
390
385
373
383
399
394
382
370
363
352
327
240
123
220
337
367
350
365
397
399
390
393
390
379
389
393
380
381
384
372
373
388
379
369
385
396
386
378
380
374
359
343
292
186
194
321
371
355
363
394
399
388
390
391
389
385
377
373
385
386
369
369
379
379
385
400
394
378
371
376
379
367
346
323
248
134
156
287
362
372
380
395
389
385
394
399
391
379
374
378
385
379
364
360
371
381
396
402
388
371
371
379
383
370
353
341
304
198
121
250
346
370
383
397
391
388
398
398
387
383
383
383
382
379
370
360
371
383
387
386
375
367
379
394
385
371
361
351
327
242
103
233
336
366
382
398
397
393
397
390
382
391
394
380
373
386
386
377
380
381
373
374
378
372
382
393
383
377
374
351
326
260
97
221
330
370
381
390
394
395
393
382
382
394
391
371
372
387
391
387
382
370
364
378
387
384
382
377
370
380
377
347
322
274
91
210
323
374
381
382
390
393
389
382
392
394
380
371
377
380
381
383
373
358
365
382
387
388
386
371
366
377
375
349
332
287
73
193
308
365
379
383
389
390
387
388
395
395
383
376
375
371
372
374
373
367
372
378
379
383
388
382
373
373
367
361
355
305
184
53
172
287
347
371
395
399
387
383
388
388
395
396
383
368
375
377
375
376
379
375
375
373
370
376
388
383
368
362
367
365
317
195
134
260
336
368
393
400
384
378
388
383
385
397
390
376
387
394
377
368
371
373
378
378
364
362
379
383
368
356
365
365
315
200
90
217
330
367
379
391
381
367
382
388
381
387
395
389
386
391
381
365
363
374
383
383
375
366
368
376
370
358
361
359
301
194
51
167
307
362
365
381
379
364
382
401
388
383
392
387
372
379
383
373
372
384
381
376
387
388
373
375
381
367
360
352
282
118
259
343
357
369
377
374
386
401
398
391
383
370
368
379
380
373
384
392
374
358
379
396
385
380
381
366
357
347
271
71
191
303
347
356
367
380
388
391
396
393
377
365
377
387
373
372
390
398
378
358
364
378
378
374
371
362
359
347
265
111
228
314
349
362
374
382
385
387
390
383
381
387
387
378
382
396
402
389
376
368
360
358
363
368
366
369
349
254
123
233
324
365
370
372
384
384
383
389
394
382
375
382
388
387
385
380
382
379
366
356
367
371
364
360
328
229
134
255
343
372
373
381
385
379
385
394
386
382
389
386
371
366
366
374
385
384
377
375
362
344
323
274
146
250
329
359
367
365
365
380
400
404
402
401
390
373
370
374
379
384
390
384
363
338
314
272
203
122
223
301
342
355
367
384
395
396
393
393
392
387
390
392
383
372
373
367
346
328
296
224
96
192
284
344
376
391
385
371
366
372
385
394
398
393
375
366
365
356
342
324
265
161
267
341
372
377
377
374
377
384
391
393
385
375
379
375
346
308
260
125
216
281
335
377
387
386
394
399
396
392
383
374
344
282
209
129
209
274
299
321
352
368
371
368
338
285
220
123
161
214
244
251
241
273
297
329
344
350
361
369
358
330
284
213
258
319
356
386
398
388
386
393
401
406
398
380
369
341
274
189
296
365
384
383
399
412
394
380
389
393
383
376
372
387
394
364
309
224
112
205
305
371
392
388
375
380
398
399
397
398
396
379
376
385
393
389
378
363
324
233
118
220
309
366
386
384
387
392
386
385
396
400
400
398
394
392
399
397
385
378
380
373
335
238
114
217
308
354
369
384
387
394
408
401
377
374
378
380
388
392
383
383
393
395
389
377
378
379
337
230
298
352
359
365
391
400
391
394
394
379
370
368
370
383
388
370
370
390
393
378
370
372
375
375
329
226
247
342
375
377
377
391
399
386
375
383
392
386
377
372
377
376
366
378
396
384
365
366
373
372
374
368
315
206
284
354
384
398
391
380
389
390
381
383
399
397
379
367
365
363
370
390
396
381
371
377
384
379
372
363
346
280
164
202
317
358
369
390
398
386
385
394
390
386
397
397
377
370
370
367
377
392
391
377
380
390
395
394
383
361
345
320
235
117
215
336
368
348
363
398
402
391
393
389
378
381
384
376
378
384
375
377
387
380
374
385
396
393
391
390
373
348
335
286
176
198
328
374
354
361
395
403
392
395
390
374
370
377
379
386
386
375
375
379
379
383
393
393
382
376
384
381
362
342
317
230
167
293
364
372
379
393
388
389
401
399
380
373
379
386
388
384
373
367
376
383
388
389
385
375
371
379
382
371
353
334
279
169
142
258
342
367
385
392
385
388
404
401
388
386
389
389
383
385
377
365
375
390
384
378
378
376
373
380
381
373
360
339
306
214
122
239
328
357
371
390
394
394
401
393
389
403
404
384
378
388
385
372
379
388
378
379
384
378
375
382
382
377
365
342
316
241
103
222
324
354
365
379
393
402
397
382
387
404
401
379
375
385
386
383
378
368
373
393
395
377
372
379
383
380
368
348
325
257
77
195
312
363
368
373
389
400
393
381
386
397
390
378
373
376
383
388
370
350
370
400
396
377
372
376
378
378
369
355
336
269
61
169
290
355
372
376
385
389
388
388
396
398
392
379
369
366
381
391
380
364
375
390
381
374
383
383
371
366
369
367
349
282
147
263
336
367
387
391
382
385
398
399
400
400
378
359
369
388
391
388
386
380
374
367
366
381
390
373
362
366
368
352
292
122
239
324
361
381
389
384
391
402
396
390
396
376
361
385
399
382
376
380
377
372
361
358
368
387
385
370
363
358
344
289
83
208
321
359
362
375
387
387
393
391
386
384
377
374
387
396
379
363
364
374
375
371
363
363
373
385
386
367
356
339
273
161
294
352
351
367
381
375
383
398
395
391
389
379
373
383
383
369
365
376
377
375
380
379
369
378
387
374
358
337
259
100
230
327
351
364
373
374
385
401
402
398
391
373
367
383
382
368
370
378
374
368
384
392
382
380
380
360
350
335
253
151
273
340
359
367
378
390
396
392
390
385
370
375
390
382
367
377
388
376
364
371
380
384
386
372
345
341
336
255
85
194
286
340
362
373
381
380
376
380
384
383
383
391
385
381
391
398
386
377
369
359
364
381
372
345
347
336
241
95
194
293
353
371
369
372
375
379
387
391
383
379
387
390
389
384
380
382
381
362
357
375
373
348
338
306
103
215
319
370
369
369
378
382
386
393
386
378
389
392
377
365
367
382
390
381
369
367
355
322
288
232
120
228
321
352
361
370
378
389
402
400
394
397
395
378
369
380
390
386
383
372
347
320
281
219
149
117
212
286
330
358
371
389
400
394
384
391
393
383
383
395
389
367
355
352
338
312
256
170
88
166
260
327
361
380
389
376
365
372
380
380
384
393
378
352
344
347
343
312
232
125
236
312
345
368
381
375
368
371
374
379
389
383
367
351
332
306
253
103
199
254
311
364
379
368
371
381
389
393
381
358
320
257
194
113
178
246
274
293
323
351
357
348
312
260
195
103
141
188
221
226
208
306
319
329
329
309
278
279
332
364
372
368
377
388
398
401
384
359
345
307
216
133
241
334
378
383
403
422
407
388
391
399
394
380
370
387
390
340
258
171
256
338
387
391
378
389
413
411
398
397
395
379
375
383
392
393
376
340
286
198
275
345
376
382
381
384
388
395
400
401
401
393
386
388
398
387
371
374
379
364
313
210
261
342
377
380
378
386
406
405
391
386
385
383
387
392
394
393
382
369
373
381
384
367
305
202
247
322
361
374
383
385
393
405
403
393
386
374
368
381
392
384
383
384
375
366
369
369
370
360
304
197
309
358
375
380
385
389
389
388
397
402
394
376
367
376
378
372
383
392
377
362
361
363
368
377
364
292
179
247
331
373
392
391
382
380
383
388
400
408
394
375
369
371
370
370
385
394
383
369
368
372
381
385
373
343
264
146
283
347
369
390
400
388
377
383
395
402
400
388
375
374
381
380
380
386
391
388
382
381
387
399
392
369
348
314
219
313
365
355
368
401
403
387
390
392
384
381
383
377
379
385
386
383
380
380
383
386
388
389
394
393
373
345
331
278
157
314
367
354
364
399
405
394
397
390
370
369
387
385
379
383
385
382
380
378
379
384
387
379
377
386
380
354
339
312
213
289
351
363
379
397
393
391
401
394
375
374
388
387
379
381
383
380
380
383
378
381
385
378
367
375
379
369
352
327
251
136
267
333
361
386
394
384
387
399
399
393
392
390
384
380
388
385
373
380
390
381
378
385
379
370
374
379
374
360
330
276
180
253
324
353
373
391
390
390
398
396
401
410
399
382
380
389
385
372
379
388
384
383
390
380
371
382
385
379
358
335
302
215
227
316
345
360
379
393
402
398
386
396
413
401
382
379
387
384
381
374
370
380
398
394
372
369
384
396
383
360
344
320
233
68
184
297
347
358
368
387
401
397
386
391
401
397
381
376
375
386
394
373
353
376
404
395
371
366
383
392
383
365
352
326
241
150
269
337
362
372
384
390
392
395
400
400
395
382
366
368
389
404
387
367
379
395
384
370
377
382
375
370
369
359
328
247
129
240
323
360
386
393
383
390
405
405
402
401
381
359
370
392
397
394
389
384
379
368
366
384
392
373
360
365
358
326
255
106
214
310
359
381
390
389
398
408
402
400
397
371
361
387
399
381
381
389
384
372
362
360
377
394
386
370
363
351
324
259
74
186
300
352
357
373
395
400
395
390
396
393
369
366
390
397
378
370
375
379
377
369
363
365
378
388
388
369
351
324
250
143
262
333
342
361
390
394
384
391
398
394
381
372
380
394
390
376
369
372
378
380
381
369
362
381
393
377
355
325
243
78
189
298
342
362
379
386
392
398
397
396
393
376
371
392
395
375
363
368
373
382
391
382
373
383
384
356
339
326
248
109
240
328
362
368
380
397
399
384
385
394
380
372
391
391
368
363
370
372
377
381
380
384
395
371
327
324
329
250
55
161
261
328
354
372
387
387
373
377
392
387
379
388
387
378
377
381
375
377
375
363
374
393
363
319
324
322
225
76
163
257
331
367
371
369
367
375
389
389
379
378
383
382
380
376
375
380
379
361
364
383
363
321
309
275
78
168
281
359
367
359
368
381
385
389
382
377
383
384
375
368
376
389
389
371
365
368
347
299
250
189
86
191
300
340
352
370
383
386
388
386
384
391
391
376
373
388
395
385
368
353
338
308
250
173
96
187
262
325
367
379
382
388
380
373
384
386
372
371
385
381
360
342
338
322
282
209
121
67
139
246
321
346
364
383
375
359
363
367
358
360
375
364
340
334
338
323
271
181
104
206
275
314
355
379
371
363
360
353
362
384
378
354
340
326
290
217
78
169
221
278
337
361
354
358
366
379
391
370
335
299
243
177
96
138
199
240
266
298
324
332
317
273
222
167
78
117
158
184
184
159
216
278
317
327
336
362
378
379
373
347
322
307
263
164
286
347
366
392
415
408
396
396
401
394
375
362
374
369
303
200
204
297
365
383
376
393
417
411
397
396
391
375
372
376
380
384
366
313
236
151
229
316
366
379
372
371
385
399
398
395
397
388
376
383
390
374
364
380
377
341
271
171
216
321
373
381
374
376
386
398
399
396
389
386
388
392
401
401
378
360
372
389
382
347
269
169
292
357
377
376
378
393
399
398
400
396
383
375
384
396
397
399
387
368
369
377
375
366
340
273
164
262
335
371
376
376
383
394
397
397
399
394
381
374
380
382
382
391
390
378
373
372
365
363
370
350
265
156
205
299
357
385
388
382
375
378
394
405
398
385
380
385
384
380
372
380
388
391
385
377
371
372
380
375
337
244
246
333
369
390
403
394
371
374
402
412
396
383
384
387
391
390
379
373
385
400
393
381
381
387
383
372
356
304
191
283
359
366
378
405
403
380
385
404
399
389
392
386
378
387
397
386
373
381
396
390
382
382
388
384
368
349
324
259
134
287
354
356
371
404
406
393
396
398
382
388
404
390
368
376
393
388
380
377
381
383
383
376
373
381
373
343
331
298
193
267
333
353
377
399
398
393
395
393
383
390
399
386
366
375
390
387
384
380
374
381
389
375
362
373
374
359
345
314
220
259
325
360
383
394
387
384
389
393
399
397
384
374
372
383
388
384
384
385
378
382
387
376
366
375
378
369
356
319
243
253
325
359
379
387
385
385
389
392
408
410
387
376
380
384
384
381
382
384
386
386
383
376
375
388
388
375
355
329
279
184
227
313
350
370
379
385
396
394
385
401
414
398
380
379
382
381
383
380
378
385
388
381
368
374
394
401
379
351
337
309
207
180
285
337
359
370
383
398
400
389
395
405
397
383
375
374
388
398
384
369
381
389
381
368
373
390
401
381
355
342
309
207
142
254
323
354
374
387
391
399
401
399
396
396
384
371
373
392
407
394
378
378
385
381
373
374
384
386
378
365
345
300
207
117
223
308
355
388
400
387
390
405
403
396
397
384
371
375
391
396
397
388
378
378
378
373
384
391
379
362
362
345
303
219
85
186
291
356
387
396
391
390
397
397
403
404
381
372
390
391
378
388
393
383
378
375
371
383
394
378
359
354
345
312
230
147
265
340
360
373
394
395
381
383
402
402
376
371
394
394
376
380
389
382
380
377
372
371
377
377
371
358
346
313
229
110
216
306
335
357
388
394
379
380
398
398
377
370
384
396
391
384
383
377
378
389
386
363
355
374
385
368
344
311
226
57
145
257
322
353
376
390
393
391
384
384
388
372
371
395
403
384
369
365
373
392
397
370
360
382
383
350
330
313
233
76
198
295
345
361
379
400
402
379
380
400
384
367
390
401
381
364
361
364
383
392
377
377
390
363
318
316
318
231
34
125
224
303
341
366
391
396
376
381
407
394
368
378
389
379
372
369
364
374
378
370
377
386
346
303
312
300
56
131
222
305
358
375
370
366
377
397
392
377
374
375
374
371
371
372
379
374
360
367
378
347
304
285
235
61
132
238
335
362
351
354
372
378
379
379
376
374
370
368
373
385
391
377
359
357
368
343
282
215
144
57
147
263
321
343
366
375
368
365
370
379
382
377
369
373
387
389
371
350
339
332
298
222
134
64
146
232
316
369
372
366
365
363
365
375
373
360
358
363
357
346
335
320
293
237
157
83
114
228
310
326
343
375
374
355
357
358
344
342
347
342
335
333
316
267
194
116
87
172
230
277
337
370
365
360
356
345
353
373
366
345
333
303
235
148
51
125
172
231
296
331
343
346
347
361
378
353
311
278
225
69
93
142
198
239
266
278
285
274
227
179
49
89
121
137
134
108
215
254
270
292
331
346
337
323
298
271
258
211
233
301
333
366
390
394
392
395
394
385
365
349
345
329
257
152
252
334
366
373
393
410
401
392
396
390
375
370
371
370
372
351
283
183
276
344
374
367
365
385
396
387
387
394
383
369
376
382
372
371
390
374
311
218
280
352
378
377
368
369
385
399
396
390
391
390
388
395
401
382
371
385
398
372
319
232
257
339
366
370
384
394
386
384
398
402
388
385
394
398
401
408
393
376
379
385
378
362
323
242
217
311
362
368
370
391
405
395
383
386
387
384
385
392
391
389
391
392
385
390
388
368
363
364
328
236
266
344
379
386
388
384
382
392
394
380
375
385
392
394
388
376
372
381
397
406
394
370
360
364
367
321
219
213
315
368
389
406
403
378
373
402
409
385
379
390
393
394
396
381
365
379
405
406
393
384
374
364
367
358
286
157
248
347
374
387
411
407
383
387
412
409
396
397
394
379
384
398
386
369
381
401
394
384
386
380
371
364
349
311
228
254
339
361
383
407
406
391
395
404
398
402
412
395
369
376
394
388
379
382
384
384
384
377
370
374
367
338
317
273
166
241
322
357
380
399
401
391
391
392
392
398
400
386
368
376
391
390
387
377
371
384
393
373
361
375
372
348
332
295
190
239
324
366
380
385
388
389
387
388
401
396
379
373
375
380
390
392
388
376
371
383
390
372
365
380
378
365
351
304
211
239
326
369
381
379
379
385
385
383
402
405
380
374
380
378
382
391
387
378
379
380
373
369
382
394
385
369
353
321
247
219
308
356
376
374
375
391
390
378
394
408
393
381
378
375
378
390
386
381
385
375
361
368
385
399
391
367
345
333
282
169
180
277
338
364
370
376
397
401
385
388
401
394
382
375
375
384
393
389
382
381
371
364
371
383
393
395
373
348
336
290
174
145
248
318
351
374
387
396
401
400
391
387
386
382
375
376
388
398
394
383
371
371
378
382
381
389
393
380
359
337
284
178
109
213
297
348
385
397
385
389
402
396
384
390
387
379
377
381
390
397
386
369
374
384
383
385
392
382
367
357
340
289
186
67
159
268
349
388
391
377
377
388
392
398
402
391
386
386
378
377
395
395
376
376
383
381
388
391
370
347
346
340
299
199
108
225
328
366
369
372
375
370
379
406
410
383
378
389
382
372
389
397
382
376
381
379
376
370
359
347
345
339
298
201
74
167
276
328
348
372
380
368
373
398
401
377
365
382
390
381
385
391
380
374
384
385
362
350
363
370
355
334
294
201
105
210
289
334
364
380
383
381
382
382
379
364
368
392
399
386
381
374
371
390
396
364
353
377
379
347
324
297
206
55
145
239
311
351
372
390
397
379
378
396
378
360
384
403
392
379
370
366
384
393
375
369
376
357
321
317
296
192
83
171
265
329
363
389
398
382
385
410
393
361
373
394
391
383
374
363
372
381
375
372
363
331
306
306
261
100
187
280
346
375
375
366
377
396
391
374
372
375
374
376
378
376
373
369
362
363
360
335
300
261
187
104
198
299
348
349
349
362
370
372
380
379
370
363
367
381
389
382
361
345
352
363
337
267
182
105
107
212
288
331
357
363
355
351
365
377
375
364
360
373
375
368
353
336
332
328
283
188
97
103
190
291
351
355
354
358
359
363
370
365
358
353
341
333
334
327
300
255
186
105
53
88
194
271
291
322
367
374
357
360
361
351
344
334
325
327
319
270
191
112
64
65
129
178
232
305
347
350
356
359
350
352
363
350
326
301
242
152
74
77
116
170
237
285
315
322
313
325
348
323
273
235
182
46
84
145
194
211
211
218
218
179
138
60
75
81
80
234
273
283
273
262
242
216
246
290
328
351
358
364
374
374
363
347
325
298
266
201
287
341
368
388
395
384
386
396
391
376
375
371
358
349
323
245
140
219
305
353
365
372
386
389
378
382
395
380
363
371
380
376
382
391
356
268
166
221
309
358
378
372
363
376
391
389
386
392
388
377
379
388
383
382
396
391
351
281
190
303
342
363
392
398
376
372
393
398
386
389
397
395
393
393
392
382
384
380
369
352
302
208
283
346
356
368
400
410
386
370
380
387
384
389
399
397
391
390
391
393
395
383
360
359
358
305
200
233
329
371
381
392
397
389
383
378
371
374
385
390
393
394
384
374
380
401
412
398
368
351
356
354
292
185
288
360
383
401
411
391
377
391
396
379
378
391
388
387
394
385
366
375
400
411
405
387
363
351
360
347
255
210
319
371
389
406
408
389
389
407
409
395
395
395
380
382
394
387
369
378
392
391
393
396
378
360
359
346
287
188
221
323
367
389
403
402
388
393
407
404
398
401
396
380
383
390
382
379
383
381
380
388
383
371
371
365
335
299
237
222
321
366
381
393
399
395
394
397
398
394
390
388
385
386
387
386
389
380
369
383
393
377
363
378
373
345
319
267
164
222
327
373
374
373
391
400
393
391
398
392
379
384
388
385
388
400
396
373
364
380
389
375
373
385
377
360
344
289
180
215
318
369
372
365
377
396
389
377
394
399
380
384
387
376
384
402
394
372
371
375
372
373
386
387
370
359
354
309
206
197
290
354
376
363
367
394
388
367
382
400
388
383
382
370
374
389
384
380
383
369
356
370
386
387
366
353
346
323
241
172
264
336
366
363
368
395
399
376
378
392
386
380
377
377
380
384
381
383
383
365
360
373
384
386
376
358
343
328
263
139
143
240
313
345
361
376
392
400
394
383
379
378
377
377
379
384
384
386
384
371
365
377
385
382
388
387
372
349
329
269
154
102
200
283
331
365
377
374
387
400
391
376
379
382
380
377
377
384
399
386
363
369
386
388
386
389
382
365
349
331
271
158
137
241
327
372
370
355
366
389
393
388
391
393
385
378
369
379
402
397
373
371
383
384
388
385
362
341
342
331
271
160
81
187
302
359
355
347
358
370
383
400
403
387
378
379
370
370
390
399
383
370
373
378
377
365
347
337
341
329
267
159
126
240
313
336
351
365
363
373
399
402
374
362
378
383
372
375
393
384
368
373
378
361
351
355
359
346
322
262
164
72
158
245
307
350
364
361
372
391
388
371
358
369
387
384
376
385
383
371
381
386
359
352
369
371
341
314
262
167
90
174
270
339
362
369
382
380
376
385
373
363
380
393
388
386
382
371
379
385
369
361
363
352
325
306
250
46
113
222
311
355
375
384
370
371
394
388
365
375
389
389
388
382
366
366
376
373
361
344
326
312
282
202
62
149
247
322
364
370
356
360
379
383
375
377
377
376
384
386
371
362
361
358
351
340
325
294
225
130
78
157
248
318
345
348
354
359
367
378
381
369
362
374
386
376
361
351
345
344
344
315
239
139
67
75
153
237
307
344
355
353
355
364
372
368
357
364
372
361
348
340
333
324
306
244
143
59
66
141
238
304
324
347
365
362
362
365
360
360
356
331
317
326
313
269
210
134
61
31
134
199
234
291
349
363
355
359
362
361
355
329
308
301
271
199
116
58
38
72
113
173
250
300
317
334
344
341
341
338
313
273
220
148
74
28
56
102
164
217
255
268
259
268
290
265
205
156
110
12
38
88
128
137
129
141
154
128
94
236
279
303
306
316
332
337
328
312
280
234
189
224
297
345
368
370
367
378
393
387
372
372
361
334
306
272
196
246
314
356
380
386
377
372
385
397
380
362
371
381
375
371
364
313
217
256
323
367
377
370
370
378
377
379
386
381
364
363
372
374
381
387
365
313
233
255
317
355
391
397
370
365
389
391
378
386
398
388
375
374
377
381
381
365
348
323
261
244
319
347
369
401
402
376
371
389
393
382
390
406
403
390
386
388
394
387
365
348
354
342
270
197
306
355
371
390
400
386
376
376
382
386
385
387
393
397
392
386
389
400
405
385
358
352
359
336
253
255
348
373
385
403
398
379
381
387
383
384
388
380
380
393
393
379
379
392
401
403
387
362
355
354
320
217
286
365
383
389
397
390
384
396
399
386
385
389
380
380
390
388
377
377
378
384
395
399
374
356
354
336
256
145
194
304
368
385
387
389
384
389
401
398
383
379
389
392
388
382
375
379
383
376
377
388
387
371
365
362
336
275
192
208
319
370
376
379
391
394
394
401
398
379
373
389
402
397
381
377
388
384
369
377
390
380
370
379
372
342
304
232
204
321
369
364
364
388
404
398
394
397
387
376
389
401
395
389
395
397
375
364
376
391
385
380
382
368
351
333
267
151
185
294
356
363
357
375
399
391
375
389
397
387
391
393
381
382
399
392
371
368
375
380
385
384
373
353
351
350
286
164
163
258
339
368
356
363
393
385
361
378
396
387
386
387
375
374
382
376
371
381
375
368
373
378
364
344
345
347
298
187
144
237
323
360
355
360
390
391
368
375
388
379
378
385
384
379
372
367
374
383
374
369
372
374
368
356
346
335
303
216
121
219
300
335
345
360
382
394
389
382
382
377
373
381
391
388
376
375
377
376
374
378
379
376
380
373
356
333
300
229
176
258
309
343
355
361
381
399
393
381
379
379
380
382
383
384
388
382
373
375
381
382
379
382
374
355
333
300
228
113
199
290
349
352
340
366
398
395
380
383
389
385
373
369
380
395
391
378
373
378
378
380
376
358
342
334
304
224
61
142
258
335
341
333
359
384
386
383
388
388
381
374
369
372
385
392
382
368
368
375
374
361
344
339
337
306
221
89
195
279
314
337
356
363
373
395
396
375
366
378
384
372
372
386
383
365
368
375
364
353
350
351
338
298
214
113
195
273
332
351
346
367
397
391
367
361
379
389
376
370
382
385
374
375
375
358
356
362
359
330
284
206
51
119
225
316
345
345
364
377
371
373
376
377
381
377
370
379
384
376
372
369
360
358
356
345
315
263
182
69
171
275
329
351
360
350
347
373
384
378
378
376
370
376
381
363
354
362
363
353
336
324
298
227
131
106
195
276
332
348
337
336
356
372
380
383
374
366
378
380
355
341
354
363
345
323
308
263
166
73
108
186
270
323
340
341
345
356
372
380
369
365
380
383
355
339
351
355
336
311
271
187
88
99
177
265
317
336
347
356
358
360
357
356
367
370
348
334
342
336
301
255
185
89
29
90
174
238
277
326
357
351
344
347
347
351
348
323
308
309
281
219
153
86
31
73
122
166
239
305
326
328
334
336
339
335
304
275
251
198
122
63
37
53
109
177
231
261
282
293
296
292
275
242
188
120
62
33
14
47
97
143
177
191
191
197
209
182
119
70
46
13
41
61
62
64
81
99
80
241
243
253
275
283
269
248
211
231
295
328
335
341
360
374
365
349
344
325
283
242
199
261
332
371
374
363
369
388
394
374
361
369
370
353
334
305
240
205
280
343
379
378
367
368
369
372
376
372
362
361
362
363
367
357
319
258
178
207
292
344
380
387
368
364
382
381
366
375
392
387
369
363
368
377
372
349
321
278
202
285
343
372
388
382
369
376
397
396
378
387
409
408
388
382
385
391
383
354
340
338
301
213
268
331
361
382
385
374
375
389
398
391
383
386
397
401
395
392
392
396
392
373
351
355
353
301
204
219
328
360
364
383
386
376
382
396
393
387
385
380
379
392
395
391
387
384
389
389
374
362
359
342
278
172
256
355
374
365
376
383
378
387
394
387
381
387
383
378
386
389
386
380
372
376
385
387
367
354
347
312
213
282
360
374
365
373
381
381
392
393
376
369
384
394
388
378
377
384
383
372
372
380
379
366
360
353
323
243
142
299
357
365
364
376
386
391
397
394
373
365
384
404
401
382
375
387
388
375
375
383
378
370
372
361
330
278
189
290
347
360
363
381
393
399
396
395
385
377
387
403
402
388
384
389
385
374
376
389
388
378
372
354
333
305
228
254
331
359
361
371
390
392
383
394
396
386
389
398
390
385
388
386
379
374
377
386
387
374
356
339
336
323
244
217
312
360
356
361
384
380
366
385
397
384
386
396
385
374
376
373
373
382
378
377
375
363
349
336
337
328
250
195
297
346
347
356
380
377
364
382
394
380
380
396
395
381
367
361
369
384
385
377
367
361
358
345
338
320
251
149
175
269
317
333
349
369
376
377
388
394
382
375
387
404
398
375
362
371
385
386
377
368
366
371
359
338
307
244
159
134
214
279
328
344
350
372
393
397
391
384
381
384
395
399
386
374
376
386
385
375
367
368
372
359
336
301
242
162
81
144
240
324
342
339
371
401
391
371
379
395
390
379
381
383
379
382
388
382
373
370
369
363
351
335
303
248
165
86
196
291
323
334
368
389
375
361
374
394
389
374
374
380
381
383
384
374
371
374
369
358
346
336
313
256
165
52
135
220
278
322
356
363
365
375
381
375
372
381
389
387
380
381
378
367
372
377
368
354
344
337
314
251
155
76
142
221
298
333
339
362
389
379
361
367
385
391
381
376
376
375
370
371
367
357
355
352
337
302
229
136
83
170
263
307
324
352
369
359
363
380
386
377
363
356
362
370
366
360
349
349
357
352
327
279
196
107
120
206
272
311
332
331
336
364
383
383
373
354
341
351
361
351
339
342
352
353
335
307
250
154
71
65
128
206
274
307
312
325
343
361
378
383
365
349
359
364
336
322
346
365
344
307
272
200
97
58
122
203
270
306
319
323
336
358
374
370
365
377
371
336
325
354
361
317
262
206
122
39
56
116
202
262
288
311
329
332
335
343
352
360
353
330
321
333
314
253
185
120
45
112
169
211
269
307
303
297
308
314
314
309
291
282
270
223
151
93
46
67
102
168
225
250
265
274
270
270
261
233
210
180
119
61
33
57
104
152
188
203
211
213
201
175
145
100
45
20
17
49
80
101
117
128
126
124
96
48
16
12
16
21
31
52
63
223
265
284
297
313
327
317
296
281
254
208
204
283
333
346
346
358
375
376
360
353
355
340
307
274
227
230
305
360
372
363
362
367
368
369
368
368
371
363
352
341
309
255
193
256
319
358
376
368
361
373
373
358
363
385
387
375
366
368
370
356
325
286
227
240
330
367
368
367
366
376
389
384
367
378
401
401
381
376
380
385
379
357
336
308
238
212
297
352
372
366
364
377
394
394
383
376
385
396
392
382
384
386
385
386
370
348
342
320
244
292
338
350
365
371
373
388
404
397
383
384
387
384
383
385
391
386
378
381
376
359
350
347
310
224
224
335
358
348
361
378
378
386
399
391
382
387
388
381
384
392
395
383
368
368
372
368
355
345
329
270
162
246
339
357
348
362
378
380
384
389
382
378
386
391
389
389
392
392
385
371
367
367
368
359
349
334
292
200
252
326
351
353
365
378
383
386
388
380
377
383
393
401
393
383
385
390
382
376
372
366
364
360
340
299
231
233
310
352
365
367
375
390
394
390
384
379
382
395
405
393
374
382
393
387
379
378
374
365
360
336
297
248
168
202
293
352
367
365
373
388
393
395
393
381
384
398
401
385
373
380
392
385
374
377
374
359
347
332
305
261
178
170
272
338
354
359
371
376
377
393
395
381
386
401
394
374
371
378
387
385
375
374
367
355
346
335
318
277
183
144
247
314
335
352
369
364
361
386
395
380
385
403
397
377
368
368
375
387
388
373
359
355
356
341
323
283
184
116
213
281
317
343
356
357
361
386
399
386
377
390
404
400
379
360
366
389
389
372
354
356
364
344
316
275
181
155
237
307
337
345
360
378
388
390
384
379
382
400
410
389
360
365
388
386
365
352
357
360
343
311
256
178
87
182
285
329
343
372
387
373
360
376
399
391
382
391
388
363
367
388
383
367
361
358
354
341
309
251
178
36
124
229
292
329
368
375
351
338
368
402
395
374
379
387
375
372
381
377
373
372
362
349
336
309
257
185
78
150
222
291
342
352
348
353
363
376
380
378
385
393
387
374
369
366
371
376
364
346
328
306
263
184
96
157
237
295
325
353
370
357
351
369
381
379
379
379
370
360
358
361
358
353
349
332
300
251
167
68
114
184
246
297
339
356
345
354
375
375
355
348
348
350
351
352
347
335
339
356
339
289
219
132
78
125
192
253
297
318
338
362
377
373
356
334
325
333
345
341
329
329
343
353
324
260
177
89
70
129
196
245
283
319
339
348
364
375
357
336
343
350
331
317
338
355
330
276
208
123
42
69
131
192
247
281
292
304
332
362
368
360
359
353
325
313
337
333
274
200
139
64
65
127
184
217
244
268
280
294
320
332
329
319
301
292
292
254
178
112
65
66
109
139
184
219
219
223
245
256
252
242
228
224
203
145
82
43
26
62
99
136
159
177
186
180
177
162
137
128
108
60
27
53
87
116
123
124
127
108
75
60
43
18
25
40
51
68
81
72
55
38
13
227
235
250
247
224
218
274
304
313
325
334
336
330
324
316
286
241
203
252
318
350
356
359
365
363
362
364
370
369
352
327
296
248
184
201
270
322
361
369
364
369
371
358
361
378
385
379
371
362
347
318
279
236
295
341
350
361
369
367
371
372
361
370
386
384
371
370
368
366
359
340
309
259
254
338
366
359
363
378
383
375
368
371
384
388
373
363
370
371
371
381
367
332
304
258
232
303
345
366
371
377
392
399
383
372
381
392
386
371
371
380
377
371
379
374
345
322
309
254
290
333
342
364
385
386
390
399
389
379
387
391
387
387
392
393
377
364
367
369
357
338
322
289
215
195
301
339
341
365
387
384
377
384
390
390
389
385
391
404
404
392
377
365
364
361
360
350
331
299
242
150
188
285
336
349
362
377
381
375
375
388
396
388
384
398
407
393
381
383
383
373
359
354
355
344
306
246
173
265
336
361
358
364
383
386
379
384
387
379
384
405
398
370
372
395
392
374
362
354
352
350
313
245
173
245
326
358
355
360
383
396
389
383
377
379
394
403
386
367
378
399
389
364
361
356
349
344
319
256
181
215
294
334
351
363
377
382
387
382
375
386
404
397
374
370
386
395
381
364
362
355
347
345
324
279
207
178
253
304
342
364
364
361
377
383
377
386
401
391
372
369
377
382
387
381
363
348
348
349
325
289
229
123
140
217
281
326
350
352
354
376
387
379
372
382
389
389
378
363
367
385
383
360
342
349
351
322
282
230
128
97
179
263
313
336
352
363
373
376
373
368
370
383
401
391
357
354
379
374
351
343
350
349
320
272
207
126
126
225
289
325
358
365
354
348
369
390
381
371
391
392
360
355
376
373
359
355
350
343
323
267
186
114
71
159
233
296
344
349
330
330
363
401
391
367
374
385
369
362
374
371
368
365
350
335
314
261
183
112
90
153
234
302
326
330
337
354
375
383
371
370
380
376
366
363
361
362
361
348
328
298
255
193
119
58
92
162
238
292
329
344
337
345
370
370
355
362
373
364
349
347
351
345
340
332
298
246
186
113
66
104
173
243
302
328
328
344
368
360
336
336
349
350
344
346
344
328
330
340
305
229
153
88
60
114
179
241
289
326
353
362
352
341
331
329
334
346
343
334
323
328
331
285
190
105
70
119
170
236
296
317
318
337
359
355
334
333
344
335
316
316
316
284
218
135
60
70
112
173
224
242
254
287
332
353
340
328
324
308
288
286
264
200
134
83
68
110
141
167
191
210
237
275
287
275
262
249
235
214
167
100
62
42
70
81
108
131
131
141
169
186
180
169
156
149
124
73
32
23
56
70
83
95
101
101
101
86
60
59
55
29
64
61
62
68
47
15
15
201
244
257
257
260
271
277
271
254
212
183
249
302
331
338
338
337
339
343
343
334
305
264
223
199
264
327
357
361
366
369
358
359
366
365
359
348
324
290
248
203
230
284
324
360
370
359
362
373
366
365
370
363
357
358
345
326
311
282
241
198
297
344
359
371
373
361
358
366
374
378
373
355
350
360
357
350
356
336
284
237
251
326
369
380
382
386
380
363
359
375
388
381
364
359
368
364
359
373
365
317
274
241
222
289
333
372
394
390
386
385
371
364
377
386
388
386
381
375
361
354
367
371
347
309
275
226
245
306
333
368
394
388
371
370
378
385
384
380
390
405
400
378
361
357
361
362
354
334
293
242
178
234
307
336
359
380
381
365
358
381
404
392
378
391
405
389
372
372
376
368
353
343
340
315
257
181
214
299
338
347
358
376
374
363
377
394
384
377
392
391
366
365
386
387
369
353
340
340
331
276
182
187
273
322
336
349
374
382
371
368
372
374
385
397
384
363
373
386
377
356
352
347
338
333
285
194
222
287
327
352
372
371
366
362
364
377
394
393
376
370
378
381
368
354
355
347
336
322
287
216
137
103
170
245
310
355
368
361
358
361
366
379
390
381
368
367
370
374
377
370
355
336
332
320
282
228
167
138
216
287
339
359
359
360
364
363
363
366
366
368
368
360
363
377
371
346
329
331
322
281
227
172
113
189
259
309
343
356
361
359
354
350
350
354
376
381
357
349
363
357
341
337
339
325
283
219
153
81
151
215
274
320
339
343
345
355
369
360
352
375
388
361
347
360
356
349
348
338
321
286
211
125
94
151
226
286
310
318
331
357
384
376
358
366
375
359
354
365
359
350
345
331
310
275
202
115
46
87
162
235
279
307
326
344
365
377
367
358
356
354
356
363
354
345
337
324
298
253
190
121
49
99
168
233
280
306
315
338
369
367
344
340
354
357
353
346
342
329
315
292
242
177
119
53
100
167
231
274
295
327
358
355
332
332
349
352
349
347
344
323
304
290
238
152
90
56
103
164
227
276
311
328
332
332
334
334
337
346
345
332
304
283
264
207
110
49
59
96
164
226
254
264
294
328
336
316
312
324
318
291
264
238
199
139
69
48
95
146
169
187
224
274
299
285
267
268
259
231
202
167
112
71
45
58
78
97
117
136
165
202
211
196
187
176
158
127
83
45
41
58
67
65
70
95
115
115
101
89
78
62
29
37
41
43
49
56
43
19
22
232
275
283
275
275
284
286
276
260
220
194
270
319
337
342
344
335
333
332
322
309
287
246
203
207
282
344
360
350
359
373
364
354
350
341
335
330
304
267
237
225
291
344
371
365
350
362
379
379
369
361
349
347
354
339
315
304
268
203
190
278
342
372
377
372
364
362
363
374
378
373
361
355
360
350
338
344
325
264
208
228
300
357
382
380
377
370
359
354
365
376
381
379
369
358
347
342
356
354
315
256
204
248
301
353
382
380
366
358
359
370
374
371
380
392
379
360
350
351
359
355
332
288
231
174
248
297
340
373
376
359
347
366
393
389
371
377
387
376
364
368
370
365
348
326
301
260
193
234
286
323
350
365
363
354
369
390
382
371
376
375
362
365
377
374
362
348
327
309
285
219
196
260
301
328
352
362
361
365
371
369
373
383
376
363
365
368
357
350
350
336
314
288
226
133
216
278
321
350
356
350
354
362
368
378
385
379
370
364
357
351
350
351
335
306
272
220
149
95
173
253
319
358
354
344
347
359
368
376
374
369
364
359
356
365
365
348
318
295
266
222
159
104
70
143
226
303
350
356
347
346
352
358
360
355
356
357
353
355
372
363
335
313
295
273
225
162
106
114
185
257
312
338
346
343
340
343
344
341
354
367
355
349
356
345
331
322
309
277
228
158
95
80
130
195
259
302
329
337
339
348
347
340
359
376
355
344
350
341
334
331
309
276
226
151
78
74
138
209
260
301
322
335
352
354
351
362
365
346
344
357
347
330
319
295
263
215
142
70
39
97
159
215
264
299
316
336
355
364
361
345
334
345
360
346
322
305
283
247
193
130
60
99
151
209
254
281
313
350
364
350
334
335
349
353
340
324
303
270
228
173
111
45
84
147
200
240
286
329
342
333
330
338
342
341
334
325
296
251
205
151
81
45
90
143
192
236
275
297
310
316
315
314
318
314
295
255
211
169
118
46
45
86
129
162
193
232
268
280
264
257
267
262
229
187
147
106
67
40
70
91
117
154
192
209
199
186
188
182
154
116
77
41
28
41
51
64
79
93
116
123
116
108
99
85
60
27
36
30
29
41
59
64
50
38
36
87
149
194
200
188
187
198
195
182
171
129
196
249
275
279
274
266
266
263
249
233
199
149
119
131
223
298
319
318
331
340
324
316
311
302
290
273
232
192
161
139
207
294
343
343
339
362
376
360
346
340
332
329
325
292
254
229
182
202
271
325
348
352
360
371
373
368
362
356
351
345
341
319
294
282
248
181
235
298
332
346
359
367
359
358
362
363
364
363
354
341
329
319
316
295
240
177
236
300
336
350
357
352
346
359
367
362
362
368
360
347
345
345
340
318
272
211
153
224
291
336
354
353
342
350
374
378
364
362
361
357
359
366
362
351
325
280
230
182
207
271
318
342
351
354
365
378
373
365
363
357
351
361
367
357
344
327
287
244
206
237
281
316
344
361
373
370
361
362
369
364
358
357
354
339
335
329
299
254
210
150
201
257
303
332
350
362
362
354
358
369
371
365
356
343
337
338
329
299
252
201
146
106
173
245
307
327
330
345
357
358
359
362
362
359
348
344
352
350
325
283
242
200
155
101
150
228
293
315
318
327
341
353
357
353
350
348
343
345
358
347
315
279
242
206
163
101
114
179
244
284
308
315
323
338
349
346
345
352
342
338
345
332
311
288
254
207
159
98
116
181
241
285
301
308
324
336
336
347
357
338
330
336
325
307
291
253
201
150
93
69
131
195
247
276
287
306
319
332
352
352
329
325
335
321
296
273
238
193
140
86
91
139
194
238
259
280
305
334
352
337
317
324
334
313
280
254
220
178
125
74
130
183
220
252
289
322
334
321
312
321
319
296
271
244
198
147
98
71
125
167
214
258
287
298
300
301
299
291
272
256
226
171
114
75
104
149
196
228
249
260
254
249
246
234
211
178
129
83
46
77
121
156
182
192
181
176
181
173
144
109
72
64
93
108
113
107
104
105
98
81
123
160
185
189
178
173
177
174
165
154
221
243
250
259
254
242
244
245
232
218
192
149
212
277
292
303
323
320
303
298
295
284
274
257
213
173
175
241
288
317
343
359
351
339
331
325
317
309
293
258
220
196
212
250
286
330
356
354
352
354
344
335
337
331
314
292
270
245
200
220
259
291
330
343
336
348
359
347
339
345
342
333
324
313
290
245
183
212
265
299
325
333
336
353
361
354
348
344
340
344
345
331
311
274
209
144
253
290
320
341
354
359
357
360
360
343
330
343
345
323
303
276
220
158
215
263
310
349
367
360
347
353
363
348
334
341
337
315
295
274
226
170
175
239
292
332
355
353
338
341
349
347
343
340
332
315
298
273
229
178
96
151
223
266
294
324
336
334
335
340
340
339
334
327
323
308
273
228
180
134
96
132
194
234
262
289
312
327
341
343
336
330
324
320
321
305
271
228
181
135
105
99
150
199
238
260
281
307
334
338
334
327
314
309
313
297
267
232
184
130
96
108
163
208
231
253
286
307
312
325
328
308
298
303
285
258
230
182
122
80
124
166
197
223
250
264
280
311
321
300
289
288
268
238
209
169
118
73
118
157
187
209
226
262
299
303
287
280
271
243
213
182
148
109
63
109
143
170
195
235
269
273
266
261
243
211
187
159
122
81
97
128
156
187
218
234
229
220
204
176
154
135
93
78
107
130
159
180
169
157
153
137
115
94
82
100
110
99
93
98
88
160
165
151
185
208
226
235
218
209
221
220
201
184
206
249
282
286
272
269
271
263
251
238
213
167
207
270
307
302
300
310
300
284
286
282
253
216
187
207
270
301
299
311
329
315
299
305
305
286
261
238
209
214
261
288
299
316
330
329
324
314
302
297
283
258
238
213
253
284
307
319
324
339
347
318
287
290
288
257
231
203
193
240
282
312
317
313
332
343
316
287
290
291
258
220
187
214
259
295
306
302
308
315
302
293
297
291
261
223
185
131
176
217
259
280
285
292
297
289
288
291
279
258
228
191
157
115
96
139
180
216
242
260
289
301
289
280
271
259
250
229
198
163
118
112
153
179
202
236
275
293
289
275
257
248
246
227
195
161
117
123
144
176
216
234
245
263
269
251
241
239
214
181
152
111
86
113
154
184
182
191
228
251
243
229
213
186
159
134
101
85
120
139
142
162
203
222
221
207
179
149
129
107
83
79
93
103
135
169
184
184
174
145
114
94
77
64
87
124
146
136
123
111
87
61
163
173
187
179
206
207
228
226
208
209
202
221
222
236
260
254
232
231
228
202
208
227
247
267
274
267
248
227
212
190
192
223
246
259
283
296
261
216
204
196
213
239
247
270
289
259
213
205
205
193
225
234
247
255
236
216
215
208
87
115
162
195
210
228
233
215
210
209
195
168
137
111
97
129
150
174
212
228
214
200
189
174
159
141
119
99
113
144
182
206
208
196
178
170
163
141
111
100
130
135
146
173
187
177
171
158
128
97
114
98
96
132
159
164
155
131
101
84
77
81
105
120
131
121
91
70
83
89
90
84
116
131
151
154
138
123
115
102
102
135
146
127
112
103
93
115
118
109
99
97
104
105
