# Supplementary material for: Evaluating flow modulating treatment response in intracranial aneurysms using black-blood MRI in vitro
Source: Commun Med (Lond). 2026 Mar 27;6:170. doi: 10.1038/s43856-026-01413-z (PMC13031954; doi:10.1038/s43856-026-01413-z)
Supplement: Supplementary file 14 — Supplementary Data 11 [file 43856_2026_1413_MOESM14_ESM.zip › Data_Sup_Figure_5c/pump flow rate 0 mls/BB2/without device/23_BB2/2_vessel_array.txt]

122
304
428
436
140
208
263
270
237
174
100
106
247
339
394
432
443
410
367
294
180
88
221
385
459
458
463
475
461
448
430
353
166
312
425
452
430
427
440
436
105
248
377
426
430
433
435
142
307
415
438
450
470
463
459
475
476
454
446
426
311
151
175
328
421
448
464
476
456
434
454
478
450
417
420
348
187
193
335
411
434
451
462
447
427
439
463
448
415
428
373
201
187
339
406
414
431
462
473
463
460
469
454
432
434
372
211
151
322
414
415
419
465
491
474
457
454
441
432
431
353
192
101
258
401
441
440
465
469
434
420
434
432
433
423
319
149
162
324
433
467
480
460
424
428
455
450
426
383
254
74
194
328
431
476
470
451
463
477
447
370
270
70
163
287
373
407
416
415
391
328
31
98
171
218
239
155
221
264
273
246
183
98
120
265
350
391
423
442
429
386
293
168
91
244
402
454
447
464
486
483
468
428
342
225
179
333
430
442
429
441
456
448
431
441
447
373
207
119
263
382
420
427
436
442
448
448
430
437
476
433
259
93
177
327
406
429
449
462
452
449
470
470
446
445
421
291
128
220
349
414
442
461
467
448
431
451
473
445
410
411
331
162
226
351
412
436
454
468
461
435
439
466
445
410
426
364
182
197
343
409
419
438
477
491
468
461
471
451
427
434
361
186
150
321
414
416
425
470
489
469
459
454
429
422
426
334
167
103
264
401
436
438
460
456
428
427
435
417
418
409
297
135
178
333
427
463
478
456
426
439
461
440
406
359
236
85
201
330
429
481
476
456
469
484
441
347
242
133
73
168
285
372
409
413
408
385
317
205
103
30
89
161
214
228
211
169
115
108
177
241
266
267
247
194
109
152
291
363
390
420
440
436
397
295
165
109
275
421
448
441
470
494
491
474
423
327
217
204
355
436
438
439
459
463
447
432
435
434
362
208
142
291
392
419
436
457
455
445
440
424
428
462
421
254
91
207
355
410
426
452
466
448
443
463
460
433
435
412
276
113
250
373
417
436
453
455
441
433
450
462
435
408
410
315
134
251
369
417
438
451
463
461
436
434
460
439
411
426
349
159
215
351
414
431
451
486
490
457
452
470
450
425
427
342
162
162
326
415
423
438
475
477
455
461
463
429
417
412
310
150
112
277
404
429
432
454
446
432
451
451
419
411
391
271
198
341
415
451
474
462
443
461
473
440
397
338
213
94
204
324
420
482
486
465
470
479
431
331
218
114
64
168
282
367
403
402
392
370
298
184
87
30
88
149
200
210
199
159
102
131
208
270
288
270
246
204
122
186
323
385
409
437
443
431
395
296
168
134
304
436
447
442
479
492
480
467
416
314
203
109
231
370
435
436
445
467
458
437
432
433
410
330
194
167
319
401
420
448
472
463
441
436
427
425
436
387
240
222
376
422
434
465
475
450
446
468
457
425
421
397
263
103
256
388
428
442
449
446
439
440
456
455
418
406
412
303
119
258
378
422
442
445
448
451
432
430
447
430
412
425
333
140
230
359
415
438
459
480
473
434
435
463
447
421
413
321
153
180
337
417
429
445
470
459
436
457
469
437
414
395
288
140
126
295
410
423
424
446
441
437
461
462
427
412
376
246
219
351
403
431
465
468
461
473
473
440
399
324
184
103
206
316
410
477
493
471
464
458
411
316
200
89
55
167
282
361
393
389
375
350
273
160
69
95
144
179
193
186
155
83
158
237
303
322
289
251
203
121
209
349
410
443
467
452
420
383
291
172
153
319
444
455
456
485
482
463
458
416
309
191
133
253
376
430
431
442
459
447
429
436
439
394
291
167
190
338
407
424
451
471
458
445
445
440
430
413
346
214
230
384
433
447
477
478
458
462
485
464
422
408
378
250
250
389
434
449
453
445
444
457
471
453
409
404
409
292
256
377
420
439
438
440
445
434
433
440
421
414
420
314
243
364
410
435
455
470
459
422
426
457
445
419
398
301
199
348
416
424
438
462
449
424
441
463
444
418
382
271
137
311
417
417
410
437
439
432
447
453
435
421
368
230
84
236
365
401
418
457
471
463
462
457
437
405
316
158
117
220
322
410
470
490
470
457
442
392
301
182
57
174
288
357
383
380
370
336
249
134
52
103
143
164
179
180
152
66
87
109
95
171
250
321
353
313
257
191
105
217
358
427
469
490
457
417
374
285
168
169
325
441
464
469
483
467
453
459
419
308
183
148
273
379
424
430
433
441
437
430
444
449
390
268
138
209
352
409
424
446
451
447
451
458
449
438
408
319
184
99
241
385
432
450
474
469
460
480
501
469
423
404
358
229
109
254
384
427
443
453
448
452
471
485
454
406
404
395
270
117
263
374
408
428
438
445
452
441
443
442
418
416
407
286
106
259
366
399
423
448
468
462
428
428
454
447
423
389
281
218
356
412
413
424
455
454
421
423
450
447
425
377
259
147
323
422
410
397
429
441
420
418
432
440
428
362
220
80
248
381
412
421
455
467
448
438
441
436
403
302
138
126
243
347
423
466
477
462
454
436
378
283
165
75
196
299
353
370
374
372
330
231
111
107
141
158
171
172
138
57
88
127
116
98
179
250
322
362
327
262
182
93
87
225
356
428
474
489
453
422
379
277
159
193
337
439
470
477
474
454
456
466
419
304
178
162
296
388
429
439
434
431
430
434
449
454
394
263
123
231
364
409
428
447
440
439
456
461
444
442
420
318
166
117
263
388
420
440
467
457
454
486
502
462
425
411
349
209
132
275
386
413
428
450
451
455
473
487
451
410
407
377
241
138
283
377
396
419
445
460
463
450
453
447
424
417
390
255
126
281
371
392
419
450
477
476
444
441
456
449
429
384
258
97
237
365
410
408
415
451
467
435
423
443
448
430
374
247
156
333
428
411
393
428
445
418
404
423
443
430
351
206
75
252
391
431
438
459
460
432
423
440
440
390
277
123
127
260
378
444
467
462
449
448
437
371
263
148
95
220
306
343
359
365
366
321
215
96
98
133
160
165
153
116
53
98
139
127
67
109
189
254
316
354
327
268
185
91
118
246
359
420
460
467
443
429
386
269
147
105
229
361
440
467
473
460
445
461
467
404
288
168
186
323
402
436
453
444
429
426
430
437
437
388
261
112
254
373
403
431
461
448
437
453
450
426
431
426
321
151
135
289
392
405
433
465
452
444
476
485
444
422
420
343
188
153
301
396
404
418
446
447
446
462
476
444
414
410
358
208
163
306
390
398
417
448
462
459
448
455
447
422
417
371
222
154
302
380
396
423
456
481
481
456
454
458
443
425
375
237
114
260
376
416
412
417
451
473
450
438
444
439
422
365
233
172
345
434
419
398
427
447
425
412
429
441
415
328
187
82
254
393
446
453
463
456
426
423
449
442
369
245
105
114
259
391
455
466
451
432
436
435
364
241
128
102
226
297
332
351
350
339
299
198
87
79
119
160
161
131
91
84
124
148
120
66
118
209
278
326
349
322
275
199
97
147
272
373
423
452
453
440
440
393
260
136
123
263
390
445
459
464
451
445
467
461
383
265
155
207
347
416
442
459
451
429
424
428
425
413
367
254
103
107
275
380
398
437
479
462
439
445
441
412
414
413
312
139
149
311
396
401
437
480
463
445
462
473
435
415
417
333
163
167
321
410
414
426
447
441
436
449
465
439
413
408
341
184
178
323
406
413
426
447
451
446
440
454
445
421
411
353
199
168
314
389
407
433
461
474
470
456
463
458
430
413
362
219
123
274
385
422
422
426
448
463
455
451
443
422
406
350
215
189
352
436
429
407
421
440
433
428
432
428
393
304
169
96
249
388
450
456
456
452
433
431
451
436
347
219
101
244
383
445
459
451
427
420
422
354
222
110
96
210
276
327
353
336
306
269
184
76
60
111
161
155
112
71
116
149
153
116
71
124
235
315
350
354
324
283
208
100
161
296
393
436
456
453
446
445
392
257
133
136
291
418
452
447
448
447
447
468
454
372
255
150
223
370
436
443
447
439
425
425
432
423
398
345
234
96
124
291
392
409
442
482
468
441
443
445
416
401
389
286
122
170
328
407
413
450
489
471
448
459
474
438
409
400
310
142
185
336
423
435
447
451
437
432
445
466
444
413
398
321
170
185
332
420
435
444
447
437
435
439
459
450
424
404
337
184
166
315
398
419
441
466
463
451
450
468
461
427
409
346
199
122
279
391
424
428
438
446
446
446
456
439
412
401
336
191
199
355
437
438
416
418
431
436
434
424
413
383
288
154
115
245
385
450
452
442
453
447
437
438
417
330
202
101
235
366
423
446
459
436
410
400
336
205
91
89
185
256
326
360
326
278
245
171
66
51
116
162
142
92
58
77
137
159
155
123
82
134
260
346
369
364
336
290
207
96
173
315
412
451
463
458
454
446
388
259
139
145
314
439
457
440
442
443
452
468
454
378
259
148
85
232
393
458
439
424
424
422
429
441
435
405
335
216
138
301
411
431
441
461
460
444
444
453
430
402
372
262
111
191
340
417
433
459
480
471
456
457
474
449
408
382
287
129
209
349
427
449
461
455
437
437
445
465
453
417
388
304
161
197
342
422
443
456
453
434
429
439
462
461
433
401
320
175
162
320
404
422
448
474
463
441
445
470
463
439
416
334
176
119
282
394
422
428
449
452
437
439
452
433
420
414
324
165
205
353
434
440
424
422
429
438
430
409
407
387
275
120
246
388
453
445
435
458
461
437
417
394
316
188
117
246
361
408
435
466
451
408
376
311
186
94
173
247
323
359
321
265
227
155
60
125
152
122
75
104
150
160
156
134
95
66
164
292
365
374
365
348
293
198
84
86
198
335
430
465
467
459
455
440
377
252
137
165
337
448
457
443
446
444
450
464
454
382
258
138
99
251
415
470
432
413
425
429
431
442
445
415
331
200
152
314
430
451
433
437
456
456
446
448
434
409
367
248
105
206
348
422
446
454
459
467
466
451
460
449
414
375
275
121
236
361
418
445
463
453
443
440
433
449
455
425
380
289
153
224
358
414
432
463
466
443
431
433
452
463
442
397
303
161
183
339
408
416
448
482
469
444
449
465
461
448
421
316
157
134
296
401
415
420
453
461
443
443
445
428
432
426
303
88
216
355
428
432
430
433
437
439
424
403
411
387
248
119
253
393
456
446
439
463
466
433
402
377
298
162
136
267
372
406
426
461
454
403
351
277
162
104
178
248
311
342
315
258
202
129
69
123
132
103
64
133
163
159
156
143
104
102
209
329
376
370
360
352
293
189
75
105
233
359
445
475
468
453
453
433
360
236
122
197
355
445
452
456
459
443
443
456
446
374
242
115
128
282
423
457
422
422
447
443
430
432
441
418
323
181
174
333
436
448
420
428
466
474
443
430
429
418
366
234
219
353
420
442
440
441
467
473
438
434
442
421
377
265
257
368
406
432
455
448
446
442
413
424
449
433
377
275
259
374
403
417
461
473
451
433
423
432
452
440
387
283
223
363
411
409
444
484
473
453
454
454
442
439
409
290
162
318
412
410
408
447
465
455
453
443
417
430
416
270
102
233
369
423
418
426
443
446
441
423
406
417
375
210
125
268
400
456
452
451
465
459
429
403
368
274
128
145
282
387
417
424
447
444
397
333
245
134
110
190
256
295
317
305
251
174
90
66
108
112
93
59
85
154
178
163
156
140
105
137
248
354
390
372
357
352
292
181
71
126
267
386
452
481
469
449
450
428
343
216
103
224
365
432
443
466
469
441
436
450
432
353
217
91
167
306
410
425
410
438
467
449
423
422
434
410
303
152
209
353
420
423
413
439
480
480
439
420
426
418
349
203
240
367
416
430
430
439
469
476
434
424
441
424
366
241
276
380
404
425
445
442
445
438
406
413
447
435
368
253
288
387
399
416
458
468
449
434
420
420
439
432
372
259
257
378
413
411
440
472
467
460
461
444
419
417
382
257
185
334
424
415
400
434
458
461
460
436
403
415
390
235
113
255
392
425
405
418
446
450
440
424
414
416
352
177
142
289
408
453
457
460
464
452
433
411
362
250
147
286
398
430
427
437
431
390
319
219
109
104
201
263
286
298
294
240
150
56
56
96
101
93
85
159
195
181
160
142
102
165
268
365
404
388
363
348
287
174
70
148
298
404
453
482
473
450
447
424
327
199
95
113
242
374
427
436
462
463
431
429
447
422
332
198
77
192
317
391
399
408
448
463
433
414
420
432
399
277
121
243
367
399
397
417
458
480
467
435
426
430
409
317
162
113
272
389
414
421
435
449
469
469
442
436
443
415
339
205
138
298
398
418
428
441
438
441
438
417
424
447
427
353
229
155
302
391
410
427
453
453
443
440
430
422
432
423
356
234
135
268
378
418
425
440
457
458
464
464
434
407
403
355
226
192
339
434
427
402
422
450
461
457
426
395
398
357
208
115
271
409
431
400
408
438
445
436
422
415
401
324
162
160
302
408
447
453
457
461
451
438
412
346
223
141
285
401
434
427
433
424
382
303
195
86
98
207
267
284
290
279
218
126
49
94
97
85
82
161
212
202
172
149
101
189
276
366
416
410
377
350
280
168
70
178
331
419
448
477
477
453
444
418
319
187
93
129
264
396
436
432
446
447
422
423
443
418
320
186
207
324
387
401
417
446
441
410
404
424
437
390
254
100
119
270
377
388
396
438
473
466
444
432
434
432
397
287
131
140
304
407
415
420
447
465
463
457
449
450
437
395
312
180
162
315
412
430
436
439
437
439
440
435
438
441
413
339
213
169
305
389
422
441
447
441
444
450
441
432
435
421
346
216
147
267
367
423
442
444
448
460
471
462
429
414
407
339
199
196
336
435
438
410
420
446
457
445
416
400
395
332
186
123
277
410
433
405
405
431
442
433
422
413
382
295
153
168
301
401
441
444
450
463
460
442
400
315
195
134
282
398
425
422
436
422
369
278
172
102
208
264
281
286
260
187
103
94
96
94
173
225
215
188
159
99
118
207
292
375
424
419
387
350
274
160
64
215
360
432
446
465
475
454
434
408
316
179
84
155
294
418
449
428
425
430
415
417
438
416
311
170
224
341
401
421
429
435
419
398
399
423
437
383
237
88
135
286
380
390
411
460
477
447
429
431
430
419
385
277
125
166
320
408
413
426
460
471
451
443
452
446
416
378
305
176
180
327
412
431
434
437
438
437
438
440
438
427
400
333
205
180
310
390
427
441
437
438
450
456
443
433
437
423
339
198
158
275
368
425
445
443
447
467
476
454
427
428
419
326
178
213
343
432
440
419
425
447
454
433
411
414
399
310
169
137
280
400
431
414
410
428
440
430
422
412
366
263
165
295
397
441
437
444
468
466
439
383
282
166
132
280
391
409
415
438
422
348
247
145
114
207
253
270
280
241
155
76
69
131
206
236
216
195
165
97
136
227
324
399
428
418
389
346
265
156
63
121
245
377
438
448
457
470
454
425
396
314
173
70
195
328
429
451
422
413
426
419
413
432
412
299
148
124
259
367
418
435
436
428
417
407
404
418
427
369
223
82
151
305
386
398
428
473
470
436
428
438
419
399
375
279
128
179
325
401
408
428
464
464
435
431
447
429
397
373
312
179
195
331
404
422
425
429
437
431
425
432
427
415
396
329
193
196
324
395
421
426
426
439
456
451
437
427
436
420
324
180
173
301
382
419
431
434
449
472
476
447
423
435
418
310
163
128
244
362
425
429
422
430
449
452
426
411
425
399
288
151
161
291
396
429
425
418
428
438
426
423
415
355
233
166
299
404
448
438
442
468
465
432
367
260
137
140
286
385
397
408
435
414
329
219
124
121
200
238
255
265
228
137
93
174
239
240
210
191
160
91
146
248
358
422
426
410
390
340
254
157
68
136
258
375
440
451
452
466
457
415
383
309
166
63
227
347
422
438
414
411
433
430
412
423
404
283
131
157
298
386
416
432
434
427
425
423
413
414
415
349
206
76
183
330
394
402
436
470
458
433
440
445
414
392
370
272
121
200
336
398
405
433
458
449
423
427
446
421
394
381
306
159
215
341
402
413
417
425
435
423
413
423
421
413
397
313
167
214
342
401
411
414
424
447
452
439
428
420
427
405
302
158
185
325
397
410
412
432
451
468
467
442
417
423
398
291
151
136
270
382
420
416
423
430
443
446
421
408
421
386
266
178
313
405
433
434
426
426
432
421
422
414
342
208
179
319
422
458
447
444
460
454
421
355
245
116
161
297
382
395
405
423
399
316
203
108
113
189
228
242
247
214
131
48
36
24
112
206
261
245
216
196
152
83
159
267
380
433
423
410
395
333
239
160
80
145
268
376
440
453
448
465
461
410
369
302
168
65
243
351
410
428
416
416
440
438
408
412
394
269
121
184
321
391
408
424
434
430
434
433
416
414
406
330
191
217
356
402
404
435
462
450
436
449
449
418
397
363
250
105
235
364
408
410
434
450
437
421
432
448
426
407
383
278
241
364
412
412
419
429
435
420
412
422
422
418
393
282
229
356
406
408
415
439
458
448
432
427
416
414
388
279
187
332
404
405
411
439
458
461
460
440
410
403
380
278
131
281
397
421
414
426
432
435
441
422
405
405
366
250
188
337
420
436
439
430
425
428
419
419
405
321
185
78
201
347
439
464
457
448
450
444
414
341
224
51
181
303
377
399
406
403
378
304
193
99
176
226
239
224
192
130
52
56
47
42
25
129
223
268
254
235
214
150
70
185
287
386
430
421
416
406
330
224
149
78
161
288
383
439
451
444
463
463
406
354
289
166
128
250
353
405
424
421
420
440
437
402
403
382
255
113
191
321
386
403
423
437
435
437
432
412
414
402
312
175
239
367
406
407
432
454
450
444
452
445
422
402
347
222
270
388
420
414
431
441
435
429
440
448
429
414
370
240
267
386
419
414
424
434
437
425
418
426
419
419
383
248
240
361
404
408
427
456
465
448
433
428
411
405
380
264
187
329
403
410
424
455
466
456
456
438
404
391
371
271
125
282
405
427
418
432
434
432
438
427
406
393
347
233
196
353
429
436
439
435
429
433
427
418
385
287
157
79
217
361
437
465
467
452
444
439
406
315
191
64
197
301
370
406
408
383
353
286
176
84
161
228
239
201
159
115
63
65
56
63
45
89
147
233
272
263
253
230
156
64
117
219
309
391
431
426
423
413
334
219
131
63
194
320
396
439
450
444
460
463
408
351
275
149
133
264
366
409
425
425
421
435
432
400
401
376
243
100
186
316
390
408
426
438
436
439
427
404
412
400
298
160
244
361
410
416
433
451
454
454
450
432
416
399
328
197
144
284
393
421
420
430
435
437
442
446
441
423
408
349
210
133
285
394
414
411
428
436
438
431
429
426
413
413
368
223
102
251
367
401
408
436
463
465
447
437
429
407
401
376
252
199
336
404
417
435
463
466
454
452
432
403
392
370
259
138
292
410
431
422
436
439
434
436
425
409
391
330
209
207
355
423
429
441
444
437
434
429
415
366
257
132
88
223
353
422
461
476
460
442
433
391
282
156
80
203
293
361
409
408
367
328
257
152
84
148
222
234
182
125
71
72
60
64
48
99
165
244
282
273
254
229
163
66
142
246
331
399
437
437
424
409
342
225
113
104
234
348
409
439
451
449
460
458
417
359
268
129
154
297
392
419
424
423
420
434
430
405
405
372
230
85
197
334
411
424
426
433
436
440
425
398
409
398
286
146
137
248
360
421
434
440
450
458
459
444
420
407
391
312
180
153
285
380
417
430
437
438
442
446
444
430
415
402
329
191
141
295
388
406
414
435
436
433
430
432
423
410
410
357
203
116
277
381
399
409
438
457
453
442
437
425
408
408
371
232
94
235
362
411
417
433
458
460
448
443
424
408
405
363
230
173
318
414
429
424
439
445
435
424
414
417
401
320
178
95
227
355
413
425
446
456
443
426
419
411
360
240
108
229
341
409
457
480
465
439
419
364
252
134
99
203
280
348
399
399
356
302
219
117
93
136
198
218
171
106
33
72
83
63
49
34
112
185
257
294
283
241
212
164
74
151
266
354
408
445
446
419
396
349
236
105
128
260
370
420
441
454
456
460
454
423
367
260
115
189
340
418
422
418
420
420
434
432
408
405
361
217
80
103
234
375
436
431
424
430
434
440
424
396
404
390
275
134
150
267
374
434
448
447
451
455
454
436
412
404
387
299
161
167
288
372
416
445
450
446
442
439
434
424
416
404
317
172
161
304
381
404
426
444
440
427
424
429
423
418
416
346
181
141
307
394
400
410
437
450
442
435
433
424
415
414
350
198
115
278
388
412
410
429
449
452
443
429
415
416
412
338
187
212
345
413
420
422
439
445
432
407
398
423
412
304
145
121
250
361
408
427
449
459
443
412
401
404
359
231
128
242
338
403
452
473
462
434
401
335
226
124
112
202
274
336
376
382
353
286
182
80
97
131
170
192
165
102
42
76
97
74
38
21
132
211
267
305
292
236
197
162
76
156
292
383
415
443
448
416
382
346
235
100
144
278
390
433
439
447
455
456
445
419
360
241
105
227
373
429
418
411
414
419
434
431
406
394
339
201
78
123
282
411
442
424
419
429
433
440
427
396
393
371
256
120
169
305
399
439
446
447
452
453
451
433
410
400
382
285
139
195
314
380
422
451
456
448
439
434
431
425
423
405
306
150
197
324
383
409
436
450
442
429
422
426
427
428
419
328
158
179
334
400
401
412
438
449
443
436
433
427
421
406
317
160
140
311
398
404
402
423
446
446
437
425
416
419
403
300
144
239
361
410
415
420
434
438
426
400
396
426
408
277
138
271
371
417
435
445
448
437
408
397
401
351
215
145
259
349
409
442
455
452
431
389
312
199
110
196
275
330
354
360
347
274
152
97
136
153
169
157
97
56
84
109
89
44
23
64
160
238
273
306
304
250
198
159
72
177
324
407
418
434
449
421
381
332
221
85
157
298
409
442
431
431
449
453
437
406
337
211
92
110
255
385
423
408
403
408
414
430
426
401
375
309
182
153
319
421
425
407
416
430
432
443
434
399
382
350
237
110
196
344
416
427
428
442
450
449
453
446
413
393
370
266
121
225
347
401
425
441
444
441
437
435
436
423
416
393
290
132
234
349
393
415
435
440
439
433
428
427
428
423
403
305
138
212
351
395
400
411
430
450
450
440
435
431
418
385
287
140
163
326
396
399
398
421
444
448
438
429
424
419
380
264
118
252
367
409
418
423
425
425
422
411
412
428
383
241
148
282
379
431
445
435
432
433
420
411
400
324
185
149
265
361
419
436
438
440
430
388
297
171
99
187
281
336
343
341
330
257
132
102
144
152
152
140
70
90
108
94
53
27
80
185
259
283
308
312
268
204
151
63
80
207
350
422
425
429
451
435
386
315
199
68
183
324
420
443
427
422
447
456
436
395
314
186
79
135
277
388
414
404
399
402
409
428
425
404
369
288
165
182
336
413
406
399
419
427
428
443
439
406
382
335
218
100
220
367
420
412
415
438
447
444
459
456
415
384
354
247
109
246
373
415
417
421
428
432
433
442
443
419
396
368
266
256
365
399
417
424
421
431
435
433
433
424
406
377
282
238
355
391
405
415
419
445
455
442
436
432
411
364
267
186
331
394
403
405
418
441
446
439
437
437
418
358
239
113
262
370
410
425
428
420
419
424
431
436
427
349
206
155
281
380
442
457
434
422
434
438
432
396
286
143
142
263
370
431
440
435
432
425
384
287
147
92
188
292
347
341
324
304
233
121
107
155
146
135
115
49
76
91
99
89
56
21
96
195
268
292
307
308
269
199
134
59
112
240
358
421
433
435
452
438
384
295
183
63
218
351
420
441
433
426
448
459
437
391
303
172
66
159
300
396
415
409
403
397
408
425
426
414
374
277
146
206
346
407
404
410
426
426
420
434
437
416
391
326
197
234
373
415
403
412
443
447
435
454
456
413
379
339
225
253
380
413
404
410
425
431
430
443
446
412
379
345
243
265
370
400
417
419
413
428
435
436
431
414
391
354
263
252
357
391
415
419
413
440
454
438
432
427
404
353
258
205
340
399
412
410
413
436
443
434
434
438
416
347
224
132
277
377
413
427
430
422
418
425
437
445
417
317
176
168
285
380
445
462
441
430
436
441
435
379
247
107
141
269
380
440
453
445
429
408
367
267
129
105
202
298
353
345
306
269
202
110
111
151
140
114
86
55
79
84
93
85
53
12
117
201
270
300
309
295
250
178
112
57
151
267
355
415
448
446
445
422
364
272
170
69
117
262
376
417
439
449
441
450
455
432
386
299
165
65
186
332
410
420
421
416
406
410
422
423
423
380
260
122
231
360
413
414
427
440
427
414
420
423
420
399
309
171
253
376
413
400
421
456
450
427
435
437
407
382
328
200
124
264
382
410
397
409
438
439
426
438
440
406
378
335
226
121
276
373
400
415
421
420
433
439
439
433
410
386
345
245
109
266
361
395
424
427
416
440
456
438
422
416
400
350
248
219
348
403
417
412
411
437
442
424
416
423
410
341
213
149
296
387
415
421
425
426
423
418
419
430
402
296
156
190
300
388
443
456
447
441
434
428
419
351
213
157
290
392
438
456
455
424
387
336
236
107
132
219
294
348
342
290
235
175
104
139
128
91
64
80
82
98
92
57
14
60
136
214
273
305
315
289
235
162
95
54
183
290
359
416
459
454
431
398
341
252
159
80
145
303
392
410
434
461
453
447
442
421
379
289
154
217
364
417
413
419
425
420
421
417
416
423
375
230
92
128
261
376
414
414
429
444
436
419
407
404
416
394
280
137
149
278
384
416
403
425
460
454
421
417
414
401
387
315
175
150
285
390
416
399
410
444
442
422
429
432
405
387
334
204
145
292
383
405
414
423
429
439
438
442
434
411
394
345
221
127
276
364
394
422
432
426
448
458
440
417
406
398
348
228
226
350
401
413
414
416
440
445
420
396
402
400
334
198
158
311
401
420
417
417
427
429
411
399
409
387
278
139
212
325
409
442
441
445
449
433
414
397
321
186
180
320
402
423
448
455
418
373
310
201
151
229
283
335
333
277
216
156
91
126
116
74
89
89
109
110
71
24
71
155
241
289
314
327
300
237
164
93
46
93
208
315
380
428
467
461
428
390
337
248
150
80
175
335
406
408
430
463
460
446
435
416
376
278
139
100
250
388
414
393
403
425
435
435
417
410
421
360
198
67
156
294
388
408
403
418
438
448
436
410
396
410
380
249
109
185
307
392
420
410
420
450
450
429
417
405
400
384
299
153
182
312
403
432
412
408
430
432
417
427
429
408
396
331
180
169
310
393
417
421
420
427
433
434
443
437
415
402
340
189
139
284
365
391
418
433
433
449
458
443
418
404
397
338
197
226
349
397
411
420
424
443
449
423
391
395
395
319
179
160
321
415
432
418
410
425
435
412
393
400
374
258
223
350
431
442
424
438
453
435
409
382
294
162
194
341
404
408
437
450
413
367
291
169
159
231
275
321
320
266
210
146
30
85
105
98
115
120
77
33
76
169
268
309
323
338
313
248
174
101
36
118
224
334
402
441
466
465
435
396
344
250
138
67
204
354
414
408
421
453
460
448
433
412
369
262
123
124
277
398
406
377
387
412
434
440
416
402
409
339
175
58
188
319
388
396
396
411
427
444
448
421
394
401
364
226
95
222
331
393
421
422
418
430
440
438
429
411
399
375
280
139
208
331
406
443
428
401
407
415
415
431
432
409
392
312
153
183
319
395
427
428
416
415
420
424
440
436
413
397
318
157
148
290
366
392
422
438
439
443
448
440
417
404
394
313
164
94
231
352
398
415
429
430
439
447
427
396
399
388
293
150
164
327
423
440
420
406
426
441
419
396
399
356
228
227
362
438
430
412
441
459
436
406
368
266
136
198
341
394
399
435
444
407
356
270
146
155
229
276
310
302
254
202
133
31
95
117
103
114
114
68
26
53
87
178
283
322
327
341
318
248
176
99
144
241
346
413
443
461
469
447
408
347
246
122
103
236
370
421
414
416
441
458
452
434
408
354
242
113
151
301
405
409
385
389
402
423
435
413
395
392
323
172
215
338
389
395
408
422
420
435
447
426
394
392
351
219
97
247
346
388
418
433
427
425
434
445
442
416
394
364
263
127
230
341
400
441
433
401
402
416
422
434
431
406
379
287
136
198
325
391
429
433
416
413
417
421
434
432
411
387
289
129
160
300
368
396
428
445
439
438
439
432
413
406
388
283
134
110
253
362
401
419
435
429
433
441
423
396
401
377
258
181
336
423
434
415
406
430
444
419
395
393
331
192
96
235
363
425
415
412
451
464
433
397
346
236
110
206
332
383
401
439
440
397
338
241
124
155
237
281
302
286
243
187
40
100
120
105
107
101
51
10
67
105
188
286
320
322
330
308
235
159
83
90
172
264
354
409
432
448
461
447
407
333
219
98
135
270
387
426
418
413
427
446
448
432
397
328
215
106
182
328
412
415
404
401
398
411
424
407
387
376
306
171
233
354
390
395
427
444
426
427
442
422
389
383
342
215
93
260
360
385
407
435
441
436
441
452
441
409
386
353
246
111
252
354
395
425
425
406
415
430
431
433
423
398
364
264
223
338
387
421
427
417
424
430
425
428
424
407
374
265
186
318
374
396
427
446
439
432
434
422
405
401
377
257
132
282
373
399
416
430
422
424
433
412
386
395
360
221
209
349
414
419
405
403
427
435
408
387
379
303
158
117
251
363
407
405
419
455
459
424
385
319
205
110
222
327
378
405
435
429
388
315
206
159
240
281
289
271
231
164
17
52
101
119
106
107
93
42
3
74
126
202
284
316
318
318
296
225
140
60
97
193
288
362
406
423
432
444
437
399
310
182
73
164
302
402
428
420
413
417
432
440
431
388
300
188
95
212
355
417
413
415
415
401
406
417
406
389
365
289
159
247
370
393
391
434
457
434
431
442
418
387
381
336
205
267
373
394
399
432
450
447
452
456
432
396
381
349
232
270
373
406
413
410
412
431
446
438
425
408
388
354
247
252
358
394
409
412
418
435
440
430
424
413
396
360
251
210
337
379
393
418
435
433
432
432
418
396
391
360
238
146
301
379
394
407
417
407
414
426
402
377
385
341
196
230
357
406
407
400
400
416
421
399
385
369
280
134
132
264
363
403
415
429
446
442
419
380
298
181
134
235
328
385
410
421
415
385
300
174
161
238
271
274
258
220
142
17
55
100
119
116
110
90
43
72
142
218
288
321
322
310
283
219
135
48
94
204
310
377
414
430
430
429
421
391
296
157
60
183
327
410
425
423
419
414
421
431
429
383
283
163
81
240
378
413
398
411
417
403
409
419
409
397
364
269
136
262
384
395
387
432
454
434
441
449
416
390
386
329
183
272
387
410
404
429
447
444
454
455
420
386
383
348
216
148
285
392
426
416
407
413
429
440
433
415
393
380
347
231
276
378
406
406
404
416
434
437
428
421
404
381
340
233
228
348
382
391
410
425
427
431
435
419
394
378
333
217
154
304
378
393
404
408
395
405
421
404
384
379
315
176
235
359
405
411
408
400
404
411
406
396
365
259
138
269
361
409
437
442
431
426
424
386
283
157
141
237
332
398
414
402
398
378
282
145
158
231
260
257
245
203
9
46
94
128
130
117
81
43
69
149
228
296
339
343
309
268
213
142
58
92
211
321
391
430
453
445
424
407
381
294
160
63
198
336
403
419
432
435
423
419
426
425
384
280
153
68
114
263
388
398
382
410
417
402
412
422
411
404
365
253
110
137
278
388
393
388
431
444
424
440
449
413
392
393
317
161
154
278
389
420
418
438
440
425
439
447
412
385
387
341
199
165
293
397
435
427
414
412
413
419
421
409
388
374
334
213
148
290
387
413
411
408
415
429
430
423
419
399
366
313
209
240
353
385
396
413
424
428
431
436
420
395
365
302
188
160
304
380
401
412
408
397
407
421
411
397
375
289
154
233
360
408
419
417
402
398
410
419
410
357
238
140
268
357
414
451
446
419
419
429
383
262
138
136
232
332
409
413
384
380
362
255
115
155
227
249
241
226
177
2
35
90
133
144
116
68
38
74
153
228
298
354
364
314
250
199
148
73
102
217
323
394
440
473
467
430
394
363
291
170
74
93
214
339
390
414
444
452
433
422
419
413
376
278
153
132
284
386
380
379
421
422
398
409
416
401
397
357
233
95
157
294
386
388
396
441
437
409
431
441
405
393
388
294
139
171
291
385
416
428
444
431
406
422
434
408
390
387
319
175
179
302
391
426
428
418
407
398
404
415
410
393
371
310
182
162
302
387
411
413
413
416
426
431
428
420
397
357
285
179
257
362
393
404
417
428
437
445
439
417
395
358
273
154
180
317
390
408
415
413
408
417
419
408
402
367
259
130
246
369
412
419
417
406
403
412
425
408
338
211
153
276
361
413
445
441
418
423
427
366
231
138
234
334
404
409
377
371
341
226
159
226
244
229
204
152
1
31
87
131
145
113
65
29
32
83
158
225
288
351
372
317
241
185
140
77
118
229
327
393
437
473
477
436
388
347
279
170
76
103
233
346
384
414
451
455
436
425
416
400
360
267
147
151
304
386
372
388
435
424
394
405
409
390
382
337
216
87
176
312
384
382
405
450
435
404
424
428
398
389
370
262
120
189
307
378
405
423
443
424
403
420
430
408
397
376
282
147
192
315
383
411
418
413
401
397
412
422
415
400
367
280
152
176
314
386
406
412
413
413
425
443
440
418
398
356
265
149
133
274
377
403
406
418
427
442
458
439
406
389
360
255
128
207
343
404
407
409
413
418
425
413
395
395
357
233
131
271
384
414
408
408
407
408
410
414
391
313
181
170
297
378
409
426
430
422
425
414
335
202
153
255
336
387
398
376
364
316
199
164
223
240
219
183
131
4
37
87
120
133
110
67
19
40
92
162
221
273
329
359
315
242
174
118
59
127
241
333
389
423
455
466
436
392
343
258
148
64
105
247
359
395
423
448
443
429
426
420
396
342
244
134
163
321
395
382
401
438
417
392
406
409
388
369
309
195
83
193
328
387
382
410
448
432
412
430
424
397
385
342
226
103
209
323
380
399
417
434
425
420
434
432
411
399
355
241
117
209
330
388
408
414
408
397
407
431
433
414
401
361
249
124
189
325
395
411
414
411
404
423
453
446
409
392
360
252
124
143
292
394
411
406
415
420
436
458
435
391
381
362
243
231
367
415
402
402
411
418
421
402
383
388
343
208
152
292
398
419
407
405
410
406
400
401
378
290
149
179
318
401
411
415
427
426
417
395
310
182
173
283
337
371
390
380
353
291
176
166
216
238
215
166
7
46
81
107
120
110
69
15
44
93
161
220
263
309
337
307
247
174
94
29
120
244
338
387
413
438
448
430
402
348
236
116
45
97
248
372
414
433
439
428
421
427
429
403
330
217
116
167
328
408
402
412
425
401
393
413
414
394
363
285
172
205
340
392
389
412
435
423
421
439
427
403
383
316
196
91
228
336
387
402
418
429
427
434
446
436
416
396
330
208
100
227
345
399
417
421
410
399
415
442
434
406
394
348
225
203
336
405
419
420
411
395
413
454
440
388
379
358
241
152
303
402
410
401
409
409
418
446
426
380
376
354
226
243
376
412
395
400
409
410
409
398
390
390
326
178
163
295
400
422
414
413
414
399
392
402
381
270
174
323
414
418
419
434
426
403
375
293
174
185
300
338
364
395
382
333
259
156
165
209
238
213
153
6
46
68
92
111
103
64
17
37
82
152
215
260
300
319
291
242
170
75
9
31
108
237
335
385
413
439
438
416
403
347
214
85
96
241
373
428
438
432
427
426
428
433
407
317
192
101
172
329
413
419
417
407
390
400
417
414
400
360
267
151
216
345
392
395
414
419
411
424
438
422
405
380
297
174
242
346
390
406
424
428
424
432
441
431
415
387
309
187
247
359
409
424
429
419
402
414
439
428
395
380
330
206
226
352
412
418
420
413
394
410
447
427
375
365
344
221
171
316
402
401
392
405
404
409
437
419
377
371
333
196
117
255
375
402
386
398
408
401
397
404
409
394
299
144
170
297
395
421
418
420
414
395
397
414
381
248
173
323
415
421
426
442
424
391
358
275
162
191
303
337
366
403
380
311
222
130
165
206
237
207
140
3
39
59
75
100
88
48
15
22
71
143
209
257
295
302
265
219
154
65
38
103
231
330
381
417
447
433
398
386
328
188
65
113
239
371
430
434
430
439
437
425
425
395
295
170
88
193
332
408
421
413
396
396
413
414
401
391
352
253
133
232
347
385
393
410
408
406
421
423
402
395
373
282
157
255
353
388
405
425
425
416
419
422
415
409
377
288
171
141
268
373
415
423
427
419
403
406
425
418
393
369
306
184
253
373
415
407
406
410
403
418
443
419
371
358
321
191
201
336
398
384
377
399
408
419
436
414
378
364
306
163
139
273
374
393
381
394
406
401
396
407
417
382
266
189
310
398
419
411
411
406
397
409
421
358
215
196
333
413
416
423
438
423
391
346
249
206
307
340
372
404
375
297
200
174
211
236
201
130
5
33
50
64
88
71
29
5
13
74
144
202
248
284
283
240
187
130
59
47
106
239
332
375
411
446
425
382
362
294
159
55
146
251
373
425
423
429
452
444
417
410
372
266
146
68
228
342
401
411
399
392
412
428
409
384
374
333
231
113
114
257
357
382
387
401
403
412
427
410
380
378
362
267
140
135
270
363
391
404
420
420
411
410
407
398
400
366
271
153
151
282
385
419
419
419
416
400
400
414
414
400
366
279
156
131
271
387
416
396
395
407
411
428
443
415
378
358
294
156
224
353
395
374
372
399
423
441
438
401
370
356
281
136
161
295
380
395
385
390
404
408
400
399
397
351
233
219
341
416
422
400
391
395
400
418
408
315
173
244
362
418
410
410
423
423
403
337
216
231
320
352
379
397
370
295
193
156
188
220
237
196
6
30
46
57
76
59
17
2
13
90
157
195
232
264
267
225
164
100
46
42
115
255
340
367
398
430
410
370
337
253
129
49
160
262
375
417
411
425
453
436
409
398
345
229
119
112
258
356
398
397
385
393
425
432
403
379
361
305
203
90
129
284
374
388
385
390
398
425
441
407
371
368
345
246
119
147
287
376
400
407
414
411
413
419
407
391
393
356
250
132
161
289
389
422
419
415
410
399
402
412
410
405
363
251
125
137
277
389
413
397
398
413
421
434
435
407
385
358
265
238
359
391
380
387
411
437
453
431
380
358
344
258
178
313
387
405
402
395
406
414
400
382
368
318
211
246
371
436
430
395
378
385
400
416
386
276
143
160
291
393
428
411
400
408
420
411
329
191
151
263
341
371
388
389
363
297
189
173
210
233
238
193
4
28
43
52
62
51
19
21
105
162
190
218
249
253
217
151
77
26
24
120
265
345
362
391
417
399
366
321
221
103
46
149
264
374
411
407
427
449
425
404
397
324
194
93
111
263
362
398
394
384
398
428
425
400
391
357
271
166
144
303
387
395
394
393
400
431
447
414
384
370
322
214
97
169
301
382
406
415
415
410
421
432
416
394
390
345
226
110
176
292
382
418
420
419
413
405
409
412
406
404
354
223
153
279
378
407
405
417
425
425
428
420
394
386
349
235
113
250
357
385
395
415
429
437
444
414
368
354
332
233
197
322
385
412
422
411
408
413
396
371
357
305
197
123
265
382
438
432
400
384
386
397
409
372
262
179
317
406
430
419
408
404
413
404
316
180
174
288
360
393
401
387
356
289
176
195
234
250
242
192
2
17
36
43
43
41
27
24
101
150
180
211
239
239
205
141
61
10
18
117
257
331
359
394
417
395
363
304
191
82
132
256
363
402
409
436
449
419
404
401
305
165
75
104
254
354
391
396
394
403
418
406
399
415
361
235
125
158
310
381
391
404
407
400
417
428
412
406
383
296
174
190
314
376
396
416
422
413
418
430
417
402
393
329
194
196
302
373
405
417
424
418
410
408
406
399
400
341
202
178
291
369
398
408
428
433
415
407
403
391
388
337
207
147
269
354
377
402
435
437
420
419
400
375
368
328
209
222
329
373
406
429
418
405
406
394
381
371
310
187
147
279
374
416
419
404
396
395
395
403
371
268
190
320
395
417
424
423
411
402
385
299
176
190
301
368
404
412
386
347
274
155
214
254
262
243
191
0
5
21
27
24
21
20
20
76
125
167
209
229
217
181
121
51
28
118
229
305
353
401
421
392
351
281
167
68
31
126
257
352
397
416
448
454
424
406
395
288
141
60
98
245
347
388
407
411
408
406
391
399
431
365
206
95
165
308
367
381
413
422
399
394
396
402
424
392
270
140
201
323
366
378
413
429
414
404
410
404
407
395
313
173
211
319
373
393
408
422
422
406
398
398
396
396
328
188
204
313
374
391
402
425
427
402
387
394
395
394
330
192
177
293
359
373
397
433
426
398
393
399
396
389
327
191
248
340
364
390
421
410
395
401
402
399
389
314
174
173
295
364
391
402
402
405
404
397
398
369
269
205
320
381
403
425
436
416
393
367
284
169
207
313
371
410
420
388
343
267
142
162
228
270
272
245
193
8
1
9
13
10
6
4
16
52
101
154
195
205
184
143
95
40
42
120
206
282
342
392
407
374
322
249
146
53
32
136
262
344
393
419
445
452
427
400
377
268
119
94
242
348
391
417
421
407
399
386
397
428
355
182
71
158
303
364
377
413
427
395
375
371
389
423
383
242
117
195
325
366
371
406
428
414
395
389
391
402
386
295
160
216
332
379
386
398
416
423
408
392
392
396
390
323
186
218
329
382
390
394
414
420
397
384
394
403
398
330
189
189
307
371
374
388
418
413
385
388
406
409
398
325
182
129
263
357
369
380
408
399
387
401
410
405
390
306
194
319
369
380
391
396
403
406
397
390
357
253
228
333
383
399
425
437
414
386
358
276
156
231
328
377
416
424
385
344
273
146
180
236
282
283
249
202
11
2
2
3
3
2
19
43
96
144
174
176
153
113
70
31
47
115
197
281
337
371
378
345
287
214
126
44
33
138
261
347
401
423
433
443
424
387
349
246
101
87
239
356
402
424
423
404
401
396
395
409
333
165
58
142
296
378
390
411
420
394
378
372
382
406
362
226
113
184
324
378
378
399
422
418
400
389
386
390
370
284
163
216
336
383
388
395
412
427
418
401
395
396
383
319
191
223
332
381
388
392
409
420
405
394
402
408
397
331
195
187
313
380
383
387
406
407
390
397
411
408
392
324
185
123
273
381
388
382
402
398
390
407
411
396
376
298
214
351
389
385
395
400
402
405
397
385
347
238
133
260
355
392
410
432
435
408
388
367
283
131
259
345
389
430
430
383
349
293
194
245
298
297
255
213
13
4
4
11
7
0
20
48
101
136
149
149
133
96
53
21
37
101
195
288
332
346
347
318
257
186
105
40
32
124
245
344
408
424
422
431
414
370
320
222
88
84
231
358
408
422
420
408
413
408
392
384
308
158
132
292
396
407
404
409
400
397
390
380
386
343
225
117
175
322
392
390
393
412
426
419
406
389
380
355
281
170
216
334
381
386
394
413
434
435
418
408
396
374
312
193
227
332
373
385
393
408
422
418
407
411
407
390
325
198
193
317
386
393
394
405
410
404
406
407
398
383
325
192
130
291
404
407
391
403
405
401
409
404
385
369
305
164
239
382
406
390
403
408
403
404
398
389
353
246
162
293
372
398
421
441
431
402
393
386
305
161
285
357
401
443
436
383
356
314
201
209
258
318
313
260
219
9
8
11
6
0
17
53
101
123
134
134
122
84
41
29
85
190
285
322
326
329
301
238
163
85
37
111
227
332
401
421
420
425
406
358
294
196
81
89
225
355
403
410
415
418
425
415
388
366
289
158
137
294
404
406
389
401
411
414
402
380
373
336
235
121
178
324
397
388
385
411
433
434
418
395
375
352
287
174
219
334
376
384
397
416
439
441
430
418
397
367
308
194
235
335
368
386
401
412
424
424
413
413
407
385
317
199
213
329
388
402
404
410
416
414
407
401
395
385
328
201
160
312
414
416
400
410
414
409
409
399
386
380
321
185
115
267
398
411
392
409
415
403
402
402
401
372
271
186
317
380
395
420
441
426
398
400
405
332
180
193
306
363
405
449
437
382
366
333
226
164
229
277
337
330
270
231
18
9
3
6
11
43
84
105
117
126
108
64
25
31
74
171
259
298
311
318
286
219
142
66
51
113
219
316
380
412
426
426
401
351
276
168
74
100
224
348
393
397
415
434
435
419
391
358
275
159
155
299
396
393
375
400
420
418
404
387
373
340
243
121
193
329
391
379
383
416
432
428
419
402
378
358
294
170
223
339
378
386
405
428
439
433
427
423
399
367
308
195
243
343
373
395
417
420
424
419
406
411
411
384
316
204
239
340
384
408
419
418
418
415
405
399
402
394
332
210
199
327
402
413
413
419
415
413
412
400
394
395
334
200
147
288
395
407
398
412
411
399
401
404
407
389
291
207
337
391
398
415
429
412
394
405
412
347
202
223
331
374
405
447
434
386
376
347
239
196
258
301
354
346
293
256
196
2
24
55
77
99
112
84
37
8
43
72
145
221
267
293
298
265
196
117
44
59
121
219
306
363
403
427
423
394
347
262
144
63
105
221
344
391
396
422
443
436
420
404
361
264
155
168
298
384
384
373
402
415
406
402
401
385
343
243
116
203
332
384
371
383
418
420
407
410
410
386
364
298
163
87
222
345
386
394
418
438
433
415
414
420
402
372
313
201
105
245
347
385
414
431
425
422
409
396
408
414
387
322
218
119
257
341
377
413
431
420
416
414
399
399
411
401
335
223
229
329
376
403
427
424
411
412
417
406
402
402
338
208
169
300
383
401
410
414
396
390
401
403
403
391
301
158
227
353
405
408
412
410
396
391
404
406
347
218
116
255
360
394
411
442
428
394
388
355
244
225
288
329
373
368
328
292
214
202
200
4
28
51
74
84
56
11
3
46
66
118
187
241
269
266
232
169
95
28
55
115
212
301
356
398
422
409
380
344
254
128
53
94
204
336
404
414
430
443
431
423
422
372
257
147
162
286
376
390
386
402
401
390
404
419
397
341
239
117
202
331
383
375
387
415
402
384
406
418
394
367
297
166
85
219
346
397
405
423
436
424
402
408
421
402
371
321
215
111
241
343
396
427
432
423
421
406
393
406
415
386
330
241
134
263
336
371
413
430
417
413
414
403
404
413
399
338
241
122
250
330
356
393
429
422
402
411
425
410
400
398
338
218
189
315
375
396
420
411
381
381
404
400
390
383
309
177
109
253
370
419
425
413
395
384
388
397
393
344
240
139
285
389
420
428
443
427
402
398
359
252
137
252
322
360
397
392
359
324
236
196
235
236
207
0
10
33
46
46
30
3
40
53
94
160
218
239
226
198
149
82
25
43
93
189
288
351
388
405
388
364
339
253
128
51
76
174
316
413
431
432
435
425
425
432
381
257
143
143
266
368
403
400
399
387
381
405
428
404
342
240
126
68
191
323
383
380
385
403
387
376
407
420
392
366
305
181
89
215
339
397
404
410
423
419
403
412
422
399
370
330
235
123
235
333
397
425
419
414
418
413
396
406
410
382
339
266
143
261
328
368
409
420
408
411
415
406
405
410
394
343
262
130
260
336
352
384
419
412
395
414
428
411
393
388
340
239
213
337
375
385
412
400
371
383
411
399
377
372
325
209
134
283
382
418
426
408
385
381
390
393
383
346
270
172
305
403
435
436
439
422
403
404
368
276
176
160
275
348
384
411
403
376
344
262
148
175
220
258
260
235
186
4
2
20
24
17
16
5
30
39
73
134
192
206
190
173
139
81
33
35
66
156
260
330
366
382
372
355
336
258
142
58
65
144
286
402
432
426
429
427
429
436
390
270
148
124
243
361
410
408
398
389
388
409
427
409
352
254
137
66
177
309
384
385
379
393
389
385
409
415
389
370
323
208
99
211
328
393
392
387
409
420
415
421
420
393
370
347
260
131
234
324
390
412
402
403
421
419
405
410
406
380
351
291
147
258
329
373
408
410
402
410
415
405
407
409
389
349
289
136
266
347
365
383
408
406
397
415
427
410
390
380
344
272
230
355
379
376
395
390
374
394
418
400
372
366
338
249
160
306
382
405
412
397
383
387
398
398
387
361
307
210
198
316
403
434
431
429
418
405
410
389
318
227
183
296
364
395
413
401
379
358
296
197
193
240
272
274
249
209
17
1
8
21
4
5
6
26
34
52
99
156
171
158
148
129
79
41
55
124
217
284
323
352
356
344
322
255
153
65
62
129
250
365
404
407
427
434
429
430
393
287
159
107
222
345
400
399
397
404
404
409
420
414
370
274
151
63
157
288
380
381
367
388
404
400
406
405
386
380
345
236
101
201
316
384
378
367
397
423
423
422
410
383
371
364
287
155
132
234
320
379
397
388
395
419
420
408
411
403
379
360
313
194
145
255
331
378
406
410
404
409
409
404
413
417
390
355
314
223
139
261
349
377
392
409
411
407
411
418
415
401
380
346
304
221
103
233
355
381
376
389
391
390
404
416
402
379
366
345
287
185
173
311
376
391
396
387
385
397
401
401
396
377
331
245
215
320
395
420
415
416
414
406
414
410
361
273
205
309
370
394
409
400
382
370
330
249
153
212
258
291
291
266
232
165
4
2
5
13
16
36
39
64
108
133
131
126
108
67
36
58
104
172
228
275
317
336
324
297
236
152
66
60
114
214
313
364
388
421
434
425
416
388
298
171
68
89
195
317
379
388
400
419
417
409
414
418
387
296
168
51
127
260
370
383
367
390
415
410
402
395
388
392
365
262
87
179
301
380
379
363
391
424
423
414
400
376
372
376
313
180
116
225
318
375
389
388
396
412
412
410
414
402
379
365
332
225
139
250
328
374
407
419
411
403
395
401
423
430
395
358
338
265
138
252
338
377
402
423
422
410
404
409
423
421
386
350
332
276
107
224
340
380
386
398
406
405
406
407
404
395
371
346
314
235
169
304
373
389
393
390
396
402
399
397
403
386
341
269
161
218
324
389
407
403
411
415
405
409
418
384
304
201
219
315
367
391
411
408
391
383
356
294
203
167
227
280
317
315
290
264
206
4
0
15
33
26
30
61
94
103
99
77
41
17
56
83
126
177
228
280
304
296
268
211
135
67
52
98
171
259
328
372
408
420
413
401
372
298
190
88
64
156
272
352
385
404
420
421
415
415
415
391
314
194
93
220
347
390
382
393
411
407
396
391
388
397
377
286
163
59
144
275
377
393
375
388
410
411
404
396
377
372
378
332
213
88
198
308
374
393
393
395
400
398
405
418
406
377
364
346
259
131
118
233
318
363
401
423
414
392
382
401
433
434
394
362
356
303
176
130
243
323
364
401
431
428
402
389
403
429
430
390
357
354
315
196
105
219
326
373
392
411
417
410
403
399
405
405
380
348
332
278
163
164
298
374
394
398
400
407
407
390
386
402
389
345
292
207
216
325
386
403
403
414
416
397
393
407
389
328
241
139
223
320
371
398
417
414
399
392
375
329
251
164
177
248
307
346
341
321
302
256
190
20
10
26
61
78
75
51
24
2
42
58
94
140
191
242
266
262
240
192
124
73
69
124
211
299
354
385
398
400
390
352
290
210
120
47
112
217
325
391
408
409
413
420
414
401
387
336
231
123
65
171
306
394
407
395
394
397
396
390
386
397
389
313
193
107
239
360
407
394
385
395
397
395
396
386
378
380
347
246
129
55
162
288
371
399
395
392
395
393
399
421
414
380
365
355
287
170
88
209
304
354
389
417
411
387
380
403
432
427
392
371
370
325
212
109
231
312
348
387
424
421
390
384
406
424
420
393
370
372
337
230
215
318
363
387
411
413
404
405
405
403
407
388
357
348
312
205
161
293
374
395
400
404
410
409
391
379
395
388
351
319
264
150
208
323
385
405
411
414
410
389
381
390
386
347
290
203
218
321
382
411
420
413
405
400
387
356
301
219
187
269
332
365
361
351
343
307
251
184
172
210
204
181
165
8
6
33
57
47
38
23
35
65
107
155
205
229
232
225
192
126
81
43
81
165
261
323
353
375
392
387
342
288
231
156
34
73
165
293
384
401
392
407
427
414
384
380
360
275
153
48
120
251
379
423
398
381
391
398
387
380
395
403
346
229
79
190
320
400
402
381
388
390
389
394
396
387
385
363
277
163
130
257
352
388
387
388
401
397
397
418
421
391
374
365
309
209
181
290
346
377
399
408
395
390
406
422
415
393
384
378
337
249
147
210
300
336
370
409
413
388
392
414
410
399
391
384
380
350
266
155
198
305
353
377
402
405
394
409
418
403
397
395
370
360
342
255
146
277
368
393
397
398
400
407
402
387
393
389
361
346
319
215
197
320
389
409
411
405
396
391
385
383
380
365
333
268
154
210
318
392
422
415
404
411
416
397
371
339
271
170
189
285
347
371
373
380
384
352
299
232
146
181
222
229
222
210
187
138
20
2
19
35
19
28
35
26
48
76
116
171
197
207
216
204
141
90
36
60
124
208
276
321
358
386
387
347
296
250
182
87
57
126
249
352
379
378
405
433
417
382
381
378
311
190
41
85
195
338
415
399
381
394
401
383
377
396
411
372
269
154
66
146
263
366
394
381
390
396
384
384
395
393
393
377
305
204
120
109
220
318
367
372
383
411
410
394
408
420
401
388
376
326
251
164
152
266
334
365
385
403
410
406
405
410
406
401
399
384
348
290
202
170
276
329
361
401
413
394
403
419
401
386
396
394
381
362
309
208
156
271
342
371
396
402
389
413
431
403
394
400
380
366
365
303
181
114
244
357
394
393
389
385
403
415
401
394
390
369
362
355
274
140
180
316
393
408
403
389
384
397
398
384
375
373
357
309
210
202
317
395
423
410
401
420
430
403
376
360
305
209
183
292
356
377
384
405
413
379
326
266
181
126
183
228
254
263
259
231
171
10
13
21
3
22
48
40
42
77
142
174
183
205
211
155
95
58
65
89
142
219
293
344
377
386
361
313
266
201
114
60
102
190
290
346
372
407
437
428
402
395
389
333
232
132
72
148
276
375
392
387
400
405
388
381
399
412
387
309
210
61
116
210
320
375
376
389
398
381
377
380
386
396
389
335
259
176
96
180
276
344
360
373
407
412
392
395
407
404
401
389
348
300
226
115
226
313
358
378
396
412
413
404
404
406
411
408
390
364
333
260
120
232
319
361
398
412
399
406
417
399
393
404
395
378
378
350
260
100
226
328
369
394
404
390
410
433
411
404
407
386
370
382
345
235
76
204
341
391
386
381
378
399
422
411
398
393
380
375
376
319
194
159
306
392
401
390
380
383
400
406
386
375
381
375
335
257
146
196
313
389
414
410
406
425
433
404
383
377
332
245
154
174
292
360
386
400
421
425
392
345
297
221
126
128
189
239
275
294
294
260
200
132
14
16
2
10
36
14
51
121
157
164
186
201
158
103
72
73
59
85
176
273
332
360
378
370
328
278
224
149
86
130
222
317
372
408
433
438
428
414
394
348
276
185
70
119
218
326
379
387
396
405
401
394
400
407
393
343
271
184
102
178
285
358
371
375
385
385
376
368
372
395
394
357
313
248
145
78
143
238
331
363
363
387
401
395
394
394
396
404
396
366
342
289
179
81
171
279
357
381
385
396
407
406
405
412
415
406
390
382
368
306
195
68
181
297
362
395
404
392
398
411
403
410
411
386
372
390
377
299
193
57
182
307
361
385
400
390
403
427
416
412
412
386
370
390
367
277
169
169
317
378
374
375
378
397
418
413
400
397
390
385
385
345
241
133
133
286
380
385
378
381
385
396
400
385
380
393
389
357
293
186
189
306
374
402
411
411
419
420
402
392
393
358
283
195
171
284
360
395
414
425
421
395
366
327
261
163
132
204
257
295
312
307
276
226
169
2
13
0
34
100
143
153
166
178
151
115
99
34
52
152
255
314
339
363
365
336
292
256
194
117
58
79
169
292
368
399
421
437
441
426
400
368
320
237
144
63
94
168
283
362
379
384
405
414
404
401
405
399
368
319
246
91
155
260
345
364
353
366
390
392
367
366
394
395
365
348
313
213
110
207
323
370
359
360
390
408
406
391
390
403
396
374
367
335
241
120
241
352
385
373
379
404
413
411
416
413
394
385
393
386
335
246
138
270
355
384
385
381
395
406
404
417
411
372
365
394
387
326
244
148
283
345
369
384
384
399
417
413
416
412
385
375
387
370
311
224
143
284
351
358
368
380
397
411
409
402
403
401
395
386
356
281
177
110
252
354
369
368
381
386
388
390
386
386
402
401
373
321
219
173
292
360
390
408
411
408
408
401
400
404
378
322
236
169
278
354
394
419
427
416
397
384
354
296
202
136
215
275
313
326
312
282
246
203
144
24
77
121
142
153
158
146
133
125
93
21
42
132
226
284
316
337
349
336
313
289
244
158
30
49
141
270
352
383
403
424
432
423
408
396
363
288
184
66
125
244
342
365
372
403
419
403
396
409
410
386
351
297
207
127
222
318
352
339
352
397
410
376
369
395
393
365
362
355
280
162
76
165
289
356
354
348
383
420
423
398
392
401
392
373
373
357
296
196
81
199
324
372
361
370
407
422
414
414
410
389
382
395
388
348
290
209
107
235
334
367
364
372
402
405
395
411
408
371
369
393
382
342
295
203
127
251
327
354
366
376
401
411
404
413
416
395
384
380
360
335
283
177
121
244
326
349
362
379
397
406
404
404
406
408
401
382
357
311
229
87
212
324
361
365
377
382
383
385
386
385
396
400
385
344
254
135
149
272
350
384
398
403
404
404
399
395
395
383
353
280
151
165
271
345
386
415
430
417
396
385
362
314
237
131
212
276
321
338
320
287
258
224
159
19
52
95
127
142
152
156
153
143
111
42
107
185
250
297
321
335
339
334
322
283
207
123
36
116
232
318
368
397
409
412
413
418
424
401
334
239
149
45
89
201
312
357
375
405
413
393
389
408
419
404
375
336
263
159
84
163
268
338
344
356
399
413
381
373
393
388
366
367
375
330
227
112
222
309
347
355
387
425
429
404
397
402
389
375
372
368
331
260
158
60
148
268
335
350
372
415
429
412
410
411
396
389
398
387
354
318
263
172
86
192
301
347
349
373
413
410
386
400
409
389
384
393
375
351
327
260
155
104
213
307
349
355
374
410
408
392
405
421
413
399
374
348
348
331
236
96
204
305
350
358
373
399
403
396
402
410
411
403
376
353
333
283
181
170
291
358
369
373
382
385
385
384
380
382
391
389
361
290
181
114
240
342
384
389
397
409
411
397
384
378
381
376
320
188
143
259
338
370
402
432
425
397
381
360
323
265
176
118
193
258
308
340
332
298
265
233
163
143
143
32
65
106
138
163
173
172
154
126
96
36
77
138
213
279
315
334
346
350
341
313
256
185
123
35
87
180
273
353
398
403
397
403
418
432
422
373
297
218
142
65
155
271
349
387
406
400
381
382
399
415
417
396
362
307
216
104
208
319
363
370
389
396
378
374
385
385
377
376
379
354
278
175
64
145
249
338
371
386
409
418
402
399
401
394
385
381
373
350
302
215
96
198
289
341
376
412
424
410
403
407
407
404
406
395
370
338
300
229
140
252
324
343
372
415
412
385
392
411
407
399
394
378
363
346
301
214
167
281
344
350
372
412
409
384
401
425
422
404
373
347
356
354
289
176
162
281
349
353
368
398
400
385
398
412
408
398
374
354
346
322
238
129
126
254
350
371
369
382
387
382
381
378
376
384
388
373
320
231
144
74
196
326
383
383
390
411
414
399
387
379
383
387
340
227
113
110
238
328
351
378
422
427
401
385
365
331
282
203
170
225
270
319
334
305
271
232
167
131
146
20
40
85
139
180
194
186
168
152
130
106
52
101
178
261
315
343
358
361
352
333
298
246
192
59
128
224
330
394
405
398
404
411
423
423
395
342
283
211
54
111
222
330
392
402
389
380
383
387
400
417
405
373
334
270
178
73
161
296
376
381
372
375
376
377
380
385
394
386
373
354
306
224
144
97
205
330
383
379
384
400
398
398
402
405
402
392
380
357
319
258
171
54
144
252
338
377
396
410
412
401
401
412
418
413
405
387
355
320
274
185
89
202
300
340
372
405
411
395
398
405
408
405
398
390
375
355
325
273
118
242
327
345
371
409
408
388
401
419
414
398
377
360
359
354
322
241
117
244
331
349
363
394
396
382
394
408
401
390
378
364
356
333
280
180
85
210
326
365
367
380
386
377
380
387
386
391
392
382
338
270
185
146
290
372
377
382
405
413
407
407
407
401
391
344
254
155
76
200
301
328
350
399
421
411
402
388
347
290
212
123
146
188
221
284
322
302
268
232
171
114
18
29
75
141
190
205
202
198
189
172
148
121
41
80
145
234
309
349
366
369
365
354
335
298
254
201
31
84
178
291
370
397
404
408
405
407
414
404
373
336
285
200
69
168
290
370
386
381
386
391
381
386
410
403
371
353
321
250
64
125
257
359
374
354
361
377
383
382
391
407
391
362
351
329
278
199
80
177
311
376
364
363
390
397
393
404
415
412
396
381
365
335
294
223
108
226
330
372
376
395
416
406
391
406
419
413
406
400
373
342
309
238
49
155
267
333
368
393
406
410
402
395
397
400
398
399
388
363
346
319
77
192
289
333
367
400
405
401
407
408
393
387
383
383
365
348
339
299
80
201
300
339
358
383
388
385
396
401
390
382
385
386
370
338
304
234
57
169
293
352
362
371
376
375
382
397
399
402
404
396
360
300
222
109
244
341
363
372
394
404
412
428
435
424
402
353
281
196
115
147
255
301
327
373
405
410
411
400
361
298
220
140
121
156
183
247
297
284
252
226
174
115
24
67
134
181
203
221
234
232
219
192
170
141
41
67
114
199
286
337
363
380
382
377
365
340
307
266
58
139
241
326
376
400
411
406
399
405
404
387
370
339
268
39
114
236
329
364
376
394
400
385
386
403
393
367
364
356
307
91
200
314
353
351
362
386
392
390
401
413
387
355
354
354
73
147
270
347
350
356
387
402
393
401
417
411
388
376
371
358
90
195
306
361
363
382
413
409
388
396
413
402
394
398
386
366
120
226
313
366
385
399
415
411
389
385
395
397
397
389
370
363
147
243
312
364
391
401
411
414
402
382
379
388
392
375
349
351
160
261
325
354
370
380
392
402
397
382
378
390
402
384
350
321
140
258
332
353
361
372
379
387
396
399
407
417
415
387
329
258
87
195
294
342
367
388
399
413
430
438
436
421
376
310
232
141
92
197
269
316
358
387
396
398
389
363
311
240
159
131
163
219
267
256
227
210
174
116
30
56
78
72
17
57
114
154
196
243
272
270
256
242
223
203
56
86
163
250
310
357
392
401
393
387
376
357
328
48
108
191
282
350
388
410
412
403
398
398
394
389
371
16
72
181
287
347
377
395
402
394
394
397
383
365
371
370
49
136
254
328
354
371
390
394
396
408
411
384
359
367
102
206
304
339
354
382
400
394
395
407
400
379
374
382
73
149
255
335
356
369
396
406
392
390
399
391
381
386
395
92
173
273
351
379
385
404
410
393
388
395
393
387
381
379
107
186
280
355
381
390
408
414
401
389
386
387
387
374
359
121
213
299
346
360
373
396
402
391
382
380
386
399
393
366
112
214
300
337
355
371
381
387
388
390
402
417
424
406
359
146
238
311
363
387
394
405
413
415
429
435
400
337
263
134
229
303
343
363
372
371
362
352
324
264
181
106
146
191
228
222
202
191
166
119
29
76
107
99
95
101
44
83
123
185
259
297
292
288
283
274
40
64
132
213
280
347
398
409
397
397
396
391
42
81
154
249
330
375
403
417
405
390
385
390
393
47
137
245
333
383
396
396
398
398
391
374
369
373
84
200
302
356
379
388
392
399
406
406
387
376
60
142
253
328
353
368
391
398
395
393
390
382
379
98
189
295
351
362
373
396
399
391
387
384
378
376
113
214
321
371
378
389
402
398
394
401
397
380
372
122
232
333
373
383
400
406
397
399
400
387
375
369
148
255
333
358
370
388
391
388
388
385
377
381
390
151
247
320
360
375
379
383
385
386
396
407
412
409
98
177
275
357
388
389
400
401
399
415
434
407
355
82
183
281
325
340
356
354
337
341
332
279
200
121
155
185
194
186
172
155
118
23
78
119
121
123
137
34
60
102
177
260
304
310
312
321
45
110
185
258
337
395
409
402
403
407
51
115
220
318
368
394
411
404
383
378
385
36
99
196
309
384
397
387
392
394
383
373
378
58
155
263
343
375
383
386
394
397
396
397
98
206
310
345
349
376
404
397
380
382
394
58
128
246
341
361
356
383
406
393
380
386
383
58
147
270
357
380
383
392
394
393
402
408
387
59
165
288
355
379
394
390
385
393
406
396
376
77
189
301
351
365
374
376
380
389
387
371
371
81
178
289
361
376
371
378
388
391
393
393
400
116
232
341
381
382
401
408
397
404
421
401
37
128
240
296
317
344
348
327
327
327
283
118
145
173
174
156
136
120
18
69
114
130
147
48
91
164
244
298
320
337
30
92
165
245
323
379
403
412
415
24
77
185
301
363
383
395
397
388
380
64
143
268
375
400
380
378
383
377
376
114
212
311
366
382
384
387
383
383
73
159
272
330
337
366
407
403
374
373
85
191
314
359
350
373
408
397
379
386
90
208
325
380
386
383
383
384
400
420
106
225
319
369
388
377
368
378
400
406
125
248
327
353
362
364
372
382
383
374
116
244
343
367
361
379
396
396
390
389
64
181
307
359
369
398
413
400
402
411
79
188
256
290
329
339
318
313
314
115
151
156
136
124
114
19
61
105
130
39
83
150
222
285
328
65
138
227
303
354
394
423
46
138
264
348
370
376
391
397
37
94
214
345
394
376
366
374
378
72
155
266
351
379
379
378
375
109
217
301
328
357
400
403
373
133
263
339
343
364
400
399
379
55
147
274
359
377
374
375
377
396
64
163
267
345
376
368
356
365
392
80
187
283
333
354
362
366
372
378
75
190
301
347
358
381
396
392
395
131
255
325
351
385
402
396
405
138
212
255
298
312
303
306
125
132
117
113
56
96
74
133
200
269
33
99
198
277
329
379
30
90
207
315
358
368
383
66
163
296
371
374
367
374
105
220
323
365
370
374
64
153
254
312
348
381
390
84
192
287
325
354
387
392
98
208
306
349
365
374
377
109
208
302
352
362
358
365
133
230
304
345
361
364
368
138
243
314
352
379
386
388
86
189
273
323
363
379
386
86
159
214
257
277
288
104
104
62
115
179
61
161
246
306
46
142
265
341
366
50
115
228
328
370
380
69
171
277
338
360
97
199
284
334
361
126
218
294
346
375
60
142
235
309
357
378
70
155
247
316
352
362
93
179
264
324
353
357
97
180
263
330
368
373
117
203
280
336
359
101
166
214
247
40
127
208
21
92
211
310
75
162
272
353
124
218
298
61
148
247
317
75
157
261
341
87
169
270
349
108
191
276
337
133
213
289
335
123
200
285
344
60
133
225
301
53
118
174
70
161
46
110
212
85
161
111
205
116
228
117
230
132
226
146
232
132
223
82
166
