# Supplementary material for: Evaluating flow modulating treatment response in intracranial aneurysms using black-blood MRI in vitro
Source: Commun Med (Lond). 2026 Mar 27;6:170. doi: 10.1038/s43856-026-01413-z (PMC13031954; doi:10.1038/s43856-026-01413-z)
Supplement: Supplementary file 14 — Supplementary Data 11 [file 43856_2026_1413_MOESM14_ESM.zip › Data_Sup_Figure_5c/pump flow rate 0 mls/BB2/without device/23_BB2/3_agar_left_array.txt]

137
130
123
120
118
121
124
124
127
126
121
114
114
120
128
130
128
129
134
139
134
129
133
139
136
124
117
123
133
134
124
119
123
129
125
120
125
137
148
147
137
129
126
130
129
129
126
123
116
110
141
134
128
126
124
125
126
129
131
127
121
109
109
117
130
138
136
130
125
119
114
120
136
148
141
121
106
114
131
142
139
133
134
130
123
117
123
138
151
144
131
121
122
124
126
127
126
122
113
108
131
130
129
127
126
124
122
128
135
138
132
121
117
119
126
131
132
131
123
121
120
129
144
151
142
122
110
115
130
141
142
138
135
131
126
120
120
129
139
139
130
122
120
123
127
131
130
124
116
112
117
122
128
133
129
120
114
121
134
142
140
134
131
131
129
126
126
128
130
134
139
146
152
151
142
130
124
124
129
134
135
129
124
126
128
125
122
124
123
129
129
127
125
126
131
137
139
131
123
119
112
114
121
127
125
116
111
112
124
133
134
136
140
142
138
129
124
125
130
136
139
142
146
146
143
136
132
128
127
131
128
121
116
119
128
134
132
126
119
121
125
130
132
133
133
133
136
135
131
126
113
109
111
111
111
112
110
110
114
120
122
127
135
139
137
129
123
122
126
124
120
119
123
131
134
130
125
121
124
129
128
124
121
124
129
135
132
129
125
123
125
132
137
137
129
124
126
132
140
137
118
110
104
103
108
114
114
113
113
113
112
114
117
122
126
124
122
123
124
120
111
107
111
122
128
128
126
124
126
129
129
129
131
131
128
126
125
128
134
136
136
134
133
132
129
120
118
126
140
145
121
115
110
113
118
122
121
119
119
115
109
103
102
111
120
123
124
126
129
129
122
115
118
126
135
137
134
131
129
128
128
128
129
128
123
118
118
124
134
143
142
132
121
124
132
132
126
122
129
141
127
125
120
120
122
121
117
118
119
117
114
111
113
123
127
125
126
130
135
132
125
117
118
128
139
141
136
130
126
126
127
126
123
121
121
123
122
122
125
130
130
123
116
122
137
147
137
122
118
123
135
130
121
119
120
123
121
120
118
118
121
127
137
143
139
133
130
132
134
130
122
116
117
121
130
133
128
121
120
124
129
125
118
116
121
129
128
120
117
117
120
117
117
123
138
148
140
121
112
114
135
125
116
114
121
130
138
137
129
122
124
135
142
143
140
136
132
130
124
120
120
118
116
117
121
129
129
125
124
123
127
123
116
114
117
119
117
117
120
123
126
124
122
123
130
132
128
117
112
116
117
110
110
117
125
134
142
146
143
136
132
131
126
121
122
126
132
128
121
119
126
131
129
123
123
133
141
137
126
120
117
117
117
116
116
114
112
117
124
137
140
135
129
125
123
119
111
108
113
123
95
93
109
124
130
126
127
135
143
143
136
125
115
107
106
117
127
130
125
122
127
132
134
131
133
140
146
139
124
110
108
112
119
122
124
123
119
121
127
133
136
132
130
127
125
119
113
109
117
129
94
90
107
125
132
122
115
121
131
135
131
124
123
121
115
115
121
129
134
128
123
121
128
132
137
143
145
137
123
110
107
111
122
130
128
126
127
128
129
126
124
120
120
122
125
127
127
122
121
126
113
103
109
124
132
128
120
119
119
118
116
121
132
142
139
128
123
125
127
124
116
117
123
133
134
136
135
134
126
116
110
114
124
128
124
121
125
132
134
129
123
119
120
121
126
128
133
131
128
127
127
120
117
122
131
131
129
123
118
113
110
112
124
141
150
144
132
119
114
109
112
119
130
137
134
126
123
123
122
117
113
116
121
125
120
117
120
133
137
132
126
131
139
138
130
123
118
122
127
129
128
126
120
120
124
128
127
125
126
127
124
114
111
121
134
141
132
121
110
105
109
120
136
144
138
127
116
115
119
121
119
117
118
119
120
122
126
134
134
129
126
132
148
153
139
117
98
99
114
127
128
129
123
119
119
121
120
120
125
136
138
128
115
110
114
122
124
123
122
115
111
114
126
138
140
129
118
120
128
135
133
122
114
114
119
126
130
132
130
122
116
121
133
143
135
116
95
92
109
121
135
136
131
123
120
120
117
112
112
121
132
137
132
120
110
109
114
120
126
125
118
114
118
123
124
123
121
129
143
149
142
125
111
103
106
112
117
121
118
116
112
108
115
125
128
124
117
116
116
119
135
137
129
121
120
124
126
115
103
101
117
134
139
126
115
109
115
118
122
122
123
123
121
115
112
114
123
138
147
146
136
121
108
100
95
95
100
107
114
116
114
115
120
125
127
126
129
131
126
119
124
124
116
106
111
125
133
124
107
103
114
127
131
123
116
116
122
118
113
112
117
124
127
121
118
121
128
136
135
128
119
112
107
103
101
101
106
112
115
118
120
131
140
140
130
117
110
114
119
116
113
115
108
103
109
121
126
121
114
118
125
127
124
119
118
124
129
123
116
112
115
123
132
138
138
133
126
120
114
113
113
112
109
109
117
123
129
129
127
121
123
130
136
136
126
109
96
96
108
117
118
124
126
121
120
115
108
104
109
121
128
127
120
119
126
136
137
131
124
119
119
123
133
143
142
132
115
107
103
112
120
122
117
117
124
132
134
135
131
127
125
122
118
114
114
113
109
107
113
118
124
133
142
142
128
112
97
94
102
111
116
116
112
115
126
141
145
134
124
118
122
126
132
132
127
119
110
108
111
120
124
124
124
125
123
124
124
124
128
128
126
124
120
118
117
121
123
122
118
116
126
133
142
145
131
117
107
106
107
106
106
107
107
111
125
143
147
134
119
115
124
131
130
122
116
114
116
123
129
129
122
116
120
127
124
117
108
111
117
122
124
127
132
136
132
125
120
117
115
114
124
124
129
131
127
124
124
125
122
115
112
114
118
124
133
141
139
127
118
120
129
136
131
122
118
118
123
130
135
132
119
104
104
116
123
119
109
110
113
115
115
118
124
133
135
131
123
114
115
116
124
119
115
118
123
127
130
130
131
129
127
131
138
142
139
131
123
121
121
125
134
134
130
121
115
112
112
116
123
128
120
105
98
107
122
127
118
110
108
112
113
114
112
118
130
136
133
123
120
123
125
118
113
116
123
127
129
130
131
134
134
135
138
137
127
119
118
121
126
124
124
123
123
118
110
103
101
107
116
125
126
117
110
112
125
132
128
114
107
112
121
121
114
112
120
133
137
135
132
130
126
123
120
122
128
130
128
126
127
130
130
126
120
111
104
106
119
130
131
123
117
116
122
124
117
109
112
122
130
130
125
123
123
128
130
130
125
118
112
115
122
125
119
113
112
116
127
136
140
137
125
125
126
128
132
131
126
118
118
124
128
123
108
97
94
104
119
133
135
129
120
118
124
130
128
122
123
131
136
129
125
127
133
136
131
125
121
120
121
120
121
124
123
122
118
109
117
128
138
137
125
127
127
127
128
126
119
116
118
122
127
123
116
110
110
107
109
117
130
139
137
125
121
123
124
120
115
117
122
126
127
131
135
134
127
123
120
123
127
126
125
127
133
141
138
126
122
123
127
123
123
125
125
123
118
114
113
118
128
130
125
117
116
126
131
119
100
97
114
139
143
128
113
110
113
115
109
107
112
124
130
131
128
125
124
126
127
131
133
133
135
138
143
149
151
147
135
125
114
106
120
121
121
121
115
109
113
128
141
137
120
107
109
126
137
129
107
97
110
131
135
120
105
101
109
117
121
120
124
126
125
122
118
120
124
130
136
139
139
139
138
136
134
135
142
147
142
128
113
107
118
113
118
121
118
115
118
131
143
139
123
110
111
124
135
132
124
120
124
128
121
110
101
100
108
117
125
131
132
127
118
111
112
120
124
127
131
138
139
140
135
121
113
112
124
134
138
132
128
126
118
113
114
120
125
125
123
126
132
137
131
126
125
127
131
131
136
139
138
128
117
109
110
111
109
108
114
123
130
126
118
115
120
121
118
114
114
122
135
139
132
117
106
105
117
131
133
129
129
134
125
117
114
117
125
128
125
122
125
128
129
128
129
130
130
130
134
138
136
123
113
115
124
123
113
108
109
118
123
125
128
131
130
122
113
105
105
110
121
127
129
123
117
119
128
134
131
121
117
123
138
132
121
118
120
123
121
120
123
123
117
114
120
132
134
129
128
126
120
112
111
117
129
131
125
120
124
127
127
128
132
132
126
115
112
112
112
110
107
111
117
122
124
128
137
139
132
117
111
119
140
136
129
122
117
114
112
117
121
121
110
106
118
135
138
127
118
115
118
115
116
118
125
130
132
133
136
136
132
126
119
115
111
112
113
116
116
109
106
108
111
111
117
126
135
139
132
124
124
135
123
123
126
128
121
110
102
108
120
124
117
114
126
140
140
126
111
113
122
131
127
121
120
125
129
132
132
129
126
121
110
105
108
114
115
110
103
105
117
125
121
113
111
123
132
133
129
128
139
150
112
112
121
132
130
114
103
108
122
129
125
119
125
136
138
126
111
113
124
139
141
126
118
119
123
124
123
121
123
123
116
108
110
115
114
104
98
110
129
137
134
125
124
127
129
126
125
127
136
139
115
113
121
132
135
125
116
118
126
131
123
112
113
125
137
132
119
111
119
131
135
126
116
114
121
125
128
131
134
134
127
116
111
114
116
117
120
127
130
132
130
133
134
130
125
122
123
126
125
123
120
111
117
127
131
124
118
121
125
123
114
108
115
128
137
132
117
108
108
116
120
117
113
114
121
128
132
134
133
129
122
116
113
116
122
132
140
135
127
120
121
132
133
126
119
118
124
126
123
122
116
104
110
121
124
114
109
113
118
116
111
116
129
140
137
121
106
104
108
113
112
113
113
119
125
126
123
120
114
111
113
117
123
124
124
128
135
136
127
117
118
127
128
120
113
112
121
122
121
124
112
105
116
128
127
114
107
112
118
117
113
117
131
139
129
112
105
113
123
125
118
117
121
132
133
126
114
106
102
107
119
128
131
124
113
113
125
138
138
125
118
121
125
122
113
108
110
113
112
113
115
115
124
133
129
119
113
117
121
121
116
118
123
129
126
119
121
128
134
130
122
120
130
140
139
129
118
110
112
122
133
136
130
115
101
103
122
139
143
129
117
116
120
121
115
109
106
105
101
101
123
122
123
126
127
125
124
125
125
123
120
121
124
127
128
131
137
137
133
126
120
121
127
133
135
132
130
127
124
129
129
126
119
112
105
105
117
130
137
130
120
114
114
115
114
114
118
113
107
105
128
122
119
119
124
130
135
136
130
125
125
131
132
127
123
121
126
127
126
124
123
125
123
121
124
131
135
131
123
117
114
113
115
116
116
113
115
119
129
129
124
118
114
114
119
129
136
132
121
116
125
122
120
118
124
132
142
142
132
125
128
137
136
125
114
111
115
120
120
122
128
127
120
111
110
122
130
127
117
111
111
116
122
126
124
119
119
120
126
128
126
124
123
123
125
133
143
138
124
118
118
122
124
125
126
131
137
134
126
119
124
132
134
125
120
122
127
125
114
110
117
123
119
106
104
115
127
131
123
120
126
134
134
128
120
121
123
126
128
130
128
126
126
125
126
131
135
132
123
118
115
119
126
127
126
125
123
118
113
111
114
120
124
125
130
140
143
131
115
100
105
120
121
113
105
112
126
133
129
129
136
142
135
123
116
119
123
126
129
131
129
125
122
123
128
131
128
121
119
119
125
122
120
123
128
128
124
118
118
121
123
128
138
141
133
116
108
115
134
136
133
126
130
135
129
115
109
117
127
125
117
114
120
125
124
118
122
128
136
137
127
116
114
122
130
136
136
128
122
119
128
123
121
123
126
124
120
121
125
128
123
121
125
133
134
127
124
125
125
120
114
117
129
137
129
112
102
111
128
136
131
128
128
126
125
123
125
133
139
138
126
112
101
108
124
138
143
136
126
119
123
121
121
125
126
121
117
122
130
133
127
117
114
119
124
128
133
134
131
123
121
126
134
137
129
117
113
120
132
139
139
129
125
123
125
128
133
135
132
132
127
115
105
108
123
139
148
140
124
114
116
116
120
123
122
117
114
119
131
135
129
120
116
117
121
126
126
129
129
132
136
139
137
135
130
128
131
133
136
138
133
123
117
120
128
139
143
136
129
126
127
125
120
119
125
138
149
143
128
119
118
115
115
115
109
104
101
111
125
133
132
125
125
127
127
123
117
116
119
126
132
134
134
133
133
135
134
135
135
133
128
119
116
120
131
141
145
139
129
122
122
127
127
127
126
129
139
143
139
132
127
125
117
106
93
90
93
106
119
128
128
127
127
128
129
125
117
113
116
114
114
116
123
133
136
131
127
128
132
133
129
122
118
119
124
126
130
136
134
125
122
127
132
134
128
121
123
136
148
149
131
129
119
104
92
92
99
111
119
121
120
117
117
122
127
127
125
122
120
114
106
107
119
133
137
131
124
125
132
133
129
124
119
117
113
108
113
126
137
137
133
132
134
135
131
120
117
126
144
156
130
131
122
112
109
113
117
119
120
118
113
111
112
119
127
129
130
127
125
118
110
109
117
132
138
135
129
128
131
132
128
120
116
115
116
116
117
123
134
141
143
134
129
129
133
131
124
123
132
142
130
132
124
121
123
124
122
118
114
116
120
122
123
126
127
128
130
131
129
124
114
109
112
121
130
133
128
127
126
130
127
119
113
117
131
139
138
129
127
129
128
120
112
121
136
140
132
118
111
116
132
131
127
122
122
120
117
113
112
114
125
132
136
133
127
126
129
132
131
127
119
110
108
112
119
125
126
122
125
130
133
126
119
121
136
151
151
135
124
116
109
103
106
119
135
144
133
115
98
99
125
123
123
118
113
113
117
122
121
119
120
128
131
129
123
124
129
133
132
128
125
120
118
118
121
125
127
125
126
130
134
131
124
123
128
135
139
135
129
123
117
111
111
121
132
133
129
117
107
106
108
109
114
115
109
111
122
137
140
131
122
121
121
119
118
123
130
132
131
129
131
133
131
126
126
133
137
134
124
119
120
121
120
118
120
124
130
136
137
139
137
130
125
122
124
123
127
127
129
128
97
95
105
116
118
118
127
142
149
145
133
123
118
113
113
117
124
129
129
128
129
130
129
123
125
134
138
134
122
108
105
108
112
116
123
132
141
141
140
141
137
131
125
121
120
118
122
128
136
139
105
93
99
118
130
129
126
130
137
142
134
123
119
116
115
115
119
125
128
127
123
119
116
114
117
129
135
133
122
114
109
112
121
126
135
142
147
146
140
131
121
111
110
113
120
118
116
118
125
132
120
100
100
117
135
136
123
114
116
123
123
122
119
120
122
122
121
123
126
125
119
116
115
115
118
121
126
130
126
121
121
129
135
139
134
132
131
136
135
126
111
100
103
117
125
127
121
115
119
127
122
110
105
119
132
133
120
104
102
114
122
122
120
121
126
131
129
123
120
115
117
121
126
125
120
120
120
121
118
115
117
129
140
140
129
118
116
123
128
123
116
113
118
131
137
138
133
128
123
121
123
118
116
120
127
127
119
109
110
123
132
131
121
119
125
134
134
130
120
110
108
115
126
133
134
132
127
117
107
101
104
116
131
136
128
120
119
124
124
121
119
125
136
142
141
136
128
123
121
117
128
124
120
120
124
125
122
119
124
135
139
135
122
113
116
124
131
132
127
115
103
103
115
131
145
145
136
122
109
104
108
117
128
134
132
134
132
129
124
119
116
121
131
136
131
118
105
102
108
117
137
131
122
117
120
124
126
123
123
126
133
133
122
112
105
109
117
126
130
126
117
110
115
126
134
135
127
121
120
124
130
132
135
135
134
136
133
128
122
117
112
110
113
116
115
109
100
101
111
125
136
132
120
112
115
123
128
123
114
110
118
126
124
113
104
104
111
120
126
128
128
126
126
123
117
114
111
118
127
137
142
143
138
134
131
126
123
121
119
117
116
114
113
113
114
113
113
117
123
128
126
129
118
107
106
117
125
125
114
109
114
124
128
124
117
113
114
116
116
119
123
126
129
125
118
112
110
115
123
135
139
137
128
121
120
124
124
123
120
120
125
131
137
134
130
124
119
116
121
119
125
132
123
112
105
112
123
128
127
124
122
124
128
132
134
129
121
113
111
112
114
117
124
130
133
130
119
109
110
121
129
128
117
108
115
127
136
131
125
123
127
140
147
147
141
127
116
113
113
116
132
141
138
123
113
113
120
129
136
136
130
123
123
127
132
131
126
118
116
114
114
115
121
133
142
138
120
104
100
112
125
126
118
113
117
128
133
130
126
123
124
128
132
133
129
124
117
114
115
117
130
135
140
133
122
117
118
124
133
135
132
122
109
103
111
123
129
128
121
116
118
119
121
126
133
131
118
108
109
116
123
127
128
126
124
120
112
111
113
117
121
122
119
116
115
117
115
116
114
114
120
120
126
130
127
121
118
119
121
124
124
116
100
88
95
117
133
130
118
117
121
125
123
121
121
120
120
122
126
126
122
120
120
125
123
113
102
95
99
108
118
122
121
115
111
111
110
111
110
107
112
108
114
119
125
123
119
117
114
113
114
111
104
102
108
124
132
125
115
115
124
129
126
119
114
114
120
127
134
132
122
108
100
106
119
119
112
101
99
108
118
121
116
112
110
111
111
112
112
113
111
108
110
118
125
124
119
115
114
115
114
117
125
132
134
131
124
119
116
117
122
124
122
117
108
105
107
114
123
129
125
108
93
95
113
129
129
117
109
111
118
119
112
106
110
117
121
121
122
124
117
114
118
125
128
123
116
113
114
117
121
129
141
149
142
129
121
121
120
120
118
120
122
118
107
98
99
105
116
126
127
121
109
107
117
131
135
123
114
114
120
121
113
105
111
121
129
129
130
127
122
123
125
128
128
118
108
107
113
119
123
129
136
138
130
121
122
128
129
124
121
125
133
133
122
111
111
119
124
125
125
127
130
127
127
129
129
125
120
119
122
123
117
112
113
122
131
130
123
115
123
124
124
123
119
115
108
107
114
121
125
125
121
119
119
120
122
131
132
133
133
136
142
144
135
125
124
129
130
124
120
125
132
135
130
127
123
124
125
124
124
123
117
118
120
124
121
121
116
110
124
120
116
117
119
120
117
118
122
128
128
124
117
117
121
122
120
120
126
133
135
130
131
132
129
124
118
117
118
116
117
119
126
127
127
124
122
124
128
132
132
125
120
119
124
124
121
117
114
110
122
118
116
122
130
132
126
121
126
130
130
125
122
125
130
122
110
104
111
122
124
117
110
114
120
121
116
110
110
115
120
121
119
119
122
125
124
122
124
132
135
134
125
120
126
132
136
130
122
114
115
114
121
133
138
134
125
121
126
130
129
124
124
128
129
119
105
100
109
120
120
109
102
107
120
130
132
128
125
125
125
124
121
120
123
125
124
119
117
122
131
132
125
117
124
138
149
144
128
115
107
108
120
133
136
127
119
119
126
129
127
124
125
128
127
119
112
117
128
133
130
116
110
112
122
133
139
139
137
133
127
126
128
129
126
122
118
115
113
113
116
115
111
108
118
134
146
143
129
124
100
99
110
122
128
126
119
121
125
130
130
129
130
131
127
121
126
135
145
144
133
120
112
112
116
119
124
124
127
126
125
131
136
135
128
119
111
111
113
115
112
105
102
107
118
129
130
127
125
129
101
101
106
116
126
128
125
123
125
128
132
137
139
136
128
122
126
136
142
136
122
111
106
106
108
109
110
109
112
118
125
133
136
134
129
121
114
113
114
117
120
114
111
117
128
130
125
116
118
125
115
118
117
121
125
126
125
124
125
125
124
130
137
140
131
118
113
119
125
125
115
108
106
108
115
120
119
116
116
123
129
126
121
119
127
131
125
117
115
120
123
120
121
128
140
144
132
122
120
127
125
132
131
125
118
112
116
123
127
121
113
113
125
140
134
115
100
105
122
131
127
117
110
117
128
136
136
132
130
131
125
111
104
111
126
130
124
117
116
118
119
116
117
131
145
146
136
127
126
133
121
125
130
127
118
109
108
120
128
122
107
104
118
137
134
114
99
106
128
146
140
122
113
116
127
133
131
128
127
124
112
105
108
120
127
118
106
108
118
123
118
109
117
134
147
143
132
125
127
136
118
116
121
126
121
114
111
120
126
121
112
107
115
128
131
123
113
116
127
138
133
123
114
115
116
116
113
112
117
120
119
116
124
131
127
110
101
109
127
132
125
118
123
135
142
139
131
128
127
128
128
120
118
121
123
120
118
120
122
120
118
117
116
123
129
131
127
116
112
111
116
120
121
119
118
114
109
111
120
131
135
132
128
128
124
120
121
128
134
135
130
127
127
130
130
134
138
140
134
127
130
123
121
118
115
114
117
121
121
118
121
123
124
128
131
133
130
114
98
93
107
121
128
130
129
128
125
126
125
129
134
133
128
127
126
133
138
136
131
124
127
128
125
119
117
131
141
145
137
131
120
123
128
126
114
103
103
112
121
119
120
124
132
138
135
129
122
113
105
106
116
121
125
126
129
134
136
129
119
111
115
123
129
129
128
130
132
130
129
121
119
122
123
121
122
130
132
133
131
131
112
122
137
140
123
103
98
109
123
126
121
124
132
139
134
120
112
114
121
125
125
123
115
115
117
123
125
120
114
111
115
121
126
125
120
116
123
131
133
129
119
120
125
134
135
131
127
121
119
121
112
123
138
143
130
114
110
122
136
141
132
126
128
133
130
119
113
116
126
130
126
120
115
114
113
114
111
113
119
128
133
127
118
110
106
111
122
136
145
143
130
122
125
129
134
130
126
118
114
113
115
123
132
134
130
127
131
141
147
145
136
128
127
128
127
125
123
122
121
120
117
117
116
120
121
119
116
116
123
133
135
125
110
103
105
114
124
136
144
145
137
124
116
112
116
125
131
127
116
113
113
125
131
130
129
133
142
145
139
130
126
126
127
125
122
122
123
120
113
107
109
114
117
122
127
133
132
123
115
114
114
115
114
115
118
121
125
129
135
136
131
118
109
106
113
126
137
133
124
121
112
123
130
130
129
132
138
135
121
109
112
122
128
124
119
119
121
119
111
107
111
115
118
117
122
131
137
128
110
98
100
112
120
126
126
124
126
125
125
122
120
119
118
124
130
136
137
133
125
122
112
114
121
124
127
127
128
125
117
110
112
123
129
132
131
131
131
124
115
112
116
122
119
111
110
119
131
131
119
109
109
115
118
119
118
122
125
124
121
120
122
129
140
142
138
134
130
126
124
123
115
107
108
112
114
113
115
119
121
118
118
122
129
134
141
141
138
128
122
118
123
123
119
110
109
116
129
130
125
122
119
118
112
108
112
120
125
123
119
121
127
139
145
143
133
123
117
117
121
122
116
117
119
122
125
124
117
112
113
119
124
132
144
146
135
114
105
118
136
144
134
127
124
127
127
125
126
128
127
124
124
130
139
141
134
122
116
116
126
137
141
132
123
124
132
138
137
132
130
131
120
119
121
124
126
122
116
111
112
119
125
130
136
136
129
113
105
110
125
133
132
131
131
128
124
117
118
123
126
124
125
129
137
139
144
142
132
122
121
131
137
132
122
122
131
140
142
135
136
138
123
116
114
119
122
120
115
114
115
119
119
118
119
119
120
116
114
115
119
122
127
129
130
127
122
120
120
122
126
129
131
130
132
133
140
143
142
131
124
128
134
132
124
122
129
136
140
134
125
123
124
114
107
110
116
118
116
116
119
120
119
115
114
116
120
122
122
119
119
121
123
122
120
117
122
127
129
128
130
137
140
136
130
128
129
136
139
136
132
132
130
130
126
123
125
130
133
126
118
118
127
120
114
112
115
119
118
119
124
127
128
124
120
119
123
123
123
121
120
121
120
117
112
115
122
129
132
134
138
140
140
135
129
129
128
128
133
138
138
134
127
126
125
124
123
123
126
126
126
128
130
133
130
126
122
122
123
127
130
132
131
128
122
121
122
124
123
122
123
123
123
121
124
130
130
128
128
134
139
139
130
126
127
129
127
124
128
138
141
136
127
124
128
127
123
119
120
125
132
139
131
136
133
128
122
125
129
131
129
127
122
119
118
119
123
126
125
123
124
125
127
134
140
145
138
130
124
126
132
134
129
124
126
128
127
122
124
131
136
135
129
127
127
126
122
117
116
121
126
132
130
131
126
119
117
123
130
132
128
121
116
114
117
123
128
129
127
124
123
125
129
136
142
146
143
133
123
118
126
133
134
131
125
127
129
127
122
122
124
129
129
128
125
122
120
115
114
115
115
116
124
128
125
119
117
120
126
130
128
125
125
122
123
123
125
127
127
125
125
125
127
128
128
130
132
132
124
119
124
133
138
132
124
124
131
136
131
123
120
126
128
124
120
119
121
119
117
116
110
104
117
123
127
124
117
111
113
120
127
128
128
128
124
116
112
114
119
124
127
127
127
121
117
117
120
123
122
123
126
132
134
129
123
123
132
139
138
133
127
125
123
121
120
124
128
128
127
121
116
112
105
113
125
123
110
98
100
111
117
117
116
118
118
113
107
106
115
123
129
130
128
125
120
116
113
115
118
124
126
128
129
126
125
127
132
135
138
135
129
124
120
121
125
128
131
129
126
127
128
129
109
113
121
116
104
96
102
115
119
112
108
111
119
117
112
110
115
125
131
131
130
129
124
117
111
112
119
125
126
125
125
126
126
127
128
131
137
136
130
122
119
124
127
127
126
123
126
133
140
138
124
121
118
116
112
111
119
126
128
123
118
120
124
124
120
119
123
130
133
131
128
125
120
113
108
112
120
131
132
130
128
125
125
122
124
131
136
136
129
123
120
122
124
122
120
118
124
134
141
135
131
122
116
119
125
127
126
125
127
130
127
122
121
119
119
122
129
137
140
132
125
120
116
112
111
114
118
125
129
134
137
135
130
124
125
129
131
131
129
128
125
120
121
122
121
118
117
119
125
131
122
114
114
124
133
133
121
111
115
126
128
123
113
106
109
117
128
136
140
132
122
114
115
117
118
117
112
110
115
129
142
149
145
139
129
120
115
119
127
131
126
119
119
125
128
121
117
114
120
129
109
109
116
129
133
128
111
100
105
123
131
126
116
105
105
111
121
129
129
125
113
109
113
118
124
120
112
104
104
114
130
145
150
143
131
117
108
109
116
123
123
119
117
120
125
129
135
133
130
128
113
116
124
129
132
126
113
107
109
124
134
135
127
121
119
121
124
126
122
113
104
100
106
117
127
130
128
118
105
103
111
125
137
136
126
118
111
111
113
116
118
118
119
120
122
135
145
143
132
120
123
123
124
126
126
126
124
121
120
123
128
130
131
133
137
137
134
127
121
115
105
100
105
116
130
139
140
130
114
102
104
115
128
128
125
121
121
122
122
118
118
118
118
120
124
127
127
123
117
113
123
119
116
114
118
124
129
129
127
122
121
123
125
132
137
137
132
129
128
127
120
115
116
120
128
133
133
128
118
112
112
122
132
136
134
131
130
128
128
126
121
115
114
116
116
113
108
102
106
115
118
113
111
110
110
114
121
126
126
123
120
121
123
124
124
124
124
127
130
134
131
126
124
120
120
119
117
116
117
123
131
141
145
146
146
143
135
129
125
124
123
118
112
109
111
113
112
108
113
122
120
121
118
112
108
110
116
125
129
126
120
121
123
125
122
116
116
119
125
128
125
123
122
119
119
115
113
109
114
131
143
147
143
141
144
146
140
127
117
118
125
126
117
113
116
126
128
124
120
121
134
138
133
119
109
112
125
138
142
131
117
112
121
128
128
117
110
111
116
118
115
112
111
117
122
123
115
107
108
125
139
140
130
125
132
141
135
121
112
114
123
130
131
128
128
129
131
124
120
118
138
143
137
121
112
119
139
152
151
133
115
109
115
127
129
118
108
107
112
116
114
107
107
116
127
130
119
107
107
116
127
127
119
115
120
124
122
114
112
113
119
124
129
129
127
125
118
117
117
117
127
129
125
115
116
125
140
145
139
129
125
124
122
119
117
112
111
114
116
118
117
111
108
117
127
128
121
113
112
116
117
116
113
113
111
108
108
109
111
114
116
119
119
120
117
114
113
112
113
114
116
114
114
115
122
126
128
124
116
119
130
138
130
117
109
110
116
117
118
118
119
118
116
118
124
123
119
120
124
125
122
118
113
110
111
110
108
110
113
117
119
119
115
112
111
111
111
110
109
109
118
113
115
122
125
123
115
107
103
109
122
129
127
120
115
117
119
118
111
114
120
126
124
121
118
118
118
120
127
132
133
127
119
119
122
126
125
124
123
126
129
123
115
106
104
106
109
111
113
114
120
116
118
125
126
120
109
106
107
111
112
113
118
127
130
128
123
116
111
112
118
126
122
118
113
115
120
120
120
126
130
131
125
121
127
133
139
132
126
126
129
123
113
103
99
100
106
113
120
122
117
112
117
122
122
115
109
113
118
118
113
111
120
133
139
134
125
121
116
117
122
126
124
117
109
116
124
124
116
112
117
125
125
120
119
128
133
131
125
122
121
121
113
106
103
105
113
120
124
121
108
109
114
118
116
112
110
116
123
124
118
119
126
137
140
136
128
124
120
126
132
137
135
124
116
117
126
128
118
111
113
121
125
119
116
117
125
127
124
121
121
122
119
117
120
124
129
125
117
108
109
112
116
116
114
112
114
120
126
125
121
120
124
131
137
136
129
122
118
123
134
144
144
134
123
120
123
126
123
117
114
119
124
121
117
117
120
123
125
126
126
125
122
124
134
139
133
123
113
107
120
120
117
117
117
120
126
128
129
125
121
116
114
119
128
134
131
120
111
109
117
127
134
132
123
119
117
118
118
114
115
117
119
120
120
121
120
119
123
128
128
121
112
114
126
134
133
123
118
120
124
118
115
120
127
132
128
125
123
122
121
118
114
114
123
130
130
122
111
100
99
102
110
119
121
119
116
109
106
106
114
118
119
117
121
122
120
115
113
120
124
116
104
100
112
127
135
133
129
126
122
112
114
125
136
134
124
115
114
119
121
119
119
118
120
123
123
122
120
111
103
97
101
111
121
127
121
110
104
108
118
126
126
121
121
123
120
114
109
109
117
118
111
107
118
133
144
142
128
116
119
114
121
132
138
131
120
112
114
118
120
118
119
120
119
116
115
119
128
131
124
116
112
119
131
134
128
118
114
117
126
134
137
133
127
126
122
116
108
106
115
124
130
131
134
139
141
131
115
107
119
119
125
131
134
127
118
112
115
118
119
118
120
123
122
116
111
115
127
134
132
125
119
123
132
134
129
121
117
119
125
133
137
137
138
133
125
116
109
109
118
129
138
143
143
137
125
114
111
115
118
122
126
127
127
120
115
112
113
118
121
125
129
129
126
122
118
118
124
125
121
113
106
110
123
131
126
116
113
116
119
121
125
133
142
140
126
116
112
116
123
128
131
136
137
127
119
115
122
131
117
124
125
121
117
113
111
112
114
117
122
129
133
134
128
123
121
123
125
123
115
104
98
104
119
129
125
116
115
122
122
117
116
128
143
145
130
119
116
122
126
126
123
122
123
124
123
127
135
133
119
125
125
119
111
109
117
125
126
123
121
122
129
130
124
120
118
122
128
132
123
110
102
109
123
133
130
123
126
132
130
124
123
133
144
143
130
124
124
125
123
115
116
119
121
123
124
129
128
117
119
122
123
120
116
116
126
134
136
129
121
118
118
118
114
109
112
120
129
136
128
118
113
116
126
129
126
125
126
127
124
123
132
145
145
131
120
120
125
121
109
99
106
119
130
126
119
114
110
108
121
118
118
118
119
122
125
130
129
125
123
120
116
110
105
107
111
118
123
126
124
123
120
121
121
117
112
112
116
118
117
121
132
142
136
117
106
111
123
119
105
94
103
117
130
128
121
114
112
112
123
119
115
116
119
121
122
118
113
116
123
129
122
110
105
113
121
118
112
110
117
127
132
131
121
111
102
102
109
118
121
124
127
128
123
113
106
110
119
121
118
112
108
110
117
125
134
135
130
130
122
122
121
120
118
121
122
120
116
115
122
129
124
113
111
123
132
127
113
106
118
133
139
133
121
113
107
105
110
115
123
127
126
125
125
123
119
113
116
121
128
127
113
103
104
121
136
145
143
136
119
129
136
133
123
121
126
131
129
121
119
121
121
119
121
130
135
128
118
114
124
133
133
123
115
114
118
118
112
111
116
120
126
131
132
132
126
117
117
124
127
124
115
108
110
120
133
137
137
135
121
134
146
144
130
121
123
129
130
124
115
113
118
123
127
127
128
125
120
119
126
129
121
108
102
108
118
122
118
115
112
110
117
125
129
129
124
123
128
133
128
121
118
120
127
134
134
132
133
132
123
133
143
142
130
122
118
123
130
129
122
117
119
122
125
121
116
113
118
120
125
122
112
103
98
102
111
120
123
126
118
109
104
111
123
129
126
126
130
136
131
123
122
126
133
136
135
133
132
128
122
128
134
132
127
119
119
125
133
139
136
126
120
119
118
115
112
112
115
119
122
120
112
105
102
108
114
119
120
125
121
111
104
110
125
132
130
126
124
129
130
125
125
123
121
125
131
130
124
119
119
127
133
128
119
115
117
124
132
134
131
122
117
116
115
116
115
113
109
109
114
119
116
113
115
124
129
124
113
106
109
112
115
124
129
136
132
125
119
114
116
119
120
122
119
120
120
119
111
106
117
125
131
126
115
106
106
111
116
115
114
112
115
117
121
123
122
116
107
101
109
119
125
126
127
133
139
129
110
96
97
110
121
127
127
126
127
121
114
110
111
113
121
126
123
118
116
114
108
102
116
116
122
124
114
104
101
108
113
110
106
109
116
125
130
131
127
120
111
107
112
121
129
131
128
129
132
126
117
108
102
101
105
110
116
118
118
114
109
109
113
123
130
129
121
114
110
113
116
109
114
108
114
120
115
105
102
108
117
116
114
115
120
129
133
130
126
124
124
126
122
121
119
121
121
119
118
119
123
122
112
100
91
99
115
126
124
111
104
108
124
139
142
130
111
103
107
115
125
122
125
127
124
122
119
119
120
120
122
126
125
122
128
136
143
144
142
144
147
145
134
124
120
125
131
138
139
132
126
128
141
153
155
143
132
121
111
106
115
129
140
136
129
126
129
129
122
115
117
123
128
130
128
124
121
119
118
116
118
120
120
119
121
125
131
128
123
118
124
132
133
130
128
127
132
139
142
137
127
125
132
140
144
142
144
142
127
108
103
115
131
136
133
127
129
127
120
116
125
135
130
125
120
118
117
118
117
114
114
118
119
116
114
113
114
112
107
104
108
119
126
129
129
130
136
138
132
123
118
125
132
136
134
130
134
139
132
121
116
121
130
135
132
127
129
128
122
119
124
127
131
119
111
111
118
121
120
116
115
118
125
127
126
120
117
117
116
116
118
123
122
121
121
128
137
134
121
111
115
131
140
141
133
125
121
121
123
127
131
133
131
125
123
126
128
128
123
120
119
121
125
116
111
117
127
136
134
126
120
123
133
141
142
138
131
129
129
129
131
130
126
120
115
118
126
127
122
119
126
137
142
141
133
129
125
117
117
127
137
139
131
124
122
125
126
124
122
121
121
124
119
118
119
128
140
150
148
138
127
124
131
137
140
137
132
128
126
125
128
133
135
131
123
120
121
123
126
132
136
136
129
128
132
138
138
132
131
135
140
140
131
129
128
127
124
121
121
122
122
126
119
118
120
129
138
146
146
139
128
121
122
124
125
124
121
120
117
115
121
131
141
145
139
131
126
124
123
126
129
128
125
125
131
138
142
143
143
139
136
130
129
134
137
131
124
120
122
121
118
114
121
118
121
123
123
127
131
133
131
123
118
115
114
117
119
120
119
118
122
131
142
146
143
137
135
127
118
112
115
126
135
137
133
131
132
135
137
133
123
122
127
135
140
133
125
122
123
121
114
104
117
117
124
126
117
114
121
135
144
140
129
120
114
114
118
122
127
126
127
130
138
140
138
138
140
135
124
117
117
128
139
141
132
124
122
123
124
122
123
125
130
138
140
137
130
126
128
131
123
114
103
114
129
131
117
106
114
132
151
149
136
124
119
113
115
118
122
124
125
127
132
134
134
134
135
136
132
130
127
126
126
125
125
125
124
122
122
123
128
134
137
140
143
141
135
130
131
135
138
131
97
107
125
125
109
94
100
120
132
132
126
120
118
116
113
109
110
113
114
119
127
131
132
128
122
120
124
128
126
117
110
113
125
133
132
127
124
122
124
123
128
136
143
144
136
125
122
128
137
139
114
116
122
115
99
90
96
109
116
115
113
117
123
122
114
108
108
112
116
119
123
127
128
120
108
105
114
126
127
120
115
123
133
139
135
130
127
122
112
105
108
122
131
138
129
121
117
120
129
130
137
134
124
113
104
102
112
117
117
113
113
120
125
125
121
117
123
130
135
132
125
123
122
115
106
107
117
127
135
135
134
134
135
133
129
128
128
122
113
106
105
113
121
125
122
120
121
125
130
124
133
135
127
120
118
120
125
127
124
120
121
122
125
126
122
124
134
145
152
146
131
124
122
120
119
119
118
123
127
135
142
141
132
120
116
116
119
123
127
128
125
121
122
122
121
119
120
126
132
128
110
123
129
130
129
124
123
124
128
128
128
123
121
120
116
116
127
141
151
149
135
125
125
130
132
126
115
104
105
121
135
136
127
117
113
113
114
121
130
139
141
136
130
125
120
115
116
126
133
136
101
117
130
133
128
119
113
117
126
132
128
122
115
114
110
107
112
125
137
139
130
122
122
129
133
127
113
101
102
116
130
131
126
123
126
125
123
121
123
131
133
133
128
122
116
118
122
131
137
139
115
124
130
128
121
117
113
117
122
124
120
116
116
118
119
116
112
117
126
126
125
118
118
122
125
124
121
119
122
127
128
125
123
123
127
130
129
125
119
117
118
118
115
113
114
124
137
144
141
132
125
128
128
120
117
121
124
125
122
116
112
116
123
134
140
137
125
119
121
124
126
120
116
116
118
123
129
137
137
129
120
116
116
116
116
118
124
127
126
117
112
109
113
116
122
132
141
140
131
120
120
122
120
115
116
124
130
130
125
120
118
121
130
142
149
145
133
125
127
132
132
125
117
113
116
122
130
132
126
115
106
110
116
117
115
113
118
125
128
126
120
116
117
119
125
127
127
122
117
115
112
114
116
118
117
118
120
125
128
131
130
130
133
138
138
132
127
126
130
135
132
123
117
114
119
125
125
119
109
104
108
119
129
129
126
123
120
120
121
122
123
123
120
117
119
124
126
120
113
116
120
114
117
120
116
111
110
119
129
131
130
127
130
129
122
113
112
119
127
129
125
120
116
117
121
127
125
115
107
114
126
135
136
136
136
136
129
117
108
113
121
122
115
107
113
123
130
129
121
120
128
123
122
119
113
112
115
125
129
123
113
111
119
127
121
109
102
111
117
122
118
115
114
116
121
125
125
121
120
128
139
139
131
127
131
135
128
115
105
110
117
120
113
106
111
120
130
131
124
120
125
125
122
116
114
122
135
137
127
110
98
102
117
130
126
110
100
105
115
119
118
112
110
114
119
124
124
122
125
128
128
125
118
113
116
118
119
114
110
113
115
117
116
116
113
116
117
119
120
119
115
117
114
109
114
129
139
134
116
102
103
118
130
135
125
111
101
104
115
120
118
110
108
114
120
124
122
121
122
120
117
110
107
106
106
104
109
116
120
117
116
115
119
126
126
122
118
118
117
116
116
114
112
111
119
126
130
119
107
106
118
136
143
139
125
112
104
104
113
119
118
112
112
119
126
125
121
121
124
124
122
119
118
116
110
110
113
121
122
120
117
115
118
124
134
137
132
121
117
115
124
116
115
118
121
122
120
116
113
116
122
133
138
138
129
119
108
104
103
110
118
120
122
124
128
128
126
126
129
132
135
138
139
134
125
123
123
123
122
121
118
115
115
118
127
131
127
119
115
116
127
119
116
120
121
118
118
122
127
125
118
112
117
128
132
129
119
107
104
110
121
127
126
122
127
137
146
143
134
130
133
139
140
134
128
125
124
124
122
121
119
120
116
114
110
107
107
111
118
119
120
114
112
115
117
117
120
128
132
126
115
102
105
120
132
136
131
120
114
118
127
129
122
113
117
138
158
157
135
121
115
121
123
119
115
117
124
126
123
119
120
122
123
119
107
98
102
113
123
121
111
111
114
118
121
123
124
127
126
121
117
114
117
123
132
138
134
125
120
123
129
128
117
104
105
125
145
147
131
115
110
114
113
107
105
113
122
128
125
120
120
125
128
125
121
117
117
122
123
120
112
117
124
129
130
130
128
126
121
118
120
125
128
129
131
135
133
123
117
117
125
128
119
106
102
107
122
129
127
122
117
117
115
110
108
113
119
125
123
121
121
121
124
127
134
136
130
123
119
121
119
126
131
130
128
127
129
128
126
120
121
123
121
120
122
132
133
126
115
109
113
125
127
119
109
107
113
121
122
122
121
119
118
113
113
116
117
117
118
120
119
110
109
116
128
134
127
119
120
127
122
121
121
119
116
117
122
128
129
125
119
114
110
110
119
131
142
139
124
109
108
115
125
123
118
117
118
117
114
113
118
120
120
116
116
117
116
115
116
116
112
103
98
105
117
124
125
120
125
131
125
112
108
111
116
117
119
120
124
124
120
114
109
110
118
131
143
141
130
117
110
108
111
114
121
126
123
114
106
106
118
128
127
119
116
118
119
118
118
115
114
112
111
114
120
126
126
121
123
125
134
121
112
117
125
128
120
116
119
121
120
116
111
113
118
121
124
122
123
120
115
107
102
109
122
129
125
113
106
111
126
137
136
125
119
121
123
122
120
123
130
134
137
137
140
137
127
116
110
110
142
135
127
126
130
129
121
112
112
116
118
119
116
116
115
114
109
105
110
118
117
110
104
111
125
133
129
118
115
119
127
132
131
129
131
129
125
120
119
124
134
145
148
149
146
138
121
109
107
112
134
139
134
128
122
119
114
109
108
111
116
121
120
119
120
121
118
113
111
117
120
115
110
114
127
134
131
124
122
124
122
117
115
127
137
137
124
109
105
111
124
131
134
137
136
127
116
114
122
128
120
128
128
120
112
108
109
108
107
108
115
123
122
121
125
136
140
134
124
118
119
117
116
120
130
136
131
124
124
126
123
116
116
128
142
140
124
106
102
106
109
112
118
120
119
117
120
129
136
129
115
121
124
117
112
111
118
118
115
116
121
125
122
117
121
138
150
144
128
116
115
117
120
125
132
134
125
118
120
126
128
126
129
141
144
139
127
120
115
110
104
103
111
115
113
116
125
134
133
113
118
118
121
119
119
125
130
128
122
122
127
129
122
109
109
123
139
139
126
113
110
114
121
126
129
125
117
114
116
119
120
125
134
144
143
133
128
129
129
117
102
97
105
114
118
118
122
123
117
103
116
116
118
120
126
132
130
121
112
114
126
132
125
107
100
109
122
127
123
113
111
115
124
127
124
117
113
114
116
113
106
109
121
135
133
122
118
119
123
117
104
94
100
109
116
117
115
111
110
111
105
109
114
120
126
126
122
107
99
103
119
130
125
109
101
108
119
125
122
120
122
127
131
130
122
113
108
112
115
113
103
101
107
118
122
115
104
100
105
111
109
107
102
105
108
113
114
114
113
119
103
110
117
121
124
125
121
113
105
105
116
125
120
111
109
116
123
124
122
123
132
138
138
127
115
108
106
111
116
117
111
105
107
114
121
119
109
98
97
109
121
120
114
105
105
112
121
124
120
119
112
119
122
122
122
127
132
131
122
117
118
117
113
109
113
123
131
127
119
118
128
138
135
120
104
101
108
113
118
121
120
116
116
120
128
130
125
115
113
117
126
125
117
111
111
118
127
126
124
122
122
126
123
118
117
125
131
131
124
118
115
115
112
110
116
128
135
130
120
114
119
127
123
112
102
104
112
118
121
122
121
117
117
122
128
134
131
128
124
127
128
124
119
116
118
122
125
125
130
134
128
127
122
115
113
117
119
117
113
115
118
118
116
114
116
124
130
129
122
117
115
117
113
107
104
110
118
121
120
118
114
109
108
116
129
135
128
121
118
122
126
124
124
122
119
113
113
121
131
136
134
128
122
113
109
107
105
106
114
124
128
125
119
117
117
119
121
121
121
120
119
118
112
108
108
117
126
123
116
109
104
102
104
115
129
136
128
115
105
108
115
124
130
128
119
109
105
114
121
123
136
127
120
111
102
96
95
105
122
135
132
122
117
118
122
121
119
116
114
114
120
124
124
118
114
120
127
123
111
101
98
105
114
123
128
132
128
119
109
105
109
119
129
131
121
111
104
110
108
101
131
124
119
111
98
89
92
107
126
135
126
111
107
115
123
124
122
116
110
107
115
126
136
134
127
122
121
118
108
103
105
116
124
125
121
119
121
121
119
112
108
109
118
123
122
115
110
112
105
91
121
117
121
121
110
96
97
111
128
130
118
108
105
111
117
120
121
119
113
107
110
120
132
141
134
120
109
109
115
120
119
117
120
119
116
114
111
110
111
110
108
106
109
112
113
116
117
118
114
100
113
120
135
142
132
116
109
119
127
127
120
114
114
118
120
119
119
121
122
118
112
110
117
126
125
112
100
105
121
132
127
114
109
115
123
125
115
105
100
106
110
113
113
110
111
115
122
125
125
116
124
126
122
115
113
117
123
127
132
134
129
117
109
116
140
158
162
152
143
135
130
126
125
129
135
140
137
129
123
128
139
144
137
128
128
132
130
122
115
113
114
114
117
121
126
127
118
112
112
116
124
129
125
115
111
115
123
128
132
133
127
115
106
112
132
147
148
132
123
122
125
126
126
129
140
149
148
137
128
128
135
137
130
123
127
134
130
117
105
104
110
116
119
123
126
119
112
111
117
125
124
128
127
121
118
119
121
124
130
132
132
125
112
105
110
118
119
114
114
119
123
125
127
134
146
147
136
123
118
126
132
129
122
118
123
130
127
120
117
117
118
120
122
126
127
122
116
119
128
130
123
122
122
123
125
125
123
120
122
129
136
138
128
116
109
109
114
120
125
129
127
123
124
136
146
141
122
109
112
127
134
128
119
116
122
124
124
125
132
136
131
123
122
127
130
128
127
128
131
127
121
115
114
119
126
129
127
123
119
120
130
141
143
137
128
121
123
129
135
138
135
126
121
126
133
133
123
119
124
135
134
126
120
124
127
128
124
126
135
140
134
126
123
127
131
131
130
130
130
126
119
113
109
112
118
126
128
127
120
116
122
136
146
146
137
128
122
119
123
133
139
133
121
115
117
124
129
133
134
133
127
121
120
125
132
134
130
127
129
130
131
130
130
129
131
131
132
131
128
124
120
112
111
114
118
122
124
124
121
118
121
131
140
140
132
122
113
107
111
125
138
138
128
114
111
118
124
126
126
125
124
122
121
123
128
135
141
135
123
119
128
140
147
141
134
133
134
133
128
121
119
113
120
128
126
120
116
120
124
125
125
124
126
126
122
119
118
117
122
128
134
135
128
123
122
123
117
112
114
123
132
131
123
117
118
131
143
139
126
119
127
146
157
152
141
136
135
133
127
119
114
114
128
139
130
119
113
122
134
136
127
119
112
113
118
123
128
131
130
129
130
131
130
136
138
136
127
119
120
128
135
133
126
119
119
126
135
136
132
124
128
141
152
154
146
138
135
132
128
124
104
112
130
136
124
110
112
129
142
141
128
116
112
113
122
130
130
129
124
123
127
131
138
141
145
145
143
138
131
125
120
121
125
129
128
126
128
132
131
128
127
132
138
144
139
134
132
130
127
126
101
109
121
121
109
101
107
127
139
136
127
122
122
126
133
134
129
118
111
113
123
135
142
140
134
133
136
137
126
109
98
106
123
137
133
128
124
123
125
123
121
123
130
135
132
127
121
119
123
122
113
112
113
104
95
91
104
119
126
126
123
125
128
130
132
132
127
119
114
116
121
128
137
134
124
121
124
126
119
107
102
112
130
138
133
128
126
123
123
119
117
119
124
128
128
125
121
116
115
114
125
123
114
99
91
97
111
118
118
115
116
121
124
124
122
123
126
129
133
129
122
122
124
126
124
123
125
127
126
123
125
131
135
131
127
125
128
132
127
122
118
116
118
119
122
123
125
124
122
117
121
126
122
112
105
109
122
126
122
113
113
116
123
124
118
113
118
130
142
142
132
123
120
120
125
131
134
129
127
129
135
134
126
114
112
118
130
136
138
131
123
116
112
114
115
116
123
130
134
128
110
124
127
126
120
120
125
131
131
122
114
115
125
131
124
113
111
122
139
148
146
135
127
124
127
132
133
126
119
122
126
122
110
105
111
123
134
141
141
138
130
122
119
115
112
109
117
129
137
135
113
124
127
125
118
113
118
128
133
129
114
109
119
131
132
122
115
121
136
147
149
144
137
133
133
128
124
119
120
123
124
116
108
113
128
144
151
146
141
136
134
133
130
124
115
110
114
127
136
136
126
126
123
114
105
108
113
124
129
125
113
107
113
125
132
128
121
123
132
140
145
139
138
136
130
119
113
119
129
138
132
118
113
120
137
151
156
149
140
132
129
129
129
125
121
116
120
127
134
136
131
130
122
110
106
113
122
128
125
122
115
112
116
122
126
123
119
120
127
134
133
128
126
124
121
113
111
122
132
136
127
117
114
119
126
131
141
144
138
129
122
118
121
122
121
119
124
128
133
132
123
132
130
122
120
126
132
131
126
124
126
127
124
122
122
120
118
119
126
132
130
119
113
111
116
118
121
122
120
113
108
111
116
116
113
113
120
128
130
127
121
122
123
121
116
115
120
128
131
127
121
129
132
131
130
129
128
123
123
127
133
136
131
125
120
118
118
121
124
128
126
119
110
110
121
130
133
121
106
97
102
115
125
124
115
111
112
118
118
119
122
129
133
123
114
110
117
126
126
119
122
120
120
125
127
119
109
104
110
121
129
134
133
128
120
114
113
118
119
120
121
120
117
118
122
131
134
122
111
109
120
131
134
128
118
116
117
118
116
114
118
123
127
121
114
111
117
125
123
116
121
114
113
116
117
112
102
100
102
109
116
125
135
138
129
116
110
113
114
116
118
121
121
118
117
124
129
129
125
129
135
135
129
119
115
116
122
120
117
114
112
109
110
108
111
111
117
124
122
117
117
116
114
113
114
115
115
110
106
104
109
121
135
142
135
117
108
109
113
117
120
119
119
115
113
119
126
130
130
129
128
126
119
111
108
111
118
122
121
117
113
108
106
105
106
110
116
122
121
117
118
117
115
110
111
117
122
119
114
111
115
122
128
131
125
116
107
109
117
121
120
115
114
114
118
124
126
126
124
121
119
121
122
117
113
111
117
121
122
119
117
116
119
118
121
124
124
122
120
117
117
112
108
107
113
119
126
125
123
120
120
121
121
119
116
111
108
111
119
122
119
112
111
120
128
128
126
124
123
121
123
129
134
132
121
113
114
119
119
117
116
118
123
132
143
145
137
124
117
116
115
104
104
109
116
124
128
134
134
127
121
115
118
120
122
116
113
114
119
121
119
114
115
124
130
132
129
127
126
126
127
131
134
130
121
110
106
108
111
112
114
116
123
130
140
141
133
121
114
116
115
110
111
115
120
122
128
137
139
130
119
109
112
122
126
126
120
116
118
122
124
122
122
125
130
139
142
143
141
134
129
123
122
116
112
109
107
109
112
113
115
119
122
125
124
121
117
116
117
119
123
122
122
123
122
120
124
129
131
126
118
110
110
116
121
126
123
118
118
121
125
125
122
121
127
138
149
151
145
136
125
116
112
110
112
115
120
123
119
117
117
123
128
125
115
108
107
115
123
123
127
126
125
128
131
129
123
114
110
114
120
122
118
115
118
124
124
117
115
116
118
115
110
106
114
125
135
139
135
128
120
117
114
113
118
126
130
128
123
117
116
121
126
126
117
111
109
116
122
123
122
121
124
130
136
133
122
108
97
104
121
133
130
122
117
121
125
123
117
118
117
112
106
101
100
105
112
117
120
118
117
118
117
120
124
129
131
128
123
117
112
110
113
118
121
118
110
107
113
121
117
120
125
128
127
124
120
113
108
111
121
130
129
123
116
120
126
132
132
131
128
124
117
107
101
103
108
114
117
118
117
118
119
120
125
129
130
128
126
123
114
104
106
116
124
120
111
104
110
122
119
121
125
122
117
115
119
127
129
126
123
119
119
118
117
125
132
136
136
134
135
132
125
113
110
116
125
127
123
119
119
120
120
118
122
126
128
128
130
129
123
112
113
120
126
122
113
106
116
127
127
123
119
116
116
118
123
133
139
136
126
115
112
114
119
128
132
129
126
125
125
123
115
110
114
131
141
136
125
119
123
128
125
118
114
115
119
123
129
132
129
122
119
122
124
123
117
117
124
132
137
124
110
109
120
128
130
128
129
130
130
124
116
110
113
119
122
118
112
115
115
110
103
103
115
131
136
128
118
117
128
136
132
120
108
106
111
119
127
133
135
128
117
113
119
123
121
121
126
130
140
129
113
110
119
129
129
120
117
120
131
130
120
110
109
114
116
114
112
115
117
111
105
105
116
123
124
120
118
122
129
134
131
126
119
116
114
116
126
133
132
122
109
107
117
121
119
117
122
128
128
129
119
114
115
120
123
117
111
115
124
129
121
111
111
121
123
121
117
121
127
126
120
118
119
122
123
122
126
130
130
128
127
130
135
133
125
123
124
124
119
111
108
110
119
120
115
115
122
127
114
124
127
123
115
114
116
117
113
113
121
126
121
112
116
129
135
127
116
119
129
135
132
128
128
127
122
123
126
129
126
123
123
130
137
135
128
126
123
114
104
105
110
120
123
122
119
124
127
126
108
119
128
126
122
119
119
118
110
110
121
128
122
114
118
134
140
130
114
108
119
128
132
131
130
126
117
115
116
119
122
121
122
122
122
121
124
129
127
114
103
106
118
124
124
124
127
133
134
124
112
117
125
127
128
130
131
118
104
108
121
132
129
120
121
134
142
135
118
106
106
115
121
125
122
116
107
106
110
117
119
121
120
122
118
117
125
132
131
120
114
117
128
128
126
124
126
131
131
122
113
117
123
126
131
136
131
116
102
101
115
131
134
129
125
131
140
137
127
115
106
107
115
120
118
109
106
112
118
121
114
110
113
120
125
125
127
127
123
118
120
123
129
130
126
122
118
118
118
119
110
117
123
126
129
129
123
110
101
102
113
124
131
128
127
127
129
133
130
124
118
116
119
122
119
113
113
124
131
124
108
98
101
115
127
128
118
111
108
113
119
123
125
126
126
121
114
110
110
110
113
118
124
125
125
119
110
103
102
108
117
120
121
123
124
122
119
118
122
125
130
132
131
127
117
114
118
128
133
126
109
98
97
106
118
119
115
108
103
109
113
114
118
123
127
130
126
114
103
98
119
119
118
115
115
113
105
101
105
115
124
123
114
112
116
119
119
116
120
124
131
137
134
123
114
114
121
129
132
130
122
115
109
105
112
118
124
122
114
109
111
115
117
124
129
134
133
118
104
99
123
119
108
102
103
109
110
106
108
119
131
132
119
107
110
118
127
127
122
118
120
125
123
118
114
117
124
127
129
132
134
133
125
116
115
123
129
128
119
110
113
117
121
126
126
125
123
115
114
116
127
119
108
100
102
109
111
109
108
118
129
132
125
115
113
120
129
129
124
114
109
111
113
115
119
124
128
124
120
121
126
128
124
121
125
129
125
117
110
109
115
123
128
129
120
108
102
111
123
131
132
126
117
109
109
110
111
110
109
113
120
124
126
126
124
123
126
125
118
113
110
116
119
124
124
128
126
116
107
104
104
108
111
117
126
129
121
109
103
107
116
125
131
128
118
101
97
111
124
127
132
126
118
116
114
112
112
112
120
122
115
112
117
128
132
129
123
122
120
119
121
126
132
131
126
120
118
109
101
95
96
101
106
112
117
119
120
118
115
113
113
118
125
126
118
109
107
116
121
114
123
117
115
117
116
114
116
125
135
135
121
110
111
119
126
125
123
126
128
126
123
125
130
131
125
114
107
103
106
106
108
115
116
116
110
113
120
131
134
124
109
103
108
119
122
121
117
120
118
109
115
116
120
123
119
115
119
135
146
144
133
121
116
117
116
116
118
126
127
121
113
112
119
129
125
112
99
101
114
122
124
124
124
120
113
112
116
127
133
124
107
98
102
114
127
134
131
124
119
112
120
127
138
140
130
123
126
138
145
142
133
130
126
125
122
121
120
119
113
108
104
108
116
124
125
112
102
105
121
132
130
122
122
122
119
114
112
116
120
114
104
96
100
115
130
138
137
129
121
115
120
120
115
108
108
112
116
115
120
130
135
126
111
106
121
139
143
134
126
124
127
127
129
130
132
135
134
133
130
127
123
115
110
115
130
145
155
150
136
123
116
113
115
121
126
127
125
127
124
116
119
125
117
108
104
111
118
123
129
133
136
127
113
111
122
138
139
128
121
120
122
124
127
130
134
136
136
135
129
129
125
118
112
116
127
138
144
136
124
116
115
117
124
128
129
126
123
127
128
124
117
125
125
122
119
120
120
122
128
134
140
136
124
114
116
121
125
124
123
125
124
123
125
129
135
133
126
124
125
129
128
122
119
120
128
133
131
128
121
119
119
121
127
133
130
121
121
128
135
134
115
121
127
131
131
125
120
120
121
127
133
134
125
116
110
111
119
130
136
137
133
126
124
130
135
133
122
119
123
132
131
123
116
121
132
133
127
124
129
134
130
125
127
130
131
123
118
127
135
133
122
121
125
125
123
120
118
121
120
117
116
118
120
118
116
119
126
136
140
141
138
130
124
126
132
134
131
128
131
135
131
120
113
116
128
131
124
123
129
135
134
127
125
128
130
127
123
125
129
125
132
128
126
119
111
109
116
124
121
115
109
116
124
129
130
129
127
128
129
134
139
133
125
118
121
128
132
134
132
131
129
122
115
112
121
125
124
121
118
122
126
124
123
125
130
132
132
130
128
123
129
126
127
125
118
114
116
122
121
117
119
131
142
144
137
130
123
118
121
127
134
134
129
120
117
120
125
126
125
125
127
127
121
114
114
126
132
128
115
108
114
126
130
130
132
134
137
134
129
126
115
115
125
136
135
126
117
114
114
116
124
137
145
142
134
124
120
122
126
128
130
132
132
133
128
123
121
120
122
126
130
130
123
117
117
130
141
138
123
111
118
135
145
143
135
130
128
125
125
128
113
112
121
133
136
126
118
112
111
112
115
121
125
125
124
123
127
132
132
129
125
128
133
138
136
130
126
130
135
136
131
128
122
120
124
133
141
139
127
118
119
132
143
145
133
124
116
112
115
127
120
115
116
121
120
116
119
121
117
111
105
105
110
116
126
134
137
133
125
120
120
125
131
134
132
130
133
137
141
135
125
120
119
121
125
129
133
135
129
122
116
118
125
130
129
123
118
111
112
117
113
112
111
107
107
110
122
129
126
118
113
111
115
124
139
149
145
130
115
112
117
124
130
131
130
129
129
128
125
115
108
110
116
119
123
126
130
136
135
129
119
111
108
113
121
128
127
120
112
109
104
106
104
97
96
103
117
124
124
120
122
125
128
135
142
147
143
129
119
117
119
124
128
134
134
132
126
117
110
107
107
112
117
117
119
124
131
137
140
137
131
119
112
111
121
130
135
128
113
106
108
110
107
97
92
97
108
116
115
114
120
125
128
129
128
127
127
128
131
127
123
120
121
127
133
133
127
120
118
121
125
128
124
116
115
121
128
132
136
135
134
126
120
116
121
127
130
125
116
113
119
121
120
111
104
106
112
115
112
109
109
115
123
124
114
107
109
118
129
132
127
120
111
109
115
125
130
133
134
137
140
137
128
117
115
118
123
127
126
126
126
122
121
117
115
116
119
122
119
118
126
128
127
123
120
121
125
126
122
113
110
114
123
127
122
112
108
113
124
129
130
123
114
105
107
120
131
137
136
136
137
134
125
120
120
123
126
128
128
125
122
120
119
115
111
109
114
120
122
121
129
120
117
119
120
124
128
132
132
127
118
117
126
137
140
135
130
127
127
129
130
131
129
123
122
124
128
127
126
125
125
122
121
123
129
134
139
143
142
137
130
124
125
121
114
109
112
117
122
124
124
112
106
109
112
119
122
129
133
132
126
121
126
136
141
140
137
134
131
127
126
125
130
135
131
122
114
113
118
122
120
116
118
123
132
136
142
145
147
143
136
130
127
125
120
111
108
110
117
125
121
116
115
112
113
118
123
127
129
131
129
125
123
122
121
120
119
122
126
123
115
110
115
125
128
116
107
107
116
121
120
117
118
123
127
130
131
134
136
135
130
127
126
123
119
111
105
106
113
126
122
131
131
126
125
128
129
125
124
126
131
126
117
107
104
106
109
114
121
121
116
108
108
115
125
126
121
117
117
119
121
123
125
125
124
123
125
126
124
122
122
126
127
122
110
100
104
112
123
127
125
134
134
132
133
135
130
120
116
124
130
127
116
106
104
109
115
116
117
118
120
119
116
119
129
139
140
131
121
118
122
129
133
131
125
120
122
127
124
119
117
125
131
127
111
100
104
118
128
123
123
122
119
124
131
130
120
108
105
115
129
129
124
117
116
120
122
118
114
113
120
124
127
124
126
132
136
132
123
120
125
132
134
129
121
117
123
131
133
121
113
119
131
132
120
105
103
114
121
115
120
114
112
118
124
121
108
101
102
112
120
129
134
136
132
129
123
116
111
110
117
124
126
119
114
117
124
124
122
123
128
130
126
117
111
113
121
130
132
123
112
110
118
125
119
108
104
109
112
112
120
120
120
118
118
112
109
109
114
119
123
127
135
140
139
132
123
114
110
111
118
123
121
113
108
116
122
124
122
122
127
130
124
112
108
111
118
123
123
119
116
113
112
108
108
107
107
113
116
117
127
127
125
117
110
109
111
120
131
138
134
127
123
125
126
126
122
115
116
117
121
120
119
115
116
124
130
129
125
123
127
132
130
121
113
112
115
117
115
118
124
124
116
106
104
106
111
115
116
117
123
117
115
115
112
115
117
125
135
140
135
122
110
108
113
119
123
125
127
125
121
116
117
122
129
130
131
127
124
121
125
131
133
127
118
112
112
115
116
120
126
127
124
118
115
112
111
110
111
115
111
105
110
118
126
126
125
125
126
124
120
112
108
109
115
118
124
132
140
134
121
110
112
124
133
128
117
112
116
119
119
121
121
120
113
110
109
114
119
121
124
126
128
131
125
118
113
111
111
115
113
115
124
133
132
128
124
122
118
114
111
110
114
117
117
117
119
127
137
134
122
112
113
124
128
117
103
102
113
124
122
116
110
113
115
116
117
120
122
122
121
123
128
132
127
121
117
118
118
119
127
132
138
137
130
122
113
112
115
120
121
121
120
117
113
108
107
112
119
124
120
116
121
128
130
115
100
103
121
135
133
123
115
118
124
128
129
127
124
119
118
121
127
128
124
119
117
120
123
123
127
125
126
127
125
119
112
108
113
122
130
131
121
115
110
106
102
100
105
110
114
116
122
129
128
117
106
109
124
135
133
125
125
130
135
133
131
126
121
115
110
110
114
117
119
116
112
112
117
122
114
103
105
113
122
121
114
106
107
117
127
132
123
115
110
109
110
110
113
115
114
115
117
124
125
117
110
111
119
123
123
123
128
137
139
135
129
123
121
117
111
105
104
110
117
117
111
104
108
118
108
101
105
113
121
121
116
110
107
109
117
124
125
122
118
115
116
122
131
131
125
116
111
111
114
115
112
113
115
118
120
121
127
135
137
136
132
131
132
131
126
117
113
117
121
121
115
108
110
117
119
120
125
125
122
120
119
121
119
112
111
115
122
125
122
117
115
119
128
134
132
120
107
99
103
112
120
121
119
116
118
121
123
125
130
133
133
133
135
140
140
135
132
131
129
127
126
122
120
119
129
132
131
126
123
123
128
133
131
123
115
113
118
121
120
117
108
106
112
120
126
121
107
96
102
117
129
126
118
114
119
120
121
120
118
119
121
123
131
136
136
132
130
130
131
128
128
127
126
125
132
129
121
116
119
127
132
133
130
129
129
125
119
113
112
116
116
111
110
113
122
124
118
112
113
121
127
123
113
108
116
125
125
120
116
114
114
116
120
122
121
114
108
108
116
123
126
128
131
131
129
124
111
107
115
125
128
122
119
124
134
133
120
107
107
120
133
131
122
117
123
128
130
125
121
120
117
115
112
113
121
129
131
129
126
126
126
126
123
121
116
106
95
97
107
118
119
121
130
134
129
128
117
111
114
119
118
112
110
117
130
133
120
105
106
123
137
135
124
121
126
130
133
126
119
114
112
115
120
125
130
131
131
132
131
135
140
147
145
137
126
113
107
110
118
118
114
113
120
130
124
130
130
123
115
114
113
112
111
116
126
130
120
106
107
119
124
119
112
117
125
126
122
115
113
114
113
117
123
129
130
130
128
127
124
125
135
151
160
151
132
118
119
122
124
119
114
112
117
128
112
125
134
131
124
119
120
121
116
116
125
131
127
115
111
114
113
108
108
115
122
120
112
110
113
114
114
115
118
123
127
129
125
117
108
108
122
141
150
142
128
122
120
121
120
119
120
121
124
132
106
121
129
130
128
130
134
130
120
114
121
132
134
132
129
126
121
115
114
118
121
119
115
115
116
113
111
113
118
125
128
129
124
116
108
109
120
126
127
119
121
127
128
123
118
119
123
129
131
136
115
122
128
128
129
137
142
138
124
113
115
125
135
142
144
139
134
127
124
120
119
118
124
126
121
111
106
115
128
136
133
127
120
118
124
128
129
122
110
108
120
135
140
137
130
122
122
129
135
136
130
131
127
125
127
130
134
132
126
119
114
116
123
134
142
139
131
126
124
121
118
119
128
133
124
115
111
125
137
137
125
116
113
117
130
134
132
121
111
114
122
132
136
137
133
129
123
126
130
128
137
133
127
123
119
118
113
112
117
123
120
113
111
117
128
128
122
119
122
124
124
126
132
132
124
118
121
130
135
126
112
108
109
114
119
120
120
122
121
120
120
119
117
122
129
131
128
122
114
107
138
132
125
119
116
111
96
94
106
127
134
122
109
108
114
117
115
118
122
127
130
132
131
128
123
122
126
133
130
120
110
112
112
110
107
105
114
122
121
116
109
107
108
114
125
130
130
118
100
90
132
126
119
116
116
112
102
100
111
132
143
136
118
110
110
115
115
118
122
126
126
124
125
126
125
128
133
134
127
121
120
124
125
118
112
113
118
119
112
102
99
106
115
122
127
129
125
117
102
96
132
127
120
118
118
119
117
116
119
129
136
134
128
121
118
116
115
116
117
116
116
119
125
127
130
132
132
128
121
120
124
129
129
126
126
126
122
115
107
102
104
116
123
130
131
125
119
116
115
113
130
128
126
123
122
123
126
124
119
115
113
117
127
132
129
123
118
117
113
112
114
121
129
132
132
127
118
110
105
110
116
120
119
121
126
128
121
111
108
115
120
123
126
125
121
116
112
116
120
115
120
126
129
132
133
133
131
126
119
109
101
105
120
131
132
124
120
121
125
124
122
121
124
126
123
115
106
99
97
103
109
110
108
110
115
119
118
115
118
121
121
120
119
116
112
110
112
120
122
112
111
120
128
134
135
134
132
128
124
118
113
115
122
126
121
115
115
126
138
139
126
114
110
113
116
111
104
101
105
111
112
108
103
101
106
113
123
131
129
121
110
108
115
117
117
113
116
122
124
119
115
121
126
126
124
121
124
129
128
126
126
130
132
126
117
111
114
125
134
132
122
110
108
113
120
115
111
112
116
122
119
111
105
103
107
115
131
145
142
124
110
107
114
126
129
126
119
120
124
130
125
125
124
117
110
109
118
129
129
123
123
128
134
133
129
126
123
118
111
110
114
119
122
125
125
123
120
121
123
122
121
119
118
115
114
114
127
136
139
125
111
107
113
126
133
128
121
117
121
129
118
119
121
118
118
118
117
115
117
128
138
138
127
118
119
126
127
123
122
123
124
123
124
125
126
127
130
135
134
125
110
104
109
123
132
138
141
143
143
140
137
132
129
124
121
122
129
131
128
116
125
125
123
118
116
118
118
115
115
122
132
135
127
119
118
121
120
120
120
121
121
121
121
123
124
124
128
134
135
130
120
118
122
129
134
137
138
136
130
127
127
129
133
131
128
125
129
138
134
122
121
122
120
119
119
120
117
113
113
118
127
135
133
128
123
121
124
127
131
130
125
123
123
123
122
121
122
128
132
132
132
133
136
139
137
134
128
123
120
117
116
122
132
135
132
125
122
131
138
132
114
114
118
122
121
121
116
114
114
117
121
127
131
129
125
125
131
139
143
143
136
131
130
129
128
124
122
122
127
130
130
131
132
134
133
128
120
114
115
117
121
125
130
133
129
117
107
113
127
133
121
121
124
124
122
118
119
121
122
116
113
115
116
118
120
128
136
145
145
143
141
138
135
133
132
129
125
121
122
127
128
125
118
118
122
121
114
111
118
128
133
130
128
128
126
115
106
107
119
127
131
133
137
133
125
121
125
129
124
116
111
112
115
118
120
127
136
139
137
133
135
134
135
132
129
128
126
124
124
129
132
131
121
113
113
117
121
120
123
129
130
126
122
121
125
127
123
121
125
126
123
131
135
134
128
126
126
126
120
113
113
124
130
127
121
121
124
128
130
127
128
131
135
133
129
126
127
129
129
130
135
139
133
122
116
123
128
130
125
119
118
117
114
116
124
132
136
133
129
128
113
114
116
121
126
127
125
116
107
105
115
130
140
135
122
112
111
120
127
128
127
131
138
138
132
126
127
132
134
131
129
130
133
128
124
127
134
135
123
112
111
117
119
120
122
124
126
124
124
127
125
114
104
104
115
123
121
115
105
101
108
122
132
133
124
116
114
120
125
128
128
132
138
137
127
117
122
136
142
137
127
123
125
126
126
129
129
126
120
112
115
125
131
132
127
122
116
116
120
126
138
122
104
99
106
120
127
124
111
103
102
110
119
124
127
130
129
125
122
120
120
124
130
129
120
112
116
129
141
141
132
124
121
121
123
126
127
126
125
123
122
126
133
132
131
126
125
119
121
126
127
118
106
99
103
117
131
130
119
107
106
110
114
118
127
135
137
128
118
113
115
117
120
125
126
122
118
119
126
133
132
127
116
114
120
129
135
139
137
131
126
121
116
116
123
131
139
134
123
117
105
108
108
103
102
108
118
122
119
115
118
119
119
120
126
132
134
129
124
122
119
118
118
127
137
135
124
114
113
122
125
121
107
105
118
133
143
141
135
128
123
116
109
106
114
128
136
131
119
110
103
110
117
111
103
97
99
105
112
116
121
125
124
122
122
124
126
128
131
130
127
120
118
123
128
129
121
114
117
123
127
117
108
109
119
131
129
121
115
116
125
127
123
117
117
119
121
114
108
108
119
123
130
126
115
105
101
104
110
116
122
125
126
122
120
118
121
123
124
123
121
117
110
109
108
110
113
118
124
131
133
128
124
126
130
126
112
100
99
113
129
140
140
132
125
117
113
108
107
109
131
128
129
131
129
123
119
115
117
122
126
127
126
122
118
120
124
124
117
107
104
106
108
105
102
108
116
121
123
128
131
136
139
138
132
118
105
101
111
123
131
135
133
126
118
115
116
116
110
110
127
117
115
123
132
134
130
129
128
130
131
130
128
122
119
124
131
131
122
107
102
104
110
112
118
124
129
125
120
115
119
128
134
132
120
108
105
114
127
133
129
121
115
111
110
110
114
117
110
110
114
103
104
116
127
131
131
131
132
132
132
129
125
121
119
121
128
133
128
116
105
106
114
125
133
135
133
127
117
111
111
117
122
121
113
106
107
113
125
131
125
114
110
109
110
110
108
104
105
108
112
108
114
120
123
123
125
126
127
128
125
122
121
120
119
118
118
121
123
117
111
110
115
125
132
133
130
125
120
119
119
120
121
122
121
115
109
111
111
116
116
114
114
119
122
116
105
97
100
111
122
123
126
125
121
120
118
118
119
123
124
123
119
118
119
118
116
113
115
117
117
115
117
122
128
131
130
128
128
130
130
127
128
130
131
128
120
111
108
107
109
111
116
123
127
123
113
111
115
121
129
128
123
119
119
120
118
113
117
125
129
124
117
116
119
121
121
115
114
116
121
124
124
124
131
133
133
130
130
132
131
127
126
127
128
128
127
126
123
114
107
107
115
127
129
124
119
120
124
126
127
119
112
113
121
125
123
121
124
130
129
123
114
110
118
126
126
119
113
116
123
128
130
128
127
128
128
129
127
127
124
121
120
119
116
116
124
136
140
129
113
109
120
132
131
120
110
111
115
122
120
113
109
117
125
129
127
125
126
126
120
111
108
114
122
130
128
119
111
110
119
126
128
119
116
119
124
127
125
124
124
124
120
114
110
111
117
128
135
133
127
124
128
133
126
114
106
101
110
118
119
121
123
126
127
123
122
125
129
126
116
111
112
123
131
135
130
118
108
108
117
125
124
115
109
117
129
131
127
127
132
132
125
114
108
111
114
113
117
123
132
134
127
117
111
107
106
112
118
125
124
130
135
132
123
113
111
121
130
134
131
126
124
129
134
136
130
117
110
112
122
128
126
116
113
123
137
142
136
131
132
130
123
111
108
112
114
109
107
117
130
132
116
101
92
95
105
115
127
130
125
127
132
130
122
112
107
111
124
134
139
136
130
127
126
128
128
122
119
119
124
128
127
124
125
128
133
134
133
131
127
122
116
109
109
112
113
113
113
118
123
122
114
101
90
88
95
108
117
125
122
121
126
132
132
125
114
108
109
117
126
126
124
120
119
119
121
124
130
127
121
115
117
127
131
123
109
106
115
123
126
120
117
116
115
115
115
115
119
119
118
121
123
121
111
100
98
105
110
115
124
124
132
138
138
130
117
108
105
109
117
123
125
122
117
109
108
121
133
135
120
106
106
121
126
109
86
82
100
122
130
126
123
124
127
127
126
123
123
119
118
122
131
136
131
120
114
114
115
113
126
132
140
142
136
125
118
116
119
123
127
129
130
126
117
105
99
108
125
133
122
110
110
121
126
107
86
85
108
130
133
127
123
126
131
133
132
131
128
123
119
120
128
133
131
125
121
120
120
118
117
122
129
132
125
119
118
124
132
136
135
130
126
125
120
108
101
104
115
122
119
115
121
132
135
121
108
112
127
138
134
126
124
126
125
124
124
126
127
126
121
116
115
121
124
126
123
119
119
123
107
103
110
119
124
121
122
125
132
133
127
121
115
119
122
119
113
110
112
112
113
114
124
138
144
136
129
129
138
140
136
130
127
127
121
112
109
112
121
126
125
118
110
114
121
128
126
120
118
121
108
102
107
119
126
126
124
122
122
118
113
109
113
118
125
123
116
113
117
116
114
112
116
127
136
135
129
125
132
137
137
136
130
127
120
112
108
110
118
127
131
127
120
118
122
132
139
133
122
117
121
117
120
125
127
129
126
123
117
109
102
103
114
124
127
121
113
110
114
122
122
113
108
108
114
116
116
114
118
125
130
130
127
124
120
114
110
111
117
126
133
135
132
127
127
133
142
138
125
115
125
130
129
124
123
124
129
131
124
112
107
111
119
127
126
117
107
104
110
120
124
121
111
105
105
110
112
111
110
112
118
118
119
121
120
117
115
113
115
116
120
123
128
132
130
130
131
129
124
117
123
129
126
118
116
120
127
133
129
126
124
124
124
122
119
119
117
115
115
116
122
125
125
121
116
115
113
113
111
109
112
117
117
119
125
132
133
122
112
101
100
109
124
132
134
130
122
120
121
122
124
127
120
116
116
121
123
123
122
125
133
132
123
112
112
122
134
132
120
113
117
126
136
135
125
118
112
111
111
112
117
118
116
116
126
140
143
134
113
101
102
115
128
137
138
130
119
116
118
121
132
127
120
118
121
121
118
111
109
117
130
132
121
108
111
128
141
135
122
113
113
122
129
127
121
111
105
105
110
116
120
119
114
108
111
124
133
134
127
123
126
135
140
141
138
128
116
111
114
117
131
129
124
119
116
116
115
113
111
115
126
130
121
111
113
125
134
132
122
117
118
116
112
109
111
109
106
108
113
119
121
119
115
109
104
102
111
127
139
144
145
140
136
131
126
120
114
109
110
116
123
131
128
119
111
111
119
123
122
123
126
131
128
120
117
117
120
120
123
128
125
115
103
101
110
117
121
121
122
122
124
127
127
123
110
100
105
122
137
140
135
130
119
110
109
115
117
113
115
127
117
127
127
117
110
115
127
136
134
125
125
129
131
130
125
117
108
108
120
130
129
122
114
113
118
122
124
125
125
125
127
129
129
125
119
116
118
120
116
115
120
119
112
104
103
113
120
124
128
137
121
126
124
116
117
126
138
143
137
125
117
117
121
129
130
123
112
106
111
121
128
132
132
130
125
119
118
124
130
133
130
129
125
124
126
131
133
122
107
101
110
119
116
112
111
114
121
130
142
146
129
125
116
114
119
131
140
141
136
127
114
104
104
114
128
129
119
111
111
119
123
131
140
138
127
115
113
124
134
137
132
127
125
125
128
135
135
124
114
113
119
122
118
115
114
115
119
127
139
143
133
126
115
112
118
127
130
130
132
131
121
103
93
101
118
126
123
120
120
120
119
122
129
130
120
112
112
123
131
127
121
121
125
128
127
124
120
120
123
127
127
123
114
105
102
107
116
122
125
124
134
127
118
117
120
124
117
117
128
138
133
116
101
102
112
116
117
118
123
123
119
116
121
123
119
112
116
121
118
108
102
109
124
130
125
112
110
114
121
125
124
119
110
99
98
106
119
122
115
104
134
129
126
127
129
124
116
116
128
141
140
126
117
115
118
114
110
113
120
125
125
120
124
125
121
120
118
118
111
96
92
102
120
129
127
115
112
112
112
112
112
113
114
112
113
117
125
123
114
102
135
131
128
129
129
124
122
122
126
132
129
124
126
129
130
123
116
114
118
123
127
128
130
126
124
122
118
114
108
101
100
108
119
128
129
125
120
116
115
114
112
113
119
124
127
125
123
119
113
103
132
131
128
124
123
122
125
125
123
118
114
117
127
133
133
128
124
121
122
124
126
129
127
124
122
116
108
105
107
113
118
120
119
123
128
127
122
118
121
125
124
120
118
120
119
117
114
114
109
100
125
130
129
122
119
121
125
125
118
111
113
121
130
132
125
118
115
120
125
128
126
118
112
111
113
110
104
100
107
122
128
124
115
112
117
121
118
113
115
122
125
123
120
113
109
111
115
119
113
100
118
128
129
124
119
119
122
119
116
114
123
133
140
132
118
103
100
109
125
132
128
115
105
107
111
112
104
102
111
125
129
120
106
102
108
117
121
118
112
109
113
121
125
121
114
112
119
127
128
122
117
124
125
121
116
116
117
118
113
112
120
132
139
132
119
109
105
111
124
131
131
123
117
113
117
116
113
111
116
124
126
119
108
103
109
122
136
137
126
111
110
121
129
128
122
111
112
120
133
144
122
122
118
114
108
107
113
117
112
101
102
112
125
129
127
125
124
124
124
128
133
133
127
120
117
116
115
114
117
120
125
127
121
115
115
125
137
144
136
120
118
123
127
125
118
107
97
103
120
140
114
117
121
124
124
126
127
128
129
131
135
139
138
133
128
124
117
116
120
123
123
124
129
131
130
127
124
127
128
124
119
123
131
137
130
123
117
116
122
131
138
138
134
130
128
131
134
128
121
116
125
124
124
124
126
127
128
127
122
121
126
130
131
130
123
118
112
113
117
120
121
123
129
133
132
127
126
128
128
126
128
135
142
141
131
125
120
118
120
124
126
127
124
120
120
122
128
129
124
117
127
121
115
114
115
119
120
118
117
116
119
123
129
129
125
122
121
122
125
123
120
120
123
128
129
127
127
130
129
127
131
142
151
146
134
125
121
120
120
117
112
111
115
119
119
118
119
122
125
119
121
112
107
105
105
108
112
113
114
114
117
123
129
130
131
130
133
134
135
132
129
126
127
127
127
126
126
128
126
122
123
131
139
140
133
126
119
116
117
116
115
115
119
123
122
114
106
109
118
124
112
109
107
107
107
112
116
117
116
116
122
128
131
130
129
130
134
135
133
132
131
135
137
135
128
124
122
121
122
121
121
122
122
124
127
123
118
114
117
127
134
134
133
131
126
116
104
105
119
130
111
112
113
114
116
123
124
123
117
114
120
129
131
126
121
123
128
132
129
123
123
131
137
136
129
124
122
123
128
130
131
128
120
116
116
119
120
122
129
138
145
141
136
131
126
124
121
124
130
135
116
117
111
108
113
123
126
123
113
107
113
122
123
116
111
111
120
129
129
123
118
122
127
128
126
123
128
135
138
136
135
136
127
116
110
113
123
130
134
135
132
127
121
119
123
130
136
138
135
131
127
122
105
94
98
112
120
119
112
107
107
113
116
114
110
108
112
122
128
127
123
123
124
124
118
119
127
136
136
126
122
128
131
124
113
112
125
133
131
123
117
112
113
116
123
131
135
136
129
121
137
127
107
93
95
110
120
123
116
111
109
113
119
122
118
114
110
115
123
127
127
129
132
125
116
111
119
129
131
121
113
119
130
134
128
123
123
126
126
124
119
121
126
129
133
137
136
134
129
123
138
128
114
103
106
119
128
129
124
119
119
122
128
128
124
117
114
112
116
120
123
128
134
133
124
113
114
120
128
128
123
125
131
138
138
133
128
126
127
126
130
134
140
143
144
144
142
140
136
131
127
122
116
111
111
119
127
128
124
120
121
126
125
120
117
116
117
118
119
118
118
120
127
135
138
132
124
121
126
136
136
129
125
128
135
143
141
134
126
125
126
127
130
131
132
133
139
139
134
127
114
117
120
114
109
107
110
115
117
120
121
119
114
108
109
115
122
128
129
126
119
115
116
127
141
142
135
126
127
134
135
126
114
115
134
148
149
135
118
108
107
112
113
112
112
116
122
123
117
114
107
117
126
123
109
97
97
104
116
121
122
113
107
108
116
124
128
129
129
126
122
117
115
121
131
132
128
122
122
126
123
113
108
119
138
147
141
124
109
105
108
114
114
116
115
111
112
108
105
109
109
119
131
131
120
108
104
112
122
129
126
120
115
117
124
131
133
125
119
112
115
117
120
121
121
118
115
115
118
119
117
114
116
132
142
142
125
110
109
121
131
132
131
129
127
123
120
114
111
118
114
118
129
135
132
123
122
124
129
133
134
131
125
120
118
121
127
125
118
108
106
113
118
119
116
115
115
119
119
117
115
116
126
137
138
127
110
108
119
135
144
142
134
129
129
131
129
123
117
118
119
118
123
131
134
132
129
128
129
132
132
132
125
110
98
101
115
130
132
122
113
110
109
108
113
123
130
130
123
115
113
117
124
126
121
112
108
110
118
128
128
126
121
120
119
120
121
118
106
106
120
118
120
124
126
124
125
124
125
124
122
120
114
102
96
99
114
130
137
133
124
116
111
111
120
134
144
141
127
115
115
119
123
120
115
112
112
112
113
114
113
112
116
117
115
110
106
103
101
103
121
120
120
120
116
116
118
122
121
117
113
111
111
112
113
116
120
122
122
122
123
126
124
125
131
140
145
141
130
125
123
125
124
124
123
121
116
112
109
109
112
113
116
124
124
116
105
101
108
120
125
124
122
115
107
104
107
114
117
116
113
115
121
130
134
132
121
114
109
113
120
124
127
130
133
134
133
133
131
132
126
120
118
122
128
126
117
110
110
115
116
111
114
125
137
136
124
114
121
132
129
127
123
115
105
100
103
112
120
122
121
121
125
133
137
131
120
114
113
117
121
121
119
124
126
123
119
123
129
131
122
106
100
108
118
119
115
114
120
121
118
108
108
121
137
146
136
120
117
125
130
128
124
119
110
108
114
127
135
135
124
116
113
119
125
128
125
121
120
122
122
119
117
118
119
118
116
120
126
126
117
104
97
101
109
111
114
123
134
136
124
111
109
119
130
136
128
113
108
116
122
126
127
128
123
121
128
139
143
136
119
104
101
110
120
129
128
123
117
115
117
119
119
117
118
124
127
127
127
126
123
120
114
112
111
111
114
123
130
138
136
130
121
119
122
124
121
114
111
119
119
124
131
136
133
128
128
135
135
125
113
107
109
119
127
132
130
121
110
107
115
122
123
117
118
126
138
137
131
127
130
131
128
122
118
119
117
112
115
123
134
134
125
115
113
117
121
128
133
131
118
124
133
135
131
123
117
118
120
118
118
121
127
131
133
134
129
118
111
112
122
133
130
117
111
121
135
140
134
128
125
122
118
114
114
120
119
112
108
113
122
123
116
107
103
108
119
136
147
145
124
126
130
130
121
114
109
109
112
117
124
128
129
129
130
128
124
116
113
118
126
133
129
119
113
115
123
131
132
128
120
108
101
103
113
120
119
113
109
107
110
112
111
108
104
104
108
121
133
136
126
124
120
119
119
115
112
110
114
120
124
126
123
120
120
117
113
111
113
119
120
118
117
120
124
119
114
117
125
131
126
114
105
109
118
120
117
112
108
104
106
110
120
127
123
112
103
104
109
112
125
122
119
121
122
124
124
121
120
123
123
124
122
120
117
112
105
108
117
125
118
106
104
117
130
124
112
108
118
130
129
120
116
120
126
125
121
118
115
111
110
117
131
141
137
126
114
108
101
98
118
124
129
132
129
128
126
129
128
125
123
124
128
129
122
112
106
114
131
139
127
110
100
113
127
128
118
115
119
124
122
118
116
119
122
124
127
131
131
127
121
120
130
138
137
131
121
117
113
107
115
128
139
138
127
121
123
129
130
126
120
121
127
130
129
121
117
123
136
141
131
116
112
120
128
131
130
130
130
127
121
116
114
111
109
111
119
128
134
131
124
120
126
129
130
126
123
121
121
122
119
127
136
134
126
117
120
127
129
124
116
110
115
123
127
125
122
122
124
122
117
116
121
131
137
136
136
139
139
136
131
126
120
110
99
97
104
113
118
122
123
122
120
120
124
129
128
127
122
124
120
120
124
128
126
125
124
126
124
122
112
106
111
117
123
121
115
111
109
109
110
116
124
131
137
134
131
131
132
137
138
136
128
114
101
95
97
104
107
114
121
122
120
115
120
131
141
135
122
114
117
114
115
123
129
131
130
127
124
118
111
108
114
120
123
118
111
108
110
112
116
120
124
129
128
122
117
116
120
127
130
130
126
120
112
103
100
105
110
115
119
119
118
112
113
127
138
138
123
114
115
117
118
119
121
123
127
131
126
119
112
113
121
125
125
119
114
116
119
122
125
124
124
124
120
115
112
114
119
123
120
116
115
119
119
115
113
114
116
114
114
116
119
120
117
116
118
120
121
123
119
120
120
115
109
111
119
128
129
124
119
121
124
126
122
117
116
120
124
122
118
114
117
122
123
120
120
123
128
128
121
112
105
108
119
130
135
130
117
108
108
118
133
140
133
117
106
104
113
123
120
117
114
115
114
117
120
125
125
126
126
127
125
122
118
115
117
118
116
111
107
109
115
122
127
126
123
123
125
129
125
115
101
93
107
129
143
133
114
101
106
125
143
150
143
129
115
113
115
113
116
106
106
117
128
134
130
123
118
119
126
128
126
120
116
119
120
117
110
111
112
119
123
125
126
122
115
111
112
118
123
115
101
89
93
109
118
114
105
104
116
132
140
138
134
129
126
126
119
109
115
109
108
116
128
136
132
122
113
114
120
127
125
122
123
129
131
129
122
122
125
125
125
123
119
114
108
107
110
114
114
112
105
101
96
95
93
95
102
114
128
135
133
123
119
124
127
126
121
113
128
126
118
111
109
113
119
120
115
114
120
127
127
124
122
125
129
131
130
127
127
123
118
115
114
111
111
116
119
116
113
111
113
117
112
102
97
98
107
120
131
133
126
117
116
120
123
122
119
117
132
132
120
105
95
98
110
119
120
118
122
127
125
120
111
107
109
113
122
126
125
121
114
112
113
114
119
123
122
118
111
111
115
118
118
116
119
120
122
126
130
128
118
109
108
115
121
122
120
124
127
124
114
105
102
109
117
121
122
119
119
118
113
111
109
105
102
102
110
121
126
126
121
116
115
116
120
123
122
119
117
118
117
117
120
128
133
135
130
126
126
122
112
104
103
111
119
123
125
126
119
115
110
110
117
127
130
127
123
120
114
108
101
105
115
123
117
110
113
120
125
128
126
120
117
117
118
122
125
126
125
126
126
122
125
131
132
126
119
117
122
120
112
106
105
111
117
121
124
125
119
116
111
112
121
130
136
133
127
122
114
101
95
101
115
125
125
120
120
120
120
118
118
120
117
113
113
121
129
129
126
126
128
134
133
127
120
111
108
112
122
123
116
108
106
110
117
123
125
125
120
120
115
114
118
126
130
132
134
133
121
107
101
104
112
112
112
115
120
120
115
110
112
118
115
110
108
115
123
119
113
115
127
136
135
123
109
104
108
118
127
125
116
108
105
111
123
130
132
128
120
120
118
121
123
123
121
125
132
134
129
118
116
118
118
111
106
109
117
120
116
113
115
117
115
107
106
109
111
105
99
104
119
134
132
119
110
110
119
128
129
124
118
112
109
113
124
131
133
128
121
119
120
127
129
122
118
117
121
124
125
124
125
130
131
128
123
121
122
126
127
124
121
118
113
107
105
105
106
103
101
105
117
126
127
121
116
118
126
131
127
122
120
121
119
114
115
119
123
124
127
124
119
120
122
120
119
114
114
117
125
128
130
130
132
137
138
136
133
131
132
130
124
115
111
108
106
106
108
115
119
119
116
118
121
122
120
120
127
129
126
122
122
122
121
115
114
114
114
112
131
127
117
109
109
115
119
119
115
120
130
139
138
130
123
122
125
125
126
131
133
128
118
112
113
113
109
108
116
129
133
125
116
112
115
117
116
113
116
120
124
125
124
122
118
117
120
123
120
111
124
121
113
104
105
114
121
123
119
121
131
139
139
131
119
110
104
105
114
126
132
128
120
118
119
116
109
106
113
129
135
128
116
111
112
115
114
109
107
109
119
127
127
122
115
118
126
132
131
122
114
113
110
109
110
117
123
126
120
113
115
122
130
129
125
117
110
109
114
124
133
132
128
123
120
114
102
99
105
120
127
126
120
114
115
120
123
119
112
110
117
127
127
122
115
113
116
121
125
128
115
118
119
121
120
120
124
127
121
110
103
109
120
124
123
122
124
125
126
132
133
133
125
116
110
106
102
98
103
112
123
125
122
117
119
126
132
128
116
114
119
128
126
118
109
107
102
103
112
123
113
114
114
113
114
118
124
128
132
131
131
134
136
135
127
117
112
111
119
127
132
138
142
141
134
127
122
117
123
130
141
149
146
138
129
124
118
109
110
122
136
139
134
132
136
140
138
122
111
111
121
118
115
115
118
123
128
131
132
132
134
133
132
132
126
119
110
106
114
121
131
141
151
153
144
131
121
114
114
121
135
148
150
139
128
124
120
119
119
124
130
129
124
122
123
127
128
119
112
110
127
123
115
111
112
118
122
127
130
130
127
122
119
121
124
122
117
113
115
118
121
128
136
138
134
127
123
120
116
115
123
135
143
139
129
124
124
128
131
130
126
119
116
114
119
120
119
115
116
119
124
122
116
108
102
105
111
117
121
123
121
117
115
118
122
125
124
121
117
117
117
118
121
120
120
123
126
130
128
120
117
122
132
137
135
133
130
130
131
132
128
122
121
124
125
119
112
113
124
132
112
113
111
107
105
107
108
110
110
113
121
125
126
126
125
126
126
122
118
115
116
122
123
123
120
122
128
134
138
131
122
119
123
132
137
140
133
127
127
130
133
134
136
135
129
119
111
117
129
138
107
105
103
103
107
117
116
112
106
109
117
130
135
133
129
127
126
124
121
117
117
122
129
132
127
124
128
135
140
138
131
125
119
121
126
128
129
123
122
129
135
139
138
133
127
122
121
127
135
135
121
114
102
101
106
119
124
118
111
109
114
120
123
125
128
129
129
130
128
122
117
118
123
126
124
123
128
134
135
132
129
128
124
116
109
113
121
126
129
133
134
132
129
123
122
123
128
139
138
128
136
133
115
103
103
112
120
122
122
118
110
103
103
113
126
130
129
130
130
127
122
118
115
112
112
118
126
130
124
118
121
130
136
128
113
111
122
132
140
137
131
125
122
119
121
125
130
132
128
116
135
138
131
119
112
114
121
128
130
127
116
103
103
112
124
130
126
124
127
130
126
123
120
114
112
114
120
121
117
111
114
130
145
148
137
128
128
136
142
137
131
125
123
125
128
128
129
129
122
117
124
132
135
132
127
126
128
131
133
131
126
122
122
125
124
121
119
121
126
129
128
126
128
129
125
120
118
118
116
116
117
128
142
152
151
140
130
127
128
132
129
129
129
131
132
129
129
129
127
124
118
123
130
133
130
128
126
128
127
128
130
133
133
129
123
120
120
124
130
129
125
123
126
134
139
134
127
125
125
126
124
127
131
138
141
136
127
118
116
119
125
130
133
130
123
121
126
131
130
126
117
120
123
125
122
119
117
119
120
120
121
120
117
118
120
124
130
133
132
129
120
115
116
125
136
138
133
129
126
129
130
128
126
125
129
131
127
121
116
117
118
123
127
124
118
115
122
125
124
119
112
115
119
120
116
111
113
117
122
121
113
103
100
107
121
133
136
131
125
119
118
116
117
123
131
133
130
125
124
129
132
129
127
127
129
131
131
134
131
126
118
113
116
119
125
125
123
122
118
118
106
109
117
121
119
114
119
129
135
129
115
104
104
112
124
131
129
121
115
116
119
125
129
131
130
130
126
124
126
130
128
125
124
130
129
129
128
133
139
137
130
116
116
122
131
136
133
125
120
128
106
109
118
126
126
123
126
135
141
135
123
117
118
120
120
114
110
113
121
127
132
133
131
128
124
124
126
131
137
133
125
114
116
124
129
127
124
128
134
136
135
128
123
127
133
137
133
122
116
120
113
119
128
130
128
124
124
128
131
130
125
123
124
117
108
101
103
120
136
145
142
132
119
107
105
114
126
136
139
133
125
115
114
122
130
135
133
128
121
117
120
126
133
136
133
129
120
109
100
103
125
132
132
125
118
116
118
122
124
125
122
121
118
115
109
111
119
128
136
141
137
129
115
101
101
116
129
133
131
127
127
127
125
125
130
139
145
138
122
110
111
124
134
137
128
115
103
100
99
103
132
136
130
115
105
108
117
124
126
123
120
118
119
119
126
133
135
126
117
115
118
125
126
123
122
129
130
127
123
122
128
132
128
125
125
130
136
137
134
128
127
128
132
131
121
107
97
103
115
127
130
131
127
113
103
103
114
126
126
118
113
116
122
132
137
137
129
116
105
103
109
119
128
136
138
135
127
123
123
128
126
123
117
117
117
115
115
120
133
143
144
132
126
121
119
115
111
114
123
131
126
131
132
123
107
102
111
125
127
114
106
109
122
134
136
128
117
112
113
115
114
113
115
124
128
124
118
121
129
134
124
110
103
110
116
114
110
108
122
138
144
131
118
114
118
127
127
119
113
111
124
138
146
136
114
103
109
127
131
122
107
106
117
129
130
126
121
121
125
125
118
108
104
110
117
116
114
119
126
130
122
110
105
113
124
125
118
117
120
129
133
124
111
106
115
127
131
118
104
100
125
141
147
138
119
109
117
134
140
133
120
114
119
128
129
128
128
126
124
117
113
107
106
112
117
121
122
119
117
120
122
125
126
129
131
131
130
126
125
124
122
116
109
105
112
125
131
124
116
110
126
131
135
133
124
121
125
135
139
131
124
121
127
128
128
129
129
125
118
110
107
110
115
119
121
126
130
122
113
109
120
129
136
133
129
130
129
125
120
115
114
113
112
111
119
124
130
135
133
125
126
117
118
121
124
126
129
131
126
117
112
114
121
126
127
129
129
127
122
115
116
119
121
118
116
119
125
123
114
108
109
119
125
126
126
129
127
120
113
110
108
111
117
121
122
121
126
137
144
136
124
114
109
110
115
122
127
128
121
112
104
104
108
115
124
129
130
128
126
125
125
125
122
116
108
110
116
122
121
112
107
102
105
115
124
129
124
115
109
106
106
112
120
125
123
115
113
121
132
132
123
117
111
106
107
115
125
128
127
120
110
105
106
113
123
128
125
118
117
122
123
121
117
116
117
120
123
127
132
127
114
98
96
109
124
128
120
112
108
109
110
113
120
127
127
117
109
105
107
111
118
119
115
111
111
118
126
130
128
122
116
112
113
118
123
125
119
112
114
121
123
118
111
117
129
139
139
136
134
130
117
106
102
114
125
124
119
114
115
117
113
112
117
129
134
131
120
107
99
96
116
121
125
120
114
119
127
128
121
113
109
112
116
119
123
124
119
121
127
135
128
117
108
115
132
143
144
138
130
124
117
115
116
119
122
119
119
122
125
121
113
111
119
131
138
137
128
120
111
104
120
130
133
121
112
113
121
124
119
112
108
110
115
118
121
123
127
132
141
139
131
119
112
113
121
130
135
131
122
114
116
121
125
120
112
110
114
120
119
114
111
118
129
136
135
127
120
118
117
116
131
139
136
119
106
105
115
121
119
113
109
109
113
115
114
117
122
126
128
126
120
118
116
117
117
120
125
124
116
112
117
127
128
118
106
104
111
113
108
104
109
123
128
128
123
114
111
110
110
115
130
129
124
117
110
113
117
120
117
115
115
116
117
114
110
105
105
109
109
110
113
118
122
121
119
121
125
123
117
115
119
128
128
119
111
112
118
120
111
108
113
118
118
111
108
115
120
116
107
101
115
113
113
117
122
123
125
121
118
117
119
120
121
117
110
103
101
106
107
110
114
121
126
129
126
123
124
124
123
122
120
124
127
128
127
124
125
127
127
123
120
117
110
102
104
117
133
130
113
102
110
109
113
118
119
120
122
123
123
121
119
120
120
118
114
112
113
118
122
122
117
119
124
130
127
120
116
123
132
130
123
117
120
128
131
127
126
129
130
131
125
121
120
115
112
114
121
125
123
119
122
116
113
111
106
108
114
122
125
122
113
113
115
118
116
112
115
123
128
124
115
108
112
121
128
123
119
124
132
134
124
113
107
111
117
123
124
128
128
127
126
128
133
132
121
111
106
114
124
130
123
113
108
106
108
110
116
121
121
118
112
113
117
120
118
111
106
114
121
122
114
105
108
118
129
134
130
127
127
129
127
119
106
98
103
116
124
127
122
119
120
126
128
126
118
111
111
118
127
129
107
99
105
117
129
133
129
121
115
112
113
120
126
129
124
113
106
106
110
119
124
121
119
121
130
136
135
127
121
123
129
128
117
105
104
115
120
120
114
111
112
116
115
109
108
113
125
138
142
130
103
103
113
125
138
139
131
121
109
105
112
124
129
131
126
121
112
108
108
115
126
130
128
123
122
123
122
118
116
115
120
121
118
114
115
117
114
109
104
105
115
120
116
110
109
117
129
141
143
131
119
121
122
121
122
120
120
115
108
106
113
125
128
124
118
112
111
110
110
113
117
120
121
120
111
105
107
108
115
112
109
104
105
112
116
118
114
108
107
115
125
131
131
128
125
122
121
124
125
122
131
125
116
108
104
106
111
114
114
116
122
127
125
114
104
100
102
109
112
115
115
117
114
114
111
104
103
107
114
114
109
104
105
110
115
118
121
124
130
136
139
137
131
127
124
122
117
115
115
113
125
116
111
109
111
115
116
116
118
123
130
131
124
113
105
105
106
111
116
122
123
121
114
113
114
115
110
107
107
111
114
114
114
112
114
120
127
134
141
144
142
136
129
125
121
119
119
119
115
110
120
119
120
123
127
128
125
120
118
121
127
128
122
117
120
123
124
120
120
123
125
122
113
112
117
119
114
108
106
109
114
118
116
115
119
125
126
123
120
120
125
129
130
128
124
122
121
120
115
110
123
130
129
127
126
128
127
126
121
115
113
112
114
117
122
126
125
122
122
123
122
116
110
112
117
120
116
110
111
111
112
109
108
114
121
125
120
109
100
101
111
122
129
131
128
128
126
121
118
118
123
130
128
121
116
118
124
130
127
118
107
105
111
116
114
110
107
113
119
121
117
108
107
113
116
116
117
119
127
124
115
105
107
115
122
122
114
107
107
110
115
118
118
119
126
130
129
126
126
130
115
117
121
123
121
119
121
126
126
121
118
119
122
120
112
100
97
105
115
117
114
107
109
113
113
108
112
120
130
132
123
112
115
120
124
120
113
115
124
132
131
123
116
112
119
122
125
127
130
133
108
111
121
132
136
128
119
112
114
121
129
134
132
126
119
115
114
116
117
118
118
119
118
114
110
103
104
111
123
129
125
121
120
125
126
120
116
118
128
133
130
124
120
120
122
121
117
121
129
131
116
118
121
132
140
133
119
105
103
117
132
139
129
120
120
129
135
132
127
126
129
129
126
120
112
107
107
110
117
124
125
124
121
120
121
119
116
117
119
118
114
115
122
131
131
123
118
119
128
129
127
123
118
121
130
132
127
115
110
118
129
133
125
117
119
127
132
129
127
128
131
129
124
120
119
121
120
120
124
128
128
125
121
117
116
113
111
114
115
109
107
111
119
126
129
123
123
126
128
127
124
117
108
108
119
129
133
128
121
118
119
122
120
118
120
121
120
118
117
120
123
119
117
120
123
125
124
122
125
126
124
123
122
118
113
108
108
113
116
115
114
113
114
113
115
120
125
129
126
119
116
109
105
107
117
124
130
129
123
116
109
110
116
119
122
120
117
113
110
111
115
118
118
119
121
119
114
111
112
111
111
112
117
120
119
117
115
112
115
118
120
121
116
111
110
117
122
120
115
110
117
116
113
117
120
121
126
129
124
118
113
115
121
123
121
119
115
110
107
111
117
121
118
114
112
114
112
108
104
102
103
105
108
114
121
128
126
117
112
114
121
125
123
115
115
120
123
120
113
112
124
121
116
113
115
117
120
122
124
128
132
131
129
125
122
121
122
126
128
131
136
138
135
130
124
125
123
123
125
137
153
158
146
130
126
128
129
124
123
129
140
141
132
127
127
128
124
113
103
106
120
115
110
111
116
119
118
119
122
130
136
134
129
125
128
130
127
124
122
129
138
148
149
142
134
128
121
116
116
126
141
148
142
130
129
131
129
124
125
133
142
143
135
127
125
126
122
113
107
110
119
119
114
113
115
119
119
119
121
128
131
127
119
117
125
129
124
114
115
124
135
142
142
135
125
118
116
114
116
119
123
126
126
129
129
132
129
126
131
141
147
143
138
130
130
127
125
121
125
130
121
129
131
124
119
117
117
118
122
125
123
117
111
112
118
123
119
112
113
119
127
130
127
122
117
112
114
122
129
131
123
119
118
127
131
134
132
131
135
142
144
141
140
141
138
130
124
124
131
143
124
136
141
133
125
118
116
116
117
117
119
116
113
116
121
125
123
117
117
118
121
125
124
125
124
121
123
131
140
142
134
127
125
129
133
136
133
132
132
130
130
132
138
141
136
125
117
119
130
136
125
132
134
133
129
123
118
115
112
112
115
117
122
127
131
133
129
127
122
119
117
121
131
138
138
133
129
133
135
138
136
135
134
131
132
130
129
124
119
117
115
122
127
130
124
116
116
125
132
129
125
125
127
130
132
129
125
119
116
116
115
117
123
134
139
140
134
130
127
123
118
120
130
140
140
135
129
126
123
124
129
136
139
135
128
126
124
122
121
122
124
124
126
122
117
113
121
131
138
128
122
127
131
135
135
132
127
126
129
129
124
116
115
127
139
142
137
130
128
125
122
120
122
126
128
128
126
123
119
119
127
139
145
140
132
125
126
132
136
138
137
132
128
123
118
116
117
122
126
125
118
129
138
141
137
129
126
128
134
137
129
117
114
125
138
143
140
134
131
131
126
120
117
119
120
122
122
119
117
119
128
141
148
144
134
128
128
133
137
138
136
131
127
124
120
116
114
111
111
116
120
129
139
140
137
129
125
126
130
131
127
122
123
130
138
142
140
139
141
137
130
122
119
118
118
119
120
119
119
123
128
137
145
143
135
126
119
119
122
125
126
128
126
123
119
115
114
111
111
112
122
127
131
138
137
133
131
127
123
121
121
124
132
138
140
139
138
138
143
139
132
123
120
120
120
122
123
123
124
124
126
132
136
132
123
110
103
107
115
123
128
130
130
127
119
116
118
123
122
119
120
119
122
129
138
142
141
133
125
118
114
117
125
132
136
137
136
135
134
132
130
124
119
119
120
121
122
122
123
124
129
133
134
125
109
99
100
113
126
134
137
137
137
136
129
128
130
132
129
123
117
116
116
123
133
139
141
136
130
120
114
111
113
120
126
132
133
131
129
129
129
127
122
119
119
120
118
117
118
127
137
141
135
121
105
98
108
125
137
136
130
129
132
138
142
140
137
134
127
123
116
115
116
120
123
125
128
132
133
127
115
110
113
118
122
121
119
121
127
136
137
135
127
122
120
120
119
120
125
131
139
140
132
121
107
103
114
131
137
129
116
113
122
135
140
140
132
124
119
123
113
111
117
121
119
115
117
125
130
125
115
112
118
126
124
113
104
111
124
139
141
134
127
122
121
121
125
131
139
144
140
132
123
122
120
121
123
130
125
116
111
112
120
131
136
130
120
113
112
116
110
111
121
125
123
115
114
120
125
122
117
115
123
129
128
118
108
109
118
130
131
127
122
117
114
116
124
133
144
148
142
133
123
124
131
137
138
132
120
108
107
114
125
136
137
129
119
112
108
108
115
126
130
124
117
116
119
124
128
129
128
126
126
130
133
134
127
119
113
112
116
121
121
116
110
111
116
120
129
137
141
137
127
124
129
139
145
140
129
116
111
116
125
133
134
129
118
112
108
106
132
145
138
118
107
111
125
134
138
137
136
134
129
131
136
144
141
126
109
101
108
119
126
124
118
113
112
109
113
122
132
136
130
121
116
120
130
138
140
132
123
119
121
122
122
115
108
110
112
111
141
147
139
119
106
113
128
142
140
132
126
127
130
133
136
137
130
119
109
106
112
121
127
130
128
123
115
112
116
123
130
131
128
122
116
111
114
123
133
136
131
124
118
112
109
107
106
113
114
107
128
132
133
123
113
115
128
141
133
118
108
113
125
133
133
123
115
112
112
117
118
119
120
125
127
123
117
119
127
133
131
129
129
132
130
123
114
113
118
125
131
129
119
107
105
109
116
120
115
105
111
118
126
124
113
112
119
130
125
112
104
112
126
130
127
119
116
117
119
122
119
116
116
118
117
115
113
117
125
132
130
129
133
139
143
141
130
117
113
115
122
124
116
106
103
110
121
124
120
113
110
118
125
122
113
108
115
128
128
120
115
121
130
129
124
119
121
125
123
117
113
112
115
117
116
115
113
110
111
114
121
130
135
137
137
137
134
129
120
113
111
112
113
108
107
113
119
123
123
122
124
122
123
119
114
114
122
133
135
127
119
119
124
126
124
120
124
127
124
114
106
107
114
119
121
123
121
113
101
100
111
128
134
127
116
117
124
130
123
114
107
108
116
121
122
117
116
119
119
118
128
114
107
108
115
125
135
138
132
118
107
104
111
121
125
127
127
131
128
118
108
106
112
119
123
126
127
119
108
100
109
121
128
124
114
113
120
121
117
112
106
111
121
127
125
116
111
116
118
118
123
110
100
101
114
128
140
138
129
114
101
99
107
116
127
134
136
133
130
124
119
116
115
118
120
123
124
121
117
111
109
113
120
125
126
124
120
116
112
111
113
118
122
123
115
112
109
114
122
123
122
118
110
107
113
125
135
136
126
114
110
111
114
120
130
136
136
130
127
126
125
125
121
119
121
123
125
123
122
118
109
105
111
126
138
133
121
113
114
120
123
119
113
111
114
115
114
115
119
127
120
127
125
117
115
123
130
128
118
111
111
115
121
123
131
136
134
125
118
123
127
130
126
123
127
131
133
133
130
123
112
106
112
128
137
128
116
111
117
122
118
107
101
109
122
130
127
120
114
116
119
127
126
120
117
123
131
126
114
104
105
110
116
120
129
136
133
123
117
117
122
125
122
121
126
131
135
135
133
127
121
119
124
129
126
116
108
108
114
112
103
96
103
122
136
140
132
122
113
110
121
127
123
113
110
119
130
131
121
112
108
110
110
112
120
127
129
123
117
114
114
118
115
114
115
117
123
126
124
119
122
127
133
128
116
107
105
106
105
101
99
106
122
136
138
130
119
114
113
111
128
131
121
108
104
115
128
132
127
121
117
117
112
110
107
112
117
119
118
115
115
116
114
109
107
112
120
118
113
107
114
128
133
126
113
110
113
111
105
104
111
125
132
130
122
112
107
107
109
111
132
132
123
112
108
117
125
127
120
115
117
122
120
112
104
100
103
109
116
121
124
121
117
111
111
120
128
126
117
110
117
127
129
124
121
123
126
124
117
117
123
129
126
113
106
110
116
116
109
105
123
124
123
121
119
122
122
119
115
114
118
124
126
121
111
103
104
109
118
125
126
123
121
119
122
129
136
137
134
130
128
129
129
129
130
133
133
130
126
125
126
124
118
108
108
121
133
133
117
103
115
117
120
122
121
120
118
117
118
122
123
126
124
121
120
118
118
121
124
124
121
119
123
124
125
124
125
131
137
140
134
130
129
135
136
133
130
128
127
127
128
129
126
122
121
123
134
138
127
110
123
122
119
116
113
111
114
117
121
122
120
116
115
120
123
123
123
125
128
124
115
114
120
126
125
116
111
113
120
124
123
120
127
135
134
129
121
120
125
130
132
134
137
132
125
119
120
125
130
122
129
123
122
120
118
114
113
113
114
112
109
109
115
120
124
123
122
125
127
125
116
112
113
120
123
121
116
111
109
109
114
120
129
132
130
125
121
120
123
128
130
132
129
122
113
106
109
123
136
136
122
123
129
134
135
125
116
109
106
104
108
116
126
130
126
121
119
121
123
122
121
115
109
112
122
133
135
128
118
113
120
128
130
129
128
125
125
123
120
119
120
122
116
109
103
103
112
128
141
144
115
125
135
142
139
125
117
111
108
108
115
125
131
130
123
114
111
111
109
112
113
111
108
111
122
135
137
130
117
113
120
125
128
128
130
135
133
126
118
112
113
114
115
114
110
107
110
124
139
142
117
125
133
131
126
119
119
122
120
118
121
125
128
123
116
110
105
104
104
104
108
110
111
117
124
125
122
112
105
107
111
113
119
126
132
136
133
124
119
116
114
116
122
127
125
116
108
111
123
129
117
117
119
120
118
120
126
129
130
128
126
125
126
123
117
112
107
106
106
110
116
117
120
125
126
121
108
98
100
108
112
114
118
124
131
129
126
121
123
125
122
119
123
129
132
124
114
113
123
123
116
112
116
124
127
129
128
128
129
132
133
135
133
125
119
117
116
118
118
123
124
123
123
125
126
121
105
95
99
111
121
120
118
120
123
122
120
115
121
124
122
120
126
132
132
126
123
127
127
123
120
123
132
137
134
128
123
123
122
126
134
140
137
127
120
121
122
123
122
124
125
121
115
117
124
121
107
95
95
105
114
111
106
107
116
121
121
116
113
111
116
122
132
135
129
120
120
125
126
121
127
136
141
137
124
115
115
118
118
117
118
128
132
129
120
118
120
121
125
125
121
114
109
114
121
124
115
104
99
101
102
95
91
95
110
122
124
120
110
102
107
119
130
135
126
120
115
115
113
118
128
135
138
129
114
108
116
124
122
113
108
117
128
130
121
113
114
118
124
123
120
113
113
115
119
123
123
120
118
113
104
94
91
98
111
122
121
121
119
116
116
117
118
120
124
125
120
113
108
113
120
126
135
132
123
118
120
125
125
118
118
127
133
129
119
111
110
114
117
118
117
117
118
117
114
111
115
124
131
131
120
109
107
115
123
124
117
117
124
132
132
125
116
113
122
128
128
120
112
113
113
121
133
141
138
129
119
116
118
126
134
138
132
120
113
113
112
111
111
113
115
124
126
119
111
102
104
116
131
135
131
123
124
131
137
129
117
113
116
125
129
124
118
118
124
126
129
123
118
116
115
121
129
137
139
130
118
107
109
120
130
130
119
108
111
116
121
117
113
114
118
126
127
122
113
106
109
117
126
129
127
126
129
134
134
128
121
115
111
107
104
108
117
125
127
125
122
120
121
121
123
121
118
125
131
131
121
112
109
115
119
116
108
104
111
117
122
121
117
114
114
112
114
117
115
117
120
127
130
127
121
121
127
128
120
115
118
122
120
106
93
95
107
123
127
122
120
119
121
123
128
121
113
119
129
132
128
121
116
116
114
112
112
112
112
114
116
118
115
110
104
99
100
107
113
117
125
135
136
124
112
113
120
124
114
107
111
122
130
120
106
100
107
113
116
119
122
124
123
121
132
123
116
120
129
130
124
117
114
116
118
119
118
114
111
112
112
113
109
104
103
103
105
107
109
116
125
133
131
118
105
104
112
121
119
113
111
116
121
120
119
116
113
113
112
118
124
127
125
117
129
124
117
115
121
121
114
108
107
115
121
121
116
112
111
112
111
102
96
100
111
119
117
109
110
117
127
131
127
115
108
105
109
119
129
130
122
114
110
112
119
121
121
120
118
121
125
128
126
118
128
123
122
124
127
125
121
119
122
129
131
129
123
119
123
133
143
141
128
121
121
127
129
122
121
127
135
135
128
129
139
144
132
119
114
123
129
130
129
130
132
129
126
124
124
123
120
112
107
107
121
116
111
114
118
120
114
105
105
117
128
129
120
117
127
141
145
138
127
126
129
129
125
119
122
131
140
138
130
128
132
131
125
119
124
128
129
125
128
137
140
135
127
125
124
123
122
121
119
115
118
114
109
109
116
119
115
105
102
111
121
124
121
122
130
135
130
120
120
129
137
137
130
122
123
128
130
130
130
134
130
120
113
117
129
135
131
124
127
138
142
138
134
133
135
134
130
128
129
123
122
125
122
118
123
126
126
120
118
119
122
125
123
124
128
128
118
110
113
124
136
138
136
130
127
122
116
118
132
141
134
120
110
116
126
132
131
129
130
133
135
138
143
147
144
136
129
125
122
121
131
141
140
134
129
126
128
129
129
130
129
126
124
125
127
126
120
113
115
119
124
131
137
141
137
123
113
114
125
139
140
133
125
119
119
121
128
129
131
129
127
133
141
149
141
127
119
117
118
116
135
143
147
144
134
124
120
123
127
129
128
127
127
127
127
126
123
123
120
119
116
121
136
147
146
134
121
116
121
128
134
138
138
133
124
121
124
126
127
122
120
123
130
132
126
116
115
121
128
127
123
130
142
145
138
127
119
120
126
128
129
129
132
133
131
125
122
124
124
122
117
121
135
149
149
137
127
122
123
127
130
134
137
135
133
129
123
119
117
118
121
122
125
125
123
121
122
132
141
145
107
114
130
142
142
130
122
123
128
135
138
138
137
137
133
126
122
123
125
123
121
123
131
139
140
134
128
125
126
130
128
127
124
126
131
132
125
117
115
119
125
129
130
134
137
138
135
134
138
144
103
108
114
126
130
125
122
123
129
137
140
139
135
135
134
133
131
131
130
127
123
123
124
127
127
128
125
122
122
127
128
129
123
119
121
127
126
123
117
119
125
130
135
138
142
143
136
124
116
119
113
111
109
111
116
116
116
117
122
127
128
128
129
134
138
139
137
133
134
132
127
122
118
119
121
125
126
122
120
121
128
132
132
123
121
123
126
127
123
121
123
128
132
133
133
134
130
119
104
101
128
121
114
113
119
122
124
121
118
116
115
118
127
138
143
139
130
129
132
135
132
125
119
115
117
124
128
131
128
125
130
134
136
130
121
118
121
126
129
128
126
127
129
129
128
125
124
120
113
108
131
129
124
127
136
145
145
138
127
119
115
118
127
136
137
130
121
119
128
136
138
131
122
116
115
121
128
132
132
130
130
130
130
128
117
111
115
123
128
130
128
128
131
133
131
128
125
124
124
124
129
133
132
134
142
149
150
146
138
129
124
124
125
124
121
118
119
123
129
138
141
135
124
116
114
117
119
121
118
119
122
127
126
121
112
107
115
121
123
118
117
125
134
139
136
129
125
125
126
125
127
131
132
131
131
130
129
131
132
130
126
125
124
119
113
113
119
132
141
145
141
132
120
114
113
116
118
117
112
112
121
128
129
125
115
113
122
127
119
103
99
112
132
140
137
127
121
122
122
121
117
119
126
129
123
115
109
112
118
121
121
123
125
126
124
118
119
129
136
138
129
119
116
116
123
126
127
124
124
127
133
139
135
132
129
130
134
130
119
104
97
108
126
136
136
125
120
122
125
124
107
111
121
128
128
121
113
110
114
118
121
122
126
133
136
132
124
121
118
113
107
109
117
129
134
133
129
128
135
142
143
140
133
130
129
132
133
129
125
117
112
112
118
131
137
135
130
131
133
132
110
119
127
127
126
124
121
118
119
120
124
124
125
129
134
135
129
119
108
100
101
110
123
132
131
123
115
117
127
137
139
132
122
118
119
122
125
127
130
130
120
110
111
123
134
141
138
132
127
124
131
142
137
120
112
115
122
124
123
124
126
126
124
121
122
126
128
121
114
112
116
120
123
120
114
107
105
107
113
119
122
121
119
115
113
111
117
125
128
120
104
96
98
113
126
131
128
117
109
104
145
147
134
116
107
113
126
132
129
125
124
126
124
122
123
122
119
117
118
125
131
129
122
113
109
107
107
109
112
110
112
118
123
123
117
114
116
123
118
102
88
87
96
107
118
121
118
111
103
96
132
122
115
109
113
121
131
134
129
123
122
127
132
130
128
122
115
111
114
122
130
130
123
117
113
114
113
116
118
117
116
120
126
130
127
123
119
118
111
98
92
98
105
110
114
115
119
119
118
113
107
93
95
107
115
123
129
129
121
116
120
130
135
129
125
118
117
114
113
116
120
125
125
120
115
111
111
115
118
119
120
122
126
129
125
121
119
115
111
108
110
114
114
111
110
111
116
125
132
134
101
94
98
107
116
121
123
125
119
112
114
122
127
121
113
109
115
118
117
115
114
119
125
122
115
109
108
110
110
112
115
121
123
117
109
106
108
115
117
118
120
119
118
118
112
109
110
118
128
138
113
111
112
113
115
117
123
125
120
112
105
107
114
119
114
109
113
118
119
115
113
116
122
121
120
117
117
114
107
104
110
119
121
109
95
92
103
114
118
116
117
118
122
123
119
110
107
107
116
123
118
116
111
109
113
119
124
125
121
112
103
102
110
121
124
120
115
117
120
119
113
110
114
120
123
127
129
125
117
111
117
125
123
109
95
93
103
114
116
113
114
117
121
122
116
110
106
104
110
112
120
117
107
104
111
123
130
126
120
115
115
116
118
122
126
126
124
121
122
122
116
111
113
118
122
126
128
126
122
119
123
129
128
121
111
108
112
114
117
118
120
121
118
112
110
111
113
116
116
116
124
125
114
106
113
126
132
127
117
116
124
131
129
122
119
124
126
124
124
124
123
120
117
117
117
118
116
115
115
114
116
121
128
132
129
121
111
112
119
128
131
123
115
110
113
121
124
126
127
130
130
132
124
116
118
128
135
128
114
108
117
126
126
120
117
122
126
124
122
124
127
130
125
120
115
115
115
113
112
110
108
109
120
132
132
118
106
107
117
124
121
112
110
116
125
129
125
123
123
128
127
127
122
119
122
131
136
127
113
107
111
117
118
121
126
129
127
120
111
112
119
126
128
122
117
115
115
120
121
116
109
106
113
122
122
109
102
106
114
112
104
98
105
118
127
125
116
111
113
116
120
120
117
118
122
130
134
125
118
118
119
120
120
124
129
130
123
109
101
99
107
116
121
121
116
114
116
120
124
117
113
110
115
118
115
110
109
113
117
114
104
104
110
123
126
121
114
112
112
111
122
126
123
119
124
128
133
129
126
127
127
126
124
123
122
119
111
105
101
104
110
112
114
114
113
113
116
117
118
116
117
119
119
118
115
113
114
117
123
126
126
125
124
125
124
123
125
124
121
115
130
139
138
131
126
128
132
133
128
123
120
123
124
123
120
114
109
108
115
123
126
120
113
107
111
119
123
122
120
121
124
126
120
115
113
113
113
112
117
127
138
138
133
124
121
124
131
134
132
126
130
140
142
137
129
124
126
127
125
122
118
118
121
124
125
123
117
120
127
140
143
131
117
109
117
126
134
136
135
139
139
133
120
108
105
109
110
108
108
117
130
136
133
124
119
121
128
133
131
126
121
128
129
127
123
120
116
116
122
125
125
124
123
127
133
134
130
124
131
138
139
133
123
117
120
126
132
135
139
142
142
136
126
118
114
116
115
112
110
115
122
132
135
129
122
120
121
122
121
117
116
118
117
117
121
121
116
113
116
124
127
126
124
128
133
135
132
126
126
125
124
124
123
121
120
118
116
120
122
124
125
130
136
140
137
133
122
117
119
124
127
134
137
133
126
123
119
119
119
115
122
120
120
124
131
128
118
109
108
115
121
125
126
126
126
126
127
126
122
115
112
112
119
121
116
112
112
112
110
105
107
118
135
147
148
138
124
119
119
125
130
136
136
131
125
117
117
117
119
118
127
128
135
141
140
129
116
108
107
111
120
126
129
123
114
116
124
129
125
113
106
106
110
115
118
119
120
119
114
107
109
116
125
132
134
129
123
118
114
118
126
131
132
126
117
109
108
115
120
122
129
133
143
144
137
122
113
113
119
121
123
125
123
114
109
110
123
129
127
119
107
104
107
117
129
136
134
123
111
107
113
120
123
123
125
129
127
120
115
114
118
120
125
121
110
101
97
105
119
127
125
130
135
132
126
118
117
125
131
132
126
118
113
113
116
121
124
127
124
122
116
114
115
125
140
145
134
111
96
99
112
123
131
135
140
137
129
121
119
117
114
110
111
117
118
109
99
104
119
129
118
121
122
122
119
118
121
130
136
132
124
116
114
122
133
138
133
126
120
122
126
124
123
128
138
137
120
100
92
100
114
122
130
140
145
137
124
115
118
119
111
101
106
118
130
125
117
117
125
129
116
119
124
127
125
118
118
124
127
127
124
125
125
129
134
137
133
125
120
121
123
122
121
122
126
123
110
101
105
118
123
117
116
121
128
125
115
109
112
114
107
100
106
118
129
128
126
130
134
130
114
123
135
137
126
114
110
115
119
122
128
136
137
129
118
118
121
125
123
121
117
114
112
116
123
120
110
108
117
128
126
113
101
103
114
119
117
115
114
110
106
105
112
118
116
115
120
129
136
132
115
125
136
132
116
103
105
114
117
117
123
136
140
130
113
112
120
128
127
122
119
115
116
119
124
124
119
117
118
122
122
112
103
104
113
121
123
125
120
112
111
111
118
118
111
107
111
118
125
129
114
122
131
126
112
103
108
118
118
113
116
129
137
134
124
124
130
132
128
123
124
132
136
132
124
119
118
120
118
115
113
115
118
122
126
126
124
121
119
116
119
121
121
118
116
120
119
116
113
116
114
119
129
128
121
116
118
123
121
117
119
129
133
130
128
132
134
131
123
120
128
140
145
134
117
105
107
114
120
117
113
117
125
135
139
130
116
105
109
119
130
131
122
116
119
129
132
125
114
111
113
120
126
128
122
118
118
122
125
127
129
127
119
116
120
125
128
124
118
116
120
128
132
125
114
103
105
114
124
126
123
123
130
138
141
130
115
103
105
117
129
129
120
114
115
124
132
126
117
111
116
119
119
114
108
105
109
118
126
130
127
115
106
105
114
121
121
118
114
112
109
109
112
115
113
111
114
123
129
128
122
123
131
134
131
127
123
121
117
117
117
119
118
115
114
119
122
122
116
112
119
114
109
104
102
103
109
117
121
122
116
110
108
112
115
117
114
114
113
110
104
98
103
109
110
109
116
124
129
120
113
114
121
123
119
119
128
141
140
126
116
115
120
125
123
120
121
118
116
116
123
114
109
112
119
119
114
113
114
116
118
120
123
122
115
110
108
113
114
111
108
108
109
109
101
97
105
123
128
118
105
106
112
117
111
110
120
138
143
130
121
120
125
128
126
122
123
125
125
119
125
120
118
125
133
130
115
106
107
119
130
131
126
119
113
111
114
115
115
116
121
125
122
110
99
97
108
125
130
124
115
112
114
117
112
106
108
117
122
121
119
122
125
125
121
121
123
128
128
122
125
122
121
123
127
123
110
97
97
113
123
119
104
95
102
117
124
117
110
113
123
129
123
110
105
111
121
128
131
131
129
124
120
118
117
114
108
106
106
109
110
115
121
125
121
112
110
116
120
118
118
118
120
125
122
120
119
119
124
128
127
121
115
116
125
139
147
140
120
107
109
126
138
136
128
126
133
132
123
113
116
122
121
115
114
120
129
136
134
126
111
105
114
125
133
131
123
118
117
118
118
118
118
118
118
117
109
104
106
116
123
125
122
122
129
138
139
130
120
118
119
123
120
117
124
137
146
139
125
115
115
119
115
113
113
118
124
127
132
134
126
115
117
127
134
136
135
134
131
127
126
120
112
109
112
117
113
105
103
108
119
127
131
134
137
136
126
117
117
126
130
125
117
118
130
143
145
138
134
134
131
121
110
112
122
129
127
122
127
129
125
120
122
131
138
139
137
135
130
120
129
120
109
104
111
120
126
120
115
116
123
128
134
135
136
133
121
112
113
123
129
127
125
131
138
140
130
124
131
142
141
126
112
114
123
131
130
126
121
116
116
122
131
138
139
134
129
125
116
105
127
120
111
106
111
119
126
126
126
128
131
133
136
135
132
127
121
116
114
115
121
124
129
136
137
129
116
112
120
129
132
128
121
119
120
121
124
126
122
117
116
126
137
138
132
125
119
118
111
104
123
122
122
117
112
108
111
119
126
128
131
135
138
135
128
122
120
122
122
118
114
117
128
137
135
124
113
113
118
119
118
119
121
120
122
120
119
122
124
124
124
128
132
135
125
118
118
122
123
123
120
124
130
126
114
105
105
115
122
126
131
136
142
137
126
116
117
125
131
124
118
118
128
137
134
123
119
124
134
131
121
110
108
119
126
129
121
115
114
119
120
123
127
133
135
133
131
133
140
145
117
120
123
123
118
114
114
122
124
126
131
137
141
133
118
112
116
125
130
126
123
125
132
136
133
125
124
132
145
144
130
111
100
108
124
135
129
119
107
107
114
119
128
136
148
151
146
138
139
144
109
106
104
110
114
118
121
125
126
127
131
136
132
123
115
112
116
123
124
122
123
127
131
131
131
131
129
130
130
131
127
115
104
107
123
140
146
134
118
113
115
124
130
139
148
153
148
136
122
119
107
100
95
99
108
115
118
121
121
125
128
129
127
123
120
117
115
118
120
122
123
123
123
126
131
137
139
130
118
114
118
120
120
119
127
144
157
152
138
128
125
127
130
134
137
143
141
128
111
100
118
113
107
106
109
112
110
112
117
119
120
121
126
132
132
123
112
110
117
125
127
122
117
119
130
141
143
140
130
124
123
124
127
131
136
142
151
150
141
132
124
123
125
128
131
133
129
121
111
108
134
134
127
122
120
119
117
119
122
124
124
124
127
133
136
125
113
109
117
128
132
128
121
122
130
140
144
145
141
133
127
124
128
132
136
138
135
131
127
118
112
111
117
124
125
122
117
117
119
127
134
139
136
130
128
128
131
136
134
133
130
130
126
125
125
124
123
120
120
128
131
130
125
122
128
135
136
134
126
119
117
121
129
135
135
133
133
126
118
106
105
111
118
123
118
111
111
117
124
128
125
132
134
130
128
129
133
138
138
134
130
129
125
119
118
123
133
136
133
130
129
125
120
119
125
131
132
122
108
102
110
124
138
137
133
132
135
134
121
105
103
114
127
128
119
110
112
120
127
124
114
122
128
130
128
126
126
129
128
126
125
126
126
124
120
125
135
143
141
134
125
119
117
118
124
132
131
122
111
109
117
132
137
134
130
130
136
138
130
118
111
118
130
134
131
123
122
128
132
126
112
120
129
133
132
127
123
119
116
119
122
124
127
127
125
124
128
132
131
126
115
114
118
125
130
129
127
124
124
124
125
125
122
122
124
125
123
127
131
132
126
120
123
130
132
126
124
128
136
136
123
128
132
130
127
123
116
108
107
109
116
120
121
118
114
113
114
120
120
115
110
108
117
125
126
120
114
117
124
126
119
110
107
112
119
119
116
119
128
134
129
117
109
115
121
123
120
123
127
130
130
130
128
119
114
113
110
106
102
103
110
113
111
104
102
104
109
116
119
122
119
114
113
112
110
107
107
109
114
115
110
106
108
115
119
120
120
123
124
119
108
99
98
107
118
120
117
110
108
114
125
119
115
110
110
114
117
115
112
111
113
115
111
106
106
110
113
115
124
131
132
123
111
103
103
108
113
114
114
110
108
111
116
117
117
119
123
126
119
101
89
91
104
116
121
122
117
108
100
104
115
106
105
110
119
125
127
124
125
125
127
127
124
120
122
124
123
119
122
130
132
125
113
106
111
118
124
126
122
120
117
116
116
116
112
113
118
120
117
104
98
103
116
127
131
126
121
114
109
113
111
102
105
118
127
130
128
123
121
125
132
135
131
125
123
125
125
120
116
117
120
119
115
113
113
120
127
129
127
123
117
114
112
109
107
104
106
113
120
122
119
118
120
125
127
124
119
119
121
125
115
110
113
119
125
123
119
114
112
113
117
124
125
123
118
117
118
116
112
108
109
112
115
112
111
114
119
120
116
114
110
109
112
110
107
103
103
108
118
127
129
123
119
121
122
117
113
114
124
130
120
122
120
118
118
116
114
112
110
107
106
108
116
121
119
113
109
109
111
113
114
116
116
112
109
111
113
113
109
106
108
114
118
112
106
104
106
108
114
118
121
120
119
119
118
113
108
108
115
124
123
126
120
113
114
118
120
118
118
119
117
115
116
120
121
116
110
109
115
122
121
120
118
114
112
114
116
118
117
119
125
129
123
111
101
104
110
114
113
114
116
119
117
112
112
112
110
107
108
112
125
128
118
111
115
126
129
124
122
129
136
132
122
118
118
116
112
112
118
122
120
117
116
115
114
116
119
123
126
134
139
139
125
108
96
102
112
118
123
123
123
120
113
106
109
116
118
112
107
106
128
129
117
112
117
130
135
127
123
128
137
137
124
112
105
106
111
113
116
118
118
116
113
112
113
116
118
119
123
127
132
134
125
114
104
102
108
117
126
133
128
122
117
118
121
121
121
116
113
112
131
127
116
113
118
129
135
129
121
120
123
126
117
106
99
102
109
112
114
116
118
118
115
113
114
116
117
115
112
111
112
116
120
120
113
103
103
114
123
125
121
121
126
130
126
117
109
111
114
119
129
120
115
115
119
126
127
123
119
120
122
118
117
114
112
111
111
111
114
118
119
121
122
126
125
123
118
116
112
108
106
106
112
119
118
113
112
118
122
115
108
113
124
125
117
103
99
106
112
118
123
117
114
117
121
123
117
111
114
121
127
127
127
129
130
125
114
111
112
114
116
115
123
133
134
128
119
116
119
117
110
107
113
120
122
122
127
136
135
124
108
104
109
116
112
106
105
111
112
113
117
122
123
124
125
123
116
109
112
123
132
136
138
138
136
129
117
109
108
110
110
111
118
125
129
123
114
116
120
121
116
111
114
121
127
128
133
139
144
139
126
112
110
113
119
124
125
124
116
109
119
130
138
136
129
124
123
121
123
125
127
126
127
133
135
132
119
107
105
110
112
113
113
113
114
112
110
114
120
125
120
114
113
118
121
118
117
120
130
138
139
132
124
123
124
127
127
125
121
118
124
135
143
140
131
122
120
122
128
126
119
110
111
122
134
135
122
111
113
124
130
125
112
103
106
113
118
120
124
129
129
122
110
104
104
104
103
103
112
125
134
137
132
124
120
115
113
115
120
123
123
126
128
128
126
120
112
111
117
123
117
108
107
120
130
135
129
122
127
134
136
126
112
104
109
121
130
129
129
133
137
132
118
103
98
102
109
110
113
118
124
125
126
124
118
111
108
110
114
123
114
108
106
114
122
121
115
107
110
117
122
120
120
122
125
126
125
125
130
132
127
122
112
109
112
123
132
132
129
126
128
129
126
119
117
120
124
126
124
122
121
121
122
124
124
125
120
112
108
115
109
98
97
110
126
130
125
115
112
119
128
132
132
123
111
107
112
121
121
115
110
111
115
116
115
117
123
127
125
119
114
117
121
127
134
137
136
131
124
124
124
124
125
125
130
129
123
114
106
105
117
107
109
123
133
133
128
124
123
125
131
134
129
114
102
98
108
119
117
109
102
108
119
126
123
114
112
117
119
118
112
110
112
118
129
134
129
121
119
122
127
129
126
124
121
118
114
111
106
104
129
125
129
133
136
130
125
124
126
130
130
123
114
104
99
103
115
125
126
120
112
113
120
129
131
125
118
112
111
115
119
118
116
118
122
122
118
114
113
117
123
125
123
111
105
102
105
109
113
117
136
135
135
131
126
121
117
119
124
128
122
112
103
102
109
121
131
135
135
133
127
119
119
125
134
136
128
112
106
108
119
127
129
129
128
122
115
110
112
117
119
115
107
107
107
110
110
116
125
128
134
133
130
123
116
111
108
114
121
124
119
109
102
107
121
136
141
137
132
130
129
125
119
118
126
132
128
115
107
109
117
122
127
132
133
125
115
111
116
121
118
106
102
109
121
124
126
124
126
124
126
128
126
122
113
106
105
112
119
121
120
116
111
112
120
129
134
128
121
119
120
120
117
116
119
122
119
118
119
121
118
114
111
119
126
122
114
113
121
127
119
105
102
110
124
127
127
128
125
116
116
123
128
128
118
108
107
112
116
118
121
126
126
119
109
111
119
125
120
116
114
114
116
119
122
121
119
120
126
133
128
115
107
109
116
118
113
115
124
129
123
109
105
107
112
116
121
126
128
121
109
117
128
128
119
110
110
113
115
116
124
134
136
125
110
110
118
125
122
118
119
126
130
131
124
119
116
118
123
129
130
127
123
124
125
121
117
115
119
121
121
114
110
108
108
111
121
125
128
132
104
110
121
124
119
114
115
115
115
115
122
133
134
127
120
123
132
134
124
121
129
145
152
141
119
106
106
111
112
114
120
130
142
147
141
130
121
112
108
108
112
115
115
114
117
123
128
126
126
130
98
102
112
119
119
117
118
117
114
115
118
121
120
117
120
132
140
136
124
120
128
146
152
140
117
102
102
109
112
110
114
128
145
150
143
129
116
107
104
104
106
111
113
113
118
128
132
128
124
124
102
105
112
114
114
117
119
124
123
122
118
112
105
105
116
129
137
133
122
116
116
120
125
128
121
115
113
116
116
114
116
124
135
135
128
118
115
114
113
112
111
116
115
113
115
122
127
128
123
119
114
116
113
107
103
107
118
131
137
133
124
109
104
110
120
125
127
123
120
113
103
97
104
115
125
126
124
123
121
116
114
120
125
121
114
113
121
131
131
127
126
131
129
121
114
115
123
125
120
115
119
119
114
108
105
108
120
130
136
130
120
113
114
122
124
122
118
118
119
114
109
104
108
113
114
113
115
120
120
115
109
109
112
112
111
120
133
143
143
136
137
141
141
131
119
116
119
122
118
113
114
110
112
117
122
123
120
120
119
116
115
116
119
125
124
121
116
118
120
123
124
128
127
115
99
90
94
108
118
116
107
105
108
113
115
122
132
141
141
134
132
136
135
129
122
117
115
117
116
112
107
108
112
124
133
130
117
107
108
113
120
119
117
116
117
122
125
123
122
124
133
138
134
118
100
91
95
108
118
121
119
117
116
115
115
115
119
126
127
123
118
117
120
124
120
117
110
109
110
110
112
116
119
124
126
122
114
107
109
120
125
117
103
99
109
125
133
127
119
116
122
126
126
120
114
112
112
115
119
124
128
127
120
113
105
103
106
114
118
112
106
105
117
127
127
117
105
99
101
106
116
121
125
125
115
108
109
118
123
120
111
105
109
116
127
136
140
138
130
122
123
136
147
139
121
109
115
122
121
111
109
117
128
129
127
127
131
138
136
123
104
98
110
122
124
117
115
114
116
118
117
124
131
130
118
110
104
108
115
118
119
121
124
131
132
130
127
123
120
122
127
133
133
125
120
120
125
124
116
109
112
122
127
125
120
119
124
130
133
130
118
116
125
136
135
128
120
122
128
128
126
128
129
125
118
113
110
111
116
124
128
133
138
139
136
130
123
116
119
124
127
122
115
116
123
131
129
123
122
126
130
127
123
118
117
117
121
122
123
121
119
121
132
143
140
130
125
126
130
131
129
123
119
115
116
116
116
115
117
122
127
130
131
129
127
127
125
123
125
126
126
120
113
118
126
132
128
122
126
136
140
132
123
118
120
120
120
116
110
105
109
121
132
135
131
125
124
126
127
122
122
113
111
114
114
116
116
114
112
114
120
123
124
122
121
123
128
130
130
127
124
118
117
121
126
128
122
120
122
127
129
128
125
128
124
119
116
111
107
104
111
122
127
123
115
112
120
124
121
114
112
112
114
113
111
109
109
111
110
110
113
122
133
133
128
126
128
132
134
128
119
116
118
123
123
117
116
119
120
116
110
111
122
130
132
122
116
115
115
117
121
126
128
123
116
115
121
123
119
114
116
120
119
111
104
104
109
114
112
107
111
121
136
138
132
125
126
132
135
130
122
118
120
125
122
115
115
123
132
127
114
105
111
127
135
133
126
120
121
123
123
125
128
129
129
127
124
124
123
123
129
130
121
110
104
108
119
124
119
109
110
118
125
122
115
114
123
130
132
129
126
127
129
126
120
114
118
131
143
141
129
115
112
124
137
144
140
132
120
115
114
118
123
127
129
128
125
125
127
130
134
132
124
118
118
126
135
137
128
119
114
118
116
109
105
109
119
125
124
122
125
131
130
124
120
123
130
135
138
135
131
124
120
124
135
147
151
142
126
115
114
116
118
114
114
118
124
127
126
124
123
124
125
129
130
131
134
136
133
129
125
123
121
119
115
114
116
117
119
118
122
124
122
119
121
128
132
133
125
121
122
125
122
125
132
141
148
145
136
129
126
122
120
114
114
119
127
129
126
120
113
116
121
127
125
120
116
118
126
128
126
125
126
130
130
123
115
112
117
121
121
117
113
118
126
133
132
128
124
123
125
125
126
125
130
133
136
137
137
134
128
122
121
126
130
131
130
128
126
127
111
114
118
119
113
107
100
104
115
124
127
127
126
132
135
132
121
113
115
120
119
116
116
126
137
138
132
125
127
132
134
131
130
133
130
129
126
126
130
127
120
117
120
129
136
133
126
123
126
133
111
112
114
115
113
108
108
112
116
123
129
129
124
124
133
139
134
120
112
109
116
119
123
132
143
144
135
123
117
122
132
138
141
138
132
125
124
127
126
123
120
117
121
123
122
119
119
118
121
125
112
113
116
116
116
124
131
134
128
122
122
123
122
120
129
141
147
134
116
109
117
126
128
129
135
139
136
122
107
108
120
136
141
135
123
118
122
131
130
125
123
125
125
121
115
113
115
118
116
112
117
122
121
118
121
130
143
145
133
119
113
117
121
122
124
133
138
134
127
124
128
132
128
120
119
124
128
122
111
108
115
124
124
117
112
113
119
127
132
131
126
125
128
128
121
112
113
115
115
110
128
135
130
125
121
124
131
132
123
115
111
115
121
122
117
112
113
119
125
128
128
127
125
118
112
112
117
121
121
118
112
109
108
110
114
115
117
117
124
128
125
122
124
127
120
109
102
110
117
118
132
135
130
123
116
112
113
111
110
108
112
117
120
115
106
99
100
108
116
116
112
112
114
115
110
107
111
117
123
123
112
106
108
115
122
122
118
116
120
123
121
115
114
115
112
101
96
106
120
124
119
118
119
118
114
113
109
105
104
108
115
117
117
109
105
105
108
114
117
113
106
102
104
109
110
109
108
111
116
122
122
120
120
118
119
120
121
123
123
120
120
116
115
114
110
105
106
113
122
128
100
100
109
119
124
124
120
116
115
117
119
117
114
110
114
122
124
127
126
125
118
109
105
109
112
114
111
111
116
127
137
139
128
116
110
112
119
123
121
121
123
130
130
127
122
122
121
121
121
125
98
103
116
131
135
130
127
124
125
126
123
118
114
114
122
129
130
131
132
135
130
122
112
111
118
122
123
124
131
140
144
139
125
114
108
109
115
116
119
123
129
135
140
138
134
126
124
120
120
122
113
120
129
133
129
122
118
121
127
127
124
120
119
121
124
124
123
122
124
127
125
118
111
113
122
133
139
140
139
136
130
119
115
115
118
118
113
112
119
126
130
129
131
135
133
124
116
114
119
122
127
131
130
124
115
109
107
112
118
119
119
119
124
127
127
124
118
114
112
113
112
108
104
105
115
130
137
135
126
119
113
110
116
124
131
131
123
115
119
125
125
119
118
124
125
119
109
109
121
126
131
133
125
114
111
112
114
115
118
118
118
121
125
130
133
129
122
115
111
113
114
111
106
104
108
116
119
116
109
111
117
124
125
126
129
132
127
120
117
119
120
118
116
119
120
116
109
107
117
127
135
135
125
117
119
128
131
130
130
131
131
127
125
129
134
131
124
118
121
125
127
123
116
111
109
110
107
106
111
124
136
140
125
111
108
119
125
124
118
117
118
117
114
110
112
114
112
107
110
122
136
138
127
124
130
141
143
139
138
142
142
135
124
123
124
126
121
117
120
126
129
126
124
122
117
113
112
115
126
141
147
140
117
96
92
103
118
124
124
122
120
114
106
101
106
112
112
108
105
110
129
129
124
123
130
139
140
137
133
136
136
129
121
116
114
112
109
105
111
116
119
121
121
123
121
120
123
128
136
143
143
134
116
98
92
101
114
122
128
125
118
110
103
103
106
107
108
108
107
105
121
119
117
121
122
127
127
129
133
133
128
119
115
113
111
106
101
100
103
110
114
114
118
123
127
129
129
128
129
133
135
131
123
113
108
107
115
122
124
119
114
117
122
120
111
103
105
112
115
113
120
117
117
121
119
117
118
125
133
137
130
118
115
115
114
109
105
106
114
117
116
113
118
131
141
140
129
121
120
124
131
130
129
123
116
114
119
123
120
111
111
124
139
135
115
103
105
118
124
122
120
119
117
118
118
117
114
116
126
135
135
130
128
126
125
119
117
124
131
129
118
111
119
135
146
141
127
116
116
122
126
127
127
124
120
120
124
127
121
111
108
116
128
129
117
108
109
117
120
118
117
115
115
114
116
118
114
111
114
125
135
137
136
130
130
130
130
129
129
123
113
111
120
133
135
126
117
117
121
122
116
112
116
123
126
125
126
130
131
122
111
109
111
116
117
114
109
106
103
102
109
111
114
113
117
118
114
111
113
122
125
127
124
124
130
135
131
120
110
107
110
114
120
122
114
107
109
118
128
124
111
103
112
126
133
128
124
127
133
136
128
116
111
111
114
112
109
102
96
91
114
113
116
121
121
118
112
109
115
118
115
108
104
112
126
133
124
109
98
100
108
112
115
110
106
103
107
118
124
124
117
111
113
120
121
117
114
119
131
139
136
125
111
107
108
110
110
110
107
99
120
114
118
126
125
118
107
105
110
114
107
99
98
108
117
121
116
112
112
111
111
107
103
103
107
113
118
120
121
123
124
123
115
107
101
101
110
119
128
131
126
115
108
106
109
116
122
124
122
117
118
112
113
120
125
118
108
106
111
115
111
109
110
113
109
106
113
123
130
129
115
106
102
105
111
119
128
128
123
123
126
126
113
99
94
104
120
126
127
119
111
99
98
108
124
131
128
121
118
123
114
105
105
112
119
119
117
120
124
125
123
121
122
115
103
99
108
124
133
128
117
112
113
117
119
120
123
126
125
124
123
118
110
101
107
122
133
134
128
120
110
101
101
113
132
137
124
109
103
115
118
110
107
113
122
128
131
135
136
133
129
123
121
116
108
103
107
116
119
116
113
116
122
129
125
118
115
116
123
125
122
115
111
113
122
132
133
130
128
126
121
118
113
115
127
130
122
108
104
111
127
124
122
124
130
134
132
130
129
127
123
119
119
118
115
111
109
111
114
114
114
115
119
124
125
118
112
114
121
124
122
118
113
118
126
125
122
120
122
127
129
127
115
110
112
119
124
122
117
119
133
133
132
130
131
129
124
115
112
116
117
120
118
117
114
113
115
119
122
121
118
116
113
113
115
117
118
121
123
122
120
118
116
119
123
119
117
115
117
120
123
121
112
107
105
117
128
134
132
127
131
135
130
126
123
119
114
112
112
118
124
121
112
103
100
108
118
123
124
122
123
123
119
115
111
118
125
128
125
121
118
117
118
120
121
122
116
114
116
119
120
117
112
110
115
121
130
135
132
125
126
124
121
118
118
116
115
117
120
123
125
119
105
94
92
102
116
120
115
115
121
129
134
128
121
119
123
123
122
118
117
117
118
121
123
121
116
114
121
130
131
127
120
119
121
123
124
126
123
117
120
114
113
117
121
125
124
121
118
117
118
117
113
107
103
106
111
110
110
112
120
130
137
135
128
119
113
108
108
112
116
117
119
123
126
120
113
111
123
137
143
131
119
116
118
120
120
118
117
115
118
115
117
122
128
128
125
119
113
114
119
125
127
126
119
115
111
109
112
117
125
133
134
126
116
108
104
102
104
107
111
116
123
129
132
125
112
106
114
130
138
129
116
108
115
122
122
118
116
118
117
117
120
125
128
128
122
114
112
115
124
130
130
125
119
118
119
118
116
121
131
136
130
114
99
97
103
109
106
102
105
115
127
137
138
130
120
110
111
115
113
107
105
108
118
127
128
119
115
119
111
112
117
123
127
127
121
113
110
116
123
120
113
107
110
117
121
120
118
120
126
130
124
112
101
104
114
119
112
100
101
114
129
135
128
121
121
124
118
103
89
86
96
111
126
130
127
118
114
118
112
113
116
120
126
128
124
118
116
120
120
114
105
103
107
115
119
119
117
115
113
114
119
123
125
124
124
118
109
100
103
116
127
120
110
104
116
130
126
108
91
92
109
124
128
124
121
118
116
114
125
126
126
125
128
130
129
128
128
127
125
118
113
113
117
118
117
119
119
116
112
110
117
128
137
134
122
111
106
104
111
120
122
112
102
104
115
126
126
115
112
122
133
135
126
116
116
120
119
114
133
134
134
135
137
137
134
132
130
128
121
116
116
121
124
124
123
122
123
123
122
118
120
124
124
121
114
110
113
116
118
119
116
115
116
122
123
123
117
116
124
136
140
131
116
107
110
116
121
115
125
127
132
137
141
140
135
129
122
115
108
103
103
112
120
125
126
126
126
123
123
122
119
114
109
107
111
116
122
124
120
115
115
122
133
140
137
128
118
116
118
120
119
114
111
106
104
108
113
115
115
119
125
131
133
130
123
119
115
110
105
101
102
107
117
125
128
125
121
118
116
118
118
114
112
110
111
115
118
118
115
113
114
122
132
138
139
138
132
121
110
102
103
110
117
114
105
96
100
112
115
120
124
124
118
114
116
120
123
124
122
119
116
118
123
127
124
119
114
112
112
114
120
125
125
119
111
106
106
107
108
110
113
112
113
117
124
135
136
123
109
105
112
124
131
126
112
98
96
109
127
130
136
137
125
115
115
118
121
112
103
103
113
126
132
129
130
134
137
138
136
139
143
133
114
106
114
128
133
124
120
127
139
145
139
128
125
127
131
122
118
120
123
120
107
96
99
110
115
117
118
127
136
140
128
115
109
112
117
115
110
110
117
126
129
125
123
125
125
126
129
134
136
125
112
107
116
125
125
118
121
131
143
146
138
134
134
133
125
119
115
123
130
125
110
95
97
107
120
125
115
124
134
138
130
116
107
108
119
125
127
128
125
123
121
121
124
127
127
124
122
122
121
115
112
111
115
119
122
122
126
131
132
129
126
124
125
125
121
115
115
126
137
136
126
111
103
112
126
134
117
124
133
138
131
119
109
108
116
128
133
131
119
108
106
114
127
135
138
131
125
119
113
113
113
115
116
118
123
129
131
131
129
122
117
112
110
111
109
107
113
125
135
135
125
113
117
123
130
136
117
124
132
138
133
122
112
108
110
119
126
124
114
107
106
113
127
136
141
138
128
120
114
114
117
120
118
120
123
126
131
136
139
132
123
111
104
104
106
109
115
122
126
120
110
111
120
127
130
127
117
122
130
134
130
123
118
112
110
111
116
122
124
124
126
126
128
133
138
136
128
120
118
123
128
124
120
120
121
122
126
134
142
145
135
123
117
118
123
123
125
126
125
117
110
111
121
126
123
117
119
122
118
113
114
119
122
120
113
109
113
120
127
132
131
133
132
132
132
130
125
122
124
129
130
125
120
119
120
121
122
128
138
144
141
134
131
134
139
135
131
127
126
124
118
114
118
122
120
116
133
129
119
105
105
116
125
126
117
109
110
113
114
114
115
125
133
132
128
124
125
129
129
128
123
120
120
122
125
124
123
127
134
138
138
135
135
138
135
127
122
120
123
121
114
107
112
122
126
125
146
145
135
122
116
121
132
135
127
117
112
115
116
110
112
122
132
130
124
121
126
134
129
115
109
112
120
130
131
130
129
131
132
132
130
124
121
118
116
112
111
112
112
107
103
105
111
126
137
136
140
143
144
140
133
131
139
143
139
129
125
125
128
128
127
128
129
124
118
120
125
130
121
109
101
105
117
125
130
134
135
134
131
127
122
112
106
107
111
114
114
113
110
107
107
112
123
131
140
142
114
118
126
132
132
132
135
138
139
134
129
129
133
136
135
128
121
116
117
118
120
117
114
112
111
107
103
106
120
132
137
136
130
124
118
112
107
114
124
130
126
120
119
127
131
133
133
133
138
140
91
93
103
113
119
120
119
117
120
125
129
128
125
122
124
126
119
113
113
114
114
110
109
121
128
120
103
96
106
125
136
137
131
124
118
116
119
130
136
138
132
127
132
141
146
144
137
131
127
125
90
91
100
110
116
116
107
98
97
108
122
126
116
107
114
126
128
119
109
108
111
114
114
123
134
135
120
105
105
116
131
137
133
124
119
118
124
130
132
129
128
129
134
139
142
140
135
126
116
109
106
107
112
115
118
120
115
106
95
97
109
118
114
107
116
132
138
126
110
107
116
121
122
121
128
135
131
119
112
115
125
128
124
115
111
114
120
123
121
121
124
127
129
126
125
126
129
122
113
105
126
127
124
119
119
124
129
123
110
98
100
109
116
119
122
130
131
124
110
109
119
129
127
119
114
121
125
124
119
118
118
114
109
108
108
109
114
116
117
119
121
121
123
121
118
113
116
117
116
110
134
134
128
119
116
121
126
126
120
107
103
108
118
124
123
119
114
109
106
111
118
126
125
117
108
109
115
122
125
121
114
110
112
117
120
118
114
114
116
117
116
116
122
124
118
109
106
115
121
118
124
125
122
117
110
110
113
119
119
117
116
118
122
123
123
115
109
107
107
109
112
117
120
115
108
107
111
119
123
124
122
124
126
128
124
121
117
117
118
117
114
116
122
127
122
111
107
116
126
121
108
109
114
118
116
113
111
112
113
121
124
126
124
124
125
126
125
121
117
114
111
114
116
115
110
107
108
112
118
129
140
144
135
121
111
111
117
122
123
121
117
122
127
126
124
121
121
127
132
128
102
107
117
127
128
123
119
116
115
119
122
125
125
124
127
133
133
130
127
126
122
118
117
117
112
106
99
100
115
139
155
154
134
114
105
108
115
121
119
121
126
130
129
124
120
122
128
134
136
137
110
117
127
132
131
127
125
123
122
118
115
115
119
123
125
123
123
125
130
134
131
126
123
122
118
109
100
101
118
138
148
140
124
113
114
118
116
111
109
115
125
131
130
124
117
115
120
131
137
142
117
124
126
125
119
115
119
125
127
123
115
114
118
123
122
113
109
115
126
133
130
123
122
123
126
127
122
120
124
127
126
118
116
121
129
130
120
110
109
115
122
123
127
127
121
111
109
118
135
142
117
122
119
114
108
110
117
127
130
126
120
119
121
124
124
116
113
114
121
127
128
121
115
117
128
139
140
131
123
121
121
121
120
124
130
131
125
118
119
119
119
119
122
126
124
113
105
112
129
139
119
121
116
112
113
119
127
130
129
128
126
124
127
131
135
132
126
121
120
125
128
121
115
116
126
137
136
125
118
127
139
140
126
114
115
123
126
125
123
121
120
118
117
118
119
114
108
111
124
136
129
128
121
118
122
129
134
132
130
128
127
130
131
137
142
140
131
121
121
127
129
124
119
120
126
128
121
114
115
133
149
145
123
100
97
110
121
123
119
118
119
118
113
109
112
113
113
113
121
133
133
130
122
118
120
128
132
130
130
127
125
125
129
136
139
132
121
117
121
128
130
127
127
128
127
122
117
114
122
134
139
130
112
95
95
105
115
118
115
114
114
111
104
100
104
109
112
113
117
125
126
120
116
117
117
121
125
128
130
126
118
114
119
131
131
121
109
106
113
120
124
125
128
130
128
119
116
121
129
137
132
120
107
103
107
115
118
118
115
111
109
102
96
95
100
104
110
112
114
117
115
114
116
119
117
117
120
129
136
132
119
111
113
127
128
119
107
103
107
113
116
119
124
130
130
124
121
123
132
139
140
129
117
113
114
119
121
118
114
110
110
112
112
109
103
104
111
119
119
116
114
117
123
126
124
120
122
132
142
144
133
119
120
126
127
120
111
108
111
111
111
110
117
129
137
132
122
118
122
135
143
137
125
114
110
110
114
113
109
106
114
130
141
135
122
116
122
130
130
124
116
119
124
123
124
124
126
131
138
142
137
131
126
126
124
119
117
120
122
116
108
106
112
127
136
131
120
112
113
121
128
128
121
112
104
100
100
102
99
98
111
128
144
145
131
121
120
122
124
123
118
116
113
110
114
122
125
124
122
126
132
133
126
117
113
119
126
129
128
118
111
109
115
123
123
119
116
118
119
115
109
110
114
116
112
103
98
100
99
100
106
116
127
129
121
113
108
105
106
112
116
110
102
101
109
120
123
117
112
117
123
127
117
108
110
120
130
131
124
116
114
122
126
123
112
104
113
128
135
122
105
100
113
124
124
114
104
106
111
116
118
118
115
110
110
109
108
106
102
96
115
107
103
108
116
120
120
117
113
114
115
115
110
106
112
121
128
123
115
107
112
121
129
125
113
103
111
130
139
129
111
105
114
125
124
116
110
114
125
133
135
129
115
107
105
115
126
131
120
101
114
110
115
122
124
120
116
116
119
117
114
111
112
113
113
111
114
115
112
106
103
108
121
125
119
112
115
122
127
124
116
114
113
112
109
108
112
119
128
133
130
123
112
109
115
128
139
144
135
118
116
121
131
134
124
112
108
116
126
124
118
115
118
117
107
101
107
119
124
115
107
107
119
125
119
114
115
118
119
121
121
121
112
98
95
102
114
123
121
118
109
102
101
113
129
134
128
122
123
127
123
130
134
130
117
106
105
118
130
130
120
112
113
114
109
108
115
126
132
125
119
120
122
125
121
117
118
119
121
122
125
123
113
100
99
108
119
123
120
110
98
93
99
118
136
134
116
97
104
125
128
131
126
120
114
111
115
123
128
127
119
108
109
118
124
126
125
127
128
126
123
122
125
127
125
123
123
121
122
123
123
119
115
116
119
123
124
126
124
121
114
108
111
123
137
137
122
105
105
118
125
126
119
115
117
124
128
125
122
116
114
112
122
134
139
130
122
116
118
118
118
117
119
122
125
123
121
121
122
119
112
109
111
120
130
132
131
130
134
135
132
124
119
124
129
133
132
124
116
114
115
121
123
122
125
129
129
123
117
113
117
127
138
140
131
116
109
111
115
117
116
114
114
112
113
114
118
123
123
117
108
102
107
117
124
130
132
132
133
133
133
130
127
123
120
124
132
131
122
116
112
119
127
129
128
127
124
123
121
121
125
133
134
124
110
102
106
112
115
116
118
120
122
115
105
108
117
126
124
116
110
107
109
115
117
123
128
126
121
119
123
130
131
125
117
119
126
130
128
126
114
113
115
122
127
128
125
123
124
124
125
120
116
109
106
107
112
112
111
112
120
133
137
127
113
108
115
120
119
114
114
118
119
117
117
120
123
117
112
115
123
132
133
127
119
120
122
125
128
132
118
105
100
111
125
132
126
118
114
116
116
112
111
117
124
126
118
109
108
113
123
133
137
128
116
108
107
108
108
112
116
118
119
121
127
126
120
111
111
122
134
132
122
118
119
122
120
118
119
121
123
113
106
111
125
131
123
108
103
108
116
116
123
131
137
130
115
106
110
121
128
126
117
106
99
101
106
109
109
111
112
114
115
121
129
131
120
110
113
131
139
129
113
106
114
124
123
115
109
109
134
132
126
124
126
124
112
103
102
113
122
125
127
129
129
120
108
104
114
129
135
124
100
83
81
99
118
126
121
109
105
106
112
119
124
124
119
113
118
128
129
118
107
108
117
125
125
113
105
106
138
141
135
130
125
120
111
106
111
122
129
126
121
116
115
111
104
103
113
126
134
123
103
87
90
108
129
135
121
101
93
100
110
115
113
113
117
124
126
119
109
104
111
124
132
131
120
107
103
110
136
134
129
125
123
120
114
110
116
126
130
126
117
111
111
109
104
102
111
121
130
129
122
116
114
119
122
119
109
94
93
102
111
113
104
104
112
123
124
115
103
102
119
136
142
127
113
103
104
111
133
127
121
123
126
124
118
113
115
125
126
125
120
115
115
112
107
105
113
121
130
135
135
134
128
120
106
98
99
104
111
115
118
116
113
110
109
110
110
108
106
112
125
133
129
117
107
110
115
114
131
127
125
129
132
131
123
116
113
116
119
119
119
118
119
116
117
118
118
121
124
124
125
128
127
119
106
102
109
121
128
124
118
121
127
123
111
98
95
103
110
118
119
117
115
107
105
113
123
122
131
128
131
135
138
137
131
123
117
113
110
108
110
114
121
125
125
122
121
116
111
107
110
117
126
127
122
118
121
125
124
121
117
123
130
131
121
108
99
103
109
111
110
113
115
110
105
109
120
128
128
128
132
136
133
130
130
127
123
115
109
107
111
118
124
126
125
122
120
114
107
103
108
118
129
130
126
121
117
116
113
112
115
120
126
129
130
128
123
117
109
103
106
117
125
120
109
101
111
127
121
126
130
129
121
118
124
129
129
124
121
121
128
134
133
126
118
119
121
118
114
109
113
122
126
122
114
108
105
102
99
108
116
120
122
123
129
133
130
121
114
111
114
119
121
117
111
107
112
126
126
127
129
132
129
126
128
127
122
115
112
118
130
139
135
121
111
111
118
122
127
130
137
136
129
125
131
137
139
133
129
133
142
145
133
123
119
122
124
122
132
141
142
132
115
108
117
125
128
126
119
116
118
125
128
122
117
119
122
117
113
113
117
123
123
117
119
121
121
119
119
126
136
135
127
121
127
132
131
124
123
132
144
149
143
137
136
132
123
116
117
124
123
115
102
104
113
122
125
124
118
111
114
123
128
119
111
111
119
125
125
118
112
107
108
114
126
135
133
123
118
122
132
132
126
119
122
126
125
117
114
121
133
138
138
137
138
135
125
112
110
114
118
115
111
108
114
117
122
126
120
120
123
130
131
121
111
107
113
124
130
123
111
101
101
112
126
138
137
130
123
120
121
122
120
118
119
122
122
118
116
119
126
128
126
124
125
125
122
112
112
116
120
124
121
119
117
117
123
130
123
127
130
135
133
127
117
110
114
123
130
126
114
107
110
117
127
132
136
134
128
121
118
118
120
120
120
121
123
125
129
132
134
130
121
115
116
118
122
122
119
121
122
121
117
117
121
124
127
130
126
125
125
127
131
131
129
124
124
131
136
130
122
120
127
133
132
132
134
136
130
124
120
125
131
128
122
120
123
131
139
144
144
136
126
121
122
129
134
131
127
124
123
118
113
116
125
129
129
123
128
122
115
114
124
132
134
130
130
134
138
132
122
122
131
142
143
136
132
131
129
128
132
138
141
135
125
120
121
125
133
138
141
136
127
128
133
141
144
136
128
125
123
120
117
118
124
129
128
117
133
125
117
112
119
129
131
128
124
127
130
125
114
110
121
140
149
140
128
124
127
134
137
138
135
130
124
122
119
118
121
126
130
127
122
120
126
133
135
127
120
118
123
125
124
119
119
127
131
125
132
133
127
121
117
120
126
125
121
117
120
123
117
114
118
134
145
137
123
122
130
143
140
127
118
117
122
125
123
119
121
127
130
127
117
106
104
110
114
112
109
110
119
129
131
125
120
127
137
137
125
129
127
121
117
121
132
135
129
121
121
126
130
128
126
129
131
124
118
121
133
141
136
122
110
108
113
121
123
126
128
129
130
129
118
105
96
99
108
110
104
103
115
129
137
131
125
129
139
142
112
111
109
111
116
132
144
145
137
130
129
133
134
132
126
122
118
115
113
116
123
125
125
120
116
111
106
109
116
125
128
126
126
125
119
114
109
112
119
119
114
111
117
127
134
133
128
130
135
134
106
101
101
107
121
134
140
133
124
126
132
134
127
116
113
113
113
113
111
115
116
112
112
116
120
119
109
104
107
116
122
122
117
114
118
126
128
132
132
126
123
124
129
134
133
132
131
132
129
123
110
110
111
118
125
128
118
104
95
107
124
129
115
100
98
110
118
120
119
121
121
112
106
106
118
125
123
116
115
117
122
121
113
111
119
132
143
139
128
119
119
128
135
136
133
133
137
134
129
120
117
120
123
128
127
122
106
92
84
95
113
123
113
97
96
110
124
129
124
126
125
118
107
103
110
123
128
128
128
130
127
119
111
111
124
136
141
133
117
109
111
118
124
124
128
129
136
136
131
124
122
122
125
129
127
122
114
106
99
102
111
120
115
110
109
117
127
127
121
118
119
117
113
109
109
114
123
127
131
133
126
118
114
119
131
135
131
121
114
114
115
117
116
116
117
122
129
133
132
129
122
117
119
123
125
124
124
122
119
117
117
120
124
125
127
127
125
119
110
108
108
115
118
118
113
111
114
119
123
124
123
124
125
131
134
129
120
117
123
127
127
123
123
123
121
122
125
129
130
126
114
111
115
121
121
120
122
122
125
126
124
122
125
131
136
134
127
118
114
112
115
122
123
119
112
111
114
119
118
118
122
130
135
132
122
116
115
120
127
132
132
129
131
133
132
129
125
125
126
120
113
112
117
120
117
116
117
118
122
125
125
124
125
130
135
134
129
121
120
124
131
132
126
117
111
110
117
120
121
124
128
132
127
115
110
112
119
125
126
123
120
119
121
124
124
123
119
114
117
124
123
122
123
120
118
118
118
117
115
116
120
124
128
130
127
125
121
120
121
128
131
132
127
119
111
107
109
113
122
133
137
130
115
106
110
120
127
124
117
110
107
104
106
106
108
108
105
109
117
128
133
128
121
117
118
123
125
123
117
112
114
123
129
130
123
114
111
113
118
120
121
123
125
124
117
105
99
101
114
129
132
124
113
114
120
129
127
119
111
107
106
105
106
106
104
100
101
109
121
133
125
121
114
114
119
125
129
128
124
117
116
122
128
127
118
109
109
115
120
121
119
119
123
126
124
116
105
101
105
113
116
118
118
119
120
123
118
113
112
114
115
114
117
120
118
112
109
119
131
134
110
110
113
118
123
126
128
129
126
124
122
122
121
118
116
113
115
120
122
122
121
120
121
126
131
130
122
112
108
111
119
122
122
115
111
110
112
115
121
122
118
113
116
124
125
122
120
124
130
129
104
111
119
125
125
126
129
127
125
123
122
121
119
116
116
117
116
117
117
119
123
122
121
126
135
142
134
122
119
129
139
139
125
110
103
105
112
118
121
119
115
110
111
114
118
119
121
124
126
124
108
117
120
119
117
117
119
118
116
114
116
120
124
124
122
117
112
108
109
115
119
120
118
126
137
143
137
126
123
131
140
137
122
108
105
109
113
114
112
111
111
110
110
111
114
118
120
122
124
123
117
115
112
108
101
102
109
116
116
113
109
116
124
126
124
115
107
108
111
114
114
111
116
125
136
136
133
125
117
118
119
119
115
113
115
117
115
111
107
107
110
116
117
119
120
119
118
117
120
122
123
112
107
101
97
99
107
117
123
116
107
105
114
124
123
114
107
112
118
118
113
111
116
123
125
120
118
116
115
113
108
105
107
115
120
125
121
115
109
108
111
114
116
117
119
120
119
114
110
116
127
118
115
112
110
112
115
121
124
120
108
103
110
121
123
117
113
115
120
121
115
113
118
123
120
110
106
110
118
122
118
108
105
109
120
127
124
118
112
109
113
114
114
113
119
121
121
115
107
107
126
124
123
125
125
125
124
123
123
121
117
111
115
121
122
119
112
112
113
115
112
113
118
123
121
114
106
106
114
123
126
118
110
110
117
121
121
115
111
110
115
118
119
121
124
124
124
118
113
111
119
119
121
123
124
128
128
125
121
121
122
122
123
122
119
113
111
109
106
106
107
109
115
122
126
120
113
108
106
112
117
119
118
117
116
113
108
103
105
107
115
122
126
129
127
124
119
115
116
120
114
113
113
112
115
122
126
125
120
118
124
129
124
114
106
104
111
112
108
105
106
111
117
121
119
118
118
116
111
107
108
115
122
125
118
108
98
97
97
104
115
126
129
127
121
117
112
110
114
120
116
115
112
107
110
118
126
126
118
116
126
131
124
106
97
101
114
122
120
113
114
121
127
122
112
107
116
128
129
117
108
112
121
126
120
109
100
98
99
105
122
134
131
123
115
116
119
119
117
113
116
117
113
111
113
122
128
129
121
118
122
132
126
112
102
104
117
126
125
119
120
128
137
131
114
104
112
132
139
128
112
111
118
123
121
114
108
105
105
116
132
145
143
130
122
125
134
138
128
113
113
114
117
117
118
121
127
131
131
124
124
130
131
124
115
109
114
118
119
115
115
126
139
138
122
110
112
123
131
124
113
112
117
122
122
119
117
117
118
122
131
141
144
140
137
135
135
135
129
120
110
118
128
128
118
111
116
128
137
131
124
126
128
124
115
109
109
114
110
105
111
124
137
137
122
113
112
118
122
118
115
118
120
123
122
120
121
122
124
120
117
121
129
140
143
132
115
108
114
124
117
125
130
127
112
101
102
114
125
126
121
116
116
114
113
115
117
117
113
113
114
125
133
130
122
116
119
122
122
120
119
121
121
120
118
118
118
123
122
118
106
104
112
129
137
128
106
95
107
126
125
126
121
113
104
102
99
102
105
109
112
109
108
111
117
125
128
127
125
122
122
125
128
128
125
124
126
127
122
121
118
114
114
117
118
119
119
124
124
121
111
107
112
129
136
131
119
107
111
124
122
121
114
105
104
110
112
108
105
104
108
112
120
122
126
128
127
127
127
125
121
121
125
128
130
130
125
123
120
116
110
102
106
116
125
128
130
129
135
133
127
120
124
132
135
132
128
122
114
115
109
118
123
120
116
118
123
126
124
117
118
123
133
136
130
120
115
116
119
118
117
117
121
122
122
119
117
117
116
110
103
101
107
117
127
131
133
136
138
137
134
133
136
134
130
124
121
115
108
110
103
115
132
137
130
122
125
131
135
131
124
124
132
136
130
119
113
112
114
113
115
116
114
109
105
108
117
121
117
109
105
107
111
114
116
120
127
129
128
127
131
136
139
133
121
117
114
112
108
113
105
107
120
133
134
126
122
123
129
130
123
115
121
130
138
134
126
118
114
114
117
116
113
104
98
107
120
129
123
114
112
114
113
109
109
115
123
122
114
113
117
126
127
123
116
118
117
116
117
121
113
103
103
116
126
129
122
113
117
122
119
113
114
131
146
147
137
122
118
119
118
114
112
107
105
109
120
129
127
124
122
118
113
109
111
121
124
120
113
112
115
111
106
105
112
123
129
126
121
120
121
114
108
111
123
126
115
103
102
110
117
117
122
134
143
137
125
116
117
121
118
111
104
103
104
110
119
126
127
129
128
123
114
109
113
122
122
119
118
123
126
113
101
97
110
122
129
127
122
112
132
136
129
123
122
119
109
99
100
110
119
124
127
132
131
119
104
100
111
122
122
111
99
95
100
111
122
127
126
126
126
123
114
110
111
111
113
112
120
130
137
129
116
110
114
119
122
123
119
113
141
145
139
127
119
111
108
108
114
122
125
124
123
127
126
116
101
96
106
122
131
124
110
99
101
112
124
128
123
114
111
111
111
113
112
107
106
107
119
131
138
135
131
128
124
119
114
111
116
122
140
135
124
116
110
108
109
118
127
132
130
124
118
119
123
119
109
100
108
122
137
141
129
116
108
111
117
118
118
113
105
103
108
117
123
120
111
105
114
126
131
125
123
129
130
121
110
107
116
127
125
119
108
105
105
107
109
115
122
126
126
122
116
114
114
113
108
105
110
121
133
138
133
123
113
107
103
105
112
118
117
108
107
119
131
129
113
101
109
121
120
110
109
116
124
119
109
109
118
124
114
108
105
106
109
111
111
110
110
115
118
122
121
116
110
105
105
106
110
114
117
117
117
118
116
110
104
101
111
124
125
113
108
117
126
121
105
97
105
119
121
111
104
110
116
113
108
109
119
121
112
107
107
114
120
123
122
117
112
113
117
125
130
129
122
115
108
108
108
109
106
106
110
119
127
123
116
111
113
120
121
114
109
109
109
102
96
97
106
119
122
119
116
117
117
113
108
106
114
120
111
109
115
121
125
130
132
131
126
123
123
127
135
140
139
130
119
113
112
112
109
107
114
127
136
133
126
119
117
116
115
116
116
109
102
95
96
103
112
118
120
121
122
123
123
117
110
107
111
122
109
111
119
125
128
128
132
132
130
124
122
122
128
137
139
134
124
120
125
124
114
105
110
120
130
129
126
120
117
112
111
117
124
121
113
104
106
107
108
111
115
118
118
112
108
110
112
117
119
122
119
120
118
115
117
122
131
132
131
125
126
131
139
139
128
114
102
97
103
111
119
128
136
138
135
131
127
125
123
124
129
136
137
133
123
116
117
120
120
118
124
131
135
133
128
129
133
132
129
125
118
107
101
104
111
115
120
128
136
131
126
122
124
124
120
112
109
113
118
120
121
127
139
145
140
131
123
118
114
113
120
132
139
134
126
120
125
130
124
116
116
119
120
121
124
138
146
139
124
117
124
105
96
101
111
115
115
119
127
131
126
118
114
115
115
113
120
127
132
129
125
129
141
146
142
131
123
121
118
110
109
117
130
133
132
133
138
138
129
117
111
110
108
113
121
136
141
128
119
117
131
114
103
107
118
122
116
111
113
119
121
119
114
117
122
125
127
129
130
128
127
129
137
141
139
130
126
125
123
114
106
110
121
129
133
136
138
136
132
124
118
113
111
115
119
125
123
118
116
119
132
122
110
109
119
127
124
114
109
113
119
119
113
117
128
137
135
130
127
128
128
128
129
130
130
129
128
127
126
123
118
120
123
126
126
126
126
127
127
129
125
120
119
118
117
121
120
119
118
120
132
123
110
109
118
129
132
127
123
126
127
121
112
113
128
142
141
134
129
130
130
128
127
128
128
129
127
128
129
131
131
130
127
124
122
123
124
125
122
120
121
120
119
117
115
122
127
128
123
117
132
123
113
111
121
132
133
133
134
139
139
129
113
112
125
141
145
137
129
129
129
129
129
129
130
128
127
127
129
132
131
131
128
124
123
126
130
128
121
115
113
116
118
117
118
125
129
130
123
115
129
123
122
122
130
135
132
128
129
136
139
133
122
116
125
140
145
136
124
120
126
133
134
131
129
126
125
125
125
125
126
130
130
126
123
124
129
131
125
117
111
115
123
129
131
128
122
121
121
120
114
120
124
125
128
128
128
122
119
121
127
131
126
118
120
130
136
130
117
116
128
140
142
134
127
124
124
123
122
121
125
132
134
130
125
120
121
127
129
121
112
113
128
147
152
133
115
110
119
126
107
116
116
112
115
126
131
129
119
113
119
125
122
113
111
118
125
122
115
118
130
144
146
136
128
125
124
123
120
120
125
132
137
138
129
120
114
120
126
123
112
112
128
150
156
133
114
110
122
132
114
116
109
104
112
128
139
133
118
113
119
125
122
115
111
115
119
117
115
115
126
136
136
134
130
129
128
124
119
114
117
124
132
134
128
122
113
112
116
115
114
115
126
136
136
124
114
117
130
136
131
127
116
112
121
133
137
124
112
114
125
130
126
119
117
117
120
120
121
120
123
123
124
124
127
131
131
130
120
114
113
119
123
122
120
122
122
120
115
115
117
125
127
123
115
112
117
129
137
141
136
134
127
125
128
130
125
111
105
113
127
132
127
118
115
117
123
128
133
134
130
122
115
111
116
123
131
133
130
126
123
123
122
119
118
126
134
133
126
118
118
125
125
120
111
112
122
133
144
146
124
126
126
128
127
126
118
111
109
116
126
131
124
113
109
115
125
132
141
141
134
121
113
108
110
114
123
129
137
140
135
129
121
121
129
137
142
139
132
122
117
116
117
115
113
116
124
131
139
141
112
110
116
123
127
125
124
121
119
121
126
128
123
114
110
114
124
130
134
132
122
118
114
115
113
112
113
119
132
140
137
128
123
129
138
140
135
130
129
128
125
119
114
115
116
121
124
126
123
124
110
103
113
125
132
131
127
124
124
124
125
125
122
120
119
121
123
122
122
119
118
118
123
125
123
117
114
117
120
126
126
125
127
132
134
127
121
119
128
137
142
136
126
121
122
126
127
120
108
106
116
114
120
130
133
128
124
123
125
126
125
122
121
124
126
124
122
118
118
120
121
122
124
125
124
123
124
123
119
114
114
118
122
122
121
117
116
118
126
136
140
136
129
124
123
125
125
115
108
108
126
128
127
124
121
119
120
125
127
126
123
120
119
122
125
124
120
118
118
121
123
124
122
118
118
122
132
134
126
118
108
107
107
108
113
116
122
124
122
117
114
112
110
110
111
111
110
110
112
126
132
133
123
111
109
116
125
127
124
122
121
122
122
123
118
114
113
113
114
116
120
123
122
120
116
119
127
132
132
128
119
110
105
108
116
130
133
128
120
108
101
92
94
101
103
99
95
97
110
127
134
127
115
106
110
122
131
130
121
116
119
126
129
125
117
113
114
114
112
105
105
114
121
122
118
116
115
117
122
127
130
125
118
117
122
130
131
126
122
117
109
101
102
107
111
106
98
97
105
114
129
121
114
114
121
127
129
125
118
117
121
127
130
125
116
115
122
124
118
105
101
105
117
123
122
116
110
107
108
114
124
130
128
123
119
117
115
117
124
127
124
114
113
120
127
128
122
112
104
103
119
120
124
128
128
124
118
113
114
117
121
124
120
114
112
116
125
127
121
106
102
106
114
121
123
118
111
107
105
108
112
120
123
121
110
105
103
109
119
121
116
111
110
119
130
141
140
129
112
99
110
121
128
128
122
114
110
109
111
115
119
118
111
103
103
110
119
119
113
103
104
110
116
122
125
123
117
112
112
110
112
114
118
121
116
112
107
105
109
106
100
96
102
113
126
136
138
128
113
99
103
113
120
118
113
111
113
115
115
113
117
119
113
103
102
108
113
113
105
100
102
110
115
122
128
133
128
121
114
109
111
116
125
133
131
126
118
114
109
102
97
100
109
119
123
124
123
122
114
104
107
105
110
111
111
111
117
126
125
121
119
119
118
109
104
108
114
118
112
103
99
100
108
119
128
134
134
127
114
106
106
116
127
134
134
129
127
122
116
111
110
117
125
130
129
123
119
115
112
111
119
112
113
113
113
113
117
125
127
126
120
116
113
109
107
111
121
130
125
112
98
98
107
116
122
127
132
128
117
107
104
108
116
121
123
127
127
122
117
114
117
124
130
133
129
126
120
114
107
109
136
126
119
117
118
117
117
113
111
112
111
109
109
108
108
113
119
129
131
122
109
105
109
114
114
116
119
124
122
116
111
105
106
110
121
126
126
117
112
109
112
115
117
120
127
129
122
112
104
103
139
128
120
117
125
129
122
107
96
96
102
104
108
111
111
113
116
119
123
121
117
115
114
115
115
112
114
114
118
121
120
114
113
120
129
131
124
116
112
109
110
105
103
108
116
121
120
109
103
106
124
121
113
115
125
131
129
117
104
99
101
108
112
113
116
116
115
114
111
110
113
114
116
120
122
119
115
109
110
114
119
121
125
130
133
129
121
116
117
119
116
110
105
108
114
116
114
106
108
114
105
109
113
115
117
124
126
125
119
113
114
117
119
114
111
110
113
112
107
103
106
113
118
122
123
126
121
113
105
107
111
120
126
128
125
121
116
116
119
125
128
125
118
112
116
117
115
108
111
120
97
107
117
116
112
113
118
123
121
120
124
130
127
112
96
94
104
112
111
109
110
118
123
123
119
117
119
117
113
106
111
118
120
119
117
118
120
117
117
121
130
133
130
122
120
122
121
113
112
117
107
114
117
115
109
111
119
122
117
116
125
138
134
116
97
91
100
112
116
117
120
124
130
125
115
109
111
115
116
113
112
118
120
120
121
124
124
117
107
107
118
128
131
128
127
128
123
114
110
111
119
120
119
114
110
116
126
128
123
116
121
130
131
122
113
109
112
113
113
114
118
128
134
127
115
108
108
112
114
110
110
119
128
135
133
130
126
118
108
106
110
119
129
134
135
127
116
107
107
111
120
121
119
113
111
116
127
132
130
123
120
121
121
120
120
123
120
112
104
103
112
126
132
126
116
112
111
115
115
108
109
120
135
146
142
130
123
121
121
117
110
114
127
137
138
125
106
98
106
118
113
113
112
110
108
114
117
118
116
117
119
120
116
110
112
117
118
114
106
102
111
121
126
124
117
116
120
123
120
115
112
118
128
135
133
127
121
122
125
121
114
111
120
130
134
122
105
104
114
125
112
109
104
102
107
112
110
100
93
102
116
123
118
103
96
103
115
122
121
113
111
116
121
123
121
122
124
126
124
122
117
112
111
113
117
118
117
118
118
118
112
112
118
129
130
122
119
122
129
128
120
116
110
105
109
115
115
105
99
103
117
123
120
106
98
105
118
128
126
119
111
114
121
127
127
123
118
118
120
122
117
111
104
106
113
117
115
114
114
113
110
111
121
130
130
125
124
125
127
123
122
126
129
125
119
117
122
124
124
124
121
119
116
113
115
121
125
125
119
114
110
113
119
121
122
119
114
111
112
112
111
111
112
114
116
116
113
114
116
115
114
117
125
132
130
124
117
112
113
113
115
124
138
142
132
118
116
127
136
135
125
112
110
120
132
133
129
119
115
114
114
112
104
103
108
116
119
119
113
107
108
114
120
120
115
112
110
115
119
120
119
120
125
125
124
119
111
106
104
107
106
113
129
138
132
120
112
118
129
131
121
108
109
122
135
136
126
119
121
124
121
111
101
95
103
118
132
135
124
114
111
117
119
116
111
109
112
117
120
122
120
119
114
113
116
117
114
109
104
105
109
112
118
124
126
125
120
118
121
124
119
110
112
125
133
132
127
121
125
126
118
110
108
109
115
126
134
137
130
122
119
121
117
108
103
108
118
122
122
120
115
109
102
101
112
119
125
121
112
104
116
121
120
117
122
126
125
118
114
116
118
118
122
129
130
123
120
120
120
113
102
100
113
126
129
124
121
117
116
117
123
127
118
103
96
103
116
120
121
119
114
107
101
103
113
119
126
126
120
110
119
127
127
120
119
124
125
117
108
109
116
123
129
132
128
120
114
109
106
100
93
98
115
126
130
121
107
99
101
111
122
126
117
104
94
96
101
107
116
121
121
119
115
113
113
116
119
124
128
125
121
124
123
117
116
120
124
121
116
114
117
121
124
129
129
123
116
109
104
102
107
110
120
125
126
117
108
103
108
116
121
118
111
107
107
106
99
96
110
124
133
129
121
115
112
112
111
118
130
136
122
121
117
113
113
117
124
131
131
128
123
116
112
116
122
125
123
114
111
117
125
126
126
123
120
115
113
115
122
129
123
110
104
116
129
125
109
97
110
131
135
124
108
108
113
115
111
111
122
134
119
118
114
111
114
117
124
132
135
132
125
116
111
108
111
113
118
118
119
122
128
128
121
116
110
109
111
115
124
131
124
109
103
116
134
133
119
110
123
137
133
108
95
103
117
121
111
107
110
120
112
111
110
110
116
121
124
125
123
122
121
122
123
118
108
100
103
110
116
121
121
119
112
106
105
103
106
110
115
122
121
108
103
113
122
124
117
118
130
140
132
108
98
106
117
118
110
104
105
106
104
101
102
108
116
123
124
121
116
114
118
129
137
134
122
106
100
103
111
118
118
115
111
107
107
108
111
112
115
116
112
108
105
106
106
105
106
115
126
135
131
122
115
113
113
111
110
107
107
104
105
101
102
108
116
124
128
126
121
121
124
131
137
142
137
125
108
105
109
114
116
115
115
117
120
120
122
122
121
116
111
111
110
107
101
97
96
101
110
120
129
131
123
112
109
111
115
117
112
108
105
108
110
112
120
125
126
123
123
124
125
126
126
132
135
131
119
110
111
113
109
106
110
118
126
129
128
126
120
113
109
115
119
116
107
97
96
100
102
109
122
126
121
112
113
123
131
130
122
111
119
126
124
114
109
111
122
132
133
123
120
122
128
130
122
117
116
116
118
122
129
133
132
125
122
122
118
115
111
113
118
122
124
120
116
114
115
120
119
116
114
115
119
124
127
127
122
115
110
114
119
121
120
113
107
109
118
134
140
133
122
115
117
122
124
119
117
120
128
131
133
133
133
134
131
125
117
113
107
109
117
127
131
122
110
106
117
127
125
118
116
121
126
130
135
143
139
125
111
110
122
113
106
106
109
112
117
128
139
137
128
119
118
126
129
124
120
119
127
134
135
134
136
137
135
126
118
115
117
114
116
124
128
127
123
120
126
131
130
124
121
124
124
124
130
141
142
130
117
112
124
111
104
106
115
122
121
120
123
126
126
126
127
135
141
137
128
120
119
126
132
136
140
141
137
130
125
126
126
121
117
118
123
129
129
127
127
131
132
133
132
129
124
120
118
123
127
124
118
114
127
119
108
108
116
126
125
116
109
110
117
121
120
126
138
144
139
124
117
120
129
135
142
141
137
132
131
128
128
123
119
119
123
126
125
122
119
120
126
131
136
133
127
120
115
115
115
116
116
113
130
124
115
109
111
119
123
117
112
111
113
111
104
106
119
136
138
127
117
118
124
132
134
132
129
130
130
131
127
122
119
121
125
128
124
118
113
106
108
117
126
129
125
117
113
115
117
118
116
112
131
125
120
114
112
115
115
119
120
121
119
115
108
106
112
122
126
123
116
115
119
120
120
116
116
121
127
129
127
121
120
124
130
133
130
125
118
106
100
105
116
122
120
113
114
121
126
124
119
116
122
124
124
121
119
115
115
119
122
126
130
133
133
128
122
117
114
112
108
110
115
118
115
112
113
117
123
125
123
122
124
129
134
135
135
135
130
121
115
114
119
122
124
122
125
126
124
119
119
121
114
124
125
121
118
118
119
123
121
124
132
140
140
132
122
117
115
112
109
108
115
122
122
118
117
119
122
123
122
128
134
138
138
136
133
131
130
131
130
126
123
124
131
141
140
125
110
104
112
119
115
127
125
114
112
122
128
128
120
120
124
129
124
116
113
120
127
125
115
110
117
127
134
128
123
120
122
123
123
132
137
142
141
136
129
123
120
123
127
126
124
126
135
146
143
121
100
96
110
120
129
135
127
117
118
128
133
124
112
112
116
117
111
108
114
127
136
132
120
115
118
126
132
128
122
120
122
124
124
123
130
137
140
136
127
120
113
111
112
118
125
130
135
137
130
114
101
103
117
127
137
137
130
124
128
129
125
115
108
111
117
119
119
121
125
128
130
130
126
121
121
124
130
127
122
120
124
127
123
117
121
132
141
135
124
114
113
111
115
120
128
131
129
124
116
110
105
113
128
140
129
130
128
128
128
127
122
116
115
119
124
126
132
135
132
126
124
128
133
132
127
125
130
130
124
120
125
130
125
117
119
130
138
133
117
107
112
126
134
137
131
125
120
116
111
108
108
115
130
141
118
117
118
120
121
124
126
129
130
128
125
128
134
138
134
127
125
129
135
132
126
125
131
134
127
118
117
123
125
125
124
129
133
127
116
108
117
133
146
142
131
119
114
115
113
113
112
115
125
135
112
112
115
117
120
124
130
135
133
127
120
121
126
131
132
129
129
129
128
124
121
124
132
136
130
118
111
116
124
132
132
127
123
122
122
119
121
129
134
138
132
122
117
114
117
120
118
112
109
115
115
115
121
125
126
125
124
121
118
115
114
113
115
117
120
120
121
120
119
118
117
122
131
135
132
125
118
120
125
130
128
124
120
121
124
126
122
120
119
127
132
133
124
114
114
120
121
110
94
95
124
129
132
132
130
122
118
114
114
115
115
114
112
111
110
108
111
115
116
113
111
113
121
130
132
129
128
128
126
123
118
115
113
116
121
122
119
114
110
115
121
129
123
112
108
115
120
113
101
104
127
135
134
126
119
117
120
124
125
125
123
119
116
113
111
111
113
116
116
108
101
101
111
120
126
126
127
127
125
118
111
107
107
111
115
118
118
113
106
105
107
112
114
111
110
114
122
128
131
130
127
131
124
110
104
112
124
132
130
124
120
120
118
117
117
119
122
120
114
104
99
103
112
119
121
121
121
120
119
119
118
117
116
117
118
120
120
117
115
109
107
105
110
114
119
119
123
130
139
141
125
125
114
102
103
114
127
128
123
117
118
120
121
121
118
121
126
123
115
105
106
113
120
121
118
118
117
115
114
122
131
136
131
125
122
123
121
120
123
125
120
112
109
115
122
124
122
121
122
125
128
125
116
113
112
118
121
121
118
116
119
123
124
121
117
120
126
125
119
109
106
113
119
120
119
118
117
116
116
122
133
140
137
130
123
118
114
114
121
127
125
114
109
112
121
127
123
112
102
100
128
128
125
121
116
110
108
110
115
118
121
124
122
118
116
121
128
128
122
107
102
107
114
120
118
115
115
120
122
119
118
119
124
129
123
112
102
100
107
112
113
110
109
113
125
131
126
112
98
93
122
124
123
118
111
106
104
107
111
115
120
122
119
114
115
125
131
129
117
102
100
108
117
122
117
110
107
115
120
111
101
99
114
128
128
116
105
102
105
103
101
104
112
124
134
134
127
112
99
95
109
109
112
115
113
116
118
118
115
117
120
123
119
108
111
126
138
133
116
102
104
114
120
120
114
109
105
108
111
105
101
107
122
134
132
127
122
123
121
112
103
107
118
127
129
122
113
109
108
105
105
102
110
117
124
126
130
132
130
127
130
131
120
106
107
123
139
138
121
109
111
117
119
114
111
111
115
114
111
106
112
122
130
133
130
129
135
141
135
124
117
118
124
122
112
105
106
111
115
115
112
111
117
122
124
124
125
127
131
134
136
132
118
105
105
120
137
140
132
120
116
118
117
111
112
121
131
129
123
115
117
123
125
122
121
126
131
130
122
118
120
126
128
121
112
107
114
120
126
123
126
121
117
116
121
123
121
116
115
121
126
123
113
107
107
118
128
137
133
125
117
116
115
112
114
121
131
138
134
126
122
120
117
120
123
126
123
112
103
106
113
124
126
119
114
113
118
122
123
121
135
126
112
109
122
133
131
116
103
100
106
108
109
110
114
120
126
128
126
120
116
115
114
114
115
119
122
127
129
130
128
122
119
123
126
124
116
106
103
107
112
116
115
113
111
111
111
109
110
114
133
125
115
117
129
141
141
127
111
101
99
102
106
112
122
129
132
127
117
111
110
112
114
113
114
115
113
114
118
126
129
124
121
120
119
115
112
113
117
120
122
116
112
110
112
112
108
101
102
111
115
119
122
127
127
127
128
129
125
116
111
109
111
113
117
124
130
126
119
111
109
113
116
116
115
114
113
110
110
114
121
121
116
107
106
108
113
122
128
131
126
116
109
112
121
123
117
108
108
117
95
107
122
127
117
110
111
119
124
123
124
125
123
113
105
104
111
121
120
118
117
119
120
121
119
118
114
109
104
105
113
118
113
105
106
114
124
126
128
125
117
107
105
111
124
133
124
113
112
122
102
107
118
117
111
109
110
111
111
114
123
130
128
115
100
96
101
111
116
120
121
121
124
124
121
119
111
101
97
102
112
124
122
117
116
122
126
124
116
108
101
92
90
99
117
125
119
107
109
117
127
123
119
114
111
116
121
118
108
105
114
122
120
115
115
117
116
111
106
108
116
122
125
121
117
113
106
98
96
102
113
127
133
130
123
120
121
117
112
105
95
88
88
97
110
113
106
99
103
110
137
136
124
115
113
122
126
123
114
111
114
114
110
112
125
138
135
118
102
99
110
118
118
116
114
112
109
107
104
107
110
121
131
134
127
117
114
118
121
117
105
99
101
111
117
114
104
101
106
112
124
127
122
115
117
124
126
120
112
114
119
120
114
109
114
127
131
124
113
106
108
112
113
114
114
115
117
119
118
114
111
114
121
127
124
116
112
117
124
123
119
116
123
129
131
119
113
113
118
121
113
113
113
117
127
136
133
120
106
109
121
131
127
109
97
102
115
124
121
114
109
110
111
116
118
121
122
123
121
122
119
115
112
115
118
117
112
111
112
117
121
128
134
136
132
121
119
126
133
127
118
114
115
120
133
142
142
125
110
109
122
132
128
110
97
101
116
124
122
113
107
109
113
120
121
121
120
119
120
122
123
120
114
111
116
118
112
106
103
106
112
118
126
131
127
118
120
127
133
124
128
123
122
126
133
136
135
126
121
123
125
122
114
108
115
126
132
127
117
111
109
112
115
118
119
119
118
117
115
115
116
120
121
122
121
118
110
106
105
104
104
105
112
123
125
122
119
124
126
121
128
122
122
126
124
119
114
113
120
129
128
116
102
105
122
136
137
126
120
122
124
122
116
111
113
117
119
117
113
112
114
122
131
135
126
116
106
106
110
114
104
98
104
114
124
122
120
121
121
118
118
118
120
121
117
110
104
105
113
124
124
115
104
106
113
120
120
119
125
134
136
128
118
111
114
119
122
123
121
118
119
124
130
134
125
114
104
106
113
117
114
106
104
112
118
119
117
117
117
113
113
119
122
118
117
119
120
118
115
115
116
114
114
114
111
105
106
113
122
128
125
122
118
120
122
122
124
126
121
121
121
124
127
123
117
111
112
112
117
118
117
115
113
115
115
114
111
108
105
103
112
122
122
116
117
127
136
132
118
110
111
120
128
130
122
114
115
117
120
111
101
104
116
125
127
121
116
111
104
103
109
120
123
118
109
108
116
121
119
114
109
112
116
120
117
113
109
105
103
106
111
120
119
113
115
125
137
133
118
109
112
121
133
134
131
127
129
130
121
103
90
94
113
126
129
119
105
96
89
89
99
112
119
115
107
106
111
115
115
110
106
106
113
117
117
115
110
109
114
121
112
112
112
110
114
121
127
126
119
112
115
119
121
121
121
125
130
131
123
112
100
101
112
124
128
118
104
97
99
104
107
109
110
111
111
108
103
100
104
110
110
107
104
107
114
116
113
112
120
130
114
114
114
117
121
124
125
126
124
122
119
115
109
104
109
117
127
129
125
118
113
113
115
119
123
118
110
108
116
127
126
114
104
108
114
112
101
96
105
118
122
108
97
100
112
117
113
107
114
123
120
120
124
127
129
129
129
129
129
129
123
117
112
110
112
117
125
128
126
124
122
123
118
114
111
111
111
111
119
131
133
122
110
110
113
113
111
112
125
134
122
106
95
103
116
121
114
107
104
109
118
121
122
127
131
132
131
127
126
124
122
127
129
127
122
117
120
126
127
128
128
127
118
105
100
103
110
113
116
120
124
122
117
113
113
118
126
137
142
135
119
105
101
109
120
123
120
112
107
105
116
115
114
117
124
125
125
123
120
118
121
127
135
132
121
110
108
114
125
132
133
127
116
100
96
103
115
122
118
111
110
109
109
111
115
124
133
138
131
122
117
113
115
112
112
118
122
120
113
107
124
120
115
113
116
119
117
115
115
121
122
123
123
120
114
108
102
106
116
127
128
122
114
105
105
112
123
126
120
109
99
97
102
106
116
123
124
117
108
106
118
125
121
112
107
111
120
120
115
111
126
123
117
110
114
117
115
109
109
118
125
125
122
117
112
110
105
105
111
115
117
119
116
118
118
117
116
116
112
106
101
101
103
106
112
113
112
106
103
109
122
128
121
115
119
122
123
119
112
110
117
124
129
124
111
108
115
128
128
116
106
107
117
124
124
127
129
131
130
129
131
130
125
120
121
125
130
129
122
115
110
108
114
120
119
117
117
119
120
120
120
122
125
127
127
121
115
108
107
118
123
131
137
131
118
112
119
132
135
121
104
99
107
121
130
133
132
130
129
132
132
128
123
119
121
126
129
130
122
114
110
114
122
121
119
116
121
128
126
122
123
129
132
129
124
119
116
112
111
116
122
124
130
130
124
121
125
133
139
131
119
110
113
125
135
137
130
123
121
122
126
124
122
121
123
124
127
131
129
123
119
124
128
128
124
120
123
128
128
125
128
130
128
123
118
120
126
129
124
118
115
118
123
127
128
128
128
128
129
131
131
128
126
129
137
140
131
119
111
113
118
123
123
124
125
125
126
129
131
129
126
127
129
129
126
120
121
124
127
131
132
132
129
122
117
118
125
128
127
120
116
121
124
122
122
125
123
121
118
123
132
135
130
123
128
137
138
121
109
107
113
123
130
130
127
126
125
125
125
123
125
127
129
127
122
115
113
118
128
133
135
135
133
125
116
109
110
116
122
121
122
126
126
118
111
111
115
118
116
117
125
128
120
110
114
125
131
122
110
106
110
120
128
129
126
126
126
124
120
115
118
124
130
128
119
111
108
112
119
129
134
134
130
121
112
104
103
111
120
124
122
125
127
117
104
102
108
118
120
118
117
124
123
115
110
109
114
118
113
109
110
114
118
120
121
125
127
125
120
112
112
120
128
128
122
114
110
109
115
123
130
131
122
112
111
113
115
119
123
128
118
127
127
118
103
101
110
121
123
118
116
126
138
134
118
101
99
109
114
114
112
112
111
113
117
122
126
125
118
112
111
117
123
128
126
123
118
116
116
126
130
127
119
113
117
125
127
128
127
129
124
131
127
112
101
104
114
126
125
122
125
134
143
139
123
110
107
112
114
114
113
114
115
114
116
121
124
124
120
121
121
120
120
121
124
124
122
117
115
122
123
125
124
122
123
124
122
121
121
119
135
142
130
112
103
110
123
132
132
132
132
133
131
129
126
127
130
125
117
109
110
114
120
119
115
116
119
123
127
134
136
131
122
120
121
123
120
115
109
112
119
124
127
128
124
115
106
105
109
110
135
141
132
122
118
121
128
131
134
135
132
124
120
122
130
139
141
133
121
108
105
112
119
117
108
102
108
121
132
137
138
134
127
123
126
129
123
116
112
113
121
125
127
126
121
113
105
101
105
109
123
127
130
131
131
126
121
123
128
132
127
120
120
128
131
127
124
125
127
118
111
112
118
118
108
101
108
122
126
122
118
124
130
132
127
123
123
123
125
127
124
123
121
119
121
118
109
104
106
111
114
117
121
129
129
124
119
118
125
127
121
118
127
135
130
113
104
116
129
128
118
120
126
129
121
113
118
125
122
105
98
112
129
132
121
112
116
125
136
133
125
118
116
119
124
121
113
108
109
113
114
117
120
122
123
122
123
127
130
124
115
116
128
137
132
118
111
117
127
127
121
123
134
139
132
122
123
127
120
107
102
112
127
125
115
104
111
125
137
134
125
118
119
125
125
123
119
114
119
122
120
125
127
125
121
122
126
131
130
122
114
113
124
133
137
132
126
124
121
117
115
121
132
138
132
126
123
125
125
121
122
124
124
120
115
117
122
129
129
125
122
119
120
120
120
124
126
126
125
132
119
130
134
129
124
121
121
122
121
120
116
115
118
120
127
129
127
122
115
110
107
112
122
128
130
126
123
124
126
129
128
127
121
118
119
128
133
129
121
113
116
116
112
108
110
120
127
125
120
124
118
132
136
130
123
118
115
116
118
119
123
124
119
116
111
112
114
117
115
106
100
100
111
123
127
124
121
121
123
125
123
119
117
116
119
125
128
122
112
106
110
115
113
107
103
113
121
122
115
113
119
129
130
122
115
113
116
118
120
121
124
127
122
116
108
107
113
118
116
106
95
95
108
119
122
118
113
112
117
119
119
118
118
117
116
116
116
110
106
106
113
125
127
119
109
112
121
129
129
121
121
126
123
112
104
111
120
122
120
116
117
119
120
118
115
118
122
122
116
108
100
103
110
116
117
115
110
107
106
113
120
124
123
120
117
114
111
108
110
115
123
127
131
128
124
124
132
142
144
134
122
125
120
110
104
110
119
122
119
113
111
115
118
120
120
124
126
122
117
114
116
118
116
113
113
116
115
107
103
111
125
133
130
124
121
122
119
115
118
122
124
121
119
120
123
127
132
138
142
135
125
127
123
116
112
115
119
122
119
116
117
120
123
122
120
118
120
122
121
119
120
120
116
112
115
118
118
115
113
117
127
133
131
127
124
123
120
112
112
115
116
114
109
107
108
108
113
118
123
125
123
125
123
121
118
117
118
121
121
119
120
125
129
128
123
119
121
125
125
118
113
111
115
118
117
116
119
123
127
127
122
122
125
127
124
119
110
108
106
109
112
114
113
112
109
104
100
101
107
116
118
117
117
118
118
117
116
117
115
115
117
123
128
129
129
132
134
129
123
113
107
109
118
120
118
112
110
121
131
128
120
115
120
124
122
115
110
115
118
115
114
118
126
129
125
115
104
101
103
110
115
112
112
113
113
113
115
114
110
109
115
122
125
123
127
134
136
128
118
111
114
120
122
119
111
104
106
112
120
125
123
122
120
119
116
116
123
134
134
126
117
119
125
126
124
114
106
104
102
104
116
113
113
110
107
107
111
113
113
113
121
127
123
112
114
124
130
126
116
119
131
133
123
109
102
104
105
106
109
119
126
129
121
115
114
120
133
141
136
125
119
121
122
116
105
98
103
110
113
112
116
116
114
106
101
105
110
116
119
124
129
131
121
110
108
119
128
126
124
126
136
135
123
108
100
104
111
112
111
116
124
128
122
118
120
126
129
126
117
113
121
131
129
116
99
96
107
121
130
128
116
117
109
102
103
113
121
122
122
124
126
123
115
110
111
120
128
127
125
123
128
128
123
115
110
113
114
116
115
116
118
118
120
124
128
127
118
106
100
107
124
140
138
122
106
101
110
124
134
135
126
119
107
105
119
135
139
129
121
115
113
110
107
111
117
125
129
126
118
110
110
117
122
123
117
113
111
114
118
121
120
119
118
123
124
122
114
105
103
109
122
135
133
122
111
108
111
111
114
118
136
130
121
120
131
143
142
131
122
114
108
102
101
108
119
126
130
125
110
100
103
112
119
117
108
101
102
111
122
128
129
122
117
112
111
113
113
114
115
117
119
120
120
122
122
121
115
105
100
106
134
136
135
132
131
129
128
128
127
122
116
109
107
109
115
123
128
126
117
109
109
115
115
109
99
96
102
111
120
126
130
124
116
108
106
109
113
116
119
116
110
107
112
123
136
137
129
113
107
114
123
127
133
130
120
112
113
120
127
126
124
121
118
114
110
112
120
127
128
128
124
119
115
110
110
110
113
108
109
110
119
123
119
110
109
111
113
115
115
113
104
97
99
116
134
141
133
122
122
129
119
118
122
119
115
113
115
116
116
118
124
128
125
118
112
110
112
118
124
126
124
120
118
118
124
125
116
104
97
102
115
125
126
118
113
114
113
112
112
114
108
98
91
99
115
124
119
120
124
132
128
125
122
116
117
119
119
111
103
107
115
121
118
116
119
122
118
110
108
112
117
120
120
122
125
122
111
102
99
108
120
126
124
118
113
114
114
115
116
120
117
105
93
92
101
109
108
109
114
119
135
138
131
122
119
119
114
108
100
106
116
115
109
114
128
141
134
117
104
106
114
118
117
114
114
112
107
108
113
117
119
117
113
112
111
111
112
118
125
129
123
113
106
106
110
109
107
109
110
111
131
141
137
129
123
121
114
109
107
113
118
120
115
116
128
138
138
126
114
113
116
117
113
110
109
112
114
116
118
117
111
107
106
111
114
111
111
116
126
132
129
124
122
123
124
118
114
116
117
112
125
128
129
132
137
138
133
123
113
112
118
127
128
124
121
122
124
124
121
118
117
116
112
108
113
122
124
120
115
112
113
113
114
118
124
121
116
116
123
131
134
135
135
128
121
113
116
122
124
116
116
112
117
131
147
155
150
131
113
109
117
127
130
126
120
117
117
116
114
113
116
116
114
114
116
127
135
128
117
112
118
125
130
131
133
135
130
124
122
130
135
134
128
119
111
108
114
122
124
117
118
110
110
121
139
147
140
122
112
113
121
126
121
118
122
129
128
118
112
113
118
124
124
119
118
124
133
133
126
119
119
126
134
139
141
137
131
125
124
127
123
116
110
112
114
115
118
121
124
119
129
116
107
107
117
123
117
108
111
125
136
132
116
110
118
132
135
126
121
124
132
135
132
125
118
116
118
124
127
126
121
121
129
139
139
130
119
119
122
121
109
97
99
109
122
126
125
126
128
123
130
119
106
102
106
112
109
105
112
129
142
139
122
105
108
118
124
124
124
130
134
134
128
122
116
110
107
111
123
129
123
117
119
130
133
124
108
105
108
111
107
97
102
114
121
124
124
126
128
122
120
119
114
110
115
120
123
118
115
120
130
133
126
116
110
110
114
115
118
119
123
120
115
112
109
108
109
112
120
124
122
115
117
126
130
124
113
107
107
110
109
111
114
117
117
114
111
116
119
116
114
120
122
119
119
128
136
134
121
111
113
122
129
128
123
119
119
119
119
115
113
111
108
106
107
109
115
119
116
110
106
110
123
133
137
133
128
122
117
111
110
113
119
120
116
108
103
101
105
111
115
123
124
118
116
122
132
133
123
111
111
117
126
127
125
126
130
135
135
127
116
111
109
108
108
111
116
118
111
96
91
104
125
139
139
133
130
127
121
111
108
109
117
121
119
114
106
97
99
116
122
123
124
120
114
113
117
123
123
120
117
117
114
110
109
115
123
133
136
133
121
113
109
109
114
114
114
115
111
103
97
104
115
127
127
122
117
115
111
109
107
107
107
114
118
118
112
103
103
115
121
121
122
123
118
114
110
112
118
123
120
115
106
101
102
109
115
121
126
124
120
109
105
107
114
115
112
114
117
122
119
113
110
111
109
107
102
101
106
109
110
107
104
107
112
118
116
110
108
110
118
117
121
126
125
119
112
110
114
119
118
115
111
113
119
121
122
119
116
114
113
111
106
106
109
110
112
114
119
127
133
131
122
111
104
101
105
112
113
113
110
108
107
107
111
120
123
125
120
113
115
114
118
125
127
124
116
113
114
118
120
124
128
133
132
128
123
119
118
116
119
121
117
108
102
106
113
117
116
117
127
137
132
117
105
108
121
131
126
113
104
106
113
115
118
122
129
134
124
115
118
116
119
125
128
124
118
115
120
124
126
129
133
132
123
114
112
117
122
126
127
128
123
111
106
109
118
123
114
108
115
125
124
115
109
119
135
137
120
99
97
107
119
121
120
122
125
124
118
115
126
123
121
122
125
121
116
115
119
124
125
122
120
114
104
99
104
116
127
131
130
128
124
118
114
118
123
122
114
107
106
108
107
106
111
123
133
121
105
90
97
111
120
120
117
111
106
102
104
116
128
125
120
118
119
118
114
106
104
109
115
119
115
105
97
98
108
120
128
129
128
126
128
128
124
118
114
112
112
113
113
108
101
101
109
121
122
112
105
103
107
113
116
117
115
106
93
88
100
114
109
112
122
125
117
110
116
127
130
120
112
115
126
130
124
121
125
128
124
119
118
121
120
122
126
127
126
129
129
126
121
118
123
131
132
128
121
123
127
126
128
133
137
135
128
120
118
119
124
134
116
115
123
125
119
117
121
127
125
114
105
110
121
129
129
128
128
127
124
122
124
125
121
121
123
129
136
139
131
119
113
115
123
129
129
126
129
130
129
126
129
131
131
119
108
108
117
127
131
132
118
119
125
129
128
128
130
131
126
118
113
113
117
124
129
133
135
129
120
114
115
117
120
119
122
131
140
142
132
119
112
118
125
129
126
123
123
126
126
126
128
123
117
109
106
113
126
130
131
126
118
122
127
130
133
132
133
130
125
125
126
124
116
113
120
134
138
129
115
103
103
111
112
115
119
124
129
131
126
120
119
122
126
128
124
120
117
118
121
120
117
117
118
120
122
123
126
128
129
126
117
124
127
126
123
126
125
125
123
126
133
136
126
112
116
132
138
130
113
102
103
110
113
114
116
117
118
121
122
123
125
125
125
124
122
121
123
125
124
118
113
115
122
130
127
116
111
116
125
129
116
123
125
117
110
111
119
125
122
124
132
141
135
122
118
125
133
130
119
107
105
112
120
124
122
119
115
119
122
126
127
124
121
116
116
119
125
132
131
124
117
116
121
121
117
107
103
108
122
132
114
121
123
115
106
108
121
129
128
122
121
130
136
129
120
116
122
129
129
118
109
114
121
129
131
127
123
122
122
124
122
119
116
114
113
113
120
129
134
133
128
117
111
110
112
113
113
116
124
128
117
122
124
118
111
113
124
133
128
116
109
116
128
128
116
107
112
125
130
125
119
117
121
127
129
130
128
123
119
115
110
108
111
113
113
114
115
119
128
128
126
116
108
109
116
124
129
129
126
123
129
132
125
117
110
114
125
132
127
115
110
115
122
123
115
110
114
123
125
121
119
120
123
124
124
125
126
124
118
114
112
109
109
112
119
123
120
115
111
115
114
116
114
116
119
125
126
125
120
111
135
135
125
114
108
112
120
129
127
125
123
122
122
124
122
124
125
124
121
114
116
120
124
124
121
121
124
126
127
127
126
118
111
113
125
136
134
118
105
102
108
115
119
117
118
118
119
116
109
102
125
129
124
118
113
112
116
125
135
137
131
123
122
127
131
130
128
125
123
115
112
115
122
125
120
117
122
131
140
139
131
120
112
116
127
141
140
125
110
105
108
113
116
116
117
121
122
120
112
106
115
118
122
123
123
117
115
123
137
138
127
116
119
131
132
120
113
121
129
128
118
114
120
125
118
114
121
133
141
133
117
109
113
121
126
131
132
125
115
108
108
111
113
115
120
126
130
125
117
108
115
116
119
124
125
119
115
120
128
126
114
108
117
129
124
105
95
109
130
138
130
124
124
124
115
110
118
132
131
115
98
101
115
125
124
121
120
117
113
106
106
108
117
119
123
124
127
125
119
108
121
122
123
126
126
121
118
120
121
117
109
108
116
122
116
102
96
110
123
127
126
124
125
121
113
111
120
130
127
113
106
113
124
126
120
118
120
116
110
105
107
118
125
126
123
122
123
125
121
112
121
127
131
130
126
122
122
122
124
122
118
116
118
118
115
114
113
115
116
113
110
111
115
118
117
120
125
127
124
120
124
132
129
122
118
122
129
126
118
111
112
119
123
122
124
126
132
136
135
132
115
127
134
130
123
120
120
122
128
132
132
129
122
118
118
121
123
119
113
105
99
100
107
116
123
128
126
121
116
117
126
130
126
118
114
122
132
136
127
116
111
107
108
108
119
131
139
140
135
134
115
126
131
127
122
120
120
120
125
130
134
134
129
120
116
114
118
119
116
109
104
104
111
122
126
125
121
115
112
113
117
121
119
116
113
117
127
130
126
118
112
106
103
103
106
116
125
125
121
120
121
126
125
121
119
123
122
118
113
116
124
133
131
119
109
106
112
118
121
120
117
118
121
121
120
115
114
116
119
121
120
119
118
116
114
115
117
121
121
121
123
126
121
109
99
96
103
110
112
109
125
124
121
115
113
119
121
116
111
111
117
125
124
118
110
110
113
118
120
121
120
120
118
112
111
112
115
117
122
126
127
126
121
117
116
116
120
119
119
123
132
137
133
121
107
99
103
113
117
111
121
122
121
118
112
112
114
115
116
115
118
122
122
119
116
116
116
118
118
119
120
114
106
102
107
116
119
117
114
119
126
129
123
118
117
122
123
121
119
120
122
125
131
126
120
118
118
127
130
121
112
119
124
126
117
111
107
112
115
119
119
122
123
121
116
114
116
119
120
120
113
106
102
102
111
120
121
115
108
110
119
125
123
119
120
124
127
124
118
114
113
119
126
126
120
113
114
125
134
131
109
115
123
129
126
119
113
113
113
112
113
117
124
122
117
113
116
124
127
123
112
103
102
108
114
117
117
116
114
114
118
122
125
125
122
123
126
127
120
109
111
117
127
125
111
100
102
117
129
130
111
113
119
125
126
122
120
116
112
106
105
110
119
122
120
116
117
125
127
124
112
105
104
108
115
116
116
120
123
125
126
126
125
124
122
121
126
132
127
115
110
116
126
124
113
104
104
115
123
125
121
122
122
116
112
111
114
114
110
106
108
115
120
122
121
119
116
112
114
120
119
113
106
108
117
123
122
121
125
131
135
131
121
113
113
119
129
136
129
115
109
114
119
119
119
118
116
113
108
107
126
131
126
111
96
95
103
109
109
109
115
126
129
124
122
117
108
100
103
115
125
119
108
107
118
124
121
113
115
126
133
129
116
106
110
121
130
130
120
112
111
115
118
117
119
120
119
113
102
98
120
131
125
107
93
95
106
112
111
110
118
129
132
127
124
117
109
101
103
112
120
116
108
106
112
115
109
102
104
114
120
120
115
114
121
124
124
115
108
111
118
126
124
119
116
116
117
119
116
115
120
124
116
103
100
110
119
121
115
112
113
121
125
124
121
117
116
111
105
105
106
108
109
112
111
108
100
97
100
105
108
110
117
128
132
127
115
104
105
113
121
128
125
118
114
113
117
122
126
129
126
124
114
109
115
124
127
123
119
116
113
111
111
112
116
117
118
115
105
96
94
106
120
125
119
108
101
102
105
108
107
109
118
130
135
130
116
107
107
112
116
114
115
117
116
118
121
120
116
120
132
128
123
123
128
132
126
122
120
119
112
103
100
102
109
115
121
116
105
94
97
112
127
130
119
107
106
112
119
120
119
117
120
128
132
132
127
118
113
106
104
107
111
118
130
136
134
121
104
105
137
136
131
129
130
127
123
122
123
122
114
106
102
103
108
114
121
122
114
106
107
116
123
119
109
106
112
121
124
124
121
119
122
126
129
130
127
119
110
106
103
107
114
126
136
142
136
122
108
108
139
136
130
123
122
120
122
123
126
125
122
117
113
112
112
115
120
124
124
120
114
111
107
105
106
114
124
123
119
112
112
119
123
127
127
124
114
109
107
112
114
118
118
124
130
129
127
120
120
120
133
129
124
120
119
122
124
124
125
125
125
124
123
118
116
114
112
116
122
125
117
108
99
102
113
125
128
120
112
106
110
118
122
125
125
122
113
105
108
117
126
123
118
114
114
115
115
119
123
126
120
124
125
126
128
127
125
120
115
118
123
126
124
122
122
117
108
108
112
122
121
116
109
111
118
121
120
115
115
115
118
117
115
117
122
124
117
113
114
121
127
124
117
112
113
112
113
116
120
122
117
127
132
133
131
127
118
112
110
115
119
120
121
123
129
126
116
108
108
118
126
128
120
114
110
107
106
111
118
122
117
109
104
109
116
122
121
120
122
126
126
122
117
117
118
120
118
116
117
117
127
129
130
130
128
120
112
110
110
115
116
117
120
125
134
134
125
113
111
118
127
129
120
107
100
103
107
112
116
113
108
102
101
107
110
117
119
120
126
130
129
121
121
118
117
115
115
117
117
116
129
120
119
123
126
122
115
112
111
114
116
119
121
126
133
132
125
114
111
117
124
125
112
99
101
114
124
120
109
103
106
111
112
114
116
120
121
122
126
132
133
126
119
107
101
101
107
116
120
117
115
105
108
119
127
128
122
114
110
113
115
121
123
127
131
128
120
111
107
113
120
123
114
105
107
124
139
133
114
104
110
123
128
128
127
127
126
124
125
132
134
129
114
100
94
98
110
117
121
117
106
105
108
117
127
130
125
114
111
113
120
124
126
126
128
128
121
112
109
113
118
123
123
116
114
122
136
139
129
117
113
122
131
134
134
131
127
123
124
132
131
121
109
104
107
111
116
120
119
116
120
119
115
114
120
125
121
113
112
121
132
134
127
119
119
123
125
122
121
117
116
120
123
119
118
117
121
128
132
125
113
107
113
125
132
128
120
119
124
128
124
113
106
112
119
124
124
122
119
113
131
126
115
111
115
122
121
113
115
128
142
140
126
110
110
118
126
125
124
118
114
109
110
117
120
118
110
112
123
128
115
98
95
109
123
122
113
112
116
122
117
107
106
114
120
124
124
125
124
115
122
116
110
112
121
126
124
117
116
125
135
131
116
104
106
118
126
124
120
117
113
108
103
107
116
117
113
109
116
121
115
100
95
107
121
121
111
108
113
119
117
110
110
113
116
119
121
126
128
124
112
112
114
117
122
125
127
125
119
117
117
116
109
104
108
117
121
119
118
120
122
121
113
109
112
115
115
113
112
108
104
99
110
121
130
127
118
117
118
121
120
119
117
117
115
113
115
117
120
123
117
123
126
125
118
119
124
129
125
117
111
108
110
110
112
115
113
114
118
125
129
131
126
119
112
111
115
118
112
98
90
97
114
130
132
127
125
128
128
123
121
120
122
121
117
114
108
105
104
111
125
131
134
127
116
110
113
122
126
122
117
112
112
114
115
114
109
108
115
124
129
129
126
121
117
114
117
123
118
106
94
99
113
121
122
122
127
131
126
118
114
117
119
120
117
114
108
102
98
102
124
126
125
126
117
109
103
110
120
124
122
114
110
114
118
115
107
103
107
113
116
114
111
112
115
117
121
128
128
119
108
106
110
116
117
117
120
123
117
111
110
115
117
114
113
113
115
116
112
108
117
115
117
119
117
113
105
105
112
118
116
109
106
113
118
116
106
102
103
106
108
104
101
102
108
115
122
130
128
121
116
118
123
122
116
116
116
115
108
105
108
116
118
112
108
111
123
133
130
118
111
109
115
120
120
118
111
109
113
114
112
111
116
121
118
111
105
103
105
108
111
113
111
106
102
107
118
124
118
113
118
131
139
129
115
112
115
116
111
101
105
116
120
113
105
108
121
129
124
116
110
109
117
126
127
122
117
119
122
120
118
121
128
130
121
109
105
108
114
114
119
126
125
116
108
109
115
114
109
105
123
139
140
124
108
108
119
121
109
95
96
109
119
116
109
107
107
109
109
112
114
112
120
128
129
123
122
126
131
128
122
123
130
130
122
116
117
124
125
122
121
125
128
126
121
119
117
112
107
112
129
137
128
109
102
108
120
120
108
95
95
105
116
119
117
107
97
94
102
114
117
114
120
123
126
125
125
126
124
119
112
113
116
116
114
118
127
137
136
126
117
117
122
128
130
126
118
112
112
124
133
130
113
100
101
110
119
117
110
103
99
103
111
117
115
105
92
92
105
117
114
111
117
122
119
116
118
125
130
128
127
134
140
132
120
108
111
122
123
120
116
116
122
128
128
118
109
115
132
146
146
138
134
132
129
124
121
126
129
127
126
129
134
131
124
116
120
127
129
129
111
104
105
110
116
120
122
122
116
111
117
130
141
136
120
110
113
124
129
129
126
124
124
127
127
128
128
131
134
134
133
131
127
124
123
122
126
131
130
129
129
128
120
111
106
116
127
131
130
126
111
106
107
114
121
128
128
122
114
112
116
127
131
126
119
120
129
132
130
124
121
122
123
124
127
134
139
133
124
116
116
120
123
121
118
117
121
124
127
130
133
127
116
109
111
122
131
127
117
116
120
119
121
125
129
130
129
124
119
121
124
124
116
111
113
128
139
137
127
114
114
118
120
120
120
127
129
125
117
113
113
118
121
121
120
118
115
116
119
121
124
121
119
122
128
130
127
119
113
116
123
122
124
125
124
126
126
124
117
118
123
125
117
108
112
128
139
134
127
116
116
118
120
118
119
119
118
118
123
127
125
120
118
120
126
129
127
125
123
118
111
111
117
123
129
127
121
116
117
121
118
119
118
115
114
119
125
123
115
109
115
125
128
123
120
123
127
129
129
126
121
120
123
127
129
121
114
118
132
141
134
121
115
119
129
139
142
139
131
120
111
108
109
115
119
119
116
115
120
126
116
117
116
113
113
121
128
128
118
109
109
120
130
130
123
119
120
127
130
129
122
120
125
134
135
126
117
120
132
140
132
119
115
119
126
133
134
136
134
128
119
111
108
111
120
120
117
117
123
129
119
119
119
119
123
130
136
134
127
117
111
113
119
120
116
117
120
126
128
126
120
121
125
129
127
124
119
121
125
129
125
121
120
121
121
118
119
120
124
126
122
114
117
122
126
125
121
120
125
128
123
121
121
124
130
133
134
129
125
121
119
116
112
108
107
114
123
125
124
117
120
123
126
124
116
117
120
121
120
122
125
127
126
125
124
123
120
117
117
114
114
114
120
126
129
125
120
119
119
119
121
119
120
126
130
127
120
114
114
117
121
118
114
110
110
115
122
125
123
120
120
125
128
126
123
123
125
123
122
126
129
131
127
126
129
137
136
124
114
111
111
113
117
123
125
124
123
119
114
111
114
116
119
124
123
116
109
105
111
116
118
116
115
119
120
118
119
125
131
130
124
125
129
134
135
134
132
130
131
132
133
128
124
122
127
136
136
127
118
112
113
114
114
114
118
126
137
136
125
114
113
117
118
119
117
113
110
114
123
123
114
107
114
127
131
121
115
122
134
138
131
126
129
135
134
129
127
131
134
136
130
124
121
120
123
125
123
117
111
110
112
116
115
112
114
125
142
149
140
122
119
118
115
116
116
116
118
122
129
125
111
106
114
128
132
119
109
113
126
135
134
129
129
127
119
110
113
123
131
132
126
122
122
123
124
122
118
108
99
97
108
119
123
117
110
113
128
139
136
119
123
121
118
119
121
122
122
120
119
114
109
109
114
119
116
110
105
109
115
121
124
124
123
116
108
104
110
119
126
127
127
133
132
125
123
122
118
107
94
92
106
121
129
124
111
105
111
118
117
109
121
123
124
124
124
121
117
113
109
110
111
113
115
110
105
105
107
111
112
109
110
112
111
112
113
118
119
116
112
116
129
137
134
124
116
117
117
111
102
101
111
120
127
126
123
119
116
115
113
107
115
124
129
126
121
116
114
112
114
119
122
122
117
112
108
110
113
113
112
110
110
109
110
116
124
129
125
113
102
104
117
130
130
121
114
113
115
115
114
115
114
114
114
122
129
135
132
123
114
110
121
127
127
124
120
118
117
117
118
122
126
127
123
119
114
114
113
115
116
119
121
121
120
119
124
127
122
114
106
106
113
120
123
121
118
116
118
119
119
119
118
112
109
112
122
130
132
125
116
114
130
130
123
119
120
126
127
120
113
114
122
130
127
119
111
108
111
117
122
129
134
134
127
119
115
115
117
124
128
127
125
120
119
118
121
125
124
124
122
121
122
117
111
106
105
107
113
113
115
114
128
124
121
117
119
123
126
120
114
113
121
128
125
117
109
107
112
117
123
129
132
131
123
112
109
110
117
127
138
141
137
128
120
113
113
119
123
123
122
120
120
119
117
109
100
97
101
109
113
112
112
115
120
120
116
112
111
113
115
122
127
127
123
117
112
113
116
118
121
119
118
115
109
109
110
116
120
126
129
133
135
130
121
110
104
110
120
122
121
116
114
119
121
120
114
111
113
120
120
112
100
109
120
126
116
101
92
100
114
122
126
124
121
116
112
112
115
119
121
117
109
103
104
108
116
121
122
120
117
117
123
126
121
112
106
111
120
124
120
112
111
119
131
134
128
120
121
130
132
119
106
110
117
121
116
104
97
101
110
112
113
113
114
112
105
103
111
121
124
119
110
102
100
105
114
120
123
120
114
112
118
122
122
119
115
116
123
125
117
108
106
118
131
133
122
113
119
131
140
130
117
115
116
116
115
115
117
115
111
108
105
105
105
104
102
101
108
116
125
122
116
104
99
104
113
122
124
121
115
114
118
122
121
119
116
119
125
125
115
102
96
106
118
120
109
104
114
127
135
132
121
126
124
120
114
116
120
123
119
115
114
114
115
111
111
109
108
109
115
119
119
108
100
106
121
129
124
116
109
113
119
119
117
112
112
121
127
126
114
102
95
103
108
112
112
118
123
124
118
115
112
128
134
126
116
116
121
121
117
115
121
126
130
128
125
120
108
102
102
110
116
107
101
113
129
133
121
107
103
110
114
111
107
109
117
123
128
125
117
109
107
106
107
114
125
137
137
125
107
103
108
123
127
123
117
119
121
118
107
101
111
126
138
137
133
120
106
97
96
98
99
95
99
112
123
123
111
102
105
111
110
104
105
115
124
123
121
120
121
121
116
105
106
117
132
141
136
125
117
117
116
122
120
114
113
119
121
116
106
100
107
122
133
134
124
111
104
99
97
91
85
88
96
111
117
113
106
108
116
118
112
106
111
124
129
123
113
113
122
123
115
100
95
108
123
127
121
120
124
131
125
123
120
116
114
113
111
113
113
113
115
121
125
124
114
107
105
109
104
92
84
90
107
120
123
115
111
115
120
120
113
109
114
126
132
126
114
108
112
112
103
90
91
102
114
120
119
116
116
126
122
121
122
123
125
120
111
111
115
119
116
111
111
112
110
108
115
120
116
105
98
108
123
134
131
123
118
119
119
116
111
107
114
125
133
132
123
110
103
99
98
93
93
102
116
125
126
117
109
111
121
118
117
125
129
126
117
111
113
114
112
105
104
108
110
111
116
121
120
114
110
116
125
129
125
123
123
122
117
108
102
104
114
125
133
134
125
111
103
100
107
111
109
112
116
126
130
121
110
106
128
121
116
117
122
122
118
113
114
115
115
111
108
110
113
112
114
115
115
113
109
108
106
106
109
117
128
128
119
103
98
103
114
127
132
131
121
110
108
114
124
125
121
115
111
114
121
121
115
110
127
123
120
119
119
120
120
118
119
123
121
118
117
117
119
115
112
110
112
113
107
99
89
90
99
116
129
130
120
108
104
106
116
124
129
127
119
111
111
119
127
126
119
112
110
108
113
118
120
116
114
122
131
133
130
129
126
126
126
123
117
114
120
125
128
121
112
110
116
121
116
104
97
98
106
116
121
121
119
113
108
107
111
116
124
126
122
115
110
113
115
115
114
112
113
115
116
119
121
123
113
121
132
140
138
133
130
130
126
119
109
109
120
128
131
120
108
110
118
124
127
122
116
114
111
110
109
110
110
110
107
103
104
109
120
126
125
120
117
114
116
115
117
117
117
120
119
119
121
127
127
119
121
127
129
124
120
122
122
117
113
112
119
126
124
115
111
110
115
123
129
128
120
111
107
109
108
109
107
104
105
106
104
108
113
119
122
123
122
120
120
122
121
118
115
114
115
116
119
129
133
115
106
108
111
108
105
109
119
123
123
119
117
119
122
121
119
112
113
119
125
125
113
99
99
112
123
119
108
104
108
113
112
106
104
107
114
119
119
119
120
122
117
110
105
106
108
113
119
126
116
107
103
103
101
99
101
108
119
125
125
120
117
119
125
132
131
122
116
116
121
120
111
98
100
114
127
124
109
103
112
122
120
110
103
103
104
104
104
109
115
114
110
106
107
110
111
116
119
121
104
109
114
110
107
106
111
117
119
118
117
117
119
124
128
130
128
123
121
118
116
114
109
107
107
111
116
116
109
103
105
112
115
113
114
111
105
100
99
107
114
115
110
108
110
118
123
122
119
115
113
125
129
124
117
119
121
122
117
114
111
117
122
123
119
114
113
120
125
120
105
95
98
106
112
111
107
109
110
108
102
95
99
111
125
126
119
109
110
118
124
121
113
110
113
120
123
122
115
108
126
128
128
126
125
123
120
114
111
113
117
116
115
109
108
110
114
121
127
122
105
87
85
100
118
124
116
109
112
116
109
94
89
101
121
125
124
118
121
128
127
122
114
112
112
117
119
122
118
112
122
115
113
119
126
124
115
106
107
114
118
114
100
95
105
120
129
129
127
124
117
103
96
109
130
138
125
112
111
118
119
107
96
98
105
109
111
113
121
128
126
121
115
114
116
116
120
123
126
128
116
108
108
115
121
121
116
114
113
114
114
108
98
96
106
122
130
127
122
123
125
124
121
126
132
133
119
104
101
107
114
109
103
99
98
94
99
109
122
128
124
120
116
118
117
116
117
121
125
126
118
116
117
118
117
118
121
124
121
116
112
113
113
112
114
118
116
112
108
111
120
129
138
138
130
115
105
100
100
102
102
102
104
101
99
96
106
119
128
126
124
120
121
120
116
112
110
108
109
112
117
117
119
120
116
116
118
124
125
122
118
122
126
128
126
118
108
102
102
106
116
130
141
140
127
110
105
111
114
110
102
100
104
104
103
108
123
132
131
121
116
120
124
122
116
109
106
104
103
105
117
117
117
118
117
116
115
117
123
126
126
124
123
126
126
120
107
102
101
107
115
124
132
130
122
116
119
127
128
118
104
101
108
111
109
115
125
131
125
115
113
122
126
122
116
111
110
111
111
111
122
118
115
116
115
116
116
118
121
124
121
115
111
112
113
110
104
103
109
115
119
121
118
115
109
113
122
130
127
112
101
104
116
124
121
118
118
118
112
112
118
126
127
120
112
110
113
115
112
110
121
118
115
116
116
119
121
123
118
107
100
99
105
107
104
96
95
104
114
119
121
122
117
109
103
104
114
122
115
103
100
110
127
132
123
114
109
107
107
109
118
125
123
110
102
104
109
113
110
107
119
116
119
121
121
121
124
128
121
103
90
94
111
121
116
105
104
110
116
117
120
123
124
114
106
107
113
114
107
102
109
122
129
124
114
109
109
110
107
107
110
114
114
107
99
100
106
114
114
110
122
118
123
128
127
122
125
133
134
121
105
105
118
133
135
129
126
124
117
115
116
121
123
122
120
119
117
112
105
109
121
127
123
110
104
106
112
115
114
110
111
113
114
113
111
110
112
118
119
115
124
120
123
127
128
124
128
138
144
135
119
108
112
125
132
137
138
134
124
116
110
110
115
122
125
125
118
110
108
114
123
123
109
99
102
107
114
115
113
116
116
117
118
117
116
113
113
117
117
113
129
124
119
119
120
122
121
122
122
124
129
133
134
129
119
109
110
120
125
124
120
117
121
127
126
115
109
118
138
151
146
134
124
122
117
114
117
124
127
120
113
116
123
126
123
119
124
127
122
113
124
121
117
118
121
125
125
122
119
116
120
130
138
135
120
109
112
126
136
137
128
118
117
119
123
124
121
124
132
141
143
135
123
113
111
114
123
125
124
118
115
116
118
115
122
128
128
119
111
108
119
118
120
126
129
128
124
120
117
117
118
126
130
127
120
118
125
132
137
134
128
121
120
121
127
130
129
120
114
120
129
131
122
112
111
117
120
120
119
122
130
130
127
121
125
133
132
119
106
107
119
119
124
131
131
126
119
117
118
122
124
123
117
113
113
121
133
136
135
132
129
126
125
126
128
129
126
117
111
115
125
127
124
120
118
118
113
113
118
128
137
138
127
119
122
131
135
125
114
110
121
120
121
125
125
124
119
117
117
119
120
120
114
108
110
117
125
130
134
136
134
129
126
127
128
125
119
118
123
127
127
123
123
126
130
125
117
116
123
133
135
125
111
105
114
130
138
131
118
112
120
115
115
116
119
123
124
119
110
104
106
113
117
118
118
113
111
116
129
140
139
130
126
129
131
125
117
117
124
132
126
119
121
130
141
140
130
125
126
131
129
117
105
101
115
127
132
126
117
114
122
117
113
114
120
131
130
123
110
102
103
110
118
126
125
117
110
112
125
135
134
126
123
127
129
123
114
115
123
128
123
117
122
131
141
140
131
124
123
127
129
124
119
118
122
123
120
117
119
127
129
123
118
117
125
134
133
125
119
118
121
119
118
119
122
122
121
122
122
122
119
118
122
123
120
116
114
118
122
126
125
123
126
130
129
125
119
116
116
124
130
134
137
134
128
121
114
117
126
140
121
118
117
123
134
136
129
120
125
137
142
135
120
110
110
118
127
127
122
116
111
116
120
117
112
112
117
122
123
126
132
137
136
129
119
117
116
116
118
123
124
130
135
135
129
121
117
120
131
136
109
109
116
128
137
134
123
113
117
131
143
137
123
110
106
114
122
127
125
120
118
119
120
118
115
118
121
121
122
127
138
146
140
128
117
118
121
125
128
125
120
115
118
121
125
124
125
125
126
123
106
109
117
127
134
129
117
106
108
115
124
125
121
117
116
117
120
125
129
129
123
121
120
122
125
120
116
111
113
127
140
145
137
124
116
117
121
127
130
129
123
113
111
113
119
125
133
133
125
116
113
115
116
119
122
122
119
115
118
119
117
116
120
125
131
131
126
122
124
124
121
120
122
126
124
115
105
103
112
128
139
140
131
121
119
119
121
121
119
126
126
125
117
112
114
122
135
137
129
117
121
116
110
109
115
119
122
125
130
130
125
122
120
126
135
137
127
117
112
108
111
119
124
126
121
109
102
104
115
129
135
134
127
122
124
125
121
114
108
110
122
128
126
118
113
115
125
129
126
116
125
119
113
113
116
120
122
120
119
121
124
124
120
118
121
127
126
118
110
104
108
117
125
125
121
115
112
112
116
126
129
130
125
122
124
125
120
109
100
99
111
123
128
126
118
112
110
111
111
111
126
125
123
121
120
119
115
105
97
98
108
116
118
110
108
117
122
121
120
112
115
119
123
124
124
123
121
113
112
117
124
127
124
122
124
124
115
103
96
99
111
121
127
127
124
115
105
99
102
107
124
129
128
122
117
110
105
98
94
96
104
111
117
114
112
115
117
116
118
120
124
125
122
121
122
123
119
112
108
115
121
125
125
125
127
124
112
98
94
103
117
123
126
125
126
121
113
107
106
110
123
127
123
114
107
105
106
107
110
113
115
117
117
119
118
116
113
111
114
122
128
126
119
114
115
117
115
113
114
119
125
126
126
132
139
135
116
100
97
108
120
123
123
122
127
129
128
121
119
117
120
122
118
110
107
111
116
120
120
123
125
123
121
118
116
115
112
113
118
123
126
123
117
114
114
115
116
116
121
125
128
126
125
130
136
135
123
115
110
111
117
116
114
116
123
129
132
127
123
121
117
120
118
117
116
120
124
124
119
120
122
123
120
117
114
113
114
117
121
124
124
122
120
120
120
116
115
116
121
124
126
127
124
118
115
116
119
120
117
111
110
108
109
111
112
118
121
122
120
119
109
115
122
126
123
122
120
118
117
115
118
120
121
119
116
114
116
119
123
124
122
122
123
123
122
118
115
117
121
124
126
127
122
110
98
98
108
117
116
110
106
108
110
111
106
106
112
120
123
117
106
109
119
123
122
117
111
115
117
120
119
118
120
120
116
114
115
119
123
123
120
119
120
121
120
120
120
125
129
128
130
126
121
111
102
100
107
112
110
105
106
112
119
118
113
113
119
129
132
123
117
112
109
111
111
113
112
118
122
124
121
118
114
113
109
106
107
114
118
120
120
119
118
118
119
121
126
130
132
131
130
125
119
111
107
109
111
110
103
99
100
112
120
124
118
115
123
132
134
127
123
116
109
107
110
114
120
122
122
123
123
118
111
104
100
101
105
110
114
117
119
121
119
118
119
122
123
120
116
121
124
123
116
109
106
108
111
111
103
97
96
108
115
115
111
108
113
120
127
126
112
119
124
122
122
122
122
119
117
120
125
123
114
106
106
110
110
109
107
112
118
120
120
119
120
117
109
99
97
104
111
116
115
109
107
108
113
116
114
110
107
110
110
105
101
103
110
118
123
122
92
110
125
131
134
130
123
115
107
112
120
121
117
114
115
119
115
110
107
108
114
116
118
120
118
110
97
90
92
96
100
103
111
118
118
114
114
121
128
128
121
111
104
102
108
118
127
127
125
123
92
99
109
118
127
130
124
116
106
103
108
112
117
118
119
118
113
108
106
107
109
111
114
118
115
107
98
103
112
113
101
95
105
120
125
117
114
119
130
131
119
101
100
110
123
132
133
130
127
127
110
106
104
104
110
119
121
118
113
109
109
116
124
123
115
108
106
109
109
105
102
105
111
116
114
108
110
122
136
135
116
101
102
115
121
115
110
111
121
122
111
97
98
112
126
127
116
112
119
132
120
117
114
110
107
108
108
115
119
121
120
124
133
130
117
106
107
115
115
108
100
101
109
117
117
112
113
124
136
140
128
111
102
106
111
112
108
105
108
113
111
100
101
109
114
107
97
96
111
129
113
114
117
122
120
111
105
109
116
119
119
123
130
128
117
105
108
122
128
121
106
106
113
123
122
116
114
116
121
125
120
110
102
102
108
114
110
103
102
108
112
110
105
104
105
104
101
101
110
120
109
105
110
123
127
118
105
100
104
113
116
120
125
124
111
102
106
119
130
127
121
117
121
125
121
116
112
110
108
107
104
102
103
108
116
119
116
107
103
107
112
112
107
103
108
113
119
117
113
111
117
110
110
117
123
116
106
98
104
114
120
121
123
123
115
105
102
108
117
123
124
125
121
115
109
109
113
112
108
103
101
103
111
121
125
122
118
111
110
113
112
110
107
107
110
116
121
121
115
110
119
119
120
120
117
112
108
107
114
117
117
113
116
124
128
125
114
108
106
110
113
113
107
101
98
106
115
119
115
110
109
111
116
121
120
119
116
114
115
116
112
107
104
108
111
115
114
119
118
115
113
121
129
128
117
113
116
122
125
115
98
93
105
123
136
134
126
118
113
108
104
100
101
102
106
112
117
117
115
111
111
111
110
107
109
115
118
117
115
116
115
113
111
111
114
115
115
119
122
124
115
120
128
129
120
115
119
128
127
111
91
89
105
120
124
118
115
119
121
116
105
102
110
122
129
128
121
112
108
108
111
110
104
100
106
114
123
122
119
117
120
121
120
117
115
115
116
118
121
128
128
123
122
123
118
112
115
122
127
119
108
106
113
117
110
99
101
114
122
121
113
110
118
131
136
132
124
114
109
107
112
112
109
103
103
114
122
124
120
119
122
125
125
119
114
111
112
113
117
127
137
124
118
118
116
112
113
120
127
129
127
121
119
116
110
109
112
117
122
122
119
117
115
117
120
126
126
121
110
109
116
121
116
105
99
103
110
115
117
117
118
119
121
119
116
110
108
109
114
123
130
123
117
110
107
109
116
123
126
123
118
115
112
117
122
129
135
130
124
119
121
119
113
107
110
116
121
116
108
108
119
123
118
106
98
97
100
102
102
104
108
112
113
117
116
114
111
112
115
118
118
120
116
104
99
107
120
129
122
106
96
98
110
119
125
129
132
130
127
124
119
114
111
109
112
111
103
95
94
102
112
115
111
108
112
115
113
104
97
100
106
113
112
112
114
116
120
119
116
113
113
118
119
111
103
109
121
127
117
101
92
98
113
122
119
112
108
116
130
132
119
102
98
106
112
106
92
88
94
104
110
104
101
109
127
140
137
119
106
104
115
123
118
110
104
110
119
123
119
110
116
117
122
122
118
116
117
116
112
107
106
110
116
119
117
108
103
112
128
134
122
101
90
98
110
110
102
100
107
117
118
107
99
106
122
138
139
127
117
115
121
127
123
112
102
104
114
122
124
120
123
119
122
127
129
122
114
107
106
108
110
113
115
118
123
126
126
124
128
131
125
110
97
101
117
127
122
115
118
127
131
120
106
98
103
110
118
116
116
118
121
124
124
117
109
104
108
118
125
130
129
122
121
123
125
122
116
111
107
106
111
118
121
124
128
137
139
132
126
122
121
116
111
114
122
128
123
116
116
126
134
126
109
95
88
90
100
110
118
121
121
120
122
120
115
107
103
108
116
126
124
121
118
115
117
120
123
120
115
108
115
128
134
129
125
123
125
127
123
116
116
117
120
124
121
115
109
108
113
121
127
120
111
99
93
95
104
114
121
121
121
118
118
119
114
107
101
101
109
114
111
109
109
111
114
119
123
123
122
120
127
137
136
125
113
110
115
122
122
119
118
123
131
130
118
104
101
106
113
116
115
113
113
109
107
108
117
120
121
117
117
119
121
118
113
108
105
105
108
113
116
109
107
109
113
117
122
122
125
133
139
138
128
115
110
111
116
120
121
120
125
133
139
130
114
101
101
109
114
109
103
107
115
117
111
109
115
118
118
116
119
121
123
119
115
111
106
101
103
111
131
122
115
109
110
115
122
123
122
127
131
130
121
112
110
114
116
118
117
118
125
133
135
125
108
100
103
111
110
103
97
103
113
119
111
106
105
110
114
117
121
123
120
117
115
112
106
93
91
102
134
125
115
110
112
119
127
127
115
103
99
106
113
114
113
112
115
117
116
116
121
126
126
119
106
103
106
112
108
101
96
101
111
117
111
106
101
102
110
114
119
118
113
110
110
111
107
101
97
105
128
119
115
114
117
123
129
126
111
89
78
87
103
114
115
113
115
119
117
116
118
122
122
118
113
114
116
115
108
100
97
100
108
112
113
110
105
104
108
110
115
114
111
107
107
111
116
122
121
118
131
121
118
121
123
121
119
124
122
110
97
92
99
113
122
125
125
124
117
114
116
121
121
119
122
125
124
117
107
101
99
100
103
107
114
114
112
109
111
114
117
118
114
109
108
112
125
134
131
118
133
124
121
127
127
120
116
124
136
137
124
106
101
112
128
134
131
123
114
113
115
116
116
116
119
121
117
110
101
99
100
99
99
102
112
116
113
110
112
119
129
130
122
112
107
108
116
121
117
108
133
131
121
118
124
129
128
122
120
120
121
122
125
130
134
130
119
116
118
123
121
116
112
114
114
113
116
125
134
130
118
115
122
128
123
115
115
122
127
121
115
113
119
127
132
131
127
121
115
111
130
132
127
127
130
130
130
130
130
128
124
121
131
138
139
129
122
122
126
127
121
113
107
107
112
114
117
117
122
125
125
122
120
119
117
118
121
122
118
109
107
113
122
132
140
139
128
113
104
106
125
129
133
139
138
129
123
121
124
124
119
117
123
129
130
128
125
128
130
129
122
116
113
119
126
126
119
109
108
117
127
130
121
111
114
121
123
117
110
107
114
123
125
124
127
130
129
120
114
116
119
121
129
135
134
124
113
110
115
121
119
116
113
114
116
120
128
131
133
131
126
121
123
130
135
132
122
109
107
116
127
130
125
118
118
118
117
113
114
120
130
127
117
105
104
121
140
143
136
124
114
112
117
124
125
121
114
112
115
121
124
121
115
111
112
114
120
126
133
138
133
125
122
126
131
128
120
114
113
118
125
126
127
129
125
117
109
112
119
131
131
122
105
95
103
126
149
150
136
120
113
111
112
118
125
130
128
123
122
122
124
122
120
119
119
115
114
119
131
141
137
124
113
114
119
121
117
111
111
115
115
121
129
137
132
122
112
113
120
129
128
114
103
104
118
134
143
131
117
108
120
117
116
119
130
138
137
127
121
117
116
114
117
123
129
126
120
120
129
136
131
118
111
112
117
120
114
107
104
103
105
115
125
132
133
125
117
115
117
124
128
126
121
118
123
126
124
116
108
111
130
124
118
119
129
134
130
120
118
118
117
112
113
121
127
132
130
130
129
124
116
112
117
121
122
120
115
112
106
103
104
111
119
122
123
124
118
114
114
124
136
143
137
123
111
108
113
118
123
128
127
118
114
117
125
128
120
114
119
130
136
129
119
116
119
123
129
130
127
118
111
111
118
123
122
120
122
122
118
115
115
121
122
119
118
117
116
116
117
125
135
138
133
119
108
106
114
124
134
135
116
112
112
117
126
127
117
114
120
135
144
140
127
116
112
113
119
122
121
117
116
114
115
115
114
119
121
123
120
122
129
134
131
122
116
114
116
120
126
127
123
120
118
117
120
121
119
123
126
129
115
114
113
120
127
128
121
114
115
122
131
134
127
121
118
117
118
115
113
115
118
117
115
111
111
111
111
110
113
121
131
136
130
123
117
116
120
125
129
127
120
111
111
116
121
122
119
113
111
116
117
115
115
119
125
126
122
118
116
118
124
126
126
125
128
130
128
117
106
105
111
116
116
113
111
107
101
101
107
120
128
128
121
120
120
123
124
126
126
125
119
116
114
114
119
121
120
113
109
113
118
114
113
116
118
120
122
121
125
130
136
136
128
121
124
133
135
122
107
99
103
112
118
119
115
110
104
104
111
120
122
115
114
119
126
132
129
123
117
116
119
118
120
120
127
131
129
119
113
114
122
118
115
115
116
117
117
117
119
131
144
146
129
110
109
124
136
133
119
109
107
115
121
123
123
119
118
119
122
121
118
110
109
119
130
137
134
124
115
112
114
117
121
126
131
134
130
123
117
119
126
126
124
118
116
115
114
107
103
112
131
140
129
110
104
116
130
131
124
121
123
124
125
123
122
122
122
126
131
129
120
111
108
119
134
141
133
121
113
111
113
118
121
122
122
119
116
116
119
123
124
129
125
119
115
111
110
102
96
100
114
125
126
119
114
117
120
118
116
120
126
127
121
115
114
116
118
124
133
139
131
114
110
121
139
143
129
107
100
107
118
123
123
119
111
104
103
114
122
126
116
120
119
112
107
107
109
110
112
114
115
116
119
122
123
118
113
106
108
113
117
116
111
108
113
116
117
120
128
136
133
122
115
125
139
141
124
103
94
106
120
124
125
121
114
111
112
118
124
125
105
108
110
108
107
107
113
122
130
131
124
117
114
117
120
116
111
108
111
114
113
106
104
111
122
126
121
113
110
112
119
122
125
128
133
130
121
109
102
109
117
121
123
124
127
126
123
120
120
121
105
110
112
116
118
120
124
127
129
127
122
117
116
117
116
113
110
113
118
120
114
108
112
122
131
134
124
113
99
93
103
120
130
129
120
117
119
119
114
111
111
117
122
124
125
123
116
112
113
116
110
115
119
126
133
137
135
128
118
113
110
114
119
122
120
114
110
114
121
124
122
118
119
125
129
127
122
117
110
102
104
119
130
127
118
113
116
117
115
109
110
117
121
118
110
104
105
109
115
116
119
114
115
122
135
142
141
129
118
110
108
111
117
122
121
116
111
114
119
123
122
118
117
117
118
119
122
127
129
125
121
120
122
124
120
116
116
111
108
106
109
115
117
112
106
104
113
120
123
120
122
114
108
113
126
135
135
130
124
121
118
116
114
116
118
116
113
112
113
119
121
122
119
117
117
120
124
126
131
133
129
121
115
114
118
117
114
109
106
106
108
112
113
113
115
117
121
121
119
117
117
117
114
116
123
125
123
120
121
124
127
124
116
111
109
111
113
111
108
110
119
127
131
127
122
120
115
110
113
121
126
123
114
109
109
111
108
110
111
111
110
112
113
117
115
113
112
109
108
108
107
119
128
129
129
124
114
107
108
119
128
127
118
110
108
112
114
110
106
107
116
126
133
128
119
110
102
99
100
111
121
125
126
119
107
100
102
111
122
125
122
120
116
109
100
97
102
108
112
110
102
113
124
129
130
125
116
106
105
112
120
117
112
107
110
114
115
113
109
109
115
123
128
122
112
102
98
103
111
114
116
123
133
135
119
102
98
109
125
132
129
120
114
106
95
95
106
120
123
118
111
106
104
110
118
123
120
118
118
116
112
106
103
106
113
118
118
117
119
120
124
127
130
123
111
102
104
117
128
123
113
110
121
132
126
112
100
104
114
122
121
116
114
108
104
107
114
120
119
113
121
108
100
100
108
115
123
127
130
124
115
110
110
116
120
121
122
122
122
122
126
132
133
124
110
102
105
122
134
132
116
106
104
116
120
113
105
101
105
109
113
114
115
119
118
112
108
104
104
107
118
114
113
110
111
113
118
124
128
124
121
122
124
128
124
121
123
125
125
122
119
121
121
116
105
100
103
115
128
136
129
114
101
100
106
111
109
105
106
113
121
124
123
121
116
108
98
94
102
111
108
111
114
121
120
116
113
113
116
117
120
129
134
129
116
105
112
125
132
126
115
106
106
106
104
101
104
110
121
133
133
122
105
97
100
110
113
112
115
120
126
125
121
114
110
108
102
103
111
118
107
105
113
123
126
118
111
107
109
115
119
128
134
129
110
93
98
119
133
131
119
109
111
112
112
110
106
110
116
124
128
123
114
108
110
113
115
116
118
119
116
110
107
109
112
114
115
114
116
118
118
114
116
123
125
118
111
111
116
119
120
125
130
129
118
104
98
108
120
128
129
128
128
124
119
113
108
109
113
119
124
123
120
120
118
115
113
115
117
117
109
99
100
108
114
117
117
114
114
113
126
124
123
123
119
116
118
124
128
122
117
113
120
129
132
125
114
107
104
110
120
127
131
123
113
108
109
109
111
116
123
123
120
119
117
114
111
112
116
119
113
107
107
112
117
115
112
112
114
112
122
122
122
116
110
109
117
128
130
120
105
99
107
120
128
130
124
115
102
96
97
107
114
116
115
114
115
114
114
116
121
121
116
109
111
113
113
115
117
122
129
130
127
120
115
114
111
114
116
115
116
121
119
112
103
99
106
116
123
117
103
98
105
113
112
110
112
118
117
101
89
92
107
127
134
132
128
121
117
117
121
120
114
107
108
114
119
118
116
121
133
140
134
120
113
112
114
114
115
114
117
120
120
121
114
104
103
112
121
121
114
110
115
114
107
97
101
116
123
115
100
98
115
137
144
140
131
122
118
116
119
119
116
110
109
113
119
118
115
117
122
126
123
115
109
110
112
111
111
114
122
123
126
134
133
126
123
125
125
122
114
112
117
120
116
107
108
114
120
116
111
110
116
125
130
129
126
118
113
113
117
120
120
112
109
107
109
114
118
119
115
112
108
105
106
106
107
106
110
116
129
126
127
130
135
141
142
137
123
107
100
104
114
121
123
123
119
114
111
112
114
116
115
112
118
123
122
114
110
114
118
120
117
112
111
112
113
115
118
120
117
111
109
107
106
105
105
106
112
117
127
125
118
113
117
130
141
134
114
92
87
97
111
120
123
121
118
114
113
117
119
119
118
117
125
124
118
109
110
119
125
120
111
111
119
129
131
125
117
114
117
118
117
113
107
105
108
113
113
113
112
113
110
104
102
114
126
126
113
99
96
102
114
122
122
116
109
112
122
130
132
124
121
123
128
121
108
104
111
124
128
119
107
108
124
139
140
127
113
106
112
123
123
113
104
102
110
118
117
110
105
108
114
112
109
113
120
124
121
114
111
113
119
125
125
117
108
109
122
134
135
128
122
120
117
108
101
102
113
121
121
113
105
106
120
133
135
122
106
100
109
123
125
114
101
99
107
119
120
116
116
120
125
128
125
123
124
122
117
114
115
121
126
129
126
120
111
109
114
122
126
125
117
108
104
105
108
112
116
118
115
109
103
103
110
121
124
115
103
101
111
125
127
116
102
97
102
110
119
121
131
135
135
132
129
126
123
115
105
103
113
129
139
134
124
118
114
113
113
114
117
113
106
98
100
109
118
121
124
125
124
119
109
102
107
114
117
111
105
109
118
126
126
117
108
99
97
103
111
118
127
134
130
123
120
118
119
110
103
103
117
137
144
133
115
107
112
123
127
123
119
111
103
100
103
110
118
120
124
128
133
129
115
109
110
117
117
110
110
116
121
121
118
113
108
104
100
102
107
113
118
120
117
115
112
115
117
117
114
117
127
137
132
116
100
96
109
127
139
136
128
118
112
108
105
107
112
113
113
116
121
122
121
120
121
120
118
114
116
117
120
116
110
104
107
111
109
104
106
111
120
117
114
109
107
112
118
122
124
132
137
134
121
105
99
105
118
126
127
126
127
126
124
114
105
103
105
108
106
102
104
110
116
122
121
119
117
116
116
116
118
113
106
101
106
112
110
104
104
110
133
127
119
110
104
110
118
121
121
125
131
132
122
113
113
123
130
123
110
106
114
125
125
116
105
100
103
108
108
104
104
109
114
114
111
110
114
118
121
116
114
110
105
104
109
111
105
96
95
107
135
127
119
111
111
118
122
118
108
104
115
127
127
121
122
129
132
122
107
100
107
118
122
117
110
107
106
108
110
115
117
114
112
106
106
108
113
117
117
114
109
106
107
112
114
112
102
94
96
107
127
115
107
112
122
128
126
115
103
100
107
117
119
117
116
122
126
122
116
112
111
115
118
117
118
117
112
107
109
114
119
114
110
106
108
111
113
115
114
112
109
107
109
115
117
115
110
107
108
112
126
109
105
115
127
129
117
109
108
117
119
115
107
107
114
121
123
121
116
114
118
118
117
117
122
122
117
110
107
109
109
110
109
114
118
119
116
113
114
116
114
112
109
108
112
116
122
122
120
115
127
113
110
119
127
121
104
98
110
127
129
115
105
109
122
127
121
115
107
112
117
119
117
115
116
117
117
111
107
106
106
105
107
116
122
122
116
111
112
120
121
115
107
99
100
107
118
121
117
115
127
131
124
120
124
128
123
116
118
121
121
117
117
127
140
139
125
115
117
123
126
123
118
116
115
114
119
124
123
113
107
116
133
143
135
119
115
122
131
133
126
123
122
126
130
128
121
115
115
122
122
123
121
122
125
125
121
121
127
132
131
129
131
139
144
137
121
114
116
120
122
119
117
118
119
120
121
123
119
113
111
117
129
137
133
126
123
125
129
122
115
114
121
130
136
131
120
113
110
117
118
116
119
125
130
124
116
115
120
126
128
127
129
135
136
129
122
118
117
116
115
115
118
125
130
127
118
113
110
112
115
118
118
117
120
124
125
125
121
115
110
111
115
115
118
120
122
120
118
119
115
111
113
125
129
123
111
107
110
117
119
120
122
124
125
126
127
126
120
116
113
115
123
132
134
128
114
104
104
111
117
117
113
110
115
119
122
122
119
116
116
114
112
108
104
111
124
132
132
127
113
108
110
121
129
128
116
109
112
122
127
128
124
124
124
125
127
126
123
121
118
117
120
126
128
126
118
110
106
110
116
120
124
121
117
113
112
117
119
118
117
118
118
119
117
120
131
136
133
127
112
111
115
126
135
136
124
117
122
133
140
139
131
127
125
125
125
121
124
125
121
115
108
107
115
123
125
121
114
110
117
130
136
134
120
110
108
114
116
115
113
113
120
131
135
136
133
126
119
116
115
117
120
128
136
134
127
120
123
131
134
132
129
125
127
126
125
126
127
125
119
113
109
111
116
121
124
121
113
110
116
129
134
130
120
113
113
115
112
112
111
114
118
122
127
129
126
120
113
109
117
118
119
120
125
124
120
116
116
118
116
113
117
123
127
126
127
131
129
125
114
112
121
129
129
121
115
109
104
104
109
117
120
119
118
123
123
116
111
112
122
124
116
103
100
108
119
122
121
113
117
115
114
115
116
115
112
113
116
114
112
111
115
122
126
123
121
123
126
121
116
116
126
134
132
120
112
104
103
104
107
114
117
119
125
129
126
116
111
115
125
127
117
101
97
106
117
123
123
117
123
115
113
114
115
115
111
113
117
122
124
122
121
123
124
116
109
105
109
116
119
120
120
119
118
119
119
116
113
111
111
117
124
129
132
130
122
116
113
115
120
120
121
119
121
120
115
111
111
116
127
120
117
116
116
119
115
116
117
121
125
127
125
123
120
116
105
94
94
105
119
124
120
112
110
117
124
126
121
115
114
117
123
130
131
129
122
119
117
115
114
112
121
130
133
122
107
96
98
113
127
123
122
121
120
121
122
120
118
117
120
125
123
118
116
119
118
107
100
104
119
127
124
115
112
117
123
126
122
118
115
112
114
121
128
130
127
125
121
118
114
114
118
124
125
118
107
97
100
115
115
117
123
123
119
120
122
121
120
120
126
129
122
111
110
120
132
132
123
116
121
124
124
118
116
119
123
126
124
119
115
108
111
120
128
132
131
128
126
123
118
115
114
117
123
126
121
118
117
123
109
115
120
116
113
114
115
116
119
128
143
146
128
107
102
118
136
142
134
124
121
119
119
117
116
120
123
128
127
122
116
108
111
121
129
134
133
133
129
123
117
113
109
113
120
129
134
131
124
124
113
118
117
114
113
113
114
110
113
129
150
154
137
111
104
116
129
130
123
119
119
118
114
113
114
119
124
130
136
132
120
110
109
121
130
136
134
131
127
122
114
112
111
111
112
116
123
128
124
120
122
120
119
117
123
126
125
115
110
119
134
143
135
120
116
118
120
114
108
110
114
114
110
109
112
117
122
130
140
142
131
113
108
114
128
135
132
125
121
119
117
118
118
115
109
105
113
121
122
119
119
115
117
123
127
129
127
120
116
114
114
117
121
124
125
120
113
107
105
109
112
108
105
106
114
120
125
127
131
135
130
115
107
111
121
129
125
118
116
117
121
122
120
118
111
107
110
118
123
123
105
103
110
118
122
120
119
122
125
122
113
107
111
118
122
115
107
104
108
113
112
103
100
106
118
129
129
124
115
110
111
114
115
115
117
121
121
118
115
114
116
119
121
120
118
113
111
115
121
126
98
96
102
112
117
117
115
121
127
128
122
113
112
114
114
105
100
105
112
117
112
104
103
109
120
130
132
124
106
94
97
113
128
129
123
119
122
121
115
108
110
118
125
129
125
116
110
111
117
124
107
103
102
111
120
126
125
120
120
123
122
120
117
114
112
106
100
105
109
112
110
104
104
110
119
128
132
127
115
101
100
113
130
136
133
129
129
125
116
108
112
124
133
132
124
114
110
110
111
116
122
115
108
113
128
136
132
120
114
113
116
116
115
117
121
117
110
109
107
108
105
102
103
110
119
128
131
130
125
114
107
111
118
127
129
126
122
119
117
117
120
122
122
121
117
115
113
110
107
107
125
119
114
121
129
134
129
117
112
113
115
113
112
118
126
128
122
115
108
108
107
105
105
111
120
127
127
122
116
113
108
104
106
114
121
118
113
110
119
126
124
116
109
109
114
118
117
109
101
99
117
120
121
124
126
122
118
114
115
120
119
117
114
115
120
125
124
120
115
114
117
118
118
118
120
121
115
108
102
105
107
107
109
112
114
113
108
110
118
124
121
112
111
113
117
117
112
105
98
98
115
122
126
125
122
118
115
116
119
123
121
117
114
111
111
114
121
123
120
117
117
118
121
117
115
113
112
111
109
113
118
122
125
122
116
106
102
107
114
114
113
113
119
122
117
110
107
108
108
110
129
130
126
122
119
117
118
121
123
123
117
111
109
109
109
111
118
123
123
119
114
113
115
115
114
117
122
128
129
127
127
131
134
132
119
107
101
105
109
110
112
117
123
121
108
103
106
115
116
113
140
129
122
119
118
117
118
121
126
125
115
104
106
113
117
120
121
122
123
120
118
116
118
120
121
124
131
136
134
129
125
125
128
130
121
113
106
105
105
107
114
119
122
111
99
99
113
119
110
98
132
125
120
121
123
123
119
120
124
123
116
108
108
118
128
130
126
122
120
120
124
130
129
122
120
120
121
122
121
119
118
118
116
118
117
117
113
109
107
110
117
121
118
105
98
104
115
117
99
82
115
115
119
125
130
128
125
121
119
119
120
119
119
121
124
127
127
123
119
118
123
129
126
118
107
104
106
108
111
118
121
121
115
110
110
115
116
115
113
115
120
122
117
107
104
108
115
114
100
86
106
111
117
124
130
130
128
123
117
118
122
127
126
119
113
113
122
124
121
115
109
109
108
105
102
103
106
110
112
118
125
126
118
109
107
111
114
117
118
120
119
116
111
108
108
110
114
114
113
107
111
113
117
124
128
128
129
126
122
119
118
120
124
120
109
104
112
123
124
115
104
96
100
106
112
116
119
120
121
124
128
128
122
116
110
110
112
116
121
122
113
105
103
107
111
112
113
114
117
119
119
117
118
123
124
124
130
135
134
122
109
108
116
120
115
107
111
118
121
115
109
106
112
118
123
124
121
121
122
129
135
130
123
118
114
110
109
112
121
123
112
100
100
108
113
116
114
113
117
116
129
121
116
115
117
120
132
143
144
128
112
108
114
118
117
113
113
117
116
114
116
123
127
125
123
118
114
111
118
126
131
128
121
117
117
114
109
109
117
125
124
117
111
112
113
112
111
111
114
113
130
120
110
105
107
115
125
134
139
134
128
123
121
117
111
111
115
117
115
113
116
123
127
124
117
111
111
110
112
116
119
119
119
120
123
119
112
106
111
123
134
137
128
116
109
105
107
111
114
111
121
117
111
108
109
109
108
111
121
132
136
133
127
121
113
109
111
117
118
114
112
114
119
123
119
116
115
118
115
113
113
117
122
124
126
122
112
104
104
114
129
136
129
116
108
107
110
113
114
110
106
107
112
122
126
116
103
101
109
121
123
121
124
127
124
115
111
115
120
116
111
111
117
123
120
116
115
119
116
112
111
116
125
129
126
118
109
102
102
109
116
117
114
110
110
115
116
114
112
111
99
100
113
133
142
135
123
115
113
109
104
106
117
126
130
121
115
114
117
116
114
113
116
117
114
114
113
112
113
112
111
115
124
127
125
115
107
104
110
114
114
106
102
106
111
115
118
115
115
121
110
106
115
132
144
147
141
130
114
104
101
108
119
124
123
119
116
111
111
114
116
116
114
112
113
115
116
114
114
114
114
113
114
118
121
119
114
113
119
123
120
113
108
108
110
112
115
117
121
127
119
117
119
125
134
142
140
126
112
105
112
121
124
122
119
117
115
111
109
115
120
119
114
115
124
131
131
125
124
126
125
117
111
111
116
118
116
114
118
122
123
122
123
117
111
110
113
118
121
120
114
119
121
119
120
125
125
120
111
110
115
118
118
120
124
127
121
114
115
120
125
126
125
128
133
133
130
125
124
128
127
123
116
110
107
105
105
110
112
111
113
118
121
118
113
111
113
115
114
110
106
115
117
114
110
114
121
120
117
111
110
109
112
118
124
128
122
117
118
122
127
132
136
134
129
121
116
115
113
112
110
113
116
116
109
104
102
102
100
100
107
115
118
114
111
109
111
108
107
104
115
120
116
110
107
114
120
121
114
110
112
117
117
117
112
112
109
109
112
117
123
131
137
130
117
110
112
112
106
96
90
97
108
116
121
121
114
104
96
100
112
122
120
112
103
104
108
107
107
104
124
128
122
115
111
114
116
108
100
102
116
132
135
121
106
98
101
108
112
116
120
126
126
117
108
108
111
111
105
99
100
103
107
114
124
132
122
105
95
103
120
130
123
110
103
103
108
110
108
105
125
133
130
124
118
114
108
98
94
103
120
136
140
129
111
98
102
111
120
124
124
122
115
108
109
112
113
108
106
113
124
124
114
108
116
124
118
104
99
109
123
126
116
105
107
110
113
111
108
107
124
129
129
123
118
112
111
108
107
113
120
128
131
126
112
101
103
113
123
127
127
119
110
107
110
118
116
110
106
112
125
124
114
107
110
118
115
109
110
115
120
115
103
98
107
120
119
112
108
110
122
126
123
116
108
109
115
120
123
121
120
119
120
118
114
109
112
113
116
121
124
120
113
108
112
120
124
119
113
111
113
113
110
107
112
120
125
125
120
117
115
109
99
97
107
118
120
116
113
112
121
122
120
110
103
107
115
120
118
115
117
120
118
115
117
123
126
115
110
112
121
123
115
108
110
118
124
122
118
119
119
114
109
105
112
124
136
136
127
116
111
110
110
111
111
113
115
117
118
115
120
118
119
115
112
115
116
110
104
105
117
129
123
115
117
127
132
124
116
116
124
122
112
105
107
112
110
107
112
124
133
127
111
101
108
121
136
137
127
114
109
112
122
127
122
110
103
103
109
111
120
116
118
122
128
128
119
106
100
108
127
135
126
115
113
121
124
123
123
126
128
122
111
104
105
105
97
92
101
120
133
128
114
102
105
113
124
132
128
117
111
112
121
129
125
113
100
94
98
106
121
116
116
122
133
130
116
102
102
117
131
132
121
115
116
119
117
114
117
124
128
124
114
107
107
106
103
101
105
115
122
125
120
114
109
111
117
124
128
125
116
110
108
112
119
119
113
105
106
108
122
118
116
118
124
118
103
95
103
120
128
124
118
120
123
123
114
106
107
115
125
125
119
113
111
114
118
119
117
115
116
119
121
122
120
115
113
115
119
122
116
107
99
99
112
122
127
124
117
113
117
121
119
121
123
118
110
107
113
124
127
120
114
113
120
122
119
122
129
135
135
131
128
128
127
124
122
124
124
121
119
122
131
135
128
119
118
126
136
136
128
121
118
118
118
112
110
113
123
132
115
114
113
117
116
114
105
102
110
122
130
133
129
122
120
114
112
118
124
129
128
128
128
131
132
133
131
132
128
121
117
121
133
143
137
127
123
129
136
134
124
114
114
118
121
120
121
124
127
125
115
110
110
115
119
116
108
103
109
120
131
137
136
132
127
122
121
121
121
118
118
121
127
131
131
127
124
125
125
121
117
119
124
130
130
125
124
127
131
127
119
114
114
118
122
124
125
122
118
118
115
107
108
118
129
129
116
110
111
120
128
130
129
131
131
135
134
128
119
113
112
119
127
131
127
118
112
108
111
113
116
117
118
119
120
120
125
129
130
126
122
123
128
130
124
117
113
111
109
112
116
108
111
127
140
138
123
109
109
118
127
128
127
127
130
135
135
127
117
110
112
119
126
128
124
119
113
111
108
110
113
118
120
118
115
116
122
127
129
127
126
131
142
142
128
112
105
108
112
119
121
119
123
135
140
133
112
101
107
122
134
137
132
126
122
122
122
118
112
112
112
116
118
117
120
125
133
134
127
120
120
126
128
123
113
110
114
121
120
116
116
125
139
141
131
114
108
112
124
131
122
124
129
132
127
116
104
101
110
124
136
140
136
126
117
107
109
113
114
114
113
113
113
113
116
126
137
141
136
131
133
137
135
125
114
112
114
116
109
104
105
112
121
123
119
113
114
122
131
131
113
117
121
119
112
106
107
113
121
124
122
125
128
126
118
107
107
116
123
122
117
116
122
125
122
118
115
116
120
127
134
138
134
128
124
127
126
118
108
104
107
112
109
103
104
111
119
122
123
121
105
112
115
114
109
106
110
119
124
119
111
107
116
127
127
118
110
114
124
125
122
120
126
130
126
114
104
101
106
114
122
128
129
130
132
134
132
120
112
110
115
113
108
105
110
119
122
118
110
110
112
113
116
119
114
109
110
118
125
121
114
109
116
126
133
125
110
101
106
116
123
122
121
121
120
119
117
114
113
111
111
116
124
130
132
129
123
118
114
113
113
113
116
123
131
132
122
111
104
110
123
122
124
120
114
110
112
121
127
128
124
123
122
124
126
121
106
93
90
105
120
125
120
115
115
122
131
133
126
115
110
111
120
126
126
121
116
116
116
112
109
111
121
135
141
132
116
104
103
114
126
129
129
122
114
116
124
134
133
127
124
125
122
117
114
116
113
107
102
109
122
129
126
118
117
125
134
138
133
122
114
113
118
122
123
119
119
123
125
120
114
115
122
130
128
118
107
104
110
121
115
128
129
120
115
119
134
138
131
118
116
118
118
111
109
116
125
128
126
125
126
127
125
120
123
128
135
137
130
123
118
121
122
123
122
118
121
130
133
129
124
121
118
117
111
107
108
114
122
125
106
118
120
113
109
113
124
126
121
118
118
119
115
107
109
118
131
134
129
124
120
117
115
115
122
128
131
128
120
117
118
123
127
126
121
116
119
126
129
126
119
112
110
104
102
105
114
123
123
121
107
115
114
110
107
109
112
113
117
125
132
129
118
109
112
121
131
127
119
115
112
109
108
111
116
120
120
116
113
114
118
125
131
130
123
115
115
120
123
117
110
107
108
109
107
108
116
121
116
110
116
115
114
115
117
119
118
114
116
122
129
128
120
113
117
122
125
124
120
118
119
116
111
109
113
114
113
112
114
119
125
127
133
132
126
118
117
121
123
117
113
113
117
120
120
118
116
117
110
103
119
114
117
125
129
129
125
119
114
112
111
113
117
120
122
120
118
118
121
125
124
119
112
109
111
115
117
119
122
125
127
125
126
126
122
119
120
122
125
124
122
120
120
120
118
115
113
114
115
114
110
105
112
123
127
124
117
113
112
106
101
103
111
119
120
114
107
109
113
120
119
115
109
106
107
115
123
127
126
121
116
114
114
113
114
117
120
122
122
118
116
116
112
110
106
104
109
115
124
129
99
92
96
107
111
109
103
105
111
114
113
109
109
112
112
106
104
105
105
108
109
109
107
104
101
105
119
125
122
113
107
111
116
116
116
118
123
122
115
106
102
105
113
110
109
110
112
121
128
130
106
98
93
97
102
103
102
103
113
125
129
121
112
109
110
111
108
106
101
101
105
106
108
107
101
103
110
119
117
111
106
110
118
124
125
126
128
124
115
106
102
108
114
122
125
126
125
121
117
116
126
121
112
109
108
107
104
105
111
125
129
123
116
116
123
126
120
109
102
99
101
104
107
112
116
119
121
123
119
111
106
107
113
119
122
119
115
117
120
122
120
113
113
118
125
128
124
114
105
102
133
133
127
121
115
111
108
110
116
121
120
117
118
126
134
135
123
112
105
104
105
106
108
113
122
132
132
123
116
109
105
105
110
115
115
105
96
104
121
138
134
119
104
105
110
115
116
109
100
101
125
124
121
118
115
113
117
122
125
123
116
110
116
124
128
124
119
116
115
116
116
114
111
112
118
123
123
117
110
107
107
109
114
119
117
106
97
100
115
127
126
116
108
105
106
108
112
109
109
112
122
116
111
108
108
113
123
135
138
126
113
105
108
112
111
110
116
124
128
124
118
117
111
110
110
114
116
112
110
110
111
113
115
119
121
117
110
106
105
102
103
111
120
123
118
111
109
110
112
116
130
123
116
111
111
113
120
132
137
126
112
102
102
102
102
103
114
126
131
123
114
110
106
107
112
119
124
123
118
114
114
113
112
114
119
120
120
114
104
92
92
109
125
128
121
111
109
110
111
110
131
129
126
125
122
116
114
117
124
123
113
104
103
106
109
107
112
118
121
118
112
106
104
108
118
130
134
128
118
113
115
114
112
111
114
119
124
120
113
104
105
113
119
115
105
105
115
118
110
101
118
119
125
133
136
128
115
109
114
119
115
108
107
111
116
116
112
111
113
115
115
114
111
112
120
131
133
122
112
111
118
124
119
112
109
114
121
121
117
115
116
117
112
97
88
99
117
127
114
97
105
109
119
131
139
136
126
117
115
119
119
117
113
115
118
121
118
115
112
114
122
126
122
116
117
122
122
113
105
107
119
127
125
114
108
109
113
117
116
115
115
114
108
98
91
99
114
122
113
100
110
112
118
126
132
134
133
127
122
121
124
124
121
117
119
124
126
120
112
112
118
122
121
115
113
118
119
112
107
106
114
124
124
117
110
106
109
108
107
106
107
108
106
103
101
104
110
115
114
109
119
120
120
123
126
128
130
128
127
123
120
118
118
118
119
123
126
123
114
105
101
105
108
109
112
117
123
120
114
109
112
116
119
117
113
109
106
104
106
109
108
104
104
105
108
110
114
117
117
118
118
114
115
117
117
117
121
130
131
121
110
107
110
113
112
115
123
127
119
105
95
94
99
107
114
117
120
120
120
122
122
118
116
117
115
110
105
102
109
116
116
110
105
107
113
117
121
122
120
117
120
107
102
103
105
108
116
128
131
123
113
110
110
107
102
105
120
131
131
121
111
109
111
116
117
115
112
111
117
124
124
118
112
113
115
111
104
100
109
120
125
118
114
110
110
111
115
122
123
118
128
111
101
100
103
107
110
117
125
130
133
133
125
113
103
106
119
131
135
134
133
131
129
124
117
111
108
108
111
114
112
108
110
111
116
113
103
98
105
117
124
122
117
110
105
101
105
114
120
121
130
118
110
113
118
115
108
103
113
129
143
144
136
128
121
118
119
121
124
130
137
139
133
122
110
107
110
114
110
104
102
107
114
121
123
116
104
98
103
110
119
118
112
109
107
105
107
111
116
119
118
111
112
124
132
127
110
101
107
121
130
129
129
132
137
132
123
117
117
122
127
128
123
113
103
106
112
117
112
105
104
113
125
133
130
121
108
102
105
111
116
113
113
116
119
120
117
113
113
116
106
99
103
119
129
126
118
109
110
113
115
116
120
126
132
129
125
124
126
127
126
121
116
111
108
109
113
113
112
111
110
115
126
134
133
123
111
104
108
112
115
115
122
131
133
128
120
116
116
120
105
98
101
114
122
122
118
114
115
118
122
125
121
118
115
116
121
126
129
129
127
120
115
112
116
118
117
115
115
115
113
113
118
124
128
121
109
104
106
111
117
122
128
131
126
120
120
122
125
126
112
112
119
125
125
123
117
113
116
126
137
137
127
115
109
111
115
119
121
126
124
119
113
111
116
124
126
123
119
117
114
115
119
121
115
103
94
94
104
111
116
119
123
119
116
116
122
129
127
122
116
125
131
131
131
126
119
113
113
123
128
125
116
111
113
119
120
118
116
119
120
118
113
111
115
121
124
124
119
115
117
123
129
122
104
83
79
92
107
112
110
108
110
114
119
123
124
120
116
110
123
127
125
117
116
120
121
117
111
110
112
108
104
110
115
127
128
123
120
116
115
118
120
121
119
119
122
122
115
108
108
122
132
129
109
88
84
95
110
113
108
101
102
111
123
127
119
108
101
102
130
126
110
93
93
106
117
116
109
108
111
112
112
113
115
119
124
125
123
117
117
122
132
134
126
121
120
118
110
101
99
111
125
130
124
116
108
107
111
113
112
109
104
106
112
114
113
105
99
100
127
120
107
95
96
104
107
106
105
111
119
124
124
120
115
116
118
121
121
120
121
127
135
133
126
119
112
106
100
100
106
114
118
125
131
132
123
107
102
108
119
119
109
101
100
104
111
111
108
103
123
121
119
120
119
115
106
99
102
111
121
126
127
126
122
114
112
113
117
120
124
125
125
121
116
111
104
94
97
110
126
126
116
110
115
121
117
101
94
105
120
123
111
102
104
110
115
112
109
110
122
124
126
130
129
121
112
101
102
107
114
118
126
130
125
112
104
108
115
121
124
121
116
113
113
111
106
100
104
120
134
129
112
98
99
107
109
103
100
108
115
114
110
108
115
119
116
109
108
116
120
120
120
117
118
116
114
110
106
104
104
114
124
128
123
111
106
108
115
123
123
118
113
112
117
120
119
114
115
122
129
123
109
97
100
109
115
116
113
115
112
109
110
113
118
120
115
111
113
117
107
110
112
109
106
111
116
113
107
100
102
113
120
124
122
119
114
112
117
126
132
124
113
110
116
124
122
115
114
120
125
120
110
104
111
120
129
130
125
118
113
112
118
120
115
111
114
122
126
116
103
110
119
117
113
114
117
114
107
101
108
115
118
120
121
121
117
114
123
137
142
128
107
98
107
115
111
103
104
116
123
119
111
106
112
126
135
136
129
117
112
115
122
124
116
106
106
117
122
112
112
123
132
129
124
122
118
115
110
109
112
116
117
119
120
119
114
111
122
138
142
126
103
88
92
102
103
100
103
114
119
118
110
107
109
117
125
130
126
119
112
113
119
122
117
107
99
99
105
107
121
134
137
130
122
118
117
115
115
117
115
114
114
118
121
119
109
106
114
126
134
126
106
92
92
102
111
116
114
113
115
117
116
109
105
102
106
114
118
120
116
112
110
115
119
114
105
96
97
103
116
126
127
118
111
109
111
114
117
120
118
115
114
117
119
114
106
106
113
124
131
127
117
107
104
111
122
126
120
111
111
117
125
121
112
102
99
101
106
112
114
110
106
110
118
122
121
112
103
100
105
104
112
119
118
111
106
110
119
126
129
124
115
108
103
105
112
124
131
131
126
122
124
127
130
126
121
121
125
130
128
123
117
122
125
127
127
131
133
125
115
108
113
120
121
112
110
116
126
130
113
112
114
116
113
108
106
107
112
118
123
122
115
108
104
107
117
126
130
128
125
122
124
127
128
127
129
129
128
128
124
121
125
133
134
128
122
121
124
123
119
115
115
120
120
120
122
131
133
128
121
121
122
121
117
116
115
111
113
119
123
123
121
118
115
120
128
130
131
127
125
125
127
126
123
122
125
130
132
129
129
132
137
141
136
126
119
116
119
121
123
125
127
124
126
130
133
131
123
119
123
121
122
128
131
130
126
120
119
121
121
121
119
118
124
130
135
133
131
127
125
126
128
126
119
115
115
120
124
127
129
134
138
138
130
123
124
127
128
128
128
131
131
129
127
125
121
117
107
110
117
114
121
130
138
135
124
116
117
119
119
115
111
116
121
127
130
128
126
124
122
125
127
125
118
114
114
114
118
120
120
124
125
123
119
120
128
134
135
135
132
130
131
128
118
109
102
104
108
114
121
119
122
130
131
120
109
104
107
116
119
119
118
117
117
114
113
115
115
115
119
121
123
120
117
120
126
131
128
124
119
118
117
113
112
115
124
129
129
125
120
125
129
127
116
104
100
110
125
133
125
124
124
125
115
106
103
104
110
117
122
128
130
124
115
106
105
109
112
114
117
117
116
113
114
121
133
141
140
135
132
128
125
120
115
118
119
120
115
112
117
121
128
127
118
109
108
118
135
143
121
122
121
115
107
105
112
121
126
125
123
124
127
123
115
107
108
116
120
120
119
116
112
109
111
117
124
130
133
136
139
138
134
130
131
132
130
124
117
114
117
120
121
121
119
117
116
118
122
128
110
114
115
113
107
106
116
130
135
129
120
113
115
118
120
117
118
121
126
127
123
118
114
115
120
120
122
122
125
126
128
131
132
131
131
131
134
135
134
127
118
114
110
112
119
127
122
117
115
117
105
111
117
119
112
106
110
124
135
132
122
111
112
117
124
124
122
120
122
125
123
120
118
122
128
128
127
127
125
119
114
116
121
120
115
112
121
134
137
127
113
101
103
109
124
131
131
128
123
121
112
118
125
121
112
107
109
123
135
135
130
122
119
120
124
125
120
114
110
114
119
119
120
120
120
121
124
128
127
122
117
115
118
114
106
101
109
122
129
122
109
100
107
120
128
130
130
130
128
125
121
128
128
120
110
110
122
134
135
133
128
127
126
121
120
119
116
111
107
110
116
118
119
119
117
117
120
126
128
128
126
124
125
121
113
106
110
119
124
118
111
113
121
126
124
115
116
121
124
123
125
132
126
112
108
117
134
141
133
118
113
115
117
116
113
114
114
114
111
113
115
117
118
119
121
125
127
126
124
123
127
128
130
124
118
111
114
120
122
117
112
117
121
121
111
103
104
110
116
116
124
130
123
109
104
111
127
130
123
113
104
101
101
108
111
117
118
117
114
113
112
111
113
115
122
127
129
123
114
111
118
129
133
128
118
112
113
120
119
113
108
109
112
113
107
102
103
110
115
114
119
122
118
110
99
98
105
114
121
119
112
101
98
101
113
119
122
121
118
117
115
113
110
112
117
118
117
110
104
107
117
131
138
133
120
113
112
114
114
109
103
104
111
116
117
113
110
109
110
111
107
112
114
109
97
88
92
106
120
125
120
108
102
103
112
119
125
128
133
133
131
123
118
116
114
111
106
102
104
112
124
137
145
143
131
118
114
114
114
112
111
113
118
122
123
120
114
109
103
108
103
109
114
113
103
95
99
110
118
118
115
111
111
112
113
116
120
127
136
139
135
129
121
118
116
113
110
112
116
121
126
134
140
140
132
120
115
115
117
119
121
121
119
116
113
111
111
110
108
111
109
107
112
116
117
113
110
109
109
107
105
107
111
113
114
114
115
116
118
118
120
120
118
114
111
111
117
125
127
124
120
120
122
122
118
116
115
114
115
116
117
116
111
103
96
98
108
117
122
125
113
104
103
111
118
119
112
107
103
104
104
107
109
111
114
116
115
114
105
102
105
110
114
108
98
96
105
118
123
120
113
109
110
112
116
115
117
117
115
108
104
102
100
100
99
105
115
123
129
128
116
110
107
107
109
108
106
104
107
111
113
112
109
110
114
120
122
117
109
102
104
111
116
109
96
87
92
104
113
116
111
108
111
115
119
118
119
117
117
110
102
96
97
103
114
123
125
121
116
115
124
127
123
111
104
101
102
109
114
119
118
115
113
115
121
124
123
120
114
113
114
117
119
115
110
104
103
110
116
117
113
113
114
119
119
111
104
108
116
119
111
101
98
105
118
125
122
113
103
105
129
135
129
117
105
104
112
123
124
121
115
114
119
126
126
121
112
113
114
116
118
119
120
120
121
119
119
121
123
123
120
119
123
125
118
102
89
96
113
126
124
113
103
103
107
111
116
114
112
115
127
124
117
110
107
113
124
134
132
121
108
107
118
125
122
111
104
105
109
113
117
120
120
119
116
116
118
119
121
122
122
123
127
129
123
108
95
99
110
123
128
123
116
107
101
103
113
123
124
122
117
111
105
106
109
113
123
132
131
122
108
104
109
114
110
103
103
107
108
110
114
120
120
114
107
107
108
107
108
110
114
115
117
120
123
120
114
110
109
111
114
119
126
122
111
107
109
118
118
114
115
112
110
111
111
112
114
121
127
124
114
106
104
103
101
101
106
110
109
110
112
118
116
108
104
106
108
105
99
99
105
107
108
110
117
124
126
119
110
100
101
112
126
128
119
108
104
105
105
105
112
115
119
123
121
117
113
115
125
125
120
109
103
101
101
103
109
113
112
111
112
111
107
104
104
109
111
108
99
99
106
110
109
108
110
114
120
117
111
103
102
111
121
122
114
106
104
108
108
106
105
108
116
123
126
123
120
121
125
124
119
109
103
105
106
110
114
117
116
117
114
110
103
103
108
116
120
111
103
104
115
122
119
109
102
100
106
112
113
107
106
112
117
115
103
100
105
115
120
121
103
103
107
115
123
125
125
125
126
124
117
109
105
109
117
123
122
120
120
121
120
118
110
110
117
123
123
115
108
110
118
123
118
108
99
99
105
110
110
105
105
109
116
114
103
99
106
115
122
126
112
112
113
115
118
116
118
120
123
124
120
117
113
115
121
129
125
117
114
118
124
124
121
116
116
121
123
119
113
112
116
114
113
109
109
112
113
110
105
102
104
109
116
116
111
108
110
114
117
122
122
121
120
121
118
113
110
113
120
126
127
124
120
118
122
126
123
117
110
111
118
123
119
110
108
110
117
118
113
111
109
110
111
116
123
125
120
108
103
104
110
115
117
117
117
120
121
118
114
113
119
115
117
119
118
112
108
110
118
124
129
127
121
115
111
115
121
121
116
110
108
110
109
105
102
102
104
106
107
109
109
109
111
117
123
122
115
105
103
108
115
117
117
116
117
122
126
124
116
108
112
106
108
112
112
107
103
105
110
114
121
123
120
109
100
104
118
129
127
116
108
104
107
113
114
107
99
98
103
111
112
108
108
111
113
109
103
102
104
109
111
112
114
114
114
112
115
121
119
113
116
110
111
114
110
103
98
100
104
109
115
119
118
110
102
105
117
126
128
120
115
117
121
124
123
115
107
105
110
115
113
108
104
104
105
102
101
101
105
108
107
102
107
112
111
105
104
110
119
124
127
122
119
120
118
114
107
104
107
114
118
120
117
115
117
119
120
119
117
119
124
129
127
122
114
115
118
120
121
118
115
110
106
106
108
106
103
104
111
113
110
105
105
112
114
110
107
109
116
122
135
124
117
116
122
123
119
115
115
120
123
120
115
116
122
126
123
118
115
121
124
128
122
111
107
114
122
127
123
119
115
114
113
114
116
117
116
115
117
120
118
115
115
121
123
119
114
110
114
116
135
121
106
103
108
116
119
117
116
119
121
119
114
111
113
116
120
123
125
123
123
116
114
112
115
121
123
120
117
115
114
114
117
124
129
127
121
117
116
116
116
123
135
139
128
117
109
112
115
117
123
116
108
103
100
101
105
110
114
118
122
121
117
109
101
101
107
119
126
126
119
114
115
120
125
125
123
119
115
112
109
111
119
128
133
128
119
109
106
107
112
123
136
136
122
108
107
116
120
114
110
116
122
122
111
102
101
109
117
124
125
122
116
108
100
97
101
109
115
117
116
114
116
116
116
119
120
121
117
111
107
111
122
127
124
115
104
102
103
106
109
114
117
115
110
108
116
124
122
109
113
122
130
131
124
119
114
117
120
127
125
117
110
105
105
107
109
111
112
113
112
114
112
106
102
105
115
123
122
115
112
117
124
125
112
100
97
103
112
113
109
103
103
109
114
119
124
122
115
105
129
130
124
120
121
125
127
124
121
121
116
110
104
107
113
121
126
125
121
115
109
111
111
109
104
106
115
124
125
124
120
123
125
123
108
99
101
116
125
121
109
97
98
110
122
126
119
110
110
110
140
133
117
105
107
119
123
123
120
118
113
109
111
119
127
131
132
128
122
116
110
111
117
120
119
118
120
123
125
125
123
122
122
122
118
113
115
121
128
123
112
98
99
107
114
112
108
106
109
114
133
125
115
107
109
115
116
122
124
126
119
109
111
125
135
134
126
117
114
116
116
118
121
122
123
120
117
116
117
122
124
122
118
118
121
124
123
121
120
119
117
109
103
102
100
103
105
109
112
115
123
116
116
121
125
121
114
116
123
127
120
110
108
121
129
127
116
108
111
118
123
124
120
117
112
111
109
110
114
121
126
123
115
112
116
120
117
110
104
110
117
116
109
104
103
108
109
111
111
117
121
114
115
123
130
125
115
107
107
112
112
111
111
115
115
114
111
114
118
120
123
122
121
115
110
107
109
110
115
122
125
122
114
109
113
114
108
98
95
101
108
112
112
113
115
113
106
101
107
120
119
113
110
116
123
123
114
101
94
98
108
117
123
118
113
110
114
119
124
122
119
116
116
116
118
114
110
109
112
115
121
118
114
114
113
107
99
97
100
104
105
107
111
117
118
109
101
97
106
118
110
111
113
117
120
120
117
107
101
99
108
120
128
128
124
116
112
112
116
121
119
112
108
113
120
120
109
100
99
104
109
114
117
120
118
108
100
104
113
116
112
106
106
109
109
103
100
106
111
111
104
116
128
128
120
116
119
123
120
113
110
118
124
131
131
119
105
97
106
121
124
114
103
102
114
120
115
105
101
105
109
113
118
122
122
117
113
115
120
120
114
107
103
99
97
99
102
110
114
109
107
125
136
129
114
111
121
133
132
117
108
106
117
127
128
118
104
97
107
120
126
117
103
97
105
119
127
126
121
116
113
114
118
121
123
125
121
117
113
110
109
107
103
101
99
100
102
106
110
111
108
123
128
118
108
106
122
134
133
120
106
102
108
117
118
116
112
110
113
118
121
115
105
99
102
116
130
134
127
119
113
115
119
120
119
116
111
104
98
98
105
107
106
107
107
108
103
97
103
107
99
110
116
112
106
109
122
133
132
123
113
106
105
105
106
108
112
118
120
119
115
113
106
103
105
115
124
124
115
107
105
114
121
121
115
106
100
93
91
96
103
110
113
114
117
113
105
97
95
99
107
107
115
118
111
105
106
115
120
119
116
116
118
117
113
112
115
121
122
121
119
119
120
123
126
123
118
116
120
127
129
125
123
128
134
136
132
129
129
125
112
107
115
131
135
125
115
116
122
122
107
107
113
115
111
110
119
126
129
124
117
113
112
115
120
129
131
124
119
115
117
121
122
120
118
119
117
118
121
125
124
123
124
130
133
129
120
116
117
120
122
123
127
131
128
122
119
121
124
123
119
120
121
118
114
122
131
136
132
125
117
112
112
114
119
127
130
126
121
121
126
127
125
120
117
119
124
127
128
126
129
132
136
138
132
126
119
112
113
117
123
130
128
123
119
121
125
127
122
119
125
127
127
119
117
126
132
135
132
123
116
110
111
113
115
116
119
123
128
130
129
128
124
120
117
118
123
128
129
129
131
135
140
137
128
123
121
120
120
119
120
118
113
109
113
122
125
125
118
115
118
123
121
118
112
115
121
126
128
121
112
104
109
113
113
109
109
116
127
131
130
126
123
120
115
114
116
122
128
129
130
131
127
123
120
121
126
131
131
125
115
107
103
106
114
121
122
120
117
114
112
114
113
112
109
108
110
118
124
120
112
108
112
118
120
113
108
110
118
125
127
126
125
121
115
114
117
122
127
130
128
122
117
114
117
122
129
134
133
126
117
112
113
120
125
125
122
120
122
120
115
113
112
112
111
111
116
119
121
118
116
116
118
122
122
121
118
115
114
117
121
123
121
116
113
117
124
129
130
129
126
120
117
119
125
131
131
132
131
129
127
127
131
135
137
132
126
122
122
122
123
117
113
112
113
118
124
125
122
120
120
120
118
115
119
123
129
125
120
117
118
117
112
108
111
121
131
131
129
124
119
119
123
129
134
134
134
133
134
133
131
129
131
134
135
131
126
121
118
118
120
116
112
109
109
115
123
125
125
123
124
122
115
109
111
122
132
136
132
126
121
116
110
111
120
129
134
132
126
115
110
115
124
130
130
126
125
134
140
135
125
116
116
118
121
121
123
123
122
121
111
111
113
111
107
106
113
123
128
128
126
120
114
108
111
118
127
135
137
131
125
120
119
125
131
132
132
128
125
116
111
114
123
124
115
110
116
131
138
129
115
105
105
107
106
112
122
135
141
137
106
111
119
120
113
107
109
113
121
125
124
119
114
111
112
116
119
125
129
126
122
121
123
132
131
124
116
120
124
124
121
122
125
120
113
106
109
121
126
121
113
109
109
106
102
106
121
137
146
141
114
119
121
119
112
108
108
110
110
114
116
116
114
112
112
114
114
114
115
116
117
118
122
124
121
112
105
112
122
131
131
127
125
123
116
110
109
112
114
113
114
117
120
112
105
104
117
133
136
129
128
130
120
110
105
106
109
109
108
109
112
114
113
111
111
111
107
105
109
112
117
119
119
118
111
106
106
112
121
129
131
128
126
122
117
114
112
114
111
112
112
115
118
116
112
110
115
119
122
121
134
131
120
105
101
104
108
111
110
111
112
112
111
110
112
112
108
107
111
113
118
119
117
109
103
105
114
121
123
126
127
127
126
121
117
116
117
120
119
114
110
108
113
118
120
117
115
115
118
116
121
126
122
111
101
100
105
114
122
123
118
111
110
113
115
113
110
111
114
117
117
116
114
111
107
111
117
123
127
125
125
125
124
121
118
120
122
125
123
116
113
109
114
118
120
120
114
110
107
110
104
113
121
115
100
89
95
112
128
131
122
115
111
112
114
111
112
115
120
120
115
110
112
119
123
122
120
121
124
123
122
122
121
120
120
122
122
117
113
112
115
117
115
112
112
113
113
107
98
102
104
113
119
114
101
92
96
111
124
127
121
116
112
109
108
109
113
118
122
119
111
107
111
123
131
127
121
117
120
122
121
120
118
121
122
121
115
110
106
108
114
119
114
106
103
108
113
108
103
106
119
117
117
115
112
109
109
110
112
114
111
109
105
101
103
108
115
119
118
113
109
108
111
117
121
120
119
119
119
122
123
122
124
123
120
115
111
109
110
113
114
115
112
107
107
111
118
120
119
121
128
119
114
115
119
122
118
111
106
104
106
107
103
101
102
109
116
117
114
108
106
108
110
108
110
113
117
120
121
122
122
123
124
123
118
111
108
113
119
121
115
109
107
108
113
118
122
123
125
125
123
119
115
115
118
120
120
115
111
106
106
108
110
105
102
106
112
116
114
110
107
108
109
111
112
115
118
120
121
122
120
118
121
124
120
113
109
111
119
122
114
105
103
108
115
118
115
112
111
112
115
119
118
113
110
115
124
126
120
110
106
109
113
110
99
94
103
117
122
118
111
110
112
119
121
117
118
118
119
121
119
115
119
125
124
115
106
106
113
114
109
102
101
109
113
112
108
102
99
103
116
121
117
110
110
115
128
134
125
112
103
106
113
112
100
94
102
118
125
121
114
114
121
124
121
112
108
113
120
121
116
114
120
128
129
116
103
102
108
112
110
109
111
114
112
111
110
108
106
108
116
117
114
111
112
116
125
128
120
111
104
105
114
116
111
105
109
115
114
110
112
118
124
124
115
108
105
109
112
115
115
115
120
128
126
117
107
105
109
114
118
121
124
121
113
111
116
122
120
113
116
117
116
115
114
112
109
109
111
113
112
113
119
123
120
117
113
107
100
98
109
120
124
120
113
110
110
107
103
106
113
116
117
118
119
115
112
111
112
114
120
124
129
125
113
107
110
119
118
111
115
121
124
121
117
109
102
102
110
119
124
124
122
123
123
122
117
107
96
96
109
119
121
116
112
113
113
106
99
102
113
119
119
116
113
110
112
111
111
111
112
118
123
124
115
106
101
103
106
106
120
127
126
121
116
114
113
114
118
122
124
122
119
119
122
128
130
120
110
105
111
118
119
110
104
104
106
104
99
103
114
123
128
125
115
105
102
103
108
107
106
110
120
124
119
108
100
100
103
109
117
119
118
112
112
115
122
125
125
121
116
109
106
111
121
132
139
136
127
116
113
112
109
107
102
101
103
103
103
108
115
121
124
122
110
100
96
101
107
106
102
106
116
123
120
111
105
105
111
119
107
110
109
105
102
105
113
124
126
122
110
100
99
109
120
131
136
137
132
121
113
105
103
106
112
112
111
110
112
114
115
112
105
105
104
102
105
110
111
108
104
105
114
120
118
112
109
109
114
121
113
112
110
106
101
98
102
113
123
124
116
105
104
111
119
121
120
119
120
119
116
107
103
107
113
117
118
118
121
124
119
106
94
96
107
117
121
119
114
111
111
110
115
118
118
117
115
110
111
117
126
121
116
113
113
111
109
112
119
126
127
119
112
112
116
117
113
110
112
117
123
119
111
106
106
110
116
119
121
123
118
108
102
106
119
128
128
121
115
113
118
118
117
117
118
121
119
112
106
105
130
123
119
122
130
131
124
115
116
123
130
129
120
114
112
115
114
115
114
116
121
122
116
109
104
103
105
107
109
110
111
110
111
112
118
122
123
120
116
113
115
116
118
116
117
118
118
113
108
103
117
118
122
131
136
134
126
116
109
109
117
122
120
112
106
105
112
115
116
111
107
107
111
118
117
110
100
98
100
107
111
111
112
112
112
111
115
119
116
111
102
104
109
115
116
111
111
111
111
109
107
117
129
135
133
124
121
116
108
100
101
108
115
110
102
99
106
113
111
101
93
96
107
121
125
117
107
104
110
119
120
114
108
109
113
115
115
116
115
109
98
91
103
114
119
113
108
108
114
115
112
119
126
127
122
120
122
124
117
106
100
104
107
107
103
106
112
114
110
102
96
100
109
112
114
114
115
118
124
130
128
116
105
105
113
117
116
113
112
113
107
101
105
114
121
122
115
112
116
118
129
123
115
109
109
119
130
130
122
111
103
100
98
97
102
110
118
120
116
112
111
112
111
106
104
112
118
125
127
130
126
114
103
104
112
119
117
110
112
116
117
115
112
116
119
119
117
117
119
119
141
129
113
102
103
116
126
126
114
103
100
98
96
95
96
99
106
114
116
114
111
110
111
113
114
116
118
120
123
124
118
109
104
109
120
124
122
118
116
117
116
116
117
116
109
104
107
115
123
118
125
127
122
112
105
108
113
116
110
103
99
101
106
108
102
95
92
98
104
103
99
102
113
123
124
118
115
118
120
114
106
99
104
114
126
130
128
123
121
115
112
113
116
114
105
96
100
112
120
112
102
118
129
124
114
105
105
115
118
116
111
111
118
122
118
106
98
97
96
92
93
104
117
124
118
111
112
121
122
112
101
98
104
115
123
127
127
124
121
115
111
112
111
108
105
105
107
112
111
103
102
118
127
127
119
112
110
116
124
127
123
117
114
117
118
118
117
114
105
96
99
112
121
120
111
107
115
127
130
120
109
102
104
106
108
115
122
122
119
115
112
111
111
111
109
111
112
114
111
104
119
122
121
120
122
120
116
116
118
121
117
109
104
106
111
121
129
126
118
111
110
117
121
119
114
114
118
128
131
129
122
112
104
103
102
105
113
119
119
114
110
108
111
114
112
110
107
110
114
117
127
126
123
122
123
122
115
115
114
114
107
99
100
111
122
124
124
119
119
117
119
118
117
116
117
118
119
122
126
129
124
113
105
104
106
104
109
117
121
119
111
106
109
114
112
107
102
107
115
121
121
125
127
128
123
117
114
120
127
125
109
95
101
121
135
130
114
104
109
120
126
120
112
109
113
117
119
119
120
120
116
109
104
105
108
108
110
116
121
122
116
111
109
110
109
106
107
110
111
112
116
116
120
121
118
114
115
127
139
137
118
100
103
119
131
127
112
105
110
121
129
125
116
110
110
116
122
123
120
114
105
102
103
107
110
112
111
112
115
117
117
113
110
106
105
108
112
112
107
103
119
113
105
105
111
118
121
124
128
127
120
112
107
109
114
115
116
117
119
119
123
125
125
122
120
122
128
131
121
109
99
99
108
116
121
118
110
102
99
102
106
109
108
106
104
107
109
110
109
110
120
113
103
102
113
123
122
113
110
115
122
125
117
106
103
110
117
124
121
113
112
116
121
126
125
123
124
122
114
102
94
97
114
128
127
115
100
92
94
99
101
102
104
109
108
106
99
98
105
114
116
118
120
123
127
124
117
109
111
122
130
131
123
114
110
111
115
113
113
109
106
105
109
115
118
119
113
108
102
97
95
103
118
130
126
107
91
91
101
111
110
103
103
108
112
106
101
94
98
108
108
125
138
140
127
114
110
115
125
130
130
125
123
122
119
111
104
101
105
110
110
107
105
108
116
119
116
113
109
107
108
112
122
129
126
110
98
100
110
118
115
107
101
100
106
108
105
100
100
106
104
118
130
128
113
102
107
122
128
126
118
117
120
120
116
109
105
106
109
113
113
116
115
118
121
125
126
125
124
123
124
126
127
128
128
125
122
113
108
108
109
106
100
95
98
104
109
109
110
112
97
99
107
108
104
105
116
125
127
120
115
116
119
113
106
108
118
125
123
113
111
116
121
124
123
123
125
124
122
124
128
128
126
125
129
135
131
116
104
99
101
105
104
103
103
104
106
108
112
114
94
94
102
113
119
122
124
125
125
123
122
121
115
105
100
109
125
134
124
112
101
104
110
117
120
121
118
113
110
115
120
123
121
116
117
121
122
115
106
101
103
107
110
113
113
110
106
105
107
111
126
128
129
123
109
100
105
114
115
110
104
109
118
124
126
125
121
118
121
125
129
128
121
120
123
129
128
125
124
127
128
128
129
130
129
122
118
120
129
128
120
113
118
133
137
126
116
117
121
120
109
110
113
114
112
116
122
127
126
120
115
114
118
124
131
136
131
118
110
115
127
131
126
119
119
125
128
127
123
123
124
124
123
123
121
121
119
125
129
128
123
118
122
131
132
121
114
112
116
120
110
106
104
104
112
126
139
140
133
125
122
120
118
117
121
125
124
115
111
114
124
130
126
119
117
121
125
125
120
118
119
122
124
123
121
121
120
123
123
122
122
119
118
117
120
119
117
116
113
117
124
122
112
102
101
116
133
137
130
120
117
118
119
119
113
108
106
108
114
119
124
124
122
120
118
118
121
123
121
118
118
122
124
124
120
120
119
119
117
117
112
107
107
109
114
121
122
121
118
120
131
135
121
102
92
99
113
124
125
117
108
110
120
123
117
102
96
102
115
123
124
121
121
122
118
116
118
123
127
126
124
121
120
121
119
120
120
123
121
118
113
107
106
111
118
125
125
122
121
121
122
126
117
104
98
101
110
119
122
117
110
111
118
123
119
109
102
105
115
122
126
125
124
123
119
117
117
122
127
127
124
120
117
116
120
124
129
133
135
130
123
117
117
123
131
132
127
121
120
117
114
113
114
113
116
117
117
116
119
120
122
119
116
115
117
117
117
114
113
117
123
125
124
122
121
121
122
123
125
123
120
116
114
118
126
132
135
137
140
140
134
127
125
131
137
138
132
123
117
110
116
112
114
119
127
127
121
113
109
118
126
127
117
108
111
122
129
123
116
113
118
120
120
119
121
125
128
127
122
115
107
107
115
126
131
129
126
128
135
137
132
125
124
130
135
138
133
126
120
114
120
116
113
116
120
123
120
111
106
111
123
129
122
111
111
119
128
127
121
117
117
119
118
117
119
122
126
125
119
107
102
109
124
136
131
117
110
111
118
120
118
117
121
125
125
123
125
127
129
124
113
112
111
113
117
120
120
111
106
106
114
121
122
117
113
116
121
123
123
124
121
122
125
125
123
120
117
118
116
108
107
119
134
140
129
116
108
108
107
108
113
118
124
117
106
103
112
125
132
128
107
107
112
118
122
120
117
111
104
105
108
113
114
114
113
113
114
118
122
124
123
124
130
135
133
122
114
115
118
119
118
121
127
131
126
118
112
109
107
108
119
132
127
111
91
89
105
123
131
130
108
109
112
118
120
115
106
100
101
107
112
113
111
110
110
111
110
114
119
121
122
124
129
135
132
121
111
115
124
130
126
118
113
115
119
118
114
110
108
118
128
133
125
109
96
99
113
126
132
131
117
113
110
110
107
101
95
92
101
114
124
124
117
113
112
112
111
111
116
119
124
126
125
119
112
105
107
116
128
136
131
120
112
111
114
114
113
112
117
123
128
121
117
112
115
118
127
130
133
135
120
115
108
102
100
99
97
99
107
117
125
125
124
121
119
116
112
112
116
120
126
127
120
108
92
90
104
122
136
139
135
127
121
114
114
114
115
120
128
131
128
119
113
116
124
131
129
130
131
129
115
114
109
109
110
112
114
112
112
114
118
121
126
129
124
115
111
109
112
114
114
115
115
109
99
101
114
131
138
136
130
125
120
115
115
118
122
123
125
129
129
123
114
110
116
121
125
124
118
110
114
115
120
121
121
121
121
119
114
111
109
116
125
130
123
111
104
104
105
101
95
94
104
118
123
124
125
127
128
124
118
110
106
108
117
124
124
118
110
112
120
121
114
103
99
108
115
113
103
91
121
121
123
125
122
119
118
116
113
111
110
112
117
117
113
108
105
105
107
102
92
88
98
116
131
128
119
113
113
114
112
107
105
109
119
123
119
113
105
105
110
112
110
103
104
111
117
110
100
96
129
124
121
120
116
112
109
110
110
113
113
111
108
104
105
108
112
115
117
114
108
102
101
108
116
118
113
109
110
116
122
125
125
125
121
117
113
115
117
113
110
107
109
115
125
131
129
119
112
115
130
124
119
116
115
111
108
108
113
120
122
116
110
105
104
109
113
114
117
119
119
112
107
108
116
125
129
127
122
125
133
139
138
130
118
110
109
114
122
122
113
106
109
120
133
135
129
121
119
122
123
119
116
116
117
115
113
115
117
121
124
126
123
116
104
98
98
104
110
114
110
107
106
114
132
146
150
143
134
130
131
131
130
126
118
111
107
112
118
119
112
106
111
120
123
121
117
112
111
110
117
114
113
113
115
119
124
125
120
114
114
125
128
117
96
84
90
104
111
107
97
93
105
121
138
144
142
135
127
122
115
113
115
123
124
120
115
112
114
113
111
107
111
120
119
110
106
103
100
97
115
112
110
109
113
120
130
128
115
107
104
113
119
111
96
91
104
118
119
106
95
94
108
122
125
119
115
115
117
110
101
99
109
124
131
126
120
114
113
111
107
106
116
123
119
111
104
99
97
94
116
116
113
111
114
118
123
117
112
108
106
110
112
110
110
114
124
126
117
105
101
106
114
120
116
108
106
108
110
108
101
99
108
121
125
119
111
112
112
110
106
108
116
124
120
112
103
101
103
102
117
122
123
119
116
115
109
106
111
117
122
119
117
116
122
127
126
118
109
105
106
108
112
115
120
122
121
116
109
109
110
110
110
110
109
105
104
109
111
110
107
108
115
120
115
107
102
104
109
111
122
130
128
121
116
113
108
105
111
122
130
132
129
128
128
129
123
114
108
106
108
108
109
112
121
131
130
119
110
111
116
119
115
111
107
105
105
110
113
111
108
107
113
117
113
108
102
107
113
116
128
131
123
112
110
112
114
110
107
111
122
131
133
131
128
131
130
125
118
108
106
107
110
111
113
117
119
116
112
113
115
117
121
124
123
119
114
113
117
113
107
105
110
118
118
114
109
109
112
114
125
128
119
109
104
108
111
108
104
102
110
119
122
122
124
130
138
137
126
109
105
107
110
113
107
104
106
111
115
116
113
111
119
128
130
123
118
118
121
118
107
103
105
114
121
119
115
108
106
103
115
122
120
111
102
96
98
103
106
109
110
109
110
112
115
120
128
134
128
113
101
98
105
112
113
107
104
108
120
122
116
107
107
116
118
119
116
118
122
122
114
104
99
102
110
117
115
106
97
94
115
118
117
111
104
99
99
107
117
121
115
110
109
113
112
111
111
117
121
115
103
94
96
106
113
115
112
114
119
125
123
113
104
105
112
113
112
114
120
125
122
111
100
98
104
109
111
104
97
94
128
119
109
106
113
121
120
120
119
121
117
112
110
114
117
113
108
107
114
119
115
105
99
102
109
114
117
118
119
123
122
117
111
107
108
110
109
111
118
124
124
117
106
102
104
106
106
107
105
105
131
122
111
110
126
139
137
125
115
113
114
111
110
114
118
121
114
110
113
119
124
120
113
108
111
116
116
117
117
117
114
115
112
106
105
107
111
118
121
122
115
114
110
110
109
107
107
111
119
118
121
123
120
125
134
141
139
126
112
106
110
112
112
113
113
115
116
117
117
117
119
115
116
118
122
118
113
112
115
119
117
114
110
106
106
109
117
128
129
122
111
105
108
113
116
115
112
116
121
118
107
119
128
132
131
131
131
129
119
109
108
117
122
115
107
105
111
118
120
113
104
102
108
120
125
119
108
105
113
124
126
116
107
108
115
119
122
127
126
122
114
104
105
114
121
123
120
119
119
114
105
111
119
121
117
120
129
132
122
110
106
117
123
117
106
104
112
119
118
108
101
98
105
111
114
112
106
103
109
120
123
114
103
108
120
126
120
113
112
117
117
111
108
114
121
125
124
121
120
117
116
112
111
110
112
119
128
127
114
100
95
103
108
108
106
106
112
115
114
109
105
107
107
104
102
104
105
107
111
118
115
106
98
105
118
123
117
105
103
111
116
112
109
113
115
119
120
121
126
128
123
120
118
115
116
119
123
117
104
92
87
91
98
105
106
108
106
110
112
109
107
108
112
114
107
104
104
113
123
126
116
103
97
105
115
121
116
111
113
117
116
111
105
105
108
106
108
115
124
126
113
123
128
126
118
114
113
111
107
101
98
102
111
120
121
116
109
111
112
106
104
107
117
124
117
104
102
115
129
132
119
104
99
105
117
122
124
123
127
127
120
111
104
102
106
106
106
108
112
111
103
119
128
125
115
106
106
113
120
123
123
125
131
138
137
130
123
117
112
103
102
110
123
131
120
105
104
115
127
125
115
104
99
102
113
120
128
130
130
129
123
116
110
107
108
109
108
105
104
105
107
117
120
117
112
105
105
113
122
131
134
131
130
128
126
126
128
125
114
103
106
118
126
127
119
114
116
119
120
116
110
104
98
97
102
113
122
121
119
118
119
120
116
110
107
106
106
109
109
111
114
114
114
116
117
110
103
105
110
119
121
116
111
106
105
110
120
121
116
114
120
123
120
117
117
122
126
123
117
113
111
105
98
94
97
101
106
107
108
109
113
117
118
115
107
102
103
111
117
119
113
112
116
123
122
113
102
99
101
106
105
102
101
102
104
108
110
112
116
125
130
123
111
103
110
118
121
117
113
112
111
107
101
102
102
98
98
102
106
109
111
112
116
117
111
103
103
110
114
113
106
115
125
129
119
106
100
105
113
113
107
102
108
116
122
119
111
109
120
130
132
121
104
96
104
114
117
114
109
109
108
107
107
108
105
99
95
100
108
114
114
112
114
114
111
108
110
110
105
96
111
122
126
119
107
103
109
123
130
126
114
107
111
124
129
126
117
116
122
128
128
120
109
107
112
119
123
116
107
104
103
106
111
112
107
101
98
103
112
117
116
114
113
110
105
107
113
111
102
88
123
123
111
98
96
110
126
138
137
127
117
111
111
114
115
115
114
114
116
117
120
123
121
122
123
127
130
124
113
102
99
105
113
115
112
111
111
112
114
115
116
115
112
106
101
102
108
113
109
102
130
121
104
94
104
122
133
133
128
127
122
116
107
99
100
104
108
110
112
114
118
123
125
125
121
121
126
123
115
104
98
103
115
120
117
116
114
113
113
113
113
115
115
111
109
106
107
109
110
111
122
119
114
115
120
121
115
114
120
129
131
121
107
97
98
104
109
114
116
116
119
120
117
109
106
107
113
119
114
107
103
107
116
118
114
109
107
109
109
111
112
115
116
121
126
123
114
104
101
108
109
118
128
131
123
107
97
101
116
129
132
123
110
102
101
106
116
121
121
119
118
118
114
109
104
105
107
111
112
112
114
116
119
114
109
104
101
101
103
106
111
113
113
118
125
128
120
106
99
106
104
111
124
126
115
101
94
101
108
117
122
123
119
111
102
105
116
123
121
115
114
119
124
123
117
111
106
104
108
119
127
127
120
112
110
111
111
106
104
104
109
111
109
106
109
114
115
111
110
111
106
104
111
118
116
112
108
104
105
109
121
131
127
113
100
102
115
124
120
111
110
120
131
133
127
115
107
101
107
122
135
133
121
112
116
125
129
123
116
111
109
111
109
106
102
102
106
111
114
113
112
106
111
125
129
127
116
108
107
116
127
132
125
112
103
107
120
127
120
110
107
114
121
126
125
117
109
104
109
126
136
131
119
110
115
122
131
127
127
119
114
108
110
112
108
103
105
109
115
113
129
129
126
121
113
109
108
112
111
110
110
116
121
124
122
118
117
120
128
137
135
128
119
114
119
129
137
137
135
132
127
120
116
113
110
111
113
118
125
125
117
111
116
122
121
113
113
120
131
131
120
116
112
114
119
123
122
115
112
116
122
126
126
123
119
119
120
120
125
135
141
137
126
119
123
132
138
135
127
124
123
120
117
114
111
112
117
127
130
123
106
97
104
118
124
117
113
113
118
121
112
106
102
105
117
128
131
124
114
118
126
129
123
114
111
115
118
117
116
122
128
130
126
121
118
120
121
118
114
111
113
116
119
120
118
117
119
126
128
122
108
99
105
116
125
122
116
111
111
114
124
122
112
104
106
117
126
122
113
112
119
122
120
114
110
111
114
113
111
110
114
119
122
122
118
115
113
114
115
112
111
113
119
123
123
119
116
117
120
119
116
115
119
123
128
125
122
118
118
121
140
140
128
110
102
107
114
114
109
103
107
112
120
120
115
110
110
111
113
113
113
116
121
124
123
122
121
124
125
120
111
110
114
120
122
119
115
114
115
119
123
125
124
126
124
122
122
123
127
131
136
139
126
113
106
108
111
111
107
103
106
113
120
121
117
110
109
112
117
121
122
120
122
124
126
126
128
129
126
119
111
109
111
114
120
122
123
124
126
126
126
123
121
114
113
116
116
118
121
126
123
126
123
119
119
118
114
109
107
114
120
122
119
114
110
110
113
118
121
125
125
124
123
122
124
126
126
125
121
115
109
108
112
116
122
124
126
129
131
129
126
118
113
111
111
115
116
116
115
121
118
124
126
127
129
121
112
104
106
114
125
125
117
108
107
112
120
121
118
117
119
121
120
120
120
120
121
123
121
116
111
109
113
121
124
119
113
113
120
125
122
117
114
113
117
117
118
118
121
123
117
123
127
129
128
122
112
101
96
101
112
119
119
117
117
120
120
115
107
105
112
119
120
116
110
106
110
117
122
121
117
118
124
130
125
116
106
102
104
109
115
119
123
122
117
113
112
117
122
123
114
114
117
121
127
125
119
105
95
91
101
111
121
127
128
124
116
104
99
102
109
118
122
117
109
102
105
114
118
120
121
125
130
131
125
119
116
107
101
102
113
124
128
120
109
100
102
107
110
109
107
105
108
116
126
126
121
112
103
102
108
112
119
124
126
122
113
105
103
106
113
119
125
128
124
118
114
117
119
121
124
124
123
121
121
122
123
115
104
103
117
128
130
118
102
102
107
108
105
105
107
103
108
116
123
121
115
113
116
123
125
122
118
115
116
115
114
115
116
116
115
118
124
131
133
129
124
124
128
130
125
118
112
112
119
122
122
115
109
113
121
127
127
119
115
118
121
119
114
115
109
107
110
114
113
109
108
113
124
134
134
128
118
113
113
115
117
118
118
115
114
115
119
119
118
117
119
126
133
134
129
118
112
113
119
121
117
112
111
117
122
124
122
122
129
131
127
120
119
121
112
108
104
105
105
108
110
114
122
124
123
120
118
118
120
119
118
117
114
111
112
118
118
112
103
102
112
123
132
132
127
124
125
123
120
118
113
111
112
119
122
122
118
118
121
122
122
122
122
120
117
107
100
100
110
117
122
116
108
104
105
110
117
125
124
118
115
112
112
108
110
116
121
119
108
104
112
121
124
121
122
126
128
127
122
118
117
111
109
117
122
124
119
110
106
108
120
127
126
116
122
114
106
108
117
126
125
113
97
90
93
104
118
126
123
111
106
107
111
113
112
114
118
123
122
117
112
115
114
115
116
122
127
128
127
125
120
112
105
107
120
125
119
107
100
107
119
126
123
112
123
116
112
113
119
123
119
109
97
92
96
106
118
125
121
110
103
104
113
119
117
112
113
118
119
115
108
103
106
112
114
120
126
130
128
124
120
113
109
108
118
121
117
111
110
116
118
116
112
109
121
117
115
114
112
110
109
108
108
109
111
114
120
126
123
118
110
107
113
120
121
114
110
109
112
110
105
102
104
112
119
125
130
130
123
118
115
117
121
120
117
114
113
114
121
121
116
104
98
103
120
118
118
117
111
106
103
109
118
124
125
123
123
127
130
126
113
104
106
115
123
120
115
110
113
119
119
114
112
118
125
131
129
125
117
112
112
116
120
117
109
105
109
117
123
122
116
106
101
104
122
120
120
120
116
110
105
110
119
125
127
128
131
133
130
121
109
102
103
109
114
116
115
118
128
135
136
129
123
126
128
126
120
116
115
115
117
116
113
107
101
104
110
119
122
120
119
119
115
108
124
120
118
119
117
116
113
112
112
114
120
128
135
131
119
108
103
105
106
106
102
104
111
121
132
136
134
128
125
123
118
113
110
113
117
122
123
123
119
113
108
108
113
121
121
117
115
120
118
106
122
116
112
112
116
119
121
115
106
105
111
123
126
119
110
105
108
109
108
104
100
104
111
119
122
121
119
119
119
114
107
106
112
122
125
123
121
126
128
124
113
107
111
118
116
110
104
105
108
105
121
116
111
109
115
121
123
118
111
109
112
112
110
107
110
114
116
113
108
104
103
105
111
114
113
113
112
115
118
113
107
109
120
129
128
115
110
115
120
119
107
101
101
108
110
100
91
93
103
113
121
120
117
112
115
120
123
120
120
123
121
111
104
106
114
117
116
112
112
114
114
106
103
106
114
118
118
118
119
121
118
117
119
123
119
111
105
107
112
108
101
96
100
108
109
102
96
97
107
120
118
116
112
110
113
121
122
120
119
122
125
123
117
117
114
109
108
113
119
122
115
106
99
104
116
125
123
120
121
122
119
112
106
110
116
118
114
112
111
108
103
100
104
114
114
110
109
111
118
121
112
106
100
102
111
118
120
111
103
106
120
133
134
124
111
104
108
115
121
119
110
106
109
113
117
119
122
123
124
121
109
96
94
108
126
138
135
126
119
112
107
104
107
116
118
116
118
118
119
116
113
114
111
108
111
113
109
98
89
94
113
132
135
122
108
103
110
117
116
107
102
106
116
120
115
111
113
120
124
121
107
94
95
113
131
143
138
128
120
116
111
106
105
110
114
116
117
113
108
103
123
131
131
124
115
108
100
96
95
100
111
121
125
121
109
105
110
116
116
107
100
102
112
117
114
109
106
111
118
121
117
109
111
118
127
128
121
116
116
121
120
111
103
98
105
112
113
107
96
93
129
132
127
123
117
112
107
107
110
110
110
114
121
125
119
112
109
114
120
117
107
99
101
110
113
112
107
105
110
120
128
129
127
121
116
107
99
101
113
126
131
121
108
100
102
107
109
106
101
99
122
117
108
109
116
121
119
114
111
111
109
110
116
128
128
118
108
108
117
122
119
109
102
104
112
114
113
111
111
115
122
128
127
120
110
99
92
99
114
128
133
127
114
107
105
105
106
111
119
118
115
110
102
103
113
120
118
109
105
106
108
107
108
117
124
121
111
106
111
122
125
122
113
108
111
116
118
118
117
115
113
113
113
111
106
103
103
111
119
125
122
117
114
113
111
107
105
115
130
132
114
118
114
108
108
110
109
107
105
108
111
110
108
110
115
121
120
117
117
122
125
124
118
116
116
116
115
116
118
121
116
109
103
102
104
106
111
118
125
124
118
109
109
113
116
112
109
116
125
123
118
122
119
110
104
104
109
111
114
116
122
126
122
115
114
117
124
129
130
125
120
117
116
118
122
115
106
105
114
127
129
116
103
101
106
111
113
115
123
125
120
113
108
112
117
118
115
114
117
114
119
115
114
109
104
106
113
119
119
117
123
134
135
127
117
114
114
118
118
115
111
111
111
114
119
116
106
99
104
118
125
115
102
103
114
120
117
111
111
116
116
112
109
113
117
117
114
112
115
117
114
107
109
113
116
118
118
116
113
109
115
126
132
130
122
113
105
101
102
105
107
108
109
113
117
116
112
108
107
111
112
105
99
104
116
122
119
110
106
104
108
107
109
115
117
114
109
107
114
124
111
108
115
124
127
122
115
108
105
106
109
115
122
127
127
121
113
110
111
109
109
107
112
116
118
114
113
117
122
122
114
105
100
104
112
118
116
113
111
111
111
109
110
114
119
115
105
102
109
119
112
115
119
123
120
114
104
102
105
111
113
114
118
124
128
131
129
131
133
126
115
110
116
126
121
112
106
114
130
136
129
119
109
105
107
112
114
115
119
123
121
114
110
111
117
117
107
98
98
106
120
120
117
113
106
102
100
104
112
120
123
124
122
121
125
126
131
138
139
130
124
120
124
129
122
111
105
111
122
132
134
128
117
105
104
110
116
118
120
123
125
117
108
107
110
114
108
101
100
105
127
122
113
107
104
104
105
111
119
125
129
128
123
116
110
109
115
121
127
128
132
130
123
120
118
117
116
111
108
113
119
122
113
102
101
107
113
116
118
119
120
117
112
106
105
104
107
108
111
114
125
116
110
112
115
116
114
114
117
120
123
123
118
110
102
98
98
103
110
122
133
131
115
104
109
120
122
115
106
104
108
108
103
100
102
106
111
115
116
117
118
119
118
113
106
103
107
113
116
114
114
109
111
117
121
119
115
113
112
114
115
117
112
108
104
101
101
102
106
120
130
123
106
94
99
114
119
114
107
107
108
108
106
109
109
109
109
112
115
115
115
118
120
119
114
109
110
113
112
107
109
113
116
119
117
114
115
113
111
110
113
116
115
111
108
113
117
119
118
120
119
111
99
94
102
111
112
108
104
108
117
120
122
122
115
109
105
105
109
110
112
116
118
118
112
107
108
107
106
102
120
126
126
118
110
114
119
120
113
110
111
115
115
113
110
115
121
126
125
122
115
106
102
105
113
116
111
101
98
106
118
128
129
123
113
104
102
101
105
108
110
114
117
114
107
102
101
106
105
106
133
135
126
113
110
120
130
130
118
110
104
107
110
110
107
107
112
116
121
123
118
114
111
115
119
117
110
102
97
105
116
126
125
116
104
102
107
114
117
114
115
118
121
116
104
100
103
110
110
109
138
130
119
111
113
120
127
126
118
109
104
101
102
106
108
106
103
107
117
122
126
123
118
112
110
110
109
108
105
106
115
124
121
109
101
107
123
134
132
122
119
123
124
119
111
108
112
115
110
104
129
119
114
112
113
111
111
112
116
116
112
105
103
106
111
112
111
114
118
124
128
125
118
107
101
103
110
112
108
107
116
125
122
109
102
113
130
138
130
116
117
121
120
115
112
116
119
115
108
104
113
111
113
116
114
108
102
105
112
117
119
118
115
114
116
120
125
124
119
118
119
123
121
110
103
104
107
109
106
108
119
126
122
107
102
108
117
118
110
105
108
111
108
104
104
111
115
112
109
106
108
111
114
118
117
112
110
108
108
111
117
122
123
116
114
119
125
123
115
108
114
122
127
121
113
106
104
100
104
115
124
125
115
105
102
104
106
104
102
102
109
111
107
101
98
98
101
108
112
112
118
119
120
122
121
119
113
107
104
105
113
118
118
112
108
110
113
113
106
106
112
122
126
121
114
107
103
100
105
120
128
122
110
103
107
113
112
111
113
116
116
115
111
107
100
95
95
106
114
111
126
122
122
124
125
119
109
105
105
111
113
112
109
109
112
113
114
114
110
110
114
115
116
112
109
107
105
103
108
118
122
115
108
110
117
120
115
115
122
126
122
116
112
109
102
97
96
106
111
108
114
109
108
115
121
123
116
114
114
116
123
125
126
123
114
108
111
120
131
135
125
114
108
108
109
112
117
125
132
131
124
116
111
110
112
114
115
116
115
113
113
118
123
120
113
107
111
123
132
132
116
109
105
109
120
125
121
114
110
115
125
129
132
125
112
106
111
121
137
143
138
127
119
114
114
116
118
121
124
125
123
120
119
118
115
112
114
118
120
112
102
99
107
115
117
111
111
115
120
122
114
115
113
116
121
126
124
115
110
114
124
127
122
113
109
111
118
120
120
124
126
127
123
119
114
111
111
115
119
123
123
122
127
130
126
117
114
119
128
124
113
102
108
120
127
122
115
112
115
118
115
123
127
126
125
125
122
113
108
112
119
117
108
102
106
117
125
121
112
108
112
117
121
122
118
114
112
117
125
125
122
120
125
131
129
120
113
116
127
131
127
121
121
125
129
127
124
122
122
122
121
128
128
123
121
121
120
113
105
103
109
110
106
105
107
117
125
125
118
113
112
113
118
124
127
126
125
127
128
126
118
115
117
123
125
121
114
113
115
122
127
124
124
123
123
124
125
126
127
125
124
125
116
111
113
119
121
116
104
100
102
110
113
114
111
112
121
127
132
129
122
118
119
124
130
134
134
130
122
116
111
114
117
120
123
122
119
112
109
108
113
120
120
116
112
113
116
117
118
122
125
125
116
109
111
118
122
119
111
104
105
110
116
118
115
113
119
129
136
138
131
124
121
120
122
123
122
120
116
114
111
115
119
121
122
121
119
113
108
106
112
117
118
113
107
105
107
109
113
121
125
131
126
119
116
114
116
118
112
106
104
108
112
117
117
119
121
128
132
130
126
121
118
116
111
107
109
114
118
120
119
117
118
119
120
118
114
107
107
110
117
121
119
112
104
100
102
109
120
130
123
129
129
127
119
114
112
112
109
104
102
105
110
118
126
125
120
117
112
111
111
114
116
113
106
101
104
115
126
133
129
122
112
110
114
119
119
113
112
114
118
122
117
110
101
97
99
105
118
124
119
118
117
119
119
115
110
107
105
104
104
110
116
125
130
127
115
105
97
98
103
112
115
114
110
108
112
120
128
133
131
124
114
108
111
121
131
130
121
115
116
116
114
109
102
100
101
102
102
104
115
107
106
111
116
115
110
106
106
109
115
119
117
119
122
121
114
107
103
102
106
110
114
117
119
119
119
120
124
128
131
129
123
112
113
123
133
132
122
112
113
114
115
114
115
117
114
104
97
98
115
109
110
114
115
113
111
110
114
119
120
116
109
106
109
113
116
119
119
114
106
108
113
117
118
116
117
118
122
125
129
130
128
126
125
127
128
118
107
105
108
114
121
127
132
132
124
108
99
101
117
119
121
121
118
113
115
120
122
120
112
104
100
99
102
109
116
121
120
111
104
105
111
116
114
111
112
117
120
123
123
124
127
133
137
134
124
110
98
95
103
115
125
130
132
124
115
105
99
104
120
120
120
118
115
114
121
126
126
118
106
100
101
106
111
113
113
114
110
103
102
109
119
121
118
114
114
119
118
114
114
117
125
131
136
135
125
110
95
92
101
115
125
124
115
107
101
100
104
107
123
117
109
105
108
112
119
121
119
114
107
104
107
116
119
116
112
110
109
110
113
124
132
131
123
120
118
119
116
111
112
119
126
132
131
128
123
112
100
95
102
118
127
122
109
102
103
116
124
123
123
115
102
98
100
104
109
109
105
106
108
112
116
120
118
111
107
110
121
129
136
138
138
131
122
118
116
119
117
116
119
129
135
134
128
124
117
112
106
105
113
126
129
122
112
108
115
128
137
135
120
115
107
100
100
104
106
105
102
103
107
115
120
123
118
107
102
107
121
135
141
139
132
124
117
114
113
115
117
121
123
131
137
136
126
117
110
108
109
116
126
132
129
121
111
108
113
118
122
123
113
114
112
107
106
108
115
116
111
105
106
111
122
130
127
114
101
97
105
117
126
125
121
116
114
113
112
111
113
114
117
121
127
126
123
115
106
105
110
120
132
134
124
110
101
96
95
97
97
104
112
114
115
112
110
111
116
121
119
109
101
103
117
131
135
126
109
98
95
101
108
112
112
110
112
112
112
108
106
109
110
111
112
115
119
117
113
107
108
113
119
121
117
108
98
94
93
94
95
97
117
117
118
118
114
111
115
120
120
113
103
104
117
128
133
128
117
109
103
105
106
107
109
108
111
112
111
109
111
115
116
112
108
110
117
124
124
116
107
104
107
108
112
112
109
107
108
112
114
109
119
120
120
119
117
114
115
117
114
112
110
114
120
123
120
118
116
114
115
118
118
116
116
114
114
115
116
117
122
126
126
122
113
110
114
122
124
122
117
110
108
108
112
116
119
118
118
123
126
115
117
116
116
116
117
119
120
116
110
108
112
117
117
111
108
108
109
108
113
119
123
124
120
117
120
119
121
122
125
126
124
125
125
121
115
112
115
122
126
123
116
109
108
112
110
107
107
115
120
116
114
113
108
107
113
122
125
118
109
107
110
110
104
103
106
107
105
104
108
118
123
123
118
112
113
113
113
116
118
118
118
124
134
136
123
110
109
117
125
123
112
105
102
101
99
95
94
104
114
118
118
112
107
106
112
120
123
118
114
111
109
104
100
105
112
113
108
106
110
119
121
114
108
103
103
102
102
108
114
117
116
120
131
138
129
117
109
113
118
114
107
102
101
103
103
99
99
104
114
120
111
105
105
108
113
120
119
115
112
114
115
114
113
116
116
112
107
111
117
122
121
116
112
110
103
101
102
110
121
126
119
113
115
124
129
127
118
114
111
109
107
105
107
108
112
110
111
113
117
118
96
91
98
112
122
124
118
107
103
108
118
127
127
119
111
102
105
111
116
119
119
124
128
126
116
107
109
118
127
128
117
100
95
108
124
132
125
113
106
106
109
111
112
113
113
113
114
113
115
117
103
103
111
123
130
128
120
109
101
105
116
128
130
120
106
99
104
111
111
108
111
120
129
130
120
114
114
117
120
120
109
95
89
100
117
131
127
112
102
103
110
115
114
109
106
105
105
107
110
114
129
131
132
133
131
128
122
117
109
105
110
120
124
122
113
108
110
113
114
109
104
108
112
119
118
115
112
108
109
110
109
106
103
106
114
122
119
110
103
106
114
120
115
109
105
105
105
104
105
113
138
137
133
127
126
123
121
118
112
106
106
111
121
129
126
119
114
118
121
119
111
104
104
110
114
113
108
104
104
111
119
125
124
120
116
115
110
108
110
120
127
126
121
115
114
114
110
107
111
116
120
116
115
117
119
118
111
108
106
108
107
111
118
128
127
119
114
113
119
122
122
116
114
115
115
113
111
111
113
115
119
126
128
125
119
113
109
111
118
129
131
128
125
123
121
118
113
114
122
122
102
105
111
115
115
108
98
95
103
111
115
113
112
112
115
114
109
108
110
116
123
127
122
118
113
113
115
118
118
116
110
110
114
118
118
115
112
115
121
126
125
121
119
120
119
113
108
113
125
123
108
113
116
115
107
98
91
93
103
115
120
116
106
101
108
117
117
111
108
111
120
124
120
113
110
111
110
115
116
116
111
103
102
109
113
113
111
112
118
121
117
111
110
112
115
108
105
107
114
113
123
124
118
108
100
95
94
100
110
119
123
120
110
107
114
123
125
117
110
112
121
121
114
112
112
111
108
107
115
125
126
113
103
103
108
110
108
108
113
116
113
111
107
110
112
109
102
99
103
109
131
121
113
107
104
104
106
110
116
124
129
127
121
119
120
120
114
106
106
113
119
117
112
114
120
122
117
113
118
130
132
119
106
102
108
114
114
111
110
108
105
106
109
112
113
106
99
95
100
110
121
109
108
114
118
118
115
112
118
126
132
134
132
129
128
118
105
97
100
108
113
112
112
116
124
129
128
123
122
123
122
114
103
101
106
117
121
119
108
98
96
102
112
117
117
108
98
93
99
110
113
101
105
116
125
124
117
111
115
122
127
129
128
129
129
124
115
109
112
114
111
107
109
115
123
126
124
120
115
112
111
111
106
102
103
113
119
118
109
100
101
108
115
120
120
115
104
95
97
108
119
110
106
111
116
119
113
108
107
109
111
111
109
112
117
123
123
126
128
123
114
104
105
113
120
119
114
109
109
111
117
121
116
106
103
111
115
115
109
106
111
113
114
115
118
117
109
98
96
103
134
124
113
107
107
111
111
107
104
100
98
96
94
96
100
106
114
122
130
127
120
108
106
112
120
120
114
108
109
117
129
132
122
110
106
112
116
115
110
110
113
114
109
105
106
107
106
101
99
105
138
131
121
113
113
114
115
113
107
101
98
98
100
103
103
99
98
103
114
126
128
120
111
112
121
122
117
109
109
117
125
124
114
107
109
114
117
117
116
114
113
114
110
105
100
100
104
105
109
109
131
124
121
120
122
123
124
123
118
109
106
109
115
120
119
108
97
91
97
114
130
132
122
112
114
118
116
112
112
114
112
108
104
104
112
119
122
123
122
118
117
118
117
110
104
102
106
110
110
107
122
116
114
118
122
127
130
128
121
115
112
114
117
121
121
118
109
98
92
101
120
130
124
113
109
111
111
113
113
115
113
108
105
111
119
125
128
127
124
118
117
121
122
120
112
108
108
109
107
103
121
115
110
112
121
133
137
130
120
114
116
119
113
104
102
112
120
114
104
100
109
117
121
115
110
109
107
105
110
113
118
119
118
122
124
129
128
123
116
111
112
117
121
120
112
104
102
103
105
113
124
122
116
118
128
137
139
128
113
113
118
122
112
98
91
103
117
123
119
110
107
110
117
119
119
113
103
96
99
109
117
121
123
122
119
117
116
112
109
104
104
106
114
116
109
100
96
101
111
124
126
125
125
127
129
133
129
118
107
106
110
116
114
111
106
108
115
119
124
120
114
110
114
118
119
112
104
97
98
105
113
120
118
112
106
104
109
113
113
105
100
102
110
113
107
101
101
108
112
111
125
125
129
130
125
115
111
108
106
104
100
104
114
125
129
123
118
118
121
120
115
111
109
112
111
110
107
104
100
102
110
120
118
108
100
104
119
128
126
110
103
105
109
108
106
105
112
115
107
90
123
124
126
123
114
106
103
108
112
109
103
104
115
128
134
130
123
118
118
116
113
112
108
105
108
113
117
112
102
99
111
126
127
114
106
115
132
138
128
112
107
111
108
100
93
100
112
115
106
86
116
117
115
113
113
112
115
120
119
115
115
116
122
125
126
128
125
120
111
109
113
117
118
112
111
115
118
114
104
104
116
129
130
115
109
116
128
128
117
107
110
111
105
93
86
88
99
109
109
104
110
112
111
112
116
121
127
126
119
115
117
119
119
118
120
122
122
115
106
106
114
125
128
120
115
115
117
115
113
115
122
123
120
113
110
111
110
109
106
111
113
112
105
96
87
87
93
104
111
116
118
116
112
113
115
117
120
120
117
113
107
101
101
107
115
123
121
113
105
108
114
121
120
116
112
113
116
115
117
121
120
112
107
111
114
114
108
107
112
118
118
113
106
101
97
94
94
103
109
109
123
121
118
114
112
108
106
111
117
114
102
90
90
106
120
126
122
117
111
112
114
111
106
103
105
110
113
112
110
109
103
96
97
110
119
120
112
106
117
127
125
116
108
104
102
99
99
103
104
103
110
106
108
117
125
123
117
112
111
113
113
116
118
121
109
101
103
117
127
125
112
108
110
112
106
99
100
111
120
124
121
119
125
127
123
117
113
112
112
118
127
133
131
122
116
117
121
126
122
117
113
113
112
114
117
120
118
115
111
110
112
117
125
126
118
108
108
117
124
126
121
115
114
111
109
105
107
116
125
130
127
124
128
129
125
116
111
110
115
122
128
129
127
123
119
114
112
115
118
117
114
123
130
129
125
123
122
120
118
115
115
118
121
125
126
123
121
118
118
119
122
122
116
114
113
113
118
127
135
138
133
128
127
128
125
117
115
121
131
138
132
124
123
125
126
120
113
113
117
122
108
122
133
136
129
125
123
120
118
120
122
118
113
111
120
127
128
120
115
111
115
116
115
117
121
122
123
128
134
139
132
125
120
123
124
120
122
131
141
143
132
122
117
123
127
125
123
121
120
122
106
116
120
122
123
122
122
120
117
119
120
115
107
102
108
118
122
119
118
115
114
113
115
121
128
129
123
120
123
129
127
123
120
122
124
123
123
126
128
127
122
115
116
119
122
125
124
120
113
110
110
114
112
111
112
119
126
123
118
111
111
110
109
106
107
108
112
119
122
124
120
116
118
123
129
128
120
113
113
117
123
124
123
124
124
122
117
112
107
104
111
119
125
126
123
122
120
114
108
101
121
121
115
107
109
120
132
134
122
108
101
107
114
117
114
110
112
119
126
126
124
122
121
121
121
117
110
110
111
117
123
127
128
126
122
120
114
104
95
96
113
129
137
130
122
117
114
112
110
110
124
125
120
115
113
121
133
136
125
109
102
108
119
126
123
117
118
121
125
123
120
120
120
119
113
107
104
109
114
122
127
124
120
117
117
122
120
111
103
104
118
131
133
123
110
104
107
112
119
122
123
122
122
118
116
116
123
128
125
118
113
117
121
126
126
120
118
119
120
117
113
111
114
119
117
114
112
113
118
124
127
121
109
105
113
124
131
128
120
118
119
121
114
109
103
100
104
110
119
123
122
118
117
115
113
110
110
114
122
123
122
120
120
121
121
117
114
115
117
115
109
105
108
117
123
126
123
120
120
122
121
117
110
106
112
124
134
136
133
126
118
109
104
108
112
113
107
106
109
112
122
117
115
110
107
104
104
106
112
120
119
118
114
111
110
109
113
117
121
118
109
102
103
110
118
121
120
119
117
116
117
120
120
117
117
122
126
128
130
126
118
110
105
111
123
125
115
105
103
107
123
120
116
110
105
104
104
103
102
106
108
106
102
100
101
105
114
124
125
118
108
103
106
110
108
103
103
105
108
113
117
124
130
129
127
122
121
115
116
120
119
119
113
114
119
120
114
107
105
109
122
125
123
116
111
108
108
105
100
96
94
94
95
97
101
107
115
120
119
113
108
108
112
113
107
99
96
100
109
114
118
126
130
132
132
133
123
111
104
104
115
121
121
116
108
106
108
106
108
114
122
125
126
121
114
110
111
114
110
101
93
92
97
106
112
113
113
111
109
108
110
114
122
124
121
115
112
114
114
117
117
118
120
125
132
134
132
119
102
98
104
117
124
119
110
102
102
106
111
119
122
121
119
115
108
107
111
116
121
116
108
104
109
118
122
117
112
110
111
113
116
121
124
124
125
129
130
127
123
118
115
116
118
119
121
130
132
124
110
98
99
112
125
128
120
111
107
110
115
124
120
118
112
105
99
98
103
110
119
124
124
121
120
120
118
113
111
114
121
126
126
124
122
120
118
123
130
132
127
120
116
118
120
119
117
117
122
123
113
107
103
114
123
124
116
112
111
115
120
122
119
121
115
107
102
104
107
109
114
120
124
127
123
118
108
102
102
108
119
125
127
123
119
115
113
117
126
129
127
124
121
121
122
121
117
114
111
109
110
112
117
122
123
115
106
106
110
117
118
113
116
122
121
115
113
117
122
122
113
107
109
116
119
117
106
94
90
95
104
113
117
117
115
112
113
119
125
126
125
122
119
115
114
115
118
115
110
104
105
115
127
132
123
108
97
98
106
113
111
106
113
115
116
112
112
120
129
131
120
105
95
100
111
115
107
97
94
99
103
102
98
97
100
107
113
119
122
122
117
114
109
107
106
110
120
123
115
106
105
115
126
130
121
107
98
97
102
105
106
107
111
112
110
105
104
111
122
132
126
112
101
101
109
113
109
106
112
116
116
105
93
88
94
106
113
118
119
118
114
114
110
108
109
113
121
125
120
108
105
112
117
116
110
106
102
100
99
103
109
111
110
114
112
108
106
111
120
127
126
119
115
114
115
112
109
111
120
122
122
116
107
104
106
112
116
120
119
120
121
126
127
124
119
116
116
115
111
105
102
105
109
108
108
108
106
103
102
104
109
110
109
111
112
110
113
117
121
119
116
116
118
118
116
110
107
110
115
114
118
122
125
122
118
117
121
123
122
123
126
128
129
131
126
117
111
107
105
106
103
102
105
110
114
112
107
103
105
109
111
107
107
108
106
107
112
120
121
115
107
107
111
110
108
106
109
111
112
110
114
122
128
123
116
113
114
114
114
116
115
113
114
120
125
122
112
105
108
114
112
106
108
114
119
115
107
101
105
115
114
107
113
110
108
108
111
114
114
109
107
110
111
107
106
110
118
120
117
112
112
117
120
120
115
110
105
99
98
104
105
102
99
108
123
127
121
110
111
119
123
114
110
112
115
112
104
103
108
115
114
109
115
112
116
119
116
113
106
106
108
115
115
114
112
117
122
124
119
113
109
110
117
123
124
115
102
92
95
103
110
110
108
111
123
128
121
112
108
115
119
119
114
112
107
104
106
107
110
111
111
111
105
108
119
131
129
119
107
105
110
118
119
119
116
116
118
118
117
111
106
106
114
125
132
125
110
101
103
111
117
121
123
124
122
120
117
113
107
104
109
117
120
117
108
103
102
104
104
104
107
113
105
109
121
134
135
130
122
118
118
120
120
121
118
116
114
113
113
111
107
108
114
123
126
125
118
116
116
112
111
117
122
123
116
107
111
115
112
107
106
113
122
121
113
106
103
102
100
99
106
115
121
121
122
126
131
131
131
131
127
122
118
119
120
118
116
113
113
114
114
114
115
113
116
120
122
123
116
109
104
104
108
110
106
102
111
123
125
116
108
110
117
118
113
110
112
108
105
99
103
114
129
123
117
113
115
121
128
130
128
121
117
115
117
120
120
118
118
119
119
117
112
110
117
124
124
120
111
107
106
105
106
107
106
110
119
127
129
121
114
112
114
113
111
113
121
121
112
100
100
109
121
114
111
110
111
109
112
117
118
120
118
116
115
115
115
119
122
122
119
111
108
114
126
131
123
113
109
112
115
117
114
111
113
119
123
127
124
120
117
116
114
110
110
115
124
123
112
101
99
104
109
108
114
117
115
108
105
109
117
123
126
122
116
107
107
116
123
122
114
103
105
114
122
123
116
113
112
116
120
119
114
110
113
120
122
122
120
118
121
119
114
109
108
113
117
116
108
105
106
105
108
110
117
123
118
111
106
109
117
123
127
123
112
104
107
117
122
117
107
102
109
115
113
110
111
113
116
116
116
112
107
104
106
114
118
115
113
116
121
120
115
109
107
109
112
110
108
110
113
110
118
118
118
120
119
112
109
108
114
118
118
113
105
106
116
123
119
109
104
109
119
120
112
107
112
118
118
115
117
115
110
104
103
109
115
113
110
111
116
118
115
111
107
107
108
105
106
110
113
113
123
120
115
115
117
114
109
108
112
117
116
107
101
106
120
125
117
106
106
116
123
121
114
113
118
120
119
117
121
125
120
111
104
106
111
114
113
112
110
111
112
112
112
110
107
102
100
98
103
110
121
115
111
113
116
116
110
108
114
121
122
114
109
116
125
127
119
111
113
120
124
122
118
116
118
118
117
120
122
124
120
115
107
105
107
115
120
117
106
98
105
113
117
114
107
102
97
96
99
107
122
114
110
112
116
119
118
116
115
118
121
121
119
120
126
128
124
117
116
121
123
120
118
115
109
110
112
114
111
108
110
115
115
107
104
113
121
119
105
93
100
111
116
112
106
106
106
106
107
108
127
120
112
110
113
121
126
122
114
108
108
108
109
111
115
120
119
115
115
117
118
114
109
105
106
109
111
109
102
97
106
118
121
111
106
112
121
120
108
99
101
110
111
106
103
107
111
112
110
111
132
130
121
114
115
122
128
124
111
100
93
92
95
100
106
111
110
108
110
112
110
104
101
104
112
116
112
105
101
102
111
120
120
115
111
115
120
118
110
105
108
112
109
103
99
100
104
108
110
110
132
133
129
127
125
124
125
121
111
101
91
91
101
114
122
119
112
104
103
105
106
103
105
114
122
119
111
104
108
114
116
113
113
114
114
115
114
111
109
109
113
115
112
105
96
93
97
103
108
105
125
127
129
131
127
120
116
114
110
102
96
100
116
134
143
135
119
103
97
100
105
113
121
127
125
116
108
109
116
120
114
106
102
108
116
116
112
107
106
107
113
118
116
106
96
93
97
102
103
99
122
120
120
120
120
118
115
114
110
105
102
106
118
131
138
133
122
106
98
101
114
128
135
132
121
111
106
112
120
120
114
105
101
107
115
120
117
112
108
106
113
118
117
107
97
96
99
101
95
94
125
118
111
111
120
128
128
124
117
115
115
114
111
109
112
118
118
113
104
106
117
130
137
131
118
108
105
108
114
114
112
106
105
110
116
123
126
124
114
110
112
116
114
108
101
99
99
99
98
98
123
115
112
117
131
139
135
126
122
128
132
128
114
102
100
109
117
118
111
108
113
123
131
130
121
110
105
107
110
111
108
105
105
112
117
122
125
126
122
114
108
108
109
108
105
101
99
100
105
111
109
112
117
126
132
129
121
117
121
130
133
132
124
119
117
119
119
115
110
105
105
113
125
128
121
112
108
111
112
107
99
97
104
111
113
112
114
122
123
111
98
90
93
103
103
102
102
107
111
108
102
113
125
130
120
107
102
107
115
122
120
118
125
131
133
128
124
120
113
106
104
107
113
116
114
112
113
117
114
105
98
98
106
110
107
105
111
115
113
100
91
86
91
97
99
101
105
109
108
95
105
120
130
127
114
102
102
111
115
113
112
109
115
120
122
126
128
129
123
114
107
105
105
105
106
111
115
118
110
103
102
111
115
111
104
105
110
110
105
95
95
100
106
105
101
102
104
105
98
86
108
120
125
121
114
112
115
119
118
112
111
109
107
101
103
112
123
126
122
117
113
110
106
102
103
111
115
113
106
101
105
114
115
110
106
107
109
107
102
102
110
115
118
114
111
108
105
102
97
94
108
114
116
117
117
119
120
120
119
115
114
111
103
100
102
110
116
117
113
113
114
117
115
110
111
114
117
116
112
108
108
106
107
109
109
110
108
105
105
114
121
118
112
109
109
110
107
102
100
106
111
113
113
113
115
114
113
117
122
121
112
101
100
105
116
119
119
115
112
114
114
115
115
117
119
123
125
125
123
119
111
103
101
108
115
114
106
106
112
126
125
113
100
96
100
105
105
101
100
105
120
115
111
111
113
110
108
117
127
128
114
101
102
115
127
126
123
122
122
119
117
112
113
116
121
126
126
126
123
121
112
102
98
106
115
115
110
108
115
128
125
112
98
94
99
101
100
100
99
103
119
120
124
130
129
122
118
115
111
109
106
110
116
119
112
102
101
113
121
120
115
117
122
122
112
105
105
112
115
113
111
118
130
135
128
119
113
114
122
132
140
136
125
116
118
130
136
131
121
112
123
128
131
129
121
115
112
111
106
102
100
106
114
121
117
114
112
114
114
112
112
114
118
118
114
111
114
121
125
126
124
124
127
130
125
120
115
115
123
130
136
134
127
121
122
130
131
127
117
111
120
129
135
131
119
111
109
110
109
107
104
110
118
125
130
130
127
121
119
119
119
116
111
112
117
124
131
135
134
130
126
123
121
119
119
119
122
124
127
130
128
128
126
127
127
126
120
115
115
118
113
117
125
124
117
111
110
114
118
121
121
119
121
125
133
135
129
121
118
123
123
117
111
112
123
129
131
128
126
123
118
113
109
110
114
120
127
135
137
131
121
117
121
126
126
119
110
107
111
117
116
115
114
113
113
112
113
117
122
129
129
124
118
117
121
123
117
111
111
118
118
116
114
119
126
125
116
109
111
116
114
110
106
107
112
118
125
130
134
128
117
112
116
122
121
114
107
105
109
113
121
123
121
113
111
113
117
119
121
122
122
116
111
107
108
109
104
101
105
109
115
115
117
120
121
115
108
103
110
119
121
114
108
108
111
114
113
113
115
115
120
120
123
123
120
115
111
110
110
110
116
122
122
116
112
116
123
123
119
114
114
115
113
108
106
104
102
103
104
105
109
113
117
118
115
114
113
115
122
127
128
123
113
110
111
113
110
105
102
108
123
133
136
126
117
111
112
115
114
109
103
107
112
113
116
123
130
126
119
114
116
124
127
120
112
108
108
107
106
103
104
107
113
117
121
122
121
120
122
125
129
126
118
113
114
120
123
118
113
114
124
131
130
121
110
105
109
112
114
108
102
104
111
115
117
123
126
124
119
115
119
127
132
125
116
109
110
112
111
106
101
99
106
117
125
128
123
117
113
116
122
123
121
118
119
123
130
133
132
128
123
117
113
116
116
114
109
108
110
112
115
118
121
119
113
109
110
115
117
114
116
118
120
121
112
108
109
115
121
117
105
94
96
110
122
127
122
115
110
108
109
115
121
123
123
121
123
130
139
136
123
106
102
116
129
128
117
107
109
116
123
127
127
117
103
99
103
108
111
110
108
107
111
111
108
104
107
116
126
121
106
95
95
106
115
118
117
116
112
106
100
104
112
122
121
117
114
119
131
138
126
109
101
111
124
128
117
110
111
117
122
123
118
108
99
98
101
103
102
104
106
109
111
111
109
108
111
116
122
117
108
101
106
112
112
110
110
113
113
109
105
105
111
114
116
113
110
112
120
132
134
122
107
100
104
108
111
113
116
118
117
118
113
105
103
103
103
97
94
98
106
110
111
112
116
117
115
112
114
113
112
114
115
116
114
109
107
110
116
120
123
121
114
111
109
112
112
111
114
124
131
130
116
99
93
100
109
116
120
125
116
119
116
114
112
109
106
100
95
95
98
102
109
114
121
123
117
111
111
113
116
116
116
115
115
117
118
120
124
129
134
129
121
111
110
113
115
115
114
118
124
123
121
112
108
111
116
117
119
127
116
118
119
116
111
109
108
109
106
99
94
95
103
114
119
117
115
115
115
115
113
109
105
108
115
125
132
133
129
126
125
124
120
117
114
115
118
120
118
115
112
112
115
115
120
122
121
116
112
118
113
114
113
110
107
108
109
110
109
109
105
105
108
110
109
108
112
117
120
115
109
103
102
107
113
125
131
132
124
116
113
115
116
117
118
117
121
122
119
112
104
100
101
105
113
116
117
113
109
111
113
114
115
113
111
111
111
108
107
109
115
117
115
107
98
97
105
114
118
115
110
105
105
109
114
121
127
125
120
115
113
114
112
112
116
122
127
125
116
108
101
100
98
99
100
109
115
117
116
111
114
121
123
122
120
119
115
109
103
106
113
120
120
107
94
87
94
105
116
120
116
112
109
110
116
122
129
128
125
121
120
115
106
106
114
125
131
125
115
106
103
105
106
105
105
112
122
127
120
112
113
120
121
118
113
113
115
115
111
110
113
118
118
108
94
87
95
109
118
117
112
106
107
114
121
129
130
128
125
122
119
114
109
110
118
124
126
121
116
115
114
110
106
108
110
116
121
119
113
108
111
113
111
106
101
103
111
120
121
119
120
120
120
112
100
99
108
119
121
110
98
97
106
119
128
130
127
124
120
116
114
114
117
121
121
118
110
107
114
119
119
109
102
100
106
107
102
100
100
106
110
111
110
105
101
103
108
114
117
119
120
122
121
117
113
115
122
121
116
104
95
99
110
121
127
125
120
117
114
114
116
119
125
124
118
108
96
93
98
107
110
105
98
95
97
98
92
88
92
104
109
111
113
114
112
110
108
105
104
108
115
119
120
119
121
123
122
115
111
108
107
107
112
116
120
118
114
114
114
114
116
123
125
121
112
105
101
95
90
89
97
107
111
108
102
102
103
103
103
103
109
111
115
118
117
115
110
106
105
107
112
115
115
115
116
119
115
112
112
114
114
113
112
112
113
113
113
116
115
111
110
117
122
118
109
104
110
114
104
93
99
116
128
125
114
112
119
122
115
102
112
113
117
119
118
117
113
114
116
119
119
115
110
107
108
111
113
112
112
115
115
116
116
114
112
109
113
117
115
106
102
109
119
118
108
104
113
124
123
112
111
118
126
121
111
112
121
125
113
101
116
115
118
119
118
116
115
117
123
129
124
116
108
104
107
112
115
112
108
106
112
115
118
115
109
110
116
118
114
105
106
114
122
118
109
101
109
120
126
125
120
114
109
102
101
104
110
108
101
100
117
115
115
118
117
116
114
117
124
128
126
117
110
107
111
117
116
111
104
101
106
111
107
103
103
114
121
118
110
108
119
132
134
121
111
104
106
112
121
125
124
112
99
93
99
104
102
94
93
102
109
109
113
116
117
116
113
115
122
127
126
122
118
115
117
118
115
109
106
108
114
111
102
96
102
116
122
117
107
109
125
138
133
119
112
111
112
115
118
121
123
114
104
106
112
117
108
97
96
107
109
107
107
110
114
115
115
116
121
125
127
126
121
118
118
116
114
111
112
118
122
121
115
110
110
114
117
114
109
110
115
120
117
115
119
125
126
120
116
115
116
113
107
114
128
131
119
103
100
108
116
106
101
101
107
112
116
119
122
125
125
120
116
113
114
117
119
118
116
115
115
122
130
131
123
112
106
110
115
113
106
99
100
110
122
129
124
114
105
105
109
103
103
112
125
131
117
98
90
101
123
108
102
99
103
110
117
122
126
127
125
121
115
110
112
121
133
133
119
102
96
107
126
135
126
111
103
107
115
113
104
97
99
111
120
123
114
103
98
99
104
103
101
106
117
119
107
87
79
89
121
111
109
108
109
112
121
130
133
130
132
128
122
113
113
126
139
139
120
98
88
95
109
117
118
113
110
108
110
107
103
100
104
111
115
114
111
108
109
113
112
108
106
109
112
113
105
92
87
90
111
110
115
118
119
119
123
129
130
129
129
132
128
120
116
122
129
128
117
108
106
105
103
104
112
120
119
112
107
101
100
99
104
110
112
111
111
118
124
127
121
114
110
109
109
110
110
110
111
109
108
109
116
124
126
121
119
118
117
116
116
116
116
116
119
121
118
112
114
118
124
119
113
109
114
120
119
113
108
103
100
98
103
111
115
111
111
115
125
129
123
116
111
105
103
104
112
122
126
123
112
113
118
122
123
118
111
107
108
109
107
99
98
107
119
124
120
114
115
120
125
123
120
117
117
112
105
104
109
111
108
103
107
115
118
117
113
111
112
116
120
120
113
104
97
99
103
112
117
123
116
122
122
119
116
110
108
103
108
109
107
101
98
106
121
129
128
121
116
117
117
121
122
119
113
103
99
106
114
118
119
116
116
118
120
120
118
110
104
103
114
122
117
105
94
95
99
103
107
111
119
130
128
115
106
107
112
112
109
110
114
115
114
115
121
127
126
119
114
113
118
124
126
117
105
103
110
121
125
121
119
121
123
120
116
116
119
111
103
98
108
116
115
102
94
97
105
108
107
108
121
130
127
110
100
107
120
123
116
111
118
123
122
117
116
120
118
112
110
116
127
133
128
118
107
108
118
127
125
114
110
118
124
121
113
109
116
113
108
104
106
110
108
100
95
99
109
114
113
112
124
126
123
113
108
113
124
127
123
119
118
118
116
113
115
118
116
114
114
117
126
127
126
122
117
111
109
109
110
107
106
114
121
121
114
106
104
108
112
110
112
110
107
102
97
98
106
111
113
113
124
121
121
123
124
123
123
123
123
120
117
115
117
121
125
126
124
122
119
115
110
110
118
126
125
111
96
95
102
109
109
110
116
120
115
103
96
95
105
112
115
115
112
105
97
94
99
106
109
110
120
117
118
126
130
121
113
111
111
112
109
113
120
131
133
127
124
123
121
112
101
100
112
125
125
110
97
100
109
113
110
106
109
112
111
101
94
93
97
105
113
117
113
103
91
90
97
103
103
102
121
115
112
115
115
107
101
100
102
100
99
107
117
127
127
120
117
121
123
119
109
106
113
120
119
111
107
112
115
112
108
104
102
102
99
100
101
101
100
103
111
115
107
93
85
90
101
104
99
94
126
119
110
107
105
103
98
100
104
104
103
105
110
116
118
116
116
119
121
121
119
117
118
118
113
110
111
114
115
111
107
103
101
98
98
101
111
116
114
112
113
114
107
95
90
98
104
103
94
90
127
124
117
112
108
105
104
109
116
122
120
114
108
110
116
118
118
117
114
113
115
118
122
120
111
108
108
114
117
112
106
101
103
108
109
110
115
123
124
122
116
113
108
106
103
101
103
102
99
97
114
120
122
121
116
108
104
111
125
136
135
126
115
116
117
117
114
109
105
102
106
115
122
120
112
106
108
118
121
113
102
97
104
114
116
111
111
118
124
123
114
106
105
104
102
99
98
103
108
111
102
113
122
126
117
109
105
113
123
132
133
128
121
114
111
109
111
111
111
107
108
114
119
116
109
106
111
122
125
116
101
96
104
111
111
106
104
108
113
110
103
100
101
100
98
95
96
103
112
116
101
113
122
123
116
113
112
117
117
119
121
120
113
103
99
106
121
130
131
125
118
113
110
107
105
103
109
116
120
115
106
102
103
105
105
102
99
96
96
97
100
102
105
107
107
107
102
99
96
98
106
117
122
119
114
113
115
114
113
109
111
112
104
94
95
107
126
139
137
128
118
112
105
100
97
100
102
107
110
107
105
101
98
101
105
107
101
94
90
96
104
109
111
115
125
128
115
96
83
87
111
120
122
119
114
110
111
112
112
111
109
106
102
101
104
114
122
125
123
117
111
108
103
101
100
102
103
105
106
103
97
94
96
103
111
114
108
101
100
107
116
114
107
109
122
129
119
97
85
91
119
122
123
120
116
111
110
115
120
121
112
107
110
116
120
116
115
115
119
117
112
105
105
109
112
113
113
113
113
112
107
102
101
105
111
111
105
103
107
117
120
112
99
97
105
111
108
98
93
103
122
117
113
117
118
115
113
119
126
126
118
113
119
127
126
117
113
118
126
126
121
114
115
116
120
120
120
121
126
131
130
121
109
105
104
101
101
102
108
116
116
108
98
94
96
100
101
99
100
107
121
122
126
128
124
124
123
120
115
114
117
121
122
121
116
116
116
115
111
111
117
127
133
130
123
118
120
122
121
115
111
115
123
126
127
125
125
126
128
133
134
130
119
111
116
127
136
133
124
118
128
131
132
129
122
114
109
105
102
103
110
116
115
111
111
117
123
119
112
107
110
120
131
132
125
121
118
118
118
117
118
123
122
124
125
126
128
126
125
123
125
124
118
116
119
130
136
130
120
112
124
126
127
122
109
99
92
92
94
98
102
107
109
109
113
120
126
122
118
115
115
116
117
121
124
125
125
119
113
111
115
118
119
120
121
125
127
123
113
106
109
120
124
125
125
123
121
116
113
111
122
117
115
113
106
98
93
97
103
106
111
112
114
118
125
127
124
117
116
118
119
116
113
116
122
124
122
115
109
103
102
106
107
110
114
121
125
122
114
103
103
113
123
129
126
113
104
102
110
117
129
118
113
112
110
107
104
106
113
122
126
122
118
122
128
130
118
108
105
111
118
117
114
113
115
111
107
105
110
111
105
99
98
103
110
116
118
118
117
114
107
108
116
125
123
111
101
105
121
133
128
127
122
115
111
108
105
104
113
122
129
124
115
114
119
120
116
105
103
109
115
117
114
112
107
102
103
112
123
128
121
107
99
101
108
112
111
112
117
119
118
116
118
119
118
112
112
119
129
135
108
115
119
114
109
108
106
104
104
112
122
120
112
103
105
110
112
109
106
107
111
112
111
110
109
112
117
125
134
137
132
119
108
105
110
113
111
112
116
119
126
125
120
117
114
113
115
120
124
122
86
93
104
108
110
111
112
107
104
107
115
119
114
105
101
107
113
112
108
105
104
105
108
113
122
130
134
133
131
129
126
124
121
118
117
119
120
122
127
127
126
123
119
117
115
114
112
111
110
110
89
93
103
110
110
113
113
109
104
102
108
116
118
113
111
111
114
113
109
104
99
100
106
114
124
130
129
123
118
116
117
123
129
128
121
116
117
130
139
138
124
111
109
118
122
122
112
104
107
111
109
114
121
116
107
104
107
108
104
96
96
105
115
120
117
113
113
113
112
107
101
100
105
111
116
118
116
116
115
114
113
119
129
131
121
109
107
122
142
142
123
103
101
114
128
127
115
107
110
118
116
128
130
117
100
97
103
107
105
98
95
101
112
120
117
112
107
111
112
112
107
106
108
113
115
112
112
117
117
115
109
112
120
125
118
111
107
115
134
137
122
102
94
104
118
122
115
111
114
118
113
121
120
108
98
99
105
106
105
108
109
112
114
116
117
115
109
108
110
114
113
112
117
122
122
119
119
120
122
119
114
111
110
111
112
114
115
115
123
124
121
109
102
102
106
109
109
109
112
115
114
115
110
105
107
112
109
103
103
111
123
120
113
113
120
123
118
110
109
113
116
116
118
121
123
123
122
121
123
129
128
121
109
101
104
112
115
115
114
119
122
119
114
109
107
108
107
107
108
115
121
122
115
112
117
121
116
105
100
105
114
113
111
112
119
126
123
114
110
114
119
116
110
108
113
119
124
125
125
132
135
129
119
109
108
110
111
112
113
120
124
122
118
112
115
118
116
111
108
114
123
126
122
117
117
119
116
110
103
97
98
100
104
107
112
116
119
118
117
114
117
113
107
105
105
115
122
126
126
126
126
126
124
122
118
111
107
109
116
122
123
117
107
104
111
119
123
116
110
111
112
115
114
113
111
114
115
114
105
99
95
98
105
107
104
107
115
119
117
112
111
112
114
113
112
116
119
121
118
116
114
115
120
122
118
114
109
110
116
119
113
105
93
91
101
110
117
116
113
115
103
102
105
108
109
111
111
108
104
101
103
105
107
106
106
108
115
119
117
112
109
113
115
119
120
120
118
114
113
111
112
112
110
109
113
119
121
120
115
108
100
92
91
91
97
104
109
115
116
121
104
104
108
114
114
112
104
99
98
103
111
113
111
109
110
116
120
120
120
120
117
115
114
116
119
120
118
117
115
118
118
115
107
105
112
123
133
130
116
102
94
93
96
101
106
108
112
115
115
117
112
115
120
121
116
109
103
101
103
113
118
121
116
113
113
116
120
120
121
120
116
115
113
116
119
118
118
117
121
123
122
122
117
114
117
122
128
127
120
111
103
100
101
106
112
116
117
114
107
106
113
116
119
120
115
107
102
103
112
117
122
122
119
116
115
115
117
118
117
112
111
114
119
122
119
115
111
113
116
116
115
121
126
126
121
111
110
114
122
122
115
106
102
106
111
113
109
102
96
99
111
109
113
120
117
108
102
102
106
109
112
112
114
116
119
122
118
113
107
105
105
112
120
122
117
107
102
102
102
101
103
112
125
127
120
107
100
107
118
122
117
106
100
99
103
103
98
91
93
100
110
109
116
122
122
111
103
99
100
102
105
109
112
117
122
122
116
108
102
103
105
110
112
115
113
107
102
101
98
94
96
109
121
124
116
106
104
109
115
112
108
106
100
99
101
104
103
103
105
111
111
114
124
131
126
116
107
106
107
110
111
113
113
114
115
111
107
105
106
108
107
110
112
113
114
112
111
111
109
103
103
115
125
123
113
105
110
118
117
111
110
112
113
109
106
110
120
123
116
113
111
114
122
129
126
120
119
118
119
120
119
116
114
108
103
99
102
108
112
112
111
111
112
114
115
116
120
125
123
118
116
123
126
120
110
104
111
119
118
113
116
121
122
111
106
111
124
125
111
104
114
109
109
113
118
124
129
128
126
122
119
116
110
106
100
100
106
111
113
112
109
110
110
109
112
120
128
128
122
118
120
125
124
116
108
105
109
116
116
116
118
119
116
106
102
107
111
107
96
93
123
109
98
96
108
123
129
129
125
122
120
116
112
108
110
113
115
112
111
112
114
110
97
94
106
124
133
124
110
107
116
123
122
113
106
110
114
118
117
117
116
109
105
106
110
112
107
96
89
97
121
109
99
97
105
114
118
116
115
116
120
121
118
117
120
121
117
110
108
117
121
113
95
85
97
120
133
126
110
106
112
120
118
110
110
116
122
122
119
117
113
109
105
116
128
131
115
103
99
107
112
109
108
107
109
111
104
99
101
110
119
122
120
118
120
122
118
110
110
118
124
122
111
99
99
108
123
128
126
120
114
111
108
107
112
119
121
118
114
113
113
111
114
124
137
136
122
106
103
111
114
109
111
114
113
110
100
96
100
109
118
118
115
113
119
124
123
118
113
113
117
122
125
120
111
104
109
124
133
128
112
98
94
104
114
119
111
100
98
102
112
114
114
117
124
124
114
104
102
108
123
114
112
114
114
112
110
111
114
117
119
118
113
113
119
127
132
128
117
108
104
111
121
126
122
110
104
110
119
117
101
92
93
105
116
118
106
89
86
98
111
115
113
109
110
111
104
96
94
102
122
115
114
114
114
117
122
129
129
125
124
126
123
121
121
126
131
129
120
112
104
104
109
115
119
112
104
100
99
99
97
96
100
110
115
115
108
103
106
111
117
117
115
112
112
111
107
101
98
99
110
112
116
117
116
118
126
133
130
124
124
129
133
129
122
119
120
122
120
119
118
110
105
105
112
112
108
101
95
95
98
101
106
112
113
111
111
117
123
123
118
116
115
116
114
113
112
107
106
105
106
111
119
122
121
117
119
123
121
116
115
120
126
126
120
117
117
118
120
120
122
119
115
113
113
111
107
103
102
103
103
107
110
113
114
110
112
118
122
118
112
111
113
112
110
106
106
109
113
115
113
119
121
122
118
114
112
115
117
114
110
109
110
115
118
122
123
123
117
112
111
115
123
127
121
109
100
100
108
114
116
115
116
120
120
117
115
113
113
109
110
111
112
108
100
100
104
111
120
125
114
127
130
121
113
111
113
114
116
115
113
108
107
110
117
124
129
126
116
106
100
106
119
128
121
110
106
108
117
124
124
125
126
125
125
123
120
113
108
106
115
119
117
108
101
101
104
113
118
122
105
127
132
118
105
107
114
116
111
110
115
118
117
112
112
118
121
120
114
108
104
108
116
118
118
118
123
130
134
129
124
124
128
127
125
123
119
112
108
110
115
119
115
108
105
106
109
108
108
107
104
123
126
111
96
100
113
117
111
109
118
127
125
114
108
111
114
114
113
115
120
123
124
120
117
119
127
135
135
125
113
113
120
125
120
111
106
107
108
110
112
112
108
107
109
113
114
109
105
102
115
118
117
107
101
105
113
118
116
118
125
129
123
114
108
110
114
117
118
125
129
133
135
134
125
115
110
114
119
114
106
104
113
122
117
104
95
98
108
112
110
107
104
107
112
116
115
111
110
110
121
113
108
112
119
121
121
118
119
122
125
124
119
112
108
110
119
131
137
135
127
125
129
134
126
111
99
101
109
112
108
108
115
120
117
104
96
100
110
114
112
109
107
107
109
111
112
112
112
114
116
106
104
115
128
128
124
118
117
116
116
116
116
113
109
108
117
135
145
136
119
109
111
117
118
110
103
105
110
111
111
115
117
115
107
103
107
114
116
116
114
114
110
105
99
101
107
111
112
114
115
105
101
107
117
118
114
111
111
106
102
104
111
117
115
110
117
132
142
131
112
96
96
104
110
112
113
113
109
108
110
115
113
102
94
96
110
119
121
117
115
115
111
101
94
97
107
112
112
111
125
118
107
100
96
95
99
103
105
99
91
92
104
116
121
119
120
126
127
117
106
100
102
108
109
111
112
112
109
107
108
113
109
97
90
96
111
120
119
113
113
114
112
103
98
104
109
108
104
104
136
133
118
106
92
91
92
100
105
105
97
92
98
109
118
120
119
117
113
110
108
111
115
113
109
108
109
111
111
109
108
109
110
106
101
102
111
115
115
112
113
116
119
116
110
107
106
101
94
98
131
135
127
116
106
101
101
106
114
120
117
108
103
102
103
105
107
108
112
113
116
117
118
111
106
105
108
113
115
112
107
108
113
116
110
105
106
110
113
118
120
121
121
116
109
104
101
100
103
110
119
123
125
123
121
116
114
115
119
127
133
128
117
103
93
91
98
109
119
123
120
115
108
106
107
108
111
115
119
117
112
110
113
114
113
104
101
106
117
124
126
121
118
111
104
102
102
107
114
123
113
113
114
120
124
125
122
119
117
122
130
135
128
111
97
98
109
121
128
125
117
111
107
111
117
116
114
116
121
124
120
111
106
109
111
108
103
105
111
121
125
117
104
100
103
110
113
110
113
118
113
111
110
109
112
115
118
118
115
113
120
129
129
121
114
116
123
127
122
116
111
110
111
115
118
115
112
113
117
120
118
110
105
107
115
119
112
105
105
109
112
104
93
94
106
118
115
103
94
99
117
117
110
105
101
107
113
119
117
113
110
114
119
123
125
124
122
118
116
114
112
111
112
112
109
106
106
107
109
111
108
104
105
108
115
120
114
105
100
100
106
100
92
95
106
116
112
97
88
95
123
123
118
111
107
107
113
121
122
112
100
101
111
123
124
116
113
114
119
119
116
111
107
105
104
104
102
103
103
107
110
112
110
108
106
107
108
103
99
101
105
103
99
98
104
109
106
99
99
108
125
121
117
113
112
112
117
122
119
106
95
96
110
122
118
109
107
114
122
123
117
108
105
106
108
107
104
103
108
116
123
125
118
109
102
98
100
99
97
100
105
106
104
99
99
100
103
103
109
112
119
117
116
116
115
116
114
110
108
113
122
124
117
109
116
132
136
121
106
102
115
129
136
131
121
118
120
124
127
129
128
123
118
117
121
127
128
122
115
113
120
128
129
122
119
119
123
124
124
123
120
117
115
114
113
113
112
107
104
111
123
128
119
107
107
118
128
120
107
101
108
122
137
139
129
117
111
115
121
127
128
125
119
118
123
129
131
122
112
111
120
128
128
119
117
119
123
127
124
122
122
118
117
113
110
107
105
101
99
100
107
112
109
102
99
106
114
114
107
102
106
116
132
137
128
115
108
107
112
116
120
122
122
123
124
128
128
119
107
104
113
123
123
118
116
118
120
121
121
120
122
118
117
115
111
106
101
97
97
99
104
105
106
105
108
112
111
108
103
103
108
116
122
126
118
109
105
107
112
115
115
116
119
122
124
126
123
116
105
99
102
112
118
120
122
118
118
116
122
123
120
116
115
115
113
109
102
98
100
108
115
117
114
115
124
126
118
106
100
103
112
119
120
114
106
101
103
113
123
125
121
118
117
119
122
124
121
116
109
102
101
106
113
126
128
123
116
118
127
134
115
115
113
113
112
109
103
98
101
113
124
124
117
116
120
125
119
108
104
112
123
125
120
112
104
105
110
121
131
135
133
128
121
120
121
123
121
118
117
116
112
111
117
125
130
126
120
120
128
132
107
111
113
111
107
106
105
101
105
113
119
117
110
104
106
112
114
114
117
123
126
126
120
115
114
116
118
121
127
131
133
133
128
124
123
121
122
121
124
123
122
117
118
121
127
128
122
120
121
121
102
106
109
108
105
106
108
110
108
110
110
106
101
96
100
108
115
117
119
123
124
124
120
119
123
124
122
121
120
119
121
122
128
127
123
116
113
118
125
127
120
113
113
117
126
127
124
115
111
115
106
103
104
105
105
108
112
112
109
105
104
104
103
106
111
117
120
117
115
116
119
122
121
122
122
123
121
121
120
115
111
112
120
125
118
106
101
112
126
125
115
105
106
117
124
124
116
109
110
119
110
108
106
105
104
109
113
113
108
102
103
109
115
120
122
121
121
116
114
114
119
126
129
124
119
113
115
119
123
120
117
118
121
122
111
98
95
111
125
124
112
104
107
116
117
110
103
105
112
121
110
116
114
109
105
108
114
114
109
105
106
112
117
118
117
116
115
113
113
116
123
130
132
127
117
110
110
114
119
124
128
130
127
120
110
102
107
117
125
121
109
103
104
110
108
102
97
101
113
120
110
119
121
116
109
114
118
115
112
113
115
110
104
103
109
117
115
110
112
118
124
129
132
128
123
116
110
110
114
124
131
132
125
115
110
117
121
125
124
115
105
102
105
112
113
107
97
97
105
114
121
126
121
117
118
124
122
114
112
119
123
112
96
94
109
122
123
112
109
115
124
127
126
125
122
119
114
112
113
123
129
124
113
106
112
121
128
123
115
110
103
108
114
125
126
118
103
96
98
108
133
133
123
118
123
127
122
113
111
118
124
116
104
101
113
127
126
115
109
114
124
129
125
118
113
113
115
115
119
124
124
116
107
106
115
123
122
117
112
111
113
115
116
122
121
117
109
101
101
106
133
135
126
119
120
122
119
114
112
115
119
120
119
116
117
120
123
117
111
112
123
132
130
116
103
101
108
117
124
124
120
113
108
111
116
118
112
111
113
118
121
117
110
104
103
107
109
110
111
111
120
123
121
117
113
114
117
119
116
114
112
117
122
124
120
118
119
116
110
107
115
128
131
122
107
100
106
116
121
122
116
111
108
111
111
108
103
105
112
119
121
113
105
99
98
99
102
107
114
119
108
107
109
112
112
114
117
122
122
117
109
106
110
118
126
129
125
117
108
104
107
115
123
123
115
111
109
116
119
118
112
109
105
105
108
106
103
104
109
111
111
109
106
103
103
97
95
102
114
124
107
101
104
109
115
116
117
121
123
119
111
102
100
112
130
142
138
124
111
106
106
109
112
114
115
113
111
115
118
118
114
111
109
109
111
109
108
108
107
107
109
110
110
107
105
100
97
102
111
119
115
110
112
115
118
117
116
115
118
119
115
107
105
114
129
140
136
122
113
109
108
109
108
107
106
104
107
112
117
119
117
119
119
121
117
112
110
111
111
108
111
113
112
108
105
105
107
107
103
103
115
114
117
121
122
118
115
116
119
119
114
109
108
114
120
122
118
113
111
111
111
111
111
107
100
93
95
104
112
113
113
118
127
130
123
114
110
113
117
114
114
113
113
112
111
111
108
103
94
90
112
108
112
120
124
119
117
119
122
120
112
107
107
112
112
110
105
105
107
110
111
111
111
110
103
95
95
101
105
102
97
103
120
128
125
116
114
122
130
127
116
108
110
112
111
107
102
99
96
98
112
106
110
121
124
120
119
122
125
121
114
107
107
111
113
109
104
104
106
108
109
109
110
115
116
112
109
107
101
90
84
92
110
123
120
113
114
124
135
133
120
107
101
101
105
105
103
103
107
113
113
112
118
124
124
118
117
121
124
121
117
114
116
118
115
110
107
108
111
110
106
104
110
117
124
124
118
108
101
91
90
102
116
121
113
105
106
117
128
130
122
110
100
93
97
106
112
113
113
116
111
113
119
122
120
116
115
114
113
111
111
115
120
120
116
110
110
115
117
112
105
103
108
113
116
116
111
106
103
106
113
120
123
117
112
105
100
103
107
116
119
117
109
97
98
107
115
113
104
105
115
112
110
112
115
118
118
115
110
104
104
110
116
118
116
111
112
116
118
116
114
109
110
112
112
109
104
102
104
112
123
124
122
115
111
109
106
101
98
104
114
118
118
112
109
109
111
106
98
98
132
120
107
102
111
121
125
119
111
107
107
111
114
117
117
118
115
113
112
118
128
128
120
112
112
116
114
106
104
109
118
119
113
107
109
113
115
113
106
106
108
114
117
118
120
114
109
106
104
110
133
122
114
108
114
122
123
117
109
108
112
116
117
116
118
120
117
111
110
118
131
132
121
110
113
125
131
125
113
107
109
107
100
95
100
108
116
118
117
113
110
112
117
122
123
118
109
107
114
123
117
120
124
123
122
119
112
104
101
107
115
119
119
115
118
122
118
112
110
114
120
118
112
105
111
123
136
140
132
119
109
102
95
90
92
103
111
114
112
111
112
116
120
122
120
110
102
106
115
123
112
118
126
131
124
113
99
94
99
110
115
116
115
114
120
124
119
112
110
110
108
109
108
109
113
120
129
138
140
133
118
105
94
92
97
109
111
104
99
102
110
119
123
117
107
99
98
107
120
121
119
118
124
129
123
112
100
99
106
113
115
112
110
115
123
125
118
108
107
111
114
113
115
119
122
118
115
119
128
130
120
108
102
102
112
119
115
105
98
101
111
117
118
110
102
100
107
120
125
120
120
117
121
124
121
115
113
112
112
114
112
112
112
118
123
123
111
104
107
118
126
126
123
124
123
116
105
103
110
118
119
112
108
111
115
117
115
112
110
110
111
113
114
112
111
115
121
124
123
116
112
115
119
121
119
117
120
121
115
109
109
115
120
122
120
117
111
108
113
119
122
124
119
116
116
111
104
100
104
113
118
115
114
114
113
111
110
114
118
113
107
106
113
122
126
123
117
111
105
108
113
118
120
120
117
114
119
123
120
113
110
117
125
124
118
115
120
124
120
111
109
113
116
116
114
109
107
108
111
115
119
119
116
113
109
106
112
116
117
107
97
102
114
124
125
115
106
98
99
106
122
124
120
116
111
111
118
126
124
121
116
120
124
122
118
121
131
136
123
108
100
109
121
128
123
113
111
114
118
123
124
124
118
111
107
108
116
120
116
107
100
106
115
122
120
110
105
105
111
114
119
123
120
114
108
114
122
127
126
121
118
118
120
117
116
118
129
134
127
113
105
109
118
128
125
119
115
115
120
125
129
129
121
112
108
113
120
124
122
116
112
114
117
117
116
112
113
119
124
121
104
117
121
116
112
118
126
126
117
112
113
118
118
113
109
110
117
124
127
125
117
106
103
108
117
119
116
113
116
121
125
124
121
116
116
119
119
119
120
118
116
115
114
114
117
118
117
119
120
112
102
117
125
118
114
119
127
122
110
103
109
119
120
113
108
108
110
113
121
123
115
105
99
106
115
118
112
110
112
115
112
106
109
115
124
122
116
111
110
112
112
109
108
111
119
122
121
115
109
104
116
120
121
115
113
117
120
117
108
104
111
120
119
113
110
111
112
113
118
117
111
110
113
122
124
117
110
109
113
112
100
89
95
113
122
123
116
110
110
109
107
104
104
108
116
123
121
114
108
106
119
114
109
108
114
118
118
113
108
106
112
115
114
111
109
112
117
121
123
122
121
119
122
124
122
115
114
118
119
115
106
97
101
111
117
119
119
119
116
112
108
105
105
105
109
113
115
112
111
111
112
105
101
107
120
125
122
117
113
110
109
108
108
107
110
116
124
132
133
129
123
119
111
110
110
112
116
121
119
118
120
123
122
114
106
110
121
130
127
117
111
110
110
107
105
102
108
111
114
116
110
106
107
115
126
130
129
125
118
112
103
102
105
113
122
127
132
133
129
122
115
109
105
103
104
110
115
114
111
115
124
137
130
112
97
100
118
128
127
118
113
115
116
114
108
105
107
111
114
120
120
117
117
118
120
125
127
125
117
107
99
99
107
119
129
133
132
127
115
104
104
108
116
119
116
112
112
109
107
107
117
126
120
107
100
104
115
121
114
108
108
114
117
116
113
110
108
104
103
109
128
123
114
110
111
119
120
115
109
103
101
103
110
116
119
120
119
114
109
103
107
117
129
130
123
115
111
109
107
106
107
110
108
104
102
106
113
113
106
102
105
112
114
113
112
110
106
96
88
95
125
122
112
106
107
118
119
113
108
109
114
116
114
108
103
102
104
108
112
116
118
118
118
116
112
111
111
112
111
109
107
106
106
105
104
104
104
107
107
108
109
113
112
109
107
108
105
98
91
97
115
115
111
112
116
120
119
115
114
119
127
131
124
110
97
93
99
109
119
124
118
106
96
98
107
115
115
113
115
117
117
114
111
109
109
104
102
106
112
121
126
117
109
103
104
107
109
110
107
110
112
108
109
116
121
120
118
117
117
122
129
135
133
121
109
102
105
111
118
117
107
97
92
103
120
128
125
117
119
125
127
120
115
114
116
115
110
109
115
127
127
116
102
98
104
110
113
116
119
121
111
107
106
108
112
111
114
117
116
117
123
132
136
130
119
112
109
110
109
108
107
107
110
119
128
131
128
121
120
124
126
123
118
113
116
119
113
110
112
118
120
107
95
95
103
111
112
112
116
118
112
108
101
98
99
106
114
117
114
108
110
121
126
125
118
112
109
108
108
111
115
122
124
122
121
120
118
115
115
117
122
124
119
111
107
108
110
107
106
104
102
98
93
97
104
109
110
109
113
114
112
112
106
99
98
106
114
119
113
100
96
102
110
114
114
110
110
111
114
117
118
122
121
117
115
113
109
105
103
108
117
124
120
109
101
100
106
105
100
96
96
96
99
100
103
105
108
112
115
113
121
122
118
110
105
107
116
122
114
97
87
91
101
110
110
109
111
113
117
116
113
107
106
111
117
116
109
100
97
104
112
120
121
115
110
106
103
99
95
95
100
105
105
101
98
101
105
110
112
107
116
116
116
116
116
112
108
104
106
113
119
113
102
96
112
132
139
122
105
102
114
130
129
119
110
110
113
120
126
130
127
120
112
114
121
126
123
113
105
105
116
129
133
131
125
123
119
119
120
123
109
110
111
111
116
120
121
114
110
111
116
119
113
105
104
115
122
118
108
104
108
119
128
128
122
113
113
123
133
134
128
117
109
112
120
127
123
113
106
107
119
130
133
128
122
122
120
119
121
123
110
116
117
116
117
120
124
118
108
101
104
111
112
106
102
103
108
113
110
108
107
113
129
135
127
112
106
116
131
135
130
120
118
118
123
128
127
118
109
111
119
123
118
111
112
122
125
126
123
123
111
117
122
120
116
116
114
107
100
98
102
107
107
107
105
107
110
111
110
111
112
118
129
131
117
105
103
114
129
134
132
130
129
127
126
130
128
121
116
114
115
112
104
101
110
123
132
128
121
121
107
114
116
114
112
108
102
97
96
101
109
111
110
109
113
116
116
109
107
113
121
128
129
122
110
106
110
120
128
132
134
135
133
128
126
128
129
125
120
116
113
109
110
113
122
126
123
118
115
117
102
107
111
111
111
110
106
101
98
105
113
114
114
112
115
116
114
106
107
116
127
132
128
121
118
116
118
120
120
124
130
137
134
127
124
126
129
126
123
118
114
113
118
125
129
128
117
108
112
114
109
114
118
117
116
114
115
114
110
110
109
109
109
107
108
109
107
105
108
118
127
129
126
123
124
123
118
110
108
112
119
130
132
127
122
118
122
123
123
121
116
111
115
122
127
128
121
113
113
116
124
124
126
125
118
115
116
117
118
113
107
105
103
105
107
108
106
104
109
117
123
124
122
119
120
115
109
107
109
112
111
113
119
125
120
110
108
111
120
122
114
106
105
112
122
129
127
121
115
115
126
120
117
118
118
118
117
117
117
112
109
106
105
108
112
113
111
108
111
118
124
124
119
114
110
109
109
115
121
117
107
102
109
115
113
101
95
100
110
113
111
107
111
116
120
121
121
117
114
115
116
106
100
106
116
121
120
117
111
110
112
114
114
113
114
116
119
117
117
122
128
128
122
115
109
110
114
120
123
121
115
111
109
110
105
99
98
102
107
108
110
119
128
129
118
105
102
106
114
119
110
103
101
105
114
124
125
118
110
109
114
116
114
108
109
116
121
124
123
125
129
130
126
119
112
110
110
111
115
120
128
129
122
110
101
101
108
114
115
110
111
118
128
125
115
100
95
103
115
123
117
120
119
116
119
126
128
120
113
114
115
112
102
96
102
114
120
120
117
120
124
128
127
122
116
111
106
100
106
120
133
136
124
112
103
106
116
119
121
116
110
107
112
119
118
110
103
105
113
119
130
134
129
121
122
126
127
118
114
117
120
109
94
89
100
115
118
110
107
111
122
126
128
125
120
112
107
104
110
120
125
122
111
104
105
111
116
118
117
116
108
104
110
118
122
119
112
107
109
108
134
132
121
114
115
120
117
110
111
117
123
116
103
99
106
117
118
112
106
113
125
137
138
126
117
112
108
113
119
124
122
109
96
94
104
115
118
114
109
107
107
106
113
115
116
111
109
108
109
106
126
123
113
109
109
109
104
104
109
115
119
120
118
114
115
116
118
115
109
115
126
139
138
125
110
102
106
115
124
126
121
108
95
96
106
117
120
115
110
107
107
110
112
107
101
96
97
105
112
113
118
115
114
114
111
106
104
108
112
113
110
112
118
120
117
115
111
109
107
108
114
124
126
116
103
98
104
117
125
124
117
107
102
105
110
114
115
115
114
113
113
114
116
112
104
94
92
100
112
118
118
116
116
118
115
114
116
123
127
121
109
103
106
115
121
118
111
105
98
100
105
109
114
113
106
103
110
122
129
123
111
105
107
114
114
111
108
109
115
120
123
122
122
121
116
106
99
101
111
120
124
116
116
118
117
121
126
134
137
130
116
105
101
111
124
130
122
108
99
98
105
113
115
114
110
109
116
126
131
121
109
104
110
118
116
110
103
103
110
120
131
129
123
118
113
112
112
111
112
117
125
119
117
117
117
120
126
132
133
126
116
110
109
115
125
129
123
111
106
105
109
115
119
114
109
107
112
122
123
116
107
107
116
123
119
110
102
101
106
111
120
122
116
106
102
107
111
110
106
104
124
119
116
116
114
117
125
131
128
121
114
113
118
119
116
111
107
109
112
111
109
108
110
111
107
102
105
111
115
111
104
107
123
128
125
114
110
109
108
105
102
106
111
105
99
101
106
104
95
92
116
111
109
109
110
114
123
133
135
124
115
114
118
118
109
98
96
105
114
114
108
100
101
108
111
110
108
112
116
110
102
104
120
132
132
124
117
119
119
111
102
105
113
116
110
103
99
100
100
99
114
107
105
107
110
112
122
133
136
131
121
117
119
117
113
105
103
109
115
113
106
98
102
113
124
125
122
121
117
110
100
98
109
126
129
122
117
119
125
124
115
110
113
116
113
105
99
101
107
112
114
109
108
112
110
111
115
123
127
124
118
117
120
122
121
119
121
121
119
112
103
98
107
118
128
129
123
117
110
102
100
99
106
114
118
112
104
104
116
124
118
113
104
103
107
106
103
104
107
115
112
112
115
116
111
108
108
111
112
110
110
115
121
122
120
120
125
129
124
114
104
101
108
117
121
117
106
95
92
101
107
111
111
110
109
105
98
94
99
107
112
111
103
103
106
107
106
105
106
112
117
120
118
114
109
105
106
108
109
108
109
114
116
115
112
112
116
121
121
119
115
113
116
116
114
103
88
79
87
103
120
121
112
108
109
108
103
97
97
101
106
109
109
114
113
109
108
109
112
115
128
129
124
115
111
107
106
106
110
115
118
118
116
112
110
111
111
109
110
119
129
134
133
126
115
105
91
87
96
112
121
117
110
104
105
107
107
107
109
108
108
110
113
117
115
109
107
114
123
126
125
128
125
123
121
114
110
107
111
118
127
127
119
112
109
111
110
105
105
115
128
136
134
126
120
117
112
108
108
110
111
112
107
101
96
95
100
107
111
112
110
113
115
115
111
105
104
113
123
127
106
115
124
128
129
125
115
111
110
118
127
128
121
113
109
111
111
111
109
112
114
114
112
114
119
126
127
123
115
108
110
113
111
101
93
92
99
106
107
107
110
114
117
117
107
100
99
109
122
125
100
107
117
125
126
121
114
110
112
118
123
125
119
113
111
112
109
110
110
109
104
98
97
108
118
125
127
122
118
121
123
126
116
103
99
107
116
112
104
100
105
114
119
115
103
95
99
113
126
123
109
110
115
119
118
115
109
108
113
117
118
115
112
113
119
119
108
98
100
108
111
108
107
114
122
123
116
115
122
134
140
130
115
104
104
120
129
123
112
103
102
108
112
108
100
97
109
128
135
123
117
116
117
120
118
115
109
104
105
109
109
106
106
113
123
122
108
94
96
110
121
124
123
126
127
122
112
111
124
140
142
129
113
104
106
116
119
118
116
109
103
103
106
107
106
109
119
129
131
120
121
121
122
121
117
116
111
107
105
105
106
108
109
112
115
118
113
107
106
112
119
123
124
125
126
120
112
111
120
131
133
125
115
108
103
101
103
110
114
111
103
101
105
113
120
119
118
115
112
112
124
122
121
116
110
113
113
113
112
110
113
118
119
113
110
112
123
126
121
110
108
111
117
118
116
116
115
115
117
119
123
124
119
110
99
98
104
113
116
110
104
105
114
124
127
121
112
108
105
107
127
122
114
109
106
109
115
122
122
121
121
125
126
121
111
113
127
135
125
109
105
109
114
113
110
110
116
119
116
116
121
123
115
101
93
96
110
121
122
116
109
111
118
124
122
115
113
115
113
107
121
115
108
105
106
113
120
125
126
123
121
122
125
120
116
114
119
126
124
118
117
118
115
110
107
107
110
111
111
117
123
121
109
95
87
95
108
119
122
117
113
113
115
117
114
109
113
123
127
114
112
112
111
110
112
119
124
125
120
115
114
117
118
117
114
111
111
113
121
128
129
119
106
102
108
109
102
95
98
113
123
122
109
99
98
101
106
109
112
113
111
109
111
110
108
106
110
122
130
122
114
120
124
122
118
122
125
122
113
106
107
114
117
116
116
113
108
108
118
126
122
110
102
106
115
114
101
91
95
110
114
109
103
105
113
117
116
111
109
108
109
107
107
105
104
103
107
116
123
120
119
126
126
120
116
120
122
117
108
104
109
118
120
118
117
116
111
110
108
111
109
105
105
112
119
116
110
106
109
110
102
93
94
106
121
131
130
122
114
109
110
110
106
101
99
100
106
111
111
110
116
116
110
104
104
109
110
109
107
107
114
118
116
112
112
117
115
109
104
102
107
109
110
108
109
113
118
123
121
115
107
98
98
105
114
122
128
126
118
113
111
110
106
99
94
96
104
110
109
107
109
108
105
105
108
111
109
108
108
113
116
114
105
104
110
121
121
110
101
102
110
116
108
99
98
107
117
122
121
120
120
122
116
107
104
102
112
115
113
109
106
107
107
105
99
98
104
110
111
106
110
114
121
128
132
127
121
115
115
114
114
109
105
108
121
131
126
113
101
102
112
118
111
102
100
105
113
113
113
119
128
137
129
112
100
99
101
105
105
102
101
106
111
113
113
109
107
109
111
107
112
118
130
141
145
141
133
124
118
115
116
116
114
118
126
131
126
115
103
102
109
118
122
119
115
115
115
113
108
110
119
129
125
111
106
108
111
108
102
99
105
108
109
111
113
113
109
100
96
97
108
109
111
121
132
140
134
121
111
112
120
128
128
120
118
117
117
113
107
104
107
117
128
130
125
120
120
116
113
107
106
109
108
106
107
113
116
112
105
103
106
106
102
96
98
106
105
93
83
91
105
99
93
97
111
127
129
117
105
106
118
129
128
118
108
105
107
109
109
110
111
114
119
119
115
113
114
115
116
115
108
101
94
94
101
108
111
112
111
108
105
101
92
89
93
102
104
96
89
94
105
101
97
98
105
114
119
116
108
108
113
119
121
118
111
108
108
109
113
116
116
110
107
106
106
108
107
109
115
120
116
107
95
95
103
107
109
111
111
110
104
97
91
95
101
106
103
99
97
101
107
110
114
116
112
110
111
115
116
114
111
113
119
120
117
113
110
112
117
118
116
109
103
103
107
112
110
109
112
119
119
117
110
109
113
114
111
110
111
109
105
99
101
108
112
108
101
99
104
108
107
111
118
119
112
107
108
113
115
114
113
117
121
119
111
108
109
114
118
119
115
110
105
106
110
116
118
115
109
110
118
123
124
117
113
110
109
110
111
110
105
102
105
112
113
108
102
103
108
111
106
108
109
109
108
107
108
108
104
105
112
125
123
112
99
100
108
114
116
114
114
113
112
108
112
119
121
116
106
105
117
127
128
113
98
92
98
108
110
109
102
100
105
111
110
106
105
112
120
114
107
109
109
107
106
109
113
107
98
98
111
122
122
107
100
106
113
114
111
112
113
115
114
116
120
123
119
110
102
105
116
126
125
112
97
93
99
106
105
102
100
100
104
107
105
103
107
114
120
113
119
124
123
115
107
109
113
114
108
105
112
119
117
110
109
116
120
116
113
112
112
109
110
117
124
126
116
107
102
105
114
118
117
113
110
106
102
98
94
95
104
108
108
103
99
101
105
106
104
102
115
120
126
128
125
120
115
115
118
119
119
111
103
101
108
118
120
114
110
117
127
132
132
125
117
115
120
123
121
112
106
105
111
123
132
136
134
128
126
125
127
127
128
128
129
130
125
119
118
123
107
118
126
128
126
124
123
120
115
112
111
111
110
104
102
105
111
115
117
119
115
117
119
124
124
125
128
134
132
121
108
103
110
121
131
137
135
125
117
114
118
121
123
124
125
126
121
116
112
113
104
118
127
127
126
127
128
121
109
102
102
109
111
106
103
103
111
123
128
124
115
110
115
122
124
124
126
132
133
129
119
116
117
121
126
131
130
124
117
114
116
116
109
106
111
122
123
116
110
111
106
118
127
122
117
114
114
110
102
100
105
109
108
104
103
109
116
123
127
125
119
115
116
118
115
113
117
124
131
130
129
127
126
119
119
123
126
124
123
124
123
116
102
93
102
119
124
116
109
112
109
116
117
112
104
104
105
102
101
105
108
109
105
102
104
110
117
120
122
123
125
123
120
114
112
113
118
123
126
126
129
130
127
117
114
118
124
125
126
127
126
117
106
101
108
115
115
110
109
112
110
113
112
108
106
110
112
112
107
104
105
106
105
103
106
113
115
115
114
119
122
125
121
119
119
122
124
121
114
112
119
125
123
114
111
115
123
126
125
121
117
116
115
115
115
115
110
108
111
116
113
114
118
120
119
118
119
117
112
105
104
106
110
112
114
114
112
109
109
108
112
114
118
119
122
124
123
117
111
108
112
117
118
113
110
111
119
124
124
120
115
111
112
115
116
119
116
115
116
118
123
122
127
132
129
119
113
111
111
110
108
109
114
116
116
113
109
105
103
106
109
110
107
110
112
114
114
117
118
117
112
111
112
113
111
107
108
117
123
123
117
107
103
107
114
120
124
123
118
115
124
122
126
132
130
121
109
108
111
113
110
109
109
110
111
110
106
103
107
112
117
113
105
98
101
108
115
120
124
123
115
108
108
110
110
103
103
111
119
123
120
115
113
114
116
119
123
122
116
109
117
112
113
120
127
123
117
115
112
111
109
105
102
106
107
108
108
110
116
124
127
118
106
99
101
110
115
119
119
119
117
113
110
110
110
109
110
112
113
113
118
125
131
129
121
117
118
119
116
111
115
107
106
108
117
124
123
120
112
110
108
106
105
104
108
112
116
119
121
122
123
116
109
105
109
113
114
111
108
112
119
123
119
116
112
114
119
116
112
110
117
122
129
127
120
117
117
121
120
119
122
119
113
109
114
122
125
120
112
110
113
114
114
110
107
109
110
111
109
111
111
113
112
114
116
115
112
106
105
112
120
123
122
118
113
115
115
115
115
118
119
116
112
109
114
118
125
125
123
119
129
130
122
116
114
118
121
115
108
109
118
121
116
109
104
101
98
98
100
107
112
114
116
118
119
117
113
110
111
116
119
115
109
107
108
105
104
105
112
118
117
107
101
102
107
117
123
125
119
109
127
126
120
114
112
112
109
104
103
107
114
117
114
108
105
103
101
104
109
118
125
125
123
118
119
118
120
118
120
123
122
108
98
94
99
105
106
105
107
106
106
103
104
102
102
106
110
114
115
105
117
112
111
112
109
105
97
96
99
101
102
102
105
106
108
107
111
116
122
127
127
124
122
117
117
117
119
120
122
126
125
114
103
98
102
115
121
118
108
100
94
101
108
109
104
97
99
108
113
113
113
107
109
112
111
106
99
100
101
98
91
90
97
104
106
103
104
111
116
117
114
110
110
113
115
116
117
116
117
118
118
116
115
114
117
123
129
128
118
107
101
104
114
118
114
105
101
104
110
114
118
116
118
120
115
110
106
108
108
104
99
98
102
108
106
102
97
96
101
105
108
111
112
113
113
113
116
118
119
113
108
109
117
125
122
122
122
123
126
122
119
117
118
122
123
121
117
113
108
106
126
124
125
122
116
111
111
113
113
112
114
116
117
117
115
110
102
96
95
103
117
130
131
121
109
109
117
130
130
119
106
104
111
120
120
117
116
117
120
123
124
119
116
113
119
127
130
125
113
107
125
128
127
121
113
109
113
118
116
112
115
122
126
125
120
115
108
106
101
106
119
134
140
129
114
109
119
130
131
117
107
105
114
120
119
115
113
111
111
112
111
108
103
101
103
114
123
123
114
109
121
124
124
118
107
105
113
121
117
108
105
115
127
126
116
107
104
109
113
110
110
115
125
126
123
118
120
123
121
115
108
114
123
125
121
114
113
110
106
99
98
101
101
100
97
101
106
110
110
112
117
120
120
113
103
102
111
121
118
110
105
114
124
124
112
99
100
111
117
116
108
101
105
116
123
124
120
119
118
115
116
115
122
125
122
114
109
109
106
103
100
106
113
115
109
102
100
105
108
112
116
119
118
113
102
100
104
114
117
114
114
117
122
121
113
107
110
117
120
116
110
103
103
110
118
121
120
120
124
123
118
113
115
120
123
116
106
104
105
107
110
114
122
125
120
109
101
102
108
112
115
117
117
113
106
101
105
111
114
115
116
117
118
116
114
118
124
126
123
116
111
108
112
114
116
118
120
122
123
123
121
112
111
116
125
122
109
97
99
106
109
111
114
119
118
108
101
103
110
114
113
115
117
113
107
104
107
112
115
114
115
118
116
109
106
112
124
130
127
118
113
110
116
117
119
119
117
115
115
121
123
117
110
109
115
114
108
98
96
100
100
100
105
113
114
107
103
108
118
127
110
114
117
113
106
104
108
114
118
119
121
121
116
107
101
105
116
126
128
122
117
112
113
115
119
118
112
106
110
121
127
118
107
100
105
106
106
105
106
105
99
97
103
112
113
107
106
116
130
132
102
110
115
115
110
104
101
107
114
124
129
127
119
109
107
107
113
116
119
121
121
118
115
113
111
109
104
102
109
120
121
113
104
98
99
101
103
110
113
109
101
98
101
110
110
108
110
120
130
128
98
104
113
120
120
110
101
100
109
123
132
131
121
110
108
110
112
112
111
115
120
121
116
111
108
105
102
102
106
109
111
112
114
111
107
101
100
102
107
106
101
99
101
105
109
111
116
119
118
112
99
101
110
122
130
126
115
108
108
116
128
130
120
109
104
107
112
113
113
112
113
113
111
111
109
106
102
100
98
100
111
125
132
127
116
107
102
100
98
97
99
101
106
111
120
125
121
117
114
109
104
102
108
118
129
135
131
120
111
113
121
126
120
110
103
106
112
115
115
111
106
101
103
109
110
108
104
99
100
110
124
135
134
123
116
116
120
114
103
98
97
103
114
119
124
124
121
117
116
112
108
109
109
114
123
131
130
122
113
114
121
124
119
113
111
114
114
115
113
112
108
103
105
109
113
112
107
107
114
127
134
130
118
108
108
120
130
127
114
103
99
104
114
118
116
111
110
115
116
113
112
118
117
115
115
118
115
111
111
117
122
120
111
111
115
122
121
114
110
111
112
110
111
117
122
120
114
112
121
130
131
120
108
106
109
116
119
118
113
107
102
104
108
109
104
101
103
109
113
111
119
122
121
115
111
109
104
103
109
118
123
118
106
103
110
119
122
117
114
113
115
113
113
118
121
119
113
108
111
118
122
120
116
114
111
111
108
109
110
110
107
105
104
104
103
104
104
109
112
109
126
122
114
109
105
105
105
106
111
119
123
120
112
102
101
110
122
126
123
118
115
112
110
107
107
105
103
100
101
109
122
128
128
119
110
107
110
115
116
116
111
107
105
106
107
109
113
117
117
110
126
118
109
106
106
107
108
114
120
124
126
125
119
108
101
104
117
125
125
118
116
113
106
95
91
96
103
103
103
109
121
129
123
111
102
103
110
118
120
115
110
107
108
109
110
109
115
120
120
105
121
115
110
109
108
107
109
116
125
130
128
125
121
114
110
111
113
113
110
110
116
117
107
95
93
101
108
108
107
110
119
119
111
99
94
92
97
102
107
107
106
108
111
113
108
105
106
112
115
105
115
114
112
111
108
106
109
115
122
127
124
117
115
114
116
115
111
102
100
107
117
120
116
109
110
114
112
108
106
110
116
113
106
97
91
87
83
85
92
99
106
110
113
112
104
93
93
105
115
117
114
116
116
112
107
108
110
113
114
114
114
111
111
112
115
115
107
101
102
112
119
120
116
115
117
118
114
107
106
110
115
113
108
101
101
98
94
92
96
105
112
118
115
107
96
89
92
103
114
120
113
116
115
108
106
109
111
110
108
110
116
119
115
109
107
108
107
107
111
114
118
114
109
105
108
113
115
115
114
114
113
112
111
111
112
114
114
111
111
113
122
125
115
101
91
90
97
106
111
111
113
113
109
104
104
108
110
109
109
117
128
127
119
106
102
105
110
108
109
111
115
109
102
97
98
108
114
119
119
115
110
111
111
112
113
112
115
115
112
112
115
117
111
101
93
94
103
110
109
101
113
112
108
107
108
111
108
107
110
120
129
127
114
103
103
108
109
102
99
108
115
114
105
99
101
108
114
113
112
110
111
111
108
105
102
99
98
100
103
102
103
104
107
108
108
105
108
111
110
102
115
114
119
123
123
117
111
107
110
115
120
118
109
105
109
112
109
101
100
110
119
118
109
106
112
116
115
109
105
106
110
113
108
102
98
98
95
95
95
95
95
97
103
111
116
114
112
111
110
102
109
113
123
131
133
129
122
114
112
116
121
120
116
111
110
111
110
111
114
120
120
117
110
108
115
121
122
114
107
104
107
112
111
108
106
108
107
100
95
97
102
104
100
100
107
112
113
109
103
99
101
106
112
119
125
129
127
120
117
121
130
130
123
114
108
107
113
120
122
118
111
107
107
109
113
117
121
118
112
106
104
106
108
109
113
117
113
106
101
104
112
109
100
92
94
104
111
107
100
100
102
103
100
103
110
123
128
123
116
116
122
122
120
113
109
109
116
119
118
112
107
108
113
116
113
108
107
111
114
113
108
100
96
101
109
114
113
110
108
110
112
108
101
95
97
105
107
107
107
110
111
112
107
104
107
116
124
123
115
107
103
104
109
114
118
116
118
116
114
112
115
123
130
126
113
101
93
97
108
115
114
102
93
96
105
110
111
111
111
109
101
99
104
110
115
109
103
101
106
111
118
123
124
117
110
110
116
121
117
107
100
99
108
115
122
121
120
118
116
118
126
134
133
126
112
102
95
95
100
106
111
110
108
108
109
110
111
112
111
105
98
97
108
120
120
108
94
90
95
100
118
124
126
120
111
108
113
119
120
115
112
114
117
112
109
111
117
122
124
122
123
124
121
112
105
103
107
105
99
95
104
113
123
121
113
111
112
112
111
106
97
101
110
116
111
98
92
91
96
95
114
116
117
113
109
111
114
114
111
111
118
127
120
106
94
100
113
121
119
114
113
111
107
103
103
111
117
112
100
92
99
113
123
121
111
107
108
111
111
108
105
105
110
112
106
97
97
106
107
99
111
115
115
113
113
117
116
109
100
104
119
130
121
102
94
105
115
116
110
109
111
109
106
105
113
121
120
112
103
102
105
113
116
112
107
104
104
106
108
109
108
109
110
110
108
105
106
111
111
105
118
120
122
119
117
117
115
107
102
110
126
134
122
109
108
118
123
117
112
111
112
110
108
110
116
120
113
107
108
112
116
114
111
108
107
105
102
98
99
104
111
114
112
108
108
107
106
103
101
104
119
126
130
126
120
115
116
120
124
122
118
112
107
106
104
105
108
113
118
122
123
128
132
132
127
123
122
123
120
114
109
112
121
128
130
131
131
132
132
132
130
126
123
123
127
129
126
121
120
126
121
128
133
129
122
118
121
121
120
117
114
113
110
106
101
102
109
120
127
125
120
117
124
128
129
126
126
124
117
109
109
119
132
136
137
137
138
135
131
126
124
123
123
121
121
122
120
117
115
117
115
125
132
130
125
121
121
116
111
109
110
114
112
108
105
108
116
124
130
126
117
109
110
115
120
125
127
124
116
108
111
122
133
131
127
129
132
130
126
119
122
122
121
117
117
121
121
115
110
112
113
122
124
121
118
116
114
112
107
106
110
110
107
104
107
115
121
124
125
122
116
110
107
106
111
120
126
125
119
115
116
123
124
116
109
112
118
121
120
119
121
119
116
112
113
119
120
115
111
114
122
123
118
110
106
110
114
115
111
109
108
105
102
99
105
113
119
121
120
117
116
114
110
107
109
114
122
124
122
118
122
124
118
108
105
108
115
116
114
115
117
116
111
108
109
112
112
112
112
118
131
127
116
107
106
111
120
121
113
106
104
106
108
105
104
111
117
121
119
113
112
114
113
110
110
112
118
121
121
119
122
121
117
106
103
108
114
117
115
112
112
113
111
111
111
110
108
110
113
118
126
118
113
112
115
118
118
117
110
104
105
112
119
115
113
113
120
122
119
112
109
111
113
113
112
114
116
119
122
120
119
120
116
109
105
107
113
119
122
119
117
114
114
116
117
116
117
116
118
118
113
108
111
118
120
115
108
106
107
108
110
115
117
115
113
114
120
121
116
114
113
113
113
111
113
117
123
127
127
123
121
119
117
112
107
104
108
121
131
132
128
120
117
118
121
122
123
124
122
118
110
111
119
126
122
111
100
103
110
112
110
107
106
107
110
111
111
109
114
119
124
121
113
109
113
122
129
132
127
124
121
120
119
114
109
105
108
119
129
132
127
120
116
118
120
121
123
124
122
115
115
121
128
130
121
111
104
110
115
112
104
97
100
105
108
107
103
104
113
122
127
123
114
110
114
125
130
126
120
117
118
120
121
118
115
115
114
116
117
116
114
114
114
115
118
121
124
124
118
107
115
119
121
119
114
111
114
119
119
111
103
99
104
111
110
104
100
102
110
119
121
118
113
113
118
124
125
120
115
113
113
119
119
122
126
126
123
116
113
111
114
114
113
111
112
119
124
125
117
106
114
111
110
110
109
113
119
119
115
109
109
113
120
119
110
101
96
100
107
110
111
111
111
116
121
124
123
118
113
111
108
111
114
120
125
126
119
114
112
116
122
120
111
103
105
115
124
126
120
112
115
113
112
111
113
116
119
114
106
106
113
124
129
121
106
94
92
99
111
118
116
111
107
112
118
125
126
120
115
112
105
103
104
112
118
118
113
110
112
117
119
114
105
97
98
107
118
124
123
115
117
120
124
123
119
116
112
107
104
105
111
119
121
114
105
97
97
109
125
135
129
119
107
107
115
126
128
124
118
116
113
109
105
108
115
119
118
114
109
105
105
105
104
102
102
105
113
118
121
117
117
123
130
131
123
116
111
107
106
103
103
104
107
110
109
106
107
119
130
137
130
119
112
114
121
127
127
121
118
120
123
122
120
117
118
125
128
123
107
96
93
100
108
112
111
111
113
116
117
117
113
120
129
129
123
117
112
111
107
102
96
97
105
110
110
107
106
113
119
121
118
112
116
127
134
134
125
112
106
111
121
130
130
125
119
122
124
122
112
99
95
99
107
115
118
121
121
115
108
106
114
119
125
124
119
115
111
107
101
98
101
109
117
117
113
110
106
104
105
107
111
115
122
128
132
126
117
107
103
106
114
122
122
117
109
109
114
119
115
107
100
99
101
108
116
124
123
114
101
94
114
120
123
120
113
106
102
98
94
96
107
121
126
124
117
113
110
108
104
106
118
127
129
121
112
111
115
117
115
112
111
113
111
108
106
108
115
117
114
106
99
96
96
99
108
115
115
111
102
96
107
113
121
118
109
100
99
98
96
96
104
116
125
123
118
114
113
111
107
108
117
127
128
118
106
110
122
132
127
119
114
114
114
113
111
115
118
117
110
103
99
96
97
101
102
105
108
109
109
110
101
111
123
123
112
102
101
106
104
98
95
105
115
120
116
114
113
113
111
110
111
117
119
116
116
122
130
131
124
117
117
123
125
122
113
112
113
111
108
103
103
106
107
106
105
105
106
111
114
120
109
121
134
131
119
106
105
108
107
100
97
103
113
118
115
112
113
115
117
117
115
112
109
111
116
123
125
118
110
111
116
122
120
112
99
97
101
105
106
105
106
110
112
111
110
111
112
113
114
118
116
127
136
131
117
106
105
109
110
109
109
111
113
113
111
111
116
119
119
120
124
120
111
105
106
112
114
110
108
110
116
118
111
105
100
100
102
101
101
102
103
106
107
109
111
111
112
111
112
110
116
124
126
119
107
104
107
112
114
116
119
118
114
105
103
110
116
120
118
118
123
124
121
109
103
108
115
120
118
118
118
116
112
115
120
120
113
102
97
98
97
96
101
107
108
107
106
110
115
113
113
116
115
108
101
104
111
119
118
116
118
120
118
108
104
109
117
121
118
116
119
123
123
117
113
119
127
131
130
128
126
118
115
119
126
126
117
107
103
100
98
95
101
108
109
105
104
112
123
123
102
107
109
110
107
111
118
119
116
112
116
122
127
122
116
113
119
124
124
120
116
112
109
112
118
127
132
131
131
130
126
113
104
103
108
112
112
110
111
109
101
98
104
112
113
108
108
118
128
126
86
94
107
116
121
118
118
115
112
111
114
120
125
126
126
125
124
125
127
125
120
109
97
98
108
119
124
124
123
123
116
104
93
93
99
105
110
112
112
111
102
97
102
108
112
113
116
122
124
119
89
94
108
121
128
123
116
109
107
110
112
113
114
117
123
126
125
123
121
122
120
114
101
99
102
108
111
113
114
113
109
104
104
108
114
116
115
112
108
103
98
94
92
98
110
122
124
120
111
103
110
109
111
120
128
127
118
108
105
107
112
112
108
108
111
118
123
120
115
113
114
118
118
115
108
103
102
104
107
108
111
115
124
127
127
126
121
113
103
98
94
91
91
101
120
134
130
117
100
93
123
119
119
121
130
132
127
115
105
105
116
123
119
110
107
112
120
121
118
114
113
117
123
119
108
99
95
102
108
112
118
120
123
123
124
125
128
120
110
99
94
95
101
115
129
137
128
113
100
100
116
122
125
125
129
131
127
115
109
116
132
139
131
115
107
113
122
123
122
116
115
114
116
112
107
99
98
104
110
114
114
110
108
108
114
122
126
120
112
100
97
102
113
125
131
126
115
107
102
106
107
119
123
120
116
114
111
110
114
129
140
139
126
112
109
118
122
123
121
118
115
111
108
108
109
110
110
108
108
106
104
100
104
110
119
123
121
115
108
103
103
108
116
121
118
111
105
106
106
108
110
112
113
109
104
103
101
105
116
129
132
125
110
104
109
117
121
121
117
120
117
112
107
107
110
113
109
103
99
103
106
111
116
123
128
127
120
112
109
109
110
111
111
109
105
103
106
114
116
110
119
112
106
103
102
105
106
111
117
124
123
116
108
106
107
112
115
121
122
126
121
114
107
103
105
104
100
94
97
108
121
127
125
122
124
125
122
117
113
112
111
109
106
101
100
104
111
120
122
112
124
116
110
108
110
109
109
114
121
127
127
123
115
107
107
108
114
121
125
126
125
116
106
101
102
105
102
97
99
109
124
128
124
118
117
117
117
113
107
102
100
100
102
102
105
106
108
112
111
105
125
119
119
118
114
108
107
115
125
133
133
125
117
108
110
115
122
119
115
112
115
113
108
106
112
120
120
111
104
106
111
114
113
113
111
105
99
95
94
94
95
99
105
110
110
103
97
91
90
96
120
118
117
117
110
106
106
113
122
128
125
115
107
106
114
125
129
116
103
96
102
109
110
112
119
128
130
123
113
105
104
107
109
110
104
95
86
87
93
101
108
113
116
114
111
101
90
83
86
95
110
106
106
108
110
110
111
113
113
113
110
102
99
102
109
117
118
113
104
102
105
109
107
104
105
114
124
128
119
112
109
112
114
111
103
94
89
91
102
114
123
126
119
112
108
102
96
92
90
98
105
104
106
108
116
122
123
115
109
106
107
106
104
102
101
101
104
110
117
121
118
110
98
91
90
99
114
122
122
118
117
120
122
117
111
104
102
105
105
113
122
125
117
110
108
109
111
109
104
99
114
114
115
119
124
127
125
117
111
112
118
120
116
110
104
102
104
110
119
125
121
110
98
97
100
106
110
111
114
115
115
114
115
115
113
111
110
107
104
105
111
114
115
114
114
115
115
113
107
100
123
121
120
119
121
122
119
112
111
113
119
122
120
118
116
113
110
112
119
126
122
112
108
115
125
123
112
101
104
105
106
102
99
103
106
107
107
106
105
101
100
103
112
118
118
114
110
111
110
104
121
113
108
106
109
112
113
111
110
108
111
115
118
118
116
112
109
112
124
133
128
116
112
120
131
130
117
102
97
100
99
94
91
93
100
103
106
107
104
100
96
96
104
113
115
109
107
108
112
112
114
107
100
98
105
112
117
118
118
116
115
117
116
114
110
105
107
118
133
137
130
115
105
108
116
119
117
110
101
99
98
100
100
100
104
107
108
106
102
99
99
101
101
101
104
107
110
112
114
114
113
112
106
104
107
116
122
130
133
133
128
121
116
110
108
108
114
124
132
129
116
104
101
102
106
108
110
111
105
101
102
105
109
113
114
115
111
103
100
103
109
110
104
99
100
107
115
117
115
113
118
120
116
111
112
120
129
134
135
132
125
114
108
106
109
115
121
124
122
114
106
104
110
114
114
108
106
104
107
110
110
108
110
115
119
118
111
102
104
112
119
120
115
110
108
109
113
115
116
114
119
124
122
118
115
117
126
130
126
119
111
104
102
105
111
118
122
121
116
111
107
114
126
130
125
113
104
101
106
112
116
113
113
115
116
112
106
104
109
118
121
120
119
121
119
112
108
104
111
115
121
126
125
117
112
113
120
122
118
112
110
110
110
108
110
114
119
119
117
112
113
122
129
130
122
112
106
102
104
108
115
117
121
119
112
105
103
106
110
114
115
115
117
119
116
108
102
102
103
103
122
123
118
112
109
112
119
123
119
116
120
124
121
112
106
107
113
116
114
110
114
122
128
120
112
108
107
107
104
102
105
111
119
120
114
110
109
109
107
104
107
110
110
105
98
97
101
105
101
93
119
115
111
107
108
115
123
124
120
119
124
128
120
106
98
102
109
110
107
107
112
119
121
116
108
107
110
112
107
100
95
98
106
112
117
122
119
111
105
103
106
110
110
102
94
95
104
109
106
94
110
108
110
111
115
120
123
121
111
110
116
120
111
97
97
106
111
107
105
109
113
113
113
111
113
116
115
113
111
108
102
98
98
106
114
121
118
110
105
106
110
113
112
109
108
108
110
112
109
102
106
107
112
118
124
125
120
109
103
106
115
117
109
102
105
117
119
114
111
113
113
110
105
107
112
116
112
109
110
116
116
112
107
105
108
111
109
106
105
107
110
111
110
112
115
115
111
108
107
108
124
128
123
112
103
104
114
120
124
120
115
108
104
102
101
104
114
122
122
111
102
103
112
118
114
107
108
115
121
126
127
128
128
119
111
111
115
113
111
113
120
125
122
117
115
116
120
122
124
127
134
137
129
114
103
104
112
118
120
118
115
114
111
107
103
104
114
124
128
121
114
114
120
119
113
105
102
106
111
114
124
135
139
127
113
111
119
127
128
128
130
131
126
117
111
112
118
121
122
128
131
129
125
117
112
112
113
115
113
113
114
114
114
113
113
116
119
121
121
120
119
121
120
118
113
110
110
109
107
108
117
135
139
126
111
110
122
131
134
130
132
135
136
132
126
125
126
124
121
124
123
118
117
117
120
121
121
116
112
109
108
107
108
114
126
131
127
116
109
109
116
121
121
118
116
120
123
120
112
108
116
126
129
121
109
109
121
127
125
119
120
126
136
138
137
135
131
126
121
120
128
124
119
117
120
123
124
122
113
104
101
102
107
115
125
128
124
115
105
104
111
116
120
120
120
121
122
120
115
115
118
121
119
115
112
114
119
119
114
104
106
116
125
132
132
129
125
122
118
117
140
135
124
117
117
121
124
121
111
101
102
110
118
116
112
110
113
117
115
110
111
114
119
118
116
114
111
112
115
119
122
122
116
113
111
113
115
113
111
107
108
112
119
121
121
120
118
114
112
106
135
128
119
114
116
119
122
118
110
104
108
121
125
114
101
98
108
122
124
121
116
116
119
116
112
109
106
108
115
121
126
125
118
112
107
106
107
109
115
120
122
121
120
122
122
122
119
113
110
103
115
109
108
112
115
118
119
117
113
109
112
117
116
106
101
105
117
125
125
121
121
122
121
117
113
112
115
116
119
120
122
123
119
112
105
103
102
111
118
125
127
124
123
125
128
125
122
118
116
114
107
108
112
116
112
109
107
114
116
113
109
106
104
106
110
115
120
119
116
118
124
125
122
118
118
125
130
130
123
118
118
121
121
116
110
107
108
112
115
113
112
112
116
122
125
121
117
117
120
118
115
122
128
124
110
99
99
108
115
112
103
99
102
110
112
111
108
109
111
118
125
125
122
119
121
131
138
135
127
117
117
120
122
121
118
116
115
115
112
105
101
103
112
116
117
111
110
113
114
109
115
122
128
124
110
99
102
110
114
110
103
100
107
114
110
100
96
102
110
119
121
120
120
119
123
129
134
134
128
119
113
115
118
119
118
119
117
115
111
109
112
114
115
113
110
106
107
110
108
101
106
110
116
119
113
110
111
116
114
110
105
107
111
112
108
100
100
110
119
122
119
115
115
117
120
123
127
129
126
117
108
104
105
109
115
118
117
116
115
118
123
125
121
111
104
104
107
111
110
107
103
102
109
113
117
116
118
119
114
110
109
113
112
110
105
104
109
119
128
127
119
112
110
112
117
122
126
125
121
112
102
98
100
109
115
119
122
120
117
117
119
119
116
106
101
105
111
117
121
121
105
110
114
116
116
116
118
120
119
116
114
116
113
107
103
104
109
118
127
128
124
118
110
109
115
121
124
123
116
111
105
106
110
119
125
129
128
122
112
106
107
113
112
107
106
111
117
122
124
130
111
125
129
126
117
116
119
121
119
117
117
117
115
110
104
101
102
109
117
125
128
126
122
120
121
122
122
118
114
114
118
123
126
125
125
126
124
118
106
99
102
108
113
113
116
123
125
122
119
120
116
134
141
129
119
116
119
119
117
114
114
117
119
117
111
108
104
104
108
114
123
128
134
137
135
128
119
109
108
116
128
135
131
120
111
110
111
107
103
98
100
104
107
110
117
125
127
118
107
102
114
129
134
128
119
115
117
113
106
104
111
119
123
121
117
116
115
112
108
109
113
119
128
133
133
126
115
103
103
114
128
134
120
103
92
97
105
107
103
98
96
95
94
98
105
114
115
107
99
97
108
113
118
116
112
109
108
105
103
102
109
115
117
114
113
117
122
122
116
109
107
108
110
111
114
116
115
109
106
112
120
121
109
93
90
100
112
112
104
98
94
93
94
97
97
97
95
95
99
100
95
98
109
114
110
104
100
103
104
105
107
108
108
107
109
116
121
122
117
112
108
105
102
100
107
120
128
123
110
108
109
117
110
102
102
109
117
114
104
98
98
102
106
104
100
96
92
94
100
105
95
100
115
122
117
107
101
103
106
107
106
103
105
107
114
118
121
119
117
117
117
115
106
105
115
131
137
127
109
103
110
117
116
111
104
107
110
109
104
101
104
110
110
108
107
107
104
101
101
104
109
113
127
133
130
118
107
106
108
108
106
105
107
112
120
124
122
118
117
121
125
122
110
105
113
126
130
117
100
99
109
118
114
102
95
101
105
107
103
101
103
107
103
102
108
114
114
109
104
104
118
120
126
127
124
120
117
115
115
116
115
113
110
110
113
120
122
117
115
118
125
125
111
101
102
113
119
112
99
97
107
114
107
98
95
104
111
111
103
100
99
95
92
94
103
112
115
115
111
108
116
118
113
107
105
112
120
125
126
124
123
119
111
104
104
112
116
113
110
109
117
122
116
106
101
109
119
116
105
101
104
108
108
109
113
117
117
112
106
103
98
94
93
95
102
108
112
114
116
110
117
116
108
98
96
106
120
127
123
117
118
120
120
116
115
115
112
107
102
102
111
120
121
116
111
114
119
119
113
106
105
105
110
119
124
121
115
110
110
108
103
98
102
107
109
109
111
115
116
109
115
116
115
111
110
115
122
122
114
106
106
117
128
135
134
126
115
108
105
109
115
117
116
116
115
117
119
118
113
109
105
103
107
115
120
117
110
106
109
110
108
103
105
111
114
115
116
115
112
108
105
111
119
125
126
124
123
119
112
104
102
110
124
135
137
128
119
116
118
123
122
115
106
106
112
118
119
115
112
109
105
100
97
102
110
116
113
109
109
110
110
105
104
106
114
120
120
116
110
109
106
112
120
123
124
123
120
117
113
107
101
102
110
119
127
126
122
119
122
122
120
114
108
107
113
120
122
119
113
110
105
101
98
100
109
118
118
115
110
111
109
103
95
94
106
119
122
119
110
104
121
124
123
118
113
111
112
112
111
109
107
105
107
111
119
125
123
117
112
112
113
117
122
123
122
118
119
120
119
115
111
112
112
111
114
120
123
120
116
111
106
100
92
89
102
118
122
115
102
97
124
129
127
120
113
111
110
109
109
114
122
124
119
114
114
120
121
114
108
106
112
122
133
131
120
108
103
111
118
120
117
116
114
114
115
120
123
119
112
105
99
99
99
103
112
120
120
114
104
104
111
122
127
124
119
110
106
105
110
123
138
138
127
115
112
117
117
112
108
109
114
122
127
121
111
101
96
102
109
112
111
107
108
110
114
118
118
112
103
97
94
99
112
122
125
122
114
111
110
116
102
110
117
121
116
107
102
103
113
128
137
135
121
112
111
114
113
111
110
112
116
117
115
111
108
107
106
106
106
105
103
103
105
110
115
116
113
106
100
98
100
104
115
125
127
118
114
113
115
116
106
105
108
110
109
105
105
109
115
121
121
118
115
114
113
113
110
111
112
116
117
114
111
111
114
118
119
115
112
107
106
105
107
110
116
118
114
107
104
108
110
113
115
115
114
112
113
118
121
115
112
108
107
107
108
113
116
119
118
116
112
114
117
122
121
114
110
113
118
123
122
116
114
119
124
126
121
116
114
116
116
113
109
110
118
123
118
109
105
109
115
116
114
109
104
105
108
118
123
115
118
113
112
113
113
115
118
122
121
120
120
121
121
122
120
114
114
119
124
128
124
116
114
120
131
131
120
109
106
113
115
114
112
114
121
123
118
110
101
102
108
115
114
108
102
103
102
105
109
110
123
117
118
118
116
113
115
118
119
122
122
121
117
112
113
117
125
127
125
121
115
108
107
116
130
133
121
106
99
100
106
109
113
119
121
118
111
106
102
103
107
114
113
111
107
104
100
92
88
95
128
116
114
115
119
115
114
112
110
110
109
107
106
108
114
125
132
127
120
109
102
100
100
104
113
119
121
116
110
101
99
104
112
117
117
114
111
110
114
117
119
116
113
111
112
113
105
92
83
90
121
112
109
116
124
129
126
118
110
100
96
96
102
111
116
117
120
122
118
110
105
104
101
96
93
102
115
124
122
114
109
110
114
115
113
113
111
113
115
117
121
117
111
111
116
122
117
105
92
94
115
110
111
120
133
139
137
127
116
103
95
96
107
118
117
109
104
110
117
122
117
110
104
99
95
96
104
115
120
121
120
119
117
114
112
113
111
104
101
103
108
110
109
112
120
128
122
108
98
98
119
120
123
128
133
133
131
127
118
107
98
100
111
124
125
111
103
106
116
121
117
111
109
114
114
107
99
99
108
118
120
115
110
111
112
114
111
102
98
100
105
110
114
116
118
117
112
105
101
99
127
128
127
123
119
115
117
116
113
105
100
103
114
124
126
118
110
110
116
122
116
109
111
124
130
119
100
92
104
116
114
104
98
103
111
111
108
107
108
109
111
113
117
118
111
100
96
100
106
105
127
121
111
103
102
106
111
111
109
105
104
108
117
121
119
114
111
117
127
127
120
113
113
121
126
118
105
102
111
115
112
102
99
103
106
107
109
113
115
113
111
112
116
116
105
95
91
101
111
118
124
113
97
91
98
107
113
114
113
112
114
117
118
118
114
108
112
122
130
130
122
116
116
114
110
106
105
110
114
114
110
108
109
107
105
106
109
112
112
106
102
105
111
112
107
101
100
105
113
120
124
115
104
100
105
112
115
119
123
125
123
116
115
116
117
115
116
117
119
115
112
111
116
114
109
104
106
111
113
112
111
111
112
112
109
110
110
107
105
103
103
104
106
104
106
107
106
105
107
109
121
118
117
116
116
115
114
119
126
126
118
111
107
110
116
117
116
114
110
105
100
102
109
115
116
116
115
112
113
114
115
114
114
116
117
114
108
101
104
111
116
112
105
101
104
106
105
102
102
103
110
116
121
122
118
115
113
115
118
117
113
108
102
101
104
107
112
115
113
105
98
93
95
107
120
125
122
117
115
117
120
121
119
120
118
113
103
98
105
121
127
118
106
99
101
104
104
102
100
103
107
112
118
116
113
113
113
111
109
113
115
115
107
98
93
98
109
117
118
109
99
90
91
101
113
121
121
117
115
117
122
126
127
122
113
104
96
95
103
114
122
116
108
102
103
108
109
106
103
102
110
110
110
108
109
114
114
111
108
114
121
125
117
105
96
99
107
114
114
107
101
100
104
108
110
109
109
112
115
115
115
114
115
110
102
100
99
99
98
101
105
113
110
103
100
108
114
117
109
102
112
108
109
109
112
116
116
112
110
116
125
129
121
111
107
107
108
107
103
103
106
112
121
119
112
106
107
112
117
117
109
98
92
91
98
108
109
103
95
95
103
112
111
102
95
101
114
119
112
103
105
106
112
117
119
118
116
112
110
113
120
122
117
110
109
111
109
107
104
107
112
116
119
118
114
113
112
114
120
118
108
95
88
90
102
113
113
105
97
99
108
113
110
102
98
105
113
115
110
105
99
105
112
118
121
120
117
113
107
108
109
111
110
106
108
111
112
112
114
115
114
111
108
110
113
115
114
115
117
117
115
110
105
105
107
111
111
107
101
101
106
105
104
101
106
110
112
109
108
107
125
127
118
110
105
108
115
121
121
117
115
114
111
108
107
111
118
122
119
108
95
93
99
104
101
101
108
116
120
118
117
116
114
109
109
117
124
122
112
109
116
123
120
112
108
114
124
128
125
122
127
133
124
111
104
106
112
114
115
116
115
116
111
107
105
107
116
120
123
117
110
106
109
107
100
93
96
107
113
115
113
113
112
102
96
99
112
125
127
123
120
120
117
110
109
115
125
125
119
120
127
125
118
110
106
108
113
114
114
114
112
110
109
110
114
115
116
117
118
119
118
122
120
116
109
104
102
107
112
113
114
121
121
114
100
98
113
128
135
131
124
123
124
123
122
126
129
124
116
117
124
117
115
117
120
121
123
120
114
110
103
102
107
119
131
132
124
114
106
108
118
125
128
128
125
121
118
115
111
111
117
125
129
124
114
112
119
130
131
122
120
124
135
139
138
134
130
126
119
115
122
121
122
126
128
128
125
121
112
102
97
103
116
130
138
135
126
113
105
104
113
121
128
131
131
129
121
115
108
110
117
122
123
121
120
121
125
127
123
116
115
123
136
142
140
133
128
126
122
114
122
124
124
124
124
121
117
111
103
96
101
113
128
129
121
111
111
114
116
114
114
113
117
124
128
125
118
108
106
111
117
119
117
116
118
118
116
115
117
118
120
122
126
128
129
128
124
122
118
110
121
123
120
116
116
118
116
111
105
99
105
119
125
116
101
96
106
120
129
125
117
112
111
114
118
116
111
106
108
114
118
117
114
113
113
111
107
107
110
119
122
119
114
114
118
122
120
114
108
104
120
119
117
113
114
120
124
122
114
109
107
110
112
106
102
107
118
124
125
122
116
114
112
111
108
107
107
109
114
115
115
114
111
111
111
111
107
106
103
107
110
111
109
109
113
116
115
109
105
103
121
120
116
115
113
117
120
125
119
114
108
106
104
107
115
126
128
122
115
109
112
116
115
110
105
106
113
121
121
117
113
112
115
115
116
118
116
113
104
97
95
101
110
116
115
109
105
106
109
109
121
124
122
116
110
106
109
115
115
112
108
109
111
115
120
120
121
114
110
108
112
116
116
111
107
111
121
129
127
121
118
119
120
121
121
123
124
121
113
103
99
106
121
127
120
105
100
105
115
113
116
118
122
120
110
103
102
106
109
109
106
110
116
119
114
107
106
111
118
120
119
117
116
113
110
112
121
128
130
125
120
118
119
116
113
115
118
122
121
117
114
118
128
130
121
106
99
105
111
112
108
111
121
125
118
109
104
106
107
106
103
105
110
114
112
109
112
121
125
122
118
116
116
114
110
110
115
126
129
124
117
113
111
108
108
110
114
119
120
120
121
124
126
121
115
108
103
106
109
110
103
107
118
124
120
112
111
111
112
110
106
103
103
108
114
123
128
126
120
110
105
111
113
113
108
107
114
123
127
120
113
110
111
112
113
114
116
117
115
114
117
119
117
110
107
107
109
110
111
112
103
107
111
112
108
109
114
121
122
121
115
109
103
101
109
121
122
115
105
97
100
108
113
115
110
109
113
121
122
117
112
115
120
121
120
116
117
113
109
107
112
117
116
110
106
110
114
116
118
120
110
117
114
103
98
104
113
120
121
121
121
118
111
103
100
102
104
101
100
101
110
116
120
118
115
112
113
115
114
116
119
123
124
121
115
111
109
106
103
104
112
119
117
114
114
120
121
117
116
118
121
132
125
110
98
103
109
110
107
108
118
121
118
110
104
104
104
104
108
113
120
124
125
121
117
114
113
111
112
121
129
129
120
108
103
104
106
105
102
104
111
116
113
111
116
121
117
110
108
112
122
132
128
117
108
106
107
106
101
103
110
115
115
111
107
109
115
119
119
115
116
118
116
114
113
114
111
108
113
123
132
128
114
98
101
109
117
114
108
108
110
111
106
103
107
110
108
105
107
112
112
115
119
116
111
107
107
107
109
110
111
109
104
101
102
108
116
122
123
116
108
103
100
107
114
116
114
108
107
114
124
123
109
99
102
117
126
123
115
110
111
110
105
99
97
97
98
105
114
114
107
107
113
116
114
108
105
109
116
121
119
109
101
98
100
108
115
120
123
121
112
101
101
109
124
129
123
108
97
101
110
112
104
98
99
110
118
117
114
110
113
111
107
102
97
97
100
104
112
111
114
113
115
118
118
111
105
106
114
121
120
115
107
106
110
112
115
116
119
123
123
117
112
116
128
135
126
109
96
97
105
109
102
97
97
103
107
108
104
106
110
110
106
104
107
110
108
101
100
98
123
115
112
116
120
117
109
105
108
113
118
116
113
114
118
119
117
114
113
119
126
126
119
114
118
125
123
112
100
101
108
111
104
100
104
112
111
106
101
102
108
108
104
103
110
118
111
100
95
97
122
109
102
104
113
119
118
114
110
112
116
115
111
109
113
120
121
114
108
109
115
118
112
105
105
113
122
117
108
103
110
112
106
104
111
122
123
116
106
104
111
111
106
105
109
116
112
106
105
107
118
108
99
95
104
117
123
122
117
114
117
115
110
105
110
118
121
116
106
102
104
107
107
104
103
109
116
117
110
105
105
108
107
107
109
115
120
118
116
116
115
113
111
109
109
112
114
116
114
111
123
118
109
104
107
116
122
121
116
114
113
112
111
113
115
118
114
107
104
102
107
111
114
112
109
106
109
112
108
105
103
105
109
109
109
108
109
110
113
117
114
110
109
111
112
114
116
116
112
107
126
124
122
121
116
116
118
118
115
111
108
108
112
118
121
116
104
99
102
109
118
123
124
120
113
108
105
103
103
103
102
106
111
118
120
114
106
100
101
107
106
101
103
107
114
119
116
107
102
103
118
123
127
125
117
110
111
116
119
115
108
104
110
116
117
108
101
100
108
120
125
128
124
120
117
118
113
104
99
97
100
107
112
118
120
116
108
99
98
104
108
101
97
101
112
120
115
98
94
102
114
122
126
119
109
102
108
117
122
118
109
105
108
112
114
108
106
110
115
119
119
116
115
117
121
124
123
113
100
95
98
107
113
112
111
113
110
109
110
115
116
109
97
95
106
117
117
106
98
101
116
124
126
116
105
102
109
117
120
118
111
108
108
113
117
119
117
113
112
110
110
111
113
118
123
124
122
117
110
105
107
113
116
112
106
104
108
113
118
123
121
115
106
95
100
112
120
119
111
101
114
123
125
120
113
110
112
115
116
118
116
110
109
113
120
124
120
111
105
105
110
115
120
124
125
118
112
111
113
117
120
122
120
117
112
108
108
111
111
110
110
116
114
107
103
108
118
125
124
116
106
111
119
122
123
119
114
114
115
120
119
110
103
108
115
120
113
104
100
105
113
118
122
124
122
112
104
105
113
122
126
125
120
117
114
109
107
102
97
95
102
106
118
119
110
106
109
117
126
129
102
101
110
120
122
120
115
112
116
120
116
109
104
106
112
112
108
102
102
105
111
115
117
118
116
114
110
108
113
120
124
120
113
108
106
105
103
99
97
98
99
103
111
115
115
105
102
108
118
122
107
105
110
120
121
120
118
117
115
112
110
111
115
116
113
109
106
106
108
107
109
112
115
118
118
120
121
120
121
118
115
110
106
103
102
102
101
99
103
108
105
105
105
109
112
104
101
104
112
114
112
114
118
120
120
121
124
124
118
111
109
118
126
125
117
110
110
114
116
112
109
111
118
123
124
122
123
125
123
116
112
107
107
110
112
111
104
100
101
107
114
117
114
111
108
103
101
105
113
114
113
115
120
119
118
120
126
129
121
111
111
120
126
124
118
113
113
118
120
116
109
107
114
121
125
122
114
111
112
112
111
110
114
121
125
122
113
102
100
107
120
129
127
114
104
102
103
108
114
114
112
115
115
114
114
117
123
122
116
109
109
114
118
117
114
113
114
116
116
114
109
102
102
109
117
115
107
101
103
109
111
110
112
119
123
123
118
111
109
113
123
132
126
112
102
104
110
113
110
111
124
116
114
116
118
119
118
110
105
100
100
109
118
121
118
112
107
108
112
110
108
104
103
106
110
108
107
109
110
112
109
105
104
108
114
119
120
119
118
119
122
121
114
107
106
114
122
118
110
110
131
123
120
124
128
124
116
108
106
101
99
105
120
133
129
114
103
105
111
112
112
114
118
119
113
107
108
113
118
118
112
108
104
106
110
116
117
114
111
110
110
109
105
107
115
126
126
117
110
110
129
123
122
126
129
125
117
116
117
113
100
102
118
135
134
117
102
104
113
117
116
119
128
133
126
112
104
104
111
118
120
118
111
106
109
113
110
101
96
99
104
105
105
107
116
121
116
106
100
104
124
122
120
122
118
113
113
119
124
116
101
95
106
124
128
115
101
101
106
110
112
114
125
132
127
111
97
93
104
119
125
119
110
106
107
110
106
98
95
101
109
112
110
105
103
103
101
99
99
100
123
121
118
114
108
105
108
117
120
114
102
95
99
107
111
106
102
101
104
108
109
110
113
117
116
102
92
95
111
123
123
112
106
107
110
109
103
100
105
114
124
123
114
103
91
89
97
101
104
102
124
121
115
111
109
107
109
112
113
112
111
107
102
99
98
102
108
116
116
111
109
111
112
113
106
94
95
109
127
130
121
113
111
118
117
110
104
105
111
121
125
124
115
105
96
93
97
104
110
109
127
121
112
113
116
116
108
106
107
111
115
114
109
102
100
106
117
124
120
112
110
115
121
118
106
96
102
119
130
129
119
115
120
121
116
109
107
110
114
112
109
109
113
116
111
105
98
100
104
107
124
118
112
117
121
116
105
97
102
111
115
113
111
112
114
115
118
116
107
103
104
116
123
120
111
106
114
121
124
119
116
115
115
112
106
107
108
111
112
106
100
100
107
117
118
109
96
89
89
95
116
114
117
124
124
113
99
96
102
110
114
111
112
116
119
117
110
104
98
96
101
107
108
110
111
117
121
120
117
115
113
109
104
103
105
107
106
104
105
106
106
105
100
101
105
101
95
90
89
93
104
110
120
126
121
112
101
98
104
110
113
112
111
110
107
104
103
106
107
106
102
94
88
93
108
119
122
116
113
113
112
108
104
106
113
112
103
97
101
111
113
105
94
87
93
102
103
97
96
99
101
107
115
119
116
113
109
106
106
110
112
112
107
101
95
95
102
113
119
116
104
90
82
89
106
116
115
112
110
112
113
111
110
111
112
110
104
99
101
107
109
103
93
92
102
112
111
105
102
104
107
107
109
111
113
114
112
108
107
111
115
114
107
101
98
103
109
118
123
118
106
92
92
100
110
113
112
110
111
114
115
114
109
103
99
100
104
105
102
99
100
103
104
106
111
113
113
108
106
105
110
109
113
115
115
114
108
102
105
112
119
118
114
112
112
118
119
119
120
117
108
103
103
108
113
113
111
113
114
116
114
111
99
89
85
95
103
104
100
96
99
108
109
106
101
102
103
105
106
106
111
116
123
125
121
113
106
101
103
112
118
119
117
116
120
121
119
117
117
116
112
111
110
112
113
113
112
114
116
116
111
105
97
91
92
98
102
101
98
100
107
111
107
97
88
91
97
101
103
105
113
118
124
122
116
111
108
108
107
109
112
116
117
116
115
113
112
112
117
118
117
115
114
113
111
110
113
115
115
109
103
102
105
106
106
103
103
100
99
100
105
105
100
96
95
101
102
100
98
101
116
117
118
118
119
118
115
110
107
108
114
120
124
123
119
115
112
111
112
112
112
111
112
111
112
117
124
127
121
110
102
105
110
111
114
122
132
135
127
121
116
118
116
112
117
129
139
137
126
117
108
114
115
118
121
118
114
112
110
115
114
112
110
109
111
111
112
114
119
117
112
106
107
111
112
109
110
117
118
109
94
88
93
101
103
107
116
128
130
121
112
106
105
109
116
129
136
130
116
109
112
113
111
112
114
117
116
115
117
116
109
103
98
101
107
108
112
116
123
122
115
106
105
110
113
110
107
109
112
109
100
96
101
108
111
107
110
122
127
121
113
108
109
113
117
120
121
115
107
105
123
123
121
118
116
115
114
115
117
113
105
101
103
109
115
115
113
114
118
120
118
113
111
112
116
114
111
110
111
111
112
114
117
121
121
114
112
117
121
119
115
118
122
122
119
114
110
111
110
110
121
125
128
126
119
113
111
112
113
108
105
107
115
123
124
119
112
110
108
113
118
118
114
112
117
117
115
112
111
114
118
122
123
122
121
115
112
114
118
116
117
119
125
126
121
114
111
116
120
122
110
115
119
118
112
106
106
109
109
105
106
114
123
125
119
109
107
109
113
115
116
110
104
108
117
123
118
113
111
115
119
121
119
119
119
114
109
108
116
120
122
119
118
119
119
116
119
121
124
124
109
113
111
108
105
106
108
112
110
106
106
113
120
116
110
103
107
114
121
123
117
106
100
105
115
122
119
114
113
115
116
114
113
116
121
120
112
108
113
118
120
113
108
107
112
115
118
117
117
120
123
125
118
114
112
114
117
119
117
111
108
108
109
110
112
115
118
119
123
123
118
115
111
108
109
111
113
115
116
116
113
111
113
118
125
129
125
115
108
104
103
102
98
97
104
111
111
108
106
111
134
135
129
125
120
119
122
122
122
118
112
107
104
113
124
132
131
120
115
111
115
120
120
113
103
99
105
116
120
119
115
114
117
121
127
134
135
125
109
98
95
100
106
109
110
109
107
106
108
111
130
128
123
120
117
116
119
121
118
120
115
112
111
116
126
129
124
117
112
109
113
117
118
114
104
97
101
111
120
122
122
123
122
122
123
128
131
128
119
108
106
108
119
126
123
112
109
113
118
120
115
116
113
112
110
113
114
115
113
112
111
114
118
123
122
117
113
113
116
118
115
115
115
114
106
101
102
106
114
121
123
124
121
118
114
116
119
122
123
119
115
114
120
130
131
123
114
114
120
121
107
112
119
119
115
112
111
111
108
106
107
113
123
127
123
116
112
112
115
118
116
118
117
112
105
99
104
111
116
120
120
119
119
115
113
112
112
116
119
118
117
113
113
120
125
123
113
110
113
116
110
120
131
132
122
111
104
104
105
104
105
108
115
123
127
128
122
113
104
100
107
118
120
111
98
97
106
124
130
125
119
117
120
121
118
115
112
110
110
112
115
117
114
112
110
110
108
107
108
109
114
121
128
128
120
109
104
104
106
107
108
106
106
110
122
131
130
115
99
89
95
106
112
109
100
99
109
125
134
129
123
122
124
123
119
114
110
107
105
107
117
125
120
111
104
105
108
109
110
111
120
120
115
110
107
107
106
105
104
105
108
110
107
102
109
119
125
119
111
101
97
98
100
105
104
107
109
116
122
125
124
124
119
114
111
109
108
106
104
108
117
126
120
113
109
110
111
110
113
117
126
123
113
106
104
108
107
103
97
97
106
114
114
108
106
109
118
122
123
119
111
101
97
97
103
107
108
109
109
114
116
113
107
101
105
111
115
112
108
110
115
118
114
114
118
118
109
106
109
117
123
122
117
114
110
109
107
103
101
101
107
113
115
111
107
105
110
118
125
123
116
105
98
96
101
107
109
109
108
109
111
109
104
104
115
127
131
126
119
114
115
113
108
110
113
112
106
104
109
114
113
117
121
123
117
110
107
109
113
115
115
111
111
111
109
106
105
112
122
122
114
106
104
108
112
111
110
107
107
113
116
116
114
114
122
131
136
134
126
123
118
112
107
101
98
100
105
111
118
114
112
117
122
123
118
112
108
110
117
123
121
114
112
111
111
108
108
114
122
123
117
111
111
119
126
114
103
97
104
118
124
119
111
106
105
111
119
126
127
123
120
112
104
95
95
100
109
117
121
115
122
119
115
113
114
112
108
108
110
116
118
115
113
113
113
112
109
114
119
123
122
118
119
122
124
111
98
94
104
117
121
112
97
92
95
100
105
110
115
119
119
111
102
103
108
113
113
111
111
113
126
114
102
99
103
109
108
107
106
107
114
114
112
109
108
110
110
110
111
114
118
124
122
117
112
108
103
103
108
112
109
101
94
95
103
110
107
103
105
115
122
115
109
113
123
125
112
101
100
110
121
111
98
94
99
108
111
108
107
109
114
115
108
105
107
111
115
111
107
105
110
116
117
112
107
109
116
117
115
110
105
103
104
109
116
120
114
105
107
119
127
124
114
113
119
120
112
103
102
107
117
112
107
104
110
115
115
110
109
113
118
117
111
107
111
117
120
115
111
105
103
105
109
110
110
111
116
117
116
112
112
114
111
109
107
108
111
111
117
124
128
123
111
105
107
112
114
112
109
108
115
113
116
120
126
127
121
111
107
112
119
118
115
113
113
115
113
113
114
112
109
106
106
109
107
105
107
111
118
120
119
116
111
103
97
97
102
108
114
117
117
114
106
101
101
108
113
114
111
110
113
112
117
125
129
125
117
112
113
115
117
114
112
109
106
101
97
102
112
118
118
115
113
110
106
104
107
112
118
119
116
113
111
109
105
104
104
103
101
104
105
106
101
102
107
108
103
97
99
110
109
110
116
119
115
108
108
116
125
125
116
108
105
104
101
93
90
99
110
119
124
122
118
114
113
114
118
117
112
105
103
109
116
120
118
115
108
104
101
103
104
99
95
100
111
111
98
81
84
105
106
110
117
115
105
99
107
122
132
128
117
106
106
105
105
100
101
107
112
117
117
118
118
116
120
123
126
119
106
93
94
108
120
123
117
111
107
110
113
114
108
100
96
99
110
115
105
90
86
99
108
112
118
119
114
112
117
123
126
119
110
107
107
112
115
117
116
114
113
111
111
110
113
116
121
125
124
117
107
96
97
108
119
117
107
100
104
111
118
120
117
112
108
106
109
114
115
112
105
102
115
114
118
123
129
128
126
120
113
107
101
99
102
111
119
124
119
112
111
111
111
112
112
119
124
124
118
113
111
112
114
115
118
116
108
103
104
108
112
114
116
118
121
114
108
107
115
124
123
114
117
113
113
123
132
134
127
116
109
106
100
94
96
105
116
119
111
105
107
113
115
115
118
124
128
125
115
109
115
125
128
124
118
115
116
114
108
107
106
107
112
116
121
115
103
99
107
119
128
126
115
109
111
119
127
130
124
115
111
109
107
103
103
106
110
110
107
105
108
109
112
114
118
121
122
120
112
109
115
127
133
127
118
113
112
113
110
108
109
109
107
108
108
110
106
100
100
108
117
123
113
110
115
120
124
124
124
119
115
112
109
112
114
109
105
106
110
114
113
104
101
109
117
119
114
107
108
112
117
120
121
120
116
112
106
104
105
106
109
111
105
103
103
110
113
106
100
100
107
112
114
117
122
122
120
120
124
125
118
111
106
111
114
108
104
108
119
125
117
100
95
105
116
117
108
100
105
115
119
117
113
112
115
113
109
104
101
99
99
101
103
106
113
116
117
111
103
99
100
105
116
122
126
122
117
117
126
132
123
109
101
103
106
106
105
114
122
124
116
102
96
104
113
115
108
101
103
112
120
119
114
113
113
113
109
108
104
98
92
95
105
120
123
118
111
107
106
106
109
109
116
125
127
121
115
115
125
128
121
110
102
105
109
112
113
113
112
110
106
105
107
108
112
114
112
107
104
110
118
123
120
113
106
104
109
111
109
101
96
97
108
123
124
111
102
102
111
119
119
118
118
126
128
123
116
111
109
108
111
113
114
120
124
127
123
111
98
96
103
110
115
116
119
122
121
114
109
110
118
122
116
107
99
101
108
113
109
101
97
99
108
113
111
105
101
105
114
123
123
120
124
126
126
124
116
100
87
88
101
115
118
122
130
138
133
113
99
97
107
111
112
116
123
130
130
121
113
109
111
114
111
107
103
104
108
110
104
98
97
101
105
104
101
103
108
112
113
113
117
117
126
122
119
117
109
95
83
89
105
117
115
111
120
131
132
119
109
108
110
107
106
110
119
128
129
122
114
106
104
108
115
118
115
107
105
102
99
95
97
102
109
108
103
105
109
109
108
103
104
106
120
111
108
109
108
102
99
107
117
120
115
108
108
115
116
116
111
110
109
106
106
110
115
117
117
118
114
108
105
111
118
122
116
105
99
99
98
95
96
104
112
115
111
106
103
104
108
109
106
101
110
104
104
110
115
118
119
121
121
120
117
114
108
102
101
106
112
113
109
106
108
111
114
111
104
104
107
111
114
114
115
111
107
106
106
104
99
95
96
102
113
117
111
98
94
103
116
119
111
100
109
106
110
117
124
125
123
118
117
116
118
115
106
97
95
108
120
123
117
107
105
109
113
112
104
97
98
108
117
114
104
100
106
118
120
114
104
96
98
106
110
108
98
90
94
106
114
115
108
98
119
118
119
124
127
122
114
110
109
113
112
107
100
95
98
111
124
129
120
107
103
107
113
114
108
100
103
110
118
113
103
102
109
120
119
112
107
105
109
110
104
97
93
100
108
110
106
98
95
94
126
122
123
127
126
115
104
103
108
113
113
105
99
98
104
113
121
123
116
108
104
111
114
112
111
112
116
119
116
110
108
110
112
109
104
104
105
110
111
107
99
97
106
117
121
112
100
93
91
91
119
117
122
127
123
111
101
100
107
113
114
112
109
110
108
112
112
110
110
111
115
119
114
110
110
118
122
118
109
106
108
110
106
101
100
98
100
102
103
101
101
105
116
120
119
109
99
96
94
96
109
110
119
126
121
112
104
102
107
111
113
115
116
115
111
106
105
106
109
116
121
121
113
108
110
112
110
105
101
103
103
102
101
102
105
105
101
95
96
100
103
107
108
108
110
106
104
103
105
107
109
110
115
120
118
114
114
113
113
111
109
110
111
113
109
103
101
105
113
121
121
117
111
108
110
107
101
97
100
105
105
103
101
105
110
112
109
103
102
101
100
99
95
102
108
111
108
105
106
112
113
112
114
115
114
115
117
121
121
117
110
104
104
109
112
108
105
109
120
126
121
107
100
105
111
112
108
107
108
110
112
110
108
105
104
108
112
116
110
100
93
93
97
105
112
113
108
102
102
108
113
115
115
113
113
114
117
121
122
120
111
104
105
112
120
120
114
114
123
127
120
104
96
101
111
118
119
114
110
107
111
115
116
106
97
96
105
113
109
100
95
98
105
108
109
104
96
91
95
101
113
117
118
116
114
113
115
115
115
113
110
105
108
117
126
125
118
115
120
122
119
112
107
108
111
114
115
113
107
103
103
112
117
112
101
97
98
103
108
105
106
106
104
98
96
94
91
89
91
98
116
119
118
113
107
109
114
116
114
110
107
107
114
120
124
121
114
110
110
115
119
123
123
120
111
106
106
110
109
104
100
105
113
114
108
103
103
107
113
115
111
104
97
94
99
105
103
94
91
96
110
109
114
121
125
119
109
98
96
101
110
115
120
120
119
115
110
109
111
119
123
128
128
127
123
125
127
129
126
121
118
119
121
117
109
104
110
121
125
121
116
111
114
116
123
132
137
133
125
117
101
98
104
118
125
120
114
109
112
115
113
107
107
112
118
116
110
109
112
118
117
114
116
121
125
121
118
120
124
120
111
105
111
119
115
109
107
116
122
121
114
111
112
113
118
125
131
131
127
116
108
104
104
111
117
117
113
110
114
118
113
103
98
102
110
112
111
114
121
121
113
101
100
111
120
119
112
111
116
114
105
97
105
117
122
115
109
109
114
117
114
115
118
118
116
112
113
118
117
115
124
121
119
114
112
108
104
105
111
114
112
106
100
99
104
108
110
114
120
123
117
106
101
108
117
118
114
112
116
116
111
104
107
117
123
118
108
103
105
107
112
116
122
121
115
108
103
105
110
117
129
131
127
117
107
101
103
107
112
114
112
110
107
104
103
101
102
105
112
118
123
118
110
107
112
116
116
119
123
127
122
116
115
119
120
115
106
100
101
102
108
113
120
121
118
109
103
106
114
122
119
121
117
109
99
100
108
118
122
116
111
110
110
107
104
99
98
95
100
114
123
120
111
106
110
116
116
117
122
127
128
123
119
118
118
111
103
99
104
108
112
112
115
115
116
112
113
116
121
125
114
112
108
102
99
104
116
126
125
119
112
109
108
107
107
102
98
97
104
115
124
121
111
106
112
117
119
117
116
120
123
123
121
120
118
115
110
108
111
117
118
113
110
111
114
115
115
118
123
131
120
119
117
114
112
113
114
119
123
121
116
107
104
106
109
108
107
108
115
122
127
126
120
117
115
115
118
117
116
117
118
122
123
124
127
130
129
122
117
116
115
113
110
108
113
116
114
113
117
129
129
130
131
129
125
115
109
109
118
123
118
106
100
106
115
120
117
114
118
124
126
129
127
122
115
111
113
115
116
116
118
121
124
125
128
133
136
128
116
113
115
115
115
112
114
117
114
110
108
121
127
129
127
127
123
116
110
112
119
123
116
106
103
114
123
123
117
114
117
122
121
118
119
118
114
108
103
104
108
115
117
120
121
122
123
123
123
119
114
116
117
117
116
114
120
123
118
112
109
112
116
115
112
108
111
115
121
122
120
116
113
112
117
125
127
120
112
110
115
119
118
112
111
113
112
108
102
98
102
113
119
119
117
118
119
117
111
107
111
117
116
109
104
113
124
128
121
117
117
118
111
111
107
103
108
116
124
124
117
110
111
116
127
131
126
114
103
102
110
117
121
120
116
111
108
107
112
113
114
117
118
117
117
118
119
117
112
107
110
115
113
105
101
110
121
124
115
114
119
126
112
117
122
123
119
115
113
111
106
104
108
117
126
127
123
115
108
102
104
113
124
132
126
111
100
105
118
134
137
129
118
115
117
121
122
121
116
111
110
112
116
117
114
112
111
109
106
108
115
121
115
123
133
137
129
114
103
98
96
99
105
110
115
118
121
126
124
117
114
115
122
124
121
109
101
104
115
134
142
135
123
114
115
118
121
121
118
112
108
111
120
129
124
112
102
100
103
107
112
112
116
118
125
130
127
117
104
97
93
94
100
106
107
110
119
129
136
136
131
121
112
104
101
102
105
107
110
117
124
125
120
112
109
110
114
120
120
114
108
111
118
126
120
111
105
105
107
107
111
115
116
110
111
119
126
125
116
105
99
97
101
108
110
110
112
117
124
128
130
122
110
97
92
101
108
110
107
105
105
107
104
100
99
103
114
122
125
121
117
114
114
114
113
114
116
114
108
105
109
117
116
110
113
120
127
126
119
115
112
113
113
113
115
113
110
103
103
110
119
119
112
103
100
104
110
111
111
107
101
96
93
94
101
108
117
127
129
128
123
116
111
108
110
114
118
115
107
103
106
111
112
116
122
128
127
122
116
116
121
123
122
117
119
120
116
104
95
102
115
120
115
111
113
117
116
111
109
108
109
105
103
105
112
118
118
121
125
124
119
112
108
107
108
110
107
106
108
107
104
100
106
115
122
124
122
116
112
113
116
118
115
114
118
123
121
113
105
108
118
121
116
113
117
122
118
103
96
102
116
124
122
118
115
113
109
109
111
115
115
110
106
105
107
103
101
106
111
110
106
103
106
110
110
110
110
113
113
111
108
101
100
103
110
114
116
112
112
113
117
117
115
113
115
118
109
96
89
101
120
131
124
114
105
101
99
101
104
109
112
112
108
106
104
107
111
113
112
108
108
115
108
108
103
100
100
106
110
111
108
104
99
99
99
100
105
109
111
111
110
109
110
113
114
110
102
98
101
112
117
117
108
100
98
100
103
101
99
101
108
115
114
107
102
111
122
123
111
103
106
116
111
113
111
105
101
103
108
111
116
118
115
110
103
101
104
109
111
109
107
106
111
116
115
110
107
112
117
118
107
99
96
101
108
110
105
101
96
97
107
117
118
106
96
99
112
120
113
104
100
104
110
117
122
120
114
111
111
112
117
125
131
126
120
115
114
114
113
111
111
114
113
116
117
118
119
120
118
112
103
98
104
114
119
112
104
97
97
102
108
118
118
105
91
87
97
112
117
110
103
97
109
111
120
127
129
126
119
111
109
117
129
134
132
125
118
111
106
110
115
118
114
108
109
113
116
114
111
109
109
110
113
116
112
104
98
99
102
109
112
117
118
114
102
95
101
111
117
115
110
108
109
107
112
121
131
130
122
113
106
110
116
123
125
120
110
99
98
104
114
118
113
105
103
104
107
109
112
119
121
117
111
107
105
102
101
107
114
116
113
114
118
119
116
113
113
110
109
108
110
120
109
104
108
115
117
117
116
116
116
113
111
109
112
112
108
99
98
104
113
116
114
111
108
106
107
112
123
130
125
115
108
107
110
112
113
115
118
120
117
114
113
111
112
113
115
106
96
90
99
119
104
105
110
114
112
109
115
124
127
121
110
104
108
112
113
111
110
110
113
115
116
119
118
117
116
117
126
130
124
113
107
109
115
115
112
109
111
118
121
115
105
98
101
110
113
106
93
84
95
112
104
104
110
115
116
116
117
124
125
120
110
107
111
117
121
121
117
113
112
112
113
118
119
121
121
121
123
124
122
115
109
107
108
106
103
100
104
115
122
116
104
95
99
109
113
110
102
99
101
108
113
109
111
112
116
117
116
113
110
108
108
110
113
117
121
121
116
112
110
110
112
112
115
124
127
124
119
116
118
118
112
106
102
103
101
101
104
115
121
118
109
99
101
108
110
109
110
111
113
109
125
119
111
110
115
116
112
104
101
106
109
114
115
116
116
114
111
110
109
113
115
113
117
126
131
126
116
111
113
120
120
112
105
105
109
113
114
118
122
121
116
109
102
100
99
103
110
116
118
114
126
122
116
114
115
114
110
103
103
109
117
120
117
113
110
109
112
116
116
116
116
115
119
125
125
121
111
107
111
118
122
121
113
107
110
116
120
122
124
123
117
112
106
102
102
104
110
113
117
115
120
120
121
118
115
110
107
106
108
111
116
119
117
111
106
109
120
126
121
114
109
113
119
118
113
106
107
110
113
116
118
117
113
106
105
109
117
121
120
115
109
107
109
114
116
116
112
107
104
106
119
120
122
118
111
105
105
110
114
110
106
106
105
102
104
111
124
128
119
104
98
107
118
115
105
101
105
114
117
116
111
111
106
98
93
99
107
109
106
98
95
102
113
121
128
122
111
100
94
97
124
127
126
119
109
103
111
120
120
110
97
94
97
101
107
115
121
119
106
96
98
110
119
119
110
104
107
113
117
118
116
113
106
95
91
96
102
102
94
84
88
100
111
115
116
111
105
101
99
102
124
134
134
123
111
106
114
123
124
118
108
103
104
109
116
118
117
111
105
105
114
121
126
126
122
115
110
111
116
120
121
117
109
101
98
104
103
99
90
84
91
101
107
107
101
100
102
106
113
114
117
130
132
123
112
104
103
109
119
126
125
119
115
117
120
120
117
115
117
121
123
121
122
124
123
118
112
111
113
117
117
114
113
116
117
113
105
95
91
95
97
101
101
102
101
100
101
107
112
112
114
118
118
111
103
91
83
88
107
122
126
120
115
117
121
119
118
118
120
119
114
109
106
109
112
113
113
108
106
106
109
110
115
118
120
112
101
95
101
108
109
100
94
99
104
105
102
103
108
105
116
109
104
103
98
91
83
85
99
112
116
115
112
114
117
118
119
117
112
107
99
96
95
93
97
110
116
112
105
100
107
115
117
112
104
99
97
99
105
112
110
105
99
101
106
106
104
104
104
103
115
106
103
107
113
115
109
103
102
109
117
118
116
112
111
116
120
118
110
103
101
102
99
93
96
111
124
122
108
101
108
117
113
101
93
96
102
105
104
103
107
111
112
111
109
110
115
116
111
102
107
105
108
118
130
135
131
118
107
108
119
131
129
119
112
116
127
124
116
108
108
110
111
106
106
112
119
118
109
102
105
106
101
97
99
106
109
104
97
96
102
111
113
110
109
114
121
120
111
102
106
106
112
118
127
130
126
119
110
109
118
129
129
121
116
121
130
131
120
109
104
104
109
115
116
111
104
99
100
101
96
92
92
103
114
115
110
99
98
101
103
101
95
94
101
114
118
111
102
101
117
116
116
117
114
114
116
118
114
113
112
113
116
114
115
120
124
126
120
110
100
96
101
109
112
106
98
92
98
100
96
92
95
105
113
108
103
102
108
110
103
91
80
85
98
112
115
110
102
102
127
125
121
118
113
108
113
120
125
121
113
108
107
105
107
112
119
122
120
114
109
106
103
105
108
111
110
107
101
102
104
105
107
107
100
94
95
101
109
108
101
94
93
98
107
112
113
112
110
105
121
119
120
120
116
111
113
119
124
123
117
115
109
106
108
112
120
122
120
119
123
124
118
112
113
120
123
117
105
103
109
116
115
107
97
89
89
95
101
100
100
105
115
118
113
108
106
110
110
105
108
108
115
119
119
115
111
114
116
115
117
118
118
115
114
116
120
119
117
119
126
134
132
123
120
119
117
113
109
109
112
112
112
107
99
92
88
91
94
98
102
108
117
117
108
102
101
106
107
107
107
107
113
118
118
115
113
113
114
112
111
115
119
123
120
114
108
104
112
119
125
128
124
119
113
106
103
107
114
119
115
104
101
103
103
98
94
94
98
101
101
103
100
102
103
100
103
105
107
110
111
112
117
119
116
114
116
118
122
115
107
106
115
124
123
109
95
93
108
122
125
116
104
101
101
100
101
108
117
119
112
103
99
101
103
101
101
105
104
103
98
96
97
101
105
108
109
107
107
108
112
116
116
112
112
114
122
129
129
121
107
102
110
123
125
112
94
93
108
124
124
110
97
95
100
107
110
110
108
105
103
107
110
108
104
101
104
110
108
103
96
96
102
107
113
113
111
107
104
99
112
113
104
99
103
114
127
132
129
118
105
101
107
122
128
123
107
98
105
118
121
115
108
106
110
110
112
108
103
98
102
110
119
117
109
102
103
111
114
109
100
98
102
107
111
113
110
105
101
97
106
103
99
96
101
115
128
132
125
115
106
103
109
121
129
127
115
104
102
109
118
123
125
121
113
106
103
106
109
109
110
111
115
114
109
103
103
111
117
114
105
95
92
95
104
110
110
108
105
106
116
113
117
121
124
120
117
113
114
116
116
112
109
107
108
113
116
120
122
124
125
127
126
123
119
113
113
119
124
125
123
123
122
120
113
104
104
111
118
117
115
116
117
115
112
112
116
119
118
117
120
110
106
112
117
117
110
109
114
118
116
113
113
117
120
119
114
108
110
114
119
122
126
127
125
117
112
115
124
130
128
126
127
131
125
111
101
106
116
122
121
120
120
117
111
107
112
122
128
122
124
112
106
110
116
114
107
101
103
112
115
113
109
113
119
120
114
109
109
111
113
111
115
125
132
129
121
118
125
129
124
116
116
124
125
114
105
103
111
123
126
126
125
121
117
108
111
119
128
126
126
119
112
111
112
111
106
101
101
110
115
112
101
98
103
110
114
115
118
116
113
107
111
124
135
137
131
126
124
125
117
108
107
115
122
120
112
104
106
114
122
126
130
129
125
118
111
113
119
126
121
122
118
111
107
110
111
112
113
114
115
112
101
91
94
103
111
113
117
118
121
121
119
123
132
134
131
126
122
120
115
110
110
116
121
123
115
105
102
105
113
119
124
126
125
119
113
110
114
117
116
119
116
109
105
111
121
125
123
118
116
112
104
98
99
105
109
104
105
116
128
135
128
121
121
122
120
118
116
119
120
118
115
117
120
120
112
105
101
102
108
113
118
120
122
119
115
116
117
115
112
112
110
108
108
114
121
124
122
119
116
110
105
101
104
108
107
103
102
113
127
134
128
119
115
119
119
117
116
120
125
123
119
116
115
112
110
106
107
109
112
113
116
119
122
120
118
119
124
126
104
106
111
117
119
115
110
111
114
119
115
106
97
97
100
104
104
106
109
115
121
122
119
117
116
120
121
119
119
122
125
124
120
114
111
113
115
114
115
118
121
119
117
120
123
122
119
119
124
134
103
107
119
131
129
115
101
101
111
118
114
101
95
98
101
105
105
111
118
121
117
110
109
113
118
122
121
119
114
113
116
117
117
112
112
115
118
117
117
121
127
126
120
114
117
122
119
114
112
122
110
115
124
130
127
114
103
102
114
118
112
104
104
113
116
112
107
113
121
124
116
104
102
110
118
122
119
111
106
106
108
108
109
112
117
118
116
110
109
118
129
127
113
108
110
119
119
112
105
104
119
116
114
115
116
115
113
115
118
116
112
111
116
126
127
121
112
113
120
122
118
108
103
108
116
122
120
112
108
111
112
110
110
116
122
122
115
106
108
116
118
112
102
103
108
116
116
111
108
109
122
114
103
101
108
117
123
122
115
109
112
118
122
122
119
113
111
109
113
117
121
119
114
109
113
121
127
125
123
122
119
117
116
119
123
124
118
113
112
115
112
104
99
106
115
114
108
107
117
127
114
106
103
105
110
118
122
117
107
103
111
118
120
113
105
104
104
103
107
115
126
131
125
115
112
118
127
133
130
122
116
113
114
116
120
122
120
117
116
116
115
112
108
109
113
109
103
106
118
130
103
104
112
118
118
115
111
106
101
101
109
114
115
109
105
107
108
109
115
121
129
131
125
116
112
116
119
126
124
115
105
99
100
106
113
119
119
116
112
115
120
123
120
110
104
101
103
106
113
[truncated: 202,556 more chars]
