# Supplementary material for: Evaluating flow modulating treatment response in intracranial aneurysms using black-blood MRI in vitro
Source: Commun Med (Lond). 2026 Mar 27;6:170. doi: 10.1038/s43856-026-01413-z (PMC13031954; doi:10.1038/s43856-026-01413-z)
Supplement: Supplementary file 14 — Supplementary Data 11 [file 43856_2026_1413_MOESM14_ESM.zip › Data_Sup_Figure_5c/pump flow rate 0 mls/BB3/with derivo/25_BB3/1_aneurysm_array.txt]

282
320
329
307
274
322
356
369
351
308
290
348
390
396
360
317
297
285
270
341
393
396
351
314
315
313
239
294
336
348
325
310
315
311
234
258
275
280
303
324
311
289
293
368
392
376
345
314
288
242
332
407
448
446
414
377
356
346
329
300
220
309
383
442
484
503
487
445
405
382
363
343
327
307
273
370
437
480
511
530
523
485
438
412
406
402
385
343
276
276
378
459
513
542
542
519
492
470
456
443
429
411
374
306
244
349
443
510
545
541
509
489
487
482
450
413
394
382
335
225
326
411
463
495
508
496
482
479
472
443
396
363
353
324
205
291
361
401
427
450
459
450
440
436
426
393
351
320
283
166
231
290
326
351
379
398
392
378
379
385
368
334
182
218
234
257
298
329
325
310
312
321
312
299
309
281
359
406
405
369
330
304
287
288
391
467
489
473
444
415
382
352
341
349
348
310
243
351
457
525
546
529
499
478
460
446
432
418
401
373
320
208
305
403
490
552
582
581
559
543
537
530
502
462
433
426
397
288
266
381
473
534
573
598
614
613
597
577
557
538
511
486
469
434
334
298
439
534
581
600
610
623
630
620
592
568
568
571
548
503
450
365
226
296
442
539
596
625
632
626
619
614
605
592
588
591
572
532
484
398
257
283
413
511
577
621
637
628
610
604
610
604
585
562
541
533
514
424
260
260
389
491
554
588
607
615
608
601
599
598
582
541
504
500
497
414
243
214
350
458
521
550
568
585
589
579
570
569
566
536
493
469
446
359
207
67
155
284
396
458
485
507
533
543
534
521
516
518
505
480
451
403
105
216
327
379
388
412
459
482
472
459
456
460
449
428
403
355
65
151
251
299
302
320
370
402
398
388
396
402
383
343
308
159
214
229
241
271
303
312
312
311
313
294
295
328
334
315
283
241
327
407
459
463
426
390
373
362
351
341
333
290
244
343
443
520
557
552
524
501
484
467
450
439
434
399
229
331
445
543
599
613
600
582
569
555
538
522
513
508
477
406
291
407
511
587
627
638
629
613
608
611
605
588
566
550
537
499
237
365
470
547
600
634
648
648
646
651
666
664
640
600
576
576
565
471
290
435
536
594
629
647
652
657
663
681
683
673
658
638
615
603
590
513
322
286
459
584
643
663
665
659
659
667
683
678
662
664
676
661
626
602
547
386
253
448
590
648
665
675
674
664
661
667
667
655
665
683
674
643
626
585
441
219
240
434
571
625
643
663
674
668
653
653
656
657
660
659
648
638
644
606
451
220
216
399
547
613
633
646
657
658
653
652
654
661
663
650
622
612
626
586
419
182
154
324
498
594
626
636
644
646
646
645
646
650
652
643
615
591
583
527
370
163
53
99
236
419
546
590
596
609
622
625
622
620
616
614
611
601
584
556
477
327
54
69
160
325
469
523
524
543
581
594
586
584
583
580
572
560
552
528
441
49
95
214
358
443
462
477
514
536
533
531
539
544
526
492
471
446
362
36
50
111
227
338
389
397
413
439
450
448
449
455
437
397
360
320
58
125
211
271
293
308
333
341
336
326
316
301
275
238
274
321
342
345
337
318
296
293
387
457
490
489
468
441
413
391
372
358
345
300
295
399
492
558
591
593
570
547
528
511
499
500
494
449
300
396
499
584
630
646
647
639
633
621
607
596
594
581
543
469
281
387
486
580
645
670
671
669
667
666
662
652
641
631
620
605
568
178
316
454
558
625
659
671
675
676
674
675
678
677
666
651
642
645
638
567
200
376
523
600
631
652
667
672
672
677
690
703
704
693
672
663
664
662
615
241
442
581
631
643
662
678
673
665
674
700
712
707
701
695
686
672
664
629
483
231
435
592
658
672
684
693
685
671
673
695
702
692
694
709
707
683
677
661
533
190
389
574
668
683
681
690
695
687
676
681
682
676
686
706
708
688
692
699
593
350
175
368
559
660
670
661
674
688
687
673
670
667
672
686
702
697
682
693
708
611
364
157
332
524
639
661
657
666
669
667
668
673
678
684
694
701
691
670
676
685
581
329
122
257
445
597
656
665
667
666
658
659
674
681
683
684
689
683
658
649
641
536
299
68
98
189
357
534
632
649
645
653
657
652
659
665
665
662
666
670
653
637
611
500
61
83
139
266
439
565
604
603
618
641
642
644
650
655
656
653
648
640
634
593
454
61
95
170
302
450
549
582
590
606
617
624
627
631
639
635
613
597
588
523
359
45
68
97
171
308
457
537
539
534
550
569
566
560
566
565
545
521
486
384
58
67
97
181
309
409
440
443
455
467
463
454
448
444
431
406
347
54
68
96
155
242
316
349
350
347
344
333
322
311
298
268
291
334
351
348
328
309
294
240
335
422
481
506
506
492
471
453
434
409
372
342
298
240
348
446
530
591
620
618
597
577
557
534
513
499
492
456
236
353
463
549
611
647
664
665
655
645
628
603
604
620
614
575
500
213
356
463
542
613
663
677
675
680
687
693
680
659
671
690
670
630
593
269
434
541
603
656
691
694
689
694
699
701
692
682
683
687
672
663
668
618
126
278
461
592
655
680
692
693
696
701
700
694
683
680
677
676
681
690
704
689
146
312
512
636
670
669
678
690
693
693
694
698
691
690
688
691
702
696
688
689
606
172
372
575
670
667
654
678
702
695
678
677
698
705
704
704
708
719
698
671
672
611
164
367
567
668
676
670
692
713
708
689
680
698
709
706
700
707
719
702
694
699
632
423
151
328
522
649
689
689
692
707
717
713
697
695
695
694
696
704
710
703
708
732
678
468
167
322
505
637
684
679
677
692
705
707
697
691
687
692
701
707
709
699
698
732
698
496
226
160
301
476
609
662
664
671
686
684
676
682
698
701
703
705
709
716
696
685
714
684
479
207
125
244
406
554
638
662
674
685
678
666
672
695
706
698
687
693
708
689
667
688
652
442
159
50
98
193
337
494
611
658
661
662
673
671
663
671
686
688
678
681
694
677
655
670
626
408
72
148
271
417
546
616
632
635
653
662
653
656
672
685
687
689
689
670
665
672
593
355
39
94
189
303
422
527
605
640
644
643
649
660
668
668
678
689
679
657
658
638
503
57
124
198
290
413
548
623
620
603
619
647
643
624
627
645
639
623
611
534
353
47
87
132
190
283
409
515
550
549
557
575
576
565
563
564
560
553
515
385
51
82
119
156
227
339
434
475
471
466
476
478
469
458
445
434
380
55
82
80
99
186
292
352
356
352
358
349
329
313
304
289
285
353
374
352
311
276
256
248
353
445
494
501
489
472
449
431
420
415
391
340
270
275
379
477
557
602
617
616
609
595
582
568
550
521
491
443
270
397
505
574
625
666
686
682
666
657
647
633
619
608
599
582
522
224
374
509
598
641
666
683
690
687
681
679
671
648
661
690
680
652
624
145
322
495
593
633
661
687
692
683
685
693
705
689
665
694
731
705
665
669
623
179
385
566
641
655
676
703
707
699
705
710
713
697
681
695
712
694
677
702
702
210
401
581
667
687
698
714
716
715
720
720
708
686
679
684
686
699
699
714
737
656
126
263
447
611
686
692
690
707
719
714
713
714
706
691
689
693
701
724
708
683
710
701
144
308
510
656
699
680
671
701
723
717
700
698
704
710
711
711
715
734
712
668
677
684
550
134
298
504
648
691
682
685
710
726
723
707
700
712
726
726
710
708
725
720
699
699
681
546
135
286
475
615
677
694
707
718
724
729
729
723
718
719
722
709
702
714
722
717
727
706
558
308
150
309
486
615
671
687
695
708
719
721
723
723
714
712
721
718
708
717
718
706
724
722
588
336
139
295
473
604
657
662
666
696
716
705
692
703
720
721
724
714
707
719
718
697
715
722
590
328
107
235
406
552
628
649
661
690
710
698
683
693
713
717
713
695
691
716
712
684
695
704
561
280
34
79
178
334
494
603
653
668
676
684
690
691
682
687
700
705
689
688
712
701
664
681
689
525
55
126
263
428
558
627
647
649
656
673
678
663
664
680
696
700
705
717
693
667
695
679
474
30
67
173
323
458
543
592
631
659
662
655
656
671
674
674
682
708
709
679
675
699
621
375
30
96
214
340
441
524
603
651
647
636
652
680
669
644
650
677
676
659
668
645
489
25
56
129
231
333
418
502
576
607
614
625
642
644
634
634
634
627
633
633
533
318
32
63
132
210
263
328
431
528
572
568
563
579
592
586
567
556
568
541
384
30
77
119
135
173
277
399
468
473
469
475
480
463
444
440
440
381
82
79
100
169
248
304
328
342
351
339
307
292
293
281
260
342
389
386
345
293
255
224
328
434
510
529
503
461
424
402
389
382
355
303
286
380
488
576
611
604
590
583
570
555
542
539
525
480
407
320
430
521
592
644
663
660
661
669
665
658
651
644
625
597
563
502
247
403
543
625
652
670
691
700
693
687
689
690
687
683
676
658
656
643
174
327
495
622
676
678
682
699
704
691
679
694
695
676
691
718
700
690
712
640
238
431
591
660
669
673
692
705
700
692
696
711
706
682
708
746
715
681
712
695
132
296
502
647
678
664
677
708
719
712
714
719
728
716
702
717
736
712
685
711
729
603
185
347
532
658
690
687
705
734
735
725
727
734
729
710
710
721
722
723
710
709
743
698
244
420
576
670
697
698
708
732
735
722
723
734
725
710
718
726
727
746
728
691
716
736
596
278
469
618
688
700
696
699
718
730
722
716
718
723
727
733
728
727
746
733
692
689
713
638
274
453
603
675
692
700
711
722
727
724
719
717
731
746
742
718
711
732
741
721
704
699
626
418
267
445
586
655
683
708
734
736
727
727
731
733
735
738
737
717
710
728
743
731
720
709
627
416
260
467
611
666
681
699
717
729
731
728
729
731
724
723
735
727
710
726
740
724
718
721
645
432
145
236
448
609
672
678
676
682
712
732
720
704
711
721
723
730
722
706
723
737
723
716
724
653
433
158
185
375
548
638
661
664
675
708
729
714
698
706
715
719
722
708
699
723
734
714
704
713
636
396
47
142
304
480
601
652
672
687
705
709
706
706
705
705
707
714
708
707
734
732
690
684
706
607
30
99
235
407
554
637
667
674
678
684
691
693
688
687
693
709
713
721
743
723
682
698
716
565
54
146
298
459
574
624
637
653
667
671
670
670
676
675
676
689
715
726
695
678
715
690
477
30
75
183
335
478
571
610
634
650
650
656
668
681
663
646
661
689
688
663
675
693
590
338
44
97
206
353
479
543
575
602
628
647
659
665
660
655
657
658
650
656
679
627
436
36
46
100
212
327
394
442
512
587
627
626
620
631
642
638
619
611
639
644
510
274
50
115
184
229
286
387
495
554
559
553
564
574
565
544
541
559
515
340
86
106
124
170
256
339
393
421
442
463
464
442
427
430
416
328
193
232
262
286
300
300
289
285
289
252
257
301
331
353
348
310
258
310
413
485
518
515
482
432
394
375
355
313
273
262
360
466
562
620
629
607
575
549
530
527
513
485
437
387
328
430
513
592
652
665
649
641
647
643
632
622
627
619
588
542
483
279
449
564
622
657
681
677
663
666
686
688
684
680
693
686
663
649
616
191
350
524
645
687
684
687
701
702
694
692
699
706
705
713
709
687
698
719
613
127
276
438
584
680
708
691
691
716
724
704
689
711
721
704
712
730
709
716
766
699
192
370
534
639
680
686
684
696
719
720
711
704
727
732
709
725
752
720
704
752
725
522
117
265
445
602
678
679
670
690
717
728
723
718
725
737
738
736
752
761
730
702
726
736
605
152
332
506
637
696
694
688
714
744
739
723
724
738
740
733
744
765
767
758
729
719
746
706
498
177
395
568
665
697
702
709
724
740
734
719
724
740
737
720
738
759
761
766
749
722
735
746
627
205
430
601
678
694
703
714
718
718
719
718
723
734
736
733
742
736
728
739
747
728
714
717
672
473
231
429
585
657
679
696
718
721
715
716
719
725
728
741
750
740
714
707
728
748
740
714
699
673
520
224
420
578
647
664
688
720
737
729
720
722
728
735
738
738
727
712
718
740
747
736
715
714
679
518
242
174
404
597
671
674
686
717
728
724
725
726
728
725
720
718
724
725
726
737
743
731
716
721
685
516
247
133
363
578
675
685
693
708
702
705
727
728
716
708
709
714
724
723
711
721
740
741
724
720
683
513
250
108
303
510
633
664
677
695
700
715
730
719
707
708
711
715
719
719
709
723
740
737
717
712
674
493
221
15
80
242
444
588
641
657
684
712
729
726
711
710
714
717
718
721
724
726
741
744
717
699
711
658
445
45
177
372
539
622
651
674
697
710
707
698
701
706
708
711
718
724
730
748
740
706
706
724
628
370
23
109
269
444
566
629
655
666
676
681
683
685
688
686
680
687
702
719
733
714
691
715
714
556
23
61
164
317
463
574
636
655
655
654
659
672
680
674
659
655
678
700
703
679
676
700
647
434
42
92
189
321
466
578
622
622
619
636
660
672
671
658
655
662
671
671
670
689
670
529
53
87
171
308
440
508
536
572
616
646
652
649
649
646
645
642
639
667
690
601
384
39
81
175
276
343
403
488
562
605
612
609
615
619
616
603
600
625
608
455
60
109
156
195
255
344
421
470
502
525
553
560
548
537
542
535
448
269
137
189
236
276
319
363
399
411
405
406
415
377
260
260
252
221
204
210
228
229
279
303
314
315
294
252
301
402
451
461
463
455
421
372
337
306
276
239
342
457
551
595
596
580
555
523
501
487
469
429
385
362
290
403
502
583
642
666
659
641
626
613
606
610
601
576
536
508
276
442
552
613
656
682
676
658
659
671
668
662
663
678
671
651
641
602
194
379
554
645
669
683
696
687
669
677
694
694
682
686
712
712
694
705
690
534
141
293
469
614
692
706
696
704
719
713
704
704
712
715
714
724
723
702
723
749
624
224
411
552
646
705
721
705
709
735
738
716
706
733
745
723
725
739
718
738
792
699
458
135
330
514
620
661
688
704
706
711
726
728
718
713
734
746
728
737
754
728
729
782
727
498
213
420
580
665
685
682
688
709
724
730
725
719
717
729
740
746
766
774
743
720
746
738
591
367
270
483
625
693
708
700
702
721
740
736
723
722
722
723
728
753
783
790
775
741
733
752
706
510
304
528
658
699
705
709
718
731
732
726
718
725
730
720
707
734
763
769
769
760
744
752
745
636
420
115
334
552
669
692
696
710
721
715
707
709
717
727
734
727
718
725
725
717
719
740
748
732
708
671
524
140
358
556
658
680
688
706
719
709
698
707
718
725
728
739
739
722
701
702
712
734
743
713
688
682
589
342
132
345
554
661
676
681
701
719
712
709
712
719
720
724
734
729
709
705
728
745
736
721
707
709
703
593
358
90
290
537
675
687
675
697
723
713
707
716
725
720
716
713
708
707
717
735
743
729
718
710
720
705
579
348
240
495
658
686
675
705
729
709
692
718
731
718
707
705
708
714
716
715
717
725
737
726
716
691
568
334
204
435
609
663
661
687
719
714
707
719
724
710
706
710
716
719
720
716
716
724
738
724
710
683
552
307
35
153
364
557
643
646
656
695
724
732
722
705
703
713
719
722
726
730
729
727
725
724
715
711
680
520
15
91
280
497
624
646
645
674
708
723
714
695
696
710
714
716
721
725
724
726
726
718
713
717
660
458
47
190
401
564
625
639
658
679
694
694
687
692
699
696
688
701
711
716
724
723
708
708
706
606
371
26
107
277
457
568
618
648
665
669
670
675
687
689
680
667
679
695
711
721
710
692
696
668
511
57
158
312
448
551
617
646
645
639
650
668
677
675
664
661
671
693
703
695
693
686
594
378
32
75
152
274
413
525
580
597
611
630
649
658
662
655
643
649
661
667
677
698
652
477
34
54
131
258
380
454
505
560
601
630
639
642
638
637
639
640
633
648
652
541
328
26
64
146
230
289
344
415
483
531
567
591
609
618
614
606
610
611
540
365
72
115
142
176
224
278
332
387
440
485
503
500
498
514
486
360
210
261
279
286
297
305
310
314
269
281
292
281
251
358
424
450
451
432
403
364
322
283
253
284
416
531
580
567
539
517
494
466
439
411
381
356
345
260
366
474
569
639
653
619
578
561
552
544
536
524
501
465
454
243
400
533
615
659
679
672
640
622
619
626
629
640
638
615
583
580
565
193
370
535
633
670
689
697
680
656
665
683
680
670
687
709
697
679
698
673
139
295
484
624
677
684
698
716
709
687
694
712
702
685
697
726
722
707
739
730
539
227
419
577
670
705
708
708
729
743
724
708
713
721
724
723
733
731
713
743
762
606
138
354
545
647
690
721
730
719
726
746
733
704
705
739
756
737
740
747
731
757
802
682
434
241
475
628
677
682
704
727
723
725
730
720
698
693
726
747
735
746
761
738
748
797
722
486
336
128
336
553
664
691
692
700
715
722
729
732
724
700
686
706
737
746
762
773
747
730
754
740
594
386
169
403
595
680
702
710
711
716
724
733
738
736
716
689
693
719
747
770
782
776
746
736
754
711
533
380
201
443
617
684
694
706
714
721
727
728
729
736
729
707
688
691
723
749
757
760
755
749
754
741
644
455
233
464
627
680
690
702
718
720
714
709
711
725
735
726
702
690
707
719
711
710
729
749
731
695
663
559
358
242
481
636
680
691
714
721
712
695
697
707
716
725
729
724
715
705
706
712
714
718
732
705
673
671
621
433
225
475
643
690
692
712
719
707
695
702
716
719
714
715
726
716
698
709
744
750
726
711
699
698
699
628
448
218
185
426
633
698
687
687
712
716
700
703
720
730
716
710
712
705
699
711
740
744
719
709
710
716
703
610
430
217
154
377
601
692
680
676
708
727
705
694
717
738
729
713
712
711
710
711
718
717
716
728
727
712
685
596
415
205
120
331
551
663
669
667
696
720
714
701
714
724
722
717
719
723
724
723
725
716
714
729
727
706
677
586
387
170
81
260
482
625
662
656
669
701
720
720
714
705
702
707
718
724
729
733
733
714
708
722
721
707
684
568
43
174
395
583
659
655
655
686
708
714
706
690
689
701
709
711
717
719
713
702
705
719
715
705
674
528
22
100
294
513
633
646
643
667
688
699
698
687
689
702
700
695
706
707
705
708
723
722
707
691
635
457
44
176
392
565
626
631
646
666
681
688
689
696
697
692
687
695
703
710
728
735
716
701
679
567
345
10
80
242
431
554
604
625
644
658
665
672
680
683
683
678
680
688
704
726
720
704
701
642
451
34
112
237
388
510
585
618
632
638
647
655
662
668
665
652
660
685
692
681
689
675
543
35
81
198
352
480
547
579
604
626
645
656
661
653
643
653
665
652
649
659
590
398
24
82
199
313
386
427
472
528
585
622
641
644
644
645
641
638
640
593
441
43
90
154
191
219
262
324
396
464
513
551
571
563
554
568
551
434
254
159
226
282
320
355
385
387
375
376
333
210
298
245
210
192
183
282
340
379
399
388
354
315
285
255
221
355
472
536
555
551
527
499
474
446
417
376
340
320
296
393
511
612
648
624
576
537
521
507
494
480
463
442
440
205
361
493
574
632
676
674
615
549
525
533
533
530
529
520
501
506
518
177
336
504
626
678
691
693
670
612
577
593
620
629
638
642
626
599
613
603
150
301
477
612
676
695
704
712
690
648
652
690
698
691
711
731
709
689
728
711
496
232
419
579
667
688
694
713
741
731
691
689
722
720
704
719
744
725
710
760
755
540
157
353
535
648
695
711
713
719
750
757
713
681
697
724
733
733
739
734
714
754
774
601
387
256
487
637
693
710
729
732
721
734
748
710
658
666
722
756
745
750
755
738
764
803
678
437
145
367
587
684
692
699
724
732
723
729
735
704
655
650
704
745
740
752
769
749
753
792
720
506
367
211
458
635
689
686
697
720
722
721
729
740
725
673
642
682
739
748
748
760
750
732
746
734
614
429
279
524
657
687
690
707
717
717
720
729
746
749
701
643
663
726
752
744
750
759
742
729
740
710
563
402
334
561
665
678
683
703
713
715
720
724
732
746
724
663
643
681
724
736
731
741
747
738
736
727
650
489
348
359
576
666
673
687
709
715
712
717
717
715
732
738
701
658
661
702
729
723
713
723
734
715
682
653
580
423
366
590
676
678
701
737
733
709
706
713
711
718
730
722
698
679
693
725
742
729
719
719
697
661
649
620
495
292
356
595
688
682
696
735
738
710
702
715
722
715
714
719
712
691
688
717
755
755
728
711
699
684
669
617
495
314
321
556
681
684
678
700
718
710
702
713
726
727
716
710
709
699
692
709
731
731
715
714
716
705
675
606
481
310
268
505
661
692
679
688
704
706
701
710
724
736
732
718
714
711
708
708
713
712
711
720
721
704
670
603
475
299
210
456
631
685
680
685
693
700
702
710
716
728
728
723
722
725
725
727
729
725
719
721
719
698
667
600
455
259
14
147
381
575
659
671
681
689
698
703
710
707
708
706
706
711
720
727
733
737
719
707
717
713
696
677
597
411
83
276
498
632
665
669
684
699
700
698
695
689
686
689
697
704
711
714
709
694
700
717
709
692
679
581
357
35
172
400
589
655
647
657
683
695
693
694
687
686
694
700
701
704
701
690
698
720
730
705
683
657
524
10
80
260
486
622
640
632
650
675
690
698
698
699
700
702
702
704
700
695
714
736
727
710
691
608
411
18
121
319
515
613
628
629
646
667
682
689
691
690
691
694
695
693
695
719
719
705
706
671
508
45
153
319
482
578
619
638
651
658
663
665
664
670
672
670
673
691
697
677
674
674
580
362
23
53
134
282
436
553
609
627
633
641
656
664
668
658
646
660
679
661
644
653
609
443
49
126
251
382
466
499
521
559
620
662
669
655
646
652
654
643
641
619
494
304
53
113
186
240
271
306
367
454
532
570
592
607
601
583
583
572
477
305
128
181
249
315
366
414
455
447
415
410
368
241
284
294
276
256
227
206
201
249
286
298
283
260
238
297
384
439
471
488
481
461
439
414
385
334
286
238
335
465
562
599
607
606
591
570
553
536
518
488
449
429
315
418
504
588
658
678
650
601
554
526
511
503
509
510
496
505
529
285
460
586
636
664
693
690
623
543
501
500
503
506
523
530
518
533
543
281
447
590
673
697
695
706
683
604
547
563
603
629
645
654
639
619
646
630
445
238
429
586
670
700
707
714
728
702
631
617
672
711
721
742
752
723
709
763
746
508
176
359
534
648
693
708
717
730
756
740
676
656
703
729
727
740
752
726
717
780
784
562
357
280
482
616
674
701
721
726
729
759
762
691
638
660
711
736
739
743
734
713
759
786
616
402
170
392
592
675
689
708
734
726
711
736
755
695
616
618
694
751
750
756
761
741
760
801
692
468
422
240
487
652
688
682
706
734
725
710
730
746
698
616
599
678
748
750
755
776
758
751
779
728
551
410
317
560
675
682
677
702
725
720
712
730
750
724
640
591
661
751
761
741
751
752
733
736
730
642
483
413
131
398
616
688
685
686
704
712
713
714
727
752
749
670
589
630
736
769
734
722
741
741
727
724
704
592
434
170
453
648
692
679
690
700
705
709
718
721
731
749
701
605
594
675
741
731
711
726
741
729
716
707
653
523
385
185
473
656
688
678
701
719
710
711
724
722
712
735
732
660
602
629
703
746
735
723
727
722
698
676
648
594
476
189
483
671
695
677
709
743
731
719
725
724
709
719
741
713
653
631
675
741
762
747
726
717
693
661
637
604
521
370
184
487
679
703
669
692
734
741
725
724
726
716
714
725
724
689
656
669
715
749
748
731
720
705
677
644
593
509
381
239
171
452
648
690
662
670
701
718
717
717
724
727
721
718
713
698
681
682
700
710
712
711
722
721
695
652
597
510
383
246
145
386
599
679
679
681
694
694
692
700
718
727
729
726
717
708
701
701
708
709
706
704
716
719
696
659
608
522
380
234
312
556
672
691
693
702
687
676
693
714
717
724
729
721
716
716
720
729
739
737
719
713
703
690
664
612
507
341
190
38
230
488
639
676
683
706
704
690
695
705
706
711
713
709
709
715
722
731
738
733
718
713
702
687
671
616
475
3
133
376
579
659
669
688
707
706
691
690
692
694
694
693
696
709
712
713
709
701
706
719
705
686
680
617
436
58
254
493
637
659
649
673
702
700
688
689
688
687
692
702
708
708
700
693
698
717
728
706
685
672
576
358
23
137
350
557
644
637
638
667
685
694
699
699
698
698
702
708
710
695
683
698
719
722
710
697
636
463
6
47
180
392
565
633
636
641
659
676
690
700
700
687
686
700
707
691
676
693
703
692
697
680
551
318
10
74
206
389
540
615
638
649
659
667
673
676
663
665
679
680
679
683
689
676
662
661
597
412
36
90
204
361
496
590
637
651
645
648
659
662
662
656
648
661
677
664
643
650
617
472
48
93
186
303
428
516
551
555
582
638
675
672
646
632
649
658
639
637
633
526
336
83
137
214
287
327
355
406
495
572
601
607
617
617
596
585
576
499
340
126
161
207
275
351
410
457
493
478
440
430
390
263
270
309
309
285
247
221
221
279
352
398
404
380
365
347
323
281
237
294
391
474
527
549
558
557
552
539
516
489
448
404
352
280
371
470
561
621
632
631
636
633
623
602
579
565
548
529
516
520
251
415
533
596
647
682
691
672
635
583
537
504
493
509
519
509
529
561
237
392
546
636
667
676
702
708
658
576
508
476
476
493
529
536
527
548
553
426
233
415
560
645
684
692
692
714
703
620
537
528
568
619
660
679
665
651
686
660
447
149
351
552
670
700
709
713
715
731
711
621
564
612
684
735
766
768
737
734
798
780
532
324
269
477
625
687
707
729
738
735
754
742
658
604
645
710
742
750
749
728
727
792
800
581
374
178
400
587
662
675
697
733
739
729
758
766
688
601
610
688
738
737
737
735
720
758
789
634
419
474
267
504
651
678
671
703
735
721
701
738
766
699
592
573
666
750
753
754
767
746
754
794
710
503
429
115
349
578
676
673
671
706
733
718
695
729
760
704
592
553
652
751
758
751
771
762
745
771
743
594
442
463
162
434
637
689
679
680
705
726
716
708
727
756
721
608
540
626
750
769
737
743
750
733
736
734
661
520
418
220
509
679
705
694
699
698
708
712
711
723
751
739
632
528
585
728
777
731
708
729
740
733
716
691
607
467
371
260
547
699
706
695
705
703
702
708
714
711
726
743
668
544
539
660
752
737
702
718
741
731
701
684
647
552
421
274
558
698
696
689
715
720
707
712
720
713
707
738
717
606
538
597
708
758
740
728
730
714
689
671
644
594
503
366
280
570
708
699
683
713
731
719
722
731
715
699
723
746
686
593
576
658
746
766
749
727
705
686
671
634
588
521
410
280
583
718
699
666
687
712
722
731
729
715
697
712
742
725
655
604
635
700
731
731
725
718
703
677
636
579
510
416
303
265
552
691
679
652
670
695
712
719
717
715
712
713
722
719
680
652
659
684
690
689
704
721
718
686
647
599
533
434
321
221
486
652
667
664
687
700
691
690
699
716
718
717
720
712
694
678
690
703
708
698
696
705
708
689
661
622
554
440
315
152
415
626
680
684
702
709
684
671
694
715
714
717
722
714
704
699
705
725
741
738
713
691
685
683
665
623
539
403
263
177
83
325
571
675
681
691
715
704
685
695
710
706
713
722
712
707
706
709
717
729
729
714
701
686
678
664
622
516
346
26
200
460
630
671
673
698
712
703
697
696
699
704
706
701
702
706
710
705
699
696
704
715
703
682
673
631
496
3
94
329
558
659
658
659
688
706
701
690
690
690
692
693
698
708
712
705
695
693
707
722
707
686
676
609
428
45
202
427
601
651
637
648
683
698
691
693
695
691
687
688
702
712
700
683
685
701
706
695
688
651
512
291
23
91
249
454
594
637
641
657
672
680
689
699
699
678
674
692
709
689
667
678
691
677
670
666
581
374
31
111
261
438
570
626
643
653
662
668
675
676
658
660
678
686
674
671
681
673
654
644
599
454
50
123
258
418
535
603
640
652
645
648
658
654
653
651
647
657
669
660
647
655
623
491
68
141
248
354
460
541
574
574
593
641
668
659
631
621
643
652
633
635
642
544
354
116
169
245
324
371
398
438
519
587
606
605
613
615
599
585
579
513
359
88
123
158
193
233
299
378
440
482
505
485
448
443
405
281
265
327
335
304
263
237
236
284
274
262
271
353
442
497
504
480
460
444
421
381
338
293
233
328
407
475
545
591
608
610
612
615
608
586
562
537
510
467
425
207
377
499
576
626
655
656
654
655
661
661
636
598
582
573
565
573
592
179
353
514
613
655
678
695
704
702
679
625
565
516
490
501
505
500
525
560
495
218
369
509
613
662
680
683
706
726
707
632
535
466
457
491
535
547
537
560
555
409
342
541
645
665
680
694
695
717
721
654
550
487
503
577
655
693
687
684
724
692
467
287
222
461
641
704
697
706
719
713
728
722
634
532
521
604
709
766
768
745
748
814
799
557
349
367
572
680
699
705
738
745
728
741
749
669
567
559
653
742
758
743
729
732
790
800
598
387
493
252
496
654
690
679
701
743
745
726
751
775
706
581
552
648
742
742
734
743
740
763
788
654
445
462
125
359
580
675
678
676
707
737
723
705
743
779
717
581
526
633
750
753
743
772
764
757
790
728
544
440
557
191
461
641
677
671
683
711
733
719
697
730
770
721
582
509
618
748
759
738
762
764
747
767
756
631
468
440
261
548
691
694
686
703
709
723
720
706
725
763
728
588
490
581
732
766
734
741
750
735
741
741
677
544
426
422
326
603
717
710
709
711
698
704
719
716
717
750
737
608
477
532
695
770
738
715
731
745
738
714
683
617
500
390
356
620
719
705
704
714
703
703
717
716
708
732
745
646
493
488
638
753
742
700
717
750
735
691
667
638
569
453
326
370
620
711
692
695
719
719
707
717
719
704
712
748
700
557
485
574
714
758
722
714
730
715
683
666
637
588
511
387
376
634
718
695
692
716
713
702
717
722
700
694
732
742
648
533
533
647
741
746
727
720
699
682
672
640
582
516
419
308
374
643
727
697
685
700
696
698
719
717
697
688
714
747
708
609
553
605
687
720
719
715
709
697
678
641
588
518
434
340
350
614
703
670
664
690
698
707
717
707
699
699
710
724
720
669
620
630
670
693
697
708
723
716
684
649
612
553
466
369
292
561
677
654
659
699
712
702
701
700
710
713
712
715
713
691
666
671
697
712
710
702
704
703
688
668
635
574
475
376
300
215
510
673
676
673
703
712
696
690
702
715
714
714
720
713
704
687
688
711
738
736
708
682
676
679
669
630
554
445
332
249
136
424
638
693
681
695
711
699
690
707
715
715
719
728
718
709
703
698
699
709
713
703
690
677
672
655
614
536
405
260
64
283
534
663
677
679
701
707
699
708
714
711
714
718
711
707
708
706
697
682
680
693
709
702
675
654
620
529
359
8
145
400
601
666
660
676
697
705
705
700
694
696
701
700
700
707
713
711
697
686
696
715
706
680
665
619
481
71
264
487
627
658
656
670
695
701
690
688
691
695
685
679
694
711
712
698
686
695
701
684
672
653
555
361
38
137
310
502
615
647
652
669
678
681
688
695
691
671
666
685
707
694
675
684
695
675
651
647
599
433
55
149
306
473
589
633
644
652
661
669
675
674
657
659
680
689
676
669
685
683
655
633
599
489
65
147
296
458
564
612
635
643
642
650
656
651
651
652
654
658
662
656
649
656
627
508
337
81
170
290
399
491
554
581
584
602
640
656
645
625
623
643
645
628
631
639
548
364
87
140
200
279
355
400
428
465
533
587
603
606
611
610
595
584
579
514
363
106
144
182
219
260
321
394
458
497
507
476
449
445
409
294
172
258
330
347
316
274
252
242
284
334
355
352
341
324
296
247
295
351
421
501
557
573
558
531
515
500
476
429
379
316
292
418
504
551
596
628
641
642
642
644
640
628
622
605
585
558
531
275
454
579
632
661
678
679
669
665
672
682
662
621
599
588
582
598
628
594
273
459
597
656
676
682
698
715
726
708
658
604
554
510
500
496
485
509
540
475
300
492
613
664
680
690
688
701
730
738
682
571
474
449
478
523
540
545
569
556
409
280
213
446
624
684
671
681
707
712
715
730
685
578
467
437
507
603
665
684
699
748
717
498
320
323
546
680
697
682
706
726
716
723
737
672
531
444
501
641
730
746
734
745
808
801
579
369
469
229
462
638
701
693
701
733
739
715
730
760
704
559
473
565
716
764
746
728
725
772
790
618
409
465
112
337
570
688
705
689
710
744
742
718
737
771
725
574
484
583
731
758
743
754
752
764
789
684
495
465
638
185
445
630
684
686
697
720
737
728
715
739
775
728
572
471
581
738
755
735
770
779
766
784
746
599
476
529
270
555
681
675
681
710
726
732
723
707
730
769
731
570
456
566
733
755
719
747
767
746
753
758
670
514
444
528
358
637
718
691
702
721
707
714
726
707
714
759
738
576
442
523
702
755
726
737
753
734
733
742
700
581
458
422
425
670
725
701
718
719
689
700
731
720
712
750
747
599
433
472
653
756
740
727
742
748
736
713
686
630
533
423
339
456
672
714
689
701
711
694
705
734
724
707
740
753
635
452
438
606
744
742
697
715
754
732
684
658
634
579
482
345
467
673
708
675
688
714
711
709
726
722
701
718
754
684
516
440
551
711
749
699
696
730
718
679
659
629
586
518
399
275
469
683
718
689
701
719
703
690
712
713
692
695
736
728
609
482
494
633
731
724
706
706
695
680
667
637
586
521
427
330
458
680
725
702
715
723
694
682
701
697
683
690
720
738
683
566
506
574
676
717
711
706
700
688
673
641
599
536
452
367
421
650
705
674
693
721
713
706
706
693
691
703
709
719
710
654
591
595
655
702
716
715
719
706
678
648
615
565
487
402
329
355
615
688
646
663
713
724
715
712
705
708
713
710
712
713
697
656
646
680
717
725
714
707
699
684
667
637
579
495
415
356
276
583
704
669
662
703
714
705
708
712
716
716
715
717
713
706
684
676
697
730
733
707
682
673
675
668
632
564
478
395
327
260
7
195
513
692
703
679
696
705
698
701
712
720
720
722
725
714
707
700
689
686
694
700
694
684
672
664
641
605
548
458
349
248
111
373
602
685
676
680
700
700
696
713
723
719
719
720
713
705
703
700
689
669
664
682
700
695
664
630
598
541
420
270
163
33
213
469
631
662
660
687
701
702
706
708
701
699
705
708
702
701
709
710
691
675
684
706
700
670
644
609
512
335
6
98
320
531
638
662
674
686
698
699
695
691
691
694
690
680
683
703
714
705
691
692
698
677
657
645
581
423
42
170
358
534
633
662
666
675
680
685
691
692
683
673
668
681
699
696
688
697
701
678
641
631
609
486
288
64
172
335
498
606
642
648
653
664
673
676
672
661
666
682
690
678
673
688
686
658
629
601
518
348
69
158
317
480
584
624
637
641
645
651
658
652
655
659
662
661
657
647
639
646
626
526
367
85
176
305
424
515
569
587
593
612
638
651
643
634
635
647
640
618
617
621
542
375
87
144
216
304
378
421
450
486
542
587
607
614
618
609
591
581
569
500
360
85
120
158
196
237
283
341
407
467
504
503
471
445
439
397
294
168
245
320
345
321
283
261
240
272
337
388
415
425
418
401
378
332
272
216
294
386
437
486
539
587
613
611
585
566
562
548
510
460
405
350
206
354
488
575
618
639
650
657
660
659
657
652
655
660
658
640
621
611
188
374
524
614
654
680
698
699
682
671
675
695
687
651
629
615
601
603
632
609
182
389
565
656
672
674
677
697
721
733
717
683
650
607
553
521
503
482
492
514
452
384
580
680
693
697
702
696
696
725
743
711
613
515
463
464
494
520
537
575
570
431
304
298
527
663
687
677
704
736
732
724
731
712
623
497
420
440
516
592
644
689
758
749
550
365
451
210
431
609
682
679
679
710
733
727
733
757
712
571
431
429
547
652
699
715
731
795
804
616
406
454
122
334
554
676
700
691
704
727
727
706
721
760
736
577
422
470
648
747
753
734
716
751
784
656
462
457
637
181
432
632
702
705
702
719
737
733
713
720
759
734
575
419
487
681
767
763
761
750
762
795
734
575
493
589
256
526
668
686
694
715
731
733
732
724
732
760
732
558
405
495
693
756
737
759
779
773
783
768
668
539
522
632
348
624
705
677
695
730
728
725
728
716
726
763
735
557
400
492
698
752
712
733
767
750
740
753
714
590
487
509
444
691
722
685
717
733
702
706
730
711
703
752
752
577
397
460
665
749
722
729
755
739
723
734
724
640
519
447
428
196
512
707
709
684
719
720
678
697
743
725
703
747
757
601
396
413
611
743
740
724
745
755
733
707
694
652
570
468
361
221
540
705
697
668
696
708
688
707
745
736
706
741
761
630
422
391
566
729
738
692
711
752
733
682
656
632
589
512
383
256
226
550
713
703
664
685
712
705
711
741
734
704
718
748
674
496
406
514
686
736
683
681
724
719
681
654
627
588
528
419
304
222
548
723
721
689
710
723
699
692
718
718
696
702
737
719
595
454
455
599
714
715
690
696
696
683
667
632
592
538
447
359
209
529
711
729
711
736
737
697
680
694
692
691
708
730
730
667
543
473
540
659
715
716
699
696
688
668
634
599
552
480
404
348
483
681
710
685
716
739
721
704
700
687
698
718
713
711
701
644
571
568
633
696
721
720
715
701
672
639
610
569
508
436
373
409
654
697
649
671
725
733
720
715
709
716
719
705
703
714
698
650
629
659
705
726
720
708
695
679
662
633
583
514
448
399
348
326
630
718
667
662
706
713
710
717
718
719
716
708
708
714
707
682
672
689
719
727
710
687
675
672
667
637
579
511
447
395
331
19
247
572
723
706
683
702
702
697
705
714
718
717
715
711
703
697
694
689
689
695
703
700
686
670
657
635
607
564
504
429
345
260
156
449
656
701
678
684
701
697
697
709
720
716
713
713
706
699
698
697
690
670
671
689
699
688
654
619
588
548
473
359
247
168
62
281
532
655
657
658
693
703
698
704
711
703
698
709
712
707
702
704
704
688
676
682
697
693
665
632
597
527
392
229
120
5
130
370
568
646
663
683
697
696
698
702
700
695
696
698
695
690
692
708
704
689
685
690
676
654
637
589
467
286
41
194
399
564
647
671
674
676
680
692
700
694
684
680
680
682
687
689
693
697
696
679
643
626
615
526
350
69
192
366
526
623
652
654
658
671
679
676
671
671
676
680
682
676
672
683
679
656
627
605
546
399
29
74
175
341
498
596
635
648
650
647
652
659
660
661
664
666
662
651
637
626
632
618
542
405
91
180
307
429
527
585
603
602
616
636
649
649
648
651
652
636
612
602
594
526
389
79
131
210
310
391
440
470
504
544
590
616
628
628
612
591
576
548
469
349
80
121
164
206
252
301
356
422
473
501
499
469
446
424
370
276
125
170
234
303
333
318
290
265
237
249
282
330
398
443
467
484
484
471
450
411
353
290
231
263
374
467
513
547
580
614
637
642
624
609
606
598
570
531
486
439
297
435
549
625
669
679
674
671
675
672
667
662
669
684
692
679
663
662
645
293
481
590
635
667
698
722
718
694
677
681
704
706
686
669
656
625
606
619
604
264
492
641
685
677
675
682
704
728
731
718
700
692
662
603
561
532
492
483
494
437
337
242
471
637
704
702
710
717
703
699
723
739
726
667
584
507
464
467
487
509
565
593
476
337
391
594
680
682
692
726
750
741
732
736
728
677
578
472
416
433
505
580
649
749
788
627
421
443
296
525
655
683
682
702
723
733
738
749
765
742
639
493
422
458
542
630
689
722
787
819
675
466
446
182
436
629
694
698
699
718
724
717
708
720
757
750
614
431
403
538
672
737
745
723
741
780
703
536
473
584
265
528
681
704
698
710
721
727
728
713
708
732
733
586
387
390
577
725
767
760
742
752
792
770
650
533
547
663
338
601
700
688
693
716
724
724
729
728
724
744
727
563
368
398
602
730
741
743
761
770
780
779
718
596
524
577
136
428
673
720
682
704
738
726
717
726
720
721
758
749
568
368
409
620
730
717
720
753
754
737
743
735
652
540
500
525
198
521
721
718
683
724
737
701
702
734
713
694
743
757
590
372
392
599
726
722
716
744
746
727
722
727
680
581
484
421
259
581
726
692
674
721
723
676
697
741
725
691
737
762
607
377
358
554
717
735
710
734
757
738
702
688
659
602
516
407
303
276
600
725
684
661
701
717
692
701
742
732
702
731
755
632
412
346
508
694
732
690
702
747
730
684
656
633
598
540
434
309
275
605
736
699
664
697
720
707
708
741
735
703
708
737
676
503
379
451
630
717
689
679
713
716
689
665
631
594
543
447
346
271
603
747
722
690
715
723
695
696
731
727
701
704
733
724
613
451
410
538
678
711
694
693
696
690
669
633
599
552
470
395
358
260
584
737
730
714
736
730
691
687
708
700
703
728
740
731
673
550
456
500
621
701
709
697
696
691
665
629
600
566
511
445
397
534
711
714
694
721
737
712
700
698
689
706
730
721
704
695
647
573
554
604
665
703
710
709
693
667
634
605
576
531
475
421
365
458
682
701
658
681
728
725
712
711
710
719
718
696
693
708
696
653
630
645
675
700
707
701
687
671
657
631
591
538
486
439
394
367
648
715
668
671
717
716
709
716
719
717
707
694
697
707
699
678
672
690
710
712
704
685
670
666
666
644
596
538
487
440
391
340
39
280
594
725
706
692
712
708
699
706
709
710
707
704
699
691
685
686
691
696
705
710
704
688
668
653
638
618
582
537
479
412
336
186
491
681
705
681
692
708
701
697
702
706
703
703
700
694
692
696
699
692
680
687
699
697
679
652
623
591
561
513
431
327
232
88
333
573
666
654
659
697
707
697
698
705
700
697
700
714
713
707
703
695
684
678
685
686
681
665
632
591
539
448
312
182
106
13
159
409
593
652
657
681
699
698
698
707
707
693
691
707
710
691
687
690
690
681
670
674
672
653
629
587
494
345
45
216
436
591
653
667
674
678
681
697
706
691
678
684
688
678
673
677
683
683
675
666
642
623
612
547
398
77
223
407
555
632
653
656
662
674
677
672
669
673
676
673
668
666
667
666
662
647
621
604
565
442
27
87
208
375
516
597
635
655
659
646
647
656
660
660
659
661
657
643
628
619
618
603
547
437
100
192
309
426
523
591
616
613
613
630
643
651
655
659
652
633
610
592
567
502
393
71
121
198
302
393
454
483
511
542
587
621
634
627
611
591
567
524
432
330
67
113
163
215
262
311
366
427
474
494
483
458
437
410
342
254
130
175
228
284
313
307
290
272
278
300
321
315
287
269
246
316
332
386
456
494
512
528
541
530
511
481
430
366
301
244
346
461
529
560
590
621
642
655
661
656
646
636
624
609
589
555
514
473
394
527
607
654
692
704
694
688
691
688
682
674
672
689
705
707
693
692
687
394
570
647
660
684
716
739
730
707
698
695
711
715
699
700
695
659
617
611
593
498
365
570
681
689
684
694
705
719
736
734
721
715
719
701
652
609
571
511
481
486
438
337
327
554
675
698
694
714
727
710
708
729
738
735
712
656
578
505
472
459
460
527
603
530
379
377
226
479
653
693
684
706
736
742
733
737
744
739
721
666
564
455
406
445
510
581
706
809
714
496
430
142
373
591
687
694
703
731
736
727
734
759
770
756
694
587
475
412
440
551
657
713
776
830
745
549
463
569
246
513
673
700
700
723
734
725
723
725
730
747
750
661
499
398
427
541
672
747
749
745
767
733
613
516
554
345
606
709
699
694
715
718
719
728
724
708
718
730
627
430
348
455
621
727
755
744
745
769
772
697
576
530
605
151
425
661
719
689
692
716
717
715
724
725
721
738
738
610
399
340
484
660
732
735
743
762
775
776
735
631
538
542
196
508
710
728
690
710
736
724
713
722
718
717
752
759
612
394
342
502
671
723
719
732
751
751
746
736
682
587
512
488
266
589
739
716
688
727
734
704
706
736
716
690
730
757
620
394
337
496
668
720
712
723
745
744
725
712
684
622
533
444
386
322
637
739
687
679
723
727
683
697
735
718
688
725
752
626
399
324
474
660
723
705
715
752
749
708
674
648
619
566
469
357
328
643
737
685
674
715
726
699
696
723
719
699
724
745
646
438
327
436
631
719
699
703
738
733
697
666
637
603
564
481
372
313
639
745
700
678
712
728
712
702
728
725
699
702
728
694
541
380
386
550
686
708
696
708
706
694
682
645
600
550
471
392
346
310
634
756
715
687
715
722
695
702
739
729
701
701
729
737
653
480
380
463
619
697
706
696
694
692
675
642
607
563
493
431
401
301
623
753
720
704
722
719
685
696
724
709
704
727
736
735
698
583
467
467
564
654
689
691
696
691
666
634
611
581
533
481
440
392
260
581
732
716
695
717
722
697
694
703
693
704
724
715
701
694
657
595
561
576
614
657
685
701
693
669
642
615
588
554
511
468
417
504
698
705
667
691
726
715
697
703
707
713
707
690
688
699
693
666
648
644
645
660
680
684
676
668
661
639
602
562
519
478
439
427
404
651
706
670
684
726
717
704
709
716
715
704
691
693
702
694
681
681
693
699
697
686
673
662
660
662
648
608
555
507
468
438
415
60
300
594
711
699
700
724
714
706
708
708
705
703
700
697
687
683
685
691
699
706
707
699
684
668
655
647
626
588
545
496
447
397
338
201
507
682
698
684
701
713
706
700
696
691
688
692
695
690
691
699
700
691
684
694
699
690
671
658
639
605
569
532
476
391
295
208
105
363
588
664
654
664
700
710
702
696
693
687
687
694
711
716
713
705
688
681
682
681
674
668
663
641
597
554
492
391
262
157
96
32
186
428
604
654
654
675
697
702
700
705
704
690
687
704
712
697
684
681
679
675
657
656
660
647
621
581
514
397
243
114
60
235
468
614
653
655
668
681
684
693
701
688
676
683
689
677
666
669
673
667
656
652
639
619
603
554
434
264
91
260
446
576
631
645
651
659
667
670
667
668
673
672
664
659
661
659
654
648
639
618
600
571
472
304
29
105
239
403
529
593
626
650
658
646
646
654
657
653
650
654
651
638
625
623
616
590
539
448
318
108
206
322
427
512
583
622
622
614
624
635
644
649
655
649
630
610
589
550
479
385
71
125
202
295
386
459
496
512
537
578
613
624
614
598
580
555
494
393
304
65
109
160
219
270
312
365
423
465
474
455
432
415
388
315
133
179
223
264
290
293
284
282
314
340
366
363
339
324
302
254
337
381
386
438
507
538
547
563
579
575
558
532
497
439
373
317
265
426
535
570
588
617
651
666
671
674
679
671
658
646
640
635
610
576
544
290
476
606
649
665
687
705
702
703
706
705
699
686
675
686
707
722
715
713
710
645
266
479
634
686
685
698
721
733
726
716
715
715
719
714
702
711
717
693
648
625
595
504
248
461
627
696
688
695
718
726
730
737
739
732
726
731
723
691
654
612
543
495
490
449
351
305
424
622
698
689
689
715
727
716
717
739
746
738
727
705
654
580
516
458
422
471
572
561
429
373
104
302
556
697
702
687
716
735
720
714
733
754
747
735
710
646
539
451
435
456
502
623
773
768
585
450
508
196
443
639
707
704
715
743
744
724
728
757
768
753
725
666
556
433
390
474
599
679
744
815
797
649
515
536
316
573
695
705
709
735
738
737
740
743
744
742
744
705
595
462
381
418
565
710
763
750
746
743
680
581
556
627
144
418
657
719
697
702
722
714
717
736
737
721
721
732
680
531
395
379
494
640
731
757
747
740
751
723
627
553
575
209
505
699
724
695
701
722
717
710
714
717
719
743
750
667
491
355
389
553
689
729
740
757
769
770
741
664
580
545
563
267
578
732
727
696
713
733
729
716
715
708
710
742
762
669
470
328
383
570
707
727
716
738
766
763
736
690
629
556
496
335
644
748
716
697
721
725
707
713
736
717
690
714
742
662
465
325
382
567
701
719
704
727
758
743
701
669
646
591
500
422
386
683
747
697
695
724
717
685
696
726
715
693
713
732
652
468
337
392
569
696
713
709
737
752
724
673
641
632
605
530
423
381
679
746
700
693
723
728
701
684
700
706
706
728
737
671
504
359
382
547
684
713
713
728
727
710
687
652
614
576
517
433
353
662
754
706
691
718
732
713
699
706
709
702
707
728
710
597
425
361
474
626
697
711
710
699
698
699
663
611
555
497
444
405
344
659
759
707
688
712
717
697
706
737
724
698
699
718
737
686
532
398
418
542
646
692
697
691
685
672
649
620
577
517
468
441
414
330
652
757
708
690
713
713
689
704
736
717
696
706
718
725
710
623
510
467
510
580
641
682
695
684
663
644
629
599
549
505
471
440
282
609
740
713
691
716
718
692
696
712
699
692
697
699
698
692
667
624
586
565
567
605
660
691
696
679
660
634
604
570
535
504
462
445
530
705
709
678
699
724
709
692
704
702
697
691
686
691
695
689
679
670
651
628
635
657
672
675
673
663
641
609
578
546
515
477
467
426
652
701
672
689
723
715
700
706
713
714
708
700
696
699
694
688
689
697
691
686
673
666
660
655
656
640
604
561
521
493
477
470
427
71
314
593
702
690
694
720
715
705
707
706
708
710
709
700
691
690
689
692
696
698
696
687
676
666
654
647
627
589
540
497
468
446
405
206
513
676
688
682
705
710
703
700
695
687
682
692
701
695
696
700
696
689
685
687
687
679
668
662
655
621
578
538
495
433
356
262
114
375
587
652
654
673
701
706
701
697
686
667
674
695
705
711
709
701
688
679
678
674
663
652
658
653
615
566
516
444
334
218
127
43
202
431
601
654
655
670
695
702
702
696
689
685
687
696
701
694
685
678
674
668
656
647
645
636
617
583
530
434
298
173
98
73
250
482
620
650
645
662
677
681
685
692
689
682
682
683
675
670
671
669
658
648
642
633
611
590
554
461
303
106
281
463
580
624
634
640
649
657
665
670
673
673
668
661
661
661
656
648
643
636
616
591
562
484
338
33
115
251
411
532
587
612
637
652
648
650
654
653
641
642
650
649
632
623
625
615
577
522
440
322
102
209
334
432
502
569
620
633
626
621
626
632
638
644
640
622
605
580
531
452
362
284
74
141
214
291
372
455
504
517
535
568
598
602
587
574
559
531
459
357
281
70
107
154
216
267
308
357
413
450
446
416
391
376
352
287
125
171
211
246
268
271
263
300
339
375
400
401
382
366
342
296
237
396
436
444
481
537
565
576
586
600
600
587
567
541
497
442
390
336
333
493
582
595
608
635
665
678
678
680
685
680
671
664
664
662
642
616
588
553
367
542
653
669
662
673
690
700
705
711
715
709
695
682
688
705
720
722
725
722
670
357
550
674
704
699
702
709
712
714
719
727
729
726
716
703
709
722
715
684
656
617
526
398
326
533
666
700
691
704
733
736
727
733
743
741
730
731
731
710
683
650
593
531
502
466
382
312
267
507
662
704
689
694
712
720
718
726
746
755
736
717
721
705
652
578
498
427
424
501
545
476
393
438
152
391
618
713
699
692
716
728
703
699
734
762
755
726
710
689
630
538
473
438
438
520
672
754
664
509
478
270
520
677
712
697
712
738
746
730
728
751
763
749
729
700
630
512
419
428
513
602
678
765
812
739
594
524
581
129
393
630
710
705
708
727
730
741
764
763
751
738
739
730
675
561
425
372
456
611
721
741
735
751
733
645
568
582
198
492
690
720
701
715
726
713
718
746
746
734
730
731
717
638
501
389
401
523
664
750
756
730
735
738
678
595
574
606
276
575
718
718
703
719
735
719
706
704
705
722
745
752
706
588
431
355
439
593
699
746
761
764
764
751
703
640
587
553
338
635
737
716
699
716
734
732
714
704
698
708
736
749
702
554
369
311
446
631
716
715
725
761
773
743
703
671
618
543
481
397
680
744
707
700
714
713
708
712
727
715
697
704
722
692
550
367
309
446
635
714
697
699
740
751
705
667
664
641
566
477
444
713
746
700
704
718
703
683
692
717
719
708
708
714
680
562
403
348
463
631
713
716
715
728
725
691
657
645
627
570
484
437
714
755
709
708
722
716
696
682
691
701
720
734
731
696
589
440
371
463
612
702
729
726
715
711
711
682
632
587
540
484
425
394
692
764
714
706
717
722
707
696
700
704
711
726
733
723
651
504
395
431
547
645
702
717
704
699
703
678
626
569
528
495
466
373
680
762
707
685
710
718
704
710
729
718
701
703
714
728
702
597
473
434
479
561
647
700
700
679
660
650
633
599
545
505
487
464
349
663
753
700
683
712
717
700
712
738
715
689
693
700
706
703
658
581
516
490
515
586
658
690
679
659
651
643
617
561
515
504
483
291
615
736
710
695
723
727
702
703
722
704
679
677
689
694
688
675
654
620
579
551
571
624
674
697
691
672
642
610
572
543
528
498
475
535
704
708
683
709
726
708
695
705
702
691
684
687
695
694
686
681
678
664
634
626
643
668
681
683
664
631
601
579
562
543
509
493
503
434
654
699
670
682
716
711
702
704
707
713
716
709
700
697
697
693
693
692
686
680
676
675
667
654
641
623
596
565
538
519
508
505
471
76
322
597
701
679
680
709
709
701
704
705
714
723
722
705
698
698
698
694
691
690
689
682
676
669
653
641
622
590
546
507
492
488
456
360
209
518
676
680
675
700
700
691
694
694
690
685
693
710
706
703
700
694
687
684
681
676
668
661
664
664
639
592
545
509
469
409
314
192
109
375
586
648
656
675
695
692
693
696
682
657
669
700
704
701
699
694
687
680
675
667
652
641
656
662
633
579
527
469
386
273
162
72
43
203
434
598
655
657
670
688
699
701
692
678
680
691
694
687
686
687
683
672
664
653
643
637
628
614
587
541
455
335
217
130
75
259
483
618
647
646
660
674
676
680
689
694
692
685
679
676
680
682
670
657
648
644
629
604
578
551
483
343
78
113
285
458
575
623
634
636
641
651
665
676
683
677
668
664
668
669
655
645
640
637
614
584
549
486
367
36
110
240
402
527
585
608
630
646
647
652
657
649
640
638
651
646
627
616
620
609
566
500
423
320
91
203
332
430
495
558
611
634
633
627
625
624
627
637
632
612
591
562
509
427
335
258
79
146
213
279
355
442
504
526
542
565
583
577
562
548
534
495
416
322
72
98
144
208
262
300
349
404
432
414
373
346
331
305
108
152
196
230
243
290
315
360
403
429
431
421
403
378
332
284
247
341
448
487
500
519
556
581
595
602
612
615
606
591
571
542
497
451
395
338
403
551
612
616
624
653
672
680
677
681
684
681
678
680
683
677
657
637
610
582
449
600
678
678
662
669
685
698
705
712
716
712
704
701
704
707
712
716
727
727
691
600
446
611
695
706
704
703
701
702
711
724
736
736
731
724
718
713
719
725
720
697
655
569
446
400
584
688
702
698
709
732
733
723
729
748
749
737
730
733
720
705
681
653
594
534
495
430
341
331
338
566
678
701
698
706
711
710
717
732
749
758
739
714
719
723
691
635
567
489
425
434
499
508
435
410
208
482
663
710
690
697
721
721
698
701
738
765
756
724
699
704
685
621
532
461
421
441
547
679
705
595
490
514
356
602
707
704
687
704
726
740
738
734
744
757
746
723
706
677
605
508
437
436
504
596
700
790
794
683
551
521
179
478
686
723
700
703
716
716
741
773
769
744
732
733
733
716
643
524
418
399
483
617
707
743
769
769
697
592
549
589
261
564
715
719
707
727
730
711
721
750
748
736
731
728
724
694
598
462
383
422
554
694
754
746
744
751
712
639
593
589
347
634
724
706
708
733
738
721
705
702
703
726
749
742
713
646
519
387
364
470
620
729
764
759
758
759
737
695
642
580
532
407
678
731
699
698
718
731
726
709
695
694
716
739
737
709
622
451
317
344
504
650
706
717
742
761
749
723
706
671
593
515
450
702
727
685
693
706
709
705
703
714
715
714
710
711
702
622
454
317
349
516
656
690
684
710
732
714
686
682
667
611
537
491
730
734
687
697
712
697
687
694
713
722
721
713
707
698
640
498
368
381
522
661
714
705
699
705
703
687
666
635
593
537
479
486
741
758
707
714
718
708
694
693
701
710
726
736
728
714
662
537
412
405
511
638
717
725
696
695
713
705
653
600
564
531
494
435
720
772
722
713
715
713
703
702
707
709
720
731
734
730
690
588
471
431
471
558
659
717
710
692
696
681
641
595
566
542
517
498
393
691
760
707
689
710
714
706
710
722
714
706
713
717
719
705
653
573
503
462
483
584
685
710
682
656
648
639
622
577
544
530
515
357
660
744
697
685
715
722
709
716
732
712
691
697
703
699
694
683
655
599
526
491
542
629
678
676
659
654
651
629
577
539
534
525
493
288
605
727
708
698
730
735
710
708
721
707
683
682
693
697
689
682
677
658
617
570
562
597
649
686
695
673
641
606
574
555
553
533
505
531
699
707
685
709
730
710
697
707
703
693
689
693
697
694
685
679
680
672
649
628
633
659
685
685
653
615
590
579
574
566
537
521
538
436
654
699
664
671
706
707
700
703
704
710
715
709
699
694
695
692
689
687
680
678
679
684
681
655
628
609
596
583
564
548
531
531
511
76
325
599
704
669
665
698
703
696
699
702
712
722
721
704
700
704
704
695
687
685
686
687
685
677
652
635
623
606
578
543
523
515
490
404
207
514
679
678
670
694
693
684
684
692
695
692
697
709
711
709
702
690
682
682
682
674
665
659
660
667
651
613
572
536
502
450
361
237
101
365
589
656
661
673
688
681
681
690
686
661
672
700
703
694
688
689
683
681
675
661
645
636
653
668
645
590
540
491
422
317
197
92
34
194
440
607
660
657
667
678
689
695
691
677
682
694
689
677
674
688
686
673
661
653
642
633
625
612
589
548
473
364
248
150
85
72
264
483
614
647
651
659
670
675
680
687
696
700
690
677
672
687
689
672
656
650
644
626
598
567
544
497
377
90
110
275
446
569
627
639
640
645
652
661
674
686
682
669
663
668
667
651
639
637
631
605
572
533
480
384
103
224
388
517
585
614
633
639
635
640
652
648
640
639
644
636
616
604
604
589
544
479
408
317
85
195
314
411
484
545
594
619
627
628
623
617
616
625
619
597
568
530
477
400
311
235
82
135
188
251
331
424
496
529
547
560
560
545
532
523
504
450
365
283
81
129
198
258
297
343
390
402
369
327
305
292
260
97
135
182
208
328
314
327
375
430
454
461
459
448
415
370
327
286
243
397
494
528
537
548
565
588
608
616
628
631
624
611
594
568
532
490
432
368
305
476
599
635
637
646
663
673
674
676
681
685
684
682
691
696
683
663
644
619
596
565
344
524
642
690
690
679
683
693
703
708
711
714
713
712
717
719
710
701
706
722
722
703
651
297
523
653
698
705
713
716
709
708
721
735
741
738
733
734
737
727
713
724
743
733
690
613
507
405
464
625
692
699
706
717
723
724
726
731
752
756
745
736
733
726
711
704
703
664
592
535
475
379
322
157
399
607
686
698
708
720
708
700
712
737
750
758
747
731
729
726
702
669
634
576
479
419
458
509
470
407
449
263
548
690
704
688
714
727
715
701
714
744
764
755
734
708
714
715
674
595
516
456
417
452
576
685
666
552
489
140
428
663
721
691
686
711
718
725
734
738
742
747
740
725
711
700
676
607
498
416
432
519
624
728
794
762
634
518
510
227
549
725
726
689
702
715
709
727
761
758
730
722
727
726
717
684
617
523
419
392
491
637
734
775
783
739
644
561
550
316
619
733
715
705
727
723
705
719
751
746
729
727
725
717
703
650
550
439
387
443
588
708
754
761
759
728
672
628
604
581
404
676
725
695
710
732
725
710
710
717
715
730
749
736
705
671
595
466
366
379
510
660
737
748
751
757
746
722
689
627
554
464
710
723
682
698
723
722
714
707
701
705
730
747
733
707
663
555
405
323
384
534
661
712
730
740
741
728
718
695
637
566
493
720
714
667
687
715
718
711
703
704
719
730
729
717
707
670
563
411
331
394
538
650
694
706
715
711
699
691
672
632
591
556
526
739
720
667
687
714
712
706
705
713
725
729
725
716
709
683
590
453
369
413
548
669
707
694
684
699
706
680
640
609
581
549
519
755
749
692
707
716
710
705
710
718
723
723
725
723
722
699
615
490
410
429
533
656
711
689
674
692
702
669
625
593
572
545
529
464
733
763
712
713
717
710
704
711
720
720
716
722
727
732
714
649
553
473
436
476
588
690
713
695
683
674
645
621
601
579
558
547
408
687
747
703
695
713
711
704
709
720
712
708
717
722
715
709
688
648
582
491
452
526
646
704
690
671
652
644
635
604
578
566
560
538
357
645
729
694
690
715
718
706
709
718
706
700
713
717
703
693
698
706
674
591
518
528
592
648
673
671
664
652
634
594
563
567
563
534
284
599
721
706
696
729
734
708
702
713
706
701
706
708
698
691
689
696
689
659
609
576
572
613
669
691
673
643
617
587
569
574
565
542
549
536
697
705
682
708
730
708
695
705
706
704
701
698
696
693
688
681
678
678
667
637
621
646
681
683
648
615
601
591
585
580
561
549
569
438
653
699
662
669
704
708
703
705
705
705
703
698
694
693
693
692
687
686
679
673
674
689
688
659
627
610
609
602
587
568
549
547
543
457
87
315
590
701
667
659
695
705
703
704
703
706
708
705
703
703
707
706
699
689
685
685
687
688
678
650
634
626
624
610
581
548
529
512
445
194
493
672
679
667
690
695
683
682
694
702
698
699
706
712
714
707
686
680
683
686
679
666
657
656
664
652
625
598
567
529
479
404
289
92
343
583
667
667
670
685
682
673
685
690
684
687
693
696
692
686
678
678
681
677
663
643
637
656
668
643
596
557
515
452
355
238
123
24
180
440
620
666
653
663
674
681
687
689
688
690
690
679
671
673
681
681
673
662
651
641
638
629
615
590
555
498
399
278
170
94
66
261
481
611
647
653
657
668
674
681
688
693
697
688
674
670
678
683
671
657
647
640
623
594
558
534
500
400
242
106
99
258
433
566
629
642
646
653
653
652
658
678
681
667
656
657
656
646
637
631
619
591
554
514
462
374
92
216
376
504
578
617
636
631
616
622
641
648
641
637
634
624
606
593
588
566
516
457
393
306
88
184
290
383
462
526
570
594
611
622
619
612
610
612
602
576
542
499
445
370
287
84
118
155
213
300
396
476
522
543
544
528
510
500
492
468
407
322
252
61
111
185
252
295
337
362
357
318
283
270
255
222
378
350
350
391
448
481
491
493
487
456
411
365
311
255
449
527
558
563
567
576
594
618
631
647
652
642
630
615
590
555
515
456
386
369
533
630
650
656
660
668
669
670
679
687
694
693
688
691
701
691
674
656
632
603
573
409
574
666
697
708
710
704
703
707
711
716
717
716
716
731
728
715
701
708
719
716
707
684
367
579
671
691
709
734
741
725
725
733
742
746
741
736
739
754
742
709
721
755
758
717
651
570
475
291
525
660
688
692
715
727
724
723
729
739
751
756
751
744
739
732
716
710
733
725
667
594
523
428
351
351
191
450
646
700
699
708
726
709
697
709
737
746
753
753
749
746
733
703
682
681
655
570
476
466
498
486
433
427
308
587
704
707
702
725
727
710
706
730
751
755
752
743
736
736
732
704
651
592
526
452
425
496
622
686
631
533
501
167
473
691
717
685
697
725
717
706
725
742
746
739
735
730
723
716
714
686
589
473
427
465
544
639
742
801
741
594
498
264
590
741
716
678
705
722
702
707
736
745
727
718
725
727
714
693
673
625
506
396
413
541
670
741
774
777
726
635
564
547
348
649
742
707
699
717
713
697
717
754
746
727
726
730
720
700
672
625
536
431
392
473
609
710
757
766
744
712
688
646
584
433
698
727
690
707
724
705
697
722
748
736
731
742
734
710
687
654
568
451
382
424
549
659
716
744
755
743
729
722
681
601
497
731
723
677
705
726
716
708
713
720
721
736
744
732
712
697
649
536
403
351
424
565
679
729
739
734
722
713
704
673
626
589
523
738
720
668
689
721
726
723
711
709
722
738
742
730
714
700
652
543
405
341
409
562
691
737
728
711
705
699
675
653
640
625
546
750
723
664
685
716
720
723
720
721
728
732
733
727
717
699
657
566
440
366
419
568
689
715
690
691
702
690
662
634
618
605
585
538
758
739
678
700
717
714
714
723
727
724
711
714
725
725
709
665
584
485
412
434
552
661
687
674
678
686
678
650
629
607
587
578
480
728
742
694
706
722
712
704
715
728
722
708
709
723
727
719
680
619
545
463
434
505
620
685
700
689
670
652
641
628
606
590
585
581
412
670
726
693
701
718
713
700
706
719
711
705
716
723
719
709
697
677
632
548
475
495
583
664
697
694
667
647
634
621
601
597
595
577
347
629
713
690
692
715
714
700
702
710
704
706
724
726
708
695
703
714
697
640
571
542
558
604
652
685
678
657
641
616
593
596
597
573
557
596
718
703
687
717
727
705
698
706
705
713
725
717
699
694
697
702
693
677
647
600
572
585
638
679
673
653
644
617
591
594
594
575
574
547
701
703
678
706
728
710
695
705
711
716
713
698
691
697
698
689
677
681
672
647
626
638
671
677
656
638
638
617
597
593
583
570
583
554
436
649
702
670
677
711
712
708
711
712
709
698
691
696
702
702
695
690
690
682
669
663
681
683
665
639
626
625
616
600
582
559
553
554
473
102
294
568
700
679
666
697
708
708
710
710
707
698
699
706
712
712
708
702
696
690
684
681
680
672
648
637
631
626
619
598
563
535
526
476
332
169
456
654
682
667
687
700
694
683
696
707
704
702
706
711
714
706
689
681
681
691
683
669
656
652
657
639
619
598
582
543
499
443
336
173
77
306
559
670
666
662
687
692
678
678
695
701
700
694
689
690
688
678
672
676
683
670
650
644
657
662
633
590
563
533
473
386
282
158
15
154
421
621
667
648
661
678
680
681
690
701
704
693
672
671
676
677
674
672
665
650
641
638
631
616
590
564
521
431
311
196
109
55
246
470
605
645
651
652
662
671
681
686
689
689
680
671
665
663
664
662
653
642
632
616
586
550
525
497
412
266
127
47
89
243
421
559
623
634
639
649
654
642
645
663
670
662
644
640
638
635
630
622
604
571
530
485
430
342
215
88
206
362
488
562
601
620
619
607
614
631
642
639
632
625
611
594
580
569
535
482
422
361
276
89
174
271
356
429
492
538
571
596
611
609
603
599
594
574
542
507
465
405
330
252
109
132
181
264
359
441
496
519
512
491
474
460
446
413
356
284
221
51
93
161
230
282
312
321
304
270
245
233
211
422
397
387
409
458
494
507
510
505
484
439
390
328
266
216
485
549
575
582
586
589
601
622
640
660
664
650
640
631
604
567
531
474
389
293
423
574
643
655
662
662
662
660
668
681
691
700
699
692
692
705
700
688
678
648
602
552
456
604
676
697
718
729
718
698
698
710
722
722
717
718
729
727
718
710
714
717
707
699
690
643
425
614
676
684
716
750
757
737
732
735
741
747
744
736
737
754
745
715
718
749
755
722
677
625
552
339
578
684
685
685
722
736
723
721
737
743
747
749
751
748
743
733
719
718
743
756
724
656
574
488
413
372
223
497
679
715
701
709
724
714
703
713
738
745
747
748
753
759
745
709
693
710
711
658
580
523
500
486
460
442
351
616
713
710
706
723
719
713
722
736
750
752
747
744
746
755
749
720
693
667
609
528
465
468
540
632
660
600
518
188
500
700
709
682
709
739
715
699
721
744
746
735
729
735
737
733
730
725
672
579
493
461
482
540
646
761
791
697
566
511
287
610
742
703
672
710
735
705
692
722
741
728
721
725
735
725
705
702
688
607
482
419
461
557
650
727
781
785
724
630
561
360
660
741
698
690
713
709
693
717
758
749
727
728
736
731
711
694
679
631
529
427
410
492
606
701
753
759
751
742
697
613
436
701
722
684
708
720
694
690
730
765
747
724
729
733
725
711
700
661
575
469
409
444
540
643
717
747
742
737
746
722
659
591
503
735
725
681
710
730
716
708
723
732
727
724
731
731
725
723
709
647
533
416
377
454
592
701
743
737
719
712
711
701
680
647
537
750
731
680
703
728
727
726
720
718
725
734
737
733
724
716
699
644
521
381
337
448
625
737
752
728
708
699
688
678
669
663
643
552
757
735
679
696
711
715
724
727
729
729
731
735
733
722
700
689
654
551
405
346
449
614
705
709
696
695
700
685
661
645
634
619
538
755
736
678
700
714
712
710
720
726
721
710
714
727
723
708
691
665
591
474
399
451
573
656
678
678
680
681
678
656
633
615
604
593
479
716
724
680
704
731
718
704
710
722
718
704
709
722
724
714
694
666
621
538
458
458
539
639
697
701
670
653
658
648
627
615
614
599
403
653
708
682
701
723
718
701
705
718
713
706
715
722
719
709
696
677
655
607
538
500
528
603
681
709
680
647
637
626
616
622
622
597
582
323
612
707
696
690
712
713
702
703
710
703
705
722
725
712
700
698
695
688
664
621
577
546
558
616
672
676
661
645
622
608
621
625
596
576
590
718
706
681
704
719
707
701
706
704
713
724
717
699
695
700
699
690
681
668
638
597
576
610
657
669
666
668
638
606
616
623
598
581
570
540
699
703
674
698
729
716
701
705
712
719
715
697
691
700
706
696
680
681
678
665
648
643
663
672
661
657
662
637
606
606
601
580
577
537
422
635
710
685
688
715
714
707
710
715
714
697
690
699
716
713
697
691
698
689
674
660
672
678
665
650
641
635
622
607
595
572
555
545
463
271
263
538
700
697
678
696
705
700
706
711
711
696
696
712
723
717
707
705
703
695
680
671
667
661
649
643
631
619
608
595
570
545
536
489
338
136
408
630
685
667
674
699
695
687
697
709
705
701
703
706
706
702
694
687
685
686
682
672
660
651
650
627
597
579
568
537
510
471
361
180
57
257
520
661
662
651
688
702
685
680
693
711
712
697
679
687
689
682
676
675
686
674
660
651
659
653
618
579
555
525
474
403
310
182
124
384
604
662
645
662
684
683
679
687
712
719
697
674
674
679
673
666
665
663
648
635
630
631
615
589
570
532
446
328
217
127
43
220
445
591
642
647
644
651
662
676
687
685
679
673
669
660
648
642
645
643
633
619
604
577
543
517
489
411
278
144
58
84
225
400
543
610
617
616
631
646
645
638
644
656
652
640
630
624
622
618
609
588
549
500
448
389
301
189
89
191
339
466
538
565
582
603
617
621
627
632
632
629
622
606
583
564
545
505
440
372
310
227
78
160
257
336
391
446
509
561
591
597
591
587
581
568
540
499
465
425
360
282
206
109
128
163
231
318
399
453
473
468
449
429
408
383
347
301
246
81
127
189
240
265
267
252
226
212
189
252
259
261
260
455
449
430
430
456
492
504
503
496
479
450
400
335
274
218
507
559
580
595
610
612
612
624
641
661
659
647
645
641
608
567
536
482
377
262
465
598
645
651
657
657
660
663
670
681
690
697
699
697
700
711
706
695
691
663
592
511
447
488
626
679
687
709
723
709
685
686
709
722
724
718
717
723
727
723
719
719
713
699
685
670
639
464
633
679
683
718
749
751
734
728
727
734
744
748
740
731
742
743
726
724
734
734
715
691
664
611
538
381
615
697
687
693
732
738
719
719
742
745
743
742
747
749
741
731
731
735
750
759
749
706
635
559
487
424
259
541
700
719
699
706
722
715
713
721
746
753
748
738
739
756
753
724
715
739
746
719
675
610
541
497
481
463
424
392
644
718
707
704
720
715
719
740
746
753
752
743
735
740
756
758
736
728
726
688
615
546
497
493
545
614
624
553
208
523
709
710
684
713
740
713
705
731
748
744
731
724
733
745
747
739
735
723
673
595
513
471
481
549
652
736
733
649
568
304
623
743
701
678
718
741
708
693
724
740
731
723
725
741
744
729
719
714
682
592
498
450
470
548
646
726
766
753
691
622
364
665
740
695
688
722
718
701
721
760
750
725
725
739
743
736
720
711
692
622
514
432
426
497
609
704
746
755
751
717
663
428
694
718
681
708
730
713
700
732
764
742
715
718
729
736
734
726
710
669
582
469
410
443
548
656
718
734
736
744
733
699
662
492
724
718
684
715
738
719
714
725
732
720
708
712
724
731
735
724
696
637
530
418
395
484
619
711
729
714
706
717
720
710
694
674
532
746
732
691
715
722
717
716
723
725
726
727
729
729
725
717
705
684
620
484
363
373
508
655
731
734
710
696
696
696
696
686
673
540
752
743
695
708
708
698
708
723
733
733
731
733
730
718
700
700
698
644
506
374
377
499
623
684
699
696
694
690
680
665
655
644
626
516
744
737
687
707
716
703
696
705
713
715
716
725
726
717
705
705
713
683
576
452
416
485
584
648
668
671
674
681
667
650
643
638
613
456
701
720
676
705
737
729
703
697
706
710
713
722
723
717
710
703
697
682
624
534
473
493
577
660
686
667
656
664
657
639
640
636
610
599
377
637
705
682
699
732
730
707
709
721
716
712
720
722
716
710
697
680
667
652
607
546
513
553
630
679
666
647
645
637
627
642
641
608
594
292
593
711
704
690
706
713
707
710
722
709
705
715
720
714
704
694
686
679
675
658
622
566
540
575
637
660
657
653
631
619
641
646
606
584
593
556
711
710
679
697
715
712
707
709
703
702
711
714
704
698
696
695
687
681
678
665
634
594
599
636
658
667
672
644
619
636
641
606
580
559
496
676
701
673
692
726
720
704
703
706
713
709
700
696
702
705
698
686
683
685
683
670
662
664
666
664
659
661
642
622
623
612
582
566
515
359
373
602
708
697
692
715
713
698
697
708
716
706
698
706
723
720
698
690
700
700
683
667
665
667
660
654
645
637
626
616
605
580
558
534
439
245
221
495
687
707
683
690
696
689
688
702
713
700
696
712
724
717
700
701
703
696
674
664
658
650
639
644
639
618
602
592
574
556
543
479
317
101
356
598
682
664
663
683
689
681
690
704
698
694
694
695
695
695
695
691
684
680
680
675
663
650
645
625
588
562
549
528
510
472
353
164
33
207
477
646
658
639
673
701
690
682
691
706
710
699
680
678
689
687
683
681
680
674
662
653
649
640
607
568
538
508
460
390
303
176
96
342
573
652
645
655
676
678
678
691
711
722
706
681
680
682
672
659
657
655
640
624
616
621
608
585
564
522
434
321
216
128
36
190
406
563
636
643
633
636
653
672
684
678
671
669
669
662
638
625
623
622
616
603
587
564
533
506
471
393
268
149
69
80
199
365
515
593
600
590
606
631
646
635
634
642
646
638
626
614
604
597
588
568
525
465
409
347
261
164
82
167
307
438
509
521
536
581
627
636
626
620
620
619
613
594
566
539
510
466
394
319
252
64
141
240
310
350
393
471
547
582
576
561
553
540
518
482
450
417
371
306
229
126
151
200
275
349
397
413
410
395
366
329
300
275
245
67
97
137
183
204
210
199
183
167
238
247
251
249
463
486
473
443
444
472
491
485
473
460
441
393
327
269
217
513
557
578
603
636
643
621
615
628
649
647
638
645
642
600
548
522
471
357
228
489
606
641
645
650
655
666
674
675
675
679
687
695
702
714
718
702
684
686
661
577
468
389
506
635
673
671
688
702
692
675
681
705
715
715
713
715
723
729
725
720
715
707
694
672
639
607
561
481
644
682
680
707
728
727
718
716
719
725
747
753
747
728
731
736
736
730
720
713
707
698
682
647
595
406
631
701
690
699
733
731
710
715
742
748
744
745
751
753
738
732
742
758
755
746
746
733
690
633
568
501
451
286
567
701
708
697
708
721
715
718
727
753
762
756
734
727
743
748
742
744
760
760
742
726
684
613
551
512
480
433
420
661
718
695
701
719
713
722
748
753
756
754
746
728
724
743
756
749
748
752
732
685
628
564
512
503
541
577
550
488
222
538
717
717
690
716
735
710
709
740
747
741
728
722
728
744
752
745
740
741
726
674
599
530
491
497
540
610
669
665
615
317
632
748
709
692
727
739
708
704
734
741
728
721
725
742
754
746
732
724
712
670
599
517
471
495
563
623
665
690
690
674
364
674
746
699
697
733
729
707
725
757
743
722
724
738
745
745
736
727
720
684
606
515
451
455
528
620
677
692
687
680
684
687
413
686
719
683
705
739
728
710
726
750
725
705
714
727
734
739
731
720
708
661
567
468
430
478
571
647
681
690
692
694
703
718
471
707
712
683
712
741
728
712
718
716
704
701
709
721
729
734
723
702
680
624
518
429
428
518
621
671
671
668
685
709
721
723
710
510
728
726
692
713
719
707
708
717
728
723
723
724
724
724
717
703
691
666
587
461
387
417
523
629
679
673
662
673
699
708
701
688
503
729
740
704
716
709
689
695
716
736
734
730
729
723
714
704
701
709
696
608
473
393
413
495
585
644
660
656
662
667
675
684
673
643
469
712
734
695
710
722
708
689
691
702
709
718
730
724
712
707
714
729
726
664
552
461
447
498
568
618
641
649
651
650
658
674
666
632
619
412
675
719
679
700
738
739
706
687
693
702
723
736
726
711
707
710
712
711
682
619
538
500
529
595
635
640
645
653
653
649
664
657
622
623
337
622
714
688
693
729
737
711
708
723
723
727
731
723
712
707
701
691
682
680
657
601
543
536
584
629
639
645
659
650
640
657
649
611
610
628
564
715
714
689
706
715
706
714
736
721
703
706
718
716
707
699
690
688
686
676
654
602
559
562
604
638
655
661
643
633
653
647
607
592
587
499
689
714
684
693
714
706
707
714
703
690
693
709
713
704
695
694
697
690
681
680
661
626
615
635
654
662
661
643
630
646
639
603
583
548
406
412
628
695
680
691
718
716
702
698
697
703
703
703
704
704
701
697
694
693
691
694
687
678
673
671
666
654
646
639
633
629
608
583
564
491
312
295
546
690
697
689
710
710
694
687
697
716
712
706
710
719
717
697
691
695
699
689
675
667
659
652
649
645
637
633
623
608
583
563
524
401
199
168
437
653
699
679
681
696
686
676
690
708
703
700
708
713
706
696
695
697
687
675
668
661
647
631
642
648
633
612
596
577
563
541
451
273
297
554
670
662
654
675
684
677
683
691
689
684
686
686
683
682
695
692
681
674
684
678
661
646
644
634
600
573
551
528
497
441
312
131
164
435
627
656
635
656
683
684
685
689
694
697
691
684
678
683
688
685
682
677
669
653
640
633
624
596
563
538
502
441
353
259
142
79
303
533
634
645
646
657
668
679
691
702
707
699
688
683
679
670
655
648
644
630
609
596
601
592
568
543
497
408
293
187
104
39
162
351
520
618
637
624
629
650
668
674
666
662
663
665
660
640
619
605
607
601
589
572
548
519
487
438
352
235
129
68
67
163
315
474
567
587
579
591
616
635
630
628
635
640
635
626
610
590
570
562
545
500
435
374
308
226
67
137
268
400
473
483
493
546
610
631
619
606
597
591
590
571
532
497
461
415
343
268
203
123
211
273
301
338
418
507
549
540
516
497
476
440
410
382
354
308
246
109
133
166
229
292
334
346
342
326
288
239
215
205
192
77
103
128
149
156
149
230
245
243
445
496
500
458
428
441
474
478
459
443
423
378
305
243
492
545
572
604
649
661
629
600
612
640
644
638
646
639
586
518
481
433
325
199
478
588
630
644
652
662
678
692
680
661
662
678
700
711
724
721
693
665
662
639
553
428
331
281
498
623
656
655
671
685
687
677
686
705
706
704
705
715
726
727
721
717
711
709
696
662
608
553
499
479
641
677
671
689
704
707
706
710
716
728
749
753
750
730
727
731
737
733
721
712
707
697
679
654
618
554
407
624
696
688
695
723
721
707
712
739
748
751
755
763
764
745
738
752
771
760
739
738
740
721
684
635
580
528
291
565
689
693
691
713
722
715
718
726
751
766
764
744
731
741
751
757
765
769
755
738
741
731
691
632
568
506
466
431
422
659
711
687
700
725
716
720
740
745
751
756
751
733
717
726
750
765
762
751
735
717
693
649
593
547
524
519
510
495
530
710
720
700
726
739
713
710
736
741
737
732
727
729
738
743
746
748
743
732
715
680
627
567
529
514
534
578
608
613
314
624
742
713
702
736
738
707
709
737
737
725
724
728
737
751
748
740
734
726
709
678
620
558
518
524
551
573
600
636
674
686
355
671
750
702
699
735
732
707
726
760
740
719
727
737
740
741
739
732
726
713
677
615
546
504
509
547
587
602
601
623
680
730
385
674
733
697
705
737
731
711
722
739
716
707
720
729
730
734
731
717
708
699
653
577
503
481
513
563
595
605
618
644
698
746
735
436
685
721
693
708
736
731
711
708
705
701
705
722
724
725
728
720
698
682
668
621
538
472
472
528
580
591
596
632
683
721
733
715
468
700
725
695
708
718
709
705
711
720
723
725
726
722
720
717
708
694
685
652
575
484
428
441
512
577
592
597
632
684
717
717
692
674
445
687
728
699
710
714
703
698
714
735
733
727
724
717
713
712
711
713
716
677
585
485
423
420
473
544
587
598
614
645
687
714
694
658
399
660
722
694
710
732
723
700
690
698
703
715
724
721
713
714
718
721
729
709
643
555
486
461
486
539
583
605
608
623
672
706
696
645
643
348
630
714
683
688
734
746
708
687
690
699
725
744
728
711
711
716
716
713
705
678
616
555
528
548
579
599
617
636
649
667
687
667
630
647
587
716
693
680
717
735
705
699
724
732
737
735
719
707
710
714
710
699
692
680
644
597
568
574
595
610
631
666
674
661
663
642
612
628
624
519
703
717
691
705
713
698
703
735
734
711
702
708
719
715
710
707
705
694
680
666
641
607
593
606
629
660
674
664
649
648
635
607
606
573
408
427
648
708
687
696
709
698
698
714
707
689
686
710
724
715
702
705
709
702
687
680
674
661
654
657
667
670
665
647
640
636
617
603
591
524
337
564
681
687
691
707
706
693
692
698
700
701
709
714
710
703
702
702
702
698
692
687
683
683
682
673
651
644
639
632
617
594
583
558
448
240
474
656
689
680
697
708
697
688
696
713
712
708
708
710
709
701
695
695
697
691
680
669
659
649
646
643
638
635
619
597
577
564
498
337
133
114
366
597
675
667
676
700
704
687
687
699
701
703
706
705
698
688
690
690
684
679
679
674
651
629
643
655
643
623
601
575
557
519
399
207
233
493
644
659
652
675
692
681
679
680
682
686
693
692
680
678
690
690
679
673
684
678
657
638
643
639
616
596
574
528
466
383
249
91
125
383
593
651
638
648
662
670
677
682
683
686
689
686
681
679
684
681
677
673
663
641
620
611
606
586
562
549
511
422
302
193
97
64
260
474
598
638
636
634
648
673
686
686
685
683
681
678
673
665
651
642
639
629
603
581
578
570
542
509
459
373
255
141
67
133
284
455
580
621
617
627
649
664
657
648
651
654
656
652
643
624
601
598
600
588
563
531
497
452
390
292
181
91
120
253
416
522
565
577
591
604
614
617
626
630
625
618
619
605
572
549
533
518
469
401
339
273
191
101
220
344
420
444
468
505
560
595
600
582
560
543
539
518
479
434
398
355
290
219
171
219
252
283
347
428
480
483
453
419
392
351
317
299
279
241
189
104
128
173
227
268
276
266
245
208
157
137
479
509
483
433
418
444
469
463
432
401
357
280
208
516
563
597
641
659
632
600
604
631
642
639
640
627
570
487
429
369
274
163
539
603
640
663
670
683
691
676
659
657
677
700
713
721
713
684
651
633
597
505
376
270
206
458
583
631
642
667
687
690
683
693
708
705
689
691
711
722
719
711
709
713
712
693
644
570
488
414
320
447
616
663
660
674
692
701
704
709
718
739
745
745
742
733
727
726
732
736
730
721
708
689
668
646
604
521
375
595
681
683
685
706
714
709
715
730
744
751
758
767
773
761
745
753
773
766
739
730
728
722
713
689
646
585
494
269
535
667
682
684
706
717
716
718
724
739
755
758
750
745
753
763
769
771
764
742
728
734
744
736
706
645
570
523
492
395
638
702
684
704
733
724
718
724
732
742
752
750
742
725
727
749
772
764
738
722
723
729
715
683
638
579
526
502
507
493
687
715
703
732
752
725
710
721
729
739
741
736
734
738
739
741
751
746
728
726
730
710
661
608
574
560
556
561
579
601
583
717
706
698
732
738
709
711
735
732
732
737
734
735
743
747
743
742
735
727
721
707
662
601
561
553
565
578
598
639
680
635
741
703
692
721
720
703
725
760
741
726
733
734
732
734
737
737
737
729
715
685
643
598
555
539
547
559
568
602
666
726
722
641
747
715
700
722
721
704
717
738
722
715
725
727
723
727
729
718
711
713
704
669
607
553
529
529
537
545
577
630
695
739
725
651
739
714
705
723
723
705
700
702
704
716
726
725
720
724
724
702
689
687
684
648
577
520
513
529
530
543
601
675
721
726
696
681
659
728
704
701
717
717
706
708
717
722
726
728
721
717
719
718
710
699
684
656
602
528
473
477
512
533
551
608
679
723
720
684
668
630
715
697
697
719
718
709
716
735
732
719
715
713
714
717
715
714
718
706
659
595
521
460
447
485
532
562
591
641
700
731
698
660
662
589
701
691
691
724
736
710
703
707
704
706
713
717
718
718
716
710
715
714
689
642
577
512
481
504
549
576
590
624
689
727
696
648
652
561
699
686
682
718
740
709
692
696
702
720
736
727
713
714
717
713
708
703
698
670
621
578
562
571
586
600
626
657
687
700
664
631
648
628
520
698
699
674
706
722
699
692
722
736
741
730
708
699
712
722
717
707
692
684
668
641
622
611
609
614
630
668
692
686
665
632
615
633
584
446
666
712
687
698
711
690
692
728
740
723
701
697
713
724
722
717
711
697
680
671
663
652
641
637
642
667
693
687
664
639
613
608
611
529
316
590
692
691
694
702
692
691
707
711
698
691
709
731
723
712
714
716
709
694
682
677
677
677
677
680
684
685
669
641
613
596
598
582
467
249
492
656
689
685
696
702
693
697
702
702
698
706
714
709
710
712
711
710
705
693
681
676
686
686
682
663
648
641
618
595
579
576
523
369
159
400
613
677
670
679
700
708
709
709
710
704
700
702
705
707
705
700
698
699
692
681
669
660
655
652
644
632
620
601
577
567
543
436
246
65
295
529
644
655
666
703
722
709
697
694
697
706
709
702
692
689
694
689
683
683
685
677
650
636
644
650
636
616
590
558
527
465
318
128
173
416
602
653
655
677
695
686
671
671
678
701
711
701
680
674
688
690
675
671
677
666
640
623
631
634
621
609
579
507
409
302
173
86
306
532
627
641
639
645
650
662
669
674
681
690
693
683
676
677
675
668
663
658
631
600
584
584
572
558
546
498
386
238
123
50
199
388
534
612
624
616
629
658
672
669
658
664
668
668
665
659
647
633
642
641
614
579
554
536
507
464
403
317
208
96
30
93
203
368
516
584
599
619
645
655
639
637
641
642
638
639
639
624
603
600
610
597
551
502
455
401
321
218
54
76
190
337
448
514
557
585
595
591
602
619
616
599
588
593
582
548
524
505
481
425
351
287
227
149
168
269
343
395
435
467
495
531
551
535
500
480
464
445
408
366
326
288
229
170
167
201
235
274
329
380
395
368
330
303
266
232
217
207
183
90
113
155
196
204
186
166
143
450
502
506
452
400
405
447
454
416
368
325
251
174
540
583
620
643
632
608
601
619
629
631
625
603
551
471
384
297
206
462
551
617
663
674
678
677
670
664
665
679
694
706
710
700
679
648
611
539
427
302
198
142
522
593
626
664
695
698
688
693
709
708
687
683
702
713
711
703
706
715
711
680
614
513
411
319
226
562
638
653
668
687
704
707
712
722
745
748
729
726
724
723
724
728
738
734
725
709
684
653
614
549
438
303
539
653
679
679
695
707
713
717
727
737
744
749
759
768
766
748
750
772
770
744
729
713
710
717
713
669
586
466
231
483
635
674
679
695
709
718
721
723
730
738
741
742
745
765
773
770
763
755
743
732
734
738
737
733
701
643
587
528
345
601
691
682
694
726
729
723
722
724
731
742
745
743
740
745
757
767
758
728
715
724
746
750
735
704
654
596
555
539
524
432
654
706
694
718
750
740
718
717
722
736
745
742
744
748
748
745
749
751
741
741
752
750
728
694
669
650
619
581
569
592
509
681
696
681
712
736
724
723
730
731
741
748
742
741
749
753
749
746
747
748
749
747
725
685
645
636
645
638
616
617
656
679
561
715
701
676
697
712
705
732
758
744
738
739
737
734
737
741
744
747
746
733
716
700
680
641
604
598
609
621
636
665
704
715
576
737
730
695
705
710
699
712
739
732
726
723
721
719
727
735
735
729
726
721
707
680
648
613
579
562
573
618
665
702
717
701
688
589
741
736
704
711
718
701
696
705
709
718
723
720
717
722
730
725
704
701
709
711
674
622
588
568
554
565
627
693
721
707
676
670
591
721
713
694
711
719
707
706
714
719
723
724
719
715
718
724
723
713
701
697
686
645
586
552
550
558
579
631
694
720
707
674
669
676
556
693
697
685
711
725
714
718
737
732
719
715
713
716
719
719
717
721
715
697
677
639
579
530
526
556
589
625
666
710
717
682
661
660
506
671
691
681
711
732
716
710
718
713
708
711
717
722
723
718
712
713
713
703
694
665
612
563
550
572
598
625
662
703
713
675
642
637
569
473
667
691
680
705
730
710
698
703
708
719
727
724
717
719
721
716
708
705
704
696
673
646
629
620
615
617
645
685
709
701
657
626
617
537
427
654
703
681
697
717
699
694
717
734
743
727
706
699
714
726
720
709
700
693
687
670
667
669
662
648
646
678
705
699
668
634
621
599
485
264
601
695
688
690
706
694
695
720
739
730
706
696
709
726
726
718
708
698
690
684
683
685
680
670
667
679
703
701
668
627
606
608
575
432
205
511
660
684
685
697
702
702
713
712
703
697
710
728
726
720
717
713
710
702
692
684
687
685
683
686
694
698
676
637
596
581
582
526
367
156
414
617
681
678
683
701
707
711
706
700
695
701
708
711
716
717
715
716
714
702
681
674
684
686
686
672
656
636
605
581
570
543
441
262
87
326
557
657
660
660
687
714
725
721
714
695
690
691
695
704
708
703
701
702
698
684
672
666
665
659
643
619
599
581
561
544
482
331
144
23
228
451
605
648
656
683
713
719
707
694
698
709
713
697
687
689
695
691
684
684
687
669
650
636
637
634
617
593
561
519
464
371
215
118
324
536
637
656
665
679
680
667
664
682
716
728
708
678
673
690
691
672
666
668
652
615
593
604
618
612
590
538
439
321
209
100
213
435
575
628
630
631
640
650
659
668
680
695
696
682
673
674
671
661
653
654
631
579
544
549
558
543
508
434
312
164
63
120
283
441
560
600
607
623
645
658
656
645
652
661
660
657
654
644
630
636
654
634
573
516
488
458
401
323
240
150
55
133
274
428
518
561
595
625
638
633
630
633
629
621
619
626
614
597
597
611
594
528
448
389
326
240
142
133
247
348
425
496
551
571
570
581
594
581
554
543
538
529
507
482
462
428
364
284
224
163
183
247
324
392
425
434
449
468
458
419
395
374
354
326
293
254
217
171
157
191
216
234
268
284
270
243
217
189
159
149
479
513
472
395
365
394
415
384
325
275
213
555
598
626
629
613
597
592
597
605
595
568
524
451
349
235
561
633
661
669
665
660
662
674
678
684
692
692
684
675
648
586
474
337
216
132
531
592
647
689
695
685
688
704
710
693
685
687
705
706
700
703
708
695
651
565
442
318
226
152
479
590
639
662
685
702
705
710
720
743
745
724
709
710
716
723
728
728
717
710
703
679
626
544
445
323
198
456
604
669
684
690
698
707
713
723
730
735
736
744
752
751
738
743
766
770
747
724
706
702
704
688
624
513
372
407
584
660
680
689
701
710
718
723
727
728
728
729
738
762
765
755
748
751
754
752
746
731
713
714
708
675
610
511
386
277
540
663
672
676
706
724
727
730
728
729
733
739
742
746
754
761
757
748
737
734
740
758
756
737
709
688
667
629
570
498
352
606
692
674
683
728
745
737
726
725
732
740
744
752
760
765
755
748
752
760
760
755
753
752
740
722
704
687
642
595
581
553
413
638
693
667
684
726
738
734
731
727
738
745
745
747
764
770
754
745
758
774
770
750
737
729
722
723
727
708
662
632
650
665
459
666
698
672
685
714
717
728
741
740
739
741
740
741
746
755
752
754
755
743
729
721
720
711
688
688
700
703
687
678
696
705
675
474
687
721
685
691
711
700
708
731
733
728
721
719
721
731
742
747
748
740
718
709
715
716
697
666
649
664
697
712
711
704
688
665
487
696
732
694
696
710
702
693
704
712
718
718
715
715
722
733
737
734
720
714
717
719
707
684
656
640
652
692
720
718
693
671
656
608
492
683
715
688
699
718
711
705
712
719
725
724
719
716
719
724
727
724
717
714
718
714
688
659
647
648
661
688
710
709
692
674
668
627
461
649
695
680
700
723
716
715
733
734
728
722
718
721
724
723
721
720
716
710
714
713
687
647
627
640
661
684
700
700
687
668
658
623
480
412
624
682
677
699
723
715
711
719
724
723
721
722
729
734
727
720
717
715
713
714
713
696
662
636
636
657
684
703
701
684
654
627
590
457
610
691
687
698
721
713
703
706
716
725
728
726
725
725
727
723
719
718
718
712
698
689
691
682
664
662
687
712
712
691
650
614
548
403
193
578
693
697
695
710
707
700
709
725
736
729
714
710
718
723
720
714
714
715
707
691
690
706
703
683
676
694
707
694
671
648
612
516
339
138
505
660
688
684
700
704
704
719
728
729
712
709
715
721
720
713
706
708
709
705
702
701
693
684
679
689
701
691
653
623
612
586
479
290
102
411
607
668
672
688
710
722
717
706
701
701
718
724
723
717
714
713
713
714
708
704
696
683
672
674
690
688
665
625
589
572
533
417
235
71
325
551
656
671
673
701
724
722
704
694
692
698
702
705
711
716
717
718
721
713
693
683
680
678
678
672
653
623
596
579
548
469
318
149
34
476
622
658
655
675
705
723
718
707
690
684
683
687
702
704
699
696
702
706
690
679
668
659
654
637
613
586
563
539
491
377
209
66
161
357
544
637
652
657
676
699
703
696
698
703
702
691
686
688
687
681
676
682
684
666
628
602
607
617
605
565
513
452
370
254
113
225
442
594
645
644
650
663
664
665
683
710
718
699
671
670
689
688
665
659
666
641
573
526
552
596
592
536
446
333
216
119
124
317
487
584
610
624
643
652
658
664
674
687
689
670
662
674
674
652
644
655
629
540
469
485
525
501
424
324
209
95
179
334
474
550
591
621
642
652
651
643
650
661
654
650
649
640
623
624
648
629
533
437
404
383
318
227
153
89
193
323
423
493
545
585
611
625
627
626
617
607
602
597
585
567
563
573
548
462
360
286
228
150
162
242
319
402
473
518
535
545
544
524
497
482
467
452
434
414
389
347
283
207
147
167
242
321
363
362
361
363
352
331
298
276
257
241
221
183
149
156
170
161
170
177
174
159
143
488
478
404
339
332
352
336
277
220
170
575
613
620
611
588
565
558
564
555
525
482
414
311
188
567
629
661
665
655
657
671
675
673
675
674
669
663
633
548
408
257
145
522
605
661
679
680
685
696
705
703
694
689
698
705
701
700
692
666
606
500
354
222
144
503
594
643
675
693
693
698
710
731
739
731
708
704
714
724
726
712
694
690
692
661
566
432
312
210
122
526
633
682
694
687
688
701
716
724
728
732
735
735
733
731
735
753
755
738
717
706
698
672
608
510
388
254
504
624
678
696
698
694
702
718
728
730
729
729
735
744
746
735
726
746
767
772
757
724
699
685
673
637
554
424
283
439
599
649
665
692
713
722
730
735
735
735
741
745
748
755
756
744
737
744
758
765
768
754
721
687
679
683
643
546
425
295
526
655
656
656
699
732
742
740
733
732
733
740
752
767
773
760
748
759
776
773
753
749
757
750
723
708
704
670
610
548
466
575
683
669
668
705
733
736
731
727
729
733
740
752
771
775
754
743
764
788
779
746
732
743
755
757
749
727
689
655
644
608
496
590
687
678
681
714
720
721
729
729
731
732
741
747
752
751
746
744
756
752
737
729
738
740
741
751
758
745
714
695
693
667
580
595
690
681
684
707
708
708
719
728
728
725
725
729
732
736
745
754
746
723
708
725
745
742
727
730
743
749
735
711
693
663
596
463
607
699
684
684
703
704
702
707
714
719
720
720
720
722
728
744
745
734
720
720
730
737
733
725
724
732
739
734
710
686
660
605
483
604
700
688
687
709
716
712
713
719
726
727
724
722
722
725
727
728
725
722
730
733
730
722
722
732
737
733
716
698
687
673
630
511
318
570
681
686
690
711
717
713
724
735
740
730
724
728
734
730
725
724
722
720
727
734
729
716
704
717
730
726
706
687
674
662
622
520
336
540
664
682
691
711
715
708
715
731
736
728
725
732
744
741
733
729
727
725
727
728
725
714
699
695
705
720
715
686
665
636
588
490
317
521
665
691
695
711
715
706
707
716
730
731
731
733
731
732
733
735
742
743
728
706
706
718
717
700
694
712
719
701
678
642
568
439
260
85
478
652
702
698
702
710
708
708
718
727
729
728
724
717
716
716
721
732
741
729
705
702
718
718
709
698
704
698
679
669
645
560
393
192
49
388
597
681
684
685
699
709
714
719
720
721
725
725
718
714
711
710
717
722
725
722
716
702
687
684
694
694
672
638
620
597
515
345
151
298
525
642
664
673
704
724
717
700
698
709
720
722
712
707
713
718
720
720
719
719
709
683
660
661
677
673
651
619
581
530
436
278
110
457
610
660
673
701
725
719
695
687
694
705
704
697
702
713
718
722
722
716
707
693
675
660
659
658
643
619
593
555
477
346
188
62
368
555
645
664
669
688
703
706
700
695
690
685
691
701
704
695
692
699
706
701
684
655
631
628
631
615
577
533
482
390
246
101
249
452
599
649
644
646
672
691
695
696
693
689
689
689
690
684
669
668
684
696
668
594
541
557
601
597
527
436
352
254
140
135
326
511
608
626
632
653
664
668
676
682
685
679
663
666
685
681
661
665
684
645
526
442
483
560
548
447
327
221
127
202
372
502
570
615
651
663
659
657
658
666
670
652
648
674
674
655
651
673
632
489
375
398
458
417
305
202
113
232
362
465
546
604
632
646
648
642
650
655
647
638
645
638
615
610
627
592
457
324
292
287
222
133
221
313
398
467
519
566
602
614
609
598
585
575
564
546
515
500
498
461
360
241
170
128
158
222
296
364
429
472
488
478
448
429
411
390
366
345
325
298
255
197
131
167
230
275
286
276
266
253
235
213
188
171
165
156
130
415
335
291
291
284
236
178
582
600
601
584
550
527
518
504
473
423
351
259
570
640
662
652
650
664
669
659
653
648
644
632
585
483
336
192
525
605
647
671
680
681
693
707
700
691
688
698
700
695
672
626
542
409
256
133
503
591
642
668
678
685
693
707
724
730
720
711
714
720
715
698
681
681
672
607
466
305
186
124
550
640
677
676
671
682
699
711
718
729
734
733
730
727
727
729
732
722
713
708
686
617
493
364
253
150
551
648
691
695
679
680
700
723
734
740
738
732
731
729
722
717
737
766
771
749
718
695
671
619
540
430
294
487
599
658
687
701
702
714
728
740
745
751
752
740
744
746
741
737
747
767
771
762
742
712
687
664
635
561
441
305
185
401
570
629
649
681
705
721
733
738
734
723
731
748
757
764
764
762
764
771
766
747
744
750
738
712
689
670
627
551
458
339
468
633
671
668
688
709
721
725
724
719
712
723
746
762
762
746
745
765
781
765
742
731
742
749
745
724
701
671
633
584
487
329
478
643
689
685
695
707
713
718
721
723
725
737
751
749
734
727
733
750
756
743
734
742
743
744
754
753
734
706
681
645
560
420
474
631
675
682
695
706
709
715
722
725
729
736
738
730
725
733
748
747
733
727
734
742
744
745
752
756
746
724
696
655
581
461
298
487
643
673
670
690
710
713
713
717
721
724
729
729
726
729
743
749
741
730
730
733
735
739
746
756
752
738
724
702
664
598
488
320
491
659
691
677
692
716
717
710
712
720
725
728
731
730
732
736
735
731
730
735
736
732
729
743
763
758
735
712
698
679
628
516
337
151
460
643
695
687
695
714
712
708
720
732
727
724
731
743
743
735
731
727
724
731
739
733
721
723
742
748
725
699
678
669
627
516
344
170
426
614
683
686
694
707
705
705
722
737
725
719
731
748
750
744
741
738
728
722
726
725
718
713
714
714
713
693
674
657
601
485
328
166
406
599
679
688
697
710
707
706
717
727
726
726
730
728
726
729
739
748
745
727
710
700
716
717
711
700
705
700
686
663
595
462
289
128
357
568
679
696
691
699
706
708
712
718
723
729
728
715
704
707
718
734
743
735
714
707
720
721
713
703
700
687
667
648
587
447
254
85
498
647
682
673
675
691
705
707
709
715
724
725
716
713
712
714
717
721
726
731
722
711
688
684
691
687
666
633
592
521
392
210
58
416
588
655
664
676
695
701
698
699
709
720
719
710
706
718
726
724
711
714
720
714
682
652
651
664
661
647
613
538
427
298
156
338
528
633
672
690
702
700
692
690
705
713
709
699
696
708
720
724
713
707
703
687
659
635
636
642
629
606
562
474
345
203
83
448
593
658
669
670
681
691
695
700
701
700
701
703
703
694
690
694
698
695
671
622
583
592
614
601
540
459
366
247
118
32
153
332
512
614
635
634
654
674
688
688
685
686
690
696
698
683
663
661
682
701
665
557
476
501
565
555
451
329
232
144
207
388
529
593
620
646
660
662
659
656
658
659
660
664
680
674
655
674
707
655
489
365
406
490
457
325
205
126
243
384
494
576
632
650
649
642
634
643
649
636
635
664
665
653
662
688
623
432
280
302
356
294
177
243
348
452
534
583
614
628
625
632
639
629
620
627
619
593
583
589
529
359
204
174
185
204
281
357
423
492
545
566
563
555
544
533
520
489
444
418
405
360
249
124
196
250
318
378
406
397
367
351
335
313
277
254
232
211
173
181
205
212
192
177
161
143
344
274
247
232
201
555
579
579
548
505
475
447
406
348
269
191
582
631
638
645
661
662
641
621
605
594
569
503
390
253
513
595
650
668
668
682
703
702
680
667
673
685
686
655
582
459
304
164
576
626
662
678
678
682
699
720
727
719
714
710
706
698
694
689
638
516
344
194
539
615
650
664
676
687
695
705
715
726
739
745
741
722
714
711
713
718
706
651
532
377
242
155
565
637
670
671
670
685
707
730
745
741
728
731
740
734
728
730
752
749
725
706
696
656
552
415
286
173
515
626
678
691
684
692
710
732
751
762
751
733
736
752
752
747
749
762
756
739
722
718
706
650
549
417
288
439
571
645
679
685
691
710
728
736
729
733
740
744
755
767
774
771
760
748
741
743
740
733
716
681
619
525
416
310
203
523
636
667
673
678
690
708
722
717
708
720
741
752
747
746
755
767
762
745
738
743
743
732
719
705
673
614
537
436
310
168
546
666
685
681
688
701
710
711
716
720
739
752
743
721
714
729
751
755
748
746
748
740
726
729
725
710
675
613
521
388
239
540
652
679
686
702
709
715
721
727
734
744
746
727
717
725
740
748
748
746
743
741
739
737
737
731
719
696
648
559
431
291
155
559
652
668
682
707
719
723
721
725
732
742
742
727
728
740
745
744
744
746
736
733
736
752
749
728
711
708
677
594
469
325
172
581
676
675
681
708
718
710
706
713
726
737
742
737
735
739
739
736
737
745
745
733
733
745
751
736
718
714
695
629
508
347
166
565
682
687
680
699
700
693
701
720
722
728
740
746
747
743
739
733
727
735
749
743
728
728
731
727
711
696
681
638
528
351
161
529
658
680
677
691
689
693
714
732
724
720
728
747
749
749
751
743
728
723
729
728
721
716
708
697
682
674
668
630
513
330
151
495
634
675
687
695
702
708
720
726
723
723
723
721
719
723
735
745
738
724
708
706
718
718
709
683
675
676
667
620
493
308
139
448
615
680
684
688
696
705
709
712
716
721
720
712
705
705
712
725
734
728
718
715
719
719
707
694
688
677
646
581
461
294
134
371
574
666
668
658
668
693
704
708
709
712
718
723
724
722
717
711
713
721
732
727
711
692
686
684
683
667
613
513
382
246
118
498
625
661
658
661
682
697
705
708
710
714
719
722
725
728
722
702
706
716
706
673
653
649
652
647
634
575
438
278
162
78
407
568
655
676
673
681
689
697
702
708
711
706
700
702
717
719
701
693
684
664
634
614
622
618
595
556
480
346
194
86
314
491
611
653
658
667
678
687
695
702
709
708
705
700
695
692
687
684
673
644
591
553
559
573
542
452
339
223
116
36
214
386
529
598
624
647
663
673
676
680
688
696
704
704
689
666
660
674
689
651
536
442
454
499
461
335
203
120
257
410
518
584
626
643
646
641
643
650
659
663
669
679
668
654
674
707
648
465
320
332
386
327
196
139
259
379
485
562
599
614
616
613
626
637
632
629
651
650
640
654
675
594
381
209
210
240
225
320
411
483
541
573
578
588
605
600
592
592
582
554
542
537
459
277
116
84
170
234
310
390
448
472
478
481
476
470
458
426
375
340
320
274
168
162
216
273
300
305
283
271
260
246
217
182
161
524
553
540
489
427
372
316
257
181
551
593
627
653
651
620
575
540
511
474
400
288
165
510
598
636
651
673
694
692
663
639
632
645
653
619
518
356
197
549
621
662
669
664
677
699
717
716
703
693
689
700
710
685
578
402
238
499
589
646
672
678
680
687
693
706
735
755
747
720
703
702
714
723
687
585
427
272
160
516
597
652
675
675
687
710
731
728
718
731
752
750
736
732
736
722
701
691
676
599
448
283
168
532
624
666
675
676
687
713
741
752
738
724
737
757
765
758
756
753
740
708
704
718
696
589
425
270
157
462
597
665
674
666
683
706
728
734
733
729
731
743
767
783
776
753
743
737
740
735
732
720
658
538
389
253
534
630
659
660
666
687
706
715
717
726
741
743
740
746
763
765
749
734
743
758
745
718
707
692
632
518
376
249
576
652
667
673
682
691
700
710
724
741
750
742
724
719
738
755
750
745
750
758
737
707
707
712
688
607
483
340
203
583
662
685
698
703
708
714
724
737
747
747
730
724
731
743
750
751
749
746
742
738
729
722
714
695
643
545
414
267
145
432
590
660
683
700
712
718
722
728
735
747
746
730
729
737
743
745
750
750
739
736
745
753
736
704
687
672
606
466
305
170
452
611
663
674
690
701
703
704
711
728
745
747
737
731
731
733
732
741
751
747
744
748
748
734
711
705
705
650
513
337
182
439
615
670
669
677
680
682
690
711
726
736
743
746
743
740
738
733
729
742
757
755
744
733
720
708
702
698
653
540
369
189
404
585
657
665
672
676
687
706
726
730
727
733
742
747
749
751
742
727
727
741
747
738
728
704
676
666
664
636
545
375
180
367
542
641
673
684
691
705
719
728
727
725
723
720
718
723
734
739
734
723
717
722
730
725
697
665
653
651
618
519
346
161
505
631
674
679
685
697
705
711
715
715
715
712
711
711
714
720
724
723
719
719
721
712
693
674
667
645
579
457
300
150
456
608
659
656
658
677
696
702
704
705
712
733
737
732
722
714
710
721
728
719
701
684
675
668
656
624
533
378
220
120
369
545
638
653
652
667
695
706
698
700
713
730
731
728
724
715
698
702
709
690
659
644
645
628
599
562
468
298
137
65
452
595
650
654
667
688
695
686
692
704
706
691
689
702
701
688
678
668
640
610
599
599
569
514
446
346
208
83
350
506
595
630
652
668
673
674
684
696
696
689
686
683
679
672
665
648
617
571
536
520
495
427
318
198
104
41
251
394
503
575
621
643
652
659
670
682
690
696
696
687
666
655
655
654
618
518
429
405
397
329
206
151
272
388
488
561
600
617
627
638
652
664
668
670
670
657
639
643
655
597
435
292
267
269
199
244
346
441
508
551
574
586
607
627
626
619
623
613
596
599
604
520
325
160
133
187
271
356
433
480
495
514
543
549
540
532
512
484
466
453
376
211
61
201
276
326
348
363
376
383
381
373
350
300
263
240
207
193
205
196
189
187
486
503
462
381
298
228
169
508
574
622
632
600
539
467
405
361
298
200
507
573
615
654
680
679
653
620
592
584
582
545
429
253
112
538
614
646
654
667
683
699
701
686
670
668
680
683
635
484
294
159
587
640
659
668
677
681
690
717
737
731
708
699
695
705
704
638
489
315
179
480
595
661
668
668
686
708
712
707
722
741
744
738
734
728
707
691
675
617
484
306
169
509
603
652
667
669
690
718
727
716
712
729
750
761
761
761
757
729
696
696
695
618
456
277
153
480
601
651
661
669
686
715
731
727
719
720
737
759
776
772
758
751
743
733
730
731
692
576
413
255
129
528
615
645
662
681
695
710
723
734
741
741
738
746
762
764
747
742
752
759
742
722
704
656
547
385
223
432
565
630
661
677
686
690
702
724
741
749
743
737
741
755
756
747
746
758
764
734
705
706
703
639
494
318
178
458
598
663
689
694
695
700
710
727
741
739
732
738
750
753
752
747
746
749
752
740
723
723
717
666
548
398
258
472
610
672
692
701
711
715
721
729
742
740
729
730
741
744
746
747
744
739
741
751
753
739
708
666
596
470
309
160
484
610
658
673
685
697
704
712
727
741
743
734
726
724
724
730
741
746
744
745
752
755
738
711
691
651
535
348
170
487
613
653
664
667
676
688
709
727
737
740
742
738
733
730
730
732
749
757
756
750
742
723
705
696
664
556
381
203
465
599
651
664
669
683
698
715
727
731
733
740
744
747
746
738
729
736
750
755
749
733
703
673
660
632
545
396
223
413
564
648
678
686
700
709
718
723
727
725
723
723
728
735
735
729
726
726
733
735
720
688
654
634
599
510
368
204
363
531
632
668
679
689
696
705
714
719
719
717
717
719
722
725
724
721
716
712
708
692
675
652
621
561
453
304
160
492
606
647
659
672
686
696
701
706
720
733
737
733
728
722
719
721
717
704
681
667
659
631
581
507
387
227
101
416
564
634
651
669
690
695
686
691
713
728
723
717
714
707
696
701
699
681
653
636
621
570
497
417
307
162
48
311
485
592
630
657
682
683
666
673
693
691
675
672
682
679
668
665
663
640
613
587
551
480
386
291
192
99
368
493
569
619
650
656
650
659
669
668
664
665
666
662
655
648
630
603
561
513
455
379
284
177
87
40
144
248
366
474
556
603
627
644
657
666
669
675
678
670
657
645
630
607
564
485
398
336
279
201
158
242
347
451
527
574
605
627
645
654
657
656
648
628
603
583
561
497
369
248
197
204
309
400
466
510
539
568
593
598
588
573
546
514
497
477
398
244
111
164
240
314
367
394
421
455
468
460
439
413
385
362
342
274
206
227
246
267
278
278
272
255
227
546
581
566
501
403
311
253
201
134
539
599
641
656
646
612
560
509
469
421
317
169
515
582
622
648
667
681
684
673
652
627
608
584
514
362
197
547
598
633
663
677
683
691
700
699
695
684
667
654
634
538
369
203
481
583
622
635
658
685
701
697
701
708
716
721
726
715
691
673
630
515
333
161
487
583
632
648
667
689
698
700
698
715
727
736
745
754
749
719
693
679
625
481
284
138
469
578
634
659
674
698
715
710
702
706
721
735
751
755
755
753
735
716
712
700
608
433
257
133
508
597
653
682
692
705
719
726
728
727
729
736
750
754
752
752
749
735
725
714
671
561
402
239
538
617
665
685
684
692
712
728
733
735
739
747
755
751
748
751
758
752
725
703
692
649
527
342
175
467
581
647
678
688
683
691
708
723
723
723
738
757
761
749
743
743
749
754
734
711
712
693
589
411
237
487
598
656
686
704
702
701
710
725
728
723
730
736
739
740
739
738
733
738
742
739
734
700
610
464
302
490
595
644
671
696
703
709
715
726
731
729
724
718
716
722
738
741
729
726
732
743
740
706
640
527
362
188
496
600
643
660
674
685
701
714
721
725
731
735
731
723
723
730
742
742
730
727
732
724
697
651
555
392
209
482
597
650
669
677
683
691
707
716
722
725
735
740
739
728
722
730
740
741
735
723
694
659
620
535
386
224
434
569
647
681
693
688
691
702
716
720
716
716
723
730
729
719
715
717
725
722
702
668
625
576
488
353
206
382
526
617
660
681
684
694
704
714
716
711
709
713
718
720
716
711
700
698
685
669
646
601
526
422
295
166
482
584
637
666
680
689
698
706
716
718
716
717
717
716
714
711
699
682
663
646
619
552
451
340
221
110
427
552
620
657
676
678
676
690
712
710
695
693
698
697
690
688
689
676
650
616
559
464
352
246
145
57
342
481
564
620
658
664
653
661
680
673
656
656
670
668
650
645
649
641
606
546
459
354
246
146
361
466
550
611
639
641
643
647
646
646
651
654
647
635
624
609
577
522
445
349
252
158
233
345
450
533
590
622
635
637
639
648
652
643
630
616
591
544
482
402
317
238
210
319
420
498
552
585
603
610
615
613
595
566
532
494
443
367
263
173
190
286
360
417
461
495
514
523
515
487
441
398
365
325
254
206
255
292
320
347
360
352
328
294
266
247
491
445
352
248
172
555
596
614
595
529
431
340
270
199
533
585
626
652
667
668
639
576
499
430
347
228
110
557
616
657
671
671
671
679
685
664
615
563
503
390
237
116
520
572
612
660
693
695
683
679
688
709
714
695
659
615
526
374
195
538
593
630
654
674
688
693
698
703
714
725
733
728
702
667
614
504
328
148
549
611
649
682
697
693
691
695
703
713
725
732
735
735
711
682
659
607
472
280
126
491
596
657
682
700
712
712
710
709
710
714
726
736
742
742
724
702
683
656
570
412
238
519
613
665
676
685
700
709
711
711
718
729
736
740
743
749
746
732
700
666
618
519
361
195
549
629
670
668
668
685
701
704
706
719
738
741
739
738
740
748
749
721
683
657
594
447
257
456
566
647
689
686
678
685
702
711
711
715
721
725
730
734
734
730
732
724
711
692
626
486
305
155
468
570
637
680
698
702
703
707
713
718
718
714
709
718
730
734
719
705
707
719
709
644
521
358
196
486
579
625
654
680
699
701
694
700
708
727
730
718
711
720
733
724
705
702
710
696
638
537
389
219
476
583
640
666
670
665
673
684
694
699
711
727
728
715
705
712
720
719
715
702
663
598
507
373
214
430
560
646
681
672
658
667
694
705
700
695
704
716
712
698
693
699
708
706
683
628
549
451
329
193
371
506
606
661
678
684
692
701
705
700
694
695
702
702
696
691
683
681
669
645
594
500
380
263
160
456
560
628
667
688
694
698
699
694
692
692
694
696
699
697
684
664
640
606
539
426
296
188
407
520
597
641
659
669
687
697
683
668
670
680
686
682
675
667
654
621
553
448
323
207
116
330
442
535
605
640
649
663
675
664
648
648
665
664
643
622
615
602
551
452
330
221
131
333
444
544
610
631
634
639
642
643
645
647
637
612
583
549
498
424
328
226
142
224
325
433
522
571
587
595
605
616
615
601
580
557
521
455
364
273
197
294
384
451
495
518
530
538
534
507
466
427
383
322
236
177
242
303
355
386
401
409
405
371
316
269
234
205
227
239
242
235
524
532
474
355
229
144
531
584
622
640
611
513
387
272
189
113
511
578
622
640
652
671
674
634
549
448
339
221
117
523
594
650
671
667
667
682
700
697
663
596
499
368
223
101
485
555
597
634
664
682
685
691
700
707
706
699
667
596
482
340
189
497
574
633
662
667
673
684
691
698
707
708
704
701
681
630
552
445
306
162
465
561
628
674
693
691
688
691
693
697
706
716
717
717
700
663
606
523
401
247
121
491
582
634
668
688
692
690
690
694
705
712
721
730
737
730
709
657
578
474
341
195
518
599
629
648
669
690
692
686
691
702
713
723
732
738
740
735
695
626
541
423
273
131
546
628
651
654
669
690
697
692
691
694
704
718
732
731
722
722
709
666
591
473
318
164
540
620
668
691
692
692
696
701
704
701
701
714
729
730
714
702
700
682
616
500
355
204
445
528
597
657
693
693
680
682
688
709
717
709
707
715
723
713
698
694
678
614
505
371
225
444
545
613
646
651
653
666
676
678
687
704
713
702
694
698
703
704
699
671
589
470
342
209
546
631
651
642
644
671
692
685
676
683
694
687
675
674
682
691
686
647
551
418
287
174
492
595
651
673
678
683
688
689
686
684
681
674
672
673
670
661
639
593
498
358
224
134
424
534
616
668
685
680
672
674
677
676
671
669
677
682
663
629
585
520
416
282
160
366
473
559
618
652
668
669
657
652
651
657
665
667
652
623
586
526
429
305
186
401
508
584
623
645
659
656
639
634
645
649
623
579
537
492
422
312
196
315
440
535
577
593
613
629
627
615
612
598
557
502
436
358
274
194
211
314
409
465
495
523
549
559
546
522
491
453
406
327
226
171
251
316
362
396
419
430
422
388
339
299
256
191
235
258
271
280
278
249
523
556
532
434
295
173
514
567
605
630
627
577
476
334
195
98
545
594
623
644
663
671
659
609
504
351
197
101
489
545
596
633
656
671
683
682
674
664
608
482
318
181
527
577
602
627
652
670
682
689
681
671
674
653
564
414
264
158
503
586
630
640
651
669
680
686
693
692
687
692
683
625
504
354
222
124
527
602
647
662
670
678
684
692
699
706
712
717
715
683
592
452
304
177
463
536
596
648
677
680
673
676
684
699
711
721
726
726
715
653
533
385
243
127
497
564
610
650
679
686
678
672
676
689
709
723
718
711
713
681
584
436
285
162
496
589
649
672
678
682
685
687
687
691
708
721
717
705
706
688
605
460
311
195
483
591
661
678
675
674
679
688
696
697
705
711
715
705
699
680
608
471
323
209
506
588
628
642
660
672
669
670
684
691
691
689
691
688
679
661
597
461
304
187
517
590
615
629
654
678
677
673
673
675
671
662
661
658
649
628
562
426
265
145
468
568
629
652
657
665
679
688
680
661
649
644
645
637
606
562
489
367
220
391
506
599
645
645
641
653
668
665
643
630
633
637
608
548
471
384
278
320
430
527
591
619
625
628
627
622
615
614
609
587
535
461
373
274
176
374
475
540
578
604
613
600
583
582
578
547
488
415
342
264
178
407
459
494
536
565
559
535
519
495
443
376
294
208
274
320
361
410
450
455
433
401
360
312
183
224
261
296
310
295
257
514
474
383
515
558
584
588
572
514
390
219
525
568
600
620
622
615
598
516
355
180
479
523
568
602
626
639
633
624
632
602
476
283
132
499
538
570
606
632
650
658
649
639
652
647
563
393
210
99
465
543
589
615
635
651
668
676
674
668
675
676
629
499
319
167
485
573
627
645
647
652
664
675
684
685
687
687
665
570
406
235
512
585
628
645
648
648
654
664
680
683
677
678
674
604
449
267
132
551
604
626
641
655
662
663
668
680
683
673
671
673
617
468
282
145
466
570
616
633
646
655
661
665
669
678
683
676
665
654
604
474
296
158
475
552
594
624
644
647
649
653
655
660
666
661
636
604
557
456
295
152
464
535
576
607
633
647
650
647
639
633
630
623
593
551
500
411
268
422
521
576
595
612
640
656
647
621
599
586
578
549
495
425
336
225
354
466
542
571
584
606
621
612
588
559
540
527
489
415
320
237
384
469
521
548
561
561
549
530
508
483
453
396
309
215
324
397
450
491
510
502
481
461
438
401
348
279
302
347
399
432
427
401
373
337
284
232
221
274
311
314
291
491
503
500
473
470
505
527
530
530
534
489
355
475
514
547
563
554
546
556
540
443
277
458
502
525
551
578
593
587
576
573
564
506
373
509
547
557
567
583
598
602
596
591
587
550
434
269
505
540
564
576
581
592
595
587
582
589
567
458
286
465
498
533
572
591
591
593
593
581
570
575
563
469
299
482
519
551
578
590
591
591
593
588
569
552
528
452
308
473
519
550
565
573
574
570
575
578
559
512
460
392
283
455
497
526
550
565
559
545
538
538
517
462
398
330
436
476
503
533
549
539
517
496
473
447
403
342
269
387
442
476
499
502
490
470
438
395
360
322
377
424
442
436
420
396
358
313
276
338
359
356
339
307
455
442
420
412
457
452
444
426
400
433
425
424
419
386
406
391
