# Supplementary material for: Evaluating flow modulating treatment response in intracranial aneurysms using black-blood MRI in vitro
Source: Commun Med (Lond). 2026 Mar 27;6:170. doi: 10.1038/s43856-026-01413-z (PMC13031954; doi:10.1038/s43856-026-01413-z)
Supplement: Supplementary file 14 — Supplementary Data 11 [file 43856_2026_1413_MOESM14_ESM.zip › Data_Sup_Figure_5c/pump flow rate 0 mls/BB3/with derivo/25_BB3/2_vessel_array.txt]

83
109
95
105
126
142
129
119
93
127
154
173
183
182
153
139
124
155
183
206
218
209
160
140
125
149
175
193
204
196
136
115
124
146
161
160
112
96
91
82
78
108
129
151
168
167
159
148
128
104
86
91
129
166
195
224
238
228
216
200
171
138
118
74
101
142
191
232
261
280
288
282
263
237
208
174
143
96
118
126
149
193
250
292
315
326
332
330
309
275
234
184
131
76
110
141
166
197
239
283
323
356
370
363
342
316
281
229
162
104
102
119
133
161
189
221
258
298
332
353
359
342
311
279
245
196
138
148
164
169
184
206
236
271
306
322
318
313
303
277
240
199
153
183
200
214
227
247
273
288
285
278
274
267
241
200
154
112
203
221
234
241
244
243
243
238
236
229
211
144
110
222
224
222
214
206
201
194
176
102
195
186
178
173
165
112
98
82
72
74
76
105
129
156
186
192
189
184
176
161
139
115
95
55
96
155
197
229
261
289
290
286
286
274
242
195
159
127
101
49
74
116
175
241
294
332
366
383
373
355
343
324
289
245
202
163
130
108
41
81
121
159
202
259
327
381
405
417
430
433
415
386
357
321
272
216
174
147
121
47
97
167
214
245
281
331
388
428
444
452
468
485
473
431
380
320
260
201
164
141
113
58
94
152
217
270
306
344
385
419
453
485
501
502
497
477
433
365
286
227
181
148
124
101
134
200
239
277
310
343
381
420
453
481
499
501
484
460
430
390
329
260
201
153
118
288
318
331
350
367
398
441
476
485
471
456
439
417
387
346
289
222
162
317
343
362
377
384
401
427
447
441
425
413
400
375
341
296
229
156
358
378
389
384
382
386
391
387
381
369
347
308
264
215
157
180
187
184
200
231
242
381
374
358
348
350
352
344
326
290
260
230
188
142
154
172
187
201
213
224
347
331
317
314
309
287
244
192
126
146
162
173
181
192
336
318
288
260
235
207
125
140
292
252
205
111
104
84
77
76
75
106
142
180
201
207
190
178
164
154
146
152
138
49
73
122
176
219
262
298
315
319
321
320
301
264
235
212
185
160
130
46
67
100
162
238
306
354
398
428
429
423
429
433
405
349
297
251
212
187
165
135
102
40
89
151
220
284
359
421
464
498
514
504
482
472
470
448
399
340
290
256
233
212
183
139
115
109
42
68
127
207
282
338
397
462
507
516
517
531
546
534
508
491
472
426
359
311
288
264
233
202
169
129
110
110
36
79
162
252
333
384
428
469
510
536
534
529
546
580
582
549
509
466
412
352
308
282
248
216
187
160
133
120
114
96
173
257
345
406
449
486
518
529
544
562
575
585
593
582
545
491
432
377
328
289
253
216
180
149
125
115
118
112
124
129
133
138
144
148
151
216
312
379
426
463
491
522
549
563
572
584
588
580
562
537
504
459
402
344
284
234
198
169
143
107
114
118
124
131
138
146
155
167
176
183
188
192
202
211
214
201
203
221
229
228
226
232
431
469
492
509
518
533
562
582
583
566
553
539
521
500
474
430
366
288
211
146
115
105
101
106
111
116
126
143
160
173
185
196
206
216
227
238
246
254
262
269
272
274
282
292
298
300
306
312
312
473
495
511
521
524
528
539
546
541
529
519
506
488
468
439
374
279
194
134
99
104
112
131
146
156
169
185
199
210
222
234
247
262
275
281
285
294
312
324
327
328
351
376
376
501
511
516
508
505
509
514
504
498
489
470
441
407
359
276
178
104
94
103
113
126
139
156
173
189
203
219
240
257
262
267
281
301
317
329
341
361
389
400
513
504
483
480
491
503
490
461
429
401
371
318
249
174
85
103
123
137
150
169
202
214
221
230
250
270
288
308
328
344
357
376
494
478
465
461
462
443
390
329
289
263
217
147
83
93
113
139
148
156
173
199
222
242
267
291
305
308
330
481
471
442
406
379
350
299
229
72
93
118
140
159
178
196
212
227
243
267
440
403
354
299
256
97
106
116
129
145
162
179
342
284
221
86
89
71
84
90
100
133
159
170
177
176
170
162
154
158
142
75
120
169
222
271
298
312
317
317
303
282
268
273
251
195
135
107
41
65
103
183
269
334
377
408
424
438
455
469
457
420
387
357
319
276
234
195
165
149
127
56
104
164
242
331
415
475
513
530
525
524
533
551
540
500
452
401
364
332
302
260
211
191
183
170
150
131
37
66
144
248
336
402
463
516
552
581
592
582
562
554
555
552
525
482
441
411
395
367
320
267
237
226
219
206
190
172
152
133
120
37
57
115
196
305
402
466
511
554
582
580
570
582
598
592
569
561
560
538
495
457
444
426
391
351
309
270
245
232
220
206
194
184
174
169
169
170
171
167
162
163
167
164
41
57
134
244
356
443
498
530
560
588
602
586
568
578
611
619
600
581
564
532
491
456
429
399
362
327
296
263
243
230
212
197
198
202
199
198
204
213
217
219
221
226
230
229
226
225
228
229
223
216
214
213
213
74
156
268
379
462
512
543
572
593
593
594
601
607
615
624
619
597
572
541
504
466
431
395
356
310
269
235
218
215
207
189
178
187
194
191
192
197
204
218
233
241
248
256
267
275
278
280
282
283
283
283
283
288
293
297
282
278
281
284
282
280
279
275
254
303
419
486
529
557
575
596
612
613
610
614
619
618
608
588
570
551
521
474
417
366
330
297
257
199
164
155
155
146
134
131
149
153
157
162
172
182
198
218
231
238
247
263
278
287
296
308
319
328
335
340
347
354
354
349
351
358
366
367
367
374
380
373
369
371
373
528
554
573
594
598
604
609
613
608
602
599
591
576
561
552
534
492
426
336
265
225
203
172
126
96
88
91
88
83
82
89
98
108
125
145
165
179
192
205
218
227
237
258
281
300
315
334
353
366
372
380
390
399
404
410
415
418
418
423
446
457
459
459
455
446
570
579
585
595
599
598
590
581
574
575
577
570
555
546
535
492
411
322
241
173
123
100
74
79
96
123
137
148
161
176
192
206
226
261
279
292
312
345
360
361
373
393
412
425
432
437
440
445
460
475
484
489
499
510
507
580
583
583
582
580
579
573
567
567
565
555
542
526
488
406
295
206
148
85
90
96
110
133
155
173
191
209
230
257
284
303
320
334
355
382
405
418
422
427
441
456
468
476
488
507
522
527
586
581
565
566
585
596
582
554
529
509
494
453
380
282
181
65
93
103
105
125
152
175
196
218
242
262
280
314
361
378
367
377
402
423
436
453
473
487
486
502
582
569
559
559
565
549
507
457
414
381
324
234
142
62
82
96
106
125
151
174
192
220
257
276
281
299
335
358
378
400
431
443
436
457
563
562
541
515
494
471
427
363
292
237
178
70
98
116
114
113
133
161
191
220
247
270
291
315
339
361
382
417
527
512
475
434
388
332
253
53
59
80
116
141
163
181
199
218
240
266
294
318
463
413
346
280
63
79
94
109
130
154
171
184
197
300
222
87
95
81
88
100
125
151
158
156
144
127
106
50
83
138
194
236
258
275
290
289
276
262
257
230
172
125
107
62
100
163
232
304
364
397
421
439
453
443
414
398
391
359
293
243
232
223
181
126
41
76
146
253
358
431
472
493
507
525
553
575
569
541
515
486
445
403
370
342
312
274
235
203
174
137
117
37
69
134
230
330
426
505
553
575
579
573
580
593
612
612
595
567
530
499
475
450
413
360
333
327
310
287
243
213
194
182
173
159
148
57
101
195
327
435
503
537
567
592
610
617
613
604
594
588
588
587
573
553
535
528
504
456
410
391
391
379
360
335
308
268
246
237
231
227
223
219
213
210
213
208
180
164
32
74
160
266
391
493
553
574
595
612
612
606
611
618
616
596
587
587
585
571
555
552
543
515
483
453
436
417
397
377
363
352
330
302
297
309
315
311
304
302
311
320
308
276
265
269
283
278
263
246
236
227
219
42
67
181
323
451
527
566
580
598
622
636
625
608
607
623
625
615
607
601
590
572
553
537
514
484
457
434
413
398
381
360
346
355
355
345
342
359
379
381
366
367
378
389
384
363
360
368
374
366
351
343
340
342
344
338
331
329
328
319
293
286
282
278
103
218
356
478
544
570
582
602
619
626
630
633
634
634
635
631
622
610
596
578
554
531
507
475
439
404
374
355
345
338
322
314
328
338
339
343
356
370
383
391
398
404
413
423
428
428
428
428
426
423
423
425
432
440
438
421
421
422
421
416
413
411
402
390
385
397
397
394
395
505
550
568
586
602
620
632
634
631
633
637
638
631
619
610
600
586
558
517
479
453
421
381
320
288
272
266
260
252
256
272
283
290
302
318
331
349
369
386
397
407
426
442
450
453
457
464
471
477
483
489
493
492
491
491
492
495
495
497
502
504
502
502
503
505
506
582
580
587
604
619
627
625
620
618
621
626
622
606
592
591
587
570
528
460
396
358
320
275
219
184
173
172
170
170
176
189
205
221
239
261
284
308
330
352
369
378
391
414
438
456
469
484
498
507
511
515
522
532
539
542
543
542
539
543
565
575
572
565
557
549
605
600
601
614
626
626
611
592
587
605
618
612
594
582
579
557
513
446
371
293
227
183
152
120
95
82
88
102
100
88
95
129
149
163
182
210
240
263
282
300
318
338
364
403
424
442
464
489
501
497
506
523
538
545
550
556
560
559
564
587
595
584
584
588
590
611
613
609
614
620
616
603
595
605
607
603
599
594
569
508
419
328
243
172
120
63
77
83
91
114
152
170
184
200
224
263
289
312
335
366
404
434
449
461
473
487
504
520
536
547
553
559
568
577
576
576
585
596
598
620
613
604
608
627
631
619
598
582
570
567
547
496
403
295
193
59
72
87
96
104
127
168
190
197
220
268
313
336
354
379
401
415
437
484
512
506
511
528
546
551
557
569
578
568
572
613
608
604
603
602
590
567
541
511
472
420
342
238
145
54
62
82
103
107
128
174
202
218
232
261
290
313
342
392
427
432
441
472
493
496
509
534
544
533
546
593
599
593
573
552
538
517
479
418
337
256
174
62
78
89
99
108
122
157
188
203
220
254
300
329
354
380
399
416
434
458
480
503
531
572
571
552
522
490
443
375
286
79
111
120
106
99
121
168
214
240
265
291
316
339
363
390
421
454
546
509
456
398
322
231
49
68
83
84
99
122
150
183
217
247
273
299
327
414
332
254
41
64
80
95
115
136
155
177
58
73
83
91
104
114
78
114
156
195
231
246
246
234
208
173
140
110
60
101
167
245
309
346
375
400
408
395
376
353
319
261
228
206
183
139
72
121
197
276
366
443
488
512
530
545
541
516
495
479
450
396
369
371
354
297
229
191
158
126
41
85
184
308
416
486
530
553
563
581
603
622
620
602
582
560
532
507
491
483
457
409
369
335
296
241
206
194
194
181
154
47
80
156
274
395
494
555
584
592
591
595
605
618
627
628
625
616
598
578
565
552
529
488
462
454
447
419
365
333
314
306
296
271
261
263
261
251
229
223
209
178
72
119
226
373
493
559
576
589
602
612
616
620
624
620
603
598
602
608
602
594
585
573
542
520
518
518
506
490
472
449
412
383
374
370
367
367
366
361
353
346
331
304
285
279
289
287
270
238
222
23
77
179
300
435
540
591
598
604
618
629
629
631
633
631
624
605
597
598
601
597
591
583
566
550
543
557
553
527
508
501
498
472
439
435
456
461
454
445
444
460
461
445
413
399
402
413
408
390
372
356
342
329
316
306
300
298
294
285
36
72
200
362
498
571
594
597
606
628
652
657
651
643
637
634
632
624
616
608
603
596
583
568
554
543
535
530
524
512
492
480
487
491
484
482
503
525
520
497
496
514
518
506
487
481
491
499
497
488
480
471
465
459
451
443
442
445
437
421
411
403
395
385
376
360
335
319
131
260
411
532
587
596
598
616
634
646
653
659
662
656
650
646
640
627
613
606
597
582
565
549
532
517
498
479
474
470
460
448
453
471
480
486
500
515
524
518
522
528
533
539
541
542
541
540
541
543
544
545
546
545
536
524
527
531
527
521
517
513
506
501
503
507
505
501
465
564
585
579
589
604
630
646
650
650
652
654
652
649
646
638
620
607
596
574
548
535
513
484
450
427
413
404
398
396
399
408
418
429
441
454
467
480
496
511
522
530
545
561
569
558
559
563
569
574
579
581
581
578
579
582
582
580
579
579
578
576
579
583
585
586
585
611
587
582
601
622
629
635
635
640
646
648
641
624
616
610
602
593
578
546
507
476
440
385
331
304
292
291
291
293
299
313
332
353
371
389
409
431
455
479
497
507
517
533
549
563
572
577
581
583
582
583
586
595
606
612
612
609
605
605
622
628
619
610
608
606
603
613
609
612
624
632
634
624
613
619
634
646
638
617
600
590
579
561
527
480
419
363
299
253
206
169
149
152
174
182
177
185
220
255
271
289
315
361
389
413
431
445
459
479
505
530
546
560
571
578
576
578
586
593
596
603
613
618
604
606
634
641
615
597
613
627
635
639
637
635
636
630
624
624
631
630
626
621
611
591
556
503
434
346
260
197
156
127
101
78
88
90
79
80
104
135
154
174
200
243
275
302
326
351
381
408
430
453
477
503
526
544
555
563
566
564
569
586
602
609
602
609
619
619
604
603
621
625
641
637
630
630
637
636
627
616
604
593
588
581
556
497
403
290
184
112
38
44
59
78
96
119
150
182
210
237
277
302
323
346
387
431
455
476
501
521
518
519
545
570
582
580
594
606
608
607
615
623
616
599
628
627
626
623
611
596
586
582
561
524
485
438
349
234
45
57
78
101
112
125
153
183
205
232
282
328
350
359
386
421
441
462
492
524
532
544
564
582
571
573
597
610
598
599
610
617
618
602
579
558
557
555
515
434
347
267
176
56
65
83
106
131
158
186
208
227
251
296
324
349
379
417
449
477
501
519
515
525
541
560
576
593
597
599
590
569
541
517
474
397
292
186
69
76
75
91
111
146
166
179
192
222
279
327
349
374
404
432
454
474
495
517
540
580
556
529
484
412
314
80
87
74
70
93
127
153
169
193
235
282
324
351
377
404
433
501
442
365
254
56
46
50
65
91
119
145
174
207
247
285
409
314
56
60
63
87
110
127
81
104
124
144
158
157
143
123
52
81
138
207
260
301
323
333
330
309
262
230
201
160
113
79
121
191
279
359
416
455
484
496
491
479
456
418
377
352
327
282
223
185
162
134
84
137
216
303
407
497
549
571
583
593
591
573
557
544
524
503
485
482
460
406
354
321
287
239
199
177
161
41
90
200
328
432
503
558
595
606
608
617
628
627
615
604
594
586
578
574
568
546
515
485
457
425
365
333
317
306
288
254
242
236
231
224
217
208
49
84
163
289
415
516
569
590
596
601
610
618
624
628
629
629
626
621
614
610
606
592
569
546
533
529
505
479
459
447
435
417
389
381
394
394
381
356
342
321
277
250
247
265
259
75
118
230
386
508
572
590
602
609
613
615
628
639
640
626
620
623
628
624
615
607
598
589
581
581
576
565
554
558
548
530
502
492
489
488
491
502
497
480
465
447
423
405
398
396
395
366
342
328
318
301
282
267
21
75
169
293
437
549
599
601
608
628
644
647
643
646
654
653
645
630
625
625
621
609
599
589
582
584
609
610
588
574
578
575
556
536
538
553
554
550
547
553
556
550
541
528
515
510
509
505
493
480
467
453
441
434
428
414
402
397
393
382
353
325
310
32
71
193
360
499
577
602
605
618
638
658
669
673
667
651
653
658
655
639
629
627
622
609
598
592
590
588
588
589
585
574
553
548
556
565
569
581
591
589
572
576
581
582
578
572
569
569
572
575
579
580
568
552
542
537
534
533
529
524
516
510
504
495
483
471
460
443
427
145
274
426
543
602
611
614
637
655
661
659
664
675
671
666
663
661
643
625
623
622
610
592
583
590
589
576
553
550
563
561
536
525
544
564
567
573
584
589
578
579
581
582
586
593
598
593
587
594
617
622
618
611
601
589
582
586
588
585
580
576
573
570
570
574
575
571
568
496
589
605
597
608
626
652
665
664
660
662
666
664
660
666
659
631
617
619
606
585
569
566
555
542
529
519
513
511
509
503
500
512
526
535
544
554
558
560
569
577
583
594
606
613
600
590
602
612
615
617
615
611
605
609
615
617
616
616
613
604
598
603
620
621
617
610
629
607
603
624
641
644
646
656
665
667
664
649
636
635
628
616
607
599
584
563
554
527
481
438
418
410
410
410
410
415
428
449
471
483
492
505
519
534
552
566
577
583
588
594
602
608
611
608
601
599
598
599
607
622
631
635
634
629
627
630
632
628
624
627
634
629
629
635
643
648
649
643
637
643
656
662
663
650
633
614
601
590
575
558
537
508
474
419
358
304
264
242
244
266
275
283
297
335
373
392
407
428
466
493
515
530
537
539
546
563
585
599
603
602
600
597
597
603
607
609
616
636
641
617
613
640
654
625
601
619
648
648
661
674
666
654
647
643
646
650
649
643
636
628
609
588
567
542
496
428
353
290
245
208
165
120
100
113
136
143
145
156
187
228
267
294
320
352
390
429
455
471
485
503
521
540
550
560
572
587
599
605
603
592
585
599
622
627
610
609
630
638
624
618
630
646
662
659
648
641
642
641
634
625
616
600
588
578
566
536
476
378
261
165
113
60
66
74
80
95
120
162
185
208
240
296
341
366
392
419
445
468
491
516
535
552
572
590
581
563
567
589
603
609
615
624
628
632
644
654
649
626
646
646
644
641
635
620
604
595
594
577
549
523
496
431
319
201
55
69
82
98
123
166
194
219
245
284
316
351
396
445
469
470
491
520
541
546
543
557
573
594
616
624
607
606
633
655
645
627
638
639
641
624
599
574
573
585
564
505
429
354
257
70
84
85
95
110
135
167
203
239
294
323
335
352
396
445
467
474
492
520
559
587
595
580
576
593
607
613
616
624
619
602
588
566
553
532
476
376
262
52
60
72
88
105
125
148
171
200
232
274
300
331
378
423
455
480
502
521
539
552
560
564
571
589
575
565
536
477
385
280
60
71
86
102
113
126
153
203
246
274
300
331
379
420
444
461
479
500
571
545
523
460
332
46
58
74
91
109
128
151
183
219
251
287
327
374
490
418
303
48
63
81
95
105
122
150
182
47
60
91
123
149
172
200
208
203
184
159
58
81
150
239
311
352
378
403
420
407
363
324
297
251
192
159
94
136
207
289
375
452
509
541
551
555
558
544
513
486
464
432
374
318
292
266
238
188
161
90
144
218
311
423
514
564
590
608
617
615
602
596
592
586
576
567
550
521
492
469
446
419
370
321
288
259
236
216
200
168
36
88
189
315
416
500
567
614
622
617
620
628
627
611
606
606
619
618
612
602
584
567
558
546
523
493
469
446
422
394
368
351
337
322
314
320
315
280
228
207
81
157
275
397
500
560
589
603
619
630
631
629
634
636
632
627
627
629
628
626
621
606
587
574
566
557
551
561
553
536
506
488
487
499
495
483
467
455
423
377
355
354
362
348
308
279
267
68
110
217
376
494
559
589
614
621
619
628
643
654
651
650
653
653
651
644
635
626
621
618
615
608
595
581
578
595
603
590
574
565
564
564
570
576
576
559
542
531
515
499
490
489
485
460
440
430
423
408
392
370
340
303
287
72
151
272
421
538
593
601
623
645
655
648
649
658
666
670
673
669
663
657
650
638
625
615
609
608
624
619
607
600
597
592
584
582
596
599
595
591
594
605
598
591
602
600
589
568
566
563
559
553
544
536
530
537
529
511
484
480
474
460
440
418
387
373
362
348
32
75
183
342
480
569
601
612
628
650
662
666
669
668
664
666
680
679
660
650
649
647
635
624
619
613
607
604
607
610
607
585
566
571
595
600
600
601
601
602
603
603
604
611
619
614
607
603
605
623
630
618
594
586
593
600
593
584
577
570
564
573
566
551
540
536
529
514
143
266
412
530
602
621
628
653
672
670
652
652
671
674
671
673
675
662
638
635
644
631
611
598
612
618
605
581
582
606
609
581
559
575
597
594
591
597
601
599
599
598
595
596
612
618
613
601
610
643
656
647
634
623
616
613
612
612
610
607
605
604
602
602
606
608
602
596
487
580
610
621
642
657
673
679
665
653
655
668
669
666
668
664
648
636
639
631
603
586
581
591
587
577
568
571
575
574
558
549
564
576
581
587
594
596
584
589
595
599
604
612
619
609
596
608
628
632
630
627
622
617
617
620
622
625
628
627
606
598
605
630
635
627
609
616
633
623
637
661
671
661
656
664
670
670
665
653
641
643
641
635
625
612
599
586
589
572
546
519
504
499
501
500
494
493
506
527
546
546
555
566
574
578
585
596
605
609
610
609
612
617
622
620
611
606
607
613
619
628
635
640
643
638
633
630
630
630
635
644
648
638
645
662
673
680
671
655
650
661
670
667
658
650
639
628
620
606
584
562
556
559
538
504
448
398
359
343
346
357
370
383
407
446
473
489
500
516
538
559
573
582
586
584
585
596
611
621
623
621
615
609
608
624
632
636
641
653
657
632
623
645
663
647
625
633
661
666
681
690
683
669
655
650
658
659
654
651
646
633
612
593
573
550
518
483
435
375
319
281
232
184
164
176
201
214
232
260
295
332
377
411
437
458
488
523
547
555
552
565
581
596
591
595
601
611
617
621
627
629
629
635
645
646
628
621
637
655
655
642
644
664
667
668
659
651
649
648
643
639
632
616
595
574
562
546
506
432
334
236
165
131
76
78
95
117
138
161
209
266
295
316
343
399
454
477
495
516
540
558
555
568
579
590
601
611
610
599
600
610
619
620
624
630
635
643
670
681
669
652
659
657
652
648
645
638
626
615
604
585
563
540
516
465
372
255
71
66
78
108
139
165
193
239
289
320
351
384
429
458
487
519
542
539
552
576
595
586
564
565
581
604
624
633
621
626
657
681
667
643
665
659
652
642
625
604
589
587
577
539
477
396
300
51
72
92
109
125
145
171
215
249
283
319
378
415
425
440
482
531
546
528
524
548
586
615
621
606
604
618
632
629
623
654
638
619
600
586
573
554
510
426
311
64
78
92
105
121
142
171
214
240
271
315
366
405
429
455
485
517
543
560
573
582
588
590
588
587
605
585
576
559
518
437
331
65
69
78
92
113
139
169
201
242
288
330
363
389
416
456
484
505
517
529
545
574
565
561
506
389
248
51
61
72
87
108
146
174
197
215
250
296
326
351
389
437
531
478
359
68
81
105
133
152
167
190
233
262
54
60
79
94
130
162
188
221
249
251
236
210
170
82
150
251
338
384
409
443
476
474
435
394
365
320
264
232
207
174
85
130
199
273
359
456
535
572
578
588
604
598
568
546
536
505
449
407
385
357
321
272
242
214
186
87
132
203
298
405
488
538
578
614
632
626
616
621
624
619
613
607
587
562
547
541
528
505
468
436
392
356
329
311
282
246
220
213
220
32
78
164
282
389
480
553
601
611
611
621
634
632
614
612
625
639
637
627
615
602
593
591
588
580
571
562
542
510
485
469
454
438
419
405
400
396
364
319
299
286
264
69
141
247
361
464
542
583
605
627
642
642
638
647
652
643
634
637
645
644
639
635
626
609
594
587
585
595
609
602
583
565
558
561
564
557
547
536
525
507
477
463
457
448
430
395
372
348
325
291
49
96
199
349
466
538
582
616
625
623
636
660
666
656
661
681
683
671
660
654
650
646
646
644
632
614
600
599
613
616
609
602
601
604
603
604
604
600
591
579
586
584
570
555
551
555
538
521
507
509
496
464
428
400
378
362
345
318
68
145
255
403
520
580
601
632
657
656
642
647
662
669
669
674
689
690
680
671
662
654
645
639
639
640
633
620
614
612
604
597
600
623
624
617
612
615
620
608
606
633
647
621
595
593
599
599
594
588
585
595
593
584
565
547
537
524
508
494
477
455
435
423
414
401
33
85
179
328
464
560
597
610
631
656
665
661
658
661
666
672
678
682
673
661
659
660
655
645
636
628
622
620
619
621
621
613
594
595
613
617
610
607
614
622
624
619
617
639
646
637
627
622
626
634
641
632
614
614
631
637
626
615
607
599
592
607
608
592
578
583
579
567
127
245
387
511
597
625
632
651
669
668
650
649
669
674
674
673
677
671
653
647
653
645
629
616
616
617
607
595
598
619
632
616
599
606
616
613
600
605
613
618
621
620
615
615
625
636
635
623
626
647
661
654
637
632
631
630
628
627
628
628
626
626
622
617
615
615
612
605
457
551
598
631
659
668
678
679
661
644
647
665
673
669
666
666
664
660
656
648
621
605
594
602
605
594
586
592
601
605
590
587
597
607
607
609
615
617
607
612
618
620
619
622
629
627
615
623
638
643
642
641
639
635
631
627
627
633
646
642
621
607
609
628
639
632
612
599
621
625
650
674
681
669
662
660
659
652
653
653
650
651
655
655
642
622
606
596
600
594
584
571
560
554
554
554
546
546
558
571
579
581
587
598
604
605
607
616
626
629
628
626
626
629
635
639
634
630
634
644
653
652
648
646
653
656
648
642
642
646
654
661
660
652
647
664
677
682
677
666
659
661
659
651
646
646
641
641
639
626
591
558
557
574
569
540
509
471
447
433
432
438
450
470
497
519
533
540
548
561
577
590
598
602
605
606
611
622
633
638
643
646
647
634
637
662
675
674
671
674
679
663
646
653
676
678
660
658
673
679
682
683
681
677
672
663
658
653
648
651
651
638
620
605
588
554
523
511
488
433
373
337
293
251
237
242
265
285
319
360
390
421
456
490
512
528
547
568
585
587
583
597
613
623
620
618
626
636
638
640
651
666
673
675
676
674
658
645
648
668
677
666
661
675
690
664
668
663
657
654
651
651
651
647
634
607
580
565
551
513
453
379
300
220
168
147
99
100
107
133
168
202
234
290
353
388
409
428
469
520
545
560
574
592
602
588
591
600
609
616
617
616
621
633
642
643
639
638
641
638
650
678
685
665
664
659
658
650
640
645
652
652
639
613
593
581
550
511
466
392
283
69
81
91
112
161
209
238
269
306
364
411
446
479
508
526
542
558
574
570
580
593
602
594
579
583
595
610
625
632
634
640
667
679
659
642
671
661
649
646
646
637
607
581
570
550
485
388
300
52
68
94
122
147
171
203
252
301
332
359
387
437
462
482
502
538
574
579
556
547
562
593
613
624
619
625
632
636
632
628
669
652
634
614
597
584
559
515
440
321
64
82
105
127
145
162
183
222
265
311
353
395
440
473
494
508
520
544
566
586
598
603
598
603
608
614
631
606
582
560
536
472
364
71
81
80
98
125
159
193
224
268
313
354
384
414
444
474
503
524
537
547
565
585
595
583
568
512
417
293
64
81
101
119
141
182
225
250
273
312
353
377
397
436
480
498
496
374
219
74
86
101
131
166
189
205
229
273
295
82
76
83
101
89
127
163
194
232
268
276
265
234
196
81
143
243
335
388
420
456
493
495
459
424
400
370
326
296
264
212
182
106
170
239
328
437
531
575
583
593
614
608
575
559
565
546
502
474
450
422
380
342
319
291
248
204
181
108
168
256
356
437
493
549
601
628
626
623
633
636
627
619
623
609
590
576
579
567
550
527
502
470
439
414
391
357
327
311
295
275
252
219
65
134
242
351
443
514
566
587
596
616
634
637
626
629
646
652
649
639
627
615
607
602
609
608
605
595
580
565
554
541
528
517
503
484
463
447
428
405
385
363
320
264
56
119
209
317
422
511
563
594
618
637
644
649
658
665
657
646
645
661
660
653
647
640
627
617
616
619
620
617
611
602
598
593
591
593
589
580
570
565
560
551
540
528
509
482
457
435
411
375
339
299
81
173
309
426
511
564
603
613
618
634
660
668
661
666
689
695
683
662
661
662
661
662
661
657
649
640
634
628
623
616
614
619
623
617
611
607
605
600
600
614
621
607
592
585
591
581
568
556
557
539
493
454
440
442
429
397
355
321
60
134
235
375
491
561
593
623
647
645
632
639
659
665
658
662
684
693
682
672
666
663
657
653
654
666
660
641
634
633
629
623
623
644
647
641
633
631
627
618
621
651
658
630
608
609
622
617
611
607
619
624
614
604
594
584
573
554
534
521
510
494
477
463
451
438
83
172
309
443
547
592
605
615
641
661
665
653
655
661
666
667
670
668
659
656
659
662
655
643
632
631
641
637
629
631
635
634
634
637
641
640
639
645
652
650
643
644
659
659
645
643
645
642
640
639
635
630
630
648
648
640
631
623
615
609
624
618
607
597
603
596
586
218
358
483
583
624
630
636
649
652
655
663
673
676
672
670
676
680
670
658
655
653
645
632
619
612
608
609
613
623
633
637
638
638
639
636
631
629
635
647
654
654
649
644
645
654
660
656
650
652
656
655
640
637
640
642
640
642
645
645
642
640
633
623
616
614
611
608
425
526
583
624
654
658
665
668
659
646
649
669
680
676
671
673
679
677
668
656
642
627
617
610
606
600
595
599
608
611
610
612
620
627
631
633
635
635
636
642
648
648
646
646
651
652
646
645
649
653
654
654
654
653
648
641
638
649
661
658
640
630
626
631
634
632
629
583
613
617
635
657
666
665
667
661
645
635
642
659
663
665
665
663
647
624
608
603
605
604
601
596
590
582
577
576
574
577
585
592
595
599
607
617
623
625
629
636
643
647
649
648
646
646
651
656
656
653
656
674
683
676
656
651
660
668
663
659
660
666
673
672
669
669
636
649
653
662
669
676
670
662
644
628
633
648
649
648
649
632
594
559
556
571
571
553
534
516
501
490
484
486
501
525
546
561
560
561
572
582
592
601
606
607
608
614
625
638
645
650
656
664
668
658
661
684
701
695
678
678
689
684
665
664
685
692
689
676
679
684
670
669
669
680
687
675
660
644
640
649
649
629
614
615
602
566
532
521
505
457
405
372
344
308
294
297
312
344
385
424
450
477
505
533
549
556
567
578
587
583
588
602
619
628
629
633
644
656
655
653
659
680
689
689
687
686
680
659
656
662
677
673
668
683
691
664
670
669
665
660
657
655
651
650
638
613
586
574
561
518
455
390
329
259
201
177
158
137
118
113
124
144
174
208
251
299
360
417
446
463
481
504
541
563
579
590
599
605
598
603
612
620
626
618
612
623
651
668
663
654
650
646
642
645
662
665
651
656
677
660
664
650
633
636
659
667
649
610
595
594
558
505
452
385
277
58
73
90
115
164
220
270
299
329
360
406
455
499
531
548
557
569
580
587
581
588
595
599
591
597
609
619
623
627
633
638
646
658
663
642
628
674
658
637
634
653
649
615
577
562
548
472
356
271
66
87
105
131
161
184
210
247
309
363
393
417
443
479
498
516
536
569
587
584
570
576
585
599
612
625
633
636
636
635
633
631
673
658
636
614
600
585
558
508
428
302
70
71
91
129
158
181
204
231
271
315
365
421
455
481
503
522
536
534
548
572
597
612
614
603
608
624
640
655
626
582
555
536
480
371
77
93
104
123
164
214
245
269
301
342
376
398
425
467
509
536
548
548
562
593
616
620
601
563
504
425
315
188
83
101
115
130
153
192
234
277
314
359
384
404
427
471
506
513
499
373
227
60
78
98
124
156
185
207
227
263
298
312
77
89
98
108
121
111
149
185
226
268
283
274
244
211
75
127
213
299
362
405
445
480
485
459
436
420
397
368
342
315
265
232
210
78
126
194
283
393
495
553
573
586
600
590
566
560
572
562
532
515
499
476
434
397
377
357
318
270
230
210
128
197
289
377
450
518
577
612
622
624
633
633
624
619
626
618
605
596
596
591
576
557
539
522
505
486
456
421
401
384
363
319
278
258
105
194
294
384
463
526
569
586
601
622
632
635
640
657
662
659
649
641
630
620
611
617
628
619
605
591
594
604
589
572
561
563
544
505
482
468
458
438
408
362
305
268
95
163
263
365
460
524
571
603
626
638
646
656
664
662
656
654
667
670
666
660
653
645
641
643
650
637
621
610
617
623
611
600
594
605
599
591
586
586
587
584
574
549
508
484
467
447
405
360
323
281
58
136
254
368
462
524
571
595
607
623
644
659
665
672
683
690
682
659
655
658
660
661
664
671
676
673
663
650
640
633
632
632
630
620
611
607
607
609
613
626
631
625
615
606
600
591
581
576
576
553
502
469
471
480
466
426
384
355
48
108
190
321
443
530
573
600
626
633
626
627
643
656
656
658
666
681
677
666
657
657
651
648
654
677
679
658
649
653
658
655
649
655
662
662
656
646
638
634
638
656
654
632
622
619
628
622
615
621
639
634
620
607
606
603
589
570
556
542
526
509
492
478
464
445
63
145
265
394
506
576
601
604
622
653
665
653
641
647
655
658
658
658
656
654
655
665
659
643
631
639
658
654
631
630
652
658
655
651
658
666
670
674
675
669
665
666
668
659
650
651
662
654
645
642
642
642
644
649
651
643
633
628
624
622
621
613
603
597
606
597
585
182
315
441
548
607
628
634
635
638
653
674
677
662
657
659
668
677
675
666
658
659
660
649
630
618
616
621
626
627
634
644
648
647
648
653
655
654
657
664
672
674
671
663
656
658
675
676
665
656
654
653
646
640
642
647
649
653
659
659
649
640
631
622
615
610
606
605
392
502
568
610
642
649
655
654
655
651
655
667
672
672
670
673
678
678
668
658
650
643
632
620
612
607
605
606
612
615
619
625
632
639
645
648
646
646
651
659
665
666
664
661
661
663
662
657
652
652
654
653
653
655
656
655
657
666
673
666
654
645
641
636
630
627
634
568
616
619
623
635
642
654
664
662
646
630
637
659
675
675
667
651
632
615
604
603
607
607
603
600
598
594
588
583
585
595
605
608
609
615
622
628
633
637
642
647
652
658
660
657
655
654
656
655
654
654
658
669
678
675
658
655
665
675
672
668
671
683
685
672
668
674
630
639
638
639
650
669
675
664
641
622
632
645
650
650
642
621
591
566
558
558
559
550
539
529
522
516
510
509
524
558
577
580
576
583
591
598
604
608
612
612
613
617
628
641
649
651
653
659
663
663
665
674
682
677
661
664
681
682
674
668
684
697
692
686
685
686
656
663
665
675
684
680
661
645
638
646
640
615
604
611
606
578
547
521
490
452
418
393
369
344
329
326
342
386
432
459
484
512
538
558
566
570
578
584
587
581
587
598
612
622
628
634
644
656
660
659
660
664
666
667
671
677
677
666
658
658
664
669
675
693
691
664
674
675
669
661
660
657
646
635
622
605
587
576
562
518
445
376
319
264
217
199
184
164
131
119
146
187
216
244
290
352
414
456
476
492
510
528
546
564
579
592
589
594
601
608
614
622
629
632
622
625
646
664
664
657
654
652
644
639
644
648
653
663
673
663
667
656
635
630
652
662
637
599
590
598
561
494
431
352
247
66
77
81
104
154
215
269
304
334
364
402
434
472
520
552
559
566
578
591
586
582
592
601
604
595
604
630
640
637
634
639
644
645
648
650
637
635
677
662
634
621
632
635
609
571
557
534
450
323
70
93
117
135
158
193
215
242
279
342
396
424
449
478
502
515
527
548
572
586
583
591
601
611
616
619
628
637
638
633
632
633
635
674
652
628
605
594
579
544
487
397
74
81
84
107
150
179
202
228
270
313
345
391
439
468
492
517
541
556
550
563
581
600
613
612
602
608
631
644
625
584
553
525
460
347
227
78
100
120
144
186
234
263
286
319
362
387
409
437
481
518
542
549
556
574
604
617
607
605
562
498
415
299
176
67
88
107
124
141
163
200
243
289
333
373
395
419
451
491
506
506
489
364
223
69
90
112
138
164
187
212
241
281
303
321
72
89
106
120
135
126
160
203
246
272
265
240
219
163
239
308
364
414
452
462
458
450
439
422
387
368
349
321
278
252
235
92
146
222
330
432
508
549
570
580
574
568
571
579
567
549
536
530
516
479
440
424
407
379
326
283
263
243
96
141
220
317
402
478
544
593
617
622
623
623
623
620
618
615
610
606
605
605
595
578
564
554
546
534
511
476
456
435
410
360
317
295
278
79
145
227
306
399
490
550
578
585
604
623
632
637
648
657
657
651
647
645
635
627
627
640
631
614
600
611
628
616
598
586
591
579
546
518
496
476
450
423
391
338
296
71
115
198
293
388
466
541
589
614
624
630
639
647
654
654
654
659
667
670
670
666
661
660
664
668
658
632
624
633
639
626
605
601
613
622
616
605
593
584
590
595
574
525
498
481
460
412
368
334
303
104
193
296
384
461
525
574
604
614
621
641
659
666
668
674
678
664
649
649
654
657
659
673
690
690
680
668
663
660
654
642
633
627
623
622
625
629
628
625
624
636
631
616
599
588
586
583
578
556
512
489
492
493
465
424
404
382
71
127
241
369
477
530
571
606
629
628
616
617
642
654
654
654
664
675
672
657
648
645
646
653
678
682
664
657
659
679
678
659
655
661
669
668
661
654
653
653
652
649
643
635
628
623
620
618
630
647
640
623
611
608
603
587
571
562
562
539
502
486
474
461
431
39
102
198
309
423
529
589
604
613
641
659
644
620
621
638
645
644
644
649
656
663
667
663
654
648
653
665
659
635
634
653
659
654
649
653
674
680
680
675
669
669
669
663
655
652
657
661
656
649
649
652
653
651
650
648
639
627
622
622
621
615
602
592
598
608
599
582
131
248
373
484
566
615
641
640
636
647
664
660
636
625
633
643
655
660
660
658
659
662
659
648
635
632
633
633
632
635
640
641
632
638
660
666
661
660
662
664
665
664
659
652
651
667
673
665
657
656
657
651
644
647
651
653
654
659
658
644
630
622
623
623
620
616
612
339
454
539
594
631
643
650
651
648
649
653
654
650
648
646
648
653
655
651
648
644
640
633
624
616
608
608
612
617
620
625
628
633
642
654
655
642
644
649
654
657
660
663
662
657
657
660
656
647
645
647
648
649
655
663
666
669
677
681
671
653
651
653
652
631
629
634
528
597
618
623
628
625
633
646
652
645
635
635
650
663
661
649
626
610
602
598
598
600
599
593
589
591
594
594
590
594
607
616
623
627
633
634
632
634
639
644
649
655
660
663
659
655
654
651
644
642
642
644
651
660
665
664
664
672
678
676
673
680
689
688
667
663
676
617
640
642
630
629
643
656
654
642
631
634
640
640
637
624
602
585
573
560
547
547
543
532
520
517
527
525
521
541
573
590
590
600
610
614
613
613
617
620
623
625
628
634
645
653
652
648
648
652
653
652
653
657
654
649
657
670
674
672
675
685
691
689
689
690
690
646
665
663
661
663
663
657
646
639
635
623
603
592
590
589
579
554
512
463
433
411
394
371
352
343
343
362
413
454
476
503
539
570
583
582
588
595
599
599
597
599
604
614
626
633
636
641
652
661
664
660
651
644
643
653
665
669
668
667
667
666
670
691
710
696
663
666
666
658
652
655
651
635
611
596
592
580
560
536
494
425
351
289
241
213
202
194
170
134
125
164
221
252
276
322
392
451
478
497
517
534
549
561
572
584
594
587
595
607
616
617
622
636
647
644
639
642
648
652
654
657
661
658
653
653
659
677
687
684
650
651
652
637
627
638
639
616
584
578
583
545
473
392
303
82
92
98
130
187
247
293
326
359
400
425
453
482
523
552
559
569
582
595
586
583
597
610
616
607
611
632
641
639
639
645
650
651
653
657
660
658
660
669
660
633
611
610
610
597
566
545
503
415
80
102
126
150
179
209
232
260
297
350
400
432
462
488
507
519
528
545
564
579
589
598
609
619
624
619
626
634
637
627
631
637
639
634
611
597
586
567
519
443
344
228
83
94
120
158
182
207
249
294
331
358
400
428
453
479
521
546
561
560
575
588
601
609
606
598
607
619
628
618
608
583
548
497
407
290
86
110
131
156
194
229
253
280
326
367
392
416
453
494
517
534
547
560
580
597
589
576
593
554
477
371
247
70
88
106
126
145
170
211
256
297
334
362
390
418
462
480
484
494
458
331
195
75
99
120
136
153
174
211
239
260
287
323
66
81
95
112
143
159
210
238
237
221
214
167
226
295
358
412
438
451
456
454
431
391
374
365
353
319
278
258
102
153
244
352
440
502
541
563
571
581
588
585
570
550
538
536
531
508
471
453
438
418
371
331
310
279
100
156
241
332
420
502
569
608
615
613
618
623
616
601
603
606
607
604
603
598
587
577
571
568
560
544
522
484
453
430
394
357
328
297
109
160
221
315
422
508
553
572
593
615
623
624
631
639
637
634
638
653
648
631
629
631
629
621
612
617
632
628
612
594
586
588
574
549
519
475
439
418
396
359
317
83
136
219
299
385
480
554
591
604
608
619
626
636
642
644
646
654
666
673
675
670
665
665
665
659
651
647
648
647
634
620
611
619
632
637
621
590
572
581
592
578
541
519
500
457
398
368
341
314
78
143
220
295
377
462
536
586
602
600
619
644
650
648
656
667
667
649
648
656
662
665
670
685
685
683
679
681
683
675
648
639
638
639
643
653
655
641
619
622
643
636
610
598
599
601
590
576
556
529
505
494
482
448
400
383
371
77
155
282
389
460
520
583
618
621
606
601
630
651
651
640
647
670
675
662
648
651
655
663
672
676
670
664
666
684
686
665
644
648
669
670
670
673
673
663
653
654
665
646
620
617
626
629
631
647
640
623
607
602
594
576
558
551
555
536
492
458
444
430
405
69
134
212
312
436
534
581
600
626
642
624
600
604
630
637
628
629
640
653
660
664
666
668
670
673
671
664
648
650
654
656
649
641
648
665
672
668
661
661
665
664
660
658
662
662
657
654
654
654
654
653
651
646
639
629
617
612
612
611
606
596
586
592
606
598
575
81
171
291
396
488
566
619
637
632
635
638
629
609
605
613
617
622
631
642
648
647
651
655
656
653
648
642
637
638
645
646
631
630
639
660
669
663
657
653
650
649
650
651
649
652
661
665
665
664
665
663
658
653
654
654
650
646
647
645
633
620
616
626
637
634
624
612
257
366
466
550
601
625
638
640
635
638
642
639
629
622
617
615
617
623
629
633
630
625
621
617
613
607
605
609
618
625
626
629
636
649
663
658
643
645
652
652
649
650
657
661
657
656
658
655
652
652
656
657
658
665
672
672
671
676
678
670
649
648
660
659
641
632
628
443
529
584
613
625
618
619
626
633
638
638
637
637
635
631
621
608
598
595
596
598
595
588
580
574
577
587
592
593
600
610
619
628
638
648
644
629
629
645
648
650
655
662
668
666
662
657
649
644
644
646
646
648
655
666
671
675
679
682
680
678
680
682
681
663
660
664
588
622
640
632
619
622
632
636
634
632
631
628
623
617
608
594
582
574
559
543
536
531
518
499
503
523
530
533
556
576
589
592
611
629
631
619
617
619
623
629
635
641
646
654
660
655
647
646
652
656
652
647
642
647
657
667
671
670
673
680
685
684
682
685
690
690
641
657
655
645
640
640
639
637
631
619
604
589
578
571
560
550
529
485
427
399
383
373
349
339
342
354
378
427
466
485
512
552
586
600
600
603
604
607
612
616
617
617
622
632
642
642
643
654
666
673
667
649
642
647
655
662
668
675
683
685
673
677
701
715
697
647
644
644
642
639
639
633
615
589
572
568
552
520
481
436
379
312
245
197
170
152
130
133
173
233
274
300
348
412
466
495
519
540
556
567
578
588
597
593
589
599
620
627
617
619
640
656
657
649
645
647
649
654
662
673
678
675
673
681
701
705
686
627
621
632
636
631
625
613
595
570
555
540
493
416
331
81
100
121
154
205
252
297
340
385
414
440
467
493
517
537
555
572
586
593
583
581
596
611
618
617
618
624
628
630
636
647
656
659
662
671
678
678
675
649
645
630
610
600
594
583
556
508
442
350
96
118
146
187
212
235
263
306
338
378
422
462
483
497
511
526
541
556
572
585
594
601
606
608
612
619
628
629
626
628
635
640
643
645
615
595
590
578
541
476
383
273
81
96
123
150
173
202
250
293
320
356
392
412
427
464
511
534
546
559
575
588
597
604
606
595
598
602
606
598
598
587
573
527
436
325
216
89
111
134
162
189
208
224
265
317
352
381
422
466
492
509
523
537
554
573
579
558
547
573
520
418
289
172
71
83
98
118
138
170
215
261
290
311
337
365
408
445
454
450
469
399
267
74
95
113
118
124
154
197
216
226
250
307
65
72
69
87
124
147
208
282
351
396
418
432
434
414
378
358
358
356
336
297
273
162
255
346
420
484
534
564
578
582
574
561
541
528
525
525
517
498
476
455
431
394
365
338
295
100
157
236
335
434
519
572
593
603
615
619
602
584
587
602
600
597
594
589
586
584
578
568
570
563
540
491
452
432
409
377
342
105
140
206
311
416
491
534
573
602
612
611
615
618
613
606
621
643
642
631
618
610
611
616
618
614
622
627
613
592
575
574
572
556
525
474
426
396
373
351
314
103
147
205
276
370
465
532
564
579
594
610
620
628
632
633
637
647
664
668
663
654
650
649
650
652
654
653
646
637
628
622
619
626
628
613
583
565
571
576
559
539
517
492
437
382
358
339
113
159
211
279
365
449
522
563
574
592
615
632
632
638
650
657
645
644
652
659
659
662
666
673
676
677
679
683
678
655
648
648
654
659
664
659
634
611
619
640
629
601
592
603
605
589
571
555
534
496
470
448
423
372
336
102
194
283
352
431
515
571
591
590
595
619
638
642
639
641
650
653
648
644
651
658
661
664
668
670
671
673
676
677
666
646
644
663
667
672
681
683
665
654
662
672
645
611
609
625
626
624
634
626
608
590
579
581
566
546
528
516
499
458
416
393
374
349
94
138
212
314
420
496
546
581
601
596
590
603
628
631
621
625
633
638
637
639
651
666
677
680
667
663
663
666
666
661
658
651
644
649
663
660
648
651
665
666
665
669
674
669
654
652
651
648
641
636
632
625
620
615
612
609
602
599
596
588
576
568
579
567
544
51
106
201
294
380
463
539
581
596
601
605
600
600
609
617
609
603
610
629
631
627
627
637
648
654
653
639
634
640
653
657
647
649
659
666
667
666
663
647
643
645
650
656
658
666
672
674
675
677
678
670
661
657
653
647
639
633
632
629
624
620
620
622
634
638
623
606
165
257
356
452
527
567
589
600
607
617
628
628
621
614
605
599
600
606
614
619
618
613
608
605
604
602
599
599
609
619
625
629
639
661
669
657
647
653
660
659
654
655
663
670
672
671
669
669
672
678
680
678
677
677
674
665
658
662
666
660
649
644
648
651
646
632
617
326
414
491
545
584
599
602
602
606
623
635
633
620
607
601
601
603
600
593
592
600
593
580
565
561
567
575
581
586
595
602
606
613
629
644
640
623
625
650
656
655
656
665
675
678
674
659
657
657
661
665
662
659
662
670
675
675
675
677
676
671
665
662
660
655
650
648
526
568
599
613
612
613
613
612
613
617
614
601
588
583
588
583
568
552
538
525
515
505
492
484
489
510
522
535
557
577
576
575
594
620
626
611
610
612
618
625
633
642
650
656
656
650
647
653
662
667
662
646
645
649
670
675
669
664
667
671
668
662
662
668
673
676
619
637
640
636
627
621
618
614
606
593
575
560
551
539
511
482
456
422
375
348
334
331
315
313
327
351
378
426
467
487
509
543
575
597
605
602
594
599
609
618
623
621
621
627
635
640
645
656
667
670
660
647
650
659
665
663
661
669
678
678
669
673
686
684
675
645
629
623
627
632
628
622
607
584
561
540
522
494
449
392
336
296
249
120
122
139
167
218
269
312
360
410
456
492
529
549
559
570
585
602
601
587
585
603
619
625
612
614
624
637
642
644
646
648
649
651
658
669
676
677
680
683
686
680
660
613
594
611
631
628
610
587
562
535
502
457
398
322
64
94
129
174
205
237
287
342
391
416
435
470
498
511
519
540
566
582
585
574
574
587
598
606
612
617
616
613
614
625
637
646
653
659
663
664
664
663
658
627
625
606
590
571
546
503
435
345
79
97
133
179
202
219
255
299
325
350
401
446
465
477
495
517
535
549
564
578
583
585
580
585
595
607
618
623
621
618
620
638
644
644
599
576
569
543
484
398
297
193
69
88
113
133
152
190
239
269
297
336
373
393
409
447
484
502
517
535
556
572
583
595
602
593
590
590
594
598
605
582
562
534
459
345
235
83
104
129
157
181
186
197
237
282
311
351
401
443
463
478
497
516
532
548
558
542
533
536
450
318
189
72
78
90
104
121
157
202
230
252
268
292
330
368
400
412
421
440
315
179
59
72
82
86
95
129
169
183
182
211
264
60
44
55
90
127
202
276
329
352
366
371
365
337
328
328
335
327
297
261
158
235
310
395
472
520
535
537
535
531
520
510
505
508
509
499
480
441
405
385
369
337
288
88
143
234
328
417
488
540
577
600
601
585
578
582
591
595
593
585
577
573
585
576
560
556
552
528
480
454
430
405
365
323
76
104
183
295
386
450
509
564
593
605
610
610
605
601
609
628
631
627
608
586
586
610
620
612
607
605
598
588
576
564
552
538
512
475
416
362
332
309
99
121
162
238
339
431
486
515
552
588
609
620
629
631
631
634
642
650
646
637
631
629
630
636
643
644
637
629
624
621
617
610
602
592
578
564
563
549
532
509
481
437
388
356
335
141
183
247
324
401
469
516
541
570
599
618
623
632
638
638
637
639
641
641
641
644
656
665
663
658
659
662
659
652
649
647
647
647
638
615
602
608
623
613
597
584
586
583
569
556
535
496
450
420
396
372
325
124
179
233
309
399
468
509
534
556
582
604
623
637
637
630
617
615
625
637
642
641
642
651
667
672
665
658
657
654
647
646
652
656
659
670
667
656
649
650
651
631
608
603
611
608
613
616
603
581
560
551
553
544
516
476
450
425
398
369
331
296
100
145
204
281
360
433
492
528
536
550
580
603
608
612
627
639
627
600
600
624
649
659
658
653
653
661
669
669
666
664
658
638
637
652
655
641
643
658
665
667
667
667
663
655
649
642
632
621
613
609
604
598
602
610
605
594
583
582
567
547
531
518
498
477
124
201
266
331
403
471
513
541
551
561
577
603
614
599
592
605
622
617
606
613
622
629
635
639
634
626
630
652
661
664
667
669
658
657
661
663
646
637
643
660
663
666
674
682
683
681
681
679
666
652
645
639
629
623
622
620
616
613
626
621
613
608
603
592
580
94
160
236
322
401
452
495
529
555
579
594
600
603
606
602
589
590
596
599
602
610
614
609
591
592
597
600
591
593
607
618
626
635
654
658
648
647
652
658
660
660
662
667
674
682
681
676
676
685
694
693
685
677
667
654
641
634
637
643
648
647
640
633
631
629
621
609
214
289
362
430
485
525
550
562
571
590
605
602
583
569
564
571
587
583
572
568
583
581
560
542
546
559
565
565
571
583
591
585
589
604
625
627
616
620
646
656
651
645
655
667
672
661
651
656
664
669
670
667
662
659
660
658
655
653
657
662
656
643
636
636
639
640
637
422
471
515
551
574
588
588
579
576
578
569
544
523
524
537
539
518
490
481
473
462
452
448
454
467
481
496
518
546
569
567
555
567
596
610
602
594
599
604
607
613
625
638
640
627
626
634
652
657
659
658
644
638
649
667
667
652
649
650
649
640
635
641
650
654
659
565
585
598
604
603
593
583
567
556
540
516
492
481
467
429
377
348
327
304
271
263
271
271
275
293
328
356
404
452
481
496
521
551
578
588
583
575
581
592
604
612
613
608
606
610
622
634
643
651
655
643
633
639
659
665
652
648
648
649
648
650
656
657
652
649
612
606
599
603
607
600
580
553
525
500
471
438
399
347
283
106
127
150
182
237
296
348
390
431
474
506
527
540
551
577
596
591
575
579
594
606
612
599
601
606
612
616
621
630
639
643
645
646
648
651
654
658
659
647
634
631
629
583
590
608
604
569
526
489
450
400
341
121
165
191
218
262
319
368
392
410
447
484
493
494
518
556
571
569
563
568
575
583
592
600
606
605
603
608
617
622
625
633
641
636
623
630
637
633
597
593
574
546
507
457
394
313
67
85
112
160
179
189
222
272
299
322
369
415
436
452
470
502
522
539
552
562
567
560
558
571
584
596
604
608
611
600
597
616
637
637
564
533
508
461
384
289
195
75
98
116
129
159
203
235
265
303
338
361
382
415
438
455
472
493
516
537
555
571
580
572
573
576
583
592
605
550
508
448
350
239
63
89
117
140
156
158
169
196
230
254
298
343
378
397
418
451
467
477
501
516
513
508
462
348
210
70
79
88
99
125
158
175
190
207
243
271
294
325
359
374
384
46
52
60
77
102
124
136
147
173
203
30
38
51
135
200
244
266
279
285
288
277
275
278
288
284
265
135
202
286
375
432
453
460
465
469
473
474
473
470
472
468
449
401
363
348
335
299
207
283
366
445
511
547
560
564
566
570
577
587
590
575
556
562
578
566
540
531
522
491
456
438
419
378
328
96
182
259
317
390
478
543
579
596
606
612
611
614
620
623
621
603
579
577
605
618
608
597
587
579
584
580
558
530
507
490
455
387
316
87
131
213
301
360
402
462
530
575
604
627
642
638
627
631
634
633
620
618
618
618
619
625
632
628
619
612
615
608
595
580
577
572
557
539
519
494
462
407
351
314
103
141
198
268
337
395
440
478
527
572
590
605
622
635
635
624
622
621
622
624
639
654
648
623
621
642
656
651
633
625
618
613
608
602
594
588
596
602
587
565
541
531
528
513
473
423
383
350
318
132
185
261
330
378
418
452
486
521
563
601
615
608
589
587
606
625
626
614
616
634
654
659
644
627
627
639
643
642
640
636
635
638
638
634
629
623
616
610
603
594
584
591
604
599
576
549
529
511
497
483
457
409
360
337
317
125
159
212
285
358
406
432
453
484
511
530
557
598
624
614
584
575
600
629
636
628
629
634
643
652
653
651
649
642
623
622
640
646
636
634
641
650
653
647
640
637
636
632
623
614
607
603
603
598
590
591
597
589
570
548
531
515
489
459
430
398
376
122
170
211
259
318
381
429
451
464
490
524
541
538
550
575
594
596
596
605
611
611
614
620
627
617
614
633
654
658
654
647
629
628
644
650
637
629
636
656
658
657
661
667
667
664
661
659
648
638
633
626
615
612
622
616
600
594
610
606
580
559
542
524
515
144
197
257
306
358
407
450
485
501
506
516
535
541
533
541
549
552
555
580
605
601
571
570
594
605
591
580
596
611
617
621
627
629
628
629
633
638
643
648
653
657
661
667
670
659
660
666
677
672
664
654
641
624
619
618
618
618
628
640
633
611
600
597
593
591
190
239
289
344
398
443
473
485
501
508
500
485
481
483
491
512
514
499
495
514
525
509
493
508
536
547
542
551
571
585
581
576
586
608
615
614
615
632
636
635
627
634
641
645
633
632
641
649
646
642
642
642
641
639
633
626
626
631
645
643
629
616
611
622
632
633
301
345
386
426
472
500
505
495
487
480
463
433
412
414
427
431
413
387
382
378
370
355
360
387
412
428
445
478
521
553
564
551
553
582
602
605
593
593
592
590
590
599
614
612
596
600
627
639
628
625
630
632
633
638
644
640
634
635
638
631
615
615
632
638
645
651
458
482
500
510
518
509
496
475
456
435
405
376
361
344
306
260
240
182
200
209
221
242
280
311
360
414
452
476
500
528
555
563
558
558
568
578
587
595
599
600
588
590
610
620
620
623
627
628
618
623
643
648
643
634
628
624
619
631
642
638
636
642
536
532
526
522
516
491
452
416
389
358
321
122
142
186
248
306
355
400
430
452
475
500
525
548
566
564
563
575
587
593
595
594
592
592
595
599
604
610
621
632
636
631
624
623
629
635
631
609
607
619
623
542
533
530
519
477
417
365
317
268
90
132
164
194
222
264
315
342
364
399
433
451
464
494
530
545
549
554
558
564
571
581
589
594
587
593
603
609
605
603
609
615
601
586
595
614
607
534
514
483
441
387
325
251
99
135
151
150
173
222
263
288
325
365
392
415
437
458
490
510
525
533
529
526
536
553
571
579
578
578
580
580
579
588
606
608
486
440
395
335
260
83
101
112
127
152
190
221
249
272
303
333
356
373
392
415
437
455
476
500
517
520
522
532
540
546
552
564
459
404
326
230
90
106
115
121
131
149
168
198
237
268
284
303
337
375
387
387
412
442
440
430
443
346
233
75
87
102
113
117
122
148
185
202
206
233
276
291
287
49
62
77
86
92
113
132
137
183
258
317
347
358
362
370
392
414
412
396
392
397
382
342
310
295
278
237
318
390
446
482
506
515
522
531
550
553
534
517
530
547
534
504
489
472
437
413
400
378
331
179
252
355
442
499
535
565
588
595
599
602
602
598
581
572
575
599
610
599
584
572
562
572
568
537
496
468
440
393
320
128
184
260
333
425
497
548
591
621
619
605
609
622
620
603
601
611
611
607
610
620
623
614
606
607
596
581
566
565
549
518
487
462
437
392
322
154
205
254
299
345
404
466
513
551
588
617
620
604
603
607
612
615
621
636
630
604
601
625
647
643
620
597
587
584
594
599
585
566
565
579
572
526
476
454
453
430
373
322
147
200
237
269
300
342
389
442
496
538
559
560
566
588
610
611
595
598
618
637
639
624
608
609
623
638
637
628
619
614
616
620
619
613
599
588
594
599
579
557
562
577
564
526
492
469
443
406
383
357
318
159
216
263
293
311
330
360
399
446
501
549
570
560
552
574
604
611
599
604
614
625
633
635
631
623
612
610
619
635
640
636
633
631
632
632
623
607
609
622
618
608
602
598
595
601
591
577
560
546
531
508
470
443
420
394
352
309
283
153
188
237
283
307
323
347
372
394
414
446
484
512
533
555
575
582
574
578
595
611
610
603
616
640
642
620
601
601
611
627
631
627
625
629
636
638
636
636
639
640
637
633
632
628
623
623
618
607
600
607
597
571
554
551
547
525
484
442
416
416
142
177
224
274
313
338
350
353
367
391
406
413
430
445
448
462
500
543
549
525
525
558
587
587
574
586
601
607
600
599
602
608
611
612
615
622
629
633
636
640
643
644
631
627
629
640
638
633
628
618
607
606
608
607
601
597
608
602
581
555
540
536
541
177
211
255
303
336
350
357
357
345
337
343
354
363
375
382
380
378
395
414
414
410
430
468
489
505
523
548
567
578
582
588
598
609
614
616
616
616
612
609
612
616
616
613
612
618
622
612
607
611
624
625
618
610
604
605
619
631
627
614
599
591
598
611
607
218
252
288
327
356
364
359
348
335
315
288
276
274
271
269
265
247
245
255
289
315
341
369
414
465
509
536
548
554
570
596
608
603
591
584
581
582
587
592
591
584
591
619
623
600
589
605
626
630
628
623
619
619
632
637
621
605
607
624
629
634
633
315
338
355
360
367
368
360
341
317
293
266
242
158
179
215
253
295
345
393
429
463
496
518
524
525
536
552
564
572
579
585
589
579
580
597
606
598
599
607
617
616
616
623
629
630
627
621
607
604
619
629
625
622
634
644
409
403
386
381
377
356
314
277
251
104
129
174
238
300
347
367
375
397
438
480
499
510
518
532
555
564
558
565
574
579
574
580
588
592
593
597
611
615
604
592
593
607
609
597
583
588
610
616
436
413
397
376
333
277
222
90
130
158
179
199
237
277
301
326
354
380
405
441
470
484
496
509
520
530
544
559
566
556
549
561
572
575
567
570
575
577
561
554
565
573
571
415
386
346
296
244
116
112
127
166
210
236
259
286
322
353
371
387
416
451
468
472
460
466
479
504
518
525
518
518
522
529
536
539
540
541
353
303
249
99
89
103
141
166
182
195
222
258
279
294
309
336
354
369
389
410
423
420
424
447
465
461
453
466
321
269
79
84
90
106
127
156
174
184
193
211
246
271
274
277
297
319
320
307
327
86
87
79
83
97
125
132
129
141
171
181
175
176
58
79
92
92
251
241
252
286
322
322
293
285
289
285
273
188
245
308
363
396
408
419
434
456
460
442
438
453
468
462
439
420
397
364
348
333
307
229
303
361
411
456
489
508
525
538
537
531
526
527
541
559
564
557
546
533
530
531
515
478
433
397
354
288
368
430
486
527
535
529
547
579
583
565
561
576
582
583
584
593
600
598
591
581
568
553
540
531
497
439
397
375
353
253
319
381
440
497
542
556
545
553
576
588
590
593
600
604
594
596
604
624
623
603
578
568
574
591
595
570
536
519
526
505
447
388
370
358
312
291
339
397
452
483
501
531
562
574
565
572
594
606
609
608
609
613
619
627
629
616
606
604
615
622
619
607
589
572
565
562
538
515
513
513
486
433
393
367
338
292
186
304
349
403
456
477
474
494
537
561
564
571
588
603
613
619
621
613
605
613
630
637
637
637
638
632
622
618
611
592
584
595
603
593
581
568
566
562
541
515
472
447
424
398
357
318
301
210
213
306
337
367
406
448
469
478
492
511
540
573
588
588
602
619
618
592
576
595
621
627
625
624
626
625
621
620
619
616
615
615
615
611
607
603
601
606
596
578
561
550
536
512
467
442
428
420
381
328
295
291
215
226
297
308
330
365
406
424
421
436
476
526
552
554
563
577
585
580
583
591
602
603
602
605
608
610
613
615
620
626
626
612
598
596
608
608
609
607
600
589
580
582
576
560
541
528
518
503
481
463
448
437
253
261
273
287
302
323
355
390
428
463
492
518
547
571
583
580
589
601
610
606
590
588
592
596
599
602
604
603
600
594
583
579
587
609
613
596
580
574
585
594
591
579
564
547
537
544
549
528
155
180
207
232
273
323
376
425
464
505
525
531
550
579
587
567
553
559
567
571
571
574
580
594
608
602
572
560
582
613
621
606
587
583
595
612
610
587
573
572
580
580
578
562
528
145
182
213
249
294
344
387
422
445
459
466
477
497
522
531
537
544
554
558
562
570
576
567
561
571
591
595
590
587
592
597
597
589
569
563
576
577
573
569
575
572
80
102
154
221
268
286
288
307
351
396
416
419
430
459
488
498
490
500
521
531
527
532
544
550
550
551
553
553
540
538
541
546
547
533
529
530
549
556
131
135
160
201
221
237
254
277
315
349
366
381
402
423
437
449
465
482
488
476
478
484
489
488
488
500
504
492
488
488
490
489
487
90
110
145
167
181
195
228
262
277
288
307
348
367
360
352
364
390
400
407
415
420
420
418
430
448
445
422
420
96
115
122
123
138
166
191
202
212
233
255
268
281
293
301
302
302
324
342
339
324
331
73
99
113
118
109
118
140
159
166
170
173
180
187
188
186
202
78
77
81
86
90
93
102
285
305
319
322
324
329
336
344
345
338
313
290
278
263
306
337
361
395
417
417
415
419
429
441
454
462
463
457
450
446
436
416
375
333
279
335
378
392
398
433
477
494
485
478
489
500
510
515
523
539
542
534
517
500
485
469
444
393
333
295
353
408
437
439
453
483
512
524
522
529
539
549
554
559
566
569
554
541
535
547
558
550
517
470
441
417
387
329
286
305
347
378
415
459
487
491
500
529
548
555
561
581
593
592
588
586
582
576
578
597
603
590
571
549
526
503
479
456
436
421
399
356
302
297
332
336
361
414
465
487
497
524
548
561
574
589
596
589
594
611
615
610
610
615
611
595
588
578
560
541
545
559
548
516
492
473
451
422
390
343
315
294
288
308
324
356
400
439
486
518
533
547
564
575
563
556
582
613
616
601
600
605
601
593
589
588
582
576
581
583
574
562
551
544
536
518
492
463
440
424
399
350
302
286
288
243
270
293
311
347
409
463
485
494
512
529
539
547
560
573
578
578
581
583
584
583
584
586
590
593
580
561
556
569
569
565
558
550
533
512
502
497
476
441
404
382
371
363
348
323
296
190
212
236
270
320
366
398
428
462
507
526
520
521
546
567
560
545
547
554
558
559
574
583
576
557
552
550
547
548
565
567
543
514
507
515
513
495
477
456
435
424
433
431
391
340
138
172
219
267
310
353
404
430
431
447
487
504
488
477
496
514
517
514
527
550
556
551
545
529
525
533
556
559
536
512
509
524
531
518
502
487
476
468
464
460
426
382
136
162
191
234
277
307
334
356
365
374
389
421
433
441
452
470
485
491
498
503
501
499
504
511
513
506
500
502
506
505
494
474
467
474
471
461
451
444
438
131
174
195
202
215
245
276
293
299
311
337
365
377
380
395
420
429
432
433
437
443
449
454
453
446
439
436
435
431
427
423
418
414
422
432
133
145
158
176
203
230
245
260
281
303
317
328
338
346
351
357
368
376
365
357
370
386
384
368
369
371
370
358
356
104
114
138
159
173
184
197
227
237
229
225
251
280
285
275
282
302
302
292
296
316
314
288
275
94
116
123
126
133
153
165
173
181
189
193
194
197
212
216
206
205
96
95
96
95
94
97
103
112
286
293
299
308
326
329
327
323
318
309
291
284
328
356
361
353
356
368
384
395
406
425
430
422
401
387
372
348
314
307
315
340
376
404
413
409
420
437
450
454
460
465
462
456
455
464
459
433
389
351
319
321
349
356
370
410
442
450
453
477
504
501
484
485
491
496
499
510
508
485
461
441
421
388
356
339
321
294
267
326
356
371
402
436
448
462
493
520
517
510
518
526
525
516
519
515
503
494
487
474
455
450
460
441
393
356
330
299
266
212
257
302
349
387
408
424
448
475
488
489
505
532
538
524
516
518
517
514
511
506
496
489
498
500
483
461
446
429
404
375
346
317
293
278
187
216
268
325
354
374
397
423
441
455
473
489
496
502
507
507
506
507
504
499
500
505
503
485
477
485
477
461
444
428
407
384
368
357
339
305
265
232
206
242
278
308
338
376
399
401
410
434
461
463
450
455
463
464
463
479
498
491
467
462
472
464
450
452
451
426
399
387
385
370
351
334
313
282
270
283
279
238
190
201
228
269
295
296
310
346
368
360
354
375
396
400
403
428
454
456
440
437
435
432
427
435
430
407
387
385
390
380
366
357
351
334
314
309
303
267
223
165
188
210
229
240
240
258
285
296
305
316
335
356
367
375
382
387
387
384
380
373
365
360
361
367
360
341
331
326
331
324
311
295
282
274
161
171
183
195
211
228
244
260
276
289
297
300
297
294
292
297
314
316
309
304
300
291
283
283
284
279
271
267
280
138
152
168
181
194
204
208
207
203
220
249
257
241
233
246
256
249
230
227
234
230
222
216
117
123
154
180
179
164
167
187
190
175
172
183
189
173
153
300
307
314
323
330
330
329
329
301
317
347
351
333
335
353
367
367
365
353
322
293
284
293
304
338
373
377
362
365
381
385
372
366
360
351
344
348
345
331
317
312
291
259
289
329
350
358
372
384
390
389
379
376
375
382
381
375
358
353
361
357
336
316
302
287
284
300
316
340
352
358
366
374
375
376
378
376
359
350
355
367
359
348
346
333
311
289
268
249
232
230
249
265
276
288
310
318
320
323
327
326
323
331
351
353
338
332
330
319
303
294
291
274
256
245
233
217
220
224
229
239
248
255
265
289
308
307
295
293
296
292
284
280
273
260
249
246
243
218
202
177
189
203
216
227
234
240
245
249
246
235
221
215
211
218
223
211
185
