# Supplementary material for: Evaluating flow modulating treatment response in intracranial aneurysms using black-blood MRI in vitro
Source: Commun Med (Lond). 2026 Mar 27;6:170. doi: 10.1038/s43856-026-01413-z (PMC13031954; doi:10.1038/s43856-026-01413-z)
Supplement: Supplementary file 14 — Supplementary Data 11 [file 43856_2026_1413_MOESM14_ESM.zip › Data_Sup_Figure_5c/pump flow rate 0 mls/BB3/with derivo/25_BB3/3_agar_left_array.txt]

195
182
157
146
160
180
185
187
189
190
187
186
186
187
186
187
190
199
198
191
188
192
199
201
203
216
217
201
184
181
183
184
189
208
230
235
217
196
197
209
215
218
222
219
201
187
190
205
213
208
194
195
165
147
165
191
191
181
180
186
186
180
181
182
180
180
190
198
195
186
188
195
192
192
198
211
211
201
197
202
196
192
196
219
244
245
219
193
191
202
214
222
227
220
192
175
189
213
224
222
190
196
178
167
178
195
186
172
173
184
182
176
178
184
182
181
186
189
186
183
189
197
197
193
199
202
200
197
198
208
212
205
202
217
241
241
214
190
189
204
219
225
225
214
194
189
199
220
229
228
180
186
185
183
187
190
182
169
169
178
178
175
179
184
185
181
183
182
179
178
190
206
206
201
199
200
196
190
197
214
223
218
207
211
231
232
210
187
190
210
221
222
222
210
206
210
216
219
220
224
167
178
185
187
186
187
186
179
173
174
181
180
182
184
184
182
181
182
180
180
192
210
221
212
199
194
198
198
202
214
222
222
213
212
224
228
211
191
194
210
221
220
217
210
208
217
224
219
213
216
163
174
187
188
183
188
195
189
177
176
184
191
190
183
182
182
184
187
187
186
195
210
220
215
204
204
207
210
210
212
216
218
218
219
222
224
213
203
206
216
215
220
222
214
204
210
216
215
205
210
167
181
197
196
183
189
203
197
184
181
191
198
195
186
182
181
187
196
199
197
199
204
207
207
208
211
214
213
209
208
210
214
219
223
223
219
215
216
224
221
215
217
227
217
200
202
208
204
199
210
176
194
213
208
185
182
194
195
186
184
189
194
198
193
184
182
189
200
207
207
201
196
193
198
210
216
215
204
202
201
205
213
219
222
217
207
207
224
240
233
211
209
219
213
204
206
205
188
190
214
192
204
217
208
181
171
181
186
187
185
180
181
192
197
192
184
185
196
204
208
198
188
183
192
206
211
208
200
194
195
200
211
218
218
205
195
203
228
242
227
200
193
204
207
217
226
208
179
183
219
204
202
204
196
174
166
175
182
186
185
179
181
188
195
195
191
187
190
197
202
194
186
188
196
201
201
201
201
199
191
193
206
220
212
197
194
211
230
228
209
187
181
187
206
232
245
220
185
186
222
198
190
186
182
172
172
181
184
184
187
191
193
196
199
201
199
194
188
192
196
192
192
198
204
199
194
196
206
207
196
192
207
218
210
196
202
223
230
208
189
183
183
187
206
237
249
226
199
197
220
188
180
175
173
173
178
188
189
190
194
202
208
207
204
203
204
201
196
193
194
194
196
200
204
202
195
196
205
209
206
203
206
213
207
200
213
229
224
199
187
192
198
200
211
231
234
222
209
212
222
181
177
172
173
177
184
191
198
200
201
201
203
206
206
204
199
199
201
199
197
197
195
193
194
199
201
196
196
205
213
215
209
206
204
207
212
214
208
196
197
211
218
215
212
212
210
206
209
224
230
187
185
174
175
181
186
192
205
209
197
179
180
196
204
202
192
195
201
200
197
199
198
181
178
199
211
199
186
193
214
225
210
199
202
209
205
191
187
192
207
227
233
225
208
198
193
192
206
230
233
193
192
179
176
186
192
198
206
208
189
165
167
186
202
201
192
193
196
191
189
202
205
182
173
198
217
204
183
185
212
224
208
195
203
211
201
182
177
188
207
227
232
223
205
190
185
186
205
233
233
191
194
182
180
192
201
204
202
195
178
167
175
188
198
198
195
195
191
178
179
201
210
192
185
203
216
204
186
193
211
213
200
197
205
216
213
198
187
192
206
215
216
211
201
194
189
190
206
226
220
181
189
189
187
194
205
205
192
176
172
179
189
198
200
200
199
196
187
173
174
196
207
202
201
215
216
200
194
203
214
204
193
197
213
221
224
219
209
211
217
213
200
193
200
203
200
195
199
211
210
180
186
192
191
191
194
196
185
172
171
182
192
198
203
206
202
192
183
176
176
185
195
200
211
220
211
195
192
206
210
196
187
198
214
221
226
225
222
226
231
214
188
182
199
216
210
192
190
198
210
185
187
189
187
180
180
182
183
180
177
178
184
191
207
217
206
185
179
183
181
182
183
196
210
211
202
191
190
197
199
193
190
195
212
218
220
217
216
226
230
215
188
185
204
220
217
194
185
196
220
187
180
182
182
176
173
178
187
189
186
180
179
187
208
220
204
179
176
186
190
182
184
197
201
197
193
189
183
184
193
195
192
194
206
216
213
202
202
211
212
209
197
200
213
224
219
202
195
207
225
184
174
180
185
184
182
187
192
194
193
189
186
189
201
205
193
176
175
189
193
193
195
196
190
185
186
188
180
182
199
204
197
196
205
213
209
198
198
198
196
199
207
215
222
228
222
214
210
212
217
178
174
186
196
195
196
199
200
195
194
194
193
194
193
187
178
174
182
193
197
197
196
192
180
177
181
180
178
190
209
213
204
199
206
208
206
206
206
198
189
195
211
225
227
222
218
219
217
207
203
182
184
197
204
199
199
203
202
196
189
186
188
194
189
175
169
173
187
192
193
191
186
181
178
178
178
180
184
197
209
208
205
206
206
204
205
215
219
207
197
199
212
220
217
208
207
214
218
204
199
187
194
203
207
198
194
196
203
200
184
172
175
191
192
176
171
179
187
191
185
179
177
179
182
182
180
181
193
201
199
194
197
207
208
201
202
212
216
212
207
206
210
213
207
196
197
207
215
209
207
191
195
197
198
196
187
189
194
197
187
174
171
188
196
187
180
185
190
186
175
171
180
193
199
190
182
188
201
202
187
183
190
199
202
204
206
206
205
210
214
209
205
205
201
197
200
210
215
219
225
191
186
187
190
191
188
184
184
190
192
187
184
191
195
192
188
192
194
189
174
174
193
212
209
194
186
192
201
199
192
187
185
182
189
205
213
203
197
203
214
207
196
199
205
210
216
220
221
223
235
188
182
182
188
194
193
185
180
186
195
201
200
197
194
189
187
194
200
193
179
184
201
215
208
198
189
188
191
200
212
211
188
165
174
204
221
213
202
207
209
198
189
199
212
223
230
231
227
226
229
187
179
182
190
197
195
188
181
183
198
206
206
201
197
186
184
192
202
195
183
185
201
206
202
198
193
183
185
202
224
224
196
168
174
206
229
229
220
215
208
196
192
204
220
221
225
229
232
228
220
189
179
184
193
195
190
188
183
189
199
201
201
201
200
188
184
190
197
192
184
187
194
196
195
195
191
182
185
206
223
220
198
185
191
216
236
238
229
218
212
206
204
211
215
209
205
217
234
233
209
181
172
183
194
189
174
174
182
196
199
192
190
193
197
191
184
187
190
191
189
192
193
194
194
191
186
186
197
208
208
206
202
198
207
227
233
230
218
216
218
219
215
211
212
204
200
216
236
234
206
169
164
182
193
177
156
157
179
196
197
183
175
184
191
193
190
188
191
196
197
197
196
199
198
186
187
198
210
206
193
195
203
204
208
224
226
214
204
205
218
224
214
203
203
210
217
225
231
226
209
164
168
184
186
168
146
152
181
195
189
175
171
181
189
194
194
194
195
199
203
196
196
200
201
192
192
204
208
194
185
194
204
202
196
205
210
206
201
201
209
213
203
191
194
216
237
234
217
210
215
172
180
188
186
165
152
166
192
198
183
172
174
184
189
193
196
197
197
198
198
193
193
200
204
201
203
205
199
184
182
198
211
204
186
185
192
206
208
202
199
199
196
187
187
215
244
230
198
194
219
182
186
190
185
174
176
191
210
206
188
180
185
187
188
191
193
193
191
191
190
190
192
198
205
210
209
204
191
186
190
206
215
211
192
179
181
200
211
203
193
196
200
192
191
214
235
219
188
191
220
188
185
182
180
184
197
214
219
214
199
194
190
187
187
190
192
190
187
189
192
192
191
192
204
211
212
199
194
198
202
205
208
214
204
188
177
186
198
198
196
204
206
198
195
209
223
213
195
201
216
185
181
167
169
186
207
215
214
209
202
197
190
181
187
201
202
190
187
198
201
195
184
185
200
212
212
202
202
210
209
196
190
204
212
199
178
175
186
196
202
206
208
197
196
205
213
212
211
211
209
182
179
160
161
185
204
204
199
196
193
191
188
184
197
213
208
193
190
206
208
189
172
178
201
215
212
205
207
216
209
186
178
195
211
211
191
183
194
207
210
210
206
197
199
202
206
213
219
218
199
181
182
167
167
187
196
187
184
185
182
190
197
198
208
214
208
190
186
201
204
181
162
175
207
220
210
202
207
214
203
179
175
190
207
212
205
205
215
223
222
213
202
199
200
201
203
208
221
217
196
176
186
186
189
195
187
176
180
181
173
187
207
212
207
198
194
185
180
190
196
177
159
181
214
220
200
191
204
206
192
178
181
192
198
203
212
222
231
232
226
214
205
202
205
205
202
203
214
215
202
175
189
202
211
204
185
176
183
183
171
181
210
217
197
177
179
183
182
187
195
182
168
187
214
210
184
180
199
204
192
182
189
192
192
195
204
219
226
224
219
212
205
203
206
207
202
200
210
219
217
182
185
200
214
209
187
184
193
190
171
178
204
211
187
167
171
185
190
195
205
194
181
191
211
202
179
178
201
208
196
189
193
194
193
194
196
203
210
210
206
202
200
199
202
203
198
194
208
231
236
197
181
185
205
207
194
188
192
190
177
179
192
196
183
170
173
184
190
202
213
204
192
196
206
201
184
183
201
212
206
195
195
198
202
203
192
188
204
209
201
193
194
196
197
194
188
188
208
238
248
204
177
174
195
202
192
182
183
186
188
187
187
185
182
179
178
179
183
196
208
205
203
204
207
205
194
191
197
204
206
201
197
202
216
218
196
188
208
222
204
189
190
200
197
189
185
192
213
237
241
197
178
176
190
196
186
172
173
185
196
194
189
180
180
183
185
179
177
183
197
203
205
208
209
206
202
195
187
191
200
203
194
198
219
222
202
193
212
228
207
188
191
204
204
194
193
204
219
229
223
182
180
185
194
191
178
168
173
187
197
196
191
186
184
192
199
195
183
180
186
199
206
205
203
204
207
197
182
184
198
203
189
185
202
214
204
195
209
220
205
188
191
205
208
203
207
216
220
222
213
175
182
191
200
188
175
173
188
194
192
190
196
195
192
197
211
214
201
183
187
198
202
196
196
201
205
201
189
191
202
203
187
174
185
203
204
196
198
202
201
194
194
200
210
212
215
217
217
218
212
170
177
194
204
191
176
179
198
201
190
186
198
205
194
191
205
216
207
190
188
197
197
191
188
198
203
202
200
199
202
202
191
180
185
200
204
198
197
200
204
205
204
205
213
217
215
211
210
212
214
177
182
200
211
196
180
183
201
204
194
192
202
204
190
178
188
200
204
192
185
188
193
191
191
195
201
205
207
202
199
201
200
197
197
203
208
207
206
209
211
214
214
215
219
219
214
203
199
202
211
192
193
208
214
196
184
185
195
196
196
196
201
197
182
169
170
185
200
193
180
177
187
194
195
196
202
209
210
199
195
202
207
206
199
203
208
215
217
216
216
216
220
224
224
222
216
206
196
192
204
202
205
214
211
197
191
191
193
190
190
190
190
188
184
173
171
185
205
202
178
170
184
202
204
202
206
217
215
199
195
204
209
201
190
192
204
213
215
212
207
205
212
221
224
225
225
218
203
193
200
170
163
165
177
189
196
197
193
191
190
182
175
185
198
199
191
190
192
191
190
197
211
215
204
198
208
226
228
216
200
192
187
193
215
234
224
197
182
193
210
214
209
212
219
212
194
198
227
254
246
178
183
180
175
178
189
191
186
189
193
183
169
177
195
198
189
187
187
185
184
190
200
201
197
200
219
223
222
212
207
200
190
187
209
232
224
199
191
202
214
214
213
220
223
214
193
188
208
235
241
176
187
181
171
174
181
180
176
183
197
186
167
170
190
195
187
184
184
182
179
186
196
198
198
205
217
216
200
197
206
210
200
190
199
216
214
201
205
221
226
216
217
227
230
220
202
190
194
215
225
169
175
173
172
175
179
176
172
178
192
190
174
170
182
191
190
187
185
184
183
185
195
202
201
202
207
203
193
184
199
215
213
198
200
205
206
207
220
232
230
216
213
225
228
222
214
204
199
208
213
167
163
167
175
184
189
184
176
175
185
192
188
180
181
190
196
199
197
189
189
194
203
203
194
184
193
200
198
189
193
210
215
214
211
211
212
219
232
235
221
206
207
218
219
212
211
216
223
226
223
167
159
170
182
187
191
191
184
179
183
193
199
193
185
188
206
212
205
190
189
197
205
201
184
171
178
204
211
202
192
198
215
221
222
221
220
229
240
235
217
202
208
212
211
201
203
221
240
244
235
170
172
186
191
189
187
194
196
188
186
191
203
207
196
192
202
217
212
194
186
194
202
201
185
170
173
197
213
208
194
196
210
223
226
224
223
226
240
238
219
206
208
211
206
196
200
219
239
244
240
175
185
200
197
179
175
186
201
202
191
182
191
208
206
192
194
209
208
195
182
183
194
205
200
183
176
182
202
203
201
202
210
216
219
216
210
212
232
238
228
212
207
210
206
200
204
209
214
220
226
179
198
202
191
169
163
179
194
204
191
175
178
199
205
193
186
198
202
194
180
176
183
205
211
198
175
170
184
200
203
208
210
209
207
204
196
199
215
232
230
218
209
207
207
208
209
204
195
197
212
190
203
198
179
164
163
174
183
189
188
177
177
189
196
193
193
193
191
185
180
177
182
203
217
206
180
170
183
203
207
208
209
207
201
193
192
195
206
215
219
218
211
207
211
217
219
209
201
197
203
196
200
192
179
173
175
176
174
175
188
191
192
193
195
198
204
202
185
174
180
186
192
202
213
209
193
181
195
208
208
206
207
208
200
190
193
204
204
198
203
213
215
208
211
221
223
223
224
217
210
199
199
193
187
186
188
185
172
174
192
209
211
209
199
200
207
205
184
172
185
199
201
202
212
216
202
193
207
222
217
206
205
209
206
195
196
203
202
194
198
209
212
208
206
217
223
233
240
235
220
195
194
191
191
194
197
194
191
194
202
208
211
212
209
195
194
195
186
183
197
210
205
200
209
219
208
194
207
230
231
211
200
207
215
213
198
193
193
197
201
207
212
209
208
209
212
220
228
230
225
190
191
183
185
192
200
205
211
214
205
189
191
207
210
193
182
183
189
194
205
209
203
195
204
215
206
188
196
229
237
217
195
203
230
233
202
173
178
196
204
207
211
213
209
204
200
198
203
214
220
190
190
175
172
186
203
211
220
220
200
176
170
190
204
196
185
183
188
199
204
205
201
194
199
210
201
187
193
216
226
211
192
201
230
239
206
171
172
195
205
209
213
217
214
206
197
188
189
206
220
188
192
176
168
183
204
209
207
201
193
181
173
177
191
199
198
193
190
190
195
200
202
200
201
203
200
194
195
201
207
200
194
201
219
226
210
188
189
201
211
212
214
215
213
213
210
200
201
211
218
187
195
187
179
187
202
198
181
173
186
196
190
176
181
200
209
199
186
179
186
196
205
204
202
203
207
207
200
193
194
194
199
205
205
209
208
208
209
211
215
219
215
205
207
219
222
220
218
216
216
193
200
200
190
187
186
181
167
165
182
202
196
182
186
206
209
192
177
172
182
194
201
202
199
202
215
216
202
190
192
197
204
204
198
198
205
217
220
221
223
225
214
199
200
216
223
226
223
215
210
198
200
201
198
181
168
164
167
172
183
195
196
193
201
215
208
181
167
171
182
196
201
197
194
202
216
214
195
187
197
203
203
205
202
202
206
214
219
220
220
221
214
203
199
206
217
218
217
210
206
195
185
188
191
177
161
164
181
188
188
190
194
200
216
224
206
176
166
173
188
200
207
199
191
198
211
207
187
184
198
206
204
207
210
208
206
210
216
214
210
211
214
210
201
204
213
217
213
209
211
183
167
174
188
185
179
185
195
198
193
194
197
200
210
218
202
179
173
178
192
207
215
208
199
201
207
199
180
180
199
205
206
210
212
210
207
212
219
210
197
202
216
215
206
214
223
223
216
217
220
171
158
171
189
196
202
210
210
200
197
197
196
194
197
203
196
181
180
186
195
208
213
211
209
208
206
192
176
178
195
204
208
211
209
203
206
220
224
207
194
202
215
217
215
222
234
231
226
226
228
170
168
182
193
203
220
227
212
195
192
195
191
181
185
191
188
179
183
195
199
199
201
204
207
207
202
188
181
186
193
198
204
209
206
198
206
222
220
207
201
205
211
214
219
225
226
226
229
233
232
179
183
191
196
201
219
226
209
191
189
189
183
173
179
189
186
176
183
197
196
187
183
193
203
202
192
187
192
199
199
197
200
206
203
201
206
212
211
210
210
207
203
213
223
220
206
210
227
237
230
185
187
191
194
197
209
213
200
188
189
188
178
171
176
191
190
183
187
197
194
182
181
193
199
191
186
188
199
207
206
197
192
198
202
205
207
205
204
213
217
201
196
214
228
211
191
203
232
241
224
185
181
186
192
194
197
198
193
188
190
192
184
171
174
188
194
195
199
199
189
188
194
201
198
186
181
186
198
213
214
199
188
188
196
205
206
203
204
216
214
193
192
216
227
207
194
213
238
236
212
180
174
184
195
192
190
191
190
190
192
195
191
177
176
184
196
206
210
198
185
192
204
208
200
193
188
185
194
212
217
203
183
176
185
197
202
206
211
214
206
187
191
215
219
204
204
228
245
230
202
181
178
189
197
188
180
183
190
193
192
197
196
189
184
185
195
207
204
187
180
192
207
208
205
203
195
185
194
211
218
201
182
177
184
190
197
207
213
213
203
194
203
218
216
201
204
228
245
228
196
188
189
197
197
179
170
178
188
195
197
198
197
196
193
192
195
196
184
170
172
191
207
213
214
212
198
192
201
213
210
199
190
192
191
189
194
201
205
207
207
208
211
215
214
199
193
213
235
230
197
190
196
202
194
173
162
173
187
197
200
197
195
196
199
195
194
186
170
166
175
191
205
221
223
209
193
195
209
212
200
195
204
209
202
189
187
191
195
206
216
217
214
211
212
202
190
199
225
230
205
182
190
196
188
172
163
171
186
196
195
187
186
190
196
197
195
188
178
178
188
192
203
224
225
201
186
196
210
208
193
193
207
216
210
197
188
189
192
204
215
214
205
203
207
205
196
199
220
227
215
173
180
184
183
174
171
178
192
191
177
171
177
186
193
197
203
203
195
195
196
191
195
216
220
197
181
188
203
202
188
186
198
211
212
207
198
197
200
202
202
201
201
201
203
204
202
203
212
216
221
169
173
184
184
180
178
186
196
186
169
167
179
187
192
201
217
220
210
200
195
188
189
204
209
199
185
185
190
191
187
182
184
200
214
215
209
208
210
202
194
194
205
210
209
206
205
203
199
207
228
171
177
190
191
189
189
199
203
193
178
180
188
189
190
206
226
228
210
191
186
183
186
193
199
200
197
193
188
195
200
192
184
196
215
220
213
212
214
205
197
201
219
224
221
217
210
201
193
207
229
179
183
196
197
193
194
207
215
205
194
194
196
188
188
205
223
221
202
184
181
185
189
191
195
202
208
200
196
203
218
209
194
200
212
216
205
204
205
205
204
208
225
230
231
229
220
205
198
209
225
189
189
192
193
188
193
211
223
217
198
194
191
187
189
204
210
206
195
186
183
186
190
196
200
207
214
205
197
210
230
221
199
199
212
210
195
193
197
200
200
204
216
221
227
230
227
215
212
214
217
193
189
188
185
182
187
207
229
223
192
177
183
192
199
206
197
188
186
186
185
179
183
197
211
219
213
198
190
207
228
218
200
201
212
209
195
195
199
201
191
192
202
206
211
217
223
225
225
214
209
190
189
187
185
179
175
192
224
224
187
169
183
206
215
208
192
175
173
181
184
174
168
190
218
225
206
182
182
202
215
207
199
205
214
214
204
206
210
205
191
190
198
200
201
204
215
227
227
212
200
186
190
189
192
182
170
178
210
217
185
175
193
217
220
211
198
182
166
171
185
173
158
175
211
220
194
169
176
197
200
198
201
208
211
212
214
220
218
211
203
203
207
207
204
203
208
221
223
211
200
187
193
196
203
191
174
177
199
205
184
183
203
215
212
209
210
196
172
176
195
183
156
160
193
207
185
169
180
194
195
198
207
209
202
201
209
216
216
215
216
220
222
217
214
208
204
206
218
217
207
194
187
191
203
203
192
190
196
192
183
191
204
204
199
203
216
206
181
186
206
197
169
166
189
200
190
182
192
199
198
203
209
205
197
197
203
207
206
209
223
227
226
222
218
207
188
188
212
231
223
200
180
181
197
212
211
200
192
184
183
191
194
189
190
203
212
200
183
188
207
205
188
185
198
206
205
200
197
201
206
209
206
199
201
204
205
200
200
204
215
224
223
217
212
196
171
173
208
238
233
196
175
174
195
213
211
195
182
182
191
191
188
184
193
207
207
187
168
175
198
205
204
203
208
213
216
208
191
195
210
212
200
197
213
225
213
199
202
204
202
210
216
214
208
189
169
174
208
236
232
186
177
178
193
203
196
179
176
186
198
197
191
187
197
208
206
184
160
160
184
205
211
209
205
209
219
204
179
181
205
207
191
191
217
237
221
203
206
204
189
191
206
213
210
196
182
186
209
226
222
182
184
187
193
191
177
168
173
191
201
202
199
198
199
202
206
195
171
161
179
205
211
200
191
200
211
200
176
180
203
203
185
182
214
238
224
204
208
204
186
178
191
211
217
211
200
199
211
221
215
183
189
189
190
182
170
168
179
190
197
203
209
207
195
190
201
206
195
178
187
202
204
190
182
195
208
202
191
192
203
201
185
184
212
234
223
203
202
201
191
177
181
203
223
224
210
200
210
221
214
184
183
185
190
184
174
175
183
189
193
201
211
207
191
176
187
205
206
194
192
195
195
186
186
200
212
212
209
206
203
199
194
201
222
235
224
201
199
202
202
192
189
203
223
224
211
200
209
218
211
181
173
183
198
196
184
181
180
181
187
198
209
205
187
170
173
193
206
198
188
186
191
192
194
201
209
220
222
212
199
199
209
218
232
236
226
207
201
207
210
209
209
218
222
218
207
202
204
205
202
177
171
188
202
200
194
187
176
169
175
192
202
197
186
174
170
183
200
195
180
177
190
200
198
199
205
220
221
204
194
202
215
221
223
224
220
215
210
209
210
215
226
235
229
216
211
209
204
188
189
180
183
195
198
197
197
197
182
164
165
179
186
188
187
186
181
185
200
195
178
175
198
208
200
194
200
216
216
200
195
203
206
203
201
205
212
214
213
208
202
205
223
240
230
215
215
221
208
185
187
163
179
208
220
211
197
191
188
190
191
180
174
181
194
195
194
196
195
196
200
204
204
201
196
180
172
184
211
228
217
203
200
213
230
226
207
196
203
213
215
218
216
215
215
210
203
218
243
251
212
167
187
211
210
192
181
182
183
189
198
191
178
177
188
194
195
193
190
188
190
196
198
198
198
193
186
188
211
226
217
203
195
204
216
215
200
196
209
224
225
224
224
225
224
220
212
207
221
235
223
167
184
196
191
177
174
178
182
191
205
203
187
175
179
191
192
189
188
188
190
190
193
198
205
209
203
198
200
211
209
199
189
192
194
193
191
202
224
235
228
223
227
236
236
229
217
198
193
211
217
163
168
172
176
179
181
180
182
191
204
207
193
176
173
182
189
189
191
195
196
192
192
192
201
208
207
198
194
196
196
192
188
186
185
184
185
207
235
237
221
211
216
233
237
231
216
194
187
206
216
165
158
157
172
188
193
187
182
187
197
205
196
182
178
184
196
198
200
201
201
198
189
180
181
190
198
200
194
189
185
186
188
191
193
193
193
211
233
228
204
193
202
219
227
225
213
202
206
224
228
175
162
156
169
191
196
186
178
182
191
196
194
189
189
194
206
209
206
200
196
197
192
174
164
170
185
199
198
187
183
182
188
196
204
205
204
209
225
220
196
186
195
207
214
217
216
217
232
250
246
180
173
162
165
179
188
184
180
183
188
188
191
203
206
206
207
209
207
194
189
193
195
185
172
169
180
197
202
193
186
185
188
196
212
217
207
206
214
211
195
191
198
205
209
212
216
227
246
259
252
176
180
165
159
162
172
178
186
191
188
179
186
209
217
204
199
201
202
193
186
185
195
204
200
188
186
191
196
197
196
195
193
197
215
225
211
201
205
206
203
202
210
212
210
209
211
218
233
239
234
169
178
167
154
156
167
180
191
196
188
172
179
203
214
196
187
189
192
189
183
180
192
214
216
206
190
188
192
199
205
205
199
199
213
225
214
198
198
205
210
216
221
220
216
208
203
204
215
218
213
168
181
173
161
161
171
181
185
189
183
172
175
190
198
193
190
189
186
183
182
181
185
205
217
211
196
192
194
199
208
208
204
202
210
216
212
198
196
202
217
234
234
230
219
208
197
201
214
217
206
173
187
184
178
178
179
177
174
175
178
179
179
182
187
192
200
200
184
174
179
184
186
192
202
204
201
197
198
201
203
205
206
207
203
201
202
199
194
203
222
243
241
227
217
208
199
211
233
237
219
181
191
193
192
191
189
180
169
171
179
182
183
182
183
189
204
206
185
172
183
192
192
192
197
203
204
201
205
206
200
200
204
206
195
190
193
198
198
205
221
234
231
217
208
205
205
223
253
255
233
182
186
191
195
195
191
186
182
182
181
182
183
184
185
184
195
200
188
182
191
195
194
193
203
208
204
200
210
214
211
200
201
201
199
195
191
193
200
208
212
216
210
207
207
204
204
220
241
244
230
178
178
181
185
188
190
192
195
193
184
170
174
188
191
184
186
190
192
193
195
191
186
193
207
209
198
191
207
220
218
202
195
201
214
216
201
189
197
208
207
196
197
204
210
208
205
205
207
212
218
178
175
171
171
178
185
192
199
197
181
167
165
179
190
192
190
192
193
197
195
180
178
193
206
201
188
189
205
212
210
202
201
205
226
231
208
189
198
208
202
191
194
211
221
220
213
201
187
189
211
184
180
170
165
174
185
188
186
184
180
174
167
167
182
199
202
198
192
193
191
181
182
198
200
188
187
199
204
192
185
194
209
217
221
219
203
194
202
208
204
201
206
217
225
235
233
213
193
192
216
187
190
179
171
180
190
182
171
169
181
187
176
163
170
195
205
200
188
185
189
194
198
200
187
175
192
218
208
176
164
190
220
222
211
200
191
194
207
209
207
212
220
220
221
234
243
236
216
205
216
194
196
188
184
183
183
178
165
167
180
192
186
172
170
182
191
183
176
178
195
210
213
198
174
172
205
230
211
173
165
194
220
219
203
190
185
196
208
208
206
218
229
221
212
219
236
240
228
211
207
195
194
192
190
186
175
171
173
175
179
185
192
190
183
177
174
170
167
172
194
214
216
195
175
183
213
225
206
185
185
199
209
209
205
195
193
197
208
207
200
213
229
225
207
204
213
225
221
206
195
192
181
183
191
185
172
172
185
187
178
178
195
206
199
182
174
171
170
171
185
206
209
193
186
199
212
209
193
196
202
200
198
207
212
209
201
205
216
209
197
204
225
226
208
198
202
212
211
206
197
180
163
170
187
188
181
184
193
194
181
181
197
204
201
194
190
190
184
175
180
195
202
203
204
212
209
195
186
200
204
192
191
207
218
208
205
216
224
213
198
202
215
221
213
208
215
215
214
218
222
170
153
157
179
193
198
199
200
193
187
188
192
192
193
200
207
203
196
184
182
188
198
208
216
220
206
188
182
195
198
186
187
206
210
200
202
218
219
210
200
205
210
212
218
230
235
226
223
242
245
173
155
153
166
190
205
208
198
186
186
189
188
178
182
202
209
200
197
196
193
190
193
205
215
215
203
189
188
194
194
183
185
200
199
198
204
211
205
201
207
209
205
211
228
241
240
228
233
252
249
183
169
155
157
178
202
207
193
182
183
190
187
172
178
201
203
190
187
196
201
196
194
196
200
201
197
193
194
200
202
193
190
195
199
202
207
206
193
196
209
208
198
212
237
238
220
214
232
244
229
190
180
162
161
176
193
197
188
184
186
191
190
175
180
198
199
183
182
193
207
204
197
191
189
189
192
194
196
208
216
205
193
195
203
208
210
201
194
206
214
201
196
218
238
223
197
202
227
226
203
190
181
174
173
177
185
189
190
190
190
192
191
179
182
196
200
192
185
190
201
209
203
189
184
186
189
189
193
210
220
207
194
198
206
212
208
204
209
217
214
196
197
217
223
201
187
204
223
210
187
184
179
184
184
181
178
183
191
194
192
190
188
182
183
197
207
201
188
185
194
210
205
191
188
193
192
188
194
211
212
197
189
200
207
205
203
208
216
218
206
196
202
213
200
185
191
217
228
210
191
179
183
194
194
180
167
175
190
198
195
191
188
186
190
205
215
205
186
179
192
207
204
195
197
203
197
195
205
214
204
186
185
200
204
197
196
208
212
210
203
204
209
203
186
180
198
226
235
220
203
182
195
202
194
173
164
172
185
196
198
195
190
192
200
214
217
198
174
173
193
205
202
201
206
208
204
206
218
219
200
184
192
202
200
190
192
197
199
199
204
211
208
194
188
190
202
219
234
227
213
186
204
202
184
169
172
181
186
194
200
197
192
194
204
215
210
190
172
177
197
204
203
207
211
208
206
209
222
218
203
198
206
208
197
185
188
192
194
197
203
206
200
194
195
200
200
208
225
226
216
189
199
192
177
175
186
197
196
193
193
190
188
195
201
202
199
188
182
189
198
199
198
210
212
203
197
200
208
210
207
207
213
210
196
184
186
195
198
199
198
197
193
193
199
200
194
198
214
215
211
190
191
184
177
186
202
207
201
188
176
174
181
193
198
193
189
190
193
197
198
192
193
203
208
200
189
183
190
202
207
201
196
202
204
196
194
201
204
198
189
188
194
200
202
195
187
192
205
208
212
192
187
183
185
197
201
199
189
178
165
165
180
193
196
189
190
195
198
198
196
190
189
194
197
196
187
180
186
204
208
187
171
186
210
212
210
210
212
201
187
193
205
210
205
197
187
191
202
207
214
191
188
188
196
202
198
185
177
170
167
172
187
194
197
195
197
198
197
194
194
195
192
188
186
190
192
192
195
212
215
186
163
177
208
222
222
219
215
207
203
208
219
222
221
210
197
190
201
212
220
188
189
199
203
201
193
180
170
168
173
187
191
191
193
197
200
199
195
193
197
203
202
190
181
188
204
207
206
211
217
201
180
182
198
216
221
223
216
215
216
221
223
228
235
231
209
192
200
214
223
186
188
200
203
192
189
187
180
175
175
185
190
191
193
196
197
196
197
198
200
204
208
200
191
195
209
211
200
198
212
214
204
194
193
203
216
220
215
214
214
216
216
219
233
236
217
201
207
217
222
184
186
195
195
186
185
197
199
189
175
172
183
192
196
195
192
190
194
196
195
195
198
206
206
209
213
200
185
183
204
220
217
203
194
200
213
217
210
200
199
201
204
209
216
222
219
217
219
220
223
184
183
190
191
181
176
191
207
202
178
165
175
191
199
199
194
188
185
185
187
186
185
196
211
218
209
192
178
180
199
217
215
206
205
210
217
216
207
191
188
194
203
205
206
210
219
229
232
223
223
188
184
186
190
181
169
179
201
204
187
174
177
190
198
210
211
196
171
171
190
193
181
179
196
209
203
190
186
188
193
206
209
208
209
216
221
216
200
192
191
198
207
213
211
209
221
237
239
226
223
199
190
187
185
180
176
180
191
197
194
191
187
187
194
217
230
205
169
167
200
207
184
164
175
195
200
198
194
190
186
197
209
207
205
209
215
208
196
195
201
206
215
227
227
215
214
228
234
227
223
207
197
183
177
180
196
200
192
187
195
202
198
183
191
217
233
210
177
175
206
213
191
168
171
189
202
205
202
187
182
194
210
209
199
200
201
196
193
196
207
210
216
231
234
216
201
210
227
226
219
205
197
182
172
186
213
220
197
186
195
204
195
186
192
213
218
204
186
186
201
206
194
186
188
197
204
207
200
186
184
198
208
206
201
197
193
189
187
190
199
208
215
222
220
205
187
194
215
225
217
191
192
183
177
192
214
218
203
191
197
199
192
191
202
208
207
197
188
188
191
191
195
201
204
204
207
207
191
186
194
203
204
206
204
202
196
191
187
185
189
207
216
211
205
199
190
193
210
217
218
183
190
188
184
193
201
202
201
200
198
194
193
199
207
205
199
195
188
183
182
186
195
203
206
207
208
204
186
188
203
205
196
195
203
204
203
202
200
188
189
205
215
207
201
206
203
200
202
210
219
188
198
189
183
184
186
186
197
202
202
194
195
204
204
195
192
195
192
182
182
188
193
197
199
205
210
200
188
193
207
201
188
190
198
202
206
211
211
203
200
202
205
202
214
222
217
202
199
209
218
204
203
184
175
176
179
181
190
198
198
197
199
208
198
181
181
194
194
189
188
188
188
189
198
211
209
200
195
203
203
191
186
196
200
199
203
214
223
222
215
199
193
201
222
233
220
200
203
212
217
207
200
178
170
173
180
182
183
188
194
197
202
206
193
170
173
193
200
196
190
186
183
188
201
213
210
205
206
207
195
183
193
211
213
203
202
211
223
229
223
202
187
199
221
227
212
205
210
214
210
192
182
172
173
180
186
186
176
176
185
197
205
202
189
173
178
198
208
200
188
181
182
191
203
205
203
203
210
205
188
182
200
227
229
214
204
203
211
219
213
202
196
208
216
214
207
214
223
212
196
172
166
171
178
186
195
193
175
163
174
194
201
197
189
187
197
209
208
198
184
180
188
195
198
193
194
200
205
197
186
186
202
223
229
219
206
202
199
195
195
199
213
223
217
203
206
225
225
197
179
161
165
170
176
182
195
197
181
162
165
185
189
187
186
197
211
215
206
190
183
190
200
200
190
186
191
196
196
194
192
193
196
205
215
215
210
200
194
184
182
199
221
229
214
199
206
225
219
185
173
187
196
202
200
196
190
181
175
180
190
190
185
185
183
179
182
198
207
209
206
196
186
188
189
184
165
160
182
208
214
209
209
210
213
212
207
201
204
210
215
222
230
227
216
201
202
211
217
191
133
189
196
200
198
185
181
179
175
177
188
194
192
189
186
183
185
193
200
205
201
195
191
195
201
195
172
165
189
215
215
202
198
206
213
209
201
204
207
212
219
233
242
235
220
205
207
219
221
202
160
184
185
188
186
182
181
184
184
183
190
202
203
193
183
181
184
187
191
201
207
201
194
197
211
211
194
183
200
215
206
188
186
202
207
200
199
208
214
214
215
228
244
243
226
214
213
218
214
202
182
175
170
170
177
190
193
191
190
191
195
203
204
192
180
178
179
180
186
197
210
209
196
191
205
218
209
198
201
207
199
179
179
198
203
194
193
207
218
213
208
215
229
235
233
228
224
218
209
206
201
174
169
165
178
200
203
190
186
192
197
199
196
188
185
182
180
178
181
194
203
204
193
181
190
212
214
203
196
196
193
183
182
194
200
199
189
195
207
204
197
198
212
223
230
235
232
219
210
213
212
183
181
172
179
196
199
181
173
184
194
192
185
185
191
192
187
183
184
187
191
194
191
180
182
201
214
203
187
186
196
196
187
187
199
202
186
179
193
196
193
194
204
219
231
239
239
228
218
220
218
191
192
178
176
189
188
174
163
177
190
190
180
183
195
197
192
188
186
186
188
194
196
192
187
200
215
211
192
189
202
205
192
183
196
208
190
173
183
194
192
196
210
221
227
230
228
228
225
224
220
185
190
175
168
177
182
173
169
178
190
190
182
185
193
195
191
188
190
191
195
203
212
207
198
202
219
222
208
198
203
207
194
184
199
217
204
185
188
191
193
199
213
223
221
215
214
217
221
220
216
172
179
172
170
176
184
184
181
186
191
190
187
187
192
193
188
187
190
194
202
211
219
214
200
198
218
234
224
204
202
201
199
197
209
225
221
202
197
195
195
199
210
219
217
207
204
205
213
214
214
164
176
176
176
180
186
188
188
189
188
186
184
185
189
189
192
189
188
193
202
208
209
200
186
185
210
234
230
204
191
194
201
207
215
226
227
214
203
200
205
209
212
215
217
212
203
200
207
217
220
166
177
182
182
184
185
187
188
187
184
181
180
182
185
190
196
197
191
191
195
197
197
186
171
172
199
225
218
189
174
185
205
212
208
214
220
219
206
207
223
228
222
216
217
218
207
201
211
229
234
174
180
183
183
183
183
185
186
186
178
176
175
178
183
188
197
202
199
192
193
194
193
189
174
173
194
214
204
173
161
181
206
209
196
194
211
217
209
212
231
243
229
214
215
219
211
209
225
243
242
177
175
176
178
179
180
182
185
182
176
169
172
177
181
183
191
201
200
196
193
194
195
192
186
185
201
209
196
171
168
187
200
197
182
187
206
218
212
211
223
233
227
213
212
213
210
212
229
237
235
176
172
174
179
178
178
179
181
179
170
165
169
181
183
184
189
200
199
192
191
191
192
194
193
196
205
208
197
183
185
197
199
190
183
193
212
217
212
208
211
216
215
212
212
212
210
210
216
218
217
179
173
176
182
182
173
172
176
177
171
164
167
181
190
191
196
200
195
188
183
181
185
191
195
197
204
208
200
192
197
204
205
199
197
205
211
212
212
208
206
206
205
211
214
221
220
214
204
202
211
183
178
182
189
185
172
166
171
175
176
169
168
179
192
202
205
203
195
185
181
178
181
192
192
190
200
210
202
189
192
206
214
212
209
205
199
202
209
209
207
206
204
208
218
229
232
220
205
198
217
184
181
181
188
187
178
170
173
183
185
176
173
178
188
196
200
200
193
188
189
190
191
192
187
185
200
214
203
181
181
199
216
219
212
201
190
190
202
208
212
211
206
205
211
230
235
225
212
205
220
180
179
176
178
182
179
177
184
190
188
180
180
183
183
178
180
186
190
192
197
203
201
194
184
187
206
216
201
179
179
195
206
207
206
200
188
183
193
205
207
212
206
202
205
219
225
221
214
209
215
176
175
172
172
175
179
185
190
192
184
180
188
195
184
163
162
177
184
190
197
205
199
191
191
199
211
209
198
189
191
193
191
191
201
203
193
185
192
200
206
206
207
205
206
208
208
208
208
209
206
177
176
173
172
175
181
186
190
188
178
176
191
201
187
164
163
183
190
185
185
187
187
185
196
207
205
194
193
199
205
194
182
184
198
203
196
195
200
206
205
204
208
210
209
204
199
200
203
205
203
181
179
172
176
185
186
188
189
182
176
178
193
197
189
175
184
201
202
186
175
172
175
181
199
205
196
183
190
205
207
192
182
187
193
195
195
201
212
215
212
205
209
215
213
208
205
206
210
215
214
180
175
169
178
193
198
194
186
177
174
181
190
189
183
188
200
208
207
192
177
168
173
181
197
198
189
180
187
201
203
187
185
190
193
186
187
201
208
218
218
213
211
214
220
216
214
216
223
225
222
183
166
156
171
194
199
189
180
174
173
180
185
182
184
194
200
201
200
196
189
184
185
189
192
193
191
190
189
195
197
187
187
189
189
187
188
193
197
208
220
215
211
215
222
220
218
223
234
231
216
184
164
149
160
182
187
178
175
174
172
178
189
191
193
198
194
185
187
192
197
203
205
198
189
191
198
196
192
195
203
199
188
191
195
198
196
191
189
203
217
214
211
217
222
218
213
219
230
218
199
187
169
154
159
173
172
169
178
180
176
178
195
204
205
202
191
181
178
184
199
218
222
207
193
193
203
200
191
196
212
209
194
194
204
209
206
195
196
208
214
211
212
218
219
211
206
212
213
197
186
192
180
170
170
172
170
168
185
189
180
180
198
209
209
203
196
188
179
175
193
220
225
211
198
198
201
194
187
196
212
212
205
207
212
213
205
201
213
220
218
215
215
214
203
198
204
207
197
183
188
189
188
186
184
181
170
171
187
195
188
184
194
202
203
203
207
203
185
179
193
214
219
206
201
199
196
192
194
199
206
205
205
217
221
213
201
206
222
227
221
219
217
201
183
186
206
210
195
189
205
182
194
197
194
184
171
170
186
196
192
189
187
189
196
205
213
206
188
187
202
214
208
200
199
200
197
197
205
207
200
197
206
219
220
211
206
209
219
222
222
223
216
191
173
184
207
213
204
206
221
176
195
206
196
184
173
173
179
192
196
193
183
183
196
211
213
201
192
200
216
218
205
193
195
198
200
205
217
214
201
198
207
210
210
211
211
210
210
213
219
220
203
186
184
198
207
208
213
219
226
173
195
204
193
181
178
182
183
188
199
194
182
183
200
211
205
192
194
211
223
221
207
192
191
200
205
210
212
206
204
210
210
203
197
207
217
215
207
206
210
207
194
193
204
207
204
203
210
216
220
176
193
198
188
180
185
192
190
191
194
191
185
188
201
203
193
188
197
214
218
212
204
192
191
201
207
202
193
193
208
218
213
197
186
196
211
216
210
204
201
196
193
202
212
210
198
197
202
204
209
189
191
189
186
186
191
196
196
192
187
179
183
194
197
189
175
177
194
206
205
200
195
194
195
203
204
193
180
188
208
214
207
195
189
189
201
212
212
202
192
193
200
208
212
204
195
194
196
197
207
195
194
186
187
188
187
186
186
185
178
174
181
195
192
177
163
166
186
199
197
193
191
192
195
199
201
196
191
203
213
203
190
190
191
191
197
210
212
202
195
200
208
207
203
200
197
198
200
203
211
197
189
185
188
194
186
172
168
172
175
177
184
195
192
179
162
163
180
198
202
199
194
190
190
197
204
210
217
226
221
195
179
186
194
197
199
210
214
210
210
213
211
206
205
208
204
202
210
217
220
189
184
182
187
198
193
171
156
158
174
186
191
193
197
188
172
168
180
199
210
208
201
189
188
196
210
224
227
224
210
194
187
191
192
193
199
212
217
221
225
224
211
204
214
223
210
199
212
224
222
180
178
179
183
194
198
185
159
153
169
186
191
194
196
195
183
180
189
206
210
208
199
193
192
203
214
220
211
196
191
195
204
202
188
186
196
213
218
222
226
224
212
204
220
231
214
197
209
227
227
177
175
177
181
188
198
196
172
158
168
183
188
190
191
195
194
194
196
200
200
192
191
194
202
210
214
211
189
173
177
201
217
207
189
183
198
212
213
211
214
216
208
205
216
225
212
199
211
224
228
175
173
180
182
183
187
187
175
166
174
184
186
178
176
189
200
201
195
192
191
187
183
193
206
215
217
207
191
177
183
202
211
205
194
196
209
215
211
203
202
204
206
208
210
214
216
213
217
224
230
176
173
181
184
180
177
174
170
172
185
191
182
168
166
187
208
204
187
184
195
200
189
189
197
208
214
214
209
196
195
198
198
194
198
212
220
215
206
198
194
194
200
212
213
213
220
227
227
226
226
185
182
179
175
173
173
175
171
176
194
198
183
165
168
191
209
197
175
181
212
224
207
189
187
198
214
220
219
205
193
191
189
186
197
216
220
211
206
203
193
182
194
220
224
216
219
234
234
221
217
193
196
182
159
159
179
190
181
180
195
200
185
177
180
195
202
190
178
189
218
229
214
194
186
192
202
216
215
198
182
184
189
192
199
207
206
202
203
206
196
181
191
223
231
217
216
232
235
218
205
196
209
188
154
152
187
211
197
186
192
199
194
193
194
194
191
187
190
200
209
211
207
202
196
190
191
204
207
196
182
184
198
203
201
196
192
193
197
202
195
188
196
216
222
213
215
228
228
212
203
188
209
196
165
161
192
214
207
190
189
196
201
204
206
193
187
193
205
206
198
190
195
205
202
190
185
196
208
207
196
194
205
210
201
183
181
193
196
196
197
199
205
208
205
211
226
230
222
205
207
185
205
200
183
182
195
207
204
191
189
192
198
207
204
192
188
198
209
206
189
180
186
200
205
197
192
196
212
218
214
201
204
208
191
171
177
202
207
197
200
211
211
199
195
214
232
230
210
200
210
192
203
193
189
192
202
199
193
190
189
187
192
200
200
191
187
193
199
196
189
182
186
196
207
208
201
199
209
219
216
199
201
203
179
155
175
210
218
207
210
218
212
198
201
216
231
219
203
197
212
206
204
182
180
196
207
199
188
187
189
182
183
195
199
188
181
186
188
188
187
185
185
191
210
221
208
195
199
205
199
190
196
202
173
147
172
218
232
225
224
221
210
200
205
217
219
210
202
201
210
207
203
177
172
190
206
200
189
189
192
184
184
195
198
187
183
191
192
189
188
184
183
190
210
221
206
189
189
192
185
183
198
206
179
153
174
218
238
236
230
218
202
201
207
211
209
209
211
210
211
193
192
179
173
186
198
198
197
197
196
193
192
197
195
187
198
213
210
201
189
182
183
191
202
204
196
189
190
192
186
186
200
212
193
170
179
211
231
229
220
212
206
206
209
209
211
218
224
220
214
175
180
179
182
187
192
195
197
199
201
200
198
196
192
193
213
233
226
205
190
186
188
191
191
191
192
195
197
199
199
199
203
211
202
187
187
202
211
201
197
203
218
219
212
213
220
227
227
220
215
169
174
177
181
186
192
191
192
197
207
206
198
190
187
193
214
232
225
202
190
193
196
192
188
191
197
200
199
202
213
209
204
205
206
198
191
192
192
182
181
207
229
224
213
215
223
224
218
212
211
194
185
165
157
171
185
180
173
174
185
192
191
188
184
179
176
183
199
200
188
177
180
193
200
202
200
188
174
181
208
228
219
192
183
199
211
205
192
197
216
224
222
224
225
216
211
200
177
136
80
200
191
171
167
176
184
182
176
171
174
181
190
194
192
185
178
181
195
203
195
182
183
193
199
201
197
189
181
188
206
218
211
196
191
204
215
213
203
203
220
231
230
225
218
206
206
208
198
158
102
201
187
170
170
180
186
189
189
180
170
175
193
200
197
187
180
178
191
205
210
201
192
192
198
204
204
201
199
199
199
199
203
207
207
206
212
218
215
213
219
230
228
222
208
206
208
219
215
181
133
196
178
168
174
184
190
194
197
192
177
176
193
203
201
190
178
174
180
199
215
214
197
186
189
203
211
211
209
205
195
190
197
214
216
206
208
221
225
216
213
220
220
216
212
217
230
237
224
195
160
189
180
174
178
189
188
187
191
195
189
185
190
199
201
192
176
167
171
187
205
208
198
183
187
203
215
211
204
200
199
194
197
210
213
204
200
210
218
212
206
211
216
215
218
235
249
243
220
195
179
186
191
191
192
193
183
175
177
188
192
189
187
193
197
190
174
170
174
181
188
193
195
189
190
202
212
205
195
199
210
211
200
196
200
201
194
195
206
206
205
212
223
225
228
242
250
236
208
186
185
183
196
198
198
195
185
171
163
177
191
194
185
182
184
185
181
179
183
185
185
195
203
200
198
203
212
206
197
203
221
224
202
183
186
198
194
190
199
203
206
215
227
231
228
228
229
219
194
180
187
181
191
193
195
196
193
179
170
177
193
203
193
173
169
182
188
191
193
194
198
212
219
210
197
199
211
214
212
211
217
220
200
178
180
196
198
199
200
203
207
212
223
224
215
211
210
205
196
188
195
171
179
183
188
196
200
193
183
184
197
209
200
173
162
179
197
200
198
200
208
226
228
208
187
186
206
227
228
216
206
204
201
188
186
192
205
207
207
205
203
202
201
203
204
205
206
203
200
203
209
171
176
179
183
193
200
199
194
193
197
207
202
180
169
184
197
201
199
200
206
220
222
201
177
169
192
225
231
211
190
193
202
205
198
197
209
215
214
209
205
192
185
188
205
216
214
203
198
207
220
177
180
177
177
186
193
195
196
196
199
202
200
187
181
187
194
198
198
197
198
202
205
200
179
167
183
213
216
191
176
185
206
214
207
201
211
217
214
211
209
198
186
192
216
232
226
204
192
206
226
184
185
170
164
175
183
185
188
192
197
199
198
193
187
186
189
195
202
202
196
195
206
207
189
174
187
206
196
171
167
187
212
216
204
200
212
220
214
211
214
212
204
208
222
234
226
202
187
199
223
188
182
165
159
172
179
176
177
185
194
198
197
194
189
183
183
191
200
200
200
206
216
214
194
187
201
208
189
166
170
194
209
207
194
196
216
223
214
206
212
217
215
212
214
223
221
204
197
202
215
189
180
170
172
179
177
167
168
177
187
193
196
196
192
183
185
190
193
191
197
218
225
213
194
196
210
209
191
178
187
202
204
200
188
193
215
227
213
202
206
217
214
205
206
212
215
214
211
209
211
186
183
186
195
192
175
162
166
179
183
187
195
200
197
190
191
193
188
181
191
217
224
207
191
195
210
208
195
196
206
208
204
202
194
193
208
224
213
203
207
212
207
198
200
212
219
222
219
212
212
184
184
199
215
202
171
160
174
188
187
186
192
204
203
194
195
197
192
181
183
203
209
198
193
201
206
198
193
204
219
214
204
208
206
197
202
212
210
208
211
211
203
197
202
215
222
221
217
211
215
179
175
189
208
197
172
167
188
203
197
184
190
205
204
192
191
198
197
191
189
194
197
198
199
207
208
194
187
203
217
210
199
208
210
201
196
201
204
211
216
212
202
195
205
217
216
211
210
210
219
168
161
167
181
181
172
174
194
208
200
187
189
203
202
188
183
191
197
198
195
193
195
198
209
219
214
196
187
199
211
208
195
195
203
204
199
194
196
208
217
209
197
191
202
212
207
202
203
217
220
163
158
155
158
165
171
178
192
199
197
188
189
199
200
189
188
192
196
197
194
192
191
198
215
222
214
199
191
197
209
208
192
185
190
200
199
190
193
206
216
209
193
187
203
213
205
197
208
221
223
174
177
165
155
160
174
188
189
189
189
188
190
196
198
197
197
198
196
191
187
182
183
195
208
212
207
198
194
199
208
212
200
184
182
194
196
195
197
210
217
210
195
191
203
210
205
206
213
218
219
186
200
187
170
173
188
194
188
181
181
185
188
188
192
199
203
204
201
192
179
172
177
191
199
199
196
195
194
196
207
216
213
194
187
188
194
196
204
217
224
212
202
202
210
209
206
212
220
213
204
194
210
201
187
187
198
196
187
176
173
178
183
181
185
196
196
197
201
196
181
173
177
183
188
190
191
193
191
189
200
216
218
205
192
191
192
194
205
223
229
217
211
212
212
200
198
212
223
205
187
191
196
197
197
198
195
191
184
175
168
174
181
185
187
187
185
183
192
196
190
185
187
188
189
191
194
194
189
186
198
213
216
209
200
197
193
191
202
222
228
218
214
215
210
194
194
215
227
204
179
183
177
184
195
195
182
176
177
174
163
167
186
196
194
186
174
172
180
188
194
201
204
202
196
198
201
197
189
191
206
212
209
205
204
204
193
190
201
218
222
216
215
215
205
195
200
218
223
208
187
178
170
178
192
191
172
167
179
180
165
167
193
210
206
188
178
177
179
180
191
210
222
220
210
206
205
201
191
198
215
213
205
199
205
207
195
193
208
221
218
216
215
212
201
202
215
223
214
204
202
181
177
181
190
189
177
175
187
187
171
172
196
212
202
189
187
193
187
177
188
210
228
227
218
205
202
197
191
201
213
215
208
205
206
201
187
195
217
229
222
221
219
207
199
209
227
219
200
200
219
187
189
190
189
190
188
188
192
191
176
179
194
198
188
185
196
204
199
185
191
205
220
223
214
200
196
197
198
201
205
209
210
212
212
198
182
192
222
234
229
228
223
203
196
213
225
209
191
198
224
185
193
194
191
191
192
192
192
188
184
184
186
183
174
177
194
208
205
193
194
202
209
209
202
195
195
200
204
202
201
207
214
216
213
200
187
191
212
228
231
231
220
202
199
213
215
200
188
202
222
174
186
194
192
188
189
189
187
183
187
188
182
176
176
182
192
200
203
203
203
204
203
199
195
196
199
202
204
204
202
210
213
211
209
208
205
196
199
215
228
226
215
209
210
212
207
196
195
206
215
165
176
195
196
185
183
185
182
180
188
189
179
178
187
194
192
191
198
205
207
206
203
191
191
201
207
204
198
196
203
213
211
199
197
212
219
207
196
205
220
216
210
215
218
217
203
199
202
207
212
162
178
196
197
183
181
183
184
186
190
190
184
184
196
205
197
189
194
205
206
204
201
190
190
204
208
198
184
181
198
216
211
194
189
207
222
214
201
203
213
212
212
222
225
213
201
201
202
204
210
168
182
195
196
181
177
180
185
188
191
191
188
187
196
204
199
188
191
199
199
197
195
194
196
204
206
194
180
177
195
215
214
198
189
198
213
214
205
201
207
209
213
219
216
202
200
203
203
203
211
177
182
189
190
185
173
173
183
188
191
194
196
188
187
188
188
188
191
195
194
192
193
200
204
203
201
200
198
198
205
213
214
207
195
193
201
209
212
208
208
209
211
210
201
194
199
207
208
209
212
179
176
178
186
189
180
175
179
186
191
197
199
191
179
179
180
184
188
194
197
194
196
203
205
201
199
209
225
227
218
210
209
209
207
198
197
205
213
214
213
210
205
200
196
199
205
213
218
219
214
179
168
168
182
196
195
186
182
184
190
193
196
191
186
184
181
181
184
191
198
199
198
201
203
202
199
213
231
234
219
205
202
209
209
200
195
200
213
218
217
210
199
193
200
212
213
213
222
227
219
183
171
166
177
197
203
198
187
182
185
190
192
192
191
192
189
183
178
183
192
194
194
196
201
204
206
208
213
213
204
197
203
210
207
194
190
197
214
217
216
212
202
195
210
226
218
205
211
225
223
189
179
171
174
189
201
200
187
182
185
190
190
188
190
195
198
192
177
175
179
183
185
191
199
206
207
202
196
197
197
198
209
215
207
189
185
201
214
213
211
213
209
201
212
225
217
195
193
211
224
189
182
175
178
183
189
189
181
180
188
196
194
182
179
187
198
196
182
177
177
178
180
188
198
206
209
203
200
201
205
208
210
212
207
194
193
208
219
212
204
209
212
208
207
215
211
193
184
199
221
185
177
178
181
185
181
176
175
180
193
200
192
178
168
173
190
194
190
188
193
190
188
192
197
204
208
209
211
217
220
217
204
202
207
208
208
217
224
216
200
201
207
204
203
205
208
201
190
193
209
170
173
176
182
183
178
174
176
183
193
194
187
178
172
174
184
190
192
202
213
212
198
192
193
200
208
210
213
218
223
215
196
188
201
219
222
223
223
220
203
195
201
206
204
204
210
212
207
195
195
167
173
176
176
176
177
181
185
187
187
182
181
184
184
181
181
184
190
204
219
220
208
197
194
198
202
204
204
206
210
207
194
188
202
220
220
217
218
219
208
200
203
213
215
214
219
223
216
200
196
170
182
184
171
161
169
188
196
188
179
176
185
198
197
187
184
188
193
196
205
210
208
202
194
192
191
194
200
202
202
201
201
201
205
210
211
211
213
216
213
207
207
213
219
225
230
229
219
204
203
172
189
192
176
158
165
188
196
186
174
180
197
207
201
188
189
199
198
193
192
200
202
201
193
186
184
196
212
213
204
203
209
211
205
200
201
210
212
211
210
210
207
208
213
228
235
229
215
208
211
174
186
196
193
179
181
183
183
173
176
191
204
207
199
190
199
203
199
191
188
193
196
197
194
189
188
201
224
228
210
201
210
214
198
184
195
213
209
197
200
206
206
202
205
218
228
224
213
208
216
180
185
191
201
204
204
187
165
163
180
196
201
198
195
198
197
194
192
191
191
191
191
191
198
200
198
201
221
224
206
197
208
212
190
175
193
214
201
184
192
207
209
202
196
200
212
214
208
209
214
186
183
184
201
222
222
193
164
165
186
195
189
187
198
202
194
185
183
188
191
189
185
189
202
210
201
196
199
200
190
195
211
210
184
171
195
217
201
183
195
213
215
208
194
188
194
201
203
207
211
186
181
182
197
218
221
201
180
186
195
194
185
186
199
204
195
186
188
193
193
186
185
189
198
203
195
189
188
185
187
200
215
208
183
179
203
223
214
202
208
222
222
214
197
189
194
201
205
210
214
182
181
187
198
207
208
203
204
205
205
193
189
193
199
200
199
204
207
202
194
186
185
189
191
191
192
194
194
193
200
211
213
199
184
188
209
230
234
222
220
223
225
215
203
204
208
208
206
217
230
178
182
192
198
196
190
195
212
219
215
197
193
195
195
195
201
217
219
209
197
190
189
190
188
188
195
202
207
212
223
223
210
197
188
193
208
229
239
225
210
221
227
219
212
222
227
214
204
224
246
182
183
196
200
192
182
184
200
217
218
204
193
193
192
191
194
208
212
208
198
193
192
191
194
201
205
208
210
222
233
225
206
197
196
193
193
211
227
213
198
216
234
224
216
226
231
213
206
228
248
166
169
170
172
178
182
180
174
174
182
189
189
185
190
195
184
175
181
184
180
177
188
198
200
202
211
207
185
175
198
224
220
195
185
203
222
215
201
206
222
223
215
220
235
241
233
202
154
104
53
176
179
181
186
188
186
184
180
174
168
171
177
183
191
194
183
178
186
197
192
182
187
192
191
194
206
206
182
170
196
229
227
201
188
202
221
221
217
221
229
224
211
212
220
220
212
195
170
126
60
189
180
179
184
187
184
189
193
182
161
159
176
184
188
193
190
185
193
205
209
201
193
186
183
187
204
209
196
183
196
220
227
211
197
199
214
226
229
228
226
220
204
198
198
201
200
199
193
152
86
195
181
173
177
177
179
189
200
191
170
164
178
190
190
190
193
194
198
210
218
212
197
182
176
186
204
215
208
197
196
209
218
217
203
199
212
234
238
223
215
212
209
193
191
202
211
216
213
177
120
190
184
178
176
174
173
185
196
193
182
178
188
197
196
190
188
190
196
203
208
205
195
185
184
192
206
216
212
204
200
200
206
210
201
199
212
237
238
212
196
209
218
210
204
214
226
228
215
191
153
182
189
192
190
180
176
180
187
188
188
189
196
201
200
187
182
185
196
199
195
190
188
190
196
202
205
207
208
207
206
202
201
199
198
201
217
235
232
203
188
210
231
226
216
223
235
222
201
186
175
171
192
202
198
189
182
179
178
180
189
195
199
198
195
183
180
185
200
201
195
186
187
194
203
208
205
200
199
207
214
207
196
187
191
203
219
229
226
202
195
219
235
228
218
222
227
209
184
180
188
167
186
195
193
190
189
185
181
180
185
199
200
191
182
181
187
194
201
204
202
197
192
192
199
208
203
192
193
204
213
206
195
189
190
200
215
220
219
208
210
223
225
216
207
212
214
201
192
194
200
169
180
183
180
185
191
195
191
183
186
199
200
183
172
181
198
202
199
199
204
207
196
188
192
200
194
189
191
201
202
200
196
193
192
194
202
210
214
216
218
218
208
197
198
208
210
209
210
215
214
174
180
174
169
177
195
201
199
190
190
201
200
182
172
184
200
203
191
189
196
201
197
189
190
191
185
185
191
198
200
199
201
203
200
192
194
206
216
220
218
205
193
195
205
211
216
216
220
222
216
184
185
173
165
177
193
195
194
195
200
204
202
187
180
186
196
199
192
186
186
188
191
195
198
194
183
183
187
196
204
205
208
210
209
198
194
204
217
222
211
189
188
207
221
220
214
210
205
202
206
196
186
167
162
181
190
180
176
190
207
211
203
192
186
186
189
193
195
191
188
187
193
206
207
203
194
189
187
195
208
212
215
217
214
206
201
205
216
220
207
187
192
217
228
220
212
198
180
176
198
198
185
163
163
186
186
163
156
181
210
215
201
193
192
186
185
188
193
194
196
200
206
208
206
204
203
198
192
197
211
215
215
216
213
207
207
210
214
214
207
193
193
209
212
211
209
195
175
174
201
194
185
172
173
186
180
159
156
178
203
207
199
197
194
189
184
184
186
189
197
216
219
206
196
198
201
200
202
206
208
207
208
215
208
197
205
216
213
208
204
199
193
192
196
205
210
206
194
194
209
189
188
187
189
187
177
168
175
186
192
196
201
203
196
188
184
184
182
180
195
221
225
204
189
193
193
192
204
218
211
198
200
217
209
192
203
222
213
200
202
201
193
187
193
210
220
216
213
211
214
184
187
196
201
189
176
182
194
196
188
188
201
207
194
179
177
187
189
183
190
212
218
200
195
196
191
184
199
223
218
192
193
214
210
191
203
224
213
197
199
203
202
200
203
215
220
217
215
207
207
178
173
186
196
187
179
188
204
204
191
187
198
202
189
174
176
191
197
195
196
207
208
200
201
209
198
185
190
217
221
200
193
209
208
196
204
221
213
199
199
204
209
214
218
219
214
207
202
197
194
169
154
164
180
185
183
183
191
194
193
190
191
193
189
184
185
193
199
201
203
205
205
204
207
216
211
194
189
206
221
214
206
204
202
196
200
212
211
204
202
204
209
215
218
218
208
203
199
198
200
172
156
156
170
184
186
179
177
185
195
193
186
186
195
203
203
199
198
197
198
201
206
208
208
210
210
207
199
200
214
225
222
207
194
190
194
204
208
210
206
202
200
204
210
213
213
211
211
213
219
182
180
171
171
184
191
188
177
181
193
192
181
182
202
220
217
202
195
191
188
193
207
215
207
196
204
213
210
198
206
231
236
215
196
194
197
202
211
217
208
199
193
198
206
213
216
219
223
225
229
196
207
198
184
186
200
202
189
183
186
184
178
180
201
220
216
202
197
193
182
184
204
219
206
188
195
213
213
196
199
229
244
227
210
208
208
208
214
220
212
199
193
202
213
213
211
216
225
220
215
197
221
218
195
186
198
206
198
185
179
175
175
179
193
204
198
196
201
198
183
178
197
216
208
191
192
207
206
192
194
222
238
228
223
224
222
211
214
219
214
198
194
209
220
210
197
204
216
208
193
191
212
217
202
186
185
194
193
182
174
173
178
184
188
188
185
187
197
199
183
177
191
210
210
198
194
198
198
191
193
215
228
226
226
227
224
209
207
215
212
198
196
208
215
204
191
197
210
205
186
180
193
206
201
182
174
178
181
179
173
174
185
192
193
182
179
183
190
192
182
181
190
206
209
201
190
191
196
201
206
211
211
210
214
218
214
202
202
212
212
201
199
201
203
200
200
205
217
218
205
176
183
198
202
187
173
176
183
184
180
181
192
197
195
188
185
185
187
184
184
187
195
205
204
192
187
187
199
212
217
208
197
195
203
207
202
199
205
209
209
205
202
199
199
206
215
219
227
233
228
183
187
198
201
196
187
189
194
192
187
187
192
193
191
192
195
194
188
189
189
195
199
202
198
187
186
190
203
217
215
202
185
185
195
195
190
193
208
211
210
209
207
201
205
219
224
224
225
239
240
188
190
193
197
200
203
204
201
196
192
192
189
183
181
189
197
202
197
193
194
200
200
198
191
186
188
198
202
205
204
193
183
187
191
188
180
187
208
213
211
214
214
208
215
227
222
210
214
234
234
190
184
183
187
192
205
208
197
188
190
193
191
179
169
173
190
203
202
194
192
194
194
193
190
189
196
201
200
198
196
193
192
192
192
188
180
184
200
205
206
216
219
217
221
225
214
198
205
220
220
185
173
173
175
179
194
198
188
179
187
197
193
184
174
173
185
197
199
188
184
186
191
193
193
196
200
199
196
196
199
202
200
197
194
193
190
189
190
193
199
213
220
219
219
217
210
206
209
212
212
174
166
170
173
176
182
188
180
175
185
193
193
191
190
189
191
194
194
184
181
183
187
188
193
202
203
196
193
197
207
212
206
197
196
201
204
196
185
188
201
210
217
216
213
211
215
220
219
214
210
174
174
178
179
179
180
181
178
176
182
189
189
193
205
214
206
191
188
186
185
186
186
184
190
205
206
194
190
196
211
216
209
196
194
206
211
202
190
195
208
211
213
212
207
204
216
231
229
215
213
180
185
189
186
184
181
179
177
177
182
191
190
188
203
221
218
199
189
189
189
189
189
186
191
200
201
193
188
191
205
216
217
205
201
205
210
205
202
210
216
215
210
210
202
195
210
227
226
215
215
186
189
191
191
188
184
180
179
179
184
202
204
189
188
206
217
209
195
191
189
190
192
193
193
192
189
187
188
194
203
218
224
217
207
205
205
208
212
218
217
210
206
206
197
188
200
217
220
213
212
186
185
190
196
194
189
187
187
185
188
207
215
193
176
182
205
212
201
191
187
192
196
201
200
189
178
180
190
202
209
216
219
215
213
211
208
208
215
217
211
202
201
199
196
194
201
215
217
211
205
183
178
187
202
203
198
196
195
193
190
198
207
192
174
178
196
204
195
184
184
192
198
202
202
191
176
174
188
209
218
214
203
201
212
217
215
212
214
213
207
199
194
194
201
207
215
218
218
209
203
187
184
189
199
203
198
200
201
199
188
186
187
187
183
185
190
189
175
174
180
194
196
198
199
196
183
178
188
209
221
209
191
191
208
218
216
208
208
208
206
203
196
190
203
223
229
218
209
208
211
201
192
187
188
192
193
194
198
197
190
178
176
179
187
195
191
179
164
163
176
191
195
194
196
198
193
188
194
214
223
208
192
195
209
213
207
203
208
209
208
213
205
194
201
222
227
206
191
201
219
207
197
180
178
183
187
188
192
195
193
186
180
181
188
192
187
176
169
167
172
186
197
197
193
192
196
199
202
219
230
216
201
207
215
212
201
202
210
211
210
218
214
197
194
211
213
195
179
191
217
198
186
176
180
190
190
188
190
193
196
196
194
188
185
181
181
185
191
188
181
187
196
198
196
195
196
197
201
221
238
228
210
210
219
215
204
204
212
212
211
221
222
199
186
196
201
194
182
184
207
176
173
179
198
207
201
190
192
193
193
193
195
192
182
178
180
192
202
202
192
192
196
196
195
196
199
191
189
210
234
231
210
205
215
219
210
207
207
208
211
223
222
198
186
198
206
203
190
187
200
162
163
185
213
217
201
195
197
197
184
180
187
187
182
180
185
198
202
195
194
196
195
194
195
199
200
187
176
193
221
227
210
201
212
223
216
203
200
202
217
228
219
197
198
218
222
207
196
198
210
163
164
189
209
203
188
190
202
196
176
169
182
188
181
180
194
204
192
176
182
198
202
195
190
195
200
190
179
184
206
219
211
206
211
223
222
207
199
202
218
228
211
194
209
237
230
201
192
210
229
170
171
190
198
181
169
183
200
193
172
174
192
196
182
179
198
209
188
165
173
198
207
196
186
190
198
198
191
189
193
210
213
212
215
220
224
215
203
203
213
215
200
191
214
236
222
191
193
221
239
174
177
193
193
177
167
179
188
184
180
191
207
203
184
179
197
208
194
174
180
197
204
194
185
188
198
202
201
192
189
199
212
212
212
217
223
217
202
195
200
201
191
191
206
213
202
189
202
227
238
177
182
198
200
190
183
179
176
176
190
209
213
201
191
187
193
198
200
196
194
193
193
189
190
195
196
197
198
190
186
195
210
211
209
214
220
211
189
180
190
195
196
197
195
187
187
195
210
226
229
181
184
198
209
210
203
184
169
175
201
216
205
194
192
199
192
187
201
214
204
185
179
187
195
195
191
189
188
184
184
200
214
213
210
215
220
205
180
176
191
206
211
207
190
173
179
198
215
221
222
179
179
193
213
221
211
192
178
186
205
209
197
191
197
204
193
187
202
219
207
185
177
189
197
191
185
187
187
186
195
211
219
212
212
227
229
210
191
191
206
220
223
215
194
180
187
200
202
207
215
177
173
188
209
214
205
193
191
194
199
201
195
194
197
199
196
192
206
215
205
186
183
193
194
184
183
194
198
199
205
215
212
200
211
234
235
221
216
218
219
221
221
215
202
195
199
198
188
194
211
176
173
189
202
197
189
192
197
197
188
189
194
196
195
196
195
196
200
207
202
191
187
194
197
190
190
197
205
209
211
210
196
187
207
231
230
228
231
229
216
213
214
212
206
207
210
197
179
189
213
182
184
195
198
187
180
186
192
190
180
181
192
195
195
194
191
184
186
199
201
193
188
196
206
207
199
195
199
205
207
197
190
192
208
218
214
216
228
223
204
204
213
214
204
206
209
206
192
197
218
152
171
195
199
190
187
183
177
174
178
183
183
182
191
202
194
181
179
189
194
195
197
197
192
186
183
187
191
192
189
186
189
201
206
207
208
215
221
223
220
216
221
228
238
241
228
183
121
69
39
159
174
201
211
204
193
187
180
173
171
176
180
180
185
195
195
184
183
192
199
199
198
195
189
184
184
188
188
185
188
200
210
210
207
202
203
210
220
226
222
212
209
216
223
225
210
184
143
92
39
175
178
191
201
198
191
189
186
175
171
175
180
178
176
191
201
198
195
202
208
206
199
196
192
189
190
194
196
193
196
210
220
218
207
197
198
203
214
220
218
208
205
207
212
209
196
188
173
127
51
182
178
179
182
182
183
186
187
178
175
179
185
176
169
184
207
213
208
205
207
207
199
196
197
197
194
203
207
204
203
208
216
216
206
200
199
204
207
207
204
206
209
210
208
202
192
198
201
163
82
181
183
180
176
174
180
186
187
182
182
187
189
180
172
183
206
219
213
200
198
195
194
198
205
209
204
207
213
212
203
203
207
207
201
200
207
218
215
195
189
205
222
220
212
206
203
207
215
194
126
177
188
190
184
181
186
190
187
184
187
191
191
186
182
181
193
209
208
197
188
183
189
198
210
216
211
208
209
211
204
199
200
202
199
200
215
229
222
196
188
206
224
222
216
217
215
212
210
202
164
173
193
200
192
187
188
187
184
184
189
190
191
193
190
184
186
196
202
198
186
178
178
193
210
223
216
200
197
205
204
202
201
204
203
207
216
229
226
206
197
211
220
211
210
221
223
209
199
204
188
173
192
195
187
182
183
185
185
185
183
184
188
196
195
185
184
189
195
196
193
180
176
181
203
223
214
190
176
187
201
205
205
209
212
213
216
221
222
212
212
217
215
203
203
221
227
215
208
213
202
175
187
187
175
167
171
184
192
188
179
180
188
198
195
186
186
189
187
187
189
188
176
176
195
211
202
177
164
176
194
203
206
214
218
216
212
213
216
217
217
219
214
201
202
214
221
225
230
228
209
180
185
180
166
162
170
187
197
192
181
180
189
194
190
187
195
196
180
174
184
188
180
176
187
198
194
171
161
177
198
204
204
212
217
216
208
209
220
221
217
214
213
212
210
209
213
232
246
233
208
184
185
175
169
171
179
185
191
194
191
190
189
188
185
188
197
202
188
176
178
183
183
182
184
194
193
174
169
185
207
208
203
205
212
212
206
207
220
227
215
202
210
227
220
201
201
225
235
215
197
187
183
173
176
186
184
175
174
190
202
200
188
183
185
189
197
205
198
188
183
184
185
184
187
199
201
190
185
197
214
213
199
197
205
207
201
205
221
229
213
195
206
229
222
199
198
212
210
191
192
188
181
171
179
190
182
160
155
181
205
200
186
182
187
192
198
201
200
193
189
185
184
184
188
201
206
201
198
207
214
209
196
195
198
201
197
202
214
222
214
197
199
212
212
201
202
203
198
190
205
186
185
177
178
183
173
161
160
180
198
194
182
182
193
196
196
194
191
189
187
186
185
185
190
197
198
201
212
214
207
192
191
200
200
194
196
202
207
212
211
200
194
194
202
208
210
209
206
209
223
187
193
188
176
167
168
178
184
187
184
182
184
188
193
193
191
186
182
181
184
187
189
189
192
193
186
196
217
224
200
176
185
206
204
192
199
209
203
198
202
202
196
191
204
218
219
213
214
220
222
184
195
194
171
157
172
198
208
192
175
176
184
189
185
182
183
186
186
186
189
193
195
195
195
193
179
185
214
226
203
175
183
207
206
193
205
219
207
187
192
204
206
205
215
226
222
214
215
212
203
181
187
187
170
163
179
203
207
193
178
178
184
184
175
173
178
190
193
196
200
204
201
196
195
194
188
187
201
217
207
187
187
204
204
195
207
222
209
188
186
202
213
220
224
226
224
218
210
193
180
177
176
176
174
179
186
189
184
179
182
184
181
176
174
179
189
196
201
205
210
215
209
191
187
190
194
192
193
202
206
203
201
203
199
194
202
215
211
199
189
199
214
221
221
225
229
228
212
189
183
183
177
176
187
197
197
179
164
172
191
193
181
174
182
193
198
199
200
201
205
214
213
197
179
179
193
200
198
198
202
215
216
212
200
193
193
208
218
208
197
198
208
213
210
216
231
236
224
207
208
191
186
185
197
210
207
185
170
178
196
195
180
179
193
203
203
199
197
194
195
203
214
207
184
169
184
208
210
195
196
217
229
221
207
200
199
210
222
216
202
194
201
206
206
212
223
232
233
225
230
193
193
196
203
209
208
195
183
185
192
189
180
186
202
204
196
196
198
196
188
191
211
224
202
176
181
209
217
198
191
208
226
224
219
218
215
215
221
213
199
189
193
207
212
211
210
216
225
227
232
186
194
197
197
197
199
194
187
184
184
182
180
192
202
196
188
194
204
201
187
182
205
230
220
189
182
206
217
198
186
197
215
216
217
229
230
221
216
210
197
187
188
205
218
210
197
197
210
220
219
178
188
193
186
182
180
181
181
180
181
180
182
193
198
190
185
196
207
203
186
176
196
224
221
194
183
199
211
198
187
193
205
206
208
225
229
219
208
204
196
187
185
197
212
207
192
190
205
214
210
176
185
188
177
164
163
171
176
182
185
184
187
195
199
197
194
197
202
200
184
177
191
208
207
189
178
189
204
205
197
195
195
195
195
209
218
212
200
197
198
194
188
191
201
202
196
200
214
218
206
186
192
192
181
169
169
177
188
193
196
192
189
197
210
211
203
196
194
194
188
186
187
187
184
178
174
184
203
210
205
193
185
185
190
201
207
205
196
194
200
199
196
195
198
199
203
215
228
225
208
196
200
199
194
185
185
193
201
208
207
193
184
190
213
223
209
191
187
196
201
196
183
173
172
176
183
190
201
210
205
186
173
178
192
198
201
201
195
197
201
204
202
202
205
205
205
213
229
228
210
198
198
199
200
198
197
199
201
207
211
196
182
182
204
217
205
187
183
198
211
203
185
170
171
183
195
200
200
199
193
177
168
179
193
195
193
194
197
196
196
202
208
211
215
213
202
202
221
230
213
195
185
186
192
194
194
191
189
193
206
203
190
183
191
197
199
192
188
197
204
200
189
181
183
191
200
200
193
188
184
177
174
185
191
191
188
193
199
190
185
197
210
216
220
216
200
196
215
229
218
190
172
170
175
180
181
178
172
177
198
210
205
196
189
186
188
197
198
194
192
191
192
193
192
195
198
198
189
189
191
191
191
193
194
190
189
199
201
186
177
192
210
214
213
212
207
208
222
228
217
184
170
166
168
172
176
173
166
171
189
203
206
204
198
188
189
195
201
193
183
183
188
193
194
197
199
196
195
200
210
207
200
198
200
198
197
202
204
195
187
196
206
208
206
211
217
230
235
227
214
186
183
174
174
178
181
177
172
174
181
185
189
199
207
198
190
190
197
193
184
182
183
187
189
197
203
202
202
207
217
214
206
207
207
205
201
202
208
212
210
206
202
202
203
212
227
240
242
228
214
196
199
192
186
188
188
184
179
178
178
175
173
185
201
204
196
190
190
190
187
185
183
182
183
196
207
207
205
207
212
212
211
216
216
209
199
199
213
229
229
216
204
201
206
214
224
231
232
228
222
205
206
202
197
194
191
189
184
182
179
179
180
183
189
195
198
196
190
186
185
189
190
182
180
191
203
200
189
189
197
206
216
223
219
206
194
198
214
230
229
215
206
205
210
213
215
217
220
220
220
203
206
206
202
197
193
193
192
185
180
191
199
189
177
185
198
205
196
184
185
194
198
188
185
189
194
183
168
169
189
204
212
215
213
206
203
205
213
216
214
208
206
207
211
213
212
211
213
213
212
192
198
211
214
200
195
197
199
188
182
194
203
190
176
180
199
206
199
189
189
195
195
190
188
191
192
173
156
167
194
207
201
196
201
212
214
211
207
205
202
202
200
200
205
218
220
217
212
208
207
183
194
212
214
201
192
193
193
190
181
181
183
179
180
188
193
195
195
198
200
197
190
186
190
198
198
182
167
181
205
209
191
179
193
218
224
210
201
203
208
207
196
188
200
220
228
221
213
208
210
188
194
200
201
197
192
188
186
186
181
170
160
164
183
197
193
184
186
201
204
201
195
192
193
201
205
199
191
197
214
210
189
179
197
224
224
204
193
206
221
217
199
185
196
216
225
218
210
206
214
193
189
182
179
183
187
184
181
183
184
175
162
165
186
200
192
183
187
193
197
201
207
203
195
198
209
210
207
207
216
211
194
191
208
221
214
196
190
207
227
228
214
195
194
205
213
215
209
206
212
192
185
173
173
180
188
185
182
183
187
189
184
180
187
195
194
193
194
192
186
197
216
215
197
194
201
207
202
206
216
208
198
201
213
211
200
190
190
202
219
230
227
210
196
196
207
212
212
201
203
179
179
182
189
196
198
195
185
185
190
196
195
190
191
193
198
202
203
193
179
191
210
212
195
190
195
196
191
197
210
207
199
203
209
204
195
193
193
193
205
225
228
210
201
207
212
214
211
201
201
175
177
194
210
212
207
199
192
186
188
191
192
188
185
187
197
203
202
188
175
182
200
201
193
193
195
192
184
189
204
204
201
201
203
201
200
201
195
189
200
218
214
198
205
225
223
209
201
206
214
180
178
195
210
213
204
200
197
189
183
183
185
183
176
178
192
202
193
178
173
182
193
192
189
193
199
195
184
185
199
203
202
203
205
209
214
212
201
194
202
213
199
186
211
238
222
191
191
214
229
191
185
188
189
189
187
199
204
196
185
185
191
191
174
167
183
200
192
176
175
189
196
191
185
195
206
201
185
179
191
202
202
203
209
218
226
221
207
202
206
205
187
184
213
231
207
179
191
222
233
201
200
191
172
163
176
199
213
204
191
194
205
202
180
165
176
198
200
190
189
196
198
189
184
195
210
200
181
172
184
197
199
200
206
220
226
219
209
208
208
199
187
190
207
208
192
186
205
224
225
205
214
201
173
159
173
199
213
206
199
203
215
211
192
174
177
195
209
211
205
200
192
184
185
196
204
192
175
173
189
201
200
199
203
208
211
206
205
208
210
200
199
199
197
188
191
208
222
224
217
200
212
209
190
179
184
198
201
198
199
207
212
207
197
189
184
192
215
226
217
195
183
182
190
195
194
187
178
182
199
209
207
203
202
203
198
194
198
213
215
211
212
209
193
181
199
222
224
216
217
190
193
200
201
200
197
193
191
187
193
205
207
199
195
197
193
192
207
221
209
186
179
191
199
195
189
188
187
194
204
212
209
208
209
209
195
183
197
216
222
217
219
214
196
187
207
221
210
202
206
178
173
184
204
208
203
192
181
178
185
200
207
197
193
198
198
193
196
204
199
183
182
201
206
196
191
193
198
200
202
202
199
200
215
219
199
181
195
217
218
210
210
211
202
195
203
206
192
183
189
174
171
179
193
198
192
186
181
172
175
193
206
198
193
196
196
191
189
191
192
182
185
202
212
203
193
192
194
193
191
187
183
187
210
223
205
185
191
209
206
193
193
205
205
195
197
198
188
173
175
178
186
188
187
182
183
185
186
173
169
184
198
196
194
197
197
183
179
187
191
184
182
197
211
205
194
185
183
183
182
179
179
187
205
219
209
190
188
198
199
189
189
199
198
191
195
207
204
186
183
174
181
186
185
184
193
194
188
187
191
193
188
184
185
189
191
187
183
188
199
200
198
195
192
185
175
180
199
209
196
177
177
194
200
193
191
208
226
223
210
210
212
212
210
212
200
146
69
20
16
174
179
188
193
196
198
196
190
189
194
199
196
191
190
194
194
186
179
188
204
209
201
196
196
190
185
187
202
204
191
184
191
204
208
199
189
198
218
224
216
210
213
215
216
215
208
175
112
49
25
175
178
187
193
196
195
191
188
187
192
198
197
193
192
197
201
193
182
190
207
210
202
200
207
207
195
193
205
208
199
195
203
214
216
207
192
189
196
211
213
212
215
225
227
217
210
196
158
91
32
173
175
183
186
187
187
186
183
182
188
192
193
186
185
194
208
204
189
187
202
206
200
203
216
216
199
193
208
218
208
201
205
215
216
213
198
183
183
197
211
216
221
234
235
219
204
208
198
141
49
171
177
182
183
182
185
186
182
181
186
187
185
176
176
190
210
212
195
182
188
199
202
207
215
214
199
193
211
224
214
203
205
210
211
207
202
191
191
203
220
222
223
229
231
219
201
209
216
178
81
171
182
187
186
188
191
191
186
185
189
187
175
171
174
189
205
209
194
178
181
193
201
207
208
207
195
193
208
220
216
207
203
205
202
198
196
199
205
220
229
224
213
210
216
219
207
206
216
194
127
177
187
189
189
192
194
192
189
191
192
183
173
175
182
188
194
198
190
179
181
191
198
203
201
202
198
193
199
208
215
212
208
205
202
193
194
200
218
229
228
218
202
193
205
218
218
206
209
204
167
185
188
185
184
186
186
184
189
194
191
181
179
188
194
188
185
186
187
186
187
189
190
194
199
202
202
192
184
193
212
218
213
210
207
203
201
203
213
215
213
210
203
198
204
221
224
213
206
212
192
186
187
184
180
177
174
176
189
193
183
179
185
198
198
187
184
185
186
186
186
187
189
193
196
199
200
187
174
182
204
218
216
214
216
217
216
213
208
201
196
204
211
210
212
218
223
218
215
219
203
184
187
182
176
171
173
179
193
192
180
179
192
203
195
188
190
194
190
185
185
188
192
192
191
191
191
186
174
180
201
214
212
210
215
223
229
224
210
195
191
201
218
222
217
213
214
223
226
221
205
183
182
179
176
176
179
188
197
190
182
185
197
197
191
190
198
207
203
188
183
192
195
192
180
181
190
190
179
182
198
208
202
194
201
215
229
229
217
205
200
203
212
222
216
203
207
226
232
217
204
178
176
178
179
181
180
187
192
194
191
190
193
191
188
193
204
215
214
196
185
193
198
187
175
182
198
200
190
185
192
198
191
179
183
200
216
222
222
215
208
203
207
215
211
203
211
230
233
213
206
175
176
180
182
179
175
177
183
190
193
187
186
186
189
196
204
212
213
199
187
188
189
186
178
190
206
210
199
187
188
190
186
173
174
190
203
212
213
216
215
206
207
208
210
212
216
231
233
219
217
178
185
189
185
176
170
175
182
187
187
184
183
187
191
197
200
200
197
192
182
181
182
186
190
196
205
215
211
196
187
186
186
182
180
191
199
202
204
213
215
212
205
204
212
221
222
227
230
231
225
185
197
198
182
168
170
186
190
186
180
180
183
188
193
196
195
188
182
180
178
177
178
192
197
199
199
212
219
209
192
189
194
194
192
197
202
201
200
203
214
215
206
204
217
225
219
214
225
236
225
185
201
198
174
161
176
198
198
182
173
176
183
188
191
196
197
187
182
180
183
182
182
193
197
195
190
200
214
215
203
197
199
200
200
203
206
204
197
197
209
212
208
206
216
225
219
210
218
231
219
183
201
194
170
161
179
201
195
180
175
182
184
184
186
192
196
193
189
191
194
192
187
188
190
191
189
192
201
209
205
198
195
197
200
203
206
204
199
196
204
209
208
206
214
224
224
220
220
224
212
180
196
193
173
167
179
188
182
177
181
186
184
180
182
190
198
202
202
202
204
203
192
181
179
183
186
187
187
197
199
189
184
187
194
204
206
207
200
198
201
208
208
207
209
223
235
236
230
224
217
186
194
193
179
177
178
176
175
181
192
194
190
181
180
186
196
206
207
205
205
205
196
178
172
181
186
188
187
187
188
185
180
184
195
204
207
208
208
204
200
207
211
209
205
217
238
243
234
224
226
190
188
188
190
188
183
175
180
193
202
199
195
190
185
182
190
204
205
200
198
199
198
187
175
178
188
194
194
190
187
187
188
191
200
209
211
212
213
205
203
210
216
212
207
210
228
233
225
218
229
184
178
181
195
196
186
178
183
195
200
201
201
199
193
184
183
194
198
197
194
196
200
197
187
181
187
203
206
199
190
193
196
197
200
212
215
212
210
202
202
211
217
213
206
204
214
215
210
209
227
170
163
173
193
197
185
174
174
186
194
198
201
203
196
186
181
185
193
203
204
201
203
208
201
187
187
206
214
202
191
195
199
196
193
203
211
210
204
196
199
208
213
208
203
205
210
208
201
205
221
160
160
167
187
192
183
171
169
177
185
191
196
199
197
192
184
183
194
205
209
206
207
211
205
192
188
202
208
199
194
197
201
193
185
189
206
207
201
195
197
206
206
202
200
203
213
212
205
205
212
163
167
170
174
177
178
177
175
179
185
188
193
198
203
203
193
189
193
205
208
208
207
204
198
191
192
197
195
191
194
198
201
194
182
184
202
209
202
197
200
205
204
202
200
204
219
222
212
199
195
178
180
177
175
176
182
191
196
195
188
183
184
196
214
217
203
188
191
202
205
204
201
189
188
191
196
195
185
185
192
198
201
200
192
191
200
210
205
201
204
207
208
208
207
209
219
227
212
191
182
190
192
189
185
183
188
201
211
210
194
177
172
188
216
222
202
183
186
201
210
205
191
176
179
199
208
200
187
186
190
190
196
206
204
198
199
206
207
208
209
208
210
212
213
212
213
212
206
188
183
195
196
196
199
195
191
194
203
206
198
179
166
180
208
215
196
178
182
201
212
205
187
173
182
203
211
203
198
194
188
181
188
206
210
201
194
200
207
208
205
202
204
210
214
212
207
200
199
198
199
192
186
191
197
197
190
180
181
190
197
191
180
181
195
201
192
182
184
201
214
206
192
183
189
200
203
203
202
196
186
178
183
201
205
196
194
202
213
206
190
189
196
206
215
215
201
194
199
210
220
184
183
184
188
189
187
172
165
174
194
207
203
196
190
188
188
188
194
203
207
204
200
198
195
193
194
198
198
196
192
187
188
197
200
198
198
209
222
208
181
179
192
204
212
212
203
201
208
219
220
174
183
184
183
185
185
176
167
170
189
206
212
209
197
182
180
192
203
203
196
191
193
204
199
191
193
198
198
197
197
196
195
198
205
206
205
216
230
219
193
186
194
208
215
217
208
208
218
217
212
173
187
189
189
188
187
182
178
180
182
185
193
203
200
179
170
186
202
205
189
180
188
203
203
198
201
205
201
198
198
196
195
204
213
211
209
213
230
232
217
204
200
206
221
225
214
213
220
216
208
184
193
200
201
195
189
186
187
189
186
169
168
184
189
177
168
179
193
195
185
179
184
200
205
206
216
219
215
205
199
189
192
211
222
214
202
207
224
239
239
224
207
205
222
232
220
211
217
221
220
193
199
202
202
195
186
186
193
197
189
170
164
172
180
179
179
181
183
183
183
186
192
200
203
209
221
224
216
202
189
182
194
217
223
208
194
199
214
228
236
232
216
206
219
232
220
205
210
229
233
196
200
200
195
184
179
187
194
194
191
188
183
178
179
187
196
193
186
181
186
195
201
199
198
205
217
217
203
188
183
183
197
215
215
200
193
201
206
210
216
224
219
208
210
222
216
205
210
227
235
189
199
200
193
180
179
188
190
189
193
200
196
186
182
197
208
204
196
191
197
200
198
193
191
204
215
210
185
177
186
195
201
207
206
199
199
201
202
202
204
214
212
201
204
214
214
206
208
221
224
179
198
203
198
191
187
183
181
182
189
193
190
179
187
206
212
209
209
211
212
200
188
182
191
207
220
208
182
175
192
207
205
203
204
207
204
200
199
205
210
209
199
191
197
207
209
208
210
217
214
183
195
200
202
200
193
178
169
178
186
185
170
166
185
208
212
208
211
220
218
199
187
183
193
212
225
216
190
180
195
208
206
200
204
213
208
194
193
214
229
218
198
192
200
205
205
208
214
215
209
187
189
187
188
194
189
172
164
177
186
179
165
165
187
207
211
208
207
208
209
205
201
195
194
209
224
221
204
189
193
202
202
201
208
211
207
191
189
215
234
225
211
209
208
202
204
214
222
216
208
189
190
179
175
175
176
170
169
176
186
185
180
183
195
209
211
207
200
193
198
211
217
205
194
197
212
218
206
192
189
190
197
202
206
200
194
191
193
205
217
221
227
233
223
204
205
221
227
214
202
184
188
181
169
166
172
173
172
175
189
190
191
193
206
211
210
204
194
187
191
207
214
202
189
189
199
208
204
193
185
183
191
199
194
187
189
204
205
196
195
207
229
242
233
213
211
222
224
213
203
182
186
184
175
175
181
181
173
175
188
193
192
195
207
207
202
196
195
195
191
190
192
191
188
186
193
202
203
197
189
186
191
197
187
179
195
218
216
198
188
196
215
230
233
223
210
212
214
214
212
185
185
176
175
188
200
191
175
175
190
193
188
192
201
196
184
187
200
206
192
174
175
181
189
194
196
197
199
198
195
192
194
196
192
190
211
228
223
203
196
197
203
216
231
226
209
199
205
217
219
200
189
169
164
187
206
200
184
187
198
192
189
194
196
180
171
185
207
213
198
180
177
182
192
204
205
197
192
194
198
197
194
195
199
209
225
229
219
208
205
202
201
211
224
218
206
200
209
215
209
214
209
176
153
168
196
207
203
200
198
193
195
203
199
176
166
186
210
216
209
203
194
185
194
210
212
194
179
187
201
200
188
189
202
218
226
222
213
209
207
205
208
218
216
204
207
219
221
206
191
217
225
194
158
155
182
207
215
207
194
193
203
213
204
186
178
192
204
214
220
219
204
186
189
210
213
190
175
190
209
204
188
187
199
210
210
210
211
211
207
207
217
224
207
193
215
239
227
198
184
208
220
205
175
165
182
205
212
199
183
188
204
211
208
199
196
194
196
204
216
222
208
187
188
204
207
190
184
200
217
208
191
191
197
198
198
200
212
214
212
210
220
222
197
191
224
249
226
194
195
193
194
193
190
190
195
201
199
185
178
191
203
204
203
208
210
197
184
186
198
209
205
194
195
203
203
196
196
209
217
208
198
198
200
196
185
188
212
222
218
212
215
212
196
197
226
242
221
199
208
182
172
179
192
204
203
195
186
179
182
198
207
197
196
206
210
197
178
174
182
194
201
207
206
206
202
198
200
203
207
202
197
199
202
198
181
181
200
217
216
207
203
206
201
202
219
227
218
206
209
179
175
177
191
202
201
190
184
185
191
204
208
196
192
196
198
193
179
174
177
184
200
211
213
206
201
195
192
194
198
197
191
189
198
201
189
181
188
204
203
191
189
202
209
206
208
220
223
212
201
188
199
191
190
191
191
190
192
196
197
198
197
193
192
190
186
185
185
183
181
182
195
205
208
201
195
191
187
189
202
205
196
185
189
201
202
191
185
195
199
189
186
202
215
207
205
219
233
222
203
185
185
172
169
180
190
189
190
198
209
210
199
190
184
179
190
197
191
188
194
199
197
194
192
194
198
202
202
203
207
208
203
192
194
198
201
209
222
222
213
208
205
190
181
186
179
127
43
1
5
183
184
176
176
189
195
192
191
206
215
214
200
192
191
192
196
191
182
187
202
205
197
191
194
205
208
208
205
201
200
203
200
196
197
201
206
214
224
225
217
213
215
210
195
195
197
166
87
22
15
175
182
186
187
193
195
191
191
204
208
205
196
198
202
202
196
186
180
189
205
209
196
192
206
221
220
210
206
204
199
200
202
202
202
205
209
211
214
216
216
216
226
233
219
205
206
192
139
65
25
166
179
191
192
190
187
186
188
196
198
190
190
196
204
204
197
187
181
188
202
205
197
196
211
223
213
201
205
207
204
202
205
206
207
210
211
206
204
211
220
223
225
235
232
213
206
205
183
105
30
160
175
189
191
184
182
184
188
191
190
182
180
191
201
202
197
190
180
183
199
206
204
202
204
208
196
192
206
213
207
202
203
206
207
207
206
203
202
219
236
226
212
215
227
217
204
205
203
141
47
165
173
181
183
182
183
187
191
191
189
180
179
185
196
200
199
193
179
181
198
212
209
200
190
182
176
184
203
215
211
201
201
206
204
200
198
199
212
234
247
226
194
190
210
218
202
203
206
174
80
171
169
170
174
181
188
193
196
197
194
183
181
187
195
197
197
189
179
184
203
215
210
198
182
170
170
187
201
213
212
207
201
197
196
194
194
199
218
233
236
216
193
188
204
216
206
202
205
195
135
180
169
162
169
186
191
191
195
199
197
187
188
194
197
195
190
186
186
197
210
210
204
199
193
182
181
189
198
207
215
215
204
193
194
198
201
206
213
212
206
202
206
213
219
221
211
196
199
207
182
183
173
164
173
192
195
190
190
194
193
190
195
198
197
190
188
189
198
206
209
201
200
208
208
200
193
195
199
206
215
218
208
193
194
210
218
217
208
189
178
192
217
233
234
228
215
194
191
214
212
186
180
172
178
194
198
195
189
187
183
190
199
198
192
189
190
197
206
210
204
196
199
213
215
204
200
200
201
206
215
218
211
195
192
210
227
225
205
180
174
191
215
231
233
227
214
200
193
217
223
184
182
178
182
190
200
203
197
183
177
186
198
197
193
195
198
205
210
208
195
195
201
207
206
201
198
199
203
204
206
211
208
193
185
201
224
228
205
187
188
199
207
214
220
220
214
207
206
219
226
178
179
181
182
181
192
211
208
191
179
182
193
194
192
197
200
205
209
204
194
193
203
202
197
193
194
199
203
196
192
200
203
188
175
190
218
225
209
196
197
205
204
207
212
215
215
219
225
227
226
176
179
185
183
178
184
208
214
199
185
182
188
196
195
194
195
198
202
201
195
195
203
200
194
194
201
207
203
186
181
196
200
185
176
190
213
221
212
203
203
204
207
212
217
218
219
226
233
230
220
181
187
192
189
183
185
200
208
204
189
186
189
194
194
189
187
188
192
195
196
197
199
199
198
200
207
214
207
183
181
201
209
194
186
201
215
216
212
211
211
208
208
219
228
227
219
222
227
225
212
191
198
197
195
194
195
196
196
195
193
194
194
193
193
192
190
185
181
187
195
196
197
199
200
201
208
218
209
188
189
217
227
210
198
209
212
206
207
216
217
215
211
216
225
224
217
212
216
218
211
198
203
197
195
199
205
199
185
177
188
198
197
193
194
199
198
187
177
184
194
193
193
196
198
197
201
211
209
195
201
226
234
216
209
207
205
196
201
216
221
218
211
208
215
221
215
206
209
225
223
192
200
192
186
197
208
198
178
170
183
197
197
194
197
206
204
191
183
188
194
192
189
193
197
196
196
199
200
196
202
214
217
212
208
207
200
190
195
209
219
217
210
202
207
219
220
210
217
239
241
186
191
188
182
185
194
193
181
174
181
193
194
194
197
200
202
197
195
195
196
192
188
193
198
199
197
193
192
193
193
190
187
192
206
214
208
199
193
199
207
209
209
205
209
218
222
221
227
250
253
182
185
185
174
173
177
190
192
190
187
191
195
194
190
187
196
203
203
200
196
194
192
191
196
210
209
194
190
189
188
174
163
176
203
222
225
210
195
191
199
207
210
216
215
218
221
221
223
236
240
184
180
178
174
163
165
185
205
205
193
193
203
199
185
179
191
207
207
195
194
197
192
182
188
211
217
205
195
193
193
182
170
176
203
226
232
215
193
189
198
211
220
224
218
212
214
211
201
203
218
180
172
171
172
165
163
177
198
202
195
197
208
202
187
182
193
200
195
193
196
203
195
180
182
202
213
209
204
201
201
202
198
195
204
216
220
207
192
187
200
219
230
225
210
208
214
206
183
180
204
173
165
168
179
179
172
173
184
188
190
202
208
197
186
190
196
188
184
192
208
213
200
184
182
193
203
206
205
205
209
213
215
206
203
203
202
198
192
188
203
224
233
218
201
208
224
213
187
181
206
166
165
175
192
196
188
179
175
178
186
199
201
189
186
197
195
181
175
196
219
220
205
193
191
194
199
199
199
201
210
215
218
216
204
194
193
196
194
193
202
221
227
212
200
215
237
231
205
198
214
167
173
180
193
202
201
192
183
178
183
194
197
185
184
195
192
180
180
198
218
219
208
200
201
205
207
195
182
184
201
212
216
218
206
192
193
205
205
200
201
214
219
213
212
227
248
243
216
204
215
172
177
184
190
198
207
209
199
185
180
186
190
185
186
190
189
185
188
201
208
209
201
200
204
218
219
198
170
168
187
205
214
219
210
195
199
213
216
209
205
206
215
221
226
234
248
238
210
196
207
177
181
185
191
196
203
208
206
193
180
177
179
179
182
184
184
184
191
200
205
201
194
194
204
221
224
203
181
175
184
198
212
221
212
196
200
215
223
218
211
208
212
219
225
233
239
225
198
192
207
179
185
192
199
198
197
198
200
193
182
173
171
172
177
180
180
182
188
201
208
201
189
187
202
215
215
206
203
199
191
194
208
214
208
197
200
214
223
218
211
205
203
205
212
222
227
212
195
197
220
180
186
193
200
199
196
194
190
186
182
180
178
175
177
181
183
182
186
202
211
204
191
188
195
201
201
209
222
220
200
194
197
203
200
199
203
214
219
214
204
196
190
190
201
213
215
206
198
208
227
182
187
189
190
194
200
198
192
181
179
190
197
191
187
186
190
186
186
200
209
204
194
192
194
191
191
203
219
219
206
196
190
188
194
203
211
215
218
210
195
189
188
190
202
212
212
205
205
210
223
177
187
185
182
187
200
207
199
182
179
196
214
212
201
193
190
189
191
196
199
194
192
196
196
192
193
198
200
199
195
193
189
187
195
208
216
218
218
211
196
191
193
199
212
217
209
208
208
207
207
167
181
185
186
190
198
203
203
191
186
196
216
221
207
191
187
189
195
197
189
179
188
206
210
202
198
197
192
185
185
187
188
191
198
210
215
216
217
214
207
200
200
205
220
222
210
208
209
203
195
168
176
189
196
198
191
191
197
200
199
199
202
205
196
185
182
192
200
197
184
170
185
216
228
214
202
203
204
194
184
181
183
196
202
207
212
215
214
215
217
214
205
201
215
222
213
210
212
210
206
177
179
188
196
194
182
178
189
204
207
200
190
184
182
183
187
193
197
195
186
178
192
221
231
213
202
212
222
217
198
179
181
196
204
206
208
210
209
209
219
221
210
195
200
214
214
211
213
219
222
187
186
183
179
176
171
168
178
197
207
202
189
178
181
191
197
197
193
191
190
192
204
219
219
203
201
215
228
225
208
187
183
197
209
208
207
208
205
204
208
221
216
195
192
203
208
206
211
223
227
193
195
179
165
166
167
167
169
185
200
203
194
185
193
207
210
203
193
190
193
200
208
210
202
196
201
213
213
213
211
197
193
203
208
207
203
204
204
201
201
211
211
201
196
199
201
201
204
215
220
196
199
183
174
182
181
164
158
175
196
200
191
188
201
214
218
210
196
187
191
200
204
201
193
195
206
208
196
194
207
207
204
206
207
199
197
201
207
208
206
205
204
205
205
203
198
195
199
209
210
202
204
191
196
209
196
162
152
174
196
193
185
188
198
209
218
216
199
187
192
199
196
190
191
201
210
205
189
185
198
208
209
211
203
193
193
199
209
216
216
208
204
208
211
208
198
197
205
208
209
207
204
196
205
217
195
159
156
180
193
185
182
188
196
202
214
214
195
183
195
205
198
186
191
204
210
206
196
189
191
202
212
211
198
189
193
201
207
215
220
216
214
217
217
207
202
207
213
215
213
207
205
194
195
195
177
157
165
187
191
183
183
194
201
202
206
204
186
182
206
219
205
184
184
199
208
208
204
192
187
198
212
210
196
188
195
204
204
200
208
214
224
235
225
204
203
213
219
219
216
201
204
192
179
170
163
160
171
185
191
185
188
206
211
207
201
191
179
189
214
224
202
179
180
193
202
208
206
194
184
195
212
211
191
184
196
208
205
194
191
200
225
244
230
203
199
208
212
216
218
189
194
183
169
169
172
173
175
188
194
189
192
208
219
209
193
187
190
203
214
205
185
175
181
193
200
204
204
196
189
199
213
211
193
184
197
212
211
197
189
195
217
238
229
205
195
197
204
218
226
185
180
167
168
189
201
188
175
186
201
194
188
206
218
202
186
191
207
218
207
185
172
176
193
197
198
198
200
199
199
203
212
209
196
192
200
210
211
208
205
205
214
224
221
206
199
199
203
218
233
186
174
161
172
206
218
194
176
189
203
193
182
198
212
194
179
195
219
224
205
183
176
189
205
209
198
189
194
201
207
208
208
205
203
205
206
206
205
210
219
220
217
216
207
203
213
216
210
216
220
187
188
173
174
200
209
192
182
194
201
187
179
198
207
194
182
194
214
219
211
200
198
197
210
215
203
183
188
204
214
213
201
202
210
216
216
205
195
199
214
219
224
220
201
194
221
236
219
202
203
185
202
193
180
184
190
187
190
194
192
180
182
200
210
203
191
190
197
205
217
224
218
202
205
215
204
182
186
211
223
211
195
197
213
224
221
210
195
193
196
208
225
228
199
186
218
241
218
189
192
186
200
202
185
177
179
189
195
193
183
179
188
201
211
213
207
193
185
192
213
230
220
197
192
205
204
190
194
219
224
207
192
198
218
227
223
218
205
195
191
201
220
224
194
182
215
236
215
194
202
187
187
190
188
186
188
193
196
189
185
187
191
196
207
222
219
197
182
180
195
216
214
194
192
199
200
195
204
222
222
207
195
203
220
223
221
218
214
209
205
208
212
209
188
188
217
233
221
214
224
189
175
179
188
199
200
197
194
192
193
197
194
191
197
213
218
204
184
177
181
201
212
204
195
196
197
197
203
214
213
205
201
204
211
215
214
215
219
221
220
214
203
195
189
200
220
233
235
238
240
193
185
183
192
206
207
198
197
199
202
200
194
189
191
198
202
198
193
182
180
196
215
216
206
198
196
196
199
203
212
212
202
198
199
204
211
215
220
222
219
207
200
198
205
210
221
233
243
246
236
202
202
194
196
208
209
201
202
204
204
194
190
189
188
184
180
189
198
195
186
192
211
223
211
196
193
198
200
205
219
220
205
192
191
202
213
217
218
215
204
195
199
213
219
216
212
221
238
241
221
182
184
176
179
184
183
171
170
182
194
202
204
197
190
190
201
206
204
196
198
201
201
197
194
194
201
204
200
201
206
208
203
204
216
223
214
206
215
218
212
206
206
204
200
193
171
113
37
6
26
181
184
178
179
190
190
175
173
180
194
199
197
187
183
189
198
202
198
196
200
201
196
192
195
202
207
208
205
202
201
201
198
198
206
215
216
219
224
222
213
212
222
224
204
190
184
145
75
21
19
177
183
182
181
193
197
186
180
184
191
192
190
187
188
190
193
196
195
196
199
198
196
195
203
216
217
212
204
195
193
196
197
195
197
201
213
221
226
216
210
217
233
239
215
191
185
171
117
51
18
174
184
185
184
191
194
189
183
185
188
189
190
192
192
188
188
192
196
198
198
197
196
199
210
220
218
206
200
191
187
193
199
197
194
195
208
219
218
211
209
211
226
234
220
202
194
187
152
82
19
172
183
187
183
183
186
188
185
186
186
187
193
199
199
190
188
193
197
198
201
200
199
202
209
210
207
200
196
190
186
189
201
203
202
202
207
211
210
210
210
206
203
209
217
214
205
197
178
107
28
172
176
180
179
176
181
189
189
185
186
189
195
201
201
195
193
193
192
198
209
207
198
194
194
193
192
193
196
192
187
188
200
213
212
212
212
213
212
213
214
201
186
186
210
221
209
202
197
144
60
170
168
168
170
174
181
187
188
188
191
193
196
201
204
203
199
190
184
198
220
217
200
188
184
182
185
193
199
198
193
192
198
213
216
216
216
218
220
214
207
198
194
197
214
223
208
202
210
186
110
171
166
163
168
182
187
187
185
192
197
198
195
196
199
201
197
187
184
206
232
225
199
192
192
191
193
199
203
201
200
202
204
206
210
213
217
221
223
211
200
203
213
224
233
227
209
197
210
214
165
177
172
168
176
193
195
184
177
189
200
200
192
185
189
194
193
189
193
214
231
220
201
202
208
209
208
207
207
207
210
215
209
197
199
206
212
220
220
209
196
203
225
242
246
235
213
194
203
222
200
186
183
179
188
204
202
186
173
182
193
195
186
175
176
187
190
193
199
216
223
213
204
206
218
220
217
214
213
214
216
219
214
198
191
196
204
208
210
205
203
210
222
233
239
234
218
196
198
223
220
187
188
188
193
200
203
194
180
174
179
182
179
176
182
189
193
193
196
207
208
205
201
203
215
217
207
207
217
217
213
211
211
202
190
191
198
200
198
200
211
218
217
220
223
223
210
196
202
224
231
184
189
190
187
188
196
202
197
180
171
173
179
186
193
196
193
188
189
200
202
198
195
196
205
203
192
197
215
216
201
201
207
203
189
194
204
206
196
192
203
217
221
222
220
212
197
197
212
228
233
182
189
192
186
180
188
209
213
197
181
175
184
196
202
195
186
181
184
198
204
203
194
196
200
197
185
190
210
208
189
192
206
204
195
203
218
218
204
192
198
212
226
233
226
209
193
196
216
223
218
189
192
194
187
184
189
207
214
209
195
186
189
198
199
189
183
181
185
200
213
209
196
197
201
200
191
196
206
195
182
194
212
206
201
212
225
224
213
200
198
209
222
234
233
218
201
203
207
205
201
201
199
191
190
195
201
202
200
201
204
202
196
193
192
189
186
185
188
204
218
212
198
199
201
203
203
210
205
185
182
207
227
217
209
213
216
215
213
211
209
213
219
224
226
222
219
212
202
194
193
211
202
188
189
208
218
200
176
176
199
211
198
188
191
196
197
191
190
201
214
209
200
203
203
203
207
213
208
185
185
212
234
227
212
208
204
200
205
211
213
216
216
212
214
225
231
218
201
197
204
204
195
184
193
213
225
200
162
156
187
208
198
187
194
206
202
190
186
199
205
202
202
210
211
203
203
211
208
194
194
209
226
225
218
208
196
189
195
202
211
217
215
208
208
220
230
220
209
217
225
190
182
182
192
211
219
202
171
159
180
197
195
189
195
201
195
182
183
194
198
197
201
217
221
211
207
206
206
203
201
201
205
212
218
215
204
193
189
193
201
207
211
214
215
217
217
214
219
235
237
177
172
180
192
197
203
204
193
180
178
188
193
191
189
189
186
183
184
188
192
195
203
213
222
224
216
207
208
208
206
192
189
198
219
229
221
201
189
193
195
196
206
221
226
215
202
203
216
228
225
175
171
177
183
180
185
203
212
196
178
179
191
193
182
180
187
189
187
185
190
199
202
202
208
221
221
209
207
207
205
198
190
193
214
232
230
207
190
194
195
193
205
228
233
210
193
194
201
204
206
179
176
177
174
166
172
196
211
196
175
178
193
192
185
189
200
199
188
185
194
203
199
188
188
204
210
208
205
205
206
207
207
207
213
224
220
203
194
199
201
203
215
231
228
209
198
195
192
190
195
188
188
186
176
169
175
193
200
185
174
185
195
192
187
198
209
199
187
188
199
202
193
181
181
191
197
201
207
207
207
210
216
219
219
217
204
199
198
199
203
213
223
226
219
208
210
208
201
198
204
194
200
199
189
186
191
194
190
177
178
190
197
186
185
201
206
196
185
192
202
201
191
189
193
195
194
196
202
207
206
207
212
224
225
213
198
197
199
201
202
213
222
220
216
218
223
222
217
216
221
194
205
205
197
201
206
202
189
178
183
196
200
185
182
193
197
191
189
192
193
193
192
197
206
210
205
194
194
199
204
202
205
220
222
212
202
203
205
203
200
203
210
216
221
227
232
231
228
229
230
188
200
199
197
201
208
206
190
179
186
204
207
191
179
183
190
194
193
189
188
189
195
206
216
221
217
199
184
185
195
201
202
208
208
206
207
211
212
202
196
196
203
218
226
230
232
228
225
228
233
179
193
198
197
198
200
200
189
183
188
204
207
193
175
174
186
199
201
191
186
190
199
209
215
217
215
205
189
182
190
204
210
202
193
195
209
220
214
201
197
198
204
212
219
223
224
220
217
225
229
172
188
201
203
197
193
192
189
187
189
197
198
188
174
173
185
198
205
202
197
196
200
206
208
205
202
204
204
197
199
210
214
198
184
196
216
225
215
201
202
210
207
201
201
210
215
215
216
221
227
175
188
202
203
195
192
195
198
194
190
190
190
186
178
181
188
196
203
208
207
198
194
200
200
193
193
204
218
220
218
217
213
197
189
203
221
221
206
199
212
222
210
190
186
199
212
217
219
223
226
183
186
192
190
189
194
209
213
199
185
186
193
190
188
192
194
195
198
205
206
201
193
194
194
192
192
202
220
226
225
220
207
191
193
213
222
211
195
196
215
226
213
190
188
205
217
221
223
223
220
188
185
175
171
179
196
219
223
204
186
192
209
211
207
205
205
197
189
192
198
197
195
194
196
197
196
198
202
205
208
210
207
194
197
214
217
203
191
193
207
218
211
196
199
212
224
226
226
217
211
188
178
165
164
178
196
213
218
209
199
206
224
224
214
210
207
200
193
190
191
190
193
202
206
203
195
189
186
186
190
203
206
197
194
199
203
201
193
193
198
205
203
201
207
217
224
227
226
214
201
189
181
170
174
189
193
198
206
213
216
220
223
218
204
202
204
205
205
199
190
182
190
210
216
204
188
184
184
184
188
195
201
194
189
192
203
204
201
196
193
193
193
194
201
209
222
227
228
212
199
192
191
183
183
193
190
181
191
212
220
216
207
194
187
186
194
208
216
213
197
183
190
211
216
200
182
182
195
203
202
198
191
188
190
203
208
209
206
201
196
193
190
189
193
200
213
225
228
215
199
197
199
186
183
189
184
171
179
199
208
195
182
180
182
183
188
201
211
209
196
190
196
207
205
190
182
186
201
216
219
204
185
182
198
214
217
208
206
205
202
199
196
195
198
202
207
217
220
209
202
197
196
178
173
185
184
166
164
182
188
179
172
182
187
187
186
195
200
193
191
198
207
206
193
185
186
189
192
208
221
208
188
184
199
211
211
205
202
201
200
201
204
208
211
211
208
208
209
202
201
194
186
169
176
199
195
164
152
169
182
176
176
188
193
190
194
196
189
172
177
202
218
207
191
184
186
185
183
195
212
208
195
190
191
193
199
207
206
197
195
201
208
213
219
223
214
203
201
200
201
190
177
166
189
219
206
162
148
168
186
183
183
192
195
189
197
205
187
164
173
201
216
207
193
189
188
184
182
192
202
208
208
197
177
170
194
217
212
196
196
207
207
207
212
223
220
209
207
208
209
192
182
176
201
225
203
160
153
176
190
186
185
191
192
185
197
203
184
170
185
205
207
198
195
193
188
187
190
198
203
210
214
201
171
164
196
222
211
195
199
213
209
197
198
214
218
217
216
218
219
199
198
195
204
209
187
161
165
185
187
180
184
190
189
187
188
188
177
183
210
216
199
189
197
201
194
194
202
204
204
212
217
202
179
179
203
216
205
190
202
214
212
197
191
199
210
213
216
222
225
203
212
207
200
189
174
168
177
190
189
188
190
194
192
186
180
174
173
196
226
221
195
185
196
204
201
200
204
203
202
213
217
205
191
195
205
205
193
186
194
205
209
201
195
194
198
200
204
217
227
202
210
207
197
188
183
183
190
197
200
199
201
201
197
187
182
181
186
205
222
215
196
190
197
203
205
205
203
201
203
213
214
207
204
204
199
188
185
189
197
202
204
201
198
195
192
189
193
212
227
194
195
195
199
204
205
202
201
204
208
208
206
205
200
188
190
202
208
208
207
203
199
198
199
199
201
204
204
201
204
213
214
209
207
200
190
178
182
201
214
214
203
189
188
199
204
197
197
212
235
181
184
187
203
222
221
204
197
204
206
196
193
199
201
192
197
212
218
207
195
196
206
208
202
196
193
196
204
208
210
214
213
210
205
199
184
175
186
213
237
232
207
180
174
196
219
219
208
215
238
170
182
193
206
220
210
191
186
197
195
179
176
194
206
199
196
204
205
200
196
201
211
214
208
197
187
190
203
215
218
218
215
209
205
197
187
184
195
216
236
234
214
187
172
190
221
228
210
212
234
164
189
203
206
205
191
177
180
190
187
171
170
190
210
206
193
186
192
198
203
205
210
214
213
201
187
185
199
216
222
221
217
213
211
207
199
196
205
212
216
216
217
206
183
178
203
217
206
208
225
174
195
204
200
188
178
177
181
192
191
182
179
190
207
211
196
182
190
203
206
200
198
203
208
203
187
184
198
217
221
218
213
215
218
218
213
209
214
213
205
204
218
217
192
173
189
203
205
210
220
191
194
196
194
183
179
182
188
198
201
198
189
190
201
212
202
192
200
210
203
191
189
192
196
195
186
186
199
214
217
213
210
215
223
224
217
214
217
219
215
210
212
209
191
180
194
209
214
224
226
205
194
190
188
188
188
191
194
202
207
203
192
186
195
207
204
205
212
212
200
191
192
193
192
188
184
193
207
212
208
204
207
212
215
215
213
214
219
230
231
223
210
197
188
192
211
223
229
235
234
203
196
190
191
195
198
197
196
198
202
199
191
187
192
200
203
207
214
212
200
200
208
212
201
185
185
201
215
212
201
200
205
206
203
204
208
215
223
227
228
223
213
201
193
203
219
227
228
231
228
196
192
189
191
203
208
205
193
190
192
193
192
192
193
195
198
204
211
207
199
201
218
229
215
194
191
205
217
212
199
193
195
199
197
199
208
217
220
213
203
206
214
217
207
204
209
211
212
212
205
181
186
192
194
190
177
171
166
165
171
187
197
196
194
196
199
200
201
201
203
207
211
207
200
193
190
192
204
211
200
180
180
208
230
228
209
204
209
210
204
204
209
218
226
212
168
92
25
16
41
180
181
183
190
189
186
177
162
157
166
187
193
185
182
190
197
196
196
196
199
202
205
206
202
191
187
194
212
219
200
174
177
204
224
217
204
206
211
210
206
211
224
227
220
210
182
126
53
16
28
182
180
170
176
190
198
190
170
160
171
189
191
183
179
182
188
191
192
193
194
195
198
203
203
195
193
199
213
215
195
176
176
196
203
201
199
204
211
208
207
217
236
235
217
204
192
150
84
25
12
185
183
164
163
189
209
201
178
166
176
190
193
190
178
174
177
192
197
195
191
190
195
201
203
203
202
203
205
202
190
183
183
192
194
192
194
203
208
206
205
215
230
231
217
213
205
174
110
44
5
187
186
173
169
188
207
199
181
169
181
192
198
196
185
172
178
198
206
201
194
187
190
197
204
207
205
202
199
194
189
188
193
199
200
199
200
203
204
201
201
205
211
216
220
225
215
191
141
76
16
185
189
186
184
188
200
195
179
171
181
194
198
198
189
182
187
199
203
204
202
192
185
188
200
205
205
201
197
193
190
189
198
212
214
213
212
211
207
197
197
200
202
207
223
229
218
206
187
123
49
180
188
191
193
193
193
188
175
174
184
193
194
194
195
196
198
193
191
199
211
200
187
183
190
202
205
203
199
195
194
196
208
219
221
220
221
222
212
203
198
203
209
213
223
224
210
213
217
175
85
179
185
189
192
193
190
179
175
180
193
194
190
189
195
202
201
190
183
197
218
215
194
185
191
200
210
209
200
197
201
208
215
216
214
214
218
225
224
211
207
213
220
219
221
215
204
208
222
202
122
181
185
188
191
194
187
171
169
186
200
195
181
177
187
198
197
188
182
195
216
220
209
195
193
204
218
219
203
194
205
218
221
212
202
200
205
213
224
224
222
221
220
215
214
213
210
209
216
206
151
188
188
188
194
198
189
171
168
186
199
192
175
168
175
187
188
185
189
196
212
217
215
200
195
207
223
225
206
194
201
216
217
205
199
196
194
198
213
229
232
227
213
200
201
214
220
215
209
203
176
190
191
192
194
196
191
176
171
182
184
183
171
170
179
186
188
188
189
193
205
210
208
198
196
202
214
217
213
200
199
205
209
209
204
203
194
191
198
213
229
229
213
197
198
210
216
210
206
205
201
187
191
192
191
189
187
184
181
178
177
176
180
186
194
195
191
186
184
188
201
203
198
194
195
197
196
203
215
206
193
192
203
209
213
214
209
194
189
200
215
225
226
217
207
203
202
203
209
210
216
183
191
193
184
181
180
187
191
188
183
179
189
201
206
197
189
182
179
188
204
201
189
190
200
199
185
189
212
212
191
185
199
209
216
221
221
207
194
191
205
223
235
234
220
202
189
194
208
212
212
183
194
193
182
172
175
190
196
199
197
191
194
203
206
191
183
182
184
198
210
201
187
194
208
203
184
186
207
209
189
185
199
207
212
219
220
214
201
195
203
218
231
234
226
211
198
198
201
199
194
187
199
193
178
173
182
191
193
198
204
199
193
197
202
190
184
185
193
209
214
201
190
200
213
211
195
195
205
203
188
190
203
205
204
208
212
212
208
200
203
215
222
223
222
224
223
215
206
190
188
194
196
192
181
181
191
190
177
180
199
201
186
186
193
194
192
191
201
215
213
199
196
208
213
210
206
208
212
203
189
192
204
206
202
201
203
207
206
199
201
215
219
214
215
232
242
230
210
195
197
192
190
188
190
195
198
186
161
160
188
201
188
180
191
199
196
189
198
209
208
198
199
212
214
206
204
214
218
212
200
199
207
211
208
202
197
200
201
199
202
214
219
214
213
228
239
230
213
207
208
185
179
188
201
204
199
181
158
161
187
201
192
179
185
195
190
181
187
199
199
198
202
214
216
205
202
210
220
220
214
210
212
216
216
208
198
194
200
204
205
209
214
216
216
217
218
218
216
216
212
172
169
190
208
205
194
183
175
177
193
200
192
180
180
183
179
175
177
185
192
197
205
211
212
209
201
205
220
223
221
216
214
216
223
217
199
189
196
211
212
201
205
221
225
210
201
209
222
221
211
165
168
190
203
195
186
189
193
193
194
193
191
182
177
177
177
177
177
182
189
199
204
204
203
203
200
201
211
213
211
209
208
210
215
216
201
188
196
216
214
198
204
226
232
206
190
203
224
222
206
171
179
193
194
182
183
197
201
191
179
182
186
187
183
183
184
186
187
190
194
202
202
196
192
192
193
199
206
205
196
200
205
206
208
209
203
196
203
214
210
202
213
234
232
206
187
206
230
228
208
185
196
199
189
180
187
202
200
183
169
175
186
190
188
192
196
199
200
199
200
199
193
190
189
187
186
197
208
203
188
190
203
206
207
206
203
204
208
212
206
206
222
236
229
206
189
206
233
233
210
200
207
205
189
185
195
204
196
181
174
180
190
195
196
196
202
206
206
204
198
188
185
191
196
195
191
198
215
215
197
191
196
208
209
207
203
204
209
208
203
204
217
225
221
205
197
214
234
229
211
208
211
200
186
190
199
202
196
184
184
191
198
200
198
197
202
207
207
198
187
181
183
194
207
210
207
209
217
221
213
201
200
202
206
206
200
200
205
205
198
197
203
210
213
206
203
216
230
225
207
203
205
192
181
186
194
195
189
188
193
201
206
206
201
199
204
212
207
191
182
183
189
200
209
216
217
215
212
212
214
213
206
196
197
200
200
199
198
196
191
189
191
201
204
205
206
216
224
220
208
193
197
194
184
183
184
186
187
190
199
204
208
207
202
199
201
212
207
192
183
189
203
209
205
207
212
211
201
197
208
223
215
193
183
196
207
206
196
186
185
190
196
200
200
200
202
210
219
217
208
179
192
202
198
186
178
183
187
194
199
200
200
201
200
197
199
210
216
206
194
194
207
218
206
195
198
202
197
190
207
228
224
196
183
201
220
217
198
186
194
209
211
204
197
195
197
207
217
218
207
175
187
208
208
191
180
186
195
200
199
192
188
191
195
196
197
204
222
219
201
194
207
218
205
191
190
196
199
199
215
231
227
203
198
215
230
219
196
191
212
233
226
208
195
195
200
208
221
222
210
181
183
197
205
191
185
192
202
204
199
187
179
184
194
198
196
200
215
218
202
194
202
213
208
195
193
198
203
209
223
226
223
213
214
224
225
207
191
198
229
246
230
206
196
202
209
215
224
225
215
193
179
181
184
186
186
193
199
203
200
191
183
185
199
204
201
198
200
202
200
198
203
207
207
205
201
199
201
206
212
216
218
219
219
218
208
194
187
201
225
236
222
204
202
213
218
221
226
227
218
205
183
170
171
183
188
189
192
199
205
202
194
193
201
208
203
194
191
191
197
203
206
205
205
207
202
195
193
196
201
206
218
218
212
201
196
193
194
198
209
212
207
204
205
211
218
221
223
224
215
208
196
178
174
188
190
183
185
201
212
210
196
194
197
200
200
198
197
196
198
202
200
197
199
207
199
189
187
188
192
200
213
213
204
194
195
200
201
199
195
192
192
199
205
206
211
218
223
216
207
208
213
195
188
193
191
182
183
201
206
193
183
185
189
188
189
201
207
206
200
194
188
187
196
205
199
187
186
190
196
197
203
204
205
203
204
205
207
208
199
186
187
201
206
204
200
212
220
212
198
199
215
206
200
198
191
180
182
192
188
167
164
178
184
175
175
192
208
208
201
194
186
184
189
202
202
188
185
193
202
200
193
199
211
216
208
202
205
213
210
197
195
208
217
209
200
205
217
209
198
187
198
197
199
204
197
180
176
178
171
155
158
180
184
168
167
188
203
199
196
199
201
191
189
199
202
190
183
193
204
198
192
199
209
215
207
200
200
205
211
209
205
210
222
221
205
204
208
208
202
171
168
170
191
213
204
179
167
169
171
167
172
188
186
171
172
193
196
186
187
209
221
207
192
193
196
189
188
195
201
200
200
202
201
201
205
208
198
194
201
212
207
205
216
225
216
203
204
207
206
160
147
150
182
215
209
176
155
166
181
186
189
191
188
176
183
198
197
182
182
208
226
217
198
191
186
187
194
201
204
207
212
208
188
186
209
223
202
182
194
211
205
189
198
220
222
209
207
213
213
165
153
154
178
205
202
175
156
166
183
188
189
188
184
179
185
197
198
189
184
195
211
215
205
192
183
187
200
207
210
213
218
206
183
183
212
226
208
187
198
213
197
176
182
211
224
214
215
220
223
179
183
185
187
193
187
175
165
169
174
178
178
179
181
181
181
182
191
200
195
185
190
207
212
200
190
192
204
209
216
220
216
201
187
194
213
215
205
197
206
212
197
176
179
207
219
215
213
223
228
192
212
214
202
186
180
181
176
176
177
179
179
179
179
178
173
171
189
208
207
187
185
206
218
210
200
201
202
207
217
218
206
195
197
208
208
197
196
201
206
208
198
187
190
207
217
210
209
215
222
201
222
228
216
195
189
191
193
191
191
199
200
188
180
178
176
180
199
216
213
197
195
211
216
209
208
207
202
204
211
207
191
188
205
217
203
188
190
201
202
203
199
194
198
214
218
209
205
208
212
198
213
219
218
205
204
205
206
205
206
216
218
202
184
181
189
200
213
217
211
207
210
215
208
199
204
214
212
206
204
195
182
187
206
214
200
188
191
204
210
208
197
188
197
217
223
216
206
201
208
193
200
208
212
210
209
210
208
205
202
206
211
208
194
189
195
208
214
210
203
205
216
217
200
185
197
217
220
211
198
189
185
191
198
199
195
192
201
217
225
220
201
185
191
214
226
221
212
208
212
188
198
206
207
205
202
201
200
194
185
184
193
204
205
200
195
195
198
197
195
197
209
215
202
182
190
212
219
209
198
196
198
197
189
187
186
198
216
230
234
226
209
195
196
208
218
217
211
213
218
189
202
207
201
197
194
192
191
186
177
174
183
198
209
205
191
181
186
194
192
188
199
214
210
192
187
200
207
200
198
211
215
206
190
181
183
202
229
237
227
218
217
215
207
200
197
200
204
214
223
198
205
205
197
193
190
190
190
190
188
187
185
193
203
205
188
178
189
202
194
179
186
207
213
204
190
190
192
195
202
220
226
211
193
186
183
199
228
235
217
206
218
228
216
196
189
192
203
215
216
208
208
200
193
191
191
193
195
200
204
202
193
189
194
198
190
187
201
211
198
179
179
195
206
202
192
187
189
196
203
218
222
213
203
194
189
193
216
227
213
207
214
222
211
199
200
205
211
215
214
212
209
202
195
192
192
194
196
203
211
208
194
187
192
194
194
197
210
214
202
185
185
194
197
195
192
196
201
201
200
207
213
212
206
195
191
192
208
218
219
217
213
207
201
206
216
223
215
212
212
203
203
199
194
193
195
192
190
193
203
203
193
190
195
200
201
205
210
209
204
194
198
205
200
187
188
206
218
206
189
191
206
210
203
193
193
198
204
209
218
223
217
202
194
206
223
223
206
200
209
189
190
188
189
196
198
193
184
184
194
201
200
199
202
208
213
213
209
202
197
196
207
220
212
193
191
208
222
204
181
180
199
210
201
195
201
208
206
197
204
217
219
211
202
205
213
210
195
186
201
185
188
203
203
184
178
191
190
188
188
190
187
185
190
193
187
182
188
192
191
193
207
213
211
202
193
195
203
210
203
191
192
205
210
203
206
208
206
200
204
216
215
196
200
204
160
70
14
10
29
180
179
189
192
184
182
192
188
184
187
189
188
181
189
200
194
178
179
188
192
197
204
208
209
201
190
195
213
221
211
190
189
205
213
204
200
204
204
202
208
226
226
202
196
209
192
117
40
11
26
181
172
171
177
187
194
196
190
185
186
188
186
183
188
199
195
178
177
188
192
194
197
197
197
194
192
197
215
225
215
194
187
199
204
201
193
198
206
207
213
232
235
211
199
216
213
153
63
5
10
184
173
161
167
189
203
197
190
185
185
188
188
189
190
188
185
183
186
191
192
191
188
186
188
190
194
198
208
221
217
200
189
193
198
196
189
197
208
216
220
227
232
218
209
222
222
179
89
13
4
185
182
170
172
192
203
196
185
181
182
184
189
191
188
178
179
187
197
200
196
189
181
179
184
190
195
198
201
214
214
201
191
195
198
197
194
199
208
215
216
218
222
220
217
222
223
197
131
50
8
183
188
188
189
200
202
192
183
179
178
183
186
187
182
179
180
190
199
201
197
188
181
181
189
197
198
198
200
210
211
199
191
196
201
203
202
203
206
207
208
211
218
223
221
216
213
215
182
115
40
185
194
200
204
204
200
189
182
177
175
180
183
183
183
186
190
193
194
195
194
188
187
189
194
200
203
202
202
208
211
202
194
197
201
204
207
207
203
200
204
211
220
223
220
202
197
212
213
159
74
185
193
198
200
199
195
190
184
179
178
180
182
184
190
199
201
195
189
185
189
193
197
195
195
198
206
204
202
205
211
211
202
198
197
200
204
207
206
207
212
217
219
216
206
195
191
206
215
176
97
187
190
189
189
191
190
187
186
187
184
181
180
186
198
206
204
199
189
182
183
195
207
205
192
195
207
210
199
195
208
217
210
197
193
197
201
205
210
216
222
220
209
195
194
196
204
205
200
175
119
189
190
183
182
191
192
188
189
192
191
183
182
190
199
202
200
197
194
187
185
198
212
206
190
193
210
214
196
185
198
211
208
199
199
204
204
203
210
224
228
216
193
176
182
209
224
214
195
178
152
189
189
180
182
191
196
190
188
189
189
187
185
191
198
200
199
199
200
191
188
199
211
202
191
191
210
215
199
184
191
200
203
206
213
219
215
203
207
219
221
212
189
176
186
216
236
225
203
190
190
186
185
181
185
191
191
186
184
186
188
189
190
196
195
195
199
202
200
189
188
198
206
202
193
196
207
213
204
189
188
194
201
211
227
233
222
205
204
210
214
210
202
196
200
217
226
222
206
204
209
179
182
183
185
186
183
177
177
185
190
191
196
200
198
192
194
198
194
185
186
190
199
201
202
202
203
205
202
196
195
199
207
218
227
229
218
203
199
206
215
215
216
213
214
212
207
206
208
205
208
170
182
185
183
178
173
172
176
189
194
193
195
206
204
189
182
188
189
187
184
184
191
204
210
205
196
194
200
205
205
206
209
213
216
213
206
199
196
204
213
220
221
221
219
206
196
197
203
200
192
163
181
192
185
174
171
173
179
191
194
185
186
200
207
189
170
175
192
198
190
181
186
203
212
206
191
190
199
209
209
207
203
203
199
198
198
199
201
203
209
216
221
220
216
208
202
202
208
201
190
164
179
193
189
179
173
177
182
189
188
178
176
194
206
191
170
174
196
209
199
182
184
200
205
202
192
193
205
211
211
202
193
190
189
193
200
206
208
202
202
212
220
217
212
210
211
213
214
207
201
174
178
190
193
181
170
170
176
185
186
180
176
187
195
192
184
186
200
209
201
187
185
193
196
196
196
201
209
216
211
201
192
189
191
194
201
212
218
209
202
210
217
217
209
211
214
217
214
211
208
176
177
192
198
180
160
158
168
185
199
195
188
183
185
188
191
198
202
201
197
190
188
190
193
196
199
206
212
215
214
208
201
199
201
201
200
204
219
223
215
213
214
214
211
210
212
214
211
208
205
173
173
190
197
176
153
152
170
193
212
213
199
183
179
183
194
200
199
190
189
191
193
194
196
198
204
207
209
212
212
212
210
209
213
208
191
187
208
228
226
214
214
214
211
208
210
217
218
208
202
166
173
194
195
174
157
160
177
198
215
214
200
185
175
176
190
196
195
187
187
197
202
203
200
200
203
207
204
200
199
203
206
208
213
210
190
180
197
221
226
218
217
220
216
208
210
220
222
217
211
165
180
197
196
179
173
181
188
192
197
197
192
186
181
178
184
195
200
195
194
201
206
205
201
197
198
202
203
193
188
195
201
203
206
206
199
193
195
209
217
221
227
228
219
207
208
222
233
230
222
169
184
198
199
190
190
196
192
184
179
180
184
187
186
182
185
199
207
207
202
202
204
204
201
195
192
197
202
197
190
194
200
200
198
202
205
204
204
204
207
220
228
227
217
205
203
219
235
233
219
178
181
193
196
197
200
201
197
186
178
176
183
191
193
188
193
207
213
214
208
201
197
200
204
200
190
196
206
211
205
205
206
200
196
198
202
205
207
205
205
214
218
214
206
200
205
220
231
219
201
181
180
180
186
195
199
199
199
195
187
183
185
196
196
196
200
212
211
206
203
196
188
193
205
209
204
204
216
222
221
218
213
202
197
197
196
197
205
208
207
206
204
198
195
198
210
224
222
202
184
189
176
171
174
185
189
194
197
200
194
184
186
198
200
201
207
211
205
197
196
193
188
190
203
214
213
212
217
223
226
225
220
204
199
197
192
190
201
209
206
201
196
188
187
194
214
225
212
190
184
189
177
173
174
178
183
189
195
196
193
182
183
197
201
201
203
206
202
193
193
194
196
197
199
207
211
212
210
210
216
225
219
202
196
200
198
197
200
203
202
201
200
196
192
194
208
219
207
191
194
183
180
182
183
181
181
188
192
192
188
178
178
192
201
197
196
201
205
202
192
195
205
206
200
197
202
207
203
197
202
215
216
205
201
207
211
208
206
204
203
205
211
209
201
198
202
205
204
201
201
176
178
193
199
188
183
188
191
192
190
180
173
187
198
196
187
194
213
212
193
191
209
217
204
190
194
202
199
193
198
208
211
212
212
213
215
214
212
207
208
211
215
217
214
201
198
200
205
208
207
176
178
196
204
195
187
186
186
193
198
187
171
178
196
197
185
190
213
216
198
193
208
214
203
191
194
200
200
199
200
204
209
219
218
213
209
208
208
213
218
218
215
218
219
210
198
197
209
219
214
185
183
192
200
197
188
179
173
189
206
195
171
175
195
201
186
183
200
209
201
200
209
206
201
199
199
199
202
202
200
201
210
222
218
204
198
202
207
216
220
216
211
213
218
213
199
198
208
221
222
198
192
187
192
195
188
171
161
180
204
201
176
176
196
200
187
179
188
199
205
211
208
196
194
205
203
198
198
201
201
201
214
223
211
193
194
202
208
211
213
211
207
210
215
209
199
196
204
218
221
201
200
191
188
191
187
167
156
171
195
194
179
181
197
198
187
182
183
193
203
207
199
186
193
209
207
197
197
199
197
200
215
223
210
196
198
206
207
208
207
206
205
210
214
207
196
194
199
208
214
194
200
197
192
188
182
169
165
170
176
176
177
189
193
191
188
186
187
189
199
198
188
179
191
210
210
200
200
201
192
194
208
222
215
203
201
204
206
209
210
207
205
210
215
208
195
193
200
200
206
183
200
205
201
189
181
175
175
171
164
162
176
194
197
187
185
188
191
193
197
197
191
183
194
211
210
206
207
206
192
189
202
221
218
206
197
199
205
214
223
218
208
210
214
208
197
198
205
207
207
177
190
201
205
199
185
178
179
176
166
165
183
198
197
183
184
189
192
193
201
209
204
193
198
209
208
209
213
213
195
186
198
219
218
206
199
199
203
214
232
230
213
208
205
203
199
204
211
212
212
174
178
188
198
202
193
181
178
181
184
189
198
202
197
185
186
189
191
191
206
224
224
208
200
201
203
207
218
217
198
189
201
220
220
213
211
209
206
210
227
228
214
200
197
196
198
203
211
215
213
173
168
170
183
197
196
179
170
180
200
209
207
202
196
191
189
194
194
191
199
219
230
218
201
194
196
204
218
217
203
195
207
217
222
225
227
222
207
206
216
217
206
197
193
194
197
200
207
216
216
176
172
165
169
181
189
178
168
176
198
207
199
194
194
195
192
193
198
191
182
194
213
216
202
193
195
206
211
211
210
208
211
215
221
229
228
215
211
210
210
204
198
197
199
201
202
200
202
216
222
184
188
182
174
175
181
181
174
174
181
185
182
182
194
197
190
190
199
194
167
166
190
209
206
200
203
205
206
209
216
219
211
205
215
224
213
201
209
220
213
202
199
204
209
213
213
208
205
218
230
186
201
204
192
183
185
187
183
176
174
174
174
177
192
196
187
188
203
201
175
160
180
208
216
211
210
206
200
204
220
220
205
197
209
215
200
193
210
225
215
206
209
214
218
221
224
220
216
220
227
184
204
214
211
198
193
191
190
185
183
184
185
185
188
190
187
192
209
214
193
176
185
210
218
217
212
206
200
205
216
207
188
188
207
215
203
200
214
217
208
208
213
218
220
222
227
229
226
216
213
185
196
211
213
202
198
197
195
194
193
201
203
197
190
188
187
196
215
225
211
192
193
210
214
211
209
210
208
208
203
183
168
183
211
224
221
217
214
209
200
203
213
217
220
221
222
227
227
211
197
194
198
204
204
197
194
197
197
196
195
205
209
205
195
189
185
193
210
222
212
196
196
210
212
201
201
216
218
210
187
165
161
182
208
223
227
228
218
206
200
202
210
220
225
222
211
215
219
207
189
206
205
202
194
186
188
198
197
190
187
195
204
208
199
193
187
190
200
206
200
191
195
209
209
198
202
218
222
204
179
166
172
188
200
209
217
222
223
213
208
207
215
228
234
224
202
200
209
203
195
218
212
199
186
182
190
201
197
186
184
190
199
204
204
198
191
190
194
195
190
187
195
206
210
205
206
214
212
193
181
184
198
198
194
194
198
211
220
219
208
208
220
234
236
222
198
192
201
206
207
220
209
195
187
190
201
207
204
194
192
193
196
197
199
201
199
197
195
192
191
193
197
200
204
209
211
207
198
190
191
208
216
209
193
187
189
200
216
216
203
204
218
229
227
217
203
199
201
207
213
213
204
193
192
197
208
208
206
203
200
197
194
193
193
196
200
202
197
194
197
205
202
195
197
207
211
202
190
191
202
218
219
209
199
195
191
196
206
206
196
199
210
212
211
215
216
215
211
210
212
201
201
199
200
204
205
203
202
206
206
197
192
192
193
194
196
202
197
193
198
205
204
197
195
201
206
205
199
199
205
213
212
206
203
204
203
203
204
196
193
202
204
198
193
210
227
224
211
202
205
194
198
202
203
205
197
190
190
198
202
198
194
196
197
198
200
204
199
193
192
195
200
204
200
194
199
207
205
197
195
203
208
208
203
205
213
215
204
192
196
208
208
194
192
210
226
222
206
192
204
191
192
197
199
199
191
181
182
192
198
198
200
202
206
208
210
213
206
192
182
182
199
215
208
193
193
204
204
190
184
194
209
213
202
204
223
229
210
196
202
216
213
201
202
214
219
214
204
195
211
184
184
188
187
176
183
199
206
203
203
199
186
183
189
195
189
183
190
194
183
180
192
204
201
195
195
199
201
198
205
218
219
205
194
198
208
209
200
198
212
230
215
185
181
183
138
53
10
4
10
180
176
187
189
179
180
196
203
205
205
198
184
181
198
210
204
190
192
195
189
187
194
200
203
203
204
202
197
202
218
230
225
208
200
202
206
206
205
202
212
229
222
193
183
195
171
104
37
3
12
178
170
179
191
189
182
188
198
201
200
190
183
186
204
218
214
198
195
195
191
189
192
194
199
206
209
203
195
203
225
234
223
207
202
201
199
205
210
212
212
224
225
204
194
202
202
150
70
14
12
178
168
173
189
194
183
179
191
196
193
183
184
188
203
212
209
199
197
196
193
191
188
186
189
203
206
202
196
203
223
226
218
207
201
197
193
203
216
220
213
215
219
211
202
206
216
181
100
15
16
177
172
173
184
188
179
175
184
193
189
181
183
189
195
197
195
192
195
197
195
193
188
184
186
197
200
199
198
203
214
212
205
202
200
196
192
202
214
219
212
208
210
213
204
201
210
204
143
51
1
179
177
178
182
182
180
179
185
191
186
181
181
183
184
186
185
187
194
196
191
193
195
195
195
196
200
199
199
204
207
197
190
195
201
199
197
199
208
211
207
200
205
215
204
190
199
214
188
112
37
185
182
182
184
184
184
187
190
188
182
178
176
174
177
182
188
193
196
191
184
184
200
210
210
206
203
201
201
204
203
191
182
188
200
203
198
194
196
201
203
203
206
217
210
189
188
210
210
156
72
189
187
183
181
181
185
195
196
188
176
175
178
179
183
194
203
205
198
186
174
177
196
215
218
211
204
201
200
205
207
197
186
188
199
204
201
191
191
202
205
205
208
220
218
197
189
203
207
172
99
191
190
184
177
176
186
198
198
187
176
179
187
194
202
215
217
211
201
189
176
177
192
209
213
208
201
196
197
205
210
206
194
192
201
206
204
196
197
208
210
207
206
217
218
213
205
201
192
172
126
189
192
184
178
178
190
200
199
190
185
188
196
203
216
227
224
211
200
193
185
184
193
201
204
200
197
195
194
202
211
208
197
196
205
209
208
205
210
215
211
201
199
205
217
227
226
210
192
184
164
189
191
186
185
186
195
199
197
193
193
195
197
201
209
220
218
207
202
194
189
193
198
197
193
197
200
197
192
196
203
202
199
202
212
218
218
216
217
217
208
197
196
201
215
232
237
220
203
204
202
188
189
189
192
197
199
195
190
191
195
196
192
187
192
199
208
210
208
193
185
193
203
199
191
197
210
209
191
188
199
204
201
206
221
225
220
217
218
216
204
196
196
202
215
228
230
218
210
217
218
182
183
184
194
202
198
182
178
186
191
191
185
181
182
185
195
208
208
190
175
186
201
200
193
200
218
215
192
183
198
212
211
215
221
221
211
205
211
215
209
201
203
210
215
215
211
210
214
218
208
172
174
178
189
196
191
173
170
183
186
183
181
186
191
186
181
195
203
188
168
175
195
202
192
193
208
211
194
187
204
217
217
215
213
207
196
194
204
212
212
209
211
215
215
203
194
201
215
213
196
161
165
175
187
192
184
173
174
184
181
167
171
195
205
189
169
176
196
195
177
175
187
198
188
184
190
196
193
194
208
214
212
205
201
197
191
192
198
205
208
210
216
219
210
192
187
203
219
213
196
163
167
179
188
191
182
180
186
191
175
155
164
195
209
190
165
168
192
202
194
183
186
188
182
176
178
184
191
199
208
209
202
195
191
193
197
202
205
204
201
203
216
218
204
186
188
207
218
213
207
177
179
186
190
187
177
180
192
196
176
157
168
192
200
187
178
183
196
204
201
194
188
184
180
180
183
186
190
197
206
208
196
184
187
197
206
213
217
211
200
202
208
212
201
190
197
211
215
213
210
190
187
188
185
178
163
169
188
198
185
174
181
191
190
188
196
209
206
198
200
199
193
186
183
193
198
198
193
193
199
201
190
184
191
204
210
216
219
218
207
202
203
205
203
202
209
212
210
206
204
190
189
187
180
164
155
163
187
200
197
194
195
195
186
191
211
226
213
191
190
200
200
197
194
204
218
212
195
188
193
195
192
190
204
211
210
207
210
216
215
210
206
205
205
209
220
218
206
197
199
182
185
186
177
162
159
166
186
197
200
200
198
194
188
190
210
224
211
190
186
201
212
209
204
209
223
221
200
185
189
193
193
196
208
217
210
199
197
205
218
220
215
206
203
212
226
220
201
195
210
174
182
189
183
174
174
181
187
191
192
191
188
187
186
188
197
210
206
194
192
203
216
217
207
207
213
214
200
190
194
198
199
201
206
215
211
198
191
198
212
226
220
205
201
211
225
218
202
204
225
171
180
187
191
189
187
189
189
187
182
179
180
183
184
185
192
202
204
199
198
203
215
214
206
196
194
196
196
195
202
207
207
205
205
208
209
204
194
193
206
223
217
200
198
213
222
215
207
213
229
170
173
185
195
199
195
192
193
191
184
179
180
182
186
187
193
198
202
202
201
201
205
207
202
193
182
180
189
201
210
214
216
207
202
202
203
202
199
199
204
216
209
194
195
212
225
222
209
214
216
169
169
181
194
199
193
190
195
197
192
184
183
184
187
190
196
198
199
199
200
199
195
196
204
199
181
173
189
205
210
214
215
208
202
200
199
201
204
207
210
212
204
191
192
212
231
227
213
201
202
173
168
177
190
193
189
188
194
197
194
185
185
186
186
189
195
196
192
190
200
197
192
194
206
207
190
185
199
207
205
206
207
204
203
205
203
203
210
215
216
215
209
194
191
209
236
234
209
194
202
177
172
178
188
189
188
189
191
188
184
182
184
186
184
184
189
192
189
187
197
197
195
196
207
208
203
201
210
210
197
194
196
199
204
209
208
206
218
222
223
221
217
205
194
204
225
228
208
195
211
176
171
181
185
185
186
188
187
177
174
177
185
188
184
181
185
188
186
185
190
198
201
201
203
204
206
211
217
208
188
183
188
196
205
211
208
209
220
221
219
216
215
213
203
201
213
217
205
202
215
174
173
181
185
185
185
188
186
181
179
181
186
193
190
184
182
190
190
185
185
199
208
204
194
192
201
214
216
204
185
179
185
200
202
202
200
208
216
215
205
199
206
214
212
205
204
204
204
209
215
174
177
182
184
183
185
188
189
192
193
193
190
193
195
194
186
188
196
194
194
206
210
197
183
185
196
207
211
201
188
184
192
201
197
185
186
204
211
209
195
191
196
214
219
211
197
194
200
209
214
185
190
190
185
183
185
187
189
196
206
203
193
196
201
199
187
186
195
203
209
212
208
186
176
187
194
199
202
202
197
195
202
204
190
176
186
205
208
207
198
196
198
212
221
214
196
189
199
212
219
192
197
192
186
184
185
184
183
190
203
203
196
197
202
197
186
180
189
204
216
216
201
178
177
192
194
193
196
200
202
207
212
208
189
179
193
210
210
209
210
208
207
214
221
214
197
186
196
213
222
188
189
188
185
184
184
180
175
176
191
197
198
199
201
196
187
182
185
199
208
207
195
178
182
194
192
189
194
199
201
210
219
212
196
190
203
211
210
210
217
215
213
217
224
217
200
188
193
209
223
178
176
180
184
183
180
178
174
171
174
187
200
203
200
197
193
190
188
190
196
197
192
186
188
192
192
192
201
203
202
206
219
217
204
196
204
208
206
206
215
215
213
215
221
217
204
193
194
204
219
172
171
183
190
184
179
180
183
176
173
185
204
210
203
201
199
196
191
189
192
196
196
195
195
193
191
199
212
212
202
201
213
217
205
193
198
205
204
209
219
220
213
210
207
209
208
205
202
203
216
180
180
190
194
187
178
184
193
192
183
189
208
211
207
204
202
198
188
191
201
207
205
202
200
194
193
204
224
223
206
195
202
209
202
196
198
204
209
218
230
230
220
209
196
195
208
216
214
212
216
192
195
196
194
186
179
182
194
201
201
203
209
209
207
206
203
189
180
190
212
221
212
202
202
198
195
206
224
226
209
196
193
200
206
210
211
211
213
227
234
233
226
214
194
185
203
220
221
217
217
201
201
192
188
184
179
177
185
200
210
210
204
202
204
206
200
183
176
189
212
223
214
201
198
196
198
206
220
220
208
194
188
194
216
234
230
214
216
228
231
222
222
223
206
188
194
210
214
214
215
198
195
184
180
181
180
178
181
197
210
205
195
193
200
207
199
187
179
183
198
210
211
199
195
199
206
210
213
213
209
199
189
194
221
242
228
209
211
223
217
203
211
226
222
200
196
198
199
204
211
189
186
183
183
183
183
183
184
196
202
200
190
189
198
205
203
199
187
179
180
193
203
201
195
204
215
216
209
209
212
209
198
196
214
225
209
194
206
218
207
198
209
227
226
212
205
200
196
200
209
180
181
186
190
191
190
190
192
195
194
189
185
188
196
203
208
206
195
179
176
187
199
201
203
212
217
214
206
209
216
216
205
200
207
208
194
190
205
212
205
205
216
219
215
212
213
212
208
207
212
175
179
188
196
197
194
193
193
194
191
185
184
188
194
200
204
205
196
189
184
191
197
203
211
216
212
205
203
208
215
210
204
204
208
207
199
198
205
206
206
212
218
216
206
205
210
223
224
221
214
176
179
191
195
194
192
190
191
191
190
187
186
188
192
195
195
195
194
194
193
189
192
203
215
216
203
200
204
209
206
194
189
204
219
226
221
213
208
202
200
205
213
213
209
201
201
214
228
225
212
186
187
194
191
186
185
187
189
191
192
192
190
189
189
188
187
188
194
198
195
188
190
203
215
213
201
201
212
213
198
176
177
200
225
236
233
223
210
199
197
198
209
216
220
209
193
197
215
218
209
203
201
200
189
179
179
192
195
192
196
198
196
193
189
185
187
193
200
201
192
187
189
197
210
212
207
207
217
217
194
174
177
202
223
227
225
216
205
200
199
202
208
220
228
217
196
189
201
207
210
215
209
200
188
178
184
196
200
198
199
200
200
197
192
189
194
207
210
200
195
192
192
188
198
213
217
215
214
211
196
187
195
211
213
208
202
200
195
196
201
211
215
219
220
218
205
195
197
205
214
212
204
196
191
187
188
198
203
202
199
197
198
200
196
193
205
218
213
202
204
211
197
177
183
212
222
212
207
206
207
207
214
216
210
200
191
189
190
192
200
212
215
209
207
213
215
210
205
208
219
199
193
192
195
195
193
195
203
207
197
189
193
198
195
193
206
217
207
200
214
226
206
175
178
207
218
206
198
207
217
220
216
211
209
207
200
195
192
192
195
206
206
195
194
209
221
219
216
216
220
185
187
192
202
203
192
190
201
205
193
183
188
195
194
193
199
210
200
197
209
219
208
190
188
203
210
203
199
206
217
218
208
202
206
217
216
213
204
193
190
199
200
191
191
209
225
223
217
213
214
182
185
196
204
204
192
187
196
199
189
184
187
197
197
195
201
206
206
198
196
195
200
204
205
202
202
203
198
200
208
208
204
198
202
217
230
230
213
194
189
198
200
195
197
212
224
220
213
208
207
187
188
197
202
196
187
186
195
197
192
188
193
200
204
205
209
214
214
203
185
176
190
213
217
204
195
200
197
190
194
202
209
202
197
212
234
239
218
198
198
206
206
204
206
214
218
218
216
210
211
177
178
176
171
171
183
197
194
183
185
194
198
199
197
195
189
191
201
205
194
187
190
192
181
171
184
202
205
196
199
211
210
200
200
208
208
199
198
202
211
212
202
202
214
198
126
40
6
3
3
181
185
187
180
175
178
185
185
183
185
193
200
203
204
199
197
201
214
209
194
186
192
195
188
183
189
199
193
192
205
221
218
204
202
205
205
204
209
208
202
201
205
214
216
200
150
85
30
2
1
184
187
193
193
185
179
179
179
179
180
187
201
206
207
205
205
217
220
206
189
186
195
203
200
196
199
198
186
188
208
225
224
210
206
202
200
207
217
211
191
187
204
221
218
202
181
137
72
19
9
184
184
190
195
188
176
173
174
177
180
188
197
203
205
208
212
216
213
197
188
189
201
206
206
205
206
203
191
191
203
219
221
217
208
199
196
208
220
212
188
182
202
220
213
203
201
181
113
30
18
184
180
181
185
183
172
170
174
182
187
191
194
196
200
204
205
202
198
191
187
192
208
210
205
202
205
208
199
195
196
207
212
213
209
197
196
206
215
208
193
188
201
209
203
199
208
203
149
63
3
186
178
173
174
176
176
175
181
192
197
191
187
186
190
196
195
192
191
188
184
196
215
221
210
198
200
208
203
194
193
197
202
209
208
199
197
201
205
204
197
194
198
199
193
189
200
211
186
114
36
189
183
171
170
177
182
187
193
201
200
189
177
176
181
187
192
195
199
191
178
185
212
229
222
206
204
204
199
192
191
195
200
206
208
205
199
195
195
200
201
199
197
201
200
192
195
208
206
158
77
192
186
176
170
176
185
196
200
200
193
185
179
178
183
189
200
209
209
197
179
174
196
222
230
218
205
201
196
194
196
200
204
208
211
210
199
195
197
203
204
199
200
213
217
208
200
205
212
184
110
193
188
181
174
169
180
196
199
192
189
191
192
193
196
211
219
216
207
198
188
177
182
205
224
218
204
197
198
202
205
206
207
211
211
208
201
202
206
208
206
205
214
230
232
218
206
206
209
193
138
190
195
191
178
168
176
194
195
188
190
206
210
203
209
227
228
207
193
194
202
195
183
190
203
207
194
190
201
212
211
204
204
207
207
204
201
207
214
211
204
208
226
238
232
218
211
208
213
204
168
190
201
202
188
174
180
194
194
191
197
213
212
197
199
219
220
195
181
192
207
207
192
183
191
197
195
191
196
210
211
200
198
203
206
204
203
212
215
205
197
208
230
234
224
213
209
210
214
213
194
190
201
206
199
189
192
196
194
192
198
206
196
179
178
198
205
196
189
190
197
203
200
188
187
198
206
197
191
197
204
199
195
201
205
207
209
211
212
200
192
201
217
222
217
211
207
207
218
218
206
188
194
197
198
199
200
198
192
188
190
190
181
169
171
183
193
200
204
193
182
191
201
197
186
198
216
212
190
184
196
198
193
199
207
209
208
210
209
202
195
197
204
211
213
210
209
211
224
221
206
181
180
180
185
197
198
192
186
184
183
174
172
177
185
190
191
200
210
198
176
181
198
199
183
187
209
217
196
181
189
195
198
201
204
204
205
208
208
205
198
195
198
209
212
210
212
225
230
220
202
174
167
167
175
190
192
188
186
185
181
168
171
190
202
200
190
194
202
198
185
184
196
198
181
174
192
210
200
184
185
198
204
204
201
200
201
204
206
203
198
196
199
209
209
209
219
232
232
217
206
176
173
167
172
185
187
184
190
194
181
168
174
194
206
200
188
188
193
196
196
198
199
198
180
167
174
193
196
186
188
201
210
207
197
197
202
204
204
202
199
197
201
205
205
206
219
230
224
212
211
189
186
179
180
182
182
184
195
198
181
168
179
194
195
191
192
193
190
194
203
211
207
196
182
174
179
184
186
185
192
205
211
200
193
198
207
208
202
199
197
196
198
201
203
207
220
226
219
214
212
194
195
188
186
184
182
185
197
196
180
171
186
196
193
188
199
203
193
191
205
220
213
197
187
189
194
194
184
182
191
205
204
194
191
204
217
214
201
197
200
197
195
199
206
212
221
220
215
212
210
193
193
190
188
187
185
187
196
194
178
176
189
201
198
196
202
206
196
191
203
221
219
201
191
200
213
208
189
184
194
199
194
189
191
208
221
218
200
197
202
202
199
202
208
218
223
219
209
205
208
186
185
183
186
188
188
189
193
192
181
178
188
200
200
199
201
203
198
192
203
217
219
202
193
200
218
216
198
190
198
199
191
191
197
209
218
216
202
197
206
211
207
202
204
215
224
219
203
202
219
185
181
180
184
188
190
189
189
190
186
179
181
190
194
193
193
196
198
196
198
212
215
202
189
192
209
211
200
196
203
203
199
199
201
205
211
211
201
196
208
215
208
198
197
209
221
214
200
203
227
190
183
182
187
190
186
184
187
191
186
179
179
182
184
185
184
192
201
196
193
202
207
197
183
184
194
197
196
198
204
205
207
208
205
201
201
203
200
198
204
210
204
195
195
210
216
207
199
211
230
190
188
186
190
190
182
179
185
192
188
182
183
185
186
184
183
189
193
193
190
197
199
193
183
179
180
184
188
190
196
202
211
212
207
198
198
200
199
198
199
201
202
201
206
220
218
206
204
215
226
187
190
192
194
190
179
175
186
194
194
191
193
194
190
188
186
189
192
194
194
195
196
193
188
182
176
178
184
186
185
190
205
209
204
202
202
204
204
199
196
200
207
212
218
226
226
214
204
214
219
184
189
195
196
191
182
179
187
192
194
198
201
200
189
186
186
187
190
195
197
196
196
197
203
196
184
184
192
190
180
184
197
200
203
210
213
213
210
206
202
206
218
221
221
224
232
221
208
213
220
180
183
194
198
192
186
183
181
182
185
198
202
200
186
185
187
188
186
188
194
197
199
206
212
209
200
198
203
198
183
184
190
193
201
214
215
213
214
217
219
224
226
224
214
216
228
226
212
216
226
175
177
189
192
188
186
183
178
174
178
191
201
198
186
184
193
194
179
175
185
196
203
208
212
211
207
208
210
203
186
184
187
191
201
208
207
204
207
213
222
227
227
218
208
210
221
221
216
219
225
176
175
179
183
184
183
184
184
181
180
188
199
196
187
191
203
201
179
164
178
198
206
205
203
202
205
210
211
205
192
188
190
194
198
198
195
193
195
199
206
216
219
209
206
210
212
210
211
213
216
177
176
175
174
173
176
189
195
194
190
192
195
197
194
196
207
204
183
171
187
206
206
196
188
193
201
205
205
202
197
193
193
195
192
188
188
188
185
184
190
205
209
210
212
217
210
199
196
203
207
187
191
183
171
168
177
196
208
208
200
198
197
197
195
198
203
202
188
186
202
213
203
188
185
193
197
199
200
202
203
201
199
194
186
184
190
195
192
188
192
206
210
212
219
224
210
194
193
202
212
191
196
188
174
170
185
203
207
206
198
195
196
194
189
194
198
198
191
196
212
214
198
188
190
194
194
192
195
201
206
209
204
193
184
186
199
210
208
207
211
214
216
219
225
222
209
195
195
210
220
187
185
184
181
181
190
202
203
194
191
193
194
190
187
191
196
197
195
198
203
205
199
195
195
195
192
189
190
199
207
211
209
199
194
197
207
216
220
222
221
220
219
228
232
222
204
193
199
218
234
177
165
175
187
191
195
199
199
190
189
196
198
190
187
191
203
204
200
193
192
195
201
203
198
192
189
190
191
195
207
212
210
206
202
202
210
219
223
220
214
209
214
228
232
219
202
193
198
217
237
178
163
173
190
195
195
199
202
199
196
201
206
199
191
195
208
212
206
195
190
192
199
205
200
188
190
194
196
198
206
211
210
206
203
200
206
216
221
214
200
196
209
224
222
211
207
201
199
212
231
188
179
180
189
190
188
195
211
211
201
203
209
205
199
201
206
208
203
198
195
192
193
199
199
191
192
199
201
203
211
212
205
201
200
199
201
208
215
211
203
203
213
220
214
210
213
214
211
212
224
198
195
191
188
183
178
187
209
215
201
196
201
205
204
202
199
193
192
203
209
197
184
186
196
197
196
197
203
208
215
211
200
195
199
203
202
202
207
212
215
217
223
221
210
205
219
224
221
218
219
203
199
193
188
183
176
180
199
207
198
189
190
199
203
202
192
182
182
204
220
207
180
179
194
198
195
195
200
210
218
210
195
190
202
215
210
200
203
217
223
226
226
222
213
208
215
221
218
214
215
193
188
188
191
189
180
179
191
204
202
192
190
193
198
199
196
185
181
201
223
215
189
180
191
200
197
194
201
213
215
207
194
191
205
218
214
202
204
209
214
217
218
215
211
209
210
208
199
196
200
187
177
182
194
195
187
187
194
206
208
202
196
194
194
196
201
200
193
198
219
221
202
187
192
203
203
201
205
213
212
207
199
197
198
205
207
204
199
197
199
211
213
205
202
206
207
198
184
176
180
189
178
180
190
193
194
194
197
207
209
206
200
196
191
193
207
211
197
191
206
219
208
192
194
206
206
206
207
207
203
205
207
202
195
194
198
200
192
186
191
210
212
195
192
201
208
202
189
174
173
192
186
179
179
184
190
194
196
199
201
198
195
193
190
191
205
208
190
179
193
210
207
194
192
202
207
205
205
202
196
200
208
207
199
195
198
195
189
184
193
210
210
194
192
200
205
207
207
196
188
193
192
181
169
169
181
190
190
190
188
187
185
185
185
189
196
196
179
168
180
198
200
190
190
194
198
202
204
204
195
195
203
209
210
211
206
198
193
193
198
202
202
196
201
203
203
204
216
223
214
190
191
187
169
164
178
191
191
186
186
185
181
179
181
184
190
190
176
174
176
192
195
189
189
193
196
201
209
212
203
196
198
205
214
218
211
206
202
203
203
197
196
201
214
213
202
196
213
230
228
192
193
190
176
168
179
195
196
192
193
194
189
183
182
184
191
195
193
187
187
190
190
184
188
201
203
205
211
219
216
205
201
205
210
209
205
205
205
207
207
203
200
206
215
217
209
200
204
220
223
196
195
195
188
178
182
196
201
200
199
197
195
194
192
191
194
203
207
202
198
195
186
176
186
209
212
203
206
219
221
214
212
212
205
190
189
193
195
200
208
214
214
209
206
212
217
213
206
208
212
196
194
195
195
186
178
183
199
203
198
192
197
203
201
194
194
204
208
209
209
204
185
167
181
210
213
198
196
211
217
218
218
217
203
184
182
185
187
191
209
223
222
209
202
206
219
222
216
208
209
193
189
194
198
191
172
174
192
201
193
185
191
201
201
193
193
196
200
204
211
211
190
173
183
208
207
191
190
206
216
217
215
213
204
191
187
190
191
195
211
217
217
213
208
211
220
223
222
220
216
186
183
191
199
191
176
178
194
196
184
179
188
194
192
194
197
197
196
199
205
204
193
190
196
208
201
191
194
210
215
213
204
202
201
201
201
202
204
206
207
208
210
216
221
222
221
218
219
221
221
184
180
191
197
192
189
196
202
196
182
181
188
188
188
196
204
207
202
200
198
192
191
202
210
208
197
196
205
212
212
206
200
195
195
202
208
209
210
208
203
200
203
222
228
226
220
215
214
219
219
187
183
189
192
191
199
213
211
195
184
188
189
189
192
205
213
211
210
212
201
182
180
201
217
208
196
200
214
213
203
202
204
195
189
199
207
209
207
204
202
202
207
220
223
219
219
217
216
217
215
177
182
183
177
181
194
195
186
177
179
190
199
200
197
187
183
188
197
204
206
206
205
200
184
182
199
217
211
196
190
189
188
193
199
203
199
197
204
214
212
200
194
204
217
207
153
71
6
11
1
183
194
190
178
177
182
187
179
171
174
187
206
212
199
175
169
183
201
206
200
199
203
204
191
178
185
201
202
195
191
188
187
193
200
202
197
203
218
221
202
185
194
215
220
205
173
107
33
3
3
187
198
194
183
178
182
184
182
171
172
187
208
214
197
174
173
192
204
200
193
190
201
210
203
184
184
197
198
194
192
191
194
204
206
203
199
208
223
217
188
177
198
221
217
203
188
152
76
10
15
188
192
193
184
180
183
185
183
172
175
193
207
207
194
184
187
199
200
193
188
190
203
214
207
193
192
202
205
201
196
196
200
210
209
203
200
211
219
208
187
188
212
222
211
201
203
185
121
42
22
186
186
186
184
184
187
186
181
180
186
196
199
198
196
194
193
193
192
190
194
199
210
213
203
191
196
211
213
208
198
196
200
206
205
201
202
210
209
195
193
212
227
217
203
202
211
205
158
81
18
187
186
184
185
191
195
191
185
192
199
198
192
193
198
195
188
187
189
194
199
206
216
215
200
188
195
209
216
208
199
198
201
203
200
197
201
204
201
192
201
228
230
204
190
203
213
208
180
128
56
190
187
183
185
201
206
197
196
200
205
193
185
193
200
190
181
189
202
202
201
201
214
215
204
191
195
205
206
200
201
205
207
204
199
197
200
203
199
195
206
224
217
192
187
201
208
206
203
174
103
189
185
181
185
200
205
203
201
203
199
187
185
196
200
188
186
200
213
211
201
190
195
207
208
203
201
203
199
196
199
211
216
210
201
199
201
206
208
205
205
207
204
193
194
201
204
207
219
206
144
190
183
179
180
186
193
197
196
192
191
192
196
203
203
195
197
204
208
209
205
190
180
192
205
207
204
202
202
201
202
208
217
212
202
198
202
211
217
210
203
202
203
204
204
203
199
209
229
223
170
191
187
182
175
170
177
190
189
184
189
206
212
205
202
203
205
195
191
200
210
200
182
182
193
201
200
201
208
208
202
201
208
208
200
194
199
210
215
207
201
207
217
219
209
196
193
206
221
217
180
191
193
192
175
163
174
190
188
183
191
213
214
194
189
202
204
186
177
192
210
210
192
185
190
194
195
196
202
208
202
196
198
203
201
194
196
205
206
196
198
214
226
223
205
190
185
198
211
206
185
192
200
198
182
169
179
194
194
187
194
207
200
179
177
192
196
183
177
192
204
210
201
196
195
197
195
191
193
201
202
194
195
200
201
199
202
203
198
188
196
212
223
215
204
192
188
194
204
199
191
189
196
195
183
179
187
198
194
190
191
193
186
175
177
189
193
188
190
195
197
200
203
203
202
201
202
195
190
195
197
194
193
197
200
202
208
211
203
194
196
205
209
209
207
202
200
201
206
203
203
182
184
183
180
182
188
195
194
191
188
185
183
185
191
197
198
197
200
200
195
194
199
205
202
198
203
205
199
194
193
194
194
196
199
202
214
222
219
207
203
199
200
204
210
215
217
215
212
209
207
176
172
171
174
178
183
190
193
193
190
187
187
188
195
205
208
205
202
200
197
193
196
202
202
192
197
210
207
193
189
196
205
203
198
201
215
227
224
219
208
199
198
203
214
224
232
226
209
206
208
177
174
172
175
178
180
186
195
198
194
193
193
189
187
204
216
212
199
197
198
197
196
200
201
190
191
205
206
190
186
205
220
211
199
201
209
215
215
213
209
204
202
204
216
228
235
219
197
193
204
181
182
182
181
181
182
186
195
197
189
193
196
186
179
194
215
214
197
191
201
200
194
195
197
194
193
196
195
185
188
215
232
220
201
201
205
203
199
202
209
210
203
205
216
227
228
211
194
195
208
183
191
193
192
191
190
191
195
191
183
186
191
188
182
189
202
203
192
193
205
203
192
187
191
195
198
195
188
183
194
219
229
214
199
202
208
198
191
197
212
214
205
205
216
224
221
206
200
211
216
182
188
193
198
199
198
195
193
188
180
181
186
191
192
192
191
189
190
201
212
206
190
182
186
195
200
196
188
190
205
219
217
204
199
203
213
208
195
198
211
214
206
206
215
224
219
209
209
217
226
181
183
185
197
201
200
195
192
189
185
182
183
190
195
194
183
180
191
205
216
208
192
179
177
186
194
196
191
198
212
213
207
201
197
200
212
214
205
202
210
210
203
202
209
218
221
219
219
224
232
187
178
178
190
200
196
189
191
195
193
184
179
184
187
187
182
186
198
206
208
203
196
180
176
181
193
196
196
201
208
207
205
205
201
197
205
212
212
208
210
206
198
197
201
207
213
218
220
222
228
196
182
180
189
193
185
181
186
195
194
186
183
183
178
174
185
200
207
199
193
198
197
183
175
182
193
196
197
199
201
200
204
210
207
195
196
206
208
208
206
201
199
200
203
202
203
207
213
219
217
204
192
185
189
190
179
174
183
192
191
190
192
190
180
174
188
208
211
198
190
197
200
183
175
184
195
198
197
193
189
190
201
210
210
198
197
201
204
204
201
199
203
216
218
207
198
194
204
215
212
202
198
193
192
190
180
175
180
188
192
194
203
200
188
183
191
206
211
208
202
201
199
186
183
187
197
199
197
192
187
188
202
208
207
202
202
204
204
200
194
193
209
230
237
222
202
190
197
213
216
200
201
197
193
189
185
181
182
190
195
202
205
202
196
192
192
198
208
215
212
206
200
196
195
197
199
200
199
191
192
199
207
210
207
203
203
207
207
201
191
192
209
233
239
229
215
199
197
215
223
196
199
195
191
189
189
186
184
187
195
204
201
197
196
199
197
193
197
208
207
204
203
206
210
209
205
201
195
191
196
207
211
209
206
202
200
200
204
205
203
204
210
224
230
231
224
211
212
227
235
193
195
192
188
187
189
188
185
184
190
197
194
189
192
205
206
195
189
189
191
193
200
210
216
212
208
201
192
189
200
205
206
206
207
205
196
191
195
202
211
216
216
216
220
227
227
219
220
235
235
193
192
190
188
188
190
189
187
183
183
187
188
187
191
205
215
205
185
175
179
185
198
208
212
208
205
197
190
190
202
202
201
203
210
213
202
188
183
191
207
223
219
209
214
227
226
214
213
221
221
192
192
190
188
188
188
191
192
189
186
185
186
186
187
197
213
208
188
177
181
187
191
201
205
203
199
195
191
194
203
199
193
197
214
222
215
195
180
179
199
220
220
209
213
230
227
208
197
199
203
193
196
194
191
188
187
189
194
194
190
187
185
182
181
188
203
208
194
187
191
191
189
197
206
204
197
195
197
202
206
200
189
192
210
222
220
205
191
189
199
216
219
211
215
227
229
212
191
184
195
191
199
198
193
186
185
189
192
193
192
188
181
175
171
182
196
203
195
190
195
195
192
204
212
208
199
195
199
204
206
199
188
189
205
215
213
210
210
211
211
214
217
217
216
222
224
215
198
189
201
185
193
196
193
186
187
189
189
189
190
187
178
168
169
183
199
203
194
190
192
197
204
213
214
208
199
196
197
202
205
197
186
192
206
212
211
215
231
233
217
214
219
223
219
210
212
213
207
205
215
181
183
192
196
194
192
192
192
192
194
192
179
168
172
190
207
210
199
188
187
196
210
216
212
206
202
197
192
196
202
201
190
196
210
213
210
220
241
237
207
195
213
228
221
205
196
199
204
212
222
182
181
185
194
195
194
195
198
199
199
198
194
182
179
193
208
216
209
196
189
194
204
209
205
201
202
199
186
191
206
207
197
200
210
209
205
218
240
226
189
176
201
224
223
207
197
193
198
208
221
186
184
182
188
191
190
193
204
204
202
201
203
197
191
192
203
212
213
202
194
189
194
202
200
199
203
200
186
190
207
213
205
205
209
204
199
209
221
211
183
174
195
215
220
212
207
198
196
206
213
188
186
184
184
183
182
188
203
204
192
193
205
207
198
190
192
205
210
210
200
187
184
197
199
199
198
197
192
197
211
216
212
211
211
200
187
188
200
201
192
193
198
210
215
220
219
210
208
211
212
190
185
184
184
181
178
183
199
198
185
184
197
205
200
193
189
192
203
212
209
192
182
192
202
197
188
185
192
205
217
218
215
214
213
200
185
181
189
202
210
213
209
204
205
218
219
214
212
215
215
191
184
187
190
188
183
184
193
196
190
186
191
198
199
197
193
192
200
215
217
202
187
189
202
199
182
176
192
213
223
218
215
212
208
199
194
194
200
204
214
223
213
194
193
211
214
207
202
203
210
192
187
189
194
193
191
193
196
198
198
197
196
196
197
195
197
200
206
218
220
208
192
190
199
201
189
179
193
211
219
216
214
209
199
196
202
208
208
200
210
221
211
191
188
204
208
201
190
182
189
201
195
190
186
189
196
199
198
198
201
203
201
200
196
192
195
206
211
211
208
203
196
191
194
202
200
194
195
198
201
206
210
203
192
193
205
212
203
194
199
212
209
194
192
204
210
208
193
172
172
206
205
188
169
172
191
204
195
188
194
202
201
199
192
185
191
204
206
196
192
195
196
190
188
199
206
205
198
183
183
198
207
198
191
195
203
203
196
191
193
200
202
202
206
212
214
214
208
185
178
202
203
181
155
157
185
199
188
176
182
197
196
191
179
176
184
195
195
182
179
189
193
184
176
188
207
216
203
180
180
197
205
193
191
200
203
200
196
195
195
192
192
201
219
222
219
216
216
211
203
189
190
175
155
156
183
198
189
173
179
195
197
186
174
173
184
190
190
179
178
188
190
180
172
184
204
215
207
194
197
210
206
189
187
199
204
203
206
208
203
191
185
201
222
226
217
209
214
222
220
180
180
177
166
166
186
202
198
183
184
197
202
193
182
179
188
197
196
190
189
188
186
180
183
192
203
207
206
210
221
225
213
192
184
190
203
209
213
215
211
200
193
202
214
217
213
209
210
213
211
181
184
186
185
179
189
201
203
195
189
194
202
205
202
194
191
193
200
201
196
188
182
185
193
201
199
196
197
209
225
228
217
199
182
180
193
210
211
211
212
212
213
212
208
203
210
216
213
201
191
191
192
195
194
188
184
192
201
200
191
187
198
208
212
203
191
187
195
202
198
188
184
192
204
207
195
188
185
197
210
215
215
209
189
178
191
207
206
205
210
219
225
221
207
197
206
221
220
199
183
200
197
197
196
188
180
184
192
197
191
188
192
199
204
203
192
181
187
193
193
190
192
203
209
208
197
186
183
188
196
202
211
210
197
186
193
207
207
207
211
218
223
226
217
206
207
220
224
213
197
202
198
196
194
187
184
190
192
193
191
191
191
184
188
198
200
191
189
191
192
194
198
208
212
211
199
194
194
197
196
197
201
205
201
197
199
205
211
216
217
213
213
223
226
218
212
214
220
222
217
198
195
193
193
189
198
208
205
189
190
197
191
175
177
200
216
209
198
198
200
198
196
200
211
211
201
202
214
213
205
199
201
202
203
201
197
195
208
223
224
209
206
219
225
225
216
213
212
220
226
195
193
193
192
194
212
227
212
188
187
198
190
174
178
202
212
206
197
208
215
201
182
184
201
205
198
208
224
223
205
202
204
202
202
203
192
183
195
216
222
210
206
213
218
219
220
215
205
215
228
183
186
188
192
203
206
198
196
198
202
190
179
183
189
188
185
187
195
202
205
210
213
212
209
209
222
227
212
197
190
186
186
190
192
191
194
202
214
216
215
213
207
196
189
195
182
118
25
14
15
183
191
189
187
192
195
195
196
199
199
187
184
189
192
182
171
174
185
199
202
202
207
212
209
200
202
213
207
198
191
185
185
192
196
195
193
203
223
226
211
202
206
206
195
198
200
152
53
7
13
179
188
186
182
183
189
197
202
203
197
187
185
189
188
177
174
176
181
193
196
191
192
205
207
197
195
202
204
201
196
194
197
203
206
203
200
208
225
220
205
197
208
216
198
196
202
178
91
19
22
174
184
186
181
180
187
200
204
202
196
192
190
187
182
180
182
183
185
193
198
189
183
194
204
196
194
199
206
207
204
202
203
204
205
203
203
209
215
210
209
215
227
218
199
198
204
192
135
67
29
173
184
185
184
184
189
194
196
195
197
200
197
192
185
184
183
183
186
194
206
198
187
188
191
194
195
201
212
213
207
200
195
194
195
198
202
204
203
200
212
241
245
216
196
203
212
204
165
112
52
175
185
189
192
195
196
195
190
192
197
200
199
201
195
185
176
177
187
205
212
212
200
189
187
186
192
203
213
218
209
196
189
186
186
192
199
202
198
193
218
254
249
204
189
207
216
205
180
147
85
179
187
190
197
203
204
195
193
194
195
192
197
209
205
185
168
178
192
211
216
216
206
192
181
180
190
201
209
212
210
199
192
187
185
190
201
205
203
198
210
241
232
191
181
207
216
207
197
180
126
184
185
186
193
205
205
196
195
196
190
183
194
213
209
182
169
187
205
215
212
206
196
189
184
186
191
199
205
207
207
208
203
194
190
196
207
214
213
204
205
213
205
180
182
206
215
209
211
210
171
181
180
181
185
194
197
192
191
190
181
177
192
210
204
181
175
195
207
214
208
194
183
182
185
193
199
204
206
205
204
208
207
197
193
199
212
216
216
210
201
194
182
179
191
207
209
208
220
229
200
183
180
176
175
181
190
190
185
179
174
180
193
201
196
183
181
195
204
209
204
191
182
180
186
195
201
205
209
205
201
200
201
196
195
201
210
211
210
209
203
190
181
186
203
206
204
206
218
224
204
187
183
175
170
176
188
190
182
172
176
187
190
189
187
185
186
192
197
205
205
197
190
189
194
197
198
200
204
205
198
196
199
199
198
201
204
202
198
198
203
200
191
195
204
203
198
199
210
211
203
190
189
179
171
177
185
187
180
179
186
192
189
182
183
189
191
189
191
200
204
202
202
205
207
203
192
191
198
202
200
199
203
203
200
200
203
201
190
192
207
211
204
204
204
199
190
191
200
200
203
188
189
183
176
177
180
182
183
187
192
195
191
186
189
193
192
187
189
198
200
201
205
211
215
205
191
187
195
201
205
207
208
205
198
200
208
208
197
198
213
218
213
211
206
197
186
186
197
203
212
180
183
185
183
178
176
178
185
193
195
196
195
193
194
195
195
191
190
199
202
199
197
208
212
202
193
192
200
203
206
209
210
201
195
200
215
218
216
216
218
220
219
217
212
201
190
188
194
205
211
168
174
186
189
181
178
180
191
194
196
198
198
189
185
193
201
201
199
201
201
192
186
197
207
204
196
201
204
202
202
209
213
202
195
201
217
223
225
225
223
221
221
222
222
212
198
191
190
198
201
166
170
187
193
190
186
189
197
196
195
198
199
180
169
187
212
217
205
200
199
188
176
189
205
207
206
207
205
194
194
208
215
207
199
204
209
214
218
221
221
221
222
226
227
222
207
190
182
183
187
171
177
191
196
196
195
197
198
189
186
196
195
173
161
186
219
224
208
198
197
180
168
181
203
212
214
210
198
187
189
209
219
211
202
201
200
198
203
212
217
221
224
225
226
223
210
191
184
186
192
179
185
192
195
197
200
201
196
184
181
190
190
174
168
189
212
212
204
205
202
177
158
171
197
215
216
204
193
185
193
212
218
210
203
197
191
188
195
208
217
223
223
220
222
221
209
198
195
205
209
186
190
191
192
195
198
199
193
185
182
184
185
176
180
195
198
195
199
212
209
177
152
164
192
208
204
196
190
194
205
214
212
208
205
201
193
191
200
211
216
217
214
211
215
220
215
208
208
219
227
187
186
185
187
190
193
194
193
191
191
189
180
177
183
192
189
186
196
215
211
180
158
169
189
194
190
188
191
200
212
214
211
209
207
203
198
200
208
216
216
209
201
199
208
219
224
224
224
227
231
187
179
180
186
188
187
188
192
198
199
194
183
174
175
184
193
200
205
209
202
184
178
186
195
191
185
185
193
202
206
207
208
211
211
207
206
208
212
217
219
207
191
189
199
211
218
226
226
224
220
186
176
179
190
191
184
183
188
196
198
196
188
175
166
178
204
224
219
199
190
191
195
200
199
195
188
192
198
200
199
196
199
208
213
211
210
209
211
215
221
211
196
195
199
202
205
212
220
216
211
188
181
184
198
198
189
181
184
188
190
193
193
182
172
183
214
236
225
199
190
197
204
202
198
196
197
197
201
202
194
188
190
203
212
212
210
208
207
212
218
217
207
207
207
197
188
192
208
213
207
192
189
190
199
203
196
184
182
185
189
193
194
185
180
191
213
226
223
211
208
206
203
197
196
199
201
203
204
206
203
196
198
206
209
206
203
204
206
209
211
209
207
215
220
207
189
183
195
208
213
198
201
194
193
200
201
190
184
190
197
196
187
178
185
198
204
206
211
222
223
213
200
194
198
202
203
201
202
207
211
212
214
218
212
197
191
199
207
207
202
193
195
210
224
224
209
191
195
210
222
206
210
195
183
190
199
195
190
193
201
196
179
171
187
202
197
187
197
218
220
206
200
202
209
211
207
201
194
198
211
215
219
223
213
191
181
192
205
206
198
187
187
202
225
236
225
209
209
222
231
211
214
193
180
186
198
199
190
190
194
190
177
172
189
207
201
186
191
205
203
194
196
206
213
215
211
201
186
192
204
205
207
215
212
200
188
190
201
204
204
195
194
200
222
237
229
217
218
231
232
214
213
196
187
192
202
200
189
184
183
183
181
179
191
205
204
196
196
194
188
183
190
204
209
210
206
199
186
191
202
199
190
201
218
219
213
206
202
203
206
205
202
205
221
230
224
212
213
222
222
209
209
200
200
207
206
195
182
178
179
184
187
187
188
194
200
205
204
195
187
179
183
197
200
198
196
194
191
197
206
199
185
195
220
239
238
220
208
202
204
205
206
210
217
222
218
209
200
199
206
200
203
205
210
214
205
182
172
177
187
193
195
191
184
181
191
206
208
198
186
179
184
196
201
192
190
194
199
204
207
198
186
194
217
239
239
223
212
205
201
200
205
210
212
216
224
218
197
181
192
193
201
206
210
208
193
173
166
181
198
203
197
190
182
175
186
201
203
194
187
183
188
202
205
192
189
196
203
205
201
195
189
193
210
226
220
212
211
209
202
200
205
210
205
208
227
233
207
180
190
189
203
208
202
191
178
167
168
185
201
199
187
184
184
185
190
195
192
184
184
188
198
209
206
195
192
198
202
201
196
190
189
194
208
214
206
204
213
215
203
202
211
212
200
201
225
237
216
192
195
188
204
205
196
182
174
172
175
188
198
195
182
180
186
194
199
199
189
183
184
193
202
204
200
196
196
197
195
195
197
195
191
194
207
211
203
205
220
220
202
202
212
212
202
199
212
225
216
202
202
187
198
198
187
178
177
180
184
188
193
194
190
186
188
193
203
203
196
190
190
197
201
198
193
194
197
197
189
194
205
204
198
199
206
208
204
213
228
221
197
192
203
207
203
200
207
209
209
203
204
186
189
186
183
181
183
186
187
187
190
196
201
198
192
190
197
207
209
200
193
198
206
204
195
195
198
197
189
194
206
207
204
206
208
204
200
212
224
214
192
186
193
201
205
206
206
204
202
202
201
182
182
182
183
184
185
185
187
185
188
194
206
206
196
187
191
206
212
203
193
200
217
218
205
195
195
195
195
196
200
203
206
213
212
199
190
198
207
206
193
191
193
196
208
211
208
205
204
203
203
188
183
182
184
186
185
183
188
189
189
192
199
202
197
191
191
201
206
199
193
201
222
226
212
196
188
191
195
201
202
202
206
218
214
196
183
186
198
202
203
201
199
198
205
209
207
204
206
209
212
194
191
188
189
188
186
186
190
196
194
191
189
195
200
198
196
197
199
198
191
197
214
215
210
198
186
183
193
207
210
209
210
213
209
194
188
193
205
213
214
210
204
198
202
205
202
200
203
210
221
201
201
195
189
187
190
193
193
197
199
195
187
191
204
208
199
197
199
199
190
189
198
200
200
199
193
184
190
204
215
216
212
208
202
197
198
209
220
222
219
212
206
204
202
201
202
203
206
212
224
200
206
195
184
184
195
203
194
192
199
198
192
197
210
210
199
196
205
204
187
183
189
193
194
200
201
196
191
193
203
212
210
200
193
197
206
217
223
222
212
202
206
214
213
205
207
214
214
211
216
192
204
191
175
182
202
207
193
183
193
199
198
198
203
202
191
194
206
206
189
182
193
194
196
199
214
213
195
179
188
206
208
195
192
203
214
215
214
211
202
192
198
218
223
216
217
225
221
207
207
181
190
183
174
183
203
206
186
176
189
201
199
192
188
187
185
194
208
206
190
186
194
195
193
199
219
224
203
179
183
206
209
192
190
207
218
212
201
200
197
187
188
212
226
225
225
224
217
207
208
180
179
178
177
188
202
202
187
179
190
203
206
191
177
176
182
200
205
202
190
188
190
193
194
200
216
224
209
191
197
213
212
192
188
209
218
208
200
205
204
189
185
203
221
224
223
218
210
204
210
179
180
182
183
190
199
202
197
187
189
200
212
203
184
176
190
202
203
196
188
181
181
192
198
199
204
209
207
205
213
221
214
196
192
206
210
207
206
211
211
198
189
203
216
217
214
209
202
199
203
188
191
192
191
191
197
202
205
195
185
192
210
214
201
192
197
205
204
198
190
180
182
197
203
197
192
195
198
204
214
215
209
204
201
201
202
204
210
214
211
200
202
212
215
204
200
205
206
196
193
198
202
198
192
189
193
203
208
198
184
185
199
210
210
206
201
199
199
198
191
184
193
209
210
196
188
192
192
195
199
200
201
210
211
205
201
209
214
214
204
199
211
221
213
198
192
206
217
202
190
200
206
199
188
185
192
202
204
199
192
190
191
194
201
206
203
197
198
198
198
197
208
219
215
204
204
204
194
184
185
187
198
212
217
209
207
218
221
210
198
200
213
216
209
196
193
209
225
215
199
201
202
197
185
182
191
201
201
202
205
204
190
180
187
201
210
204
203
202
205
211
216
217
210
211
220
219
204
190
187
187
196
213
218
212
212
217
219
213
207
207
207
205
201
199
201
213
224
224
215
195
197
196
189
189
195
201
193
196
210
212
191
174
180
200
216
215
209
206
210
214
212
200
199
213
224
221
212
203
197
197
200
211
217
215
205
204
210
217
220
215
206
197
197
203
211
214
216
220
223
192
198
203
202
201
203
203
190
187
203
209
195
181
187
199
205
204
203
206
214
213
197
184
190
205
212
208
208
209
206
202
202
207
218
217
199
186
195
215
225
218
205
195
196
210
220
216
205
210
226
187
184
183
195
203
200
190
192
200
200
181
172
187
200
200
192
198
206
208
201
198
208
209
203
199
201
210
207
203
195
190
189
195
199
197
196
201
205
210
213
214
210
199
192
200
181
128
54
18
20
182
186
186
192
197
195
192
194
205
201
180
169
183
201
204
200
197
199
203
201
195
196
208
208
198
200
209
208
203
199
196
196
203
205
202
196
199
210
215
210
203
206
207
201
206
199
163
86
24
24
180
185
185
187
191
189
189
203
214
204
184
173
177
192
204
206
197
194
196
198
187
180
195
207
200
197
201
203
203
207
212
212
210
208
205
200
201
210
216
204
195
204
212
211
203
195
175
123
61
29
179
182
182
183
183
182
185
201
213
208
195
184
178
182
196
202
200
190
193
193
178
166
186
203
203
195
194
195
202
209
219
217
206
200
200
199
200
205
208
205
202
205
212
212
203
191
179
150
106
48
180
181
182
183
181
178
183
193
201
204
203
198
187
181
186
192
191
189
191
193
179
169
181
201
206
195
191
194
201
207
209
204
193
189
192
195
197
199
203
210
214
210
205
205
205
196
185
169
141
76
185
184
181
181
179
178
180
188
193
200
207
208
198
185
182
183
181
181
187
191
190
185
188
198
199
194
193
200
205
203
198
194
189
186
189
195
199
201
201
212
226
217
197
196
213
215
201
180
160
104
183
184
183
182
181
178
178
186
194
197
203
207
204
192
183
179
180
181
188
194
199
201
198
194
192
193
197
204
207
203
198
195
194
194
197
204
208
209
203
210
226
217
193
193
218
232
213
188
171
139
181
185
185
186
183
179
176
187
196
193
192
198
199
192
181
179
186
191
192
195
201
203
198
191
189
194
202
208
209
205
208
205
199
198
205
212
217
215
211
211
217
212
194
197
223
239
218
193
184
168
180
185
187
188
189
184
179
185
192
186
180
187
193
190
176
177
195
204
199
191
191
195
194
192
191
196
204
208
207
204
209
209
198
195
207
215
215
213
214
214
209
196
194
206
227
235
219
200
199
194
182
187
185
188
194
193
185
181
181
179
174
179
192
188
173
175
196
208
204
193
186
186
191
195
197
200
204
209
205
200
203
203
196
193
205
212
207
205
213
216
198
183
194
215
226
227
218
209
210
206
185
187
179
184
201
205
191
179
177
176
176
181
186
186
177
179
196
206
203
195
189
188
192
198
201
201
202
206
203
196
197
198
196
195
203
207
199
196
209
213
195
179
196
218
219
217
216
217
218
211
187
186
176
180
200
205
192
179
180
184
186
186
188
189
186
187
192
198
199
196
194
194
197
204
206
202
200
204
202
195
196
200
199
197
201
205
198
190
199
212
202
194
205
213
205
196
203
220
223
216
183
182
180
181
189
191
182
180
186
193
195
194
195
194
191
190
191
192
195
195
196
197
200
205
205
199
198
203
201
196
199
205
204
198
201
205
199
192
199
213
215
213
213
210
196
185
196
217
225
217
174
181
187
187
182
177
176
182
188
193
197
199
199
194
187
187
190
193
194
194
193
193
196
198
197
194
198
200
198
197
199
203
202
199
204
205
200
197
202
219
224
224
223
216
194
179
191
216
222
212
168
178
194
195
184
177
181
191
192
189
194
199
195
185
179
186
195
201
199
195
189
188
193
193
192
195
198
199
198
196
198
200
202
204
209
206
197
198
208
219
223
226
229
226
204
188
192
213
214
199
165
176
195
202
193
191
195
198
191
185
188
195
184
174
172
186
203
207
202
195
186
184
187
191
196
201
204
202
197
195
192
192
201
210
210
200
194
199
210
214
217
223
230
230
213
198
200
213
209
189
174
179
193
198
199
202
204
201
190
184
187
192
180
171
180
195
207
207
203
196
189
184
185
192
206
214
212
203
198
193
187
183
194
206
204
192
192
201
207
207
210
222
227
226
213
204
208
218
213
195
186
187
189
193
197
201
203
197
186
185
188
190
181
181
192
203
204
204
203
204
193
181
181
195
215
221
212
201
199
196
184
178
187
197
194
182
188
205
210
203
208
220
222
217
210
205
210
218
217
205
196
193
188
187
190
195
195
190
186
188
189
189
188
192
199
199
195
198
209
210
190
172
177
200
214
211
198
196
204
204
191
186
192
198
195
183
190
210
215
205
207
217
216
214
211
210
212
214
214
213
195
190
186
184
185
187
187
187
190
191
192
187
186
191
196
195
192
196
211
209
185
168
183
206
209
194
188
193
205
208
202
199
204
207
203
192
198
213
219
211
205
208
209
212
218
217
213
210
209
208
184
180
181
185
184
183
183
186
191
196
194
186
179
185
194
201
199
197
205
201
182
178
199
214
202
185
184
195
203
204
203
206
209
211
210
206
206
213
219
218
213
203
201
204
215
218
215
209
207
205
172
167
178
187
187
185
184
189
192
194
193
188
178
180
198
212
211
202
196
191
188
193
211
215
197
186
191
201
201
196
195
197
199
206
218
219
210
210
216
224
224
210
197
197
201
205
209
210
209
209
167
166
181
192
193
193
190
190
189
188
189
188
181
186
207
220
216
201
191
192
194
200
211
209
194
190
201
207
204
196
191
185
187
198
215
224
214
204
210
228
230
215
198
194
192
194
200
209
210
209
174
179
190
193
198
200
199
193
187
186
186
183
179
193
209
216
207
199
198
198
198
199
201
202
196
197
207
210
208
203
195
191
188
193
209
220
215
205
207
219
222
213
201
199
197
196
199
206
202
208
186
196
196
194
197
201
199
194
194
193
184
175
172
188
204
204
193
191
200
202
197
193
196
200
201
202
206
208
208
208
206
204
201
199
203
210
211
207
203
205
208
202
200
208
216
212
208
206
197
207
193
205
197
189
191
194
195
193
197
196
182
169
168
183
198
194
183
186
200
202
193
191
197
206
211
211
209
204
202
205
204
206
210
204
199
202
205
204
201
197
196
193
192
209
229
227
218
210
200
206
196
202
195
188
185
188
192
192
193
189
181
174
173
184
195
193
185
189
199
197
192
192
200
209
216
218
211
201
200
200
196
195
204
206
203
204
207
205
202
200
198
194
193
207
225
227
220
214
207
207
198
194
190
189
191
189
189
186
184
181
181
184
183
187
195
199
198
198
198
194
192
197
202
204
210
212
207
202
203
203
194
188
195
207
211
217
218
213
207
204
200
197
200
205
212
212
214
215
209
210
197
187
188
195
204
198
185
178
176
178
185
195
195
191
194
199
204
210
203
193
190
198
200
195
194
197
200
203
208
212
202
191
196
206
219
227
228
221
216
208
194
195
209
211
202
202
211
214
205
206
189
183
187
202
213
204
184
173
178
189
196
206
205
198
189
192
203
211
200
186
185
197
201
192
181
185
197
205
208
208
206
203
199
206
215
222
223
221
217
204
187
193
212
214
204
205
218
216
203
204
186
186
190
202
209
199
180
174
187
201
207
210
211
205
189
184
196
201
192
180
181
197
204
193
177
180
199
208
202
195
198
205
203
202
206
208
207
206
204
198
187
193
211
214
208
214
224
215
200
201
188
194
197
197
192
187
181
181
196
206
206
205
208
208
194
186
186
187
184
179
181
194
199
191
179
184
201
208
197
183
190
202
203
201
203
202
192
189
190
195
199
203
206
210
214
225
224
213
199
201
193
202
200
189
178
179
186
191
197
200
198
195
198
201
198
191
189
187
186
185
184
185
184
182
182
191
200
201
196
191
193
199
202
204
207
205
193
188
188
200
212
211
202
203
214
222
218
214
205
203
193
202
198
185
176
184
195
194
189
190
192
192
194
196
194
192
193
195
195
192
190
185
178
178
185
193
197
200
202
205
204
201
202
206
208
210
206
201
198
207
220
218
202
200
208
215
216
217
214
212
191
194
192
184
185
196
200
192
184
186
192
196
197
195
190
192
201
208
204
196
199
202
192
185
190
197
198
198
203
208
205
203
206
207
205
210
216
215
210
210
219
218
204
202
205
208
217
225
218
214
186
187
185
187
196
203
200
187
184
188
193
194
197
194
188
190
202
210
203
199
208
221
214
199
196
199
200
198
198
198
199
202
210
211
203
207
218
218
211
212
214
214
210
206
207
207
214
220
213
211
189
186
182
187
200
200
190
185
192
198
194
187
188
191
191
192
200
203
196
194
211
231
225
206
202
201
201
196
194
190
188
195
206
207
199
202
210
209
208
208
209
209
208
206
206
206
208
210
208
211
196
191
184
186
190
190
184
187
199
207
194
179
179
190
199
198
197
195
190
190
205
218
213
201
200
202
200
196
192
191
189
191
200
200
196
198
204
210
210
209
205
203
203
204
205
203
203
206
211
222
200
196
187
184
184
184
185
191
202
208
196
182
183
199
210
202
192
186
185
185
194
196
193
188
196
202
199
196
196
197
196
195
196
196
198
199
203
215
221
212
199
197
205
207
204
204
206
212
225
235
192
201
195
185
183
187
193
194
202
205
198
189
195
211
219
201
185
185
193
191
190
190
186
185
194
201
204
201
198
198
198
196
192
194
201
206
210
222
227
215
199
199
214
215
207
208
213
220
234
241
181
198
198
191
193
200
199
197
200
202
198
191
198
217
223
202
182
188
205
206
200
196
195
194
193
202
211
209
198
192
203
205
195
194
206
216
217
217
216
211
201
203
217
218
212
216
220
222
225
233
183
195
197
198
208
209
202
200
202
203
198
188
190
207
216
201
186
196
215
220
211
207
206
204
199
204
216
214
198
195
206
211
201
195
210
223
217
203
200
203
205
207
212
215
218
223
224
214
211
222
193
194
195
199
212
211
200
200
202
203
197
190
186
193
204
205
199
203
212
214
206
205
208
211
203
205
214
213
201
199
210
214
205
201
212
218
206
195
194
204
206
206
208
213
220
226
225
209
201
214
205
200
196
197
207
205
197
199
198
196
194
197
194
192
199
210
210
205
198
194
190
191
202
206
199
199
203
207
205
203
209
211
211
211
212
203
191
192
204
208
202
202
210
217
220
220
216
209
204
215
211
208
195
193
198
200
198
200
193
183
188
203
205
197
202
213
215
204
194
186
183
187
199
200
192
190
194
199
203
204
202
201
213
225
215
190
181
200
216
210
197
200
216
227
218
209
207
211
215
217
205
205
196
191
191
195
201
205
193
178
181
197
203
201
207
209
207
202
198
196
196
197
199
195
191
194
196
196
200
204
195
194
213
231
218
193
189
208
217
205
191
199
219
224
213
199
202
214
223
219
193
197
189
181
182
188
198
205
200
189
185
188
191
197
205
202
198
199
206
213
215
211
203
199
203
217
216
199
196
197
191
190
211
229
220
203
205
215
213
199
195
203
210
210
205
200
208
223
231
218
185
186
183
177
176
180
192
203
210
209
197
184
183
191
198
196
194
200
210
219
223
217
204
200
218
239
233
205
196
198
194
192
207
220
216
214
216
217
208
199
201
208
202
199
200
206
216
226
227
213
182
183
183
182
181
180
184
194
213
224
209
189
190
199
194
189
193
200
205
209
215
214
201
200
223
238
225
203
199
205
201
197
205
213
213
209
209
211
209
206
209
211
204
200
203
212
217
218
217
209
185
188
193
198
198
187
174
181
203
218
207
194
203
208
195
186
191
198
199
198
205
207
197
201
215
217
203
197
205
208
204
197
200
209
210
203
198
203
211
210
209
211
209
208
211
218
217
208
206
210
177
179
183
184
173
169
171
174
176
176
179
190
205
206
196
193
198
210
208
200
196
195
193
186
179
177
182
194
202
200
192
191
200
213
214
209
198
194
203
213
211
197
192
207
216
185
124
69
39
19
178
184
191
191
178
173
175
178
180
178
178
185
197
200
201
203
206
205
203
201
194
189
189
188
186
184
190
199
204
203
196
195
205
215
215
207
199
201
207
209
201
191
196
216
225
203
161
114
68
22
183
191
192
192
186
177
177
183
190
190
186
185
187
193
200
207
207
198
197
199
192
183
186
191
192
190
194
200
208
210
206
204
206
208
207
205
204
208
207
196
182
181
199
223
224
199
169
142
95
32
194
193
191
189
185
179
173
180
194
202
197
191
186
187
195
202
201
191
190
190
184
179
186
200
200
193
190
197
206
213
212
206
200
197
197
200
204
207
203
187
173
176
201
224
219
190
168
161
129
53
201
190
181
183
183
178
176
181
191
201
208
203
192
187
191
194
192
187
183
178
171
175
191
205
204
191
185
191
202
205
207
204
197
189
190
198
205
202
198
186
176
177
198
218
217
192
172
169
155
90
202
185
177
178
180
180
180
184
192
200
209
209
197
192
192
192
189
184
177
169
167
179
198
209
203
193
190
194
199
201
204
206
202
195
195
201
206
205
199
192
191
192
203
215
219
213
193
183
175
132
193
182
175
179
181
180
180
186
193
200
204
204
194
191
195
197
192
183
176
168
173
194
209
211
202
196
197
199
200
199
207
213
210
205
205
210
215
212
205
206
209
214
212
215
226
233
217
193
182
160
184
184
183
185
184
177
172
183
196
200
197
193
187
187
195
200
197
188
178
175
187
203
217
214
200
200
205
207
201
201
211
221
213
202
204
212
218
215
213
216
229
231
227
216
226
243
231
198
181
178
183
189
190
191
190
178
171
182
197
197
191
188
187
185
189
194
197
196
187
183
189
205
219
215
198
195
203
207
200
200
211
219
207
192
197
206
214
213
216
227
235
233
228
214
218
236
229
198
182
185
189
196
194
195
196
190
180
184
195
193
187
188
190
187
180
182
193
197
192
188
188
196
212
213
201
195
201
208
203
196
202
208
199
191
193
199
201
207
218
229
226
221
219
211
210
222
221
204
190
191
190
192
185
191
205
205
193
191
192
190
188
192
197
195
180
178
186
193
193
190
188
190
196
202
202
199
201
207
202
188
189
199
198
197
198
199
198
202
215
222
210
203
210
207
203
207
212
211
206
200
187
185
177
185
202
209
202
195
193
193
191
194
199
200
188
185
187
190
191
191
188
184
184
195
206
205
205
207
200
183
182
195
200
201
203
202
200
201
212
213
201
197
208
208
197
199
210
220
216
206
180
179
179
184
192
197
195
193
193
194
193
196
202
202
193
191
192
192
190
189
188
184
182
191
203
206
205
202
193
181
182
194
202
202
204
202
198
199
207
210
202
201
211
210
201
202
214
226
219
204
174
179
186
186
182
181
187
191
190
188
187
192
203
203
192
189
193
196
191
183
183
188
189
192
197
201
200
195
188
183
185
192
203
208
207
199
189
192
204
208
205
201
208
216
212
211
221
229
217
198
172
184
196
188
175
176
189
194
189
180
178
190
201
201
186
178
191
203
199
182
179
189
196
193
190
193
193
191
190
189
189
196
212
223
212
194
183
187
204
207
204
200
203
219
221
220
224
230
216
197
178
187
193
190
177
179
195
198
189
182
178
187
199
199
183
170
182
202
201
184
183
198
202
192
185
189
195
197
198
197
189
192
216
231
216
195
184
192
204
207
198
196
200
218
225
221
224
235
223
211
182
183
184
182
180
184
198
199
193
188
188
191
201
200
185
172
180
197
199
192
199
209
204
189
190
197
202
205
206
200
184
183
209
225
211
197
193
200
204
201
198
197
200
213
218
211
218
234
233
224
186
185
177
179
183
186
190
194
195
196
197
200
204
202
187
180
187
194
196
198
213
217
202
188
195
203
205
208
211
203
181
176
195
208
203
198
202
207
204
197
199
205
211
213
207
200
207
225
227
220
190
186
179
183
188
186
182
182
190
194
197
202
206
203
191
190
195
196
193
204
213
211
196
194
201
201
198
200
209
205
189
184
196
201
200
199
208
214
206
199
204
217
228
223
208
192
194
210
213
206
188
186
184
188
193
189
174
172
183
190
193
196
199
197
193
196
198
194
195
203
205
197
194
199
201
195
189
195
205
206
200
199
203
206
204
201
208
214
209
202
208
227
239
232
211
192
188
193
194
191
180
179
182
188
192
189
177
172
181
189
191
189
189
193
198
198
192
187
194
202
196
190
196
204
201
191
189
196
200
202
205
209
209
207
205
205
207
210
210
209
215
231
235
227
213
199
192
192
191
191
170
169
173
181
185
185
183
180
182
189
191
187
183
195
209
201
181
177
194
202
195
191
197
201
195
193
202
203
196
195
202
204
198
198
204
207
207
206
207
211
219
226
224
213
208
203
202
199
199
204
171
170
170
171
176
186
192
192
188
188
189
188
188
203
216
203
180
176
190
200
193
191
198
196
191
200
216
209
195
192
200
196
184
187
205
215
210
203
201
207
219
220
214
204
203
205
208
205
201
207
178
181
180
170
172
188
202
203
193
184
183
189
194
205
212
203
186
181
189
192
188
190
193
192
190
203
222
213
196
197
204
197
180
182
208
222
217
203
196
200
215
220
215
204
203
206
214
209
198
202
182
191
191
180
179
185
200
207
196
182
177
189
197
199
199
201
199
190
185
183
182
184
188
189
192
208
221
212
198
199
207
204
188
189
210
226
222
204
192
195
212
222
217
209
210
215
220
210
194
192
178
189
199
196
187
180
191
204
199
183
179
192
199
190
190
198
206
197
184
182
181
183
185
189
197
212
219
209
199
199
204
204
196
195
211
223
221
205
191
194
214
222
211
205
214
227
225
209
192
190
170
175
197
205
191
172
178
196
198
186
182
193
196
186
185
197
206
200
188
189
191
190
188
189
201
212
216
209
200
195
196
199
197
198
207
217
217
205
193
197
215
219
200
195
212
226
225
212
198
196
169
166
190
205
192
170
173
190
196
189
189
192
189
186
192
201
205
199
196
195
198
197
192
191
201
208
209
206
205
203
197
197
197
199
202
209
212
207
202
202
211
211
196
188
204
223
228
218
209
204
173
168
185
198
191
176
176
185
190
190
191
194
191
190
196
200
201
201
197
195
199
201
196
193
196
200
202
205
210
213
206
203
201
198
198
202
212
212
209
205
203
203
201
197
199
214
230
230
217
206
178
178
183
190
192
187
183
185
188
192
195
198
198
198
198
192
191
197
197
188
191
201
203
197
195
196
201
207
207
206
206
206
203
195
191
197
211
214
214
207
197
198
212
214
207
210
223
231
223
207
182
184
186
187
191
194
193
190
189
191
195
203
207
209
200
185
181
189
191
183
183
197
206
199
192
194
207
210
200
192
195
202
202
194
190
197
205
206
206
202
197
197
213
226
219
207
207
219
217
207
187
192
193
187
189
195
198
198
191
190
193
200
210
211
203
187
182
189
194
187
186
192
197
196
191
196
207
212
198
182
182
193
199
198
198
201
199
193
193
197
199
198
207
226
227
204
189
197
207
203
191
196
198
190
182
194
204
202
190
186
189
196
203
207
203
194
193
197
201
198
186
183
183
186
190
195
204
212
206
191
182
190
201
205
206
205
200
187
186
200
207
200
202
221
226
202
182
191
207
206
193
197
197
189
186
197
209
202
187
184
188
193
197
200
199
197
198
208
209
205
190
178
177
183
196
200
206
212
216
208
195
194
204
210
209
208
205
195
194
206
214
211
209
215
217
201
193
209
221
214
193
197
195
191
192
205
211
199
185
185
191
194
196
198
196
193
199
209
214
204
194
188
186
190
202
206
207
210
216
215
203
200
208
211
207
208
213
212
209
212
223
223
218
214
208
201
208
232
238
226
191
194
190
189
199
213
211
196
186
189
194
193
196
199
195
191
197
208
210
205
202
203
199
198
205
212
210
206
206
206
201
201
209
211
206
211
222
221
216
217
228
229
224
216
206
205
216
233
235
230
190
190
183
184
197
208
204
192
192
197
195
189
190
194
196
195
197
201
202
201
206
209
202
199
208
217
211
201
194
194
193
197
206
208
204
213
220
218
209
212
221
221
215
208
207
209
215
219
222
225
192
186
179
181
190
195
195
194
198
200
194
182
180
188
200
203
201
196
195
199
201
198
193
193
204
213
209
198
188
188
188
193
200
205
206
209
211
209
205
206
211
208
204
202
208
213
211
208
214
221
193
186
183
185
184
183
187
195
202
200
195
188
182
186
200
205
198
189
188
192
192
182
181
189
200
203
203
198
192
189
188
189
195
201
207
207
202
203
206
207
206
202
198
203
208
214
212
210
218
224
189
192
197
197
188
180
186
198
204
199
195
196
194
195
200
198
186
182
191
198
191
180
181
191
198
196
196
199
198
193
189
188
191
198
206
207
202
205
213
215
213
209
208
209
211
213
214
216
227
230
191
205
215
212
200
187
188
202
208
201
193
193
200
206
205
191
178
182
202
216
204
191
193
198
198
189
192
200
200
196
195
194
188
193
206
212
206
205
209
220
223
222
219
215
214
215
216
219
225
229
203
213
216
214
208
196
192
204
213
203
188
185
192
207
209
196
181
189
217
234
222
205
205
210
201
188
190
201
201
201
206
202
192
189
199
209
208
202
201
211
230
234
225
215
217
220
222
219
220
226
213
215
204
203
203
200
197
198
208
200
186
181
184
202
216
211
198
201
219
229
217
212
212
212
201
192
193
201
198
199
206
208
199
192
195
200
201
197
194
203
222
235
228
217
218
225
229
225
221
224
217
213
194
192
200
201
198
195
194
191
188
186
187
199
219
222
212
206
208
206
204
205
206
206
195
192
195
199
197
199
201
203
202
198
195
193
194
197
196
196
208
226
230
223
221
225
228
229
227
225
212
205
191
190
197
199
198
193
185
182
188
197
193
201
216
223
214
204
198
195
196
200
202
197
191
188
192
197
201
202
200
199
201
204
201
189
190
203
206
199
199
215
230
231
221
215
216
225
230
228
195
198
196
195
194
194
196
195
186
177
182
195
196
201
212
212
202
196
197
200
201
200
196
192
195
193
192
194
209
214
205
191
194
205
208
197
194
206
213
207
202
208
219
224
218
208
202
213
226
223
185
187
192
191
183
183
192
201
197
186
182
186
190
198
205
199
183
186
203
213
215
204
194
196
206
207
196
194
209
221
206
189
191
203
208
205
204
206
214
214
211
206
205
210
214
210
206
212
220
210
183
181
183
182
175
175
188
205
210
199
184
183
192
201
198
179
170
181
202
212
213
204
197
204
221
222
205
198
208
218
206
192
193
204
208
208
208
209
211
215
215
209
202
206
214
216
217
218
214
200
190
179
177
179
180
178
185
205
221
212
192
186
202
211
194
171
170
187
193
196
200
203
202
211
223
220
205
200
209
215
203
196
200
209
208
208
209
212
213
211
211
213
216
216
216
217
219
219
209
200
200
185
175
184
195
192
184
199
217
215
195
192
214
217
195
180
185
194
190
183
190
202
208
213
213
202
194
203
216
218
203
196
201
209
210
206
211
220
220
210
206
217
232
228
214
213
216
214
206
209
164
172
183
171
149
148
168
175
175
175
189
205
208
198
191
191
194
195
202
198
188
178
184
199
200
185
175
180
192
195
194
196
199
202
207
207
203
201
205
211
209
198
195
207
215
191
143
84
40
14
170
179
190
175
156
157
177
183
180
178
188
200
202
194
184
190
195
198
200
200
193
181
181
195
200
192
182
188
198
199
194
193
202
206
208
208
210
212
212
210
205
195
192
199
213
207
175
124
64
24
183
188
191
184
170
169
179
184
186
188
189
192
191
188
183
186
191
192
196
200
199
189
186
191
200
196
192
198
210
206
191
187
199
203
203
205
218
223
213
199
194
193
191
198
208
208
192
154
91
32
192
190
188
185
179
179
181
183
189
195
191
188
188
189
186
185
187
189
191
196
200
197
191
194
198
195
195
203
215
210
194
187
196
199
196
200
216
221
206
189
188
194
199
202
206
202
195
172
122
55
195
184
182
183
185
187
188
190
193
197
192
190
193
193
191
187
188
190
189
186
188
193
194
194
196
192
191
197
207
206
198
195
202
200
195
196
206
209
201
190
190
201
207
208
203
196
192
183
157
100
191
179
178
184
192
196
195
194
194
194
190
191
196
198
198
194
195
197
190
173
170
183
191
195
195
194
191
192
197
200
203
208
213
210
203
200
200
203
199
198
199
209
219
219
208
198
197
201
192
152
187
179
178
187
199
199
194
191
191
189
188
189
190
195
200
201
201
200
188
173
167
180
192
196
198
199
197
194
193
198
211
214
214
209
206
205
205
204
204
204
208
218
228
224
210
208
213
218
216
189
185
182
182
193
203
196
182
183
190
189
187
188
182
185
196
202
204
197
189
180
175
187
200
201
198
197
199
196
192
198
211
216
208
199
200
208
213
210
208
211
216
228
231
220
210
214
226
224
216
198
189
188
188
194
202
190
175
180
193
191
189
188
184
182
188
195
198
193
187
186
188
198
213
211
194
189
197
200
196
198
208
213
201
187
185
203
217
214
212
215
226
229
227
207
203
214
223
215
203
197
196
194
188
191
196
190
180
185
195
192
188
190
190
186
183
186
187
187
186
188
194
201
214
212
192
180
194
205
203
195
201
205
200
189
188
198
209
213
216
221
226
227
218
198
191
201
207
197
192
199
199
194
182
183
192
193
190
193
196
193
190
193
195
192
185
183
181
184
188
190
193
194
202
202
190
183
197
207
204
194
192
198
201
200
198
199
204
210
218
222
224
222
215
193
185
192
194
193
193
203
191
185
175
178
190
193
193
194
197
195
192
191
193
195
191
188
187
189
192
194
192
188
185
185
190
194
200
205
200
191
190
195
201
205
206
204
205
213
221
222
219
216
211
200
193
194
200
201
200
204
182
177
174
180
187
188
187
190
193
194
190
188
192
195
194
192
194
196
195
194
191
187
183
183
194
201
200
196
192
191
192
195
199
202
204
202
204
214
219
217
209
208
210
208
204
209
219
215
199
192
180
179
182
184
182
179
181
184
186
187
185
185
191
196
195
195
198
203
200
189
185
187
190
193
198
199
192
184
183
190
195
197
200
202
198
196
200
213
217
210
201
200
199
206
215
230
236
222
193
183
188
186
188
185
176
175
183
184
183
181
177
182
195
202
197
187
192
204
201
186
178
187
199
200
197
189
184
180
185
195
201
205
211
212
199
194
196
207
210
207
200
194
191
200
218
236
237
218
193
193
195
191
189
182
172
176
191
191
185
182
180
185
198
206
196
179
179
196
202
187
179
188
202
202
194
186
184
190
197
200
199
208
223
226
209
196
195
201
206
207
203
192
186
195
215
229
226
210
200
212
190
186
181
175
171
178
194
196
192
189
189
193
203
203
193
175
176
193
199
190
190
200
201
196
190
190
195
201
205
202
198
204
225
228
214
205
200
200
202
209
207
194
186
197
212
215
207
205
209
230
183
180
176
173
175
181
191
194
195
196
198
202
205
201
185
181
191
195
193
192
202
213
203
189
190
196
203
205
206
203
197
200
213
216
214
211
207
203
203
208
207
201
200
205
209
201
196
201
211
226
180
181
179
181
184
186
185
186
190
191
196
202
205
193
182
191
206
203
188
188
207
217
203
189
193
199
200
202
202
204
204
202
204
207
212
214
211
203
202
206
209
212
222
223
208
190
187
203
208
207
185
187
186
188
193
191
180
178
181
184
190
195
197
189
187
201
216
202
182
186
203
207
196
194
198
200
196
197
200
205
209
207
203
202
206
210
208
203
201
203
207
223
238
238
212
187
187
201
203
191
190
193
192
190
192
189
176
175
180
185
188
189
188
190
196
206
205
187
180
190
199
197
194
196
200
200
197
195
196
203
212
210
205
200
201
200
200
202
201
202
206
223
238
237
216
195
192
203
203
193
191
193
188
182
182
184
180
179
185
191
191
187
184
194
209
205
187
176
184
196
198
194
194
196
198
201
202
193
193
201
210
210
204
199
195
193
195
201
201
200
204
216
223
224
218
210
206
207
204
202
192
192
182
174
174
179
187
192
192
192
193
191
190
198
211
202
180
175
187
200
198
194
195
196
198
204
204
191
189
203
213
209
204
200
195
191
191
200
201
198
199
208
212
216
218
219
217
211
204
206
190
190
182
173
172
181
194
201
193
185
189
198
201
196
198
198
194
189
190
194
194
194
195
195
197
205
204
191
190
205
214
209
203
202
199
194
195
199
198
193
198
211
216
213
211
220
220
209
198
200
186
188
187
184
182
184
196
205
192
174
184
209
212
193
182
198
211
203
188
188
190
191
191
190
189
200
203
199
196
203
210
212
207
205
202
198
198
201
197
192
203
222
225
215
208
212
215
208
198
195
178
179
194
204
195
183
192
204
193
172
183
214
217
187
174
199
221
209
187
187
191
189
185
180
181
193
205
206
197
196
202
209
208
207
203
200
201
204
194
192
213
231
225
209
204
211
211
206
203
201
168
169
200
219
202
179
183
200
198
183
187
210
210
187
180
198
214
201
186
194
202
194
178
172
174
189
206
209
201
190
194
203
209
207
203
201
202
205
195
192
214
226
212
199
207
217
216
208
209
209
169
169
200
218
198
175
179
199
203
198
196
197
195
187
192
200
200
193
193
202
204
194
179
175
182
192
205
208
204
193
194
200
210
209
202
200
205
206
197
194
209
215
200
192
208
225
227
217
215
211
179
184
199
206
191
178
182
196
201
202
198
191
184
189
196
194
184
186
199
204
202
193
185
187
195
201
203
205
205
203
200
202
207
206
199
200
204
206
202
200
206
210
201
198
211
228
235
230
219
204
189
200
200
191
184
185
189
194
195
198
197
190
185
190
194
183
171
182
201
203
196
194
194
198
205
209
208
206
203
201
202
201
200
197
195
200
206
210
208
209
213
214
212
211
212
217
225
230
223
204
192
207
199
183
179
188
193
192
189
190
193
195
192
194
193
179
167
186
204
205
197
197
202
204
207
211
213
207
198
193
195
199
195
189
192
202
208
208
209
213
215
215
215
218
214
202
200
217
222
205
189
203
198
186
180
183
194
193
183
179
187
195
199
198
195
186
181
192
210
212
203
203
204
204
203
202
209
211
201
191
190
195
197
195
197
203
205
205
206
207
206
204
207
223
217
186
175
198
216
206
187
193
197
192
182
182
189
190
179
175
182
193
194
196
198
198
197
201
213
217
207
202
200
201
198
194
201
209
208
197
190
195
203
205
204
203
201
203
202
201
193
189
201
221
220
189
174
195
211
203
186
189
195
195
185
183
187
188
179
177
185
190
191
193
198
203
204
205
208
210
205
199
198
202
201
198
199
209
213
207
195
195
208
211
206
201
202
206
206
200
189
189
205
221
216
195
189
206
216
202
186
188
193
193
190
190
193
189
183
184
189
194
193
193
196
198
199
200
201
201
199
199
200
202
204
205
206
209
212
210
199
197
205
209
204
203
209
214
213
206
202
204
217
221
211
200
205
221
225
212
188
189
189
188
189
200
203
195
185
186
194
199
197
198
198
195
194
195
196
196
199
202
200
198
207
216
216
208
204
203
200
198
203
207
205
209
220
224
218
212
213
220
224
219
206
203
211
225
229
225
189
186
182
179
185
202
213
201
184
184
195
199
197
198
204
204
199
196
198
198
202
203
198
195
203
217
219
207
196
197
196
197
203
207
208
216
223
222
212
208
216
223
219
208
203
205
210
215
227
227
187
181
178
176
182
199
213
203
184
181
192
194
187
192
208
220
212
199
197
197
197
192
192
194
203
212
215
204
199
199
199
200
205
211
214
215
214
209
202
203
212
214
208
203
205
209
210
211
218
222
185
181
184
185
186
193
204
201
187
182
191
192
184
184
201
218
214
199
193
193
184
179
187
201
207
206
201
200
202
203
203
203
205
212
220
216
203
199
199
204
210
211
209
207
211
214
213
212
218
216
186
183
197
207
197
191
195
197
191
187
191
196
192
182
184
197
198
194
192
193
181
172
188
213
219
203
190
191
200
208
208
202
196
206
217
214
197
191
202
214
217
216
214
215
216
215
214
217
220
214
192
193
210
221
205
186
183
192
194
191
192
201
201
186
173
175
185
191
198
200
187
178
194
221
225
202
181
181
199
213
215
201
186
194
210
208
195
196
209
222
225
223
219
220
217
214
214
219
222
219
198
202
209
215
200
181
176
186
190
191
193
200
202
190
177
176
186
201
212
214
200
189
200
220
223
203
182
179
192
207
212
203
189
190
201
201
197
200
210
218
223
222
219
216
213
211
215
221
224
225
198
198
197
195
190
183
178
179
183
188
192
196
196
194
195
197
201
215
219
215
203
200
205
215
216
207
196
190
191
196
202
201
194
191
194
197
202
206
205
204
212
223
222
214
206
208
213
227
227
227
188
189
187
187
188
187
183
178
178
184
194
196
189
195
209
216
215
215
212
203
199
203
207
208
206
209
211
204
194
191
196
201
198
192
194
198
210
212
202
193
202
225
230
220
204
203
213
226
228
224
178
185
190
194
196
195
191
182
178
186
197
194
187
195
215
217
211
204
201
193
194
205
208
200
196
202
214
213
208
202
200
200
194
193
197
209
216
212
201
192
205
226
236
224
210
205
207
214
218
217
174
186
205
210
198
191
190
187
186
191
196
192
188
196
212
207
195
194
197
196
198
201
202
197
194
194
200
212
221
221
216
201
185
184
201
212
214
207
201
203
209
219
223
222
217
211
201
200
203
205
179
188
211
213
192
180
185
194
196
195
190
187
189
197
206
198
183
186
197
202
202
201
199
199
198
190
190
205
225
232
222
201
183
179
192
204
203
201
204
216
219
208
203
209
217
220
210
198
195
195
187
192
203
199
180
173
185
201
202
195
185
186
193
201
204
194
186
189
199
204
202
200
201
202
202
191
188
200
217
220
213
202
192
187
191
195
197
201
209
222
218
203
193
203
216
221
219
212
202
195
203
196
191
187
180
180
193
209
205
191
184
189
199
202
200
197
198
198
196
193
193
201
207
208
202
194
195
206
208
203
198
200
207
208
202
198
203
211
216
216
212
207
209
211
213
215
219
219
213
208
214
200
185
185
195
197
200
207
206
191
185
192
202
202
196
201
211
210
195
184
187
201
211
210
198
192
201
212
207
196
190
202
217
221
210
207
215
226
224
208
205
217
230
223
206
208
215
218
220
223
171
174
176
171
160
167
191
199
192
188
191
197
196
195
199
199
195
194
199
196
176
165
184
212
216
196
182
183
182
182
196
210
203
189
190
196
212
217
211
206
210
225
228
212
197
194
166
108
56
27
179
175
174
166
160
173
194
200
192
188
194
199
196
192
192
195
196
198
201
199
183
172
185
209
220
204
187
186
187
191
198
208
202
191
190
202
222
229
216
205
211
225
220
196
191
203
190
138
79
48
184
176
173
168
166
177
192
194
192
190
191
191
192
191
188
189
193
196
200
199
195
191
192
205
214
207
195
195
198
202
200
200
199
194
193
202
222
234
218
200
208
222
212
188
187
214
219
171
104
64
179
173
173
173
173
178
190
195
195
191
187
182
186
192
190
188
191
198
200
200
202
203
201
202
206
206
202
201
205
206
199
197
201
202
195
196
214
226
217
204
209
224
214
190
192
221
235
196
133
88
174
171
179
182
181
182
189
197
199
191
177
173
183
194
195
194
198
207
203
194
197
202
197
193
199
205
203
198
200
202
195
193
205
214
201
189
194
208
212
213
217
223
216
199
197
211
224
207
167
123
177
177
184
189
188
188
191
196
196
188
176
174
184
191
196
199
211
217
203
185
183
185
178
177
194
209
201
189
189
193
194
197
213
223
209
188
180
191
208
215
218
220
219
211
198
196
207
216
199
164
181
181
186
189
190
189
187
188
187
184
182
181
181
181
186
199
213
215
199
182
176
171
165
169
189
205
200
184
181
189
194
198
209
212
208
193
187
193
204
210
207
208
218
217
197
185
201
225
222
191
188
185
182
185
191
190
181
182
184
184
187
189
179
165
170
192
207
203
194
187
181
173
167
171
186
191
191
187
188
195
197
198
202
200
199
205
209
207
205
203
194
195
210
213
200
190
206
227
225
202
193
189
181
182
191
188
181
182
184
186
190
192
178
161
165
187
198
191
187
191
195
189
186
184
183
182
186
193
198
203
206
203
198
190
196
211
220
215
203
197
194
194
204
206
205
202
208
217
213
203
198
193
184
184
191
188
182
187
190
188
188
190
178
167
172
185
189
181
183
194
201
204
205
195
180
176
188
201
208
208
207
205
201
198
201
209
214
210
202
204
206
206
205
203
204
202
198
196
203
208
198
194
185
186
190
188
184
189
193
190
184
182
179
178
182
189
188
183
185
194
207
212
207
195
179
180
195
205
208
208
208
207
206
206
209
206
201
200
203
213
226
226
212
204
201
198
188
189
206
218
192
188
186
188
190
184
178
182
192
192
186
177
177
185
192
194
193
191
191
196
207
211
202
185
180
188
201
202
201
205
208
206
206
208
210
205
195
199
209
223
236
236
217
205
201
195
193
200
214
222
185
181
183
188
189
182
172
174
189
193
188
183
180
182
188
193
198
199
197
199
205
206
195
184
184
194
198
193
193
204
209
204
198
202
207
204
203
206
212
220
228
229
214
198
195
201
211
216
215
213
185
181
181
185
188
181
172
172
182
190
190
188
184
182
182
189
201
202
200
199
198
197
190
189
189
189
186
183
190
203
208
200
193
195
202
208
212
213
210
210
215
220
209
191
189
209
226
222
205
201
194
185
184
185
188
186
181
177
180
185
188
190
187
182
182
189
193
197
200
199
191
184
187
193
192
182
174
180
193
203
202
198
195
196
202
209
214
212
203
197
209
217
205
184
185
213
228
215
196
198
196
190
186
186
188
192
191
185
181
182
186
186
185
187
189
190
188
190
199
203
189
178
185
197
194
181
176
189
200
203
198
197
200
202
202
207
209
203
196
196
211
217
203
182
192
216
220
197
189
201
187
190
190
188
188
195
199
191
182
184
188
188
187
191
197
193
188
188
198
203
192
184
186
196
197
192
192
199
204
203
198
200
203
204
204
201
200
198
198
206
215
212
198
187
196
213
210
190
188
209
177
186
190
189
186
194
203
195
183
184
189
192
191
190
198
198
194
194
196
199
198
197
196
198
202
204
205
204
202
203
204
202
200
199
199
199
196
196
203
210
210
202
197
196
200
212
210
196
194
209
178
190
195
189
187
193
202
197
182
181
189
194
193
190
193
200
205
202
191
188
199
206
202
199
205
212
212
202
200
204
211
206
193
191
201
202
198
196
206
211
202
195
197
204
203
203
207
207
205
206
189
201
199
189
184
187
194
195
183
180
185
192
195
189
189
202
210
200
182
180
194
205
200
198
203
212
210
198
198
206
214
208
191
188
202
206
201
198
203
206
197
190
201
209
205
196
202
215
215
208
202
212
208
190
178
178
188
192
189
186
187
189
190
190
194
207
208
195
178
177
191
200
197
194
199
204
203
195
196
204
212
206
194
192
200
205
201
200
202
203
196
192
199
214
213
202
201
216
224
212
204
216
212
192
177
171
179
189
195
195
192
188
188
191
200
207
200
185
177
183
194
197
194
194
197
198
190
187
193
204
208
205
201
202
202
201
201
202
202
202
199
190
192
212
226
217
207
214
223
217
196
210
209
200
183
175
182
191
196
197
196
195
191
192
200
203
196
186
183
189
201
202
198
199
202
191
174
171
190
205
207
207
211
214
202
192
193
202
204
204
199
186
188
214
238
233
215
212
218
215
190
199
202
202
198
186
185
191
191
188
194
200
197
186
185
194
197
190
189
195
207
208
206
206
205
187
165
167
191
206
203
203
214
216
199
181
184
201
205
204
201
195
196
215
233
229
215
206
208
207
184
187
194
206
206
194
190
191
184
175
189
209
204
180
171
185
199
195
190
198
210
209
208
208
199
182
171
180
198
203
194
197
212
213
191
173
177
198
201
200
202
208
213
217
219
213
205
204
203
204
187
181
191
206
208
198
193
192
182
171
187
212
207
182
169
185
200
192
187
198
208
208
206
200
185
177
182
199
202
194
185
195
211
210
188
173
177
196
197
193
202
217
221
215
208
202
199
203
208
208
187
179
191
207
207
198
197
196
186
179
189
209
207
189
181
193
196
187
184
196
206
204
199
186
173
176
196
209
204
188
182
195
213
213
198
183
188
199
196
187
199
215
218
212
207
205
202
206
212
213
191
185
192
202
202
198
199
198
192
188
193
197
198
196
199
200
194
184
186
196
202
200
191
182
177
184
202
211
206
191
187
199
214
220
209
200
201
205
197
188
196
208
212
213
216
219
215
210
210
210
193
194
193
194
194
198
201
197
192
192
194
191
189
196
202
201
188
185
194
200
202
197
188
186
188
197
204
207
203
199
196
199
206
213
214
213
212
210
200
196
203
209
211
213
218
226
220
212
203
200
197
200
190
186
186
197
201
194
190
193
196
192
188
191
194
190
182
187
202
205
202
198
195
195
198
206
209
204
201
200
201
197
195
198
210
214
213
208
204
208
217
218
214
211
215
215
213
210
204
199
195
199
190
181
182
190
196
191
188
192
199
195
188
188
187
181
178
188
206
211
209
205
204
202
202
207
210
203
197
197
203
199
188
187
200
210
209
205
205
215
223
222
213
209
203
197
200
211
214
212
193
196
192
185
180
180
185
189
190
194
199
200
191
187
190
184
182
185
205
214
214
212
210
205
199
199
203
202
198
200
211
210
197
195
201
203
202
202
205
208
209
207
205
206
199
185
192
215
228
219
186
188
194
195
181
169
174
187
192
193
194
194
187
186
190
192
187
186
197
211
211
209
208
207
200
192
193
196
199
204
215
217
212
206
204
200
198
202
203
200
190
190
200
208
203
193
200
218
226
214
184
180
193
198
185
169
171
184
194
191
189
185
181
182
191
194
190
185
187
198
202
205
206
206
199
195
192
192
196
202
213
216
213
209
207
202
201
205
206
196
182
183
198
208
210
210
213
216
211
200
183
174
186
195
190
178
178
186
191
188
187
186
180
179
184
188
187
183
181
183
196
208
209
199
198
201
204
193
190
195
206
206
202
201
204
209
211
211
207
200
196
198
202
204
207
217
220
211
200
192
182
173
180
191
191
191
191
191
187
186
190
193
188
184
184
185
186
186
179
180
197
214
210
193
191
211
218
203
183
188
199
198
189
191
205
220
222
215
205
203
209
214
207
196
199
211
214
204
201
201
180
173
177
186
191
199
204
197
183
182
193
198
195
193
195
197
196
192
187
187
201
218
211
190
185
209
225
210
191
190
196
195
191
195
211
223
225
217
202
197
213
220
211
193
188
202
205
204
210
215
181
177
178
183
189
203
208
194
178
179
192
195
192
196
209
215
207
198
194
195
200
207
205
193
191
207
220
215
205
202
202
202
203
209
214
214
213
209
199
193
202
215
217
202
192
197
202
207
217
221
182
180
182
186
190
201
203
190
177
181
190
190
188
196
211
216
209
198
195
195
193
194
201
205
207
208
211
214
216
216
215
213
213
218
218
209
202
201
200
196
199
211
221
217
206
202
208
213
218
215
185
178
185
193
195
195
195
186
183
185
189
191
192
193
196
198
197
194
192
194
186
184
195
218
224
210
196
200
214
226
228
219
211
214
216
209
193
195
203
204
201
204
218
223
218
211
212
218
219
213
187
177
185
200
198
188
182
181
184
190
193
199
201
191
177
178
189
192
194
195
187
181
196
221
234
214
186
182
203
226
231
216
202
207
216
210
195
193
208
212
203
194
200
219
220
212
211
219
221
216
184
174
184
197
194
177
170
173
177
188
197
208
207
189
172
179
198
204
200
197
192
186
192
215
232
219
189
180
193
210
216
206
199
207
217
212
198
198
210
214
200
183
182
201
211
205
203
215
220
221
176
175
177
188
186
175
166
167
172
185
197
205
202
191
184
198
214
217
203
195
193
190
191
207
224
226
209
194
192
194
196
194
201
213
218
212
206
205
208
207
197
185
182
190
194
191
194
206
216
217
169
173
183
186
187
183
173
169
172
185
197
197
189
189
198
214
224
216
198
187
187
190
193
199
217
235
234
215
197
186
186
194
206
215
219
215
211
206
203
202
203
202
200
197
192
190
192
198
205
209
164
177
192
197
196
192
181
176
181
192
197
189
182
188
202
210
209
202
190
181
185
193
196
196
209
230
239
228
206
194
196
201
205
211
216
217
211
203
196
200
210
220
222
213
202
200
196
194
194
200
167
183
205
212
202
192
184
181
188
199
199
188
182
191
200
199
192
191
191
186
189
195
198
195
201
214
224
222
214
213
212
208
200
200
205
209
203
197
197
203
213
219
221
220
219
215
207
194
188
198
174
186
210
214
197
184
181
184
189
199
200
193
188
194
202
198
194
196
198
196
197
199
199
195
193
196
204
210
215
221
221
212
196
188
186
189
190
192
198
206
207
204
205
213
222
225
217
203
195
199
182
190
204
201
184
175
183
186
188
195
197
197
194
194
201
208
211
213
210
200
199
201
202
195
186
185
196
202
204
211
216
212
202
190
179
177
183
197
209
209
202
192
194
205
217
220
220
217
213
209
191
197
199
193
180
179
189
196
190
184
191
198
193
189
200
217
229
226
212
197
195
202
206
197
185
187
202
203
191
188
199
214
217
206
190
182
192
209
215
208
203
201
203
206
211
214
216
219
221
221
199
201
200
195
186
186
195
199
190
181
188
194
188
181
193
215
228
224
206
188
187
201
210
199
187
195
213
206
179
168
187
214
224
218
206
198
206
216
214
205
207
217
220
213
207
209
215
218
221
227
185
186
187
188
191
197
203
205
197
187
183
184
185
193
199
202
197
195
197
197
187
180
184
194
197
194
193
193
186
180
196
213
210
198
197
201
208
212
207
203
212
233
242
220
194
187
180
147
100
52
194
187
177
177
189
197
201
193
186
187
190
191
189
192
199
203
200
199
199
197
189
185
193
205
204
199
191
187
184
188
203
213
203
190
192
204
214
214
203
197
211
234
243
216
191
191
193
168
126
84
193
180
169
170
178
189
190
182
181
187
191
192
191
194
198
198
197
198
200
197
192
194
203
211
206
198
195
192
194
200
207
211
201
193
194
199
213
215
205
197
205
228
234
211
194
206
217
193
154
120
179
173
171
172
175
178
178
179
183
188
186
186
187
191
195
197
198
201
202
198
197
202
207
207
203
202
201
200
200
205
202
201
202
203
198
196
202
212
211
205
206
219
222
212
209
223
233
214
178
149
172
174
181
182
178
173
174
181
187
187
181
176
179
186
194
199
205
208
204
194
196
201
203
197
201
208
212
203
198
201
191
189
201
212
206
193
191
200
211
212
212
211
211
211
214
219
223
217
191
165
175
181
190
190
180
173
175
182
186
185
179
175
174
179
188
202
213
214
198
188
190
191
187
184
197
216
216
200
188
185
179
178
195
212
208
193
184
190
204
212
211
206
205
208
209
204
205
209
200
180
183
191
190
184
174
174
178
181
182
184
187
185
175
167
178
199
215
209
192
185
186
182
171
174
194
212
209
193
183
180
179
179
194
202
203
197
193
193
201
208
204
197
200
202
199
188
191
204
199
185
192
198
185
170
170
176
181
181
180
185
198
200
179
159
166
192
207
199
190
190
191
181
168
172
191
197
195
191
190
192
192
194
199
200
198
202
208
207
205
203
194
192
198
201
197
191
193
202
199
190
193
198
182
168
170
184
188
186
184
188
203
206
184
160
162
186
199
191
187
197
202
193
180
182
188
191
191
195
201
205
208
210
207
201
198
207
215
214
208
201
196
195
198
207
210
206
201
198
195
198
190
193
186
181
180
187
192
192
189
189
193
195
183
170
173
190
195
186
184
200
212
207
198
192
193
192
192
198
207
213
218
215
211
206
205
204
200
200
203
205
207
206
204
212
221
217
200
193
199
210
185
192
197
195
191
189
190
193
192
186
181
180
180
183
190
197
199
188
181
195
213
221
214
198
195
198
202
202
204
210
215
212
208
207
211
195
176
182
196
209
221
220
211
214
225
216
195
193
209
217
179
190
204
205
195
189
187
192
193
185
175
173
183
193
201
203
201
190
181
190
209
221
214
197
194
204
206
200
197
202
210
205
203
209
212
193
168
175
194
210
225
226
214
212
216
206
196
202
220
221
176
187
198
200
195
191
189
191
192
187
183
181
190
195
195
197
198
188
180
187
204
211
203
194
192
198
199
195
195
201
206
201
197
209
217
202
182
184
199
206
218
221
211
198
197
197
200
214
225
223
179
184
187
189
192
194
194
194
193
189
187
192
196
189
181
185
190
182
180
194
202
197
189
187
187
186
185
190
200
205
204
199
197
208
221
216
203
197
197
199
210
217
209
187
179
190
207
219
222
219
186
187
183
183
195
198
197
194
191
186
187
193
195
182
171
177
184
178
182
200
202
186
179
183
184
172
172
190
208
207
199
193
194
204
218
223
215
201
190
193
211
224
214
185
173
192
212
215
217
215
184
187
185
186
196
200
195
189
185
182
183
185
185
178
175
182
183
177
186
204
202
182
176
186
185
173
173
195
214
207
194
188
192
196
204
211
209
199
186
192
211
229
222
193
180
199
216
212
208
206
180
188
194
198
201
201
191
185
183
182
182
182
182
184
190
194
189
182
194
204
200
185
184
192
193
188
190
201
213
207
198
190
189
187
189
194
197
196
194
198
212
225
221
200
191
209
220
211
199
195
173
185
202
207
204
199
193
183
183
185
185
183
183
192
205
201
190
186
196
202
198
193
192
197
203
203
202
205
208
211
209
201
191
184
180
183
190
196
202
206
208
212
211
199
193
208
223
215
197
191
172
184
203
207
199
196
193
188
184
188
190
189
188
199
206
198
184
186
196
197
194
194
195
200
207
213
210
202
204
215
219
211
192
184
185
188
193
198
207
211
200
198
198
194
190
202
218
218
208
202
178
186
200
202
190
186
191
190
186
186
192
193
195
199
198
187
177
184
195
192
188
187
189
195
204
210
208
198
199
209
217
210
192
189
199
204
202
199
205
208
199
189
190
191
189
192
204
215
219
211
185
188
199
195
176
173
188
189
186
185
189
195
197
192
188
181
181
189
192
184
183
185
186
189
195
201
201
195
195
203
209
204
193
197
212
222
213
201
200
205
203
189
186
195
199
197
194
207
224
219
185
195
204
197
173
167
183
190
187
186
191
195
196
191
185
184
190
194
189
185
189
191
187
185
191
194
192
188
192
199
203
199
199
206
225
231
220
203
199
206
205
189
181
201
222
214
197
202
223
219
180
196
206
201
179
172
182
190
189
189
194
198
197
190
183
187
196
195
188
189
201
202
191
188
195
192
178
176
190
202
202
196
199
208
224
227
217
202
201
207
205
187
182
213
243
232
205
203
217
215
181
193
204
203
191
183
185
188
187
188
194
200
196
186
178
182
190
189
190
199
209
209
197
195
199
190
172
171
190
202
197
189
192
203
214
215
208
201
201
206
204
191
190
220
246
236
210
203
209
209
185
191
193
198
198
194
188
188
186
187
192
195
192
180
174
177
182
186
191
203
213
213
207
203
202
190
178
180
195
200
189
178
181
191
199
200
197
196
199
202
204
202
207
221
233
222
207
203
204
206
194
187
182
191
200
197
191
185
183
186
190
193
189
183
179
177
179
185
189
194
201
211
213
209
195
191
192
195
199
197
187
179
181
189
193
192
191
193
196
199
204
211
215
217
214
208
205
205
205
207
201
189
178
184
196
199
195
186
183
185
189
193
193
194
196
191
189
188
186
183
191
205
214
206
193
193
204
209
208
199
190
187
196
201
199
195
194
195
195
197
203
214
218
210
205
205
207
207
207
209
201
190
177
177
192
202
201
188
182
181
187
191
198
204
211
209
204
196
186
180
186
201
208
205
194
195
207
215
213
204
194
200
209
212
208
204
201
201
198
199
204
212
214
211
211
213
214
206
198
203
195
184
174
176
190
207
206
189
172
175
187
192
194
203
214
218
216
201
188
184
190
199
202
199
193
193
202
209
210
204
198
201
209
213
213
213
213
208
199
198
205
208
209
210
220
226
217
198
184
194
185
173
172
178
190
207
207
187
170
173
188
190
191
192
205
213
214
201
190
190
195
204
203
198
194
193
198
202
203
199
196
194
195
198
207
214
215
207
200
202
212
210
204
207
219
227
212
188
177
192
178
167
171
183
191
197
197
188
176
184
194
194
189
189
194
199
199
192
186
190
198
205
208
204
198
194
196
199
198
198
195
191
187
191
203
211
209
204
200
203
207
207
202
200
209
214
205
194
192
204
180
173
181
190
191
188
188
189
191
199
200
197
194
193
193
193
186
177
179
185
192
199
208
211
206
200
198
198
199
200
201
199
197
200
205
203
200
201
198
198
198
201
202
200
199
198
203
211
217
219
188
184
193
198
193
181
178
190
206
209
201
197
198
200
197
191
181
174
175
180
183
185
198
210
213
206
197
195
202
206
209
209
211
214
213
200
196
201
201
191
188
196
204
203
197
195
205
220
225
219
193
190
197
202
194
180
177
193
210
208
193
187
194
198
196
187
180
177
177
178
179
180
188
200
210
211
201
194
196
209
214
213
214
217
217
204
199
203
204
194
191
198
203
200
201
207
213
213
209
204
193
187
192
202
199
186
183
194
205
201
188
184
188
189
185
180
183
186
183
180
182
193
193
191
197
209
206
192
188
203
217
213
203
205
216
216
207
203
197
197
207
209
196
188
201
219
221
202
190
191
187
181
187
204
206
193
188
190
198
196
189
188
190
188
176
174
187
193
186
179
195
211
206
184
181
204
215
200
183
197
214
209
190
191
214
229
218
200
188
198
218
217
191
174
195
226
223
197
184
195
183
179
188
206
210
198
184
183
190
193
192
196
196
191
180
179
191
195
186
183
202
222
214
186
176
199
220
210
193
197
209
203
192
195
212
225
221
204
189
194
213
217
195
175
190
216
218
200
196
208
184
187
191
201
204
192
177
173
184
193
195
195
197
198
194
192
192
192
188
189
203
218
210
193
185
201
219
221
212
207
204
203
203
206
209
210
212
210
199
194
203
211
207
194
192
204
207
206
207
217
188
194
194
193
192
186
175
174
183
193
191
189
193
207
207
194
185
184
188
194
200
202
201
197
200
206
213
219
221
217
206
206
214
214
202
194
200
211
210
201
194
203
216
214
205
203
207
212
213
218
193
196
192
187
184
184
183
183
187
192
187
186
195
210
205
190
178
181
192
198
199
194
191
199
213
210
201
205
217
218
215
214
215
214
200
190
196
207
211
207
193
193
208
220
216
208
209
216
218
218
194
193
188
184
181
183
189
190
191
191
185
186
200
208
194
182
181
187
195
201
200
191
186
197
214
210
190
188
203
213
215
213
213
211
205
201
202
202
206
209
197
182
186
208
219
214
210
217
220
215
189
189
186
183
182
185
190
192
191
189
187
191
201
201
189
188
198
201
197
201
202
195
184
190
208
206
190
184
195
204
203
203
207
212
213
214
208
197
199
211
204
176
164
186
212
214
204
209
217
214
185
186
185
183
183
185
188
190
189
188
188
191
193
190
191
206
219
212
197
195
201
194
181
185
206
216
205
195
198
195
191
190
202
219
225
223
209
196
196
210
209
183
160
171
198
205
196
194
202
203
185
188
188
187
187
189
190
188
188
188
187
186
186
187
196
214
225
211
191
188
195
193
179
183
212
230
223
209
199
191
183
184
199
221
227
222
206
194
200
212
216
199
178
177
191
197
194
188
189
193
185
189
194
193
195
195
191
187
186
188
188
185
184
188
199
206
207
200
188
184
192
193
184
188
214
235
228
208
195
194
193
192
202
217
221
210
198
194
200
211
219
215
203
196
195
201
201
192
189
193
186
190
196
200
200
196
191
186
184
187
188
189
191
193
194
193
192
191
189
188
192
194
194
196
215
229
219
196
190
196
201
202
205
210
209
199
192
194
203
208
212
214
216
212
206
206
209
207
201
203
183
185
191
198
197
193
191
184
183
186
193
197
197
196
193
190
192
197
197
195
196
199
200
202
209
214
204
187
186
200
210
208
207
203
194
186
189
199
206
205
201
202
208
215
212
210
213
217
218
219
180
178
186
192
190
189
190
187
181
184
197
201
196
192
191
197
204
210
209
199
198
201
203
203
203
203
198
190
189
202
210
211
209
200
186
182
193
208
214
206
196
194
200
208
213
211
211
222
225
223
180
178
190
192
185
185
192
189
184
186
196
199
190
186
191
203
212
215
211
198
195
201
205
200
197
200
203
194
191
196
212
217
212
200
189
189
202
215
215
211
207
203
200
205
212
214
212
214
217
219
183
185
198
200
188
186
195
196
188
188
197
197
185
178
188
200
208
211
205
193
190
200
204
196
191
200
209
199
183
186
206
219
215
203
197
199
203
213
215
219
223
222
214
212
219
220
213
206
206
210
194
194
195
197
198
197
195
192
188
183
179
177
179
186
195
197
192
185
185
196
207
206
193
185
192
197
197
194
192
193
199
203
203
210
216
211
194
188
195
209
213
217
218
207
194
193
197
181
134
72
200
197
187
188
199
201
193
183
181
182
184
184
185
192
197
197
188
183
183
193
203
206
204
200
198
195
192
188
186
192
203
202
198
200
207
208
194
182
184
201
212
224
229
213
195
194
201
192
161
114
197
192
178
177
186
190
184
172
176
185
190
191
192
193
195
192
187
185
186
191
196
203
208
205
195
191
191
191
194
199
201
199
199
202
202
202
191
187
189
200
209
219
226
218
206
197
200
202
190
163
188
187
175
171
176
180
174
172
176
185
190
192
191
190
189
188
189
190
191
192
196
202
210
204
191
189
199
203
207
205
196
190
200
207
207
200
194
192
197
202
204
207
214
220
217
205
201
205
210
196
181
181
181
179
177
174
173
174
177
182
185
183
180
179
183
188
192
193
192
193
197
204
209
201
193
198
211
214
211
202
186
176
191
208
213
206
196
190
193
204
206
198
200
214
218
205
196
202
212
205
179
183
189
189
182
179
178
175
175
177
178
175
172
173
180
189
194
194
190
191
198
208
205
200
199
208
218
214
206
191
173
166
181
197
207
209
202
187
185
197
209
203
195
204
212
206
195
200
206
201
183
189
191
188
183
184
186
177
175
179
181
178
173
178
189
196
195
190
186
189
201
205
202
200
203
211
215
208
200
188
176
175
178
184
189
199
204
192
185
197
212
208
198
197
198
196
194
195
199
196
190
195
190
176
175
188
192
182
178
186
194
190
187
189
196
200
197
191
190
194
200
200
198
198
203
207
205
202
198
194
193
193
190
184
180
194
205
207
203
207
217
216
203
197
197
198
196
195
195
198
191
195
182
173
172
188
195
188
185
191
201
198
196
198
198
198
196
194
197
203
203
196
191
193
201
202
201
200
202
205
207
208
202
192
184
185
199
215
219
220
220
220
208
202
205
208
202
194
193
207
185
187
183
179
179
187
193
192
189
191
192
192
195
198
198
197
197
199
201
206
204
197
192
192
200
202
198
199
203
208
210
206
200
198
194
182
184
207
223
222
220
215
209
209
217
218
205
195
197
213
178
182
192
190
186
186
190
194
190
184
177
176
188
200
201
201
199
199
196
196
201
202
200
197
199
203
201
197
199
203
203
190
189
203
204
180
170
196
215
213
208
207
208
215
228
223
204
194
197
207
174
183
199
199
189
188
192
197
191
182
167
166
183
204
212
208
199
195
189
186
193
201
203
199
200
204
203
198
197
199
195
182
184
205
210
180
165
189
206
196
192
198
203
218
228
218
204
195
196
197
175
188
196
194
189
189
200
204
198
187
171
171
189
208
213
205
193
183
183
187
192
197
200
201
199
198
199
196
197
201
197
188
191
208
211
190
177
192
202
190
189
195
205
213
216
212
200
198
198
198
178
188
190
187
187
193
201
206
204
191
177
181
195
204
200
192
181
176
183
196
194
190
192
197
196
192
192
197
202
203
205
200
200
208
212
202
194
197
198
198
199
207
213
209
204
202
202
202
203
205
180
187
184
182
185
191
197
201
201
187
177
184
196
195
181
173
173
173
188
203
199
184
184
192
188
184
185
196
205
206
208
208
204
201
205
208
205
199
196
204
213
221
219
207
196
198
206
211
213
212
181
184
184
183
185
185
183
191
193
182
174
181
188
185
172
171
176
181
194
205
200
184
184
187
186
182
188
198
204
205
208
210
203
190
191
202
205
197
194
207
223
230
227
211
195
199
210
213
214
207
181
185
187
189
190
179
174
183
194
188
177
178
183
183
183
185
189
192
196
198
192
186
186
189
188
190
196
202
204
206
210
212
207
190
183
194
200
196
196
209
224
231
230
217
200
197
209
218
212
195
176
182
189
196
196
180
172
183
200
200
186
179
179
189
199
201
194
193
197
195
185
181
183
189
195
199
201
202
206
210
215
215
213
199
188
193
198
197
199
212
220
227
231
222
202
195
208
222
211
189
173
173
188
202
201
187
177
185
202
207
197
182
180
199
212
201
183
186
196
194
178
169
173
188
199
198
196
199
204
213
217
219
216
208
203
202
203
198
200
212
218
223
227
219
199
193
205
221
213
199
167
161
184
203
202
191
183
182
191
197
193
182
183
197
208
189
170
178
195
195
175
161
167
187
195
193
190
194
201
207
209
212
211
213
216
218
210
197
197
211
221
222
220
208
193
192
204
218
219
208
164
158
177
197
195
190
187
177
176
180
183
183
186
193
192
179
171
181
196
193
177
171
176
187
191
191
191
193
196
198
202
201
203
210
227
232
213
193
192
208
220
218
207
201
198
197
203
210
219
211
171
168
180
185
184
186
189
177
165
169
182
187
191
191
183
177
181
192
196
193
189
189
188
188
192
195
197
196
192
195
199
198
199
209
234
238
214
191
191
205
210
205
200
201
208
208
201
203
215
209
181
182
183
178
172
181
192
186
171
173
186
195
196
190
179
181
191
199
198
198
202
203
195
190
192
205
206
200
193
197
204
201
192
204
232
236
212
192
191
200
199
193
198
214
226
217
204
202
214
210
190
192
187
172
168
179
193
190
183
185
192
197
197
189
178
178
189
198
201
206
209
205
193
181
191
208
209
196
190
201
208
197
181
195
226
234
214
198
197
197
191
188
201
222
232
222
207
203
209
210
194
194
185
174
173
182
192
189
188
190
191
190
191
191
180
175
183
199
206
203
204
200
187
179
190
207
208
195
189
201
207
188
168
184
218
229
214
204
203
201
195
196
208
219
222
217
208
204
206
210
195
190
182
180
183
187
187
185
189
193
188
180
184
193
188
175
179
201
209
195
188
191
191
188
192
206
208
196
193
204
207
186
168
182
211
221
208
206
207
208
208
206
210
206
204
208
209
206
205
209
199
192
180
179
188
193
184
180
187
195
188
180
187
199
199
186
186
207
210
186
177
188
200
200
202
207
210
205
206
211
209
193
185
193
205
210
205
203
208
216
221
218
209
193
188
202
212
208
205
208
199
194
182
181
186
191
185
182
189
196
191
187
192
203
204
194
195
210
209
187
177
187
202
209
208
207
209
212
218
216
206
204
204
203
200
199
200
199
201
217
228
223
206
189
191
209
215
203
196
201
195
194
185
182
184
190
191
187
186
189
190
191
194
198
199
198
200
209
208
195
186
189
200
208
204
196
199
210
217
207
197
201
213
206
191
193
204
200
196
207
221
216
198
193
208
225
216
192
179
191
183
183
184
184
185
191
197
190
184
184
185
187
188
189
191
196
201
202
198
193
191
191
198
203
199
188
188
200
204
195
190
197
211
198
186
194
210
203
193
197
209
207
194
197
222
238
219
182
167
188
175
172
182
189
191
194
195
189
184
182
181
180
183
186
189
193
196
194
183
183
187
193
199
203
200
190
188
193
196
191
186
191
202
197
191
200
211
206
194
190
199
198
194
200
220
234
214
186
174
195
177
173
187
194
196
192
190
190
191
191
181
178
187
194
192
192
191
185
173
171
178
187
196
207
211
204
196
195
199
198
187
186
201
206
203
201
208
209
196
187
190
197
199
201
207
212
207
196
194
205
188
185
191
198
198
192
185
190
199
198
185
181
197
211
203
192
188
182
177
174
175
177
184
204
223
220
203
198
206
210
192
185
203
216
209
199
201
210
204
187
188
201
208
203
195
193
197
204
209
213
199
200
200
198
198
193
190
195
204
201
187
184
203
217
207
192
189
190
190
189
180
172
173
194
216
220
208
204
213
216
199
187
202
219
210
196
199
211
207
195
197
206
211
204
194
193
195
204
207
207
201
204
203
199
196
195
196
200
201
197
185
187
205
210
200
190
193
204
203
199
189
184
180
182
194
206
206
204
209
217
209
199
202
210
210
202
204
206
203
199
208
213
205
201
203
208
206
202
200
198
197
202
204
203
197
193
194
196
196
191
187
190
202
202
189
187
199
209
205
197
200
205
196
179
177
191
202
200
205
217
221
209
200
201
209
214
212
202
196
201
216
216
198
194
211
228
223
205
197
199
191
200
206
208
196
184
180
186
193
192
190
194
197
192
183
186
202
206
195
188
203
219
210
187
176
190
200
203
208
220
223
210
201
199
209
219
217
206
197
204
214
212
198
195
212
229
226
209
201
206
187
203
210
207
194
175
168
179
192
196
192
194
194
190
183
186
197
197
187
186
204
216
208
194
193
200
204
207
213
217
214
203
201
203
205
209
213
214
211
208
208
207
205
203
210
217
217
209
206
211
188
208
211
202
190
175
168
180
194
198
192
189
190
192
188
185
187
188
187
190
201
204
195
195
208
211
204
203
211
212
198
194
201
204
194
195
209
223
224
213
207
206
210
210
207
204
208
211
210
214
190
210
209
195
184
184
187
192
196
195
186
184
190
198
193
186
184
187
192
197
198
193
185
195
213
214
198
194
200
201
191
190
204
204
187
185
204
220
222
216
210
206
206
210
209
206
207
214
216
215
195
211
207
189
181
193
206
207
196
189
180
181
189
199
192
184
185
192
198
199
197
190
184
193
211
208
193
185
190
193
193
195
206
205
190
193
203
206
206
211
216
208
197
202
214
214
211
215
220
217
196
209
205
186
180
194
216
215
199
187
179
177
188
192
188
187
196
202
201
199
198
196
188
189
203
202
191
186
191
195
196
199
204
203
198
203
206
196
195
210
223
209
186
189
214
223
212
209
215
213
191
203
198
184
180
194
214
215
202
190
182
180
184
186
185
194
206
208
198
197
203
204
191
186
197
200
195
197
201
202
196
194
197
203
207
211
209
197
195
210
226
208
180
181
208
223
211
199
202
204
190
194
191
185
180
190
206
209
202
192
188
186
187
188
189
202
210
207
195
195
207
208
191
183
196
205
202
201
206
206
196
188
190
198
206
210
209
203
203
213
220
210
186
180
196
211
210
197
196
199
187
190
191
189
184
189
198
203
198
192
189
191
197
199
198
199
204
200
190
195
208
208
192
185
201
211
203
195
195
201
198
192
193
198
201
201
205
210
212
211
210
211
202
186
184
196
209
206
204
206
186
189
194
195
190
190
196
197
191
186
186
195
207
207
197
195
196
196
193
197
205
205
195
194
209
215
201
184
182
194
197
197
199
202
199
196
203
216
217
205
201
211
213
197
180
185
205
217
217
218
189
185
190
196
193
191
193
193
184
181
184
196
205
202
193
189
192
198
197
196
199
201
202
204
215
216
201
182
182
193
198
198
203
205
198
196
208
221
218
204
198
205
212
202
185
184
199
218
225
228
193
180
185
194
194
193
193
189
180
179
185
195
196
191
191
190
190
197
198
197
197
199
204
210
217
216
204
194
195
200
201
200
206
205
199
202
215
225
218
208
205
205
204
200
198
198
200
211
222
225
192
177
184
197
201
197
191
185
180
183
192
194
187
185
191
191
191
193
197
198
199
200
202
207
211
210
207
205
208
210
207
199
199
198
200
207
221
222
219
219
222
215
200
196
210
216
212
207
209
212
191
179
188
202
206
201
196
187
184
190
196
196
188
186
191
192
190
190
199
201
201
200
197
198
202
204
202
204
209
214
212
200
193
192
199
209
215
216
220
231
241
226
202
197
215
228
220
207
201
200
187
184
182
183
183
183
183
186
191
190
181
174
176
186
192
191
185
183
185
191
203
205
200
198
200
198
185
183
194
207
206
194
191
206
220
218
200
186
191
206
207
206
205
205
204
207
212
198
160
115
186
186
186
185
187
187
184
186
192
189
179
178
185
192
194
188
183
184
186
192
200
204
205
204
201
193
182
178
190
201
200
191
193
202
210
210
196
186
190
203
207
208
208
208
210
212
213
199
176
150
186
191
182
178
184
186
186
189
191
188
185
187
192
196
193
189
187
186
186
189
194
198
201
200
195
185
179
185
194
200
196
193
199
206
206
203
192
191
199
209
209
202
206
209
214
208
200
191
191
188
186
188
179
172
174
178
183
187
188
187
189
197
198
192
187
187
191
191
190
189
192
194
198
198
187
182
186
195
202
200
191
189
200
212
211
206
195
194
203
215
206
195
199
209
215
204
192
188
196
207
182
183
181
176
172
174
181
186
186
184
187
194
193
183
176
179
187
191
192
196
199
202
203
197
186
185
192
201
205
202
188
186
194
206
212
213
205
191
192
205
207
199
198
206
211
203
192
193
201
210
176
175
186
189
180
179
183
187
184
180
179
181
183
179
174
175
179
187
194
200
211
212
209
200
194
193
196
199
198
194
187
183
187
190
200
210
205
185
179
197
212
209
200
202
206
205
201
202
209
208
179
175
191
199
192
190
190
188
187
185
174
169
181
192
192
183
178
182
190
201
210
214
211
206
202
199
198
194
191
192
189
189
185
180
180
193
200
191
182
196
215
217
207
201
202
204
205
210
214
205
185
179
186
197
197
195
192
189
190
191
181
171
189
215
217
196
183
184
190
196
201
204
205
206
207
205
198
194
192
192
193
196
193
182
170
179
196
205
201
204
218
220
211
199
201
203
204
208
212
212
192
180
179
188
191
192
191
189
191
196
181
175
196
223
224
201
185
189
198
196
192
190
190
194
202
203
199
196
196
198
198
196
197
191
180
178
195
214
218
215
217
219
210
201
202
206
205
203
209
221
193
180
175
179
186
186
188
188
189
190
179
175
192
211
210
190
185
197
208
200
187
179
180
185
192
198
199
198
200
202
197
190
192
197
196
191
197
216
221
211
209
211
207
203
206
212
209
202
209
221
187
177
174
177
181
185
186
184
185
182
175
170
181
195
195
181
182
202
213
201
183
181
181
181
183
191
200
198
199
203
195
176
181
203
213
203
200
214
215
200
192
196
201
207
214
218
213
206
203
208
186
182
178
178
181
183
184
181
185
185
176
168
169
186
193
185
185
202
211
199
185
186
189
186
184
189
200
198
198
200
194
178
180
204
215
205
200
210
207
183
175
183
200
215
220
220
213
206
195
192
184
186
183
180
181
182
182
182
187
195
188
175
172
190
204
196
187
195
208
201
188
190
199
198
192
196
201
199
197
200
201
191
190
196
203
199
199
209
205
182
175
187
207
221
223
219
211
203
191
185
184
186
186
184
182
180
180
182
190
202
198
182
179
193
206
194
181
186
203
204
193
191
201
201
198
201
205
202
191
198
210
212
197
190
193
197
201
205
203
195
196
201
212
218
218
216
212
205
197
190
181
184
185
186
182
178
176
180
188
192
191
186
184
192
194
184
174
182
200
205
194
190
199
199
197
202
210
200
184
193
219
225
202
179
182
197
203
199
200
208
212
214
213
212
212
214
214
213
210
202
182
182
182
184
181
175
174
183
185
181
180
185
185
179
176
175
176
186
196
197
192
188
195
193
188
200
211
198
179
189
219
229
205
178
178
196
202
196
200
217
222
212
209
208
207
206
210
214
210
204
185
183
180
178
177
175
177
190
192
185
179
182
182
172
173
179
192
194
193
189
185
186
190
189
188
199
209
199
184
191
214
229
217
194
188
199
200
194
199
216
220
212
212
217
215
200
198
206
209
199
184
183
175
173
173
175
183
199
207
200
190
183
176
175
183
195
201
199
194
190
179
177
181
188
194
199
202
198
193
194
209
225
227
213
203
204
203
194
196
211
215
216
221
234
224
199
191
206
208
195
182
178
175
174
177
182
188
204
213
210
195
177
172
183
200
205
194
186
195
196
178
164
169
190
200
198
195
197
199
197
201
216
226
220
214
212
208
195
194
209
217
221
229
238
226
201
198
216
215
201
175
172
172
181
191
195
193
194
198
198
187
168
168
191
207
201
179
174
192
199
180
161
167
194
201
192
187
195
200
197
196
202
212
212
212
214
209
196
196
211
222
225
228
229
218
209
213
225
221
209
177
171
174
187
201
204
193
180
179
177
173
163
169
191
203
194
176
173
185
194
182
176
183
198
200
191
192
197
198
194
192
195
197
201
207
211
205
193
196
210
218
220
217
211
206
206
219
227
226
216
187
180
176
184
200
206
195
171
165
168
169
171
178
191
192
187
182
182
186
190
190
193
198
201
200
201
204
207
200
194
195
197
195
197
202
204
196
191
196
204
207
211
210
205
197
200
213
221
222
216
198
192
179
176
186
195
193
179
173
175
178
185
192
191
187
184
190
194
195
195
197
200
201
200
201
208
220
218
202
195
203
206
202
201
203
200
193
193
197
196
194
202
215
210
194
193
202
213
219
216
201
197
184
173
174
186
193
190
183
185
187
192
196
192
181
180
191
203
205
203
198
193
188
183
190
210
223
216
199
193
207
215
209
208
211
202
197
202
204
193
184
196
219
218
200
194
200
207
213
216
192
192
188
178
179
186
191
189
187
186
184
186
190
192
183
176
186
210
217
205
192
182
173
169
180
203
215
205
189
191
207
213
208
211
214
208
203
207
212
200
184
192
212
215
204
202
205
207
211
215
186
186
189
191
193
192
187
181
180
180
177
174
182
193
190
177
184
208
219
199
181
176
174
171
180
196
205
195
188
198
208
205
201
207
217
211
203
206
215
210
199
197
201
200
197
203
206
206
208
212
188
183
188
198
204
197
181
172
179
184
180
175
183
198
199
182
183
204
217
199
182
178
184
188
193
200
203
199
199
208
207
197
196
202
209
205
198
198
209
214
213
205
192
185
187
199
202
200
203
207
195
193
192
198
200
190
181
177
191
200
194
188
190
199
196
177
174
195
215
206
186
180
189
202
207
207
205
206
209
208
202
197
197
197
194
192
191
190
195
212
222
217
197
185
187
194
197
193
195
201
196
199
198
195
189
180
181
193
209
213
204
196
196
197
185
168
167
190
212
210
191
179
189
206
214
206
199
207
207
200
195
197
205
193
178
182
193
190
188
200
218
218
203
194
199
201
196
183
187
198
197
202
203
194
183
176
188
207
218
212
196
193
192
191
178
167
170
190
207
207
189
179
185
200
207
200
196
200
198
189
190
204
212
194
175
186
202
198
183
190
207
213
206
203
212
218
205
188
187
202
191
198
200
198
188
185
190
208
211
199
178
176
185
187
178
175
179
192
195
192
189
187
189
194
199
199
195
193
191
189
197
214
217
199
187
196
209
202
188
186
197
205
203
203
214
221
212
195
194
211
186
189
195
199
198
193
192
197
202
188
166
162
181
192
188
183
188
193
188
187
192
197
195
193
202
206
199
192
195
203
209
210
209
204
199
205
211
203
191
189
197
201
201
199
204
212
212
205
204
215
184
184
188
196
200
196
190
190
193
183
164
163
182
199
195
188
191
196
193
192
203
207
196
191
202
208
201
198
205
214
207
195
199
203
203
203
212
207
201
198
200
205
203
197
196
201
205
207
210
213
187
187
188
191
195
195
191
188
187
183
174
177
192
203
201
193
194
199
201
204
207
206
192
188
196
200
201
203
214
215
195
181
190
198
196
198
208
212
209
204
204
207
206
204
202
202
203
205
209
210
189
193
194
188
186
190
192
189
181
179
181
188
198
205
204
201
199
203
206
205
203
198
190
186
184
188
193
204
212
209
189
182
190
193
192
194
207
215
213
209
207
207
210
214
217
210
206
207
209
207
188
200
201
187
176
184
195
192
178
176
184
195
199
201
203
204
205
205
204
202
199
198
196
188
180
180
189
201
205
206
198
195
197
196
195
199
210
214
213
212
208
207
212
226
228
221
210
208
210
208
185
200
204
188
170
173
190
191
180
181
188
193
193
191
194
203
207
206
202
199
201
205
202
192
188
188
190
194
201
208
209
204
201
200
202
208
214
216
215
214
210
207
217
229
228
215
207
208
210
208
180
196
201
189
173
171
182
188
186
187
191
192
184
180
185
198
205
204
201
200
207
207
199
194
198
200
193
190
194
207
208
201
198
202
205
212
216
217
218
216
212
211
215
223
220
204
199
204
208
209
176
190
198
190
180
183
188
191
191
194
196
190
179
175
183
196
201
202
201
202
204
203
194
193
207
210
196
184
188
198
193
187
191
202
205
210
217
218
215
212
214
212
215
215
207
198
195
205
210
212
177
191
195
194
196
201
202
196
190
193
197
193
181
179
187
197
200
201
200
197
197
194
188
193
209
211
196
181
184
185
181
178
190
202
199
203
210
212
204
203
215
221
214
206
203
202
203
211
217
218
182
195
198
196
198
209
212
199
186
186
192
192
185
184
189
195
199
201
198
192
189
190
192
198
206
207
196
186
183
184
181
181
193
202
199
197
201
200
193
195
213
227
216
204
205
211
210
214
220
219
189
199
201
191
191
200
205
199
188
185
188
188
185
183
185
188
197
202
198
186
184
193
202
204
203
202
197
192
192
193
193
194
199
201
200
195
193
192
191
195
214
226
215
207
213
219
212
208
215
219
186
193
197
190
181
184
196
198
195
190
188
188
186
183
180
187
199
202
195
184
188
205
210
206
198
197
196
201
203
205
203
199
198
200
199
196
194
200
202
204
214
219
211
210
217
224
214
204
207
217
179
181
191
188
180
176
184
197
200
197
190
190
191
188
183
187
197
200
190
187
202
214
212
199
192
192
195
201
205
208
207
201
196
195
196
197
202
212
214
210
207
211
210
208
210
219
217
207
206
217
167
174
188
195
187
178
181
197
205
200
193
196
201
197
190
193
198
198
190
193
207
213
207
193
187
190
193
196
202
204
205
201
197
196
196
198
209
223
220
204
198
208
217
207
198
209
220
216
208
215
166
173
189
197
190
179
182
196
201
199
191
196
202
201
193
195
201
200
192
193
204
208
200
191
191
195
196
194
196
202
205
203
200
199
197
198
210
226
218
196
191
211
222
208
189
196
215
217
210
214
179
184
192
197
189
177
179
192
195
192
187
190
191
190
190
194
203
202
194
192
193
197
197
195
196
203
204
200
198
201
204
204
205
202
198
198
209
220
209
195
195
212
219
204
190
194
207
209
207
213
193
189
193
197
189
177
177
182
186
186
185
185
181
179
186
195
200
197
195
192
193
197
199
200
204
208
211
207
204
202
200
200
203
204
202
204
210
214
204
197
205
213
208
199
200
205
205
198
198
210
204
191
192
202
200
188
177
176
179
185
190
190
184
183
190
197
197
189
190
198
201
201
200
202
206
209
211
211
211
206
192
190
197
202
205
209
212
211
201
203
216
215
200
194
208
219
212
202
204
209
202
191
194
207
214
202
185
172
176
186
194
198
195
195
197
199
192
186
191
204
211
204
198
199
204
205
203
205
209
207
190
180
185
198
205
210
213
210
202
206
224
223
202
192
209
222
217
209
215
214
175
174
172
172
174
176
180
187
193
196
190
184
185
189
189
188
191
198
201
198
193
191
192
194
192
185
181
181
195
207
202
190
190
201
210
216
216
212
207
203
202
204
208
219
222
214
201
198
195
179
167
172
176
179
180
180
182
190
199
194
183
182
187
191
189
188
192
200
204
202
189
183
185
191
192
188
177
177
190
201
196
188
193
202
206
210
215
219
217
204
193
193
202
218
228
222
204
192
194
191
167
178
179
179
181
182
184
191
195
186
184
189
194
193
195
197
200
200
199
195
184
174
179
192
191
184
179
181
191
196
194
193
195
199
202
205
212
224
225
210
188
180
193
211
224
225
205
187
187
197
175
185
182
176
175
176
180
191
192
183
189
201
203
194
193
200
204
200
196
194
181
177
182
192
191
183
181
187
192
195
199
199
194
194
201
209
214
219
220
209
192
181
193
209
219
225
212
190
183
197
183
189
190
181
171
167
177
192
193
186
191
207
208
191
182
189
197
200
202
201
192
186
188
194
189
179
179
185
189
192
204
208
193
186
198
214
215
206
204
204
198
198
205
211
216
221
220
205
194
200
183
186
196
194
179
167
179
196
201
193
194
199
202
188
177
174
183
195
206
211
208
195
193
192
191
180
177
177
180
190
204
210
195
185
193
209
211
200
192
197
207
213
216
215
213
216
219
219
212
202
180
179
196
203
189
176
180
198
207
203
189
189
194
193
181
174
179
190
200
209
205
196
193
195
197
189
175
174
178
188
195
204
203
191
183
189
200
204
199
200
206
215
217
215
211
208
212
221
225
207
186
175
184
199
197
184
184
197
208
204
187
180
189
200
197
188
184
185
191
195
193
189
189
195
202
197
185
179
183
188
191
197
207
198
181
176
195
210
210
201
201
207
214
210
206
203
205
212
220
211
192
176
174
187
190
188
186
193
199
197
182
179
185
200
202
195
184
183
185
184
181
180
185
192
198
197
193
192
192
191
189
193
207
208
192
185
194
210
211
200
199
205
213
206
201
203
205
206
212
213
196
177
169
177
185
186
188
190
190
186
181
181
184
189
190
184
178
182
192
193
181
177
179
182
185
194
201
202
200
198
194
192
201
208
208
206
204
202
194
194
200
208
209
202
200
207
213
213
212
211
195
178
168
172
183
186
186
184
182
179
182
185
180
176
172
167
169
188
207
202
188
182
180
177
177
188
201
203
201
203
201
195
198
210
223
224
213
194
185
187
202
208
207
201
202
209
220
221
217
212
189
182
172
173
185
187
183
177
178
185
194
190
175
168
165
162
168
194
213
208
196
192
189
182
178
190
203
202
200
203
206
203
201
206
223
228
215
195
183
188
199
203
204
203
202
205
217
226
221
206
185
182
178
180
185
186
177
169
181
202
211
199
178
173
175
174
176
197
210
205
199
200
199
189
186
199
210
203
196
199
211
211
199
197
211
216
212
197
194
196
201
204
207
208
206
204
212
222
219
201
184
181
182
185
187
182
171
166
184
209
219
201
179
179
187
187
183
190
197
194
194
201
202
191
190
208
221
209
190
194
211
214
196
188
200
211
210
200
198
203
206
206
207
208
207
209
215
220
217
197
181
180
183
192
189
184
173
174
181
198
207
196
180
180
192
191
183
180
181
184
189
201
201
187
187
207
222
208
187
193
215
215
191
178
193
209
206
197
199
206
207
203
203
206
209
215
220
219
215
198
178
177
183
190
190
189
186
182
179
181
190
190
179
176
186
189
184
175
172
176
190
201
199
184
181
200
216
204
185
192
214
213
192
179
193
208
201
193
195
199
198
194
195
201
209
216
215
209
206
200
178
180
182
183
185
195
198
194
181
177
184
189
180
172
176
188
190
180
176
182
196
201
200
188
185
195
207
201
187
191
208
213
201
192
199
202
196
191
189
190
189
188
192
209
217
213
201
194
197
201
179
183
180
170
172
191
204
202
190
188
192
191
182
172
175
186
189
185
186
200
204
201
199
198
198
199
201
200
192
189
195
209
209
203
199
196
195
192
188
185
186
189
201
220
228
215
193
186
194
202
181
188
179
161
163
184
203
206
199
197
196
190
180
178
181
184
182
181
194
215
214
199
200
208
213
202
199
198
197
187
189
205
210
204
192
194
201
197
193
191
192
195
208
227
235
217
198
195
201
207
189
192
179
168
170
186
197
197
197
193
186
181
180
186
189
184
176
173
191
212
210
195
197
213
217
204
196
199
200
191
189
198
202
192
186
194
207
207
200
199
199
201
207
222
225
221
210
210
213
216
198
196
182
177
186
192
190
190
188
181
175
174
182
190
191
183
177
171
180
193
196
196
198
204
206
200
195
201
202
195
192
194
195
185
182
194
209
212
208
205
202
201
205
209
210
210
213
219
223
226
202
196
184
187
202
201
187
182
181
178
170
173
186
191
190
187
184
177
176
182
187
190
193
197
197
198
202
210
209
199
194
195
196
187
183
190
207
211
209
204
203
207
211
207
195
195
204
215
225
230
199
190
184
192
203
199
187
186
188
186
177
179
190
193
188
185
187
186
184
183
184
187
189
191
193
198
211
219
212
197
194
205
210
201
187
186
201
210
209
200
202
218
228
211
187
183
197
211
221
229
188
187
186
195
197
193
189
191
195
194
184
183
193
194
186
181
185
192
195
192
186
183
183
185
188
199
214
220
207
189
191
212
228
216
193
182
195
209
205
199
203
223
234
215
192
188
201
209
217
221
178
180
190
199
199
195
190
190
191
190
181
180
187
191
188
181
184
194
202
199
186
179
180
181
184
194
208
210
194
181
187
212
234
228
202
185
189
203
204
200
201
211
220
213
204
205
209
210
214
214
176
177
189
205
210
205
189
177
176
178
176
175
179
189
194
191
184
187
194
193
189
186
184
182
183
193
203
198
189
186
190
204
222
224
210
189
185
190
200
202
197
195
198
202
209
214
212
208
209
209
183
176
182
202
218
212
189
169
166
174
179
177
177
191
203
200
185
179
184
191
195
196
194
192
192
199
201
193
192
195
196
193
200
210
207
194
180
181
193
196
194
188
184
196
210
213
204
201
203
205
191
177
175
195
210
205
183
173
176
187
195
192
188
193
202
200
181
173
181
193
197
197
198
200
206
209
202
195
195
197
194
186
186
196
197
193
182
182
188
194
196
194
192
200
204
202
194
196
200
202
196
182
178
189
196
192
183
188
199
202
204
206
201
199
198
193
176
174
187
197
194
189
192
206
214
212
203
197
193
191
190
187
186
187
188
189
190
192
191
190
196
204
211
208
202
191
190
195
201
205
194
189
190
191
190
183
188
208
216
205
203
205
205
200
194
187
177
180
191
195
187
180
189
203
214
210
204
197
191
190
193
201
196
192
186
188
196
201
194
184
191
209
218
213
198
191
197
209
211
213
191
197
200
200
195
191
195
214
215
196
184
190
199
197
192
184
182
188
194
192
187
187
192
199
203
207
205
196
190
197
214
220
209
199
195
194
196
198
190
186
192
204
214
207
197
197
211
218
217
219
186
192
199
203
201
197
197
205
202
186
170
174
187
194
190
183
185
195
197
198
202
207
206
195
194
200
203
196
197
213
231
227
207
197
202
208
199
188
186
192
198
200
202
198
197
207
215
216
214
215
181
181
189
199
202
198
193
193
190
184
168
166
179
188
190
182
186
199
203
204
216
229
217
196
187
194
198
197
205
221
231
217
196
191
206
215
206
187
186
203
208
202
195
195
205
220
222
212
203
206
173
169
177
192
197
194
186
182
183
183
181
178
180
185
188
186
189
200
202
203
214
226
220
196
186
186
192
198
202
212
211
197
181
181
198
215
211
196
194
209
214
204
194
200
218
230
226
209
201
205
173
165
176
189
192
189
182
173
173
183
189
190
188
190
193
193
193
196
197
195
196
206
208
196
184
182
191
195
195
193
190
186
181
179
189
204
212
207
207
210
211
205
204
212
225
228
219
210
209
210
175
173
182
185
185
184
182
174
169
179
195
199
195
195
199
199
195
193
193
191
188
191
199
197
189
184
191
194
186
184
184
188
190
188
188
196
206
211
214
212
207
204
210
221
220
209
204
212
218
215
179
180
182
181
177
180
185
179
172
179
194
195
191
193
200
201
196
195
197
197
192
189
195
196
194
194
193
191
183
184
188
198
202
200
195
195
203
214
219
215
205
202
212
221
211
190
187
202
215
212
177
178
179
176
174
184
190
185
178
184
193
190
183
185
195
197
193
196
207
209
204
196
193
194
195
196
193
186
183
186
193
202
209
210
203
200
207
212
218
217
207
202
205
211
206
186
181
195
209
209
174
173
174
177
183
193
198
186
181
191
197
191
180
182
193
194
194
198
211
214
210
202
193
188
188
192
193
189
185
185
187
194
208
210
209
209
211
210
208
210
209
205
202
202
202
196
190
195
206
208
177
174
173
179
198
211
207
187
180
192
202
196
184
188
197
198
198
200
203
205
204
202
193
182
178
187
197
195
191
185
181
185
199
207
206
208
210
208
193
191
203
210
204
198
201
207
206
206
212
214
185
182
179
184
204
212
202
182
175
188
201
201
192
194
200
204
202
199
195
192
193
199
194
183
176
186
203
206
201
192
186
183
191
202
202
200
202
201
184
175
195
215
215
203
203
210
214
214
216
219
195
195
190
191
194
195
183
175
179
186
195
196
194
194
197
200
200
198
192
185
188
197
203
194
184
188
204
209
208
203
197
192
193
201
201
191
190
192
188
178
188
213
221
212
208
210
213
209
210
220
196
197
197
196
188
177
167
172
183
185
187
190
192
193
193
195
197
196
187
182
186
201
210
205
193
191
199
204
208
209
206
201
197
200
200
186
182
194
200
193
193
207
221
221
212
210
209
206
210
219
183
184
195
203
193
173
159
173
189
188
186
188
193
193
189
189
193
192
185
181
190
205
215
210
196
189
191
197
203
208
208
203
199
200
202
191
186
199
211
207
199
206
218
218
214
212
213
211
210
214
168
167
185
205
207
185
169
177
193
194
188
189
193
193
187
189
194
192
184
182
190
201
211
205
194
189
189
193
200
205
205
201
197
199
204
199
197
205
211
208
203
208
218
216
213
215
220
218
208
206
163
160
173
198
209
196
178
181
195
198
195
191
189
183
180
187
197
197
187
182
185
192
202
200
191
191
195
198
202
207
208
201
194
198
204
204
202
205
204
202
206
214
218
210
206
214
225
219
196
194
173
168
176
192
197
189
181
185
196
200
196
190
181
171
173
189
203
204
193
178
177
184
197
196
190
196
206
205
205
208
213
207
199
197
200
202
199
199
197
197
208
217
213
202
202
215
223
211
187
187
190
181
183
185
182
177
178
188
198
199
196
190
179
168
174
191
206
209
196
183
179
190
198
196
189
198
211
210
201
200
209
209
205
199
198
198
197
199
195
196
208
214
205
195
202
217
218
199
183
190
197
192
192
190
183
177
178
188
193
194
194
192
188
183
186
193
202
203
195
192
192
199
202
198
193
199
210
207
194
190
194
201
205
204
202
199
198
199
196
195
206
209
198
192
206
217
212
199
198
206
197
196
198
199
195
191
189
187
186
184
190
198
202
200
198
195
196
194
193
198
205
206
202
197
196
202
204
201
190
185
181
187
200
206
205
200
202
204
196
192
200
206
200
200
206
209
200
201
218
223
170
172
171
172
176
181
183
184
188
192
199
203
199
189
185
188
197
205
207
204
197
191
181
176
179
191
200
195
190
190
186
184
192
203
204
202
208
217
215
205
205
206
206
214
217
202
187
199
217
212
165
167
169
172
176
180
181
184
190
190
196
199
192
178
174
183
190
195
202
205
193
175
172
180
188
194
195
191
188
186
182
185
196
203
199
198
211
228
226
206
195
194
198
211
215
203
189
200
213
207
169
171
170
172
177
180
180
181
183
185
191
197
187
174
177
191
192
186
189
198
185
169
175
195
199
194
193
193
191
188
188
193
196
194
194
197
214
229
225
202
184
183
193
208
215
212
204
205
205
201
185
186
180
176
176
177
177
179
179
180
188
198
191
181
186
199
197
185
188
193
182
171
185
204
201
190
191
198
195
193
198
204
191
178
190
207
219
221
210
193
183
188
202
213
219
225
223
212
202
195
200
204
197
187
176
170
173
181
182
184
193
205
201
190
188
194
196
194
196
201
189
176
186
197
194
186
190
197
196
193
206
211
187
170
189
214
223
209
195
188
192
205
218
223
226
229
229
220
205
197
202
207
206
198
182
170
175
186
191
193
199
207
203
190
180
184
192
200
209
210
196
178
177
188
192
184
185
190
193
193
207
210
192
180
193
212
217
206
193
192
201
212
226
226
221
219
218
218
213
207
194
197
200
196
185
176
180
193
197
198
200
202
197
183
172
179
190
200
207
208
195
178
173
183
191
189
181
184
190
193
197
202
200
193
195
200
206
212
209
200
198
205
219
221
211
204
202
209
215
213
187
182
182
184
182
180
184
192
196
196
199
200
187
173
172
186
191
191
193
195
188
178
179
191
197
189
181
184
190
191
190
194
205
206
197
189
197
213
218
204
194
198
212
213
203
196
196
202
212
211
186
175
171
173
176
181
188
195
191
187
195
199
180
169
178
193
191
183
185
187
184
178
186
195
197
188
185
193
199
194
189
191
204
207
197
188
192
203
207
201
196
202
214
210
202
201
203
202
201
200
184
175
174
173
177
183
190
193
187
176
189
200
184
171
184
194
188
179
187
195
190
183
188
192
188
188
196
203
203
200
197
198
202
201
198
195
189
185
188
198
207
216
218
208
200
207
215
211
198
192
183
180
181
183
182
183
187
190
180
174
187
200
189
176
180
184
180
177
192
204
201
192
188
189
188
192
201
204
202
201
203
206
201
197
199
202
191
172
178
200
221
222
214
204
197
203
217
217
206
196
182
183
187
190
191
187
185
184
179
179
189
198
193
178
176
176
178
184
195
206
207
197
188
184
190
199
202
201
199
200
209
209
203
197
199
204
193
179
186
214
227
218
205
196
190
191
203
214
215
205
184
183
187
193
194
188
180
182
187
192
194
194
191
183
177
174
179
187
193
197
201
200
188
183
194
203
203
199
198
200
206
207
203
200
201
205
197
187
200
224
226
211
201
196
189
188
192
206
216
210
188
184
184
187
191
185
182
185
198
203
196
189
187
187
183
179
183
189
186
186
195
199
187
184
192
201
203
202
201
202
206
204
201
199
205
208
200
197
209
222
220
208
205
204
200
196
197
201
210
204
192
187
185
187
188
187
187
191
197
199
190
181
182
191
191
190
188
183
174
175
189
198
188
180
185
195
202
205
207
208
205
201
195
199
210
210
200
195
203
209
205
203
206
208
208
209
205
201
200
196
190
187
186
188
190
192
192
190
187
185
183
179
182
191
198
196
191
177
170
174
191
199
191
180
181
191
199
207
210
211
209
198
190
200
212
208
196
192
193
192
193
196
203
207
211
213
207
195
195
196
182
185
189
190
193
198
196
182
175
180
182
182
186
193
197
194
189
176
175
187
202
205
196
186
184
190
198
204
207
207
205
196
190
196
203
199
191
190
186
175
177
194
200
204
209
214
202
188
194
206
175
187
189
188
190
196
194
178
173
182
186
189
193
194
189
184
181
179
188
204
216
212
206
200
197
197
199
202
201
199
195
194
193
191
189
188
192
196
185
171
177
197
203
205
211
213
198
182
191
211
180
192
192
181
179
184
187
185
183
186
191
194
197
193
179
172
174
180
196
219
225
221
218
217
215
207
202
199
197
194
193
199
201
189
176
182
199
206
193
181
186
200
203
204
212
212
197
184
191
212
191
201
195
178
170
174
185
192
192
190
188
191
195
187
173
169
176
183
194
211
217
217
218
219
218
206
197
197
197
197
198
205
206
195
183
189
205
211
205
195
197
200
202
206
211
211
198
188
196
214
201
203
195
181
174
173
182
192
194
190
188
189
191
183
174
177
183
187
184
188
198
203
205
205
204
197
193
195
201
202
203
205
208
206
198
199
211
215
212
203
201
200
201
204
207
207
195
193
204
219
203
196
185
184
185
183
182
188
192
191
189
189
191
186
181
185
192
190
180
176
184
190
188
187
188
187
189
199
209
209
199
198
209
212
209
208
211
214
209
204
202
205
208
208
205
201
195
194
209
222
194
185
179
188
191
188
185
189
195
194
190
192
193
190
188
188
191
189
183
179
179
180
180
181
185
186
191
206
216
212
196
193
208
213
208
204
211
211
204
203
208
222
223
212
201
200
200
201
210
218
179
176
177
189
193
190
187
192
198
200
192
190
193
195
190
184
182
184
186
186
185
185
186
187
192
191
197
211
218
205
188
193
212
215
199
195
205
206
200
202
217
231
231
213
203
206
210
209
208
209
177
179
184
191
195
193
190
193
198
201
192
185
184
191
192
182
173
175
183
188
191
193
196
199
202
204
206
208
208
198
185
192
215
215
196
189
196
197
195
200
215
220
216
206
205
214
218
213
209
205
185
189
189
191
200
201
191
188
191
197
196
181
176
183
194
191
176
168
172
184
199
203
203
202
205
209
208
201
199
198
190
191
209
211
199
187
188
186
189
198
203
200
197
198
211
216
217
215
210
206
197
197
184
186
202
210
194
179
180
194
197
183
172
178
197
203
190
169
165
180
204
211
200
194
200
210
204
193
194
199
197
189
199
207
204
195
186
184
189
193
192
185
183
194
209
212
213
214
212
208
201
192
176
178
197
206
191
175
175
187
198
194
183
182
198
211
201
179
168
181
203
208
195
186
198
208
203
189
190
201
200
189
190
203
203
198
193
195
198
195
189
185
187
199
204
207
212
218
218
208
195
182
172
176
190
195
187
176
176
182
197
203
197
191
199
210
207
189
178
183
196
197
191
190
198
208
203
191
189
197
197
189
190
200
202
199
199
213
216
199
188
191
200
204
200
201
216
227
220
205
185
184
184
187
189
189
187
185
181
181
195
207
204
200
200
201
200
191
188
186
187
189
194
199
201
201
201
197
195
195
195
191
194
202
199
191
196
217
219
197
184
195
210
210
197
199
220
235
221
202
182
190
198
199
195
193
194
193
183
180
190
201
202
201
199
193
188
191
196
193
186
188
198
204
201
196
197
199
201
204
201
197
198
203
200
188
185
199
206
191
178
192
214
214
198
199
218
227
212
197
183
195
206
203
199
198
202
197
185
182
185
191
194
197
194
184
183
194
204
202
192
193
205
206
197
193
193
198
208
216
214
204
197
203
208
195
183
182
188
188
183
192
206
209
205
206
212
210
194
187
179
189
197
199
197
197
197
196
193
191
187
185
185
191
191
183
183
199
213
208
199
202
208
205
194
190
190
194
206
221
226
209
193
195
210
211
191
175
178
192
196
193
200
209
216
216
210
195
181
182
177
177
186
194
195
191
188
188
197
199
196
186
184
186
187
186
191
203
211
201
196
202
208
204
191
189
191
193
200
214
224
209
188
188
209
219
201
182
184
199
208
204
201
207
220
223
213
197
188
192
173
167
177
193
200
188
177
180
195
205
203
191
187
189
190
191
194
201
199
190
186
193
204
202
192
188
192
192
192
200
209
205
189
187
200
209
203
194
194
204
209
207
205
206
210
215
215
208
208
210
176
164
173
195
205
192
176
178
192
202
203
195
191
193
195
195
195
194
192
188
183
187
197
198
194
192
195
193
190
192
197
199
197
194
193
193
197
202
203
202
200
202
203
199
195
198
209
218
225
220
183
173
176
191
201
198
182
181
190
195
197
192
192
196
198
195
190
190
191
191
189
189
194
197
196
195
196
195
190
188
193
202
210
205
194
183
190
206
211
206
195
195
195
191
186
188
201
217
223
216
187
179
178
186
194
194
190
188
190
192
190
187
186
194
197
192
185
187
197
198
196
191
192
193
193
193
196
197
191
187
192
208
223
218
200
186
192
207
219
214
201
188
184
185
190
196
201
204
207
207
187
180
177
179
189
194
194
191
190
192
189
183
182
191
195
188
187
190
195
198
199
199
194
188
182
185
196
204
196
187
193
211
225
216
200
196
200
214
219
218
208
190
178
181
200
213
210
198
199
202
189
182
174
175
189
196
196
189
189
191
189
184
183
191
196
192
191
192
193
195
200
204
198
181
169
177
200
213
205
194
195
208
212
206
195
196
208
215
214
208
203
197
186
187
204
224
220
203
202
205
195
190
179
180
192
197
194
187
186
189
189
188
190
193
195
197
198
195
191
194
197
204
202
182
166
176
204
224
220
205
202
202
199
194
190
193
208
215
208
195
193
199
202
197
203
219
223
214
207
209
202
202
190
190
192
192
188
184
185
186
187
189
193
195
197
199
201
198
193
193
198
202
204
190
174
180
204
223
224
214
208
200
194
190
190
191
197
208
205
190
184
200
211
207
205
208
213
212
208
207
203
207
205
199
196
188
178
181
185
185
184
186
193
198
199
198
198
195
191
193
194
198
204
200
187
186
201
212
216
217
213
202
194
193
193
190
187
196
204
203
195
198
211
213
205
201
206
211
210
206
197
199
203
209
207
190
174
177
186
186
184
184
194
198
198
195
192
189
187
189
188
193
204
206
195
190
193
200
208
211
207
198
194
197
200
193
184
188
207
218
210
200
202
211
208
199
201
212
212
206
185
181
189
206
217
205
183
175
183
188
187
190
194
196
193
188
186
186
186
187
186
191
203
209
200
192
193
197
202
205
201
192
189
197
207
206
195
188
204
224
222
204
196
205
208
202
202
213
210
205
180
166
168
193
220
218
197
180
183
191
195
195
194
189
180
180
184
190
190
188
182
186
204
210
200
196
199
203
206
205
200
188
184
191
206
216
207
193
200
218
226
212
194
197
205
204
204
212
204
197
184
169
167
185
211
219
207
189
184
192
199
200
193
180
170
175
191
206
203
188
179
189
209
211
199
198
208
209
207
206
205
194
184
186
203
219
215
200
197
211
225
214
192
187
198
207
211
211
198
192
193
181
180
183
195
201
204
201
196
196
197
197
193
181
173
177
196
212
209
192
180
191
211
210
195
197
209
210
198
197
208
208
197
186
195
209
210
204
201
210
221
211
188
180
194
210
216
209
194
193
195
191
191
188
185
186
201
206
202
193
190
193
197
195
184
181
195
209
208
195
187
197
206
203
192
195
208
206
189
185
201
216
208
192
191
199
206
210
210
210
212
202
182
177
195
214
214
205
203
204
191
194
197
190
181
188
204
209
200
187
181
190
202
202
192
186
191
202
207
200
195
198
200
198
193
195
204
202
187
181
198
216
216
203
194
196
205
214
215
209
201
187
181
187
204
209
201
201
214
217
171
176
175
175
178
183
183
183
184
189
203
205
202
188
182
183
191
200
200
196
194
192
189
180
181
200
214
201
184
173
172
180
200
211
203
191
194
203
203
203
208
214
209
199
197
194
202
212
212
199
177
177
173
172
176
179
182
184
188
192
202
205
192
175
166
171
177
181
194
203
195
187
192
199
200
201
200
192
180
174
171
185
205
212
198
185
190
203
203
202
208
214
207
191
185
187
200
218
218
203
185
181
167
167
173
178
180
183
185
187
193
197
186
171
167
170
171
171
186
201
195
188
203
220
214
195
192
193
191
183
183
195
208
206
191
184
191
199
198
194
203
208
207
193
187
191
209
225
222
205
197
184
170
166
175
179
180
181
180
179
183
189
186
181
179
180
177
173
184
198
195
190
204
219
208
190
188
200
202
194
195
207
206
193
189
191
196
194
187
185
198
209
212
210
206
206
212
222
219
204
203
197
178
174
178
181
181
180
179
177
180
187
193
193
190
190
186
183
189
198
195
188
190
197
195
190
196
210
209
198
203
210
200
187
190
201
203
192
178
185
200
212
217
222
223
217
211
209
206
201
201
199
184
180
183
188
186
177
176
180
185
190
194
198
191
187
189
191
194
197
194
186
176
179
188
193
198
208
206
202
203
205
192
183
194
209
206
192
183
189
200
208
212
221
223
210
192
192
197
204
193
193
182
178
182
190
190
176
174
180
188
191
190
186
184
185
189
193
195
195
191
182
174
179
192
194
193
196
200
201
200
198
189
190
199
206
201
196
195
197
198
197
200
209
211
200
181
181
196
213
182
183
178
173
177
190
193
179
169
175
193
198
184
177
178
182
185
187
192
193
188
180
183
192
196
187
180
187
199
203
201
193
190
195
201
199
197
200
205
202
195
191
195
201
203
196
188
189
201
214
175
177
175
171
172
185
195
186
168
174
195
204
186
172
181
186
184
182
191
197
187
180
190
205
198
182
172
183
198
205
203
195
191
191
196
194
191
198
203
202
195
196
204
209
207
204
201
200
204
209
176
178
181
177
174
182
192
189
172
174
194
206
192
179
187
196
188
180
190
200
191
182
190
204
198
185
179
190
201
203
203
200
188
184
185
185
186
190
198
201
200
203
214
216
212
210
210
203
199
198
179
182
189
189
180
179
184
185
175
173
190
203
195
186
193
202
194
184
189
200
199
188
187
193
197
192
188
190
195
199
200
197
184
175
177
181
185
187
195
206
206
207
210
211
207
205
202
193
192
194
179
181
192
196
186
179
178
179
176
174
180
192
195
193
193
196
197
186
185
192
199
194
185
186
194
196
189
188
191
194
194
191
183
174
173
180
188
195
201
208
206
201
198
196
194
193
192
185
188
200
181
182
186
191
189
181
178
183
186
178
176
182
195
196
186
186
192
190
185
187
199
197
183
181
193
192
182
186
192
194
192
193
191
184
177
179
193
202
212
213
206
199
194
189
188
190
188
181
185
203
187
185
182
182
181
181
181
191
198
189
174
178
198
199
182
176
185
192
192
192
195
194
182
184
194
189
178
184
199
199
196
198
204
202
187
183
193
206
219
216
204
202
202
200
197
200
196
182
184
200
195
191
179
174
173
175
182
193
202
195
180
180
197
202
188
179
185
195
199
199
194
187
184
191
197
190
181
188
204
206
200
201
211
212
201
186
189
204
217
215
204
203
208
208
206
208
200
184
183
195
197
192
181
176
172
172
178
187
194
195
184
183
198
204
199
191
191
198
203
202
194
184
182
192
200
196
189
195
208
210
199
196
203
213
210
191
184
196
210
210
202
204
208
209
207
206
197
186
187
198
191
189
187
184
180
175
172
172
181
188
186
186
199
209
206
194
193
196
200
199
194
184
182
187
198
203
201
202
206
208
199
190
192
202
203
190
185
192
199
200
201
204
205
201
200
199
197
193
196
209
183
187
193
195
192
181
172
171
176
182
182
183
199
211
201
189
186
190
194
194
193
191
187
187
195
206
208
204
205
204
198
186
187
189
190
189
192
196
196
197
203
210
209
195
194
197
199
199
206
216
178
189
201
203
193
183
179
182
185
185
177
181
194
203
191
178
178
184
188
192
198
200
198
195
198
210
208
204
204
206
200
194
190
186
183
187
200
205
202
200
212
218
209
193
193
198
203
206
208
215
182
196
206
201
185
176
184
193
199
192
180
180
184
188
183
178
180
186
187
189
195
202
205
203
200
200
202
200
202
206
206
203
202
198
193
192
203
208
208
207
216
218
208
197
197
199
202
204
207
207
189
199
202
192
176
172
183
197
204
201
194
185
178
174
178
185
190
192
189
184
187
197
205
205
197
194
193
195
201
204
204
203
211
214
211
196
196
202
208
210
210
208
204
201
201
201
201
203
205
202
193
193
189
179
174
174
180
188
197
204
205
199
182
176
183
192
199
199
194
182
180
188
198
199
190
185
185
192
203
207
198
196
208
223
219
197
184
190
204
205
201
199
199
203
205
206
203
202
204
203
190
184
173
171
174
178
180
181
187
198
209
208
194
187
188
191
195
197
195
187
182
185
192
195
191
184
182
195
211
214
196
188
201
218
213
193
181
187
201
203
197
194
197
204
210
211
211
205
202
204
185
180
168
166
177
182
181
180
183
193
205
208
200
194
189
184
183
189
193
190
187
189
196
202
202
193
188
196
214
219
199
185
194
205
198
190
186
191
199
200
197
197
199
204
209
212
212
208
204
203
186
187
177
172
177
183
184
184
188
196
200
200
193
190
184
172
169
175
186
188
190
196
205
212
214
206
194
197
210
218
201
186
193
196
189
190
195
197
198
199
199
197
195
197
203
206
207
207
204
202
194
203
191
177
179
187
187
187
198
207
203
190
179
177
176
169
167
172
179
185
190
197
204
211
213
211
201
197
206
212
203
193
198
197
189
192
202
201
195
194
197
195
190
189
191
192
195
207
209
209
201
216
199
181
183
190
189
189
202
212
204
183
170
170
173
175
177
178
180
184
192
195
193
192
201
206
204
197
198
206
205
202
204
203
197
196
203
203
199
194
195
194
185
184
184
185
192
210
215
214
203
216
197
177
183
191
189
185
194
203
200
182
173
173
176
181
193
194
188
188
196
194
181
172
185
203
207
198
198
203
206
208
211
212
208
204
205
210
209
203
199
194
188
185
186
190
205
222
221
208
195
207
193
176
180
185
183
177
181
190
192
183
181
180
179
184
201
204
196
194
195
194
181
170
176
196
207
202
200
202
204
208
214
220
217
205
202
214
220
214
202
198
195
192
196
204
224
233
220
199
188
199
194
184
180
183
179
169
171
180
187
187
185
183
180
182
195
204
201
195
192
193
191
183
182
190
199
203
203
200
197
198
213
221
211
196
192
207
218
213
201
202
206
205
203
212
232
238
219
193
185
195
196
187
182
183
182
170
166
179
189
189
187
185
183
180
188
199
203
194
187
190
197
197
188
183
191
202
208
202
191
192
207
214
200
184
182
194
203
198
191
199
216
219
210
211
224
228
211
189
188
197
197
187
183
188
191
180
172
180
189
192
190
191
188
184
185
198
205
199
184
183
195
200
192
181
185
200
212
206
192
192
204
208
196
181
181
188
190
187
183
200
221
225
210
201
204
208
197
191
188
195
194
183
180
187
191
189
187
188
190
191
192
194
194
190
191
200
207
199
182
177
186
196
193
184
185
196
206
209
202
205
206
205
199
190
189
189
189
188
187
198
220
224
207
190
187
189
190
196
190
196
191
181
179
181
187
194
198
198
189
188
190
193
194
195
199
204
204
198
182
179
182
192
192
189
188
192
200
210
214
213
209
206
205
200
193
194
195
196
195
204
217
215
197
181
182
192
202
208
190
191
185
182
182
179
179
193
208
206
192
187
188
191
192
194
200
201
199
194
187
182
187
192
194
193
191
193
197
207
213
211
206
205
207
199
194
196
199
197
200
206
212
204
187
180
190
210
219
218
189
189
182
183
188
185
182
192
207
206
192
188
190
192
192
195
197
195
192
191
191
188
191
196
197
196
195
196
199
204
204
201
201
204
203
195
194
198
198
194
193
202
204
196
182
189
206
226
230
221
192
191
184
183
190
191
191
195
201
201
190
190
192
194
194
196
197
193
190
190
189
188
191
195
198
198
199
200
202
198
195
196
201
205
202
193
194
200
199
193
191
199
199
189
188
203
221
230
225
216
195
195
188
184
184
188
192
196
197
194
189
188
190
192
194
196
198
194
188
186
186
187
190
192
195
199
202
201
198
191
191
201
207
206
199
195
197
204
206
202
198
195
192
192
197
216
224
222
211
209
197
197
191
184
177
178
189
193
194
192
187
185
183
184
188
193
198
196
185
181
184
190
193
193
195
197
201
203
195
187
197
213
213
202
194
197
201
205
213
216
211
200
192
191
201
217
219
211
202
205
196
193
187
182
172
173
182
190
190
191
188
183
179
178
180
187
195
198
190
183
188
201
201
197
193
193
199
201
194
190
206
218
210
196
191
194
199
210
221
222
214
202
196
195
197
204
207
205
202
205
193
188
184
182
179
178
186
189
189
192
188
185
181
177
177
182
196
199
195
194
197
206
209
204
194
190
198
204
201
198
210
214
204
190
190
194
200
213
224
220
206
201
201
200
196
197
203
207
205
204
186
187
188
187
187
189
192
192
191
193
192
189
186
184
182
185
196
203
203
201
200
203
207
206
196
191
200
208
207
205
207
208
199
195
196
197
200
213
224
216
202
196
203
207
202
199
204
208
205
200
185
192
195
192
190
191
194
195
195
197
196
192
192
193
192
192
197
201
203
202
196
195
200
201
195
196
208
212
208
205
204
202
199
199
200
197
191
203
220
221
207
198
203
212
211
204
207
211
207
199
184
197
198
195
190
189
193
195
197
199
196
192
195
198
197
194
193
197
200
198
193
191
194
193
190
198
210
209
201
198
199
198
198
200
201
194
186
194
217
229
217
200
197
209
215
206
200
208
210
208
187
193
193
190
189
190
193
194
194
194
192
193
197
202
195
187
187
193
198
200
200
198
195
188
187
202
213
209
200
194
193
194
197
199
200
200
195
196
212
228
222
201
193
209
218
202
189
201
218
223
191
188
184
186
191
198
199
193
186
183
186
192
202
202
187
179
184
192
202
208
210
208
204
194
191
201
210
210
202
195
190
189
192
195
202
214
211
203
204
216
219
204
195
209
216
199
185
200
221
227
194
193
187
189
201
212
210
194
180
179
185
196
203
197
180
173
185
197
208
213
215
213
211
205
198
200
207
210
206
197
192
190
190
192
205
227
228
209
196
205
214
206
201
209
212
203
195
207
222
224
198
199
199
200
206
210
206
193
183
183
187
194
198
195
182
177
185
199
210
210
207
208
211
210
203
195
202
209
205
195
195
200
196
190
201
220
225
209
196
201
211
208
200
203
208
210
212
218
219
217
197
201
204
203
202
200
198
195
191
188
186
188
194
197
188
182
186
196
207
205
197
196
205
207
201
193
196
205
197
187
198
215
208
190
188
204
212
209
201
202
204
202
191
189
201
216
220
218
215
213
192
195
199
198
189
188
196
198
195
189
183
183
189
198
194
188
187
196
205
203
195
193
198
201
196
190
194
204
196
186
202
225
217
193
185
195
207
210
208
204
200
190
182
185
202
219
217
210
211
213
171
176
182
184
183
183
183
186
189
191
186
184
183
184
183
179
182
193
194
181
177
189
205
206
199
200
203
190
178
178
184
194
205
211
204
196
191
191
191
193
201
213
213
200
194
207
220
216
198
191
181
183
188
192
182
180
184
190
192
191
189
188
182
181
179
178
180
185
197
200
193
195
219
228
214
196
192
187
187
187
188
193
204
209
203
195
188
186
186
190
203
210
211
194
187
200
218
218
203
199
185
183
184
186
182
178
183
191
191
187
184
185
187
184
179
178
180
184
202
214
206
203
221
235
219
193
180
188
199
202
199
199
207
208
201
191
188
186
185
188
202
207
207
194
189
199
214
216
212
212
182
173
169
174
176
177
180
186
188
177
174
181
192
194
182
178
180
186
200
211
209
205
207
212
206
189
184
196
207
207
205
207
210
207
198
193
190
187
186
192
203
206
206
204
206
204
206
210
213
213
176
164
159
161
172
177
181
181
180
178
171
177
194
203
190
181
184
188
190
196
200
196
188
186
193
195
197
207
206
203
203
208
211
203
196
195
192
188
188
196
204
204
202
213
218
207
194
198
201
201
170
166
155
157
169
182
184
175
175
178
177
179
194
204
197
189
186
186
183
183
191
189
177
174
190
203
209
209
202
197
198
202
201
196
194
196
194
187
189
198
204
198
196
210
218
204
185
184
189
193
172
171
166
163
170
187
187
173
169
179
182
182
188
201
201
191
186
185
183
182
185
185
181
183
195
202
202
201
199
197
197
197
190
190
194
198
196
189
189
198
202
195
184
195
208
200
183
184
189
199
176
180
178
175
175
189
191
176
166
178
189
189
188
197
199
189
181
184
190
189
186
184
188
195
199
194
184
188
200
204
203
197
191
192
197
199
196
193
192
196
199
193
185
195
207
203
192
195
207
216
177
184
188
184
180
188
196
183
167
175
193
197
195
194
193
182
178
181
195
196
186
180
191
203
203
186
172
181
200
209
208
201
196
196
199
198
196
196
197
198
197
193
193
207
220
211
198
203
222
228
178
183
192
190
181
185
193
185
170
177
196
205
201
193
187
181
179
183
193
196
187
179
185
198
202
189
176
181
196
204
205
201
197
197
198
197
196
200
203
201
194
191
201
220
230
211
190
199
223
228
179
180
186
185
179
178
182
178
171
177
195
206
200
190
186
186
188
189
188
188
186
184
186
193
198
195
184
184
188
195
200
196
191
190
191
192
195
204
206
198
188
187
199
214
219
202
182
186
210
216
179
177
179
178
176
173
172
170
169
178
192
201
198
187
184
189
196
197
184
181
186
194
190
188
189
190
188
186
186
188
192
192
187
181
180
185
199
210
206
189
180
184
191
195
199
196
187
185
195
205
177
175
174
174
174
173
170
171
175
181
188
197
198
190
181
184
197
198
188
182
189
201
194
182
176
179
184
186
186
188
194
199
194
179
169
178
200
214
204
181
176
184
186
184
187
203
206
192
189
201
174
175
175
175
176
175
174
178
183
186
190
198
204
195
182
178
187
196
198
195
195
195
192
185
177
176
180
185
186
189
198
209
207
190
172
172
193
213
205
185
181
192
197
192
195
214
219
201
186
200
170
172
174
174
170
167
171
181
191
192
195
202
205
198
186
179
183
197
210
211
194
183
187
193
192
185
183
184
186
190
199
211
216
203
185
174
186
207
214
203
195
199
205
203
203
210
213
203
189
199
176
174
175
176
166
160
165
179
189
195
198
201
201
197
192
187
185
197
212
211
190
178
184
199
206
201
192
187
189
193
195
200
209
212
200
183
179
196
218
218
209
200
203
204
203
200
199
194
191
201
179
176
179
181
169
160
163
177
187
189
192
194
196
196
195
191
189
198
201
198
185
180
181
191
204
212
204
194
194
199
196
190
199
211
206
191
180
191
214
225
214
202
198
198
196
193
194
197
197
204
181
180
185
189
180
171
173
183
185
180
179
184
192
196
196
192
190
193
190
180
181
181
178
178
190
209
210
201
203
209
202
187
189
204
203
196
188
192
206
213
212
203
195
194
193
194
204
209
208
206
179
186
196
197
186
180
190
195
191
176
168
174
184
194
193
187
185
186
181
173
178
182
178
170
181
203
212
205
208
219
208
189
186
196
197
199
199
200
203
206
208
208
198
192
191
196
210
223
216
205
177
188
203
201
186
180
191
200
196
181
170
169
174
184
187
184
182
186
187
178
179
183
186
185
184
199
209
205
207
213
208
192
188
194
195
198
204
206
205
206
207
209
205
194
191
195
211
228
222
202
173
187
200
196
178
174
184
194
197
194
188
173
168
176
187
186
184
189
197
189
179
183
200
203
195
196
206
204
201
200
197
192
192
196
197
193
191
198
204
206
206
205
200
195
190
193
208
224
222
200
179
187
189
183
172
172
176
182
187
199
201
189
176
177
187
189
188
192
204
199
182
181
202
214
201
196
201
203
197
193
192
190
194
200
198
180
170
186
204
205
199
194
192
193
194
197
207
217
213
200
185
187
181
174
174
175
175
171
173
189
205
206
194
187
187
188
190
196
202
199
186
182
199
209
198
190
193
197
199
197
191
190
193
200
193
170
159
180
202
204
190
179
182
194
202
207
209
210
204
199
189
188
178
173
176
180
176
168
164
173
194
210
204
193
185
185
191
196
198
197
189
186
193
202
200
189
184
189
198
206
201
194
190
191
188
176
172
187
200
201
187
176
181
199
211
211
209
206
201
200
185
190
183
178
178
179
175
170
166
168
185
201
201
188
176
178
189
193
193
190
187
187
194
202
201
187
179
183
197
206
204
197
191
187
185
191
197
200
200
198
189
185
187
202
208
201
196
201
201
204
182
191
190
185
182
179
177
177
179
181
185
190
188
178
169
171
185
190
191
189
182
183
197
203
196
185
185
188
194
199
203
203
196
187
186
201
216
213
197
192
193
196
197
199
199
187
185
194
205
213
180
194
194
189
185
182
182
185
197
196
188
181
180
177
172
171
176
188
192
187
178
179
194
197
187
186
197
200
196
195
201
206
205
197
195
204
217
213
196
187
196
204
202
196
192
182
181
193
208
214
185
199
197
188
186
188
187
192
205
207
194
181
181
183
178
172
177
189
195
190
179
180
188
188
181
189
207
212
200
196
202
209
214
213
213
211
210
207
200
193
201
205
201
191
189
188
189
196
200
203
190
200
195
185
186
188
188
189
202
206
194
182
183
185
180
174
179
194
196
194
185
185
186
182
180
194
215
218
205
201
202
207
216
224
227
217
200
195
199
204
206
204
198
194
193
199
204
205
198
190
191
195
187
183
185
185
182
179
190
198
192
182
183
182
178
175
183
197
197
193
190
192
194
186
184
195
211
214
205
200
197
200
210
221
224
211
192
184
194
208
209
206
202
198
199
209
221
219
205
189
187
181
176
178
184
185
177
174
180
188
189
185
183
182
178
180
189
197
194
188
187
191
196
192
185
188
203
211
205
194
190
197
207
206
200
194
185
183
191
201
206
207
208
205
206
213
227
227
214
202
187
173
166
172
184
186
181
173
175
178
186
190
191
188
186
189
196
195
188
183
182
186
191
189
185
185
196
210
206
191
188
201
211
200
180
180
191
195
193
194
197
205
215
212
200
203
216
222
219
216
189
178
168
171
183
186
184
179
176
175
180
195
200
198
196
198
198
190
180
180
181
179
179
181
184
186
193
206
205
193
194
208
218
200
176
177
198
208
203
193
191
202
218
212
192
187
197
212
216
220
194
192
179
174
176
179
181
182
181
177
179
190
201
200
199
200
200
185
178
183
186
180
176
180
187
189
193
199
203
199
200
211
216
209
191
187
197
210
209
197
192
203
214
208
184
169
182
202
218
219
199
205
189
172
169
171
175
181
184
182
182
187
193
194
193
196
198
187
181
188
192
186
180
186
194
196
195
197
202
204
202
203
208
210
206
196
196
203
207
203
196
202
209
204
183
169
179
206
218
215
196
208
193
169
162
168
179
184
186
186
185
187
190
190
190
193
195
191
188
191
192
188
187
193
201
202
198
196
200
203
199
191
192
203
209
203
198
200
203
202
202
199
201
201
194
188
197
213
217
212
191
203
191
166
160
174
189
189
187
186
190
192
191
189
189
193
197
196
191
187
186
186
190
196
203
209
207
200
197
197
193
185
184
191
203
206
204
201
199
199
201
203
202
204
208
213
217
220
217
209
191
199
190
170
162
179
194
193
182
186
196
200
193
187
188
195
203
200
191
182
182
186
190
192
200
208
213
202
188
189
192
189
181
183
200
211
207
198
194
197
208
209
207
208
212
219
223
222
217
213
193
196
192
178
171
176
187
184
182
187
201
201
188
179
180
190
200
200
190
186
188
193
193
191
196
203
208
195
181
183
194
198
187
186
198
209
201
192
192
199
212
216
216
207
196
198
211
221
220
218
191
189
187
185
180
177
175
174
178
191
202
197
185
174
175
182
188
192
194
196
202
206
203
197
196
198
198
186
175
181
198
204
194
191
201
204
194
192
196
203
209
215
219
204
178
168
189
216
222
218
183
176
181
186
186
181
174
170
179
195
202
194
183
179
179
178
180
187
201
210
212
210
208
206
203
195
188
183
181
184
199
205
202
202
209
207
197
198
208
208
205
205
211
199
172
161
183
211
217
212
172
171
177
184
189
189
181
176
184
200
208
202
190
189
189
185
183
192
206
212
205
199
202
210
209
199
193
190
188
189
199
203
205
211
222
212
201
209
220
216
201
199
201
197
183
181
195
208
207
202
172
175
179
181
183
187
188
186
191
208
213
205
194
194
195
193
193
196
205
205
195
190
194
202
205
208
210
203
195
191
198
202
204
217
221
208
196
209
222
221
207
202
200
199
198
204
208
207
200
199
179
189
187
176
172
175
189
193
198
204
204
198
192
190
193
196
197
200
200
198
195
192
189
186
193
213
224
209
193
189
197
202
204
210
207
197
189
206
221
218
212
210
204
202
208
211
210
202
203
208
187
196
192
175
162
165
186
197
197
194
190
188
187
185
186
190
197
199
200
202
210
209
192
172
181
210
226
207
185
188
198
208
210
205
197
190
195
206
213
211
210
211
207
207
209
208
200
196
210
223
191
202
197
179
165
168
186
196
192
178
175
178
187
185
180
185
194
196
200
215
229
224
199
175
180
201
212
199
187
189
200
213
215
208
196
197
207
211
207
202
203
207
212
216
215
201
192
199
218
227
193
210
206
192
183
185
188
187
181
173
172
182
191
188
180
185
191
189
199
219
232
219
199
189
193
196
197
197
195
193
199
211
215
213
210
214
218
208
197
192
195
205
219
227
222
203
198
212
226
226
195
215
214
203
200
197
185
179
176
180
186
190
191
187
184
187
185
185
196
211
214
199
194
201
203
192
189
200
205
197
194
206
211
213
216
219
214
198
187
187
192
204
223
231
224
212
214
227
229
218
199
212
212
208
204
200
185
176
180
189
197
192
188
186
188
189
182
179
193
204
197
183
188
207
205
189
186
204
208
192
190
202
209
206
206
208
203
192
184
182
187
204
221
223
215
215
221
227
224
213
192
201
207
204
194
191
186
181
183
196
200
193
183
187
192
190
183
182
194
201
191
184
197
208
201
187
190
205
202
189
190
204
208
201
196
195
195
192
186
182
189
206
217
213
206
209
213
212
211
212
168
167
180
190
188
186
188
192
190
181
173
171
176
182
186
183
180
185
184
176
174
185
203
207
206
201
194
189
187
194
205
205
197
192
200
204
196
189
189
193
200
202
209
209
205
206
205
196
194
203
168
170
191
204
194
185
191
194
187
180
179
179
179
181
193
198
197
196
196
195
191
194
210
216
210
197
190
190
198
209
208
197
181
185
203
207
198
188
187
188
190
195
206
209
207
205
200
188
188
207
168
170
191
202
189
180
185
189
183
181
182
182
182
180
190
202
204
201
202
207
204
201
204
209
207
197
191
192
206
219
212
191
176
185
205
209
202
192
190
189
186
188
200
208
209
208
196
184
188
207
163
163
178
188
178
174
178
182
178
178
180
183
187
183
180
189
198
200
199
203
206
197
188
191
196
203
199
194
200
212
211
195
186
192
205
207
201
197
199
197
188
187
200
208
210
204
198
193
195
203
157
156
162
168
170
170
172
174
175
178
180
182
192
187
176
178
190
194
192
191
193
191
180
177
193
208
207
198
193
195
199
200
198
200
202
201
198
201
206
203
194
192
201
209
209
199
197
201
199
196
160
158
158
161
164
170
174
174
176
182
184
185
193
195
184
179
188
190
186
181
185
187
180
180
197
211
212
201
185
183
191
199
200
197
193
194
197
203
206
204
199
195
198
206
204
195
198
208
204
191
170
170
168
166
167
173
181
178
181
186
188
189
194
200
196
192
193
195
192
182
183
187
189
189
197
204
207
202
192
182
185
197
201
191
185
189
199
202
200
201
203
199
195
197
201
199
200
210
207
193
178
184
186
179
173
177
187
187
184
187
190
191
195
200
199
197
198
200
199
188
186
187
190
192
195
195
198
202
204
194
190
198
203
193
187
194
202
199
193
197
210
204
188
194
211
209
203
208
211
208
181
188
196
193
181
182
191
189
183
183
190
196
200
197
192
189
193
198
199
191
185
182
182
188
191
190
190
201
210
207
198
198
207
205
202
202
202
197
190
198
212
205
190
204
225
217
197
201
221
224
178
182
193
192
183
184
189
185
178
180
191
200
201
191
178
176
183
190
191
187
183
178
177
185
192
194
191
198
206
206
201
201
208
213
213
207
199
196
196
204
212
203
194
214
230
211
184
194
226
233
179
176
179
180
178
178
180
177
174
180
195
201
195
183
169
169
181
185
186
185
185
185
187
190
193
196
196
196
196
199
203
204
206
211
216
207
194
193
201
205
206
200
196
208
216
199
177
192
221
226
181
173
170
168
169
171
172
169
173
186
198
202
191
178
172
173
185
194
193
185
188
201
205
193
186
190
200
198
188
191
208
212
204
201
203
200
192
195
196
196
197
195
192
193
197
194
191
199
213
212
178
172
168
166
169
171
170
174
180
189
196
201
196
182
179
180
188
204
201
188
190
206
213
190
167
179
203
202
185
189
212
223
203
188
184
190
192
193
189
182
189
191
186
183
189
203
215
214
208
203
167
169
172
177
180
176
173
179
188
189
195
201
198
189
184
181
187
198
202
193
189
197
204
184
161
174
202
203
185
190
213
224
205
184
177
185
192
196
184
175
187
198
194
188
195
213
227
223
205
205
152
157
173
188
189
176
170
182
190
190
192
195
196
191
190
184
181
186
194
192
183
184
190
184
171
181
201
198
185
190
207
214
203
186
180
186
197
195
189
184
196
209
206
201
201
207
216
219
207
210
152
154
172
188
188
174
172
182
189
187
187
187
185
186
193
189
181
177
185
190
185
181
186
188
188
194
201
194
187
191
199
203
199
194
193
194
192
192
193
198
206
213
213
209
202
199
198
206
205
212
163
161
171
180
179
172
175
185
186
182
181
180
177
179
193
193
183
179
181
185
190
193
193
191
194
202
204
194
192
199
200
197
201
204
203
193
187
188
198
207
211
211
209
209
206
197
196
199
202
206
181
176
175
176
171
174
185
189
183
176
176
180
177
179
193
196
190
187
184
183
194
205
196
182
188
201
205
197
199
210
209
202
202
208
206
193
187
188
194
198
199
198
198
203
206
206
205
203
200
198
188
185
182
177
174
180
191
193
178
167
172
182
183
184
192
192
190
190
188
186
190
196
189
174
177
197
203
197
202
220
217
201
200
201
200
197
195
194
190
187
187
189
191
196
204
208
210
210
205
199
182
183
183
179
176
179
187
184
172
166
172
183
184
183
186
184
182
188
194
192
187
186
186
182
182
195
202
201
201
213
212
201
191
192
195
200
205
203
192
182
184
188
192
195
199
202
207
213
212
203
171
176
180
180
175
176
179
175
171
172
177
181
181
180
181
174
174
187
201
200
183
180
194
199
191
195
206
203
197
198
202
197
191
188
194
200
205
205
198
190
191
195
197
197
197
196
200
209
214
205
171
175
182
180
172
175
175
174
171
175
181
185
184
182
179
175
176
183
198
203
187
182
200
206
198
194
204
206
194
188
195
201
194
191
191
190
192
199
200
200
198
199
198
200
201
200
200
204
206
201
175
185
189
183
178
180
182
178
171
173
181
189
194
189
183
186
187
186
190
201
197
193
196
199
193
191
195
200
194
193
202
206
198
192
187
180
179
191
202
203
202
198
197
201
207
208
204
202
197
195
183
193
195
190
184
182
184
179
166
161
173
190
201
193
186
198
207
194
184
196
203
196
187
187
187
188
187
191
193
196
207
205
193
187
186
185
185
194
200
200
201
198
197
204
210
211
208
203
193
191
181
191
195
192
185
182
180
176
161
152
166
187
198
189
185
204
218
201
187
192
201
196
186
184
185
183
183
185
187
191
202
201
190
181
186
196
202
203
197
196
201
204
203
207
212
213
208
201
197
199
176
180
188
191
186
181
178
174
164
161
168
185
191
186
186
202
213
204
192
191
192
192
194
193
187
184
187
189
186
184
194
201
190
180
185
202
217
213
196
189
201
213
212
212
213
212
201
200
203
211
171
173
176
187
188
186
183
181
177
174
177
189
191
192
192
193
195
194
193
190
183
188
205
206
186
183
200
204
192
184
194
204
202
190
189
202
216
214
192
181
197
216
217
214
212
209
195
194
200
215
175
173
175
186
194
196
193
192
191
191
194
197
199
200
198
190
181
181
189
187
178
187
210
211
191
188
206
211
198
191
194
203
202
202
203
206
208
205
189
179
189
206
209
207
205
202
192
186
191
205
181
177
175
185
198
201
200
197
198
200
202
203
202
201
201
191
175
176
180
182
181
186
206
208
195
198
211
211
199
197
197
193
193
207
221
218
201
192
187
184
185
196
198
194
192
194
193
190
187
193
183
174
173
185
199
199
194
192
195
199
202
201
198
195
196
194
182
179
179
181
182
189
201
203
203
205
210
207
197
196
193
185
183
200
222
220
196
182
184
189
190
190
187
183
183
193
206
205
193
189
178
162
164
182
196
194
186
183
184
187
194
199
194
188
191
195
195
184
179
178
182
188
195
200
202
205
209
207
195
188
190
189
185
187
199
205
197
187
189
196
196
191
184
177
180
203
223
221
202
191
176
155
157
178
194
194
186
180
175
175
187
198
200
192
193
199
199
186
173
174
180
185
190
195
198
202
209
210
200
186
189
200
200
184
177
189
200
198
192
194
197
195
192
182
185
208
228
224
205
199
178
163
162
178
194
193
188
180
170
167
183
204
211
200
196
203
202
180
164
172
184
184
182
186
193
200
207
212
204
189
191
209
214
194
172
181
203
209
196
190
192
198
199
194
189
202
215
214
198
195
189
182
178
182
189
191
186
177
167
169
183
203
210
201
198
200
197
174
163
179
193
188
179
184
197
199
201
205
208
198
195
206
214
207
192
194
206
208
197
186
188
200
211
204
190
187
194
201
196
191
195
200
193
185
182
182
180
170
168
173
187
194
197
195
194
196
194
176
172
189
198
188
180
186
203
205
197
198
204
203
197
195
203
211
213
206
205
206
200
191
190
198
207
207
195
178
181
196
198
191
193
205
198
180
173
174
176
169
168
178
188
188
187
189
192
194
191
187
186
192
192
185
185
194
210
211
200
195
200
204
199
189
189
202
211
210
205
204
206
204
197
193
198
205
202
188
185
197
200
198
184
197
195
176
165
175
185
176
169
181
193
192
188
187
190
193
193
195
193
187
181
181
189
197
208
215
211
198
193
199
200
190
181
186
201
209
206
205
207
210
204
190
189
204
216
208
200
204
210
205
179
189
190
179
173
183
192
182
170
182
199
202
192
187
186
187
192
197
193
183
179
187
198
197
200
214
218
204
187
191
196
191
176
177
194
209
207
199
198
207
207
198
197
203
216
216
209
212
213
209
181
184
186
187
191
195
193
179
173
186
203
206
196
183
178
179
183
189
191
190
197
206
203
190
186
202
213
204
187
183
189
188
181
181
195
207
203
189
185
193
205
208
208
205
203
203
210
222
223
215
187
183
183
195
207
205
185
171
175
191
203
202
194
184
183
176
172
178
191
204
217
219
205
186
180
189
200
199
186
184
185
187
187
193
202
206
198
188
181
186
200
211
214
201
183
183
203
225
228
213
187
178
181
195
211
205
180
168
180
196
201
197
194
198
198
182
165
169
194
220
226
215
197
189
186
187
188
187
187
187
189
193
196
203
208
207
197
196
194
193
196
205
207
194
179
180
201
222
220
211
185
179
179
191
203
197
181
172
184
201
203
198
196
208
210
195
175
173
195
215
213
197
187
191
199
196
188
186
188
192
196
199
201
213
217
209
204
210
213
204
198
198
197
187
186
193
207
212
205
205
186
184
182
185
191
192
185
177
186
200
204
199
195
199
206
201
189
182
192
203
199
186
184
192
204
208
202
190
188
195
201
203
201
211
214
208
206
213
218
208
204
201
195
185
191
205
210
201
195
201
191
191
187
184
185
188
187
183
183
192
196
193
182
180
188
196
197
189
189
193
196
193
190
189
197
208
209
192
184
197
205
203
199
202
207
199
199
211
207
196
201
210
200
185
187
206
208
194
190
204
195
196
193
189
188
187
187
185
182
182
184
184
173
169
173
190
198
196
188
192
204
209
199
186
188
204
205
187
182
196
211
209
201
197
197
194
200
208
202
188
200
213
207
186
183
198
201
192
194
206
192
198
200
196
191
189
189
187
182
174
174
177
176
173
177
193
199
195
190
198
213
213
203
189
188
193
192
180
178
195
214
217
209
200
194
194
202
207
200
193
200
210
208
192
188
193
200
199
202
205
192
201
203
197
193
191
190
189
183
175
177
184
186
183
188
199
198
189
190
202
207
199
195
195
196
191
184
181
186
197
210
219
216
210
203
202
204
206
205
203
202
204
206
203
198
197
204
214
214
202
194
206
203
191
191
195
193
189
185
183
190
197
192
187
190
199
193
183
188
199
195
181
186
204
204
191
185
192
200
198
201
209
215
215
212
205
198
198
205
204
200
197
212
217
209
205
214
228
224
202
200
206
198
187
188
198
198
191
184
188
201
205
191
183
188
193
189
182
191
201
186
174
189
208
205
190
190
202
208
196
192
200
207
212
212
201
193
196
200
198
193
202
222
225
209
204
216
230
225
205
193
198
196
191
189
200
203
192
182
190
206
205
190
182
185
186
185
186
196
200
189
189
207
214
201
189
193
204
204
194
187
191
199
204
203
193
191
194
197
187
194
215
234
225
204
198
208
213
211
209
168
168
173
180
185
191
196
194
183
172
173
183
190
194
194
188
182
180
183
187
186
180
182
188
193
190
187
193
198
199
200
200
190
188
195
205
203
192
189
196
200
202
205
209
205
188
181
190
206
210
164
163
171
177
184
195
204
195
182
179
188
190
186
186
199
208
198
186
184
190
189
183
181
186
193
193
191
194
199
203
201
190
176
176
191
204
202
195
193
194
195
195
202
210
208
189
169
172
195
214
167
168
172
173
175
187
194
189
179
184
199
196
180
172
191
212
212
192
178
181
184
183
182
184
196
206
203
192
193
204
203
186
167
174
196
202
198
195
196
196
191
190
198
207
208
194
172
165
181
204
173
174
175
172
170
173
177
177
178
185
195
191
175
165
174
193
203
192
175
174
183
185
183
181
200
216
210
186
180
197
203
188
173
186
206
206
194
192
200
200
189
189
199
204
203
197
189
180
185
198
177
177
176
173
169
169
170
171
174
181
185
185
181
169
163
171
188
190
178
176
182
188
188
188
202
217
206
181
168
185
198
194
188
199
207
201
192
193
203
202
190
191
202
204
192
192
199
203
200
197
179
179
178
176
174
174
174
174
177
182
184
186
190
184
167
164
177
190
185
182
185
191
194
195
199
203
198
179
169
178
193
197
196
197
195
193
193
201
206
201
193
194
207
206
192
190
204
221
217
200
182
183
180
176
175
178
182
184
185
186
188
191
196
192
176
174
188
200
197
188
191
197
200
194
188
190
192
190
178
178
185
198
200
187
176
181
198
205
204
202
199
199
198
201
200
200
205
217
212
197
184
187
185
178
173
176
186
191
190
187
188
195
197
187
183
187
204
208
200
191
192
195
194
187
179
183
198
203
195
186
187
199
201
186
170
185
204
202
195
200
208
201
185
194
213
214
204
204
200
196
183
186
187
183
173
173
184
191
189
183
185
196
194
181
176
189
207
204
190
186
186
186
181
175
173
185
201
211
207
197
193
197
199
191
187
199
204
191
184
199
214
202
177
190
222
220
201
191
192
196
180
181
185
184
179
176
179
184
181
178
183
190
187
175
170
182
193
189
181
181
182
177
174
174
179
188
200
210
211
208
200
194
193
197
207
211
199
179
177
199
219
206
185
194
217
211
194
190
195
201
180
177
178
179
177
176
176
176
177
178
181
185
179
170
169
176
179
181
183
189
188
184
185
186
187
191
197
201
204
207
204
194
192
202
215
211
192
179
186
205
219
211
196
201
208
200
189
195
202
204
189
179
173
172
173
175
176
178
182
183
183
179
174
172
173
177
179
188
199
203
200
198
201
200
189
189
196
198
195
202
207
203
198
202
211
203
187
182
195
209
214
209
197
198
200
196
195
200
201
197
188
179
172
171
175
177
179
186
191
191
184
178
176
177
182
181
186
201
214
212
202
204
212
201
181
186
201
201
191
196
209
211
202
198
195
192
185
186
190
203
210
206
189
191
202
201
203
203
202
194
180
174
172
179
187
181
180
189
199
191
178
177
180
185
188
184
189
200
207
204
193
194
201
192
176
186
204
203
191
194
206
210
198
185
186
190
192
185
181
188
207
209
194
193
204
205
203
206
206
204
167
164
166
183
195
187
177
184
196
186
172
172
182
189
191
187
183
186
193
191
183
183
186
182
178
191
206
203
191
192
201
200
185
178
183
196
203
190
172
180
208
222
212
204
204
200
198
210
220
218
159
158
163
179
194
190
181
184
188
179
167
167
176
187
195
190
177
173
180
187
184
181
183
184
185
195
205
202
193
194
199
197
187
178
183
200
207
190
170
177
208
230
228
216
206
196
194
210
229
230
165
164
162
172
183
187
187
186
183
177
170
166
171
187
201
194
178
173
182
193
198
196
194
191
193
199
204
200
194
197
203
204
198
185
184
194
200
192
178
183
206
223
225
218
210
199
196
206
223
224
181
178
171
168
173
185
190
188
182
179
177
175
175
187
202
198
187
186
193
200
207
207
202
194
192
198
201
199
196
201
208
210
206
194
186
188
193
191
183
185
196
204
205
206
210
209
201
201
205
209
188
186
176
172
175
183
187
182
175
176
184
185
182
185
198
197
194
194
198
202
202
203
199
191
189
194
199
198
198
203
208
208
204
196
190
191
193
192
183
182
185
187
189
195
208
212
202
192
194
198
187
179
174
175
178
182
180
172
167
173
186
192
190
185
186
187
187
192
196
199
193
189
189
188
186
188
196
196
195
197
201
203
201
193
193
198
200
195
183
180
183
185
186
195
210
209
195
186
191
200
180
170
167
171
180
186
178
168
167
170
182
191
192
182
175
175
180
186
194
199
190
183
189
192
186
183
194
201
192
190
198
206
203
199
200
204
204
200
190
187
192
196
198
207
217
212
192
185
196
207
175
171
166
168
178
187
187
180
174
174
177
189
192
184
171
174
179
181
185
198
197
194
197
194
185
180
191
201
193
190
206
222
214
203
203
202
201
198
196
196
201
204
208
216
223
215
197
191
200
206
177
184
179
173
179
193
199
195
183
178
179
187
196
189
178
183
190
178
174
194
208
206
202
196
188
183
188
199
201
202
216
224
213
201
200
198
195
197
198
199
205
208
210
212
215
212
204
198
197
200
179
193
194
183
181
189
200
200
188
179
179
186
197
192
185
197
203
185
171
191
213
212
198
192
191
189
188
196
204
208
213
213
199
190
194
198
198
197
196
195
204
208
204
198
202
208
210
206
194
193
178
194
196
186
181
185
194
192
181
178
178
183
192
191
192
204
208
193
179
190
208
206
195
193
201
199
197
198
201
201
202
196
187
183
190
200
205
205
196
192
203
214
204
193
193
205
213
208
196
193
181
187
187
182
180
184
187
181
176
177
179
182
187
190
193
199
202
199
190
192
197
198
198
201
206
208
206
203
198
192
192
192
189
183
183
196
212
214
199
190
201
214
209
197
199
205
209
207
204
203
183
180
176
177
180
186
190
182
173
176
183
188
191
194
194
193
192
192
192
189
188
194
202
205
205
206
206
204
196
191
196
204
203
191
178
183
205
216
202
185
197
210
209
206
207
208
205
203
207
214
188
176
172
175
183
191
194
187
179
178
190
198
198
197
197
190
180
182
188
189
188
195
204
203
198
198
199
196
192
195
203
208
205
195
180
180
198
209
201
184
188
201
203
204
205
204
198
197
204
214
188
177
174
182
187
191
194
192
182
183
197
204
198
194
195
191
177
172
181
187
191
195
198
198
195
193
190
185
188
201
206
198
193
191
192
194
199
202
198
183
181
189
192
192
191
192
195
197
201
206
182
179
179
187
188
187
187
186
183
185
200
201
188
183
193
194
180
175
179
186
190
194
194
195
196
195
192
182
184
196
198
186
174
183
202
207
198
195
193
187
183
181
180
177
175
184
202
206
196
194
177
178
183
186
183
182
184
183
179
183
194
195
182
176
190
194
186
180
183
184
186
186
191
197
201
202
198
189
186
189
192
185
173
177
195
206
200
190
193
194
188
179
174
171
174
191
209
210
195
182
175
176
181
184
181
183
187
182
177
178
192
193
182
180
189
194
193
184
182
182
182
183
187
197
207
208
201
195
187
186
194
198
192
182
188
196
198
192
191
194
192
184
181
183
190
203
208
200
182
174
178
178
180
182
182
190
194
189
177
178
188
194
191
187
189
194
196
185
181
182
183
184
185
197
210
207
199
197
192
189
196
209
211
198
187
193
202
195
184
181
186
192
195
199
205
207
202
187
172
169
185
183
181
183
188
195
198
188
177
179
191
194
193
188
190
196
197
184
180
190
195
186
181
190
206
202
193
196
199
196
197
203
210
210
205
203
205
197
182
167
176
195
211
215
208
198
190
185
176
172
192
189
188
190
194
197
196
184
177
182
187
188
186
186
191
197
196
185
186
196
199
186
179
186
201
199
189
192
202
202
195
192
200
213
220
213
207
202
189
171
174
195
214
217
202
184
184
191
191
184
190
190
193
196
195
193
190
179
179
183
186
184
181
186
195
198
192
188
194
196
191
181
180
191
198
197
193
194
202
205
197
187
188
203
217
214
209
207
203
188
177
184
199
209
198
185
188
203
203
194
181
185
196
197
191
188
187
184
182
184
189
185
183
188
195
193
186
189
197
192
180
177
187
196
199
199
198
199
200
203
201
194
191
198
207
208
207
210
212
203
185
173
184
201
204
196
198
207
206
198
175
181
192
198
190
186
191
190
186
187
191
193
191
190
189
184
180
190
196
187
178
184
200
202
197
198
207
209
201
199
195
194
193
196
201
205
206
207
207
203
189
176
180
197
209
210
206
206
199
194
178
180
191
197
197
195
193
192
191
190
193
200
200
190
181
176
178
188
194
193
190
200
209
204
191
193
207
214
206
195
186
186
190
195
199
206
205
200
192
194
192
190
191
197
210
220
218
208
197
193
188
185
190
201
203
199
190
192
195
194
192
196
199
192
182
176
179
187
192
197
204
209
210
198
188
190
203
209
205
195
180
179
185
191
195
199
200
197
188
191
200
205
198
198
211
221
223
215
205
202
196
192
191
199
203
196
185
189
197
197
187
188
199
200
193
184
184
188
192
200
207
207
197
192
191
194
196
197
197
194
186
186
189
190
189
190
200
201
199
200
206
205
198
199
217
223
222
214
211
211
197
196
195
196
198
192
183
189
199
196
184
185
199
205
201
193
191
189
188
195
201
197
187
189
198
199
190
184
188
194
197
198
198
193
180
182
201
213
216
214
209
198
189
197
219
223
215
206
210
215
196
197
194
192
194
193
187
189
192
191
186
185
195
198
197
193
192
188
185
189
195
194
187
192
202
202
188
176
181
196
203
203
204
194
184
186
205
220
219
212
204
197
185
192
212
215
204
194
199
207
195
194
191
193
204
206
192
183
183
184
186
186
186
185
183
187
189
187
184
187
194
197
195
194
197
194
182
178
184
198
204
202
198
196
193
198
208
213
204
194
196
198
190
187
198
204
195
186
189
202
192
189
190
206
223
220
198
179
176
180
186
187
183
179
181
187
190
187
185
188
193
199
203
198
190
187
184
180
189
199
207
199
189
189
197
202
207
204
193
185
195
202
191
180
185
195
193
185
188
202
187
180
191
212
226
221
201
186
182
182
190
190
187
185
195
199
195
189
186
188
191
194
203
200
192
184
183
183
189
200
211
202
190
187
195
201
200
199
193
195
203
205
191
180
181
194
194
191
194
202
184
178
189
204
209
208
204
198
191
188
191
194
194
194
207
213
203
188
184
190
191
192
200
205
200
190
186
183
187
197
208
207
195
189
191
193
194
198
207
220
218
203
188
185
191
196
197
201
203
204
187
181
184
187
190
197
209
210
196
187
191
198
196
195
208
215
206
187
183
193
196
197
203
208
204
194
190
190
190
193
202
207
201
193
189
188
193
201
218
228
220
202
193
197
200
200
203
213
215
206
196
184
177
175
179
195
214
213
193
181
188
197
192
188
193
206
204
193
191
198
202
208
213
211
203
193
193
196
194
192
195
200
201
195
190
187
195
211
217
216
208
206
206
207
206
205
209
221
219
206
192
183
179
180
184
198
210
203
187
179
188
193
190
184
186
192
195
197
197
200
207
216
222
214
199
192
195
198
195
195
196
194
193
192
188
186
196
214
212
200
200
215
217
210
203
207
214
218
214
204
170
177
175
172
181
188
187
184
177
178
183
192
198
198
195
188
182
180
189
200
196
183
174
181
184
171
166
185
201
198
192
196
201
202
202
207
209
200
187
187
198
202
201
207
208
194
189
205
214
202
168
171
164
159
172
191
200
191
184
188
198
200
197
197
199
195
182
172
181
189
188
180
178
183
185
180
175
182
194
194
189
193
203
201
194
196
200
200
196
196
199
199
198
206
211
194
178
189
209
211
175
179
166
153
160
183
193
190
189
199
207
201
186
187
197
200
188
174
170
172
176
180
185
192
199
200
191
184
184
190
190
191
197
199
194
190
187
194
199
202
200
195
195
202
208
195
179
179
197
213
188
193
179
160
158
171
178
180
185
198
201
190
178
178
187
190
190
177
169
167
174
185
193
199
206
212
200
179
178
194
197
192
194
205
206
194
180
183
197
200
197
192
196
200
200
196
190
185
193
212
192
196
190
176
169
168
169
171
178
186
186
181
178
178
177
175
177
178
174
174
182
190
200
203
206
204
188
174
178
198
202
192
191
202
207
198
181
180
194
195
190
192
201
201
192
191
197
200
201
212
186
188
188
187
184
178
173
173
179
183
183
184
188
189
177
166
164
175
180
183
189
197
203
202
199
186
174
171
182
197
199
195
193
194
192
190
188
192
198
196
188
192
206
206
194
191
200
209
212
214
179
179
180
182
184
183
182
182
183
184
186
190
193
192
179
165
166
174
183
189
196
203
207
201
189
174
171
175
185
191
197
199
197
183
170
176
191
205
206
201
190
189
199
203
203
202
202
204
206
206
175
174
173
175
176
177
183
189
190
186
186
190
190
185
177
176
177
180
183
188
194
201
208
198
185
180
187
188
186
187
198
206
200
173
158
172
191
198
199
205
198
185
181
194
209
212
204
198
193
193
177
176
175
174
173
171
174
187
188
182
181
187
182
177
177
185
187
183
179
184
188
193
197
194
185
189
204
203
190
189
202
207
195
176
174
187
190
179
182
198
202
184
171
183
206
217
207
192
179
181
180
180
181
181
179
172
169
177
181
177
178
179
175
172
180
190
189
179
178
181
183
183
187
189
189
193
206
206
196
199
204
198
186
182
194
204
194
171
170
189
201
191
179
182
198
209
206
195
182
181
184
185
183
184
185
179
174
174
177
176
175
174
169
171
180
189
182
179
186
193
190
181
186
190
191
193
197
198
200
204
200
189
184
191
207
209
194
181
180
188
195
195
196
198
200
204
201
197
187
186
193
189
185
183
184
185
183
182
181
180
176
168
163
169
184
189
183
184
199
213
203
188
188
199
199
192
189
188
197
202
191
181
187
202
206
202
199
199
200
198
194
194
198
205
208
203
197
194
187
186
193
189
182
177
179
183
187
190
190
187
177
167
163
169
180
187
193
198
211
218
211
197
194
202
203
193
183
183
194
196
181
178
195
207
200
192
195
207
209
205
196
190
192
204
216
205
190
187
186
186
188
184
178
175
178
180
181
188
193
189
175
168
168
172
181
188
195
201
205
209
206
195
194
197
201
193
181
181
192
191
177
178
197
206
194
188
192
199
201
201
202
193
189
199
213
202
186
187
195
192
182
177
168
171
179
181
177
181
188
184
172
171
175
180
185
187
186
188
193
200
198
187
184
187
195
193
184
185
189
188
178
178
193
196
193
193
197
192
189
194
202
201
194
200
206
197
186
199
216
212
177
174
163
166
180
184
180
177
178
176
173
173
182
187
190
186
177
177
189
199
194
182
179
186
192
192
190
190
190
189
186
186
190
189
189
196
200
193
184
185
197
202
203
205
204
191
189
210
237
228
181
178
163
159
175
190
190
183
178
177
176
176
182
194
197
188
176
179
197
208
197
184
185
192
194
195
196
195
194
193
193
195
193
186
186
197
201
198
189
187
192
196
201
208
207
198
194
212
237
232
184
187
174
166
173
188
193
187
185
184
181
177
176
188
201
195
185
188
204
210
199
191
194
199
197
195
198
199
197
194
196
197
193
185
186
194
197
197
195
195
194
191
194
200
203
201
198
202
217
219
184
190
186
182
182
183
185
186
189
191
188
179
174
183
196
201
199
197
200
200
195
193
197
200
195
193
196
202
199
190
191
192
190
186
186
191
195
194
195
197
196
192
189
192
199
202
198
193
196
201
185
185
187
189
190
185
176
178
188
192
190
180
175
178
188
201
202
193
187
188
188
187
190
192
191
190
195
203
196
180
180
190
191
188
190
194
196
192
191
195
200
198
193
193
200
203
195
187
187
194
185
179
175
181
194
190
177
177
186
189
188
183
181
176
178
192
202
191
179
183
186
184
185
189
187
187
196
202
190
174
181
196
200
196
197
199
199
195
192
194
202
203
205
205
206
207
197
191
192
201
186
179
163
167
189
198
190
185
187
188
188
189
191
182
175
185
199
190
181
186
191
189
189
190
186
186
194
200
189
177
192
213
213
206
204
202
199
197
196
194
198
205
209
211
212
210
200
197
206
216
186
180
163
162
182
199
200
196
195
194
194
195
196
188
175
181
193
190
185
191
195
196
197
198
194
185
188
196
194
193
206
217
212
206
207
204
200
199
197
194
195
201
205
205
204
203
202
201
213
224
179
184
174
170
175
189
198
199
199
198
198
195
195
189
179
179
189
188
187
190
192
196
203
208
202
189
186
194
202
205
206
204
195
194
202
204
202
199
194
190
193
197
198
192
189
193
201
206
210
213
173
182
183
177
175
183
192
193
194
198
197
188
190
190
180
178
182
188
189
187
186
190
202
213
214
200
192
201
211
205
197
189
187
189
195
202
206
204
194
189
194
198
194
183
180
185
197
201
200
199
176
184
186
181
176
184
190
185
184
192
190
181
184
187
186
175
177
187
188
184
182
187
194
208
217
212
202
206
209
202
189
189
195
189
184
193
207
211
200
192
197
197
191
186
185
187
191
200
200
193
184
184
184
180
175
184
189
182
177
181
181
179
185
190
187
177
177
187
188
185
186
189
188
194
208
209
201
199
200
196
198
209
212
194
176
180
204
213
204
198
199
194
189
191
194
194
193
201
202
200
191
188
184
179
175
180
188
185
179
176
177
180
186
190
187
179
180
186
189
188
191
192
181
180
192
198
190
186
189
196
212
225
221
193
167
172
197
208
204
201
201
195
187
191
201
200
197
202
208
208
193
192
189
184
173
172
182
186
184
179
179
181
182
182
183
181
178
185
192
196
197
194
178
170
181
184
182
172
181
201
218
220
208
186
174
178
193
198
201
201
201
196
190
190
194
197
201
206
209
209
191
198
201
192
174
168
178
184
185
183
183
180
176
176
179
180
177
188
197
201
196
192
179
172
178
182
181
177
181
197
208
200
187
182
184
189
191
190
198
202
200
196
193
192
191
196
202
208
209
207
186
204
209
196
174
172
176
183
187
192
189
179
171
171
177
179
182
191
199
197
190
186
182
180
185
190
190
186
186
195
198
191
182
184
192
194
186
187
199
207
202
191
195
198
195
194
197
204
208
207
184
203
208
194
175
175
180
184
189
194
192
177
170
174
178
178
182
193
195
189
184
184
184
187
194
196
193
187
186
190
196
197
195
193
194
194
187
187
198
209
197
185
194
211
212
199
189
190
205
212
182
195
197
185
174
179
188
191
194
196
191
177
174
178
180
182
189
195
194
187
184
185
186
192
198
197
189
188
188
191
199
207
206
202
198
194
189
190
199
201
191
182
193
215
222
204
184
181
200
215
185
183
181
179
177
183
195
197
195
195
188
182
180
180
181
187
195
197
194
191
190
188
186
189
193
191
187
187
191
195
200
204
204
206
206
203
198
197
195
189
181
181
197
215
220
205
187
187
200
213
188
180
178
180
184
192
199
200
195
189
186
185
182
182
185
192
196
196
196
196
192
189
185
183
185
185
186
193
197
200
196
190
191
202
212
211
204
201
196
184
176
181
198
211
207
200
199
202
205
207
187
179
182
193
195
196
199
199
196
187
187
187
187
189
193
194
189
191
196
197
189
182
184
183
180
181
188
197
201
199
192
184
186
199
213
211
206
205
202
187
174
179
196
201
195
194
209
216
206
201
183
181
189
199
195
192
195
199
197
187
188
191
193
196
197
189
179
186
199
197
182
178
187
192
184
181
187
198
201
196
189
187
195
206
210
207
205
207
205
189
172
175
192
194
189
196
215
217
200
189
179
180
189
195
186
183
191
201
200
191
191
195
199
200
195
181
175
188
205
199
179
175
193
204
196
184
189
200
201
195
186
190
208
218
215
206
206
206
202
189
174
177
190
190
189
201
215
206
184
178
181
181
187
189
179
175
185
201
202
193
194
200
204
196
187
178
181
197
208
198
182
180
198
209
203
192
192
204
206
197
185
187
203
215
212
207
205
202
193
184
183
189
192
187
193
212
217
199
178
182
188
187
188
186
175
172
180
198
202
193
192
200
202
193
181
183
198
209
206
193
185
187
200
207
208
201
200
204
210
206
189
180
189
200
203
200
199
197
191
191
198
204
198
192
198
215
216
199
192
203
193
192
192
190
181
171
176
195
200
192
187
195
199
191
178
186
207
213
199
185
185
194
198
202
206
207
203
199
202
204
193
183
184
187
186
187
192
195
198
205
215
208
199
198
213
218
208
199
210
225
189
195
197
195
183
174
181
194
199
189
181
188
200
192
177
184
207
212
193
181
189
200
198
196
204
207
198
186
188
194
195
191
193
188
173
173
187
201
211
220
219
205
195
203
218
215
197
197
218
231
180
192
193
191
187
184
185
194
199
188
178
185
200
196
178
179
199
207
193
184
194
205
200
193
200
202
190
179
181
187
192
200
207
196
176
178
196
211
214
214
210
197
190
203
215
207
193
195
211
219
179
184
186
189
194
195
192
193
195
191
183
186
199
198
183
180
191
202
196
188
194
202
198
194
193
191
187
185
186
188
192
201
205
200
190
195
208
210
202
197
197
193
191
197
204
203
196
193
196
202
179
179
182
191
207
208
195
190
192
193
193
195
198
199
194
187
190
196
198
191
189
190
190
188
187
188
191
195
197
199
200
201
199
194
198
206
208
201
192
192
195
197
190
188
196
205
202
193
188
198
178
173
179
197
207
204
198
193
195
199
200
199
199
201
203
198
192
192
193
188
184
183
185
186
186
190
200
200
199
201
208
203
190
188
202
208
198
188
191
205
208
201
190
189
198
207
204
192
190
202
178
171
183
192
194
195
198
199
198
197
198
196
195
197
207
207
200
188
184
187
190
194
195
191
190
196
202
196
186
196
209
207
191
185
196
200
187
179
198
225
225
204
190
193
207
207
196
191
195
206
175
171
181
185
180
186
200
208
196
188
188
188
190
192
198
209
206
188
179
187
208
220
212
200
192
196
198
188
178
188
204
207
193
189
190
192
185
181
202
227
225
203
193
206
216
205
191
190
199
207
177
173
177
179
176
181
197
202
190
176
176
181
187
187
191
202
207
193
178
189
218
235
227
206
193
193
194
185
181
187
197
200
196
192
191
192
193
194
199
207
210
205
204
213
219
206
194
197
201
202
179
173
177
184
186
184
185
188
185
175
173
179
186
187
187
195
203
195
185
196
216
226
219
202
192
190
192
190
192
196
197
194
190
188
189
193
202
202
192
189
200
207
208
208
214
209
202
203
202
198
165
170
174
180
179
176
172
176
184
187
186
186
187
184
183
182
184
186
190
194
196
190
186
186
186
172
161
173
191
196
192
193
204
205
203
204
209
204
189
184
192
196
193
203
213
212
202
202
200
189
167
169
172
176
182
184
182
186
189
193
193
191
192
195
193
182
169
171
182
189
189
189
190
192
190
175
171
183
198
197
189
193
211
214
201
198
201
200
194
191
196
197
192
199
216
216
204
202
204
200
177
180
179
176
176
182
188
186
189
193
193
191
191
202
204
187
167
166
180
185
186
190
197
202
197
191
190
195
200
198
192
195
211
215
202
191
189
193
195
196
197
194
191
197
210
213
202
196
201
212
182
195
195
181
171
173
177
180
184
189
189
181
184
203
212
194
174
172
183
185
186
192
201
206
203
196
198
203
208
206
199
193
200
208
204
194
186
188
195
196
195
195
194
198
201
200
194
193
197
215
178
195
200
191
176
169
167
171
178
185
182
180
184
201
207
194
175
174
182
185
183
189
201
205
197
187
189
205
218
215
200
191
192
199
200
195
194
193
194
194
194
198
202
201
195
190
190
194
198
213
165
178
191
191
183
173
169
172
180
185
185
184
186
196
201
188
171
165
175
182
184
187
197
201
189
173
176
201
220
213
195
189
190
189
187
188
198
203
202
195
191
198
207
205
194
188
190
196
202
207
156
161
177
183
183
179
176
179
185
188
188
188
188
192
192
180
164
162
174
181
184
188
200
206
192
172
173
192
206
201
189
190
194
185
173
177
195
210
211
200
190
193
204
204
194
193
196
199
201
203
156
157
169
175
178
178
177
186
190
187
183
183
185
187
188
180
169
169
179
184
185
193
207
214
199
184
186
191
190
185
190
201
200
187
174
174
181
197
210
207
195
186
195
197
192
195
203
202
198
199
170
168
171
176
179
175
173
183
187
181
175
175
178
184
187
185
177
181
187
189
187
196
217
219
202
198
200
195
180
178
194
206
203
192
188
181
172
177
197
209
198
186
190
190
185
195
208
204
195
196
180
180
180
182
184
178
171
174
178
174
169
169
174
182
194
191
183
184
193
193
191
194
211
210
199
201
205
196
181
183
198
200
196
195
202
195
175
171
189
202
195
187
191
190
181
193
203
202
194
195
186
188
185
186
188
185
177
174
174
175
174
172
173
183
195
192
183
183
193
198
196
192
194
195
196
200
200
193
191
195
197
192
192
199
205
204
192
185
193
195
186
188
197
198
191
191
198
194
189
191
184
193
188
183
185
188
186
180
177
180
182
180
173
176
188
191
184
182
191
203
202
190
183
187
201
205
195
190
199
203
188
179
189
204
203
200
205
209
207
192
177
185
200
204
200
196
194
185
180
185
178
191
190
179
176
183
188
186
184
187
187
182
169
168
180
190
194
187
187
198
205
195
180
189
207
207
189
187
202
203
180
173
192
209
200
195
205
215
208
188
176
185
196
204
205
201
194
184
177
179
173
188
193
181
170
171
179
185
188
188
187
180
172
167
175
190
198
189
181
193
205
197
184
189
205
201
181
181
198
198
175
172
195
210
198
190
195
202
198
191
187
185
190
200
204
200
196
189
181
174
178
183
187
180
170
167
170
177
182
185
183
180
177
176
178
187
191
182
177
191
201
193
184
188
194
190
176
180
192
190
175
176
196
207
198
188
186
189
192
196
191
184
185
195
201
201
198
196
192
179
183
180
176
173
173
176
174
172
175
180
182
183
183
185
185
182
178
174
182
196
197
186
183
187
188
180
177
183
188
185
181
183
194
201
200
190
185
186
197
199
185
174
178
194
202
200
193
198
200
193
189
183
169
164
175
185
184
177
178
182
186
183
183
187
190
182
172
175
194
204
193
184
187
192
190
180
181
187
190
188
187
188
190
195
197
194
191
195
204
202
182
167
178
198
208
201
195
197
207
206
186
188
176
168
173
184
187
185
185
189
188
178
174
181
187
186
180
185
201
203
194
186
195
199
194
185
186
192
197
195
193
190
186
188
194
195
195
200
205
201
187
178
187
203
209
204
198
198
203
208
182
192
192
185
179
180
182
187
196
198
189
172
162
172
184
193
195
195
195
194
191
193
197
199
195
190
190
197
202
198
194
191
186
184
186
192
195
198
198
198
196
197
200
203
204
205
203
198
196
199
180
191
198
194
187
179
175
181
197
199
185
167
161
170
186
201
206
194
183
183
188
191
190
190
192
194
196
201
197
187
186
188
188
184
182
190
196
199
192
193
201
208
207
198
195
200
209
206
191
189
184
187
186
188
193
187
175
176
192
197
183
170
169
177
189
204
210
194
178
177
184
183
178
180
191
205
208
202
186
175
179
190
194
192
190
196
201
204
193
189
196
207
205
190
185
200
211
209
196
197
191
180
165
170
190
193
178
177
190
191
184
180
180
183
188
198
204
196
185
181
177
172
171
177
194
208
207
197
177
169
181
193
196
195
198
204
207
206
198
188
191
199
200
185
182
196
208
206
205
214
191
175
158
167
187
192
183
182
190
190
189
188
188
187
184
186
193
197
199
192
173
168
173
190
197
198
196
188
177
178
189
195
195
196
206
209
207
201
194
189
189
193
193
188
187
195
201
199
213
231
181
170
166
174
185
183
183
187
191
190
189
190
188
182
180
177
181
194
206
198
175
169
185
199
198
188
185
186
189
195
198
196
191
194
204
208
202
190
186
186
192
194
195
193
191
193
192
194
206
222
165
165
176
186
184
179
181
186
188
186
185
185
184
183
180
175
175
188
200
193
179
177
192
204
198
184
180
192
200
200
195
193
193
193
198
203
199
185
179
187
196
195
194
194
195
191
187
188
194
199
160
166
185
194
187
182
182
181
180
180
180
180
182
184
183
178
177
182
187
185
183
186
192
197
196
186
187
201
205
197
196
200
200
193
191
199
202
188
181
190
197
192
189
193
195
190
186
185
185
182
167
169
185
192
186
184
184
178
175
176
176
177
184
189
188
183
181
183
183
181
185
189
187
186
188
190
194
200
197
193
201
214
212
193
181
198
205
193
186
196
201
190
180
185
194
192
191
190
188
180
177
176
183
186
183
180
183
183
181
177
173
175
184
189
187
182
185
190
189
186
185
186
181
177
182
192
194
193
187
191
209
225
219
193
180
196
202
192
190
204
208
191
178
180
191
199
199
198
193
190
186
185
186
186
177
176
183
193
193
183
174
174
185
188
184
181
186
200
200
190
183
181
177
174
177
188
191
188
183
191
206
218
212
192
186
190
191
189
193
207
209
198
190
188
195
204
208
204
194
193
189
193
195
192
180
177
187
198
200
190
177
174
184
188
183
177
185
203
208
195
183
180
179
179
180
186
192
194
193
194
196
198
199
196
190
186
184
185
198
208
206
203
204
201
197
201
208
205
198
199
187
200
203
199
188
188
191
195
199
193
180
173
183
193
185
175
182
199
205
193
181
183
183
181
183
189
195
199
200
197
187
183
192
201
194
184
180
188
204
210
200
201
216
217
201
195
200
202
208
214
184
200
203
199
194
191
189
188
195
198
185
173
185
196
188
175
179
194
197
190
187
188
186
182
183
191
195
198
198
194
186
184
196
206
198
188
184
196
211
215
197
191
210
222
206
189
186
201
226
241
181
188
192
191
188
184
181
184
196
199
185
175
185
197
188
177
183
193
194
190
191
194
191
182
183
186
189
190
193
196
195
195
199
203
202
197
194
200
218
220
197
181
193
213
213
195
184
199
234
252
179
178
179
180
179
176
179
189
198
197
184
180
188
192
184
181
188
196
194
192
193
201
198
185
178
185
189
190
192
197
201
197
193
197
204
205
201
201
219
221
202
178
178
200
215
205
192
200
228
242
179
172
174
176
176
176
186
196
197
193
189
189
191
190
185
183
190
198
196
188
191
203
203
187
176
184
195
196
195
197
198
190
183
190
203
208
201
197
208
215
201
181
181
196
207
209
205
204
214
218
182
175
179
182
182
182
194
197
195
191
194
199
199
193
189
183
183
192
196
187
186
196
200
189
179
186
199
202
195
193
191
184
183
191
199
203
199
193
198
200
198
190
193
195
198
206
213
209
204
203
183
180
184
187
186
187
197
198
194
191
194
205
204
198
193
180
176
187
197
189
184
190
195
189
186
188
196
196
190
185
185
190
199
204
203
201
198
195
192
189
190
199
205
195
185
197
215
213
195
192
184
182
182
183
183
187
194
195
194
192
195
201
202
200
192
179
174
190
204
197
185
184
191
192
195
194
191
186
183
182
186
198
217
224
214
203
202
202
194
185
184
200
205
187
173
191
214
208
187
186
186
182
177
175
176
181
186
192
192
192
194
198
200
198
192
183
186
199
209
200
186
181
186
195
202
200
191
186
188
193
195
202
217
227
220
206
203
205
199
186
186
200
199
179
168
190
211
206
189
191
188
183
176
174
176
179
182
185
188
190
194
197
195
194
190
191
195
203
206
195
185
182
186
193
199
201
197
194
200
210
206
201
202
216
217
204
197
199
196
193
196
202
195
178
173
191
206
202
199
209
183
182
181
182
183
182
181
181
182
186
191
195
192
189
187
189
195
199
197
187
186
187
189
190
195
202
205
201
204
214
207
190
190
206
210
202
190
189
196
203
206
206
198
189
187
193
196
196
209
225
176
180
184
187
187
184
184
184
184
185
187
190
193
188
184
184
190
194
190
186
191
198
193
185
191
201
206
202
203
205
196
186
192
205
206
196
184
184
191
204
210
206
202
198
196
193
190
193
212
227
171
177
182
185
186
185
188
193
192
188
181
184
195
193
185
181
187
193
192
188
199
210
197
187
190
201
202
201
200
197
187
189
200
207
204
198
194
190
191
196
201
202
203
201
194
192
193
196
200
212
174
178
177
177
180
185
191
198
202
194
184
185
200
202
194
184
190
199
198
198
202
208
198
187
193
198
202
204
203
197
188
191
203
204
201
202
203
199
188
187
190
198
203
196
186
191
200
201
192
192
180
181
174
171
175
182
188
198
203
202
193
195
206
208
198
190
192
199
201
198
197
195
186
184
187
200
205
208
206
204
203
204
201
197
198
203
204
197
189
187
193
199
201
192
185
197
213
207
188
185
182
185
180
172
174
178
190
196
200
201
201
202
205
205
199
190
189
193
195
193
188
185
183
183
186
199
208
207
199
204
217
217
198
190
201
207
197
187
194
206
207
202
200
195
193
204
214
208
189
187
179
186
188
179
172
176
192
195
194
195
196
198
198
192
185
183
185
186
185
186
187
190
191
187
186
198
207
196
185
196
217
219
200
195
210
211
189
176
198
224
222
205
196
199
204
205
205
198
189
190
168
184
191
184
172
176
188
194
190
187
187
188
187
182
177
178
188
186
178
182
195
207
207
195
189
196
200
187
175
187
206
207
198
201
217
215
190
176
197
225
222
201
195
206
212
202
190
186
182
185
162
179
191
185
178
176
180
184
185
182
181
183
184
181
179
185
197
192
178
185
203
214
211
194
190
194
194
188
181
187
196
195
195
202
215
213
194
181
192
207
209
200
200
212
214
199
181
178
177
181
167
178
186
188
185
174
169
177
186
185
181
183
187
189
186
194
200
196
186
192
201
202
198
190
189
190
194
196
197
198
193
185
186
193
204
205
198
187
186
193
200
198
201
208
211
200
184
180
180
184
159
150
165
179
177
170
173
187
200
201
193
186
178
172
174
184
191
190
178
175
186
193
189
187
190
196
195
192
189
191
189
186
185
187
190
195
199
202
198
194
198
199
189
191
210
217
206
190
187
187
166
152
167
187
186
178
179
187
194
194
186
183
183
185
184
182
180
180
180
180
187
194
195
193
192
194
198
203
206
203
192
185
186
199
206
202
195
192
189
191
195
198
189
193
213
230
223
200
183
183
176
166
178
192
192
186
185
184
181
179
178
180
186
199
202
185
170
177
186
187
187
194
200
197
193
195
203
211
215
212
197
186
186
200
208
200
190
191
191
188
190
195
194
195
208
226
223
201
183
188
175
179
190
194
185
181
182
179
170
170
172
177
187
207
214
194
176
177
188
189
188
196
200
196
190
193
207
218
219
215
199
190
187
193
200
196
195
198
196
191
192
198
199
199
201
206
204
196
188
192
169
183
196
193
179
174
178
176
173
174
176
180
186
199
210
200
181
178
182
184
184
189
194
191
185
188
204
219
221
209
194
191
191
188
188
196
208
211
201
197
200
204
205
203
199
194
191
191
190
192
160
176
189
185
175
170
175
181
184
185
185
185
185
189
199
199
187
176
176
178
179
182
186
188
184
185
198
219
219
199
185
188
191
190
184
194
213
220
207
197
200
206
209
203
195
190
189
192
191
189
157
167
178
177
173
172
178
186
192
192
191
187
183
182
186
191
190
185
180
177
176
180
187
196
191
183
192
209
207
187
176
184
197
198
193
193
207
219
211
193
189
201
209
202
190
190
196
199
196
192
165
165
169
170
174
177
183
189
193
188
183
179
180
181
182
186
193
197
196
186
178
182
197
206
196
185
187
199
196
182
175
187
199
206
204
192
192
207
210
193
182
194
212
204
185
190
206
206
198
196
177
173
171
174
178
180
182
184
186
180
168
168
175
185
187
187
190
205
208
197
186
191
208
209
193
185
185
190
186
180
182
191
197
205
209
189
176
194
207
199
181
190
216
208
182
187
206
206
200
203
184
181
178
180
183
181
180
179
177
172
160
160
174
193
196
189
186
197
207
203
195
201
207
204
188
185
186
186
184
185
190
195
196
202
205
189
171
186
212
213
191
190
213
208
182
179
195
197
196
203
188
186
178
178
181
183
180
175
174
174
171
169
177
195
200
191
181
183
195
197
199
201
197
193
191
192
190
189
190
194
197
194
191
196
199
191
182
189
208
210
191
190
208
203
181
177
182
182
188
199
183
186
178
173
175
181
182
176
176
181
183
180
178
188
195
188
180
179
182
190
198
197
185
182
199
209
202
197
200
206
202
192
189
192
196
197
197
197
196
192
186
192
204
200
180
178
179
178
181
192
172
185
183
173
171
178
182
180
182
188
189
187
183
183
185
189
188
183
174
180
194
193
179
182
206
217
208
204
211
214
204
192
189
191
196
202
204
194
179
170
177
196
211
201
183
184
187
184
181
186
165
182
193
186
174
170
177
183
188
189
188
185
182
179
180
189
198
187
171
176
191
192
183
185
200
209
207
207
209
209
201
193
189
191
194
200
198
182
168
167
181
200
211
202
190
192
199
197
181
176
167
181
197
195
181
168
171
182
192
187
180
179
181
180
180
187
194
182
170
178
188
188
186
186
191
194
197
201
201
199
197
195
192
189
193
194
184
174
174
179
187
196
202
200
198
203
207
196
178
172
178
177
186
188
183
172
172
180
191
187
177
175
179
182
184
182
178
174
172
182
186
187
189
187
184
182
189
194
192
189
191
192
189
188
191
188
178
179
190
195
188
184
187
195
204
211
204
186
174
175
186
176
173
175
177
178
176
180
188
191
184
177
177
181
184
178
171
169
180
189
188
187
191
192
183
177
183
189
190
190
191
190
187
186
187
186
183
192
202
202
188
179
183
197
214
217
200
180
178
192
185
180
173
169
171
176
179
180
187
194
189
176
169
177
181
178
174
179
187
194
193
195
196
193
186
181
182
187
193
200
201
196
190
187
185
184
187
198
202
197
191
190
196
209
223
220
200
185
189
206
176
189
186
177
174
175
176
178
188
199
190
173
165
175
181
181
182
185
190
194
198
205
199
189
187
186
183
185
197
209
211
207
199
191
181
181
190
195
193
190
195
208
213
218
222
220
207
197
199
209
172
186
190
184
178
177
175
175
186
195
186
170
166
177
186
189
190
190
183
182
197
204
189
177
187
193
190
184
190
205
210
211
208
195
180
179
190
197
188
182
196
213
214
209
209
211
212
207
203
203
173
179
180
181
183
184
175
174
181
189
183
171
172
182
192
197
195
188
177
174
186
189
176
169
187
204
199
186
183
191
200
202
202
197
187
187
196
200
190
183
193
205
202
188
186
201
213
208
198
200
180
175
165
171
186
188
176
176
183
183
179
174
175
186
199
199
193
185
178
174
175
174
167
171
189
207
202
184
175
184
188
185
190
195
198
200
201
200
193
188
191
198
188
174
175
195
208
201
200
208
190
172
161
172
187
183
179
182
184
182
176
175
176
187
200
196
182
180
188
187
176
168
171
178
192
198
195
182
176
185
187
182
180
194
208
208
198
192
189
191
194
193
188
182
185
198
199
195
200
215
187
172
171
185
188
179
177
187
190
176
172
175
178
184
199
195
178
179
197
202
189
176
179
186
189
188
186
182
183
192
196
191
189
197
207
204
189
174
177
191
200
197
196
198
203
205
195
188
194
205
180
172
182
193
189
177
178
187
187
171
169
178
181
183
196
196
181
182
197
207
201
190
189
189
185
183
185
186
190
199
205
206
205
202
201
199
183
165
168
189
201
200
198
205
210
207
193
184
184
187
170
171
185
196
192
183
179
180
177
171
174
183
185
187
192
194
188
185
188
200
202
199
194
186
182
184
195
198
193
195
209
215
211
199
193
197
190
173
169
189
202
199
196
197
201
198
192
185
180
180
169
167
176
190
196
189
179
173
173
175
180
185
187
188
189
191
190
188
184
187
195
198
194
185
180
186
202
203
193
189
203
214
205
190
192
205
204
187
179
191
200
198
187
184
188
193
194
191
186
186
174
165
166
181
191
188
179
177
181
183
184
184
186
186
184
184
188
192
189
182
179
188
193
186
178
189
206
206
190
184
194
207
202
192
195
211
210
194
191
196
201
197
187
179
182
195
202
198
192
195
181
168
165
175
181
184
185
191
193
187
181
181
185
186
183
180
187
201
201
183
167
174
192
192
183
186
201
201
188
182
187
196
202
202
201
199
197
196
197
196
194
194
193
189
187
203
211
201
191
195
184
174
170
172
177
186
197
204
199
186
176
179
188
193
187
180
186
204
208
191
167
172
192
198
189
188
195
200
194
188
178
181
201
211
200
184
185
196
202
190
182
191
204
200
190
202
212
202
189
193
184
179
175
176
181
195
205
203
194
181
173
180
193
202
194
184
186
198
204
194
179
180
190
196
193
191
193
198
202
190
173
172
198
213
196
181
187
203
203
185
175
192
214
204
187
192
203
202
196
198
183
183
180
180
190
201
201
192
182
179
174
178
195
207
199
186
184
189
194
194
192
190
187
188
190
190
189
193
201
195
177
175
195
207
198
192
200
210
205
189
182
192
207
200
182
183
196
205
209
213
180
180
180
182
192
194
187
179
180
182
177
177
190
204
198
185
180
184
191
197
202
201
190
184
185
189
188
190
195
196
186
184
194
200
205
207
210
208
206
203
197
192
193
192
187
185
194
205
218
220
177
177
179
182
184
183
180
180
184
186
182
179
186
197
195
183
180
187
194
198
200
202
198
187
186
190
192
191
192
194
193
189
192
199
205
215
213
202
204
213
210
193
184
189
197
197
195
203
216
214
174
175
179
181
179
177
180
185
188
188
187
185
187
192
194
183
179
192
201
194
192
201
204
197
189
193
198
196
193
194
195
195
190
191
200
206
204
194
194
208
210
200
192
196
201
201
198
199
207
204
174
174
182
185
179
180
184
187
187
188
191
192
190
191
193
182
178
191
199
188
183
197
206
200
193
199
205
199
190
189
193
193
192
188
190
197
197
188
185
194
206
209
208
205
201
198
196
199
204
205
179
179
182
185
185
186
187
187
185
186
190
192
191
189
190
182
178
189
194
185
184
198
200
192
194
205
206
193
183
186
191
196
198
194
190
194
197
191
185
188
201
216
218
205
192
186
193
200
206
210
184
183
181
182
185
190
190
187
183
184
186
186
186
185
183
181
185
191
191
184
190
199
191
187
195
206
200
183
176
185
196
206
208
203
193
195
201
200
195
194
200
210
210
195
180
180
195
207
208
211
188
187
177
177
186
194
191
186
185
184
182
180
181
183
185
183
190
196
193
187
194
196
186
183
193
200
193
181
181
194
207
211
212
209
198
196
202
209
207
202
199
200
195
184
178
183
198
211
209
210
188
184
174
175
189
198
196
186
185
185
183
180
180
186
189
188
187
194
196
190
189
190
186
183
184
192
192
187
195
209
217
213
208
204
200
195
196
205
210
203
196
194
189
183
182
191
204
208
209
209
183
180
171
176
192
203
199
185
182
185
186
181
179
189
198
188
177
182
193
191
185
186
185
181
178
183
194
201
206
213
215
206
200
201
202
198
191
195
203
202
198
196
197
194
194
199
204
205
208
209
180
172
171
176
192
203
199
186
181
187
188
178
175
186
201
187
168
171
188
191
190
192
190
180
177
183
197
208
211
211
205
198
196
200
205
204
190
184
187
194
199
203
207
206
199
201
202
199
203
208
181
172
170
175
187
195
194
189
189
191
185
177
174
189
198
189
170
169
183
193
201
200
193
183
186
191
198
212
215
211
196
188
190
199
203
204
195
182
181
186
193
201
210
207
196
195
198
197
195
200
186
179
171
174
179
184
187
192
195
196
188
182
184
193
198
190
180
177
181
196
209
211
200
193
197
197
198
210
219
214
197
186
188
193
195
197
195
191
186
183
183
195
206
203
188
188
198
199
192
193
191
184
174
173
176
179
183
191
197
195
194
195
200
200
194
190
185
182
184
195
205
207
204
200
199
196
196
204
214
214
208
198
189
186
187
190
194
198
197
189
185
192
205
201
184
186
200
206
191
188
190
186
181
180
182
184
186
190
192
192
194
205
209
202
191
181
180
183
187
193
196
199
203
204
195
192
192
196
201
207
212
207
194
187
189
192
194
200
207
204
196
199
206
203
188
189
204
211
194
187
182
187
189
189
190
192
192
190
187
186
193
201
207
199
183
175
175
183
189
190
187
189
201
203
194
191
194
194
188
195
211
214
200
195
202
204
200
199
212
218
213
207
205
199
188
190
205
207
193
180
173
185
192
193
194
193
191
188
187
187
189
193
195
193
181
178
180
186
191
193
186
186
197
199
193
197
201
193
181
187
203
204
200
202
215
217
205
197
208
221
221
208
196
190
187
190
200
197
181
174
169
184
193
193
191
186
182
183
192
194
193
190
189
188
188
189
191
193
196
195
192
190
192
192
196
203
206
197
189
190
194
194
197
201
214
214
204
196
205
218
219
204
189
184
186
189
189
184
173
175
173
184
187
189
187
180
175
182
195
197
193
190
190
190
193
198
201
199
200
203
198
190
188
190
195
203
208
206
202
197
192
187
190
195
200
201
196
196
203
216
217
203
189
186
192
191
185
177
176
183
160
151
161
171
173
171
176
192
205
208
201
188
175
173
181
189
193
188
178
175
183
190
189
186
192
214
224
214
193
186
189
188
184
184
188
191
188
192
197
202
208
208
199
192
205
215
207
194
195
207
165
153
163
176
178
174
177
187
196
199
193
181
177
177
181
187
191
192
182
178
182
193
195
197
199
211
213
208
201
198
194
184
180
196
208
195
179
182
190
191
194
202
200
192
203
226
228
201
183
187
171
159
165
180
182
181
181
178
177
179
181
181
181
184
184
183
185
191
190
181
184
193
197
196
197
200
200
200
202
205
198
183
179
197
210
196
182
188
190
185
183
194
199
196
203
223
228
203
176
173
174
167
172
178
180
182
183
173
163
167
175
181
185
189
190
181
182
190
189
181
183
193
194
190
190
198
194
193
194
204
199
188
184
192
199
194
193
200
199
188
185
195
201
201
204
212
213
198
181
173
170
169
176
177
176
177
182
178
170
168
174
185
189
190
189
185
183
185
182
178
186
193
191
184
187
198
200
189
189
195
200
199
194
190
187
191
200
210
205
199
197
198
200
204
206
206
200
194
189
181
174
175
178
173
171
173
182
184
182
179
180
184
188
186
184
185
187
183
178
179
188
194
186
181
190
205
207
193
183
185
196
205
202
195
190
193
205
208
203
198
198
199
197
200
207
206
197
195
193
190
181
179
174
168
166
170
181
188
189
189
188
187
186
181
175
182
192
191
181
181
187
188
183
184
195
204
201
191
185
182
192
199
202
201
200
201
206
206
193
183
186
196
198
198
201
204
203
200
196
191
189
183
168
164
165
173
181
187
189
189
187
185
183
178
172
181
195
197
193
190
186
183
184
188
196
193
187
187
188
187
188
192
195
200
204
206
206
205
189
170
169
191
208
203
194
201
209
205
194
192
193
187
174
169
169
175
181
183
184
183
183
182
182
182
180
182
194
197
196
191
185
182
187
191
191
180
174
183
192
192
189
189
189
193
200
201
200
205
195
174
166
189
215
211
193
196
206
201
189
189
192
186
180
176
176
178
180
179
179
178
177
176
182
192
190
188
187
188
189
188
187
187
189
192
190
175
171
182
193
194
193
193
188
187
191
190
190
198
201
191
177
191
218
217
195
188
195
192
186
187
188
181
177
176
177
179
178
176
176
179
177
175
182
198
198
189
179
179
181
184
187
190
192
193
192
186
180
187
193
195
197
196
189
185
187
188
185
187
201
200
191
192
211
212
191
181
181
181
182
189
185
178
170
171
176
180
177
172
175
182
183
181
187
197
196
185
178
177
179
182
186
192
190
193
197
196
195
195
197
199
201
198
190
188
192
193
189
182
185
189
189
193
207
204
182
174
176
180
186
195
183
178
169
169
176
181
177
174
179
186
186
186
189
193
189
184
184
185
183
182
185
188
188
191
200
202
202
201
201
202
203
200
189
187
194
200
192
178
167
170
180
198
214
208
183
173
180
190
195
202
178
178
175
177
181
181
179
183
187
186
184
187
191
190
180
185
194
195
187
184
184
185
185
192
197
200
202
202
201
201
204
203
188
183
191
201
195
177
164
163
176
201
217
212
191
185
190
201
205
206
177
178
181
185
184
179
183
193
196
184
176
180
189
184
178
186
197
195
186
183
182
183
187
193
194
194
197
199
197
194
202
204
189
180
189
196
193
180
176
177
184
197
207
205
199
197
199
201
203
204
177
174
177
183
181
176
182
198
203
185
173
175
182
181
179
182
188
186
181
183
183
184
190
193
190
188
192
196
192
191
196
199
187
177
188
190
189
188
190
193
195
193
191
191
199
205
203
193
194
202
177
170
171
175
174
173
176
189
197
190
179
176
178
179
179
177
179
179
179
182
184
188
192
193
189
187
189
192
191
190
193
195
185
180
184
188
190
195
199
203
203
195
184
184
200
211
200
187
190
204
177
170
170
172
169
170
173
178
186
191
186
176
178
180
179
176
175
179
180
183
189
193
192
188
187
188
188
191
195
196
197
196
192
186
183
183
189
198
199
200
202
204
195
192
206
212
198
185
196
211
170
176
179
177
174
174
173
171
175
187
188
180
180
182
180
174
176
181
184
185
195
199
188
181
186
189
185
185
192
201
204
206
207
199
182
177
184
191
192
194
204
208
207
208
211
211
196
193
202
213
163
175
180
179
178
181
177
166
165
180
187
181
182
183
180
176
178
181
181
181
195
202
186
175
185
192
185
180
190
203
207
210
214
206
187
173
177
183
187
194
204
207
207
207
209
208
196
196
206
210
161
165
170
176
181
187
184
168
163
175
185
182
178
179
181
180
179
177
174
175
187
198
189
179
185
192
185
180
188
198
199
200
204
202
191
177
174
179
190
200
205
200
193
196
199
198
197
198
203
208
168
164
166
171
180
186
184
173
170
176
183
182
177
178
187
185
174
172
171
172
184
196
196
186
184
189
188
184
188
195
189
179
182
193
194
186
175
179
195
206
203
194
187
187
190
194
196
198
201
207
181
173
170
176
178
180
181
180
179
181
183
180
177
183
197
190
172
165
175
182
189
197
200
191
185
188
192
187
187
189
187
173
174
189
199
190
175
177
195
207
201
192
189
191
193
194
195
197
198
204
191
188
185
184
177
174
177
186
187
182
182
182
181
190
204
197
175
168
183
195
200
199
198
193
189
191
194
185
183
192
193
187
186
198
204
190
174
177
194
201
198
194
196
200
201
197
194
198
195
195
195
196
195
190
179
175
178
185
187
179
181
184
188
194
208
202
185
178
191
202
201
195
192
192
195
198
198
186
185
194
207
208
209
210
205
189
174
177
192
197
194
195
198
201
198
192
193
196
191
185
192
193
189
188
185
181
181
182
181
179
181
188
191
195
201
204
195
187
189
193
194
192
190
191
195
204
204
193
189
200
210
212
210
207
201
193
189
191
195
195
195
196
196
194
189
187
191
195
193
187
187
185
176
180
192
193
182
179
179
181
184
189
188
189
192
196
198
191
184
182
184
191
194
191
190
201
208
202
192
195
201
199
194
191
194
200
202
203
199
196
199
202
198
188
184
187
192
197
200
201
184
175
166
178
190
192
181
180
184
186
185
185
182
181
183
186
191
192
184
174
175
188
197
190
181
192
208
205
192
188
187
185
184
188
194
200
205
207
204
196
200
208
204
192
190
193
196
198
212
217
181
168
163
170
181
184
185
189
190
185
180
181
181
180
181
182
186
194
195
183
176
182
195
191
181
187
202
200
187
181
178
180
188
196
194
194
196
206
199
191
193
205
205
202
200
203
202
202
213
221
180
166
163
165
168
176
189
195
188
180
179
184
184
182
184
184
186
197
203
195
179
177
191
194
188
187
192
189
184
180
180
186
199
203
190
182
191
206
199
179
177
194
202
199
199
202
204
204
206
210
184
173
163
161
163
177
193
193
181
174
179
186
185
186
188
189
188
193
199
196
188
180
186
194
194
191
182
180
184
189
189
197
204
199
184
182
198
207
195
172
171
187
193
188
188
197
204
201
197
197
189
184
168
162
170
187
194
184
175
174
183
187
187
187
189
189
188
186
187
191
192
187
182
186
197
191
178
176
189
195
197
199
199
192
186
193
211
208
190
177
183
190
185
177
182
196
202
198
191
192
190
191
177
168
180
193
191
179
175
180
185
184
183
185
185
186
184
180
182
188
193
190
182
185
197
190
178
179
190
192
193
195
197
194
195
209
219
206
188
188
200
195
182
174
185
198
200
191
186
187
189
193
183
178
185
193
191
180
180
184
184
181
177
183
186
182
180
182
187
189
186
185
186
196
201
194
184
187
187
184
180
189
200
200
202
214
217
201
187
190
204
202
187
184
193
199
197
192
188
183
177
183
184
184
185
187
186
183
182
184
184
181
180
187
192
183
177
188
200
195
177
175
191
205
203
193
191
193
189
176
173
187
200
201
197
203
205
196
182
182
196
205
202
198
197
197
197
199
197
192
173
176
180
183
183
182
181
181
181
182
183
182
180
189
196
187
176
188
202
194
177
176
194
207
200
196
197
197
190
179
176
188
196
192
185
190
199
197
180
177
191
210
215
211
201
195
194
200
207
207
175
176
179
182
182
181
179
176
176
180
184
182
180
184
192
188
179
180
190
187
184
187
191
194
195
196
196
193
190
188
189
190
188
181
176
186
198
197
183
182
196
211
216
214
204
189
187
199
216
223
184
185
181
182
183
183
180
177
177
181
181
177
173
173
181
186
184
179
177
182
194
197
188
184
192
199
193
187
188
197
199
194
186
176
173
182
195
197
194
196
203
205
204
207
203
190
183
200
217
222
189
194
186
179
181
185
185
183
184
186
182
173
169
168
173
182
190
186
177
183
199
202
189
183
193
197
188
182
192
203
203
193
184
178
175
179
193
201
206
206
204
198
192
199
200
187
183
198
213
214
188
198
188
178
179
189
193
192
190
188
182
174
171
172
175
181
189
194
190
188
191
195
193
191
190
186
182
184
193
205
203
198
187
176
172
178
194
208
210
202
196
194
193
199
198
186
187
200
209
208
185
187
182
174
178
193
203
197
191
188
184
177
174
180
187
184
184
196
205
195
184
186
196
198
188
177
179
188
194
200
203
203
191
174
171
180
197
210
206
198
194
198
207
208
200
194
197
203
207
205
183
178
174
171
177
194
203
192
183
187
188
176
169
182
194
191
180
192
206
196
179
180
194
198
187
176
182
192
195
197
205
206
196
175
173
187
202
204
199
196
198
208
218
214
203
200
203
205
206
208
184
179
174
175
180
190
192
185
181
188
191
180
168
178
195
196
183
183
193
194
184
184
191
198
194
186
187
194
199
203
206
203
189
176
179
190
198
200
200
201
201
205
212
212
206
203
203
203
205
210
192
181
179
180
181
180
178
179
182
189
193
187
177
176
189
194
189
181
183
188
192
193
196
201
200
194
189
193
204
210
209
195
185
181
183
187
191
203
207
208
196
194
200
209
208
201
198
200
204
210
191
183
183
186
187
178
175
178
183
186
191
194
192
181
182
187
191
184
182
187
193
198
203
206
204
193
185
190
204
211
203
190
184
182
181
178
186
206
219
209
192
188
198
212
212
199
194
199
205
209
187
179
179
192
198
190
181
183
186
180
186
198
201
194
183
184
190
188
189
190
193
195
206
208
198
187
187
192
198
202
198
193
191
189
180
175
189
210
218
204
193
198
211
218
213
198
195
201
207
207
180
170
177
194
208
202
191
189
186
181
182
194
202
200
195
191
190
193
197
197
192
190
199
202
192
189
194
196
194
191
192
196
201
194
181
182
199
211
207
198
201
216
222
215
203
198
199
205
205
200
176
168
178
198
211
206
194
190
188
187
187
189
193
198
207
204
191
191
201
204
197
187
188
191
193
200
206
202
193
188
190
198
203
195
186
192
206
210
196
194
214
224
214
195
187
192
199
200
199
198
178
172
182
196
201
195
190
189
193
195
193
190
188
195
210
210
192
186
197
209
207
194
185
186
197
208
209
203
196
191
193
195
200
191
188
194
207
205
196
203
219
222
201
178
176
190
194
194
198
202
187
182
186
191
190
186
184
189
194
197
197
194
190
193
206
205
192
184
189
203
211
204
191
191
197
204
205
202
198
194
192
196
197
193
186
189
198
202
204
211
221
215
193
178
181
190
190
188
206
215
164
170
175
176
174
171
173
180
193
196
189
174
170
181
194
194
187
182
184
191
193
192
193
195
202
215
221
205
185
182
191
198
199
198
195
183
174
178
191
196
201
207
209
205
205
207
202
197
208
228
163
171
178
176
173
171
171
177
191
200
188
175
169
176
186
192
192
192
193
194
193
191
196
204
211
213
209
197
186
185
189
191
196
206
204
182
168
177
189
185
183
192
204
205
200
206
210
202
200
204
162
167
173
173
172
173
173
172
176
188
191
184
175
175
179
186
193
197
196
191
186
187
194
201
205
201
190
188
189
189
185
183
193
208
207
190
181
191
195
183
171
180
199
202
198
201
208
202
188
181
164
162
165
170
174
178
179
172
168
178
191
193
184
176
177
183
193
195
191
185
185
190
190
192
196
193
182
181
190
197
193
188
194
202
198
191
192
200
201
189
176
180
195
202
200
199
200
199
189
176
167
158
163
170
175
179
182
176
170
173
184
193
192
186
182
185
190
189
184
182
189
194
189
184
194
198
188
184
188
200
203
199
195
190
185
188
193
196
198
194
189
184
193
202
205
200
197
199
200
194
173
162
165
171
174
175
179
178
173
172
177
185
191
190
187
184
185
184
182
184
200
203
188
184
197
211
203
186
184
198
210
206
197
187
184
185
186
185
187
193
195
192
192
198
204
203
196
201
215
213
182
172
168
169
170
169
170
173
174
175
176
180
187
190
186
181
178
177
179
187
203
202
187
184
201
215
205
187
183
196
207
205
194
190
189
189
187
176
174
183
194
194
192
194
198
199
200
204
217
214
188
183
171
167
165
166
168
171
177
183
184
184
183
184
182
180
177
174
176
188
193
190
184
188
203
206
196
188
187
195
202
199
189
185
187
198
198
186
172
175
187
199
196
193
193
197
201
206
205
196
190
191
180
171
168
170
172
174
180
189
194
191
185
182
182
184
182
172
173
182
184
180
180
192
202
199
189
191
193
194
196
196
187
177
184
201
207
195
177
176
185
199
203
199
192
193
202
202
191
176
185
189
186
180
177
178
179
179
181
191
196
195
191
188
188
189
185
174
173
178
179
177
183
198
202
192
189
195
197
192
195
198
189
177
184
200
204
193
181
185
191
198
209
209
200
195
199
200
184
168
178
180
183
185
184
183
181
180
181
185
190
192
194
195
192
189
182
177
177
179
179
180
188
196
196
191
190
199
196
186
190
196
190
183
187
199
195
181
182
196
194
195
208
212
202
196
196
199
186
172
178
172
173
181
185
184
178
173
174
180
183
186
192
194
190
184
180
180
183
184
182
185
190
193
190
186
191
195
193
182
185
190
189
188
193
196
186
174
183
196
195
192
202
209
199
191
192
197
194
182
183
172
166
173
184
185
177
173
174
179
182
185
187
187
184
181
181
184
188
187
184
185
189
191
181
179
183
186
184
182
183
186
186
189
193
193
185
182
186
192
186
187
201
210
199
184
185
199
201
198
189
174
161
168
183
186
183
181
180
179
180
184
185
181
178
180
187
191
191
191
186
185
188
191
183
174
175
177
179
180
184
186
185
185
186
187
189
195
197
191
181
186
201
210
199
186
184
200
214
212
187
176
165
170
183
186
191
192
187
177
176
187
188
178
177
185
196
197
191
190
185
183
188
192
191
178
174
174
177
183
191
194
188
185
186
190
196
201
203
200
190
189
197
201
197
186
185
200
217
216
177
173
172
174
177
180
191
199
195
177
176
188
192
181
177
186
199
197
190
186
185
185
190
196
195
187
177
177
180
185
192
197
190
188
193
196
197
200
203
203
201
197
194
190
189
188
190
201
212
208
169
168
173
176
172
171
183
193
191
182
184
189
194
184
180
182
197
198
185
179
181
188
192
194
195
191
187
187
186
183
190
194
189
190
201
203
200
200
202
204
208
205
193
181
178
186
197
200
202
198
167
168
177
178
170
169
175
181
184
187
187
190
191
188
178
178
193
195
181
174
180
190
191
190
194
193
192
192
190
184
184
189
191
195
201
202
199
197
198
199
203
203
192
180
177
188
197
198
195
191
168
172
178
179
175
174
175
174
175
181
186
189
191
187
177
176
186
190
179
175
181
187
186
186
195
196
192
192
192
184
183
187
200
204
202
196
193
192
193
195
197
198
193
189
188
192
195
196
195
192
166
170
177
178
178
182
181
169
164
169
181
185
186
182
175
176
181
184
181
179
182
189
187
189
198
196
188
187
192
190
186
188
201
208
201
188
181
183
191
198
196
192
192
195
198
196
195
196
199
196
163
166
170
174
179
186
184
168
158
165
179
184
182
177
172
174
178
181
181
180
185
193
199
199
197
193
188
187
192
196
188
186
190
199
196
183
171
175
192
205
198
187
186
197
202
199
196
198
200
198
165
168
172
174
178
183
181
170
162
172
186
186
180
175
173
172
173
179
183
184
190
208
215
203
188
189
192
194
193
192
186
176
176
180
182
179
169
176
196
210
201
187
187
196
200
199
198
201
201
200
170
177
183
179
177
177
177
172
171
183
195
191
182
182
184
175
169
177
185
189
194
213
218
201
182
187
201
199
188
186
183
174
168
173
178
178
176
184
203
210
198
189
191
199
197
193
193
201
202
199
178
192
194
187
176
174
175
176
179
193
197
192
189
193
198
184
174
180
191
191
193
204
207
193
184
190
200
195
182
181
185
182
179
183
191
188
183
196
210
206
190
184
195
200
192
183
188
202
203
195
185
195
197
188
178
176
177
180
186
194
196
192
192
199
204
197
185
186
189
187
184
186
191
193
194
195
195
186
182
186
191
193
194
203
205
195
190
203
216
204
184
182
197
199
184
172
181
200
201
192
190
192
187
181
181
181
183
185
188
190
190
187
189
196
207
206
197
188
183
175
172
176
187
196
200
199
190
185
190
198
199
192
194
204
204
197
194
209
214
202
191
192
195
195
183
173
182
197
199
193
190
187
176
178
185
189
190
191
190
185
181
181
183
191
203
205
198
187
173
166
171
184
194
196
197
196
193
194
200
204
195
180
180
188
190
191
195
206
205
202
201
202
199
196
193
189
190
197
203
202
187
182
177
179
187
190
192
194
192
182
177
178
181
185
196
199
192
184
173
170
180
194
197
192
189
194
199
199
198
195
184
171
171
175
179
184
191
197
196
195
209
214
205
204
206
203
193
196
210
211
181
178
180
186
186
184
187
191
188
180
178
181
182
184
189
190
187
180
181
188
192
196
193
189
190
200
205
197
186
180
179
177
177
177
179
183
189
192
188
188
204
213
206
206
212
210
195
198
215
215
174
174
184
191
182
174
180
186
182
180
185
188
185
181
182
183
182
184
195
202
196
187
181
184
190
200
200
186
175
178
192
199
193
184
179
186
193
196
188
185
197
202
200
200
204
205
198
200
211
209
175
176
186
188
177
170
176
179
180
187
198
201
186
173
174
178
184
188
196
199
191
180
174
180
193
194
185
176
173
186
210
222
205
184
181
190
198
201
196
192
195
192
185
188
201
205
202
199
199
199
184
188
188
184
177
177
180
180
183
197
210
205
186
168
167
176
186
186
184
185
187
182
176
182
192
189
176
175
185
197
216
225
208
183
177
190
201
202
199
203
201
184
169
177
203
218
207
190
185
193
192
201
197
184
183
186
187
186
188
202
210
201
183
167
163
175
190
185
170
168
180
183
182
185
193
184
175
184
195
196
201
206
205
190
182
191
202
201
199
205
202
184
165
176
207
223
204
177
172
190
192
204
200
187
187
190
190
189
192
198
200
195
183
173
170
178
191
187
170
166
172
181
186
196
199
188
180
190
198
185
176
187
201
200
188
189
201
200
197
197
197
187
177
182
201
213
197
177
175
191
182
190
190
188
186
187
185
185
188
189
189
189
186
183
181
184
189
189
184
175
168
172
188
205
203
189
187
197
195
174
161
176
196
200
187
188
200
204
193
183
186
190
191
193
198
201
196
189
189
198
177
180
180
181
183
182
179
180
182
184
185
186
186
188
190
187
185
187
193
188
173
171
189
204
198
187
189
197
194
178
168
178
188
189
181
185
199
204
191
178
185
195
201
199
199
201
198
199
203
207
180
176
173
173
181
180
176
173
177
186
189
185
181
183
193
191
181
176
184
189
183
179
189
194
190
184
188
193
192
190
187
184
181
175
173
183
195
197
191
188
194
199
198
203
210
207
204
203
208
212
187
187
177
173
179
182
177
173
180
193
196
183
169
171
186
191
181
164
166
185
197
192
187
186
188
189
189
188
193
199
196
186
177
170
170
179
188
194
193
198
200
198
191
202
215
213
200
200
204
209
192
198
187
176
177
183
181
181
186
198
198
181
163
161
175
187
184
167
165
184
201
199
188
188
196
196
187
184
195
201
191
180
178
177
175
178
188
197
196
200
202
197
191
195
201
197
187
189
197
204
186
198
192
179
176
180
188
190
192
195
192
180
166
165
172
182
186
185
184
190
195
197
196
200
205
197
183
183
193
194
183
177
180
181
178
183
200
207
200
194
194
199
198
194
181
173
179
189
195
200
176
188
190
182
174
181
195
196
191
188
185
180
175
175
181
186
192
200
203
195
186
187
198
211
209
190
179
182
188
187
184
185
186
182
180
193
215
218
203
189
193
206
211
194
170
167
183
197
200
205
171
179
188
182
175
182
197
193
182
179
185
184
180
181
189
193
196
209
214
196
178
179
195
210
203
189
185
185
185
186
193
199
191
177
181
204
223
221
203
197
202
215
215
195
175
179
197
203
206
209
175
181
191
188
178
182
190
185
173
175
189
193
183
182
193
197
199
204
208
194
174
171
188
201
199
194
190
184
180
188
204
212
191
177
187
204
215
212
211
211
215
214
205
191
187
199
204
206
206
210
183
191
193
191
180
178
178
177
173
175
189
197
190
178
182
192
198
200
200
190
175
171
182
194
199
201
196
183
179
192
211
209
193
189
194
198
200
206
214
220
219
207
191
189
201
209
206
204
207
211
187
191
191
187
181
177
176
180
180
178
183
194
193
177
170
181
198
202
199
189
179
177
184
193
198
204
203
188
184
193
205
202
199
198
195
190
189
204
216
216
210
198
190
197
212
213
202
202
207
210
187
183
178
182
185
181
181
188
190
180
175
186
194
180
169
178
198
208
202
191
184
184
189
190
192
203
208
200
193
192
193
195
206
206
193
182
187
203
204
195
195
199
203
216
219
214
197
198
207
209
185
172
169
181
192
190
187
193
192
183
176
182
190
187
185
191
204
209
202
194
192
192
190
186
189
201
214
211
199
191
188
194
211
203
183
179
196
203
186
174
189
210
221
223
221
209
194
195
204
209
182
167
170
188
200
194
189
187
187
185
183
184
188
192
202
204
203
197
192
194
200
199
186
182
191
204
213
210
202
191
185
194
207
196
177
180
203
198
173
165
192
219
223
213
209
204
191
191
205
211
182
173
181
195
196
191
187
183
180
183
189
192
191
195
206
205
189
179
182
192
206
205
189
182
193
201
202
203
201
192
185
190
199
192
177
184
201
195
175
177
200
218
208
200
200
201
192
187
208
220
183
182
188
192
189
188
188
185
180
182
195
197
195
195
195
190
174
165
171
188
205
206
195
192
195
193
189
194
198
192
181
185
193
192
184
189
198
197
188
190
207
208
196
192
200
199
188
191
219
232
170
177
184
185
179
169
168
175
180
175
168
164
174
186
190
188
181
182
191
197
193
181
182
190
200
204
198
180
171
178
186
189
192
193
185
171
171
178
183
181
184
199
210
210
205
201
199
202
211
216
165
179
189
187
177
172
169
177
186
180
167
161
167
180
188
189
182
184
198
206
199
185
183
192
201
204
197
182
171
169
175
186
197
201
188
171
174
187
190
179
175
187
204
211
201
191
196
204
208
206
161
175
182
180
177
176
175
177
184
185
182
175
170
173
184
189
189
189
196
201
196
186
185
190
193
193
191
189
183
174
173
186
203
205
192
183
190
199
199
189
176
180
196
206
197
184
189
199
200
189
159
166
173
175
177
180
181
178
181
189
197
193
181
175
181
192
195
192
191
192
192
189
185
186
186
181
182
196
200
189
183
189
199
196
186
191
203
203
201
196
185
181
190
201
198
185
184
192
194
186
157
159
168
175
180
183
182
177
176
185
197
199
191
184
188
197
198
192
185
185
189
191
187
185
183
179
180
199
211
204
196
193
190
182
178
189
198
194
191
191
189
186
191
199
199
189
187
197
202
200
157
158
169
180
181
181
178
171
167
173
183
187
189
193
196
195
190
187
185
186
192
193
189
186
186
188
191
199
210
209
202
192
183
176
176
184
184
175
177
190
191
190
191
198
197
191
191
201
218
219
163
163
170
178
179
177
170
162
160
165
171
172
179
191
194
187
177
177
183
187
191
193
191
188
192
195
196
197
198
201
196
189
182
180
181
180
173
169
172
190
191
191
192
195
193
188
189
202
221
221
169
170
173
175
174
173
168
161
162
168
170
170
172
184
188
181
170
171
179
185
189
191
192
193
195
197
198
194
189
191
192
191
189
187
186
185
180
176
181
192
195
192
191
193
190
186
185
196
206
206
173
177
177
173
174
175
173
171
172
178
180
178
176
178
181
180
171
172
179
186
188
189
192
196
197
198
199
197
189
187
193
197
194
187
189
195
193
183
183
195
199
194
193
194
192
187
186
190
194
190
170
180
181
180
180
181
182
182
183
184
186
187
185
182
182
184
182
178
183
190
189
186
190
197
199
198
200
201
191
187
196
204
194
184
194
206
201
182
180
195
203
197
197
201
201
194
190
193
188
183
168
175
181
184
185
185
185
187
186
184
188
194
193
187
183
184
183
184
188
192
188
183
188
195
194
192
198
201
191
185
194
200
190
185
202
216
200
174
176
197
205
198
195
205
207
203
199
199
191
182
170
172
177
183
185
183
181
182
181
181
184
189
190
183
178
180
181
183
188
191
184
183
187
188
181
181
191
193
188
184
185
188
186
190
202
207
190
173
181
201
200
192
191
202
206
203
200
199
192
183
180
174
172
177
182
180
176
178
179
179
179
178
175
171
172
177
178
180
183
184
182
182
185
184
172
172
182
184
182
180
180
179
184
191
193
190
185
185
195
204
196
186
187
198
202
197
192
192
190
187
189
174
169
173
181
181
179
179
179
178
174
169
165
167
175
181
180
181
182
183
182
184
186
183
178
175
176
177
178
180
179
180
185
189
182
180
187
199
206
204
192
184
188
196
198
191
184
186
190
193
186
176
169
176
184
186
184
181
177
174
172
172
173
177
183
184
186
189
189
183
183
185
187
187
184
182
178
175
176
181
185
188
192
190
182
180
189
201
205
203
194
192
195
196
191
184
181
187
193
195
174
171
172
178
184
187
185
181
176
174
176
183
194
194
192
191
196
198
192
183
182
188
190
189
190
190
185
178
174
178
187
196
197
198
195
192
191
194
199
201
202
202
201
194
187
184
188
193
193
190
163
167
174
181
181
182
185
182
178
178
186
198
206
202
187
186
199
202
187
176
178
190
194
192
191
190
189
185
175
171
184
196
200
202
203
200
190
192
195
199
204
209
206
191
179
184
198
204
191
179
163
168
177
178
175
179
182
184
182
185
192
200
205
194
180
180
197
198
181
170
176
189
194
192
192
190
189
189
178
174
178
188
193
198
203
200
191
193
194
194
195
200
200
188
179
190
209
204
188
176
170
175
176
174
172
177
183
187
188
187
191
195
196
186
177
180
192
191
179
174
177
184
192
197
196
192
187
188
187
183
181
184
188
197
202
199
193
193
194
189
185
186
188
187
187
200
212
208
191
188
179
180
175
173
175
179
183
186
185
183
182
185
187
182
178
182
187
187
184
183
179
177
186
202
203
194
184
185
196
197
191
186
187
194
200
195
188
189
194
190
177
175
181
190
199
207
211
210
198
195
181
181
177
173
177
180
180
180
180
177
175
183
186
183
181
182
185
188
191
191
181
176
190
205
203
193
185
187
198
205
201
189
186
190
196
194
189
190
194
192
184
176
181
192
207
212
211
206
200
195
172
180
183
181
182
180
175
173
176
177
176
180
185
187
183
179
180
190
196
194
183
184
197
200
195
192
193
195
197
201
200
189
179
182
186
189
190
192
196
196
190
184
186
196
209
212
207
201
193
184
166
180
192
190
185
180
176
176
180
185
184
182
187
193
187
176
178
187
194
193
186
192
197
194
184
188
199
197
189
187
186
183
172
173
180
189
196
200
199
196
192
191
192
197
202
202
198
194
186
182
164
178
194
196
189
183
178
177
183
194
191
184
186
192
189
179
178
186
190
188
188
192
195
189
180
186
194
193
182
176
176
176
174
176
188
196
201
203
202
197
192
192
197
199
194
189
186
188
187
187
167
175
189
192
187
179
177
178
185
195
194
183
183
188
192
189
184
186
186
182
182
188
191
187
182
180
181
182
181
177
177
179
184
191
200
200
202
203
202
197
193
193
198
199
191
179
180
189
192
195
173
173
178
181
180
179
177
180
186
193
191
183
180
184
197
199
194
186
180
175
179
187
192
191
184
173
171
179
190
190
187
186
189
195
197
197
196
197
199
198
196
193
195
199
195
184
183
194
197
199
183
175
174
176
179
180
182
184
187
188
185
182
180
184
200
204
196
182
170
172
186
196
201
195
184
172
173
186
198
200
189
185
185
185
184
186
187
189
192
195
196
194
194
200
205
197
195
196
198
199
186
181
177
178
182
184
187
188
186
182
180
181
184
187
199
202
191
175
169
178
196
209
204
193
188
186
188
193
194
193
188
184
179
173
172
176
180
180
179
187
195
193
191
195
207
208
197
194
194
195
184
183
185
188
189
188
187
186
182
178
181
186
187
188
192
190
182
175
178
192
203
205
196
189
195
200
199
192
184
181
185
188
178
171
175
183
185
180
175
182
193
193
192
194
198
200
193
193
192
190
177
181
191
201
197
185
179
179
179
184
189
192
188
185
183
179
177
181
192
201
200
192
186
188
200
203
198
187
177
178
194
199
184
178
187
198
193
185
188
192
195
193
191
190
191
192
193
193
192
187
172
177
195
206
197
182
172
172
182
196
204
199
187
177
174
172
176
186
197
198
189
181
181
188
195
193
186
185
182
185
205
212
195
183
194
202
194
190
202
211
203
189
188
191
192
196
201
197
192
185
170
181
198
202
194
179
175
177
191
206
211
200
185
173
171
174
184
191
189
186
183
184
185
186
186
178
176
189
196
199
206
212
202
193
194
195
188
193
212
224
206
183
179
192
205
212
207
195
189
191
174
187
198
198
189
181
180
184
200
206
207
199
186
175
173
184
196
194
177
173
184
195
191
184
182
178
183
198
209
203
200
202
205
201
192
184
183
192
209
215
198
180
178
193
208
214
203
185
182
199
176
190
194
195
187
179
179
187
198
200
198
194
190
178
177
190
204
199
175
169
185
201
195
185
188
192
195
205
207
203
191
191
201
205
195
184
183
191
199
198
187
182
186
196
198
197
190
183
186
203
179
186
190
190
186
178
174
184
194
191
189
192
194
186
180
187
203
202
183
176
183
192
191
189
195
203
205
204
204
201
191
189
194
200
198
190
189
191
192
186
183
188
197
198
187
180
181
186
196
206
180
182
183
185
187
180
175
179
188
188
185
188
192
189
183
184
194
200
193
184
180
184
190
191
193
200
202
200
199
199
198
193
190
191
193
194
192
194
193
188
186
194
200
198
187
183
188
196
202
206
187
187
176
176
187
188
178
177
186
192
191
187
184
185
189
188
185
188
189
186
183
183
190
190
187
191
194
194
192
195
204
202
187
183
186
189
192
194
195
193
192
195
196
195
198
201
202
201
202
205
196
190
174
174
188
194
183
176
184
197
198
186
173
177
191
193
183
175
179
184
187
188
190
190
187
188
191
188
185
188
199
199
193
180
178
181
187
192
193
194
195
195
189
191
202
214
214
201
197
201
197
190
179
177
187
195
187
181
185
200
199
183
168
173
190
196
184
169
171
184
194
192
190
192
196
196
191
186
184
185
187
190
193
192
182
180
190
197
192
187
193
197
193
184
189
205
210
198
188
195
187
185
183
184
189
192
191
189
190
194
192
180
171
173
187
192
184
173
175
187
192
192
191
196
204
201
191
187
189
185
176
179
195
199
196
196
202
205
195
187
191
199
198
178
169
182
199
195
182
192
174
177
188
190
190
192
195
195
189
185
183
180
179
180
186
187
186
185
186
188
187
187
190
200
205
198
190
190
191
187
175
176
190
203
209
217
222
214
200
192
194
201
199
180
163
173
193
196
189
197
164
172
189
193
189
193
199
195
182
177
183
186
185
185
190
190
190
191
192
189
180
181
190
196
198
194
189
189
188
186
185
186
189
197
215
228
227
211
197
200
203
203
196
182
173
184
197
198
197
204
164
176
191
191
190
195
199
188
173
171
186
193
194
193
195
195
190
191
193
190
180
175
185
190
192
192
191
186
178
180
194
197
190
192
212
224
215
198
195
204
213
206
191
183
183
198
204
202
202
207
174
189
190
187
185
191
193
187
175
172
186
197
198
194
192
190
187
189
196
195
183
175
179
184
190
198
197
181
169
179
199
204
197
196
209
211
199
188
189
203
215
210
188
178
188
204
206
202
202
204
187
197
186
174
176
185
191
193
190
177
177
192
197
189
175
174
183
194
197
197
186
182
183
186
192
203
204
186
173
182
200
204
205
208
208
202
193
188
191
196
209
206
187
178
189
201
202
200
201
201
196
195
176
168
175
181
191
203
203
184
170
183
193
182
161
163
187
201
200
192
192
193
193
192
195
206
210
197
187
190
195
202
212
216
209
199
195
195
190
187
194
198
191
192
195
197
195
194
200
200
199
188
175
173
180
182
187
199
205
191
179
185
193
183
163
168
194
207
195
185
194
205
204
195
197
210
210
203
198
196
197
199
212
212
201
199
201
199
183
176
183
193
202
205
205
200
188
188
193
197
194
183
181
186
187
183
180
185
189
190
190
193
196
187
176
181
200
201
189
179
195
209
206
195
198
204
203
201
201
198
193
194
203
204
194
196
203
200
182
173
181
194
204
209
211
205
191
184
189
196
183
183
192
196
188
183
181
178
177
183
194
197
198
194
188
188
191
192
184
182
194
204
199
190
194
191
189
193
201
197
185
185
195
195
192
193
201
198
187
182
186
195
199
205
214
212
196
184
185
196
178
183
193
190
182
186
190
181
170
176
190
196
196
191
186
179
179
182
186
189
192
197
195
195
192
180
176
190
203
196
180
177
189
192
190
189
197
201
197
189
189
189
192
203
217
217
201
187
192
201
177
173
177
182
176
167
170
185
185
168
163
174
185
180
173
175
181
184
189
190
183
172
168
179
192
194
181
168
175
187
187
177
178
180
175
175
185
187
177
172
185
202
205
201
201
204
205
206
199
192
173
174
179
182
177
173
179
189
183
163
151
162
175
181
178
176
176
180
189
196
192
179
170
173
185
197
194
176
168
174
177
182
193
189
175
176
187
195
188
187
192
199
198
197
198
197
197
204
204
193
164
175
180
181
179
177
183
188
185
173
165
166
173
177
180
181
180
180
186
191
191
184
176
175
181
192
194
188
175
171
175
188
201
192
178
185
201
203
200
201
202
198
190
193
197
194
189
194
197
194
162
172
179
179
178
180
183
185
187
187
187
183
179
178
183
188
190
185
184
187
190
188
183
179
177
179
186
193
190
184
184
192
196
184
175
189
204
202
199
205
208
196
184
188
198
197
188
186
186
192
160
174
179
181
179
179
180
178
182
194
201
195
186
182
185
196
197
191
184
183
186
189
188
185
178
168
175
192
202
196
191
189
183
170
171
189
202
193
187
192
197
190
186
191
197
199
193
188
185
192
160
173
181
183
181
182
179
170
169
181
194
194
188
185
189
193
194
191
187
185
183
186
189
189
181
168
170
190
203
199
190
181
175
170
172
185
191
186
182
183
183
185
191
194
194
199
200
195
191
193
160
172
178
181
183
186
182
167
157
165
177
181
178
180
182
181
182
187
190
183
181
188
191
189
182
176
177
188
194
191
181
178
180
181
180
179
181
184
185
181
171
174
192
197
193
192
196
195
194
196
164
169
172
176
182
188
187
169
158
160
165
167
169
171
171
169
170
183
190
188
185
190
192
186
181
180
188
191
188
185
183
186
192
195
189
179
178
189
196
185
170
171
187
196
192
188
185
186
190
201
166
167
167
170
177
185
186
182
171
167
165
166
167
166
165
164
167
180
192
192
191
192
193
183
180
184
191
192
186
187
194
198
198
196
190
188
188
191
193
188
176
175
184
193
192
187
176
175
186
204
167
168
167
168
174
179
182
185
185
176
171
174
176
172
169
169
173
178
192
197
197
193
188
183
181
185
191
190
187
193
206
207
196
188
192
198
200
188
184
185
184
184
186
192
195
191
177
173
184
207
169
171
169
170
172
173
176
185
190
183
180
186
185
178
170
173
177
180
185
196
195
186
183
183
182
185
186
186
185
193
207
204
188
183
197
209
202
184
176
185
192
193
189
193
198
196
184
181
186
203
172
173
174
174
172
169
169
183
188
186
186
189
184
173
167
175
182
180
181
189
190
185
186
186
183
184
184
182
183
193
196
190
187
187
198
205
199
185
182
190
200
195
189
190
197
199
189
183
183
194
179
176
175
177
175
169
170
180
188
184
181
177
168
160
163
174
181
181
179
180
182
185
188
188
188
187
187
185
185
188
184
180
187
193
191
193
193
189
188
195
199
194
186
187
195
198
191
179
177
190
186
181
179
181
179
174
173
178
183
181
171
160
155
160
169
177
182
186
184
178
177
186
189
188
188
197
197
194
191
188
179
178
191
192
180
181
191
191
187
191
195
193
188
187
192
195
188
176
174
192
182
177
177
184
186
183
172
171
173
174
162
158
162
179
184
180
184
194
192
179
175
186
188
182
182
198
207
203
191
186
182
187
197
193
178
180
189
189
182
185
191
195
195
193
190
189
186
183
183
195
172
170
172
183
193
188
177
163
163
168
168
170
187
200
192
179
183
197
193
179
177
187
188
179
178
193
208
204
187
177
183
196
205
198
183
182
187
186
184
187
194
199
203
198
189
189
196
195
192
192
160
162
167
176
186
191
182
167
165
173
177
186
201
206
190
178
181
192
187
175
176
187
191
182
179
186
198
197
182
173
183
198
207
200
188
181
182
187
190
191
194
202
208
196
183
193
209
209
194
186
161
164
165
168
179
187
187
182
179
182
189
195
197
193
180
179
182
183
179
174
178
185
194
191
182
181
185
187
183
178
182
193
196
193
187
177
179
191
197
193
190
195
198
189
182
200
218
211
194
191
172
176
171
167
172
184
191
195
193
190
191
192
189
181
179
183
184
180
179
184
186
181
188
197
192
179
177
184
190
193
191
189
186
187
185
181
182
194
197
191
185
186
186
185
188
205
217
212
202
206
184
186
175
171
174
177
183
196
199
189
184
185
185
182
183
189
187
182
185
197
185
173
182
197
194
179
171
182
199
210
207
194
186
188
189
188
188
194
195
189
182
179
181
187
194
207
209
208
208
212
187
190
184
180
180
173
175
187
197
186
178
183
188
190
191
191
187
184
192
196
179
162
175
195
193
180
174
185
201
217
215
204
195
195
196
195
195
195
194
188
184
182
183
188
202
206
203
201
202
202
181
186
186
186
184
175
171
185
193
183
174
182
193
197
193
187
185
184
188
189
175
161
173
191
192
182
182
186
201
208
208
204
201
200
200
200
199
197
194
189
190
190
189
190
201
205
200
190
184
182
169
179
190
193
189
181
180
191
196
184
175
178
190
194
188
182
183
182
180
180
176
174
179
192
192
187
185
188
191
191
191
192
193
195
198
201
202
199
190
188
195
199
193
189
198
203
196
185
172
171
162
170
186
192
191
187
188
192
196
188
178
176
180
183
180
179
183
180
176
179
184
187
186
191
192
187
183
188
188
180
177
179
183
189
196
201
201
196
185
187
199
203
196
191
194
199
195
183
172
174
163
167
180
186
186
179
178
183
189
191
183
177
175
174
174
180
186
182
177
181
191
193
190
188
185
180
177
185
187
177
175
180
186
189
193
198
198
188
184
188
201
202
196
194
197
197
194
191
186
187
168
169
173
179
180
172
163
166
181
187
189
186
179
170
170
181
191
186
180
185
196
199
193
185
175
168
171
187
191
184
181
192
200
195
190
192
191
187
184
194
197
195
193
197
200
199
198
200
198
199
176
172
173
174
174
169
157
160
173
185
189
190
184
175
173
181
191
188
183
187
200
204
198
183
167
162
175
191
195
185
187
204
207
196
183
185
188
187
188
190
189
185
188
194
199
202
204
205
203
204
183
181
174
174
178
177
166
164
172
185
190
192
186
182
179
181
186
186
186
193
203
208
199
184
171
170
180
191
190
183
192
206
205
189
180
184
187
186
184
181
177
176
185
187
189
196
206
208
202
204
189
187
175
173
185
189
179
169
172
184
188
187
185
185
184
180
180
183
189
197
201
201
193
186
182
181
182
183
183
182
192
200
191
184
188
193
192
187
183
179
171
173
185
184
175
183
200
203
201
200
193
190
175
175
189
194
183
169
172
185
189
182
180
187
188
181
175
180
191
197
194
191
190
190
188
183
179
179
180
184
195
195
182
184
201
207
195
187
190
191
179
177
189
188
169
172
192
199
196
194
185
183
173
174
184
187
178
168
175
186
187
179
177
188
193
183
174
183
194
192
183
183
191
193
187
177
176
184
190
189
191
189
183
193
213
210
190
184
201
208
191
181
191
191
175
175
193
198
195
189
175
172
169
173
177
178
175
173
178
183
183
178
177
189
200
195
187
188
193
190
182
184
193
193
182
175
182
196
199
195
191
189
190
205
217
207
184
183
205
214
197
185
191
194
183
184
195
199
195
190
169
163
164
170
175
177
176
177
179
180
179
178
180
190
204
203
197
196
195
192
191
192
191
185
182
185
196
207
204
201
196
194
199
211
216
201
181
181
195
199
193
191
198
196
183
185
194
196
195
194
169
163
163
173
178
179
175
178
180
178
175
177
187
192
198
201
200
200
199
199
200
197
186
180
189
208
214
207
203
209
211
202
200
210
214
200
181
180
183
185
186
200
212
200
177
175
186
194
196
197
173
172
176
183
189
180
173
179
182
178
173
180
192
191
184
183
193
201
203
202
201
195
180
175
194
221
222
201
197
215
225
211
198
202
212
205
186
182
183
185
188
207
221
205
173
164
179
194
198
198
180
183
189
194
193
182
177
180
185
178
173
182
194
191
175
168
184
200
203
197
192
188
181
176
191
213
214
195
193
213
227
213
195
197
209
206
191
188
192
190
192
201
215
200
175
167
180
193
200
201
184
192
195
197
194
185
180
181
183
180
178
183
194
192
177
168
181
200
203
192
185
186
188
185
186
195
201
191
186
198
213
209
194
194
201
200
193
195
195
191
188
191
200
192
178
182
188
193
199
203
188
192
190
193
194
188
182
181
181
182
182
185
192
194
189
179
184
198
200
190
181
186
194
191
184
186
193
190
181
185
196
201
196
191
189
189
193
198
192
178
178
191
194
185
180
194
198
197
197
204
191
187
183
190
192
188
183
182
182
182
184
187
192
195
195
190
191
194
198
191
183
187
193
193
188
188
192
190
180
180
188
196
197
192
185
184
192
200
191
173
177
193
197
185
181
197
210
200
191
199
188
184
183
190
191
189
187
187
186
183
183
189
193
193
192
188
189
191
192
189
186
186
188
190
191
190
192
190
187
185
186
192
199
195
191
189
196
201
196
188
189
197
199
188
185
199
213
204
191
189
185
181
187
192
192
191
193
195
188
182
183
189
192
188
183
184
188
188
187
186
185
185
185
187
188
189
190
191
190
188
187
190
195
200
202
202
200
198
202
206
200
196
194
195
197
203
206
205
196
190
177
176
183
188
190
195
200
195
183
179
185
189
188
184
182
185
187
186
181
179
180
184
186
186
184
184
187
189
189
187
185
186
191
199
207
208
196
191
200
213
204
186
183
199
207
206
203
203
203
201
171
173
174
178
186
199
202
188
175
180
188
190
186
186
192
193
188
178
175
177
184
187
189
187
183
182
185
187
185
180
180
181
188
196
202
201
190
183
191
202
198
187
182
196
207
206
199
200
205
207
172
174
167
165
182
200
199
186
176
182
186
185
183
190
199
198
185
171
169
182
193
195
192
188
186
185
185
185
184
181
179
182
190
195
195
189
183
180
181
185
190
189
186
189
196
200
198
199
203
204
176
179
166
160
177
194
197
191
188
184
179
180
187
192
193
192
182
169
170
187
200
203
195
194
191
190
186
186
189
189
184
184
196
201
196
188
185
183
181
183
191
194
191
185
186
191
194
196
199
201
182
184
175
169
180
188
195
201
203
189
179
181
190
187
177
177
179
177
175
186
202
205
203
202
201
193
183
183
192
199
190
186
197
204
202
197
195
193
189
189
192
192
189
186
185
186
188
189
195
201
187
187
187
187
185
183
186
199
207
197
189
189
193
187
169
168
184
189
184
186
199
208
209
209
207
195
180
178
191
201
198
190
194
200
203
204
204
201
198
196
193
190
190
191
192
189
187
186
189
196
186
186
196
200
187
176
179
191
201
201
198
198
200
191
177
178
192
203
197
192
197
208
209
206
202
191
177
175
188
199
198
189
191
196
200
204
206
206
204
199
193
190
192
196
199
201
197
190
185
192
180
186
197
197
182
173
180
188
193
197
197
196
196
196
189
187
196
208
208
202
201
203
202
196
190
181
176
178
190
197
195
190
190
193
194
195
197
205
206
200
190
190
194
197
203
212
211
197
181
183
178
183
191
185
171
174
190
193
187
186
186
183
186
193
194
193
197
209
213
210
204
199
195
191
183
176
175
185
197
198
195
192
191
191
188
186
194
207
207
193
184
188
196
202
210
215
215
199
182
179
174
165
168
171
170
170
182
192
188
175
176
188
188
176
172
176
178
175
173
185
194
190
184
182
188
190
187
183
189
196
195
192
191
187
185
190
195
193
180
181
198
201
192
187
198
205
204
200
187
179
166
163
166
170
172
174
184
191
183
166
165
179
184
178
174
174
175
175
175
181
190
188
182
182
193
203
197
186
186
192
192
190
193
191
180
188
199
199
191
192
201
198
184
183
197
199
197
195
191
185
162
163
172
175
174
173
181
187
183
170
167
175
181
182
176
170
177
178
176
175
178
183
183
183
195
207
204
189
187
188
188
189
197
192
181
187
199
200
198
202
207
196
179
182
198
197
187
187
192
193
163
169
178
178
171
169
175
182
186
185
180
178
182
182
176
174
183
186
180
173
178
184
187
188
193
194
193
191
190
190
186
189
192
185
178
185
197
195
194
201
207
195
178
183
198
200
188
184
187
195
174
180
184
179
169
166
170
176
184
194
192
182
180
180
179
182
190
190
183
180
182
187
191
191
189
182
177
187
193
189
185
184
181
173
172
182
194
190
188
192
197
193
184
182
192
200
200
189
182
185
181
184
185
180
173
172
173
171
175
187
191
187
180
176
180
187
190
189
186
186
188
191
191
191
185
174
171
184
194
182
177
177
177
171
169
181
193
197
188
185
186
188
190
187
189
200
208
200
181
174
177
179
180
179
178
182
183
176
166
173
184
186
178
173
177
182
186
187
188
191
193
192
188
186
184
178
177
185
188
179
174
176
180
179
172
175
192
206
199
179
175
184
194
192
189
196
207
201
181
173
171
172
173
175
179
188
192
183
169
164
176
179
177
168
171
174
178
184
188
189
193
192
187
180
179
180
184
186
187
184
183
186
192
190
179
176
192
209
199
176
170
180
192
191
188
191
197
194
184
185
166
167
168
170
173
180
187
187
180
170
169
173
172
169
167
168
173
179
183
186
189
190
180
170
170
182
191
191
190
193
197
196
194
190
180
177
189
202
193
172
169
182
186
184
183
187
188
186
186
199
165
167
166
167
168
168
171
182
187
177
170
173
175
172
169
170
173
174
175
181
186
185
179
168
168
180
192
192
193
200
206
201
190
180
174
175
188
196
186
172
175
186
184
177
178
185
187
185
189
205
170
170
167
168
166
159
156
173
189
185
177
177
182
177
173
175
178
173
169
178
188
188
181
175
175
183
189
187
186
197
200
195
187
177
173
175
188
195
187
180
187
194
186
176
178
187
189
186
188
201
174
171
168
172
173
163
157
170
186
188
184
183
183
177
171
177
187
180
170
180
193
193
191
187
186
189
188
183
182
186
187
187
190
186
176
175
188
195
192
189
198
204
192
179
181
194
195
186
185
193
177
171
173
176
179
172
168
173
185
187
185
182
178
171
168
178
192
191
183
184
197
200
199
197
197
196
190
185
185
183
177
178
194
195
178
178
192
197
192
194
205
208
198
188
190
196
194
183
180
194
178
176
177
181
183
180
176
177
183
186
182
173
170
170
172
176
191
200
197
188
193
198
195
192
194
197
195
193
192
185
172
176
194
194
179
180
195
192
184
188
200
205
201
195
195
197
194
187
187
204
177
176
177
180
184
185
177
173
177
180
175
165
170
177
179
177
183
200
199
185
184
194
189
178
179
189
200
203
201
190
178
182
194
190
176
182
196
189
178
184
191
196
197
198
197
198
199
201
203
211
178
177
174
173
180
184
176
168
169
177
173
168
176
188
187
173
175
192
194
180
178
186
183
169
168
179
196
205
203
191
183
188
196
191
180
185
195
192
182
183
183
189
196
197
191
195
203
210
212
210
176
175
166
166
176
181
176
169
171
177
175
174
181
185
182
171
171
182
185
178
176
180
181
176
172
176
189
198
198
191
186
193
197
192
182
184
195
197
193
189
184
186
193
191
183
188
205
215
212
201
173
174
163
162
169
178
182
180
180
182
180
179
179
179
178
177
177
178
181
184
180
179
184
190
187
183
184
192
195
194
189
188
192
192
185
184
192
202
200
193
187
188
189
184
176
184
200
210
205
195
179
176
166
164
170
178
184
187
186
182
180
180
178
178
181
185
183
180
186
195
188
178
183
195
194
186
182
186
196
198
191
183
184
187
187
187
192
200
199
193
191
191
187
181
178
182
190
198
201
203
186
185
174
172
173
173
177
183
184
181
179
182
182
183
188
191
188
183
191
203
192
178
181
191
191
182
182
189
198
202
198
190
186
187
188
189
193
198
196
194
195
193
187
183
182
181
181
186
200
206
190
189
184
181
175
167
166
177
181
181
182
188
189
189
190
193
189
186
189
196
192
177
179
184
180
177
183
192
194
197
200
203
201
198
194
192
193
196
196
195
196
195
188
187
186
181
176
179
195
205
186
187
186
184
175
165
166
179
184
182
184
192
194
188
187
188
186
182
183
188
186
180
180
183
182
179
183
191
190
189
194
209
214
211
200
193
192
196
197
195
197
198
190
185
185
184
180
179
186
194
177
177
180
178
172
170
181
194
194
183
180
188
189
180
178
184
185
177
173
180
185
185
184
188
192
187
184
186
188
184
187
201
208
209
205
196
190
192
191
192
198
200
191
183
185
191
193
186
183
186
173
171
172
172
172
175
190
202
199
185
178
178
178
175
173
182
184
175
169
180
191
188
185
193
201
193
183
185
190
188
187
190
193
195
197
196
190
185
184
188
196
199
191
184
188
198
200
196
184
183
175
173
171
169
170
174
180
188
192
183
176
176
176
172
169
178
186
180
173
181
191
192
187
189
197
190
182
187
193
190
188
187
185
185
189
192
190
184
182
187
194
196
189
188
193
199
204
202
193
185
178
178
173
169
169
165
163
170
182
183
178
181
184
175
166
170
186
186
181
183
189
189
187
185
185
184
185
192
194
188
186
190
189
186
186
189
192
189
188
190
192
190
188
187
190
197
203
205
200
186
178
182
176
173
171
165
156
160
176
182
184
190
192
181
164
167
184
194
190
186
185
185
184
179
176
177
189
196
193
184
182
194
198
194
189
192
197
198
196
192
190
189
188
183
180
188
204
206
205
193
181
185
177
171
175
177
169
170
176
182
185
190
191
183
169
168
181
194
197
194
185
183
182
177
175
177
189
192
189
180
180
191
201
201
198
200
203
202
199
187
185
190
194
182
170
182
205
210
208
202
186
189
174
165
177
191
191
182
183
185
184
181
184
186
181
175
177
186
194
195
189
184
181
179
178
179
182
187
187
185
185
189
192
197
201
204
203
198
191
184
182
189
199
184
168
178
205
213
212
209
192
191
172
161
175
195
199
189
187
187
183
177
178
189
190
183
175
177
185
192
190
185
182
180
177
176
176
185
191
193
192
187
185
192
204
208
197
188
189
187
184
189
197
191
174
177
197
208
206
206
191
187
166
157
168
184
188
185
183
185
183
177
178
192
201
194
176
168
175
181
181
181
181
180
175
174
180
189
195
197
194
187
183
193
210
206
188
182
189
196
192
189
191
189
176
175
187
197
200
199
183
173
154
151
161
176
180
178
178
180
181
180
183
195
206
200
182
173
176
179
177
177
181
182
177
179
190
198
198
196
192
188
188
202
213
205
186
183
192
199
194
190
190
183
177
177
181
187
194
198
178
162
145
147
165
177
177
175
174
176
178
181
186
194
203
198
183
179
187
189
179
176
179
183
184
195
205
201
190
193
196
194
191
200
210
203
188
186
193
194
194
198
194
180
176
178
181
184
190
194
177
161
148
154
177
186
177
175
176
175
175
179
184
191
193
189
181
183
196
201
190
175
173
180
192
210
212
195
181
194
208
205
192
194
202
198
190
192
193
189
192
205
204
187
176
184
191
188
187
190
179
173
171
176
191
193
182
179
180
177
174
177
187
188
179
173
173
182
196
207
200
181
170
175
192
209
207
184
176
196
214
209
189
186
195
195
193
195
197
192
194
205
207
194
183
189
198
193
186
188
179
185
196
202
200
192
187
186
186
179
173
179
192
187
169
159
169
185
195
199
196
187
175
176
185
196
195
181
181
197
208
203
187
188
198
197
194
197
201
197
193
193
197
188
184
191
196
194
187
191
173
187
210
214
198
184
183
189
187
176
172
184
196
189
168
160
174
190
195
193
190
188
188
183
180
183
186
186
189
193
195
190
186
194
204
203
200
199
199
190
183
181
184
182
181
187
191
187
188
197
168
182
204
207
189
173
178
187
184
173
174
189
200
194
177
168
182
199
201
192
185
189
194
190
181
182
189
192
191
192
189
184
185
198
204
204
203
204
194
176
168
178
184
180
180
185
188
186
190
201
173
181
194
196
178
168
175
184
183
175
176
191
204
200
185
178
187
204
206
196
188
190
194
189
184
186
191
192
193
196
196
191
189
192
194
194
195
200
193
174
172
187
196
191
185
188
192
191
194
199
182
184
194
192
178
169
181
189
187
178
179
195
207
203
186
182
190
204
206
195
191
189
187
184
184
189
193
192
192
198
207
202
195
188
185
178
182
194
198
194
191
196
201
202
201
200
200
201
201
192
188
190
196
194
180
176
190
196
188
179
182
195
205
195
180
179
192
202
199
189
188
187
183
178
182
188
192
190
189
195
205
204
199
190
182
171
169
185
206
215
206
196
196
206
213
209
206
208
210
196
186
187
187
186
181
186
197
196
184
180
186
191
193
184
176
183
198
199
185
178
182
189
187
181
180
186
190
190
189
188
190
193
195
194
184
173
170
182
205
215
204
184
183
201
214
212
203
206
215
204
181
177
173
173
177
191
197
188
176
183
191
189
180
177
180
191
197
191
174
170
184
194
192
186
183
187
191
195
194
185
178
180
191
197
186
177
178
189
199
199
188
177
181
196
206
204
200
204
211
208
177
172
162
163
178
195
192
176
174
186
196
184
173
180
191
202
196
177
163
169
190
199
195
189
188
189
191
202
206
190
171
171
189
196
184
177
182
193
193
187
178
179
187
192
197
199
200
202
205
207
174
170
167
166
180
193
187
177
179
193
196
182
176
182
198
209
196
169
157
174
195
198
191
192
194
192
189
200
211
201
176
169
186
196
186
180
184
195
193
188
182
187
193
194
196
199
199
198
198
207
171
177
180
182
183
187
187
185
190
195
193
184
180
185
194
199
189
171
166
181
191
188
186
193
199
193
180
187
203
200
179
169
182
191
188
185
188
192
196
198
195
193
195
198
201
202
199
191
195
208
171
186
196
195
188
183
187
194
197
197
192
189
187
188
188
188
183
181
185
192
186
175
177
194
201
190
174
175
191
194
182
171
175
183
188
190
192
193
200
209
207
196
195
200
203
204
199
193
195
207
175
188
201
200
185
177
186
194
198
196
192
190
192
193
189
179
180
192
207
203
186
176
182
191
193
184
172
169
177
187
186
175
173
179
187
191
192
194
204
209
207
199
195
197
199
202
204
200
196
201
179
188
198
193
176
171
186
198
197
193
184
184
190
197
195
184
185
204
219
211
196
191
191
188
182
179
177
175
177
189
192
185
180
182
185
187
188
197
203
203
200
198
197
194
193
199
209
210
200
193
184
188
190
184
165
170
192
205
199
188
177
174
184
194
195
192
194
208
214
209
204
201
199
189
182
180
181
179
181
194
197
195
191
189
187
181
183
195
203
194
187
190
198
199
192
192
204
214
208
194
160
161
168
171
172
178
188
194
191
187
186
186
175
175
193
197
180
161
168
194
209
204
191
184
182
185
192
195
193
189
190
193
193
192
193
198
198
195
194
195
195
191
191
189
190
192
197
198
189
183
153
156
168
171
172
176
187
191
188
186
186
183
180
179
187
189
177
168
172
184
191
191
186
190
196
196
196
197
201
199
192
186
189
191
191
196
198
197
194
192
191
188
188
191
191
187
187
191
190
183
154
158
169
174
172
174
182
185
185
184
182
181
185
189
186
178
177
178
176
172
174
179
186
196
205
202
197
196
204
204
189
180
186
189
190
192
193
193
191
190
188
187
188
192
192
183
181
188
194
191
160
162
173
176
170
169
173
179
185
187
179
173
183
190
182
177
182
188
183
172
168
179
190
199
200
196
195
199
203
197
182
177
183
189
188
182
182
185
187
189
191
191
189
187
185
182
182
192
199
193
172
173
175
174
169
166
168
174
184
189
175
162
173
185
186
182
188
191
186
180
179
184
191
193
192
188
190
200
199
184
174
177
183
183
178
175
179
185
190
191
195
194
187
183
181
183
189
199
199
189
182
180
177
174
170
169
169
172
181
187
174
165
170
180
187
191
190
186
183
188
194
194
192
188
184
179
187
198
192
174
168
180
184
177
169
170
183
196
197
198
200
203
193
185
181
185
195
205
198
182
181
180
179
177
173
172
175
177
176
178
177
174
175
180
191
195
191
179
178
192
204
199
189
184
181
178
180
187
185
174
173
184
184
177
166
171
190
208
206
201
204
209
201
189
185
188
197
206
196
180
175
177
181
182
174
173
180
181
176
172
178
184
184
184
189
193
192
178
175
186
195
191
187
182
180
178
178
182
185
184
184
188
190
187
175
176
192
207
203
195
203
209
201
189
188
190
197
202
197
185
165
171
183
184
173
168
176
184
181
172
174
182
182
181
184
188
189
178
171
173
177
179
179
178
177
179
180
184
188
189
189
182
185
188
185
178
185
196
193
187
197
206
194
180
182
188
196
200
198
191
164
172
178
181
173
165
167
179
183
176
170
172
176
175
176
180
186
180
170
164
168
173
176
175
174
180
191
192
191
189
183
175
179
188
184
171
171
185
187
183
193
198
185
170
172
186
199
203
201
194
171
170
172
177
177
167
160
170
181
179
169
166
173
175
174
177
186
185
173
167
173
181
182
178
175
186
200
198
191
183
176
173
183
187
175
159
161
183
192
189
193
196
184
167
168
186
202
205
198
190
175
163
162
173
183
178
164
163
175
181
175
174
181
181
173
177
189
193
182
183
189
194
192
187
187
194
199
197
185
179
174
181
192
191
169
153
164
189
196
195
200
204
194
177
175
188
201
201
192
190
168
157
157
172
187
187
176
170
173
183
184
186
191
190
177
179
192
198
193
193
204
207
198
195
198
198
192
186
184
180
176
183
199
194
174
162
178
192
194
201
208
216
208
195
189
195
200
198
193
193
163
161
164
171
185
192
188
176
175
186
191
190
190
188
185
184
191
195
195
195
203
203
190
188
195
194
180
177
187
189
179
181
196
195
179
177
186
189
187
194
208
214
213
206
201
200
201
200
200
205
171
173
173
173
179
189
190
180
178
188
190
185
182
184
185
183
180
184
188
189
193
192
183
178
181
180
172
174
191
198
188
182
185
186
182
184
190
185
183
191
195
198
204
207
206
206
206
209
212
212
182
187
177
169
170
184
186
182
182
186
186
174
170
182
186
180
171
174
181
182
184
185
178
172
173
172
171
176
193
199
190
182
181
184
185
188
193
190
189
189
181
181
190
205
200
198
200
209
217
213
190
188
173
165
166
176
181
182
184
185
178
167
165
175
182
178
169
172
181
182
181
180
179
179
182
182
178
179
193
199
190
180
181
186
189
193
197
198
197
191
177
175
189
201
194
183
185
201
210
199
185
177
163
161
166
172
178
181
184
180
172
168
170
177
182
178
176
179
186
186
180
176
180
191
201
200
189
182
190
198
189
177
178
188
195
200
204
205
201
191
184
186
193
198
187
173
173
189
195
186
179
167
158
163
167
170
173
178
180
175
170
171
176
183
185
184
183
184
187
187
180
176
180
192
205
207
197
184
185
193
188
177
176
186
196
203
205
205
196
190
192
195
196
195
190
173
167
182
188
180
183
171
167
170
171
170
170
170
170
171
173
178
183
188
189
189
190
187
186
186
185
183
182
185
191
199
197
187
181
184
185
184
181
183
189
196
202
201
194
193
196
197
192
191
192
181
169
174
185
185
191
183
176
173
171
167
165
164
165
171
182
187
188
185
186
188
189
186
183
187
194
195
188
178
177
186
194
189
176
176
182
193
191
187
184
188
194
198
199
198
198
192
184
186
195
189
173
174
191
198
191
186
180
174
168
166
167
169
169
176
190
194
187
178
180
185
187
183
180
191
203
204
192
177
176
182
190
186
175
170
186
202
205
198
187
186
187
198
203
203
198
188
179
183
193
190
178
177
192
207
184
179
175
170
167
170
177
181
181
183
189
191
183
176
179
184
184
181
182
195
205
202
187
181
182
186
187
184
179
178
191
205
206
203
197
187
181
191
202
202
197
190
185
184
189
194
190
186
196
208
177
171
166
165
169
176
186
191
190
188
184
182
179
177
181
185
183
180
182
193
199
192
183
181
190
190
184
182
185
191
198
201
193
194
197
190
181
184
191
193
191
190
190
190
193
198
199
197
198
200
177
170
162
165
173
179
182
188
191
187
179
176
179
183
186
186
184
181
181
186
187
184
182
184
190
188
179
180
186
197
200
194
177
175
185
186
184
183
184
183
184
187
190
191
191
196
200
195
193
190
180
177
167
168
174
175
175
180
188
185
176
177
185
188
186
183
183
184
180
174
173
176
182
187
191
187
179
180
189
192
190
181
169
169
181
186
188
188
186
184
184
187
187
184
182
186
189
189
186
182
182
184
175
171
171
171
172
178
186
181
178
181
190
191
181
177
181
187
184
172
163
167
179
193
198
193
185
187
191
186
175
166
169
180
186
192
194
194
193
192
191
194
188
174
169
172
177
179
180
178
179
187
179
170
171
176
184
189
189
179
174
182
192
192
180
171
177
188
190
181
166
165
177
194
204
200
191
191
191
184
165
160
176
194
201
201
200
197
194
193
203
205
193
173
167
170
177
180
181
181
171
185
182
170
168
184
201
206
195
181
172
179
189
190
182
174
175
182
189
187
178
173
175
189
202
200
196
194
197
190
173
167
183
198
203
203
200
194
186
187
204
210
197
182
179
184
189
188
185
186
168
182
184
176
174
188
207
210
201
186
177
178
188
190
186
179
174
174
178
187
189
184
178
179
192
193
192
194
203
200
189
186
189
193
196
199
200
189
176
181
197
206
196
192
193
197
197
192
183
184
168
179
183
180
178
183
194
199
198
193
186
186
188
189
188
183
174
163
161
176
190
192
179
175
178
185
190
197
205
206
202
197
193
191
190
193
197
187
176
178
193
200
192
191
195
196
191
185
181
183
172
176
176
176
177
178
180
185
191
196
196
193
189
187
188
186
175
158
154
170
187
189
180
175
177
185
195
198
198
202
202
200
196
193
190
191
195
195
186
184
192
196
189
185
191
191
179
176
177
189
179
176
171
171
174
177
174
174
186
198
199
193
186
184
185
185
175
162
162
175
182
182
181
180
182
190
199
196
191
194
197
197
192
188
188
188
193
204
202
192
193
196
189
185
186
188
178
170
177
195
186
182
170
169
181
183
174
173
186
195
194
185
180
182
183
183
175
166
172
187
189
179
178
181
185
190
195
191
184
184
193
194
185
181
180
180
192
210
213
198
189
190
189
188
195
197
188
175
177
197
189
188
185
185
189
190
181
180
190
193
188
177
180
181
182
180
177
170
176
192
196
185
181
181
179
179
181
180
179
180
185
187
182
174
173
175
190
209
214
198
183
179
183
189
201
210
204
188
181
197
184
192
200
201
196
191
190
192
194
192
186
181
182
181
180
182
184
176
175
188
194
190
186
183
174
168
171
181
182
181
181
183
182
181
182
185
189
199
204
194
178
168
171
184
201
212
210
195
185
194
170
186
208
209
194
183
191
196
194
189
187
187
185
178
176
183
189
181
178
182
191
192
193
189
176
167
173
186
193
189
184
181
184
191
202
203
199
196
194
187
175
165
168
180
196
203
205
193
185
191
157
173
199
203
187
178
187
192
190
188
189
192
186
175
175
183
187
185
182
183
187
192
197
193
182
180
187
193
196
196
193
184
184
200
216
216
204
197
193
185
173
172
178
187
193
196
194
188
181
186
159
171
192
192
178
173
182
187
187
186
188
190
186
181
180
182
183
184
186
189
193
196
194
188
185
193
198
197
197
208
208
193
187
194
207
205
196
198
198
192
184
184
192
198
199
196
190
185
184
185
169
180
192
192
177
170
181
190
189
183
182
185
189
188
186
184
183
185
186
190
200
199
187
180
185
201
204
193
193
209
213
200
188
188
189
181
177
191
207
206
201
197
199
204
206
203
192
188
189
185
177
187
199
196
179
172
185
195
190
178
174
184
195
195
191
189
190
189
185
186
199
199
183
172
182
200
201
190
189
200
204
199
193
192
181
164
161
182
205
214
209
199
194
197
205
205
201
197
198
194
183
187
199
198
179
173
191
196
185
172
172
186
195
192
187
188
195
195
183
181
193
197
184
175
183
198
197
191
189
191
191
192
194
194
187
170
167
183
199
206
202
193
184
185
192
202
202
199
200
201
187
188
190
190
178
176
188
187
178
175
182
188
191
184
181
185
193
192
182
176
188
196
188
179
187
195
195
195
194
192
186
183
192
199
197
191
191
195
196
192
186
185
184
180
184
197
201
198
198
201
192
187
185
184
180
179
185
179
176
185
198
194
183
177
180
187
188
185
176
176
189
197
187
181
189
195
196
198
201
198
187
182
188
198
199
201
204
206
200
187
182
185
190
186
184
196
203
199
194
203
191
188
186
184
182
183
183
177
182
200
211
198
179
176
186
192
188
179
174
181
191
194
181
181
193
195
194
194
202
199
186
181
190
196
195
197
201
205
200
191
186
189
195
195
197
202
206
199
197
208
187
191
191
183
182
185
185
186
191
206
208
193
180
180
191
192
187
181
182
188
187
178
173
181
197
196
190
190
196
189
178
179
191
191
187
186
191
194
197
197
195
194
198
204
207
210
210
200
201
212
183
195
192
179
178
183
187
191
196
199
196
185
181
186
189
186
179
183
195
194
176
160
164
183
200
197
191
189
188
180
171
174
183
185
183
181
182
186
194
202
201
195
196
202
209
215
213
203
202
207
184
195
189
175
173
181
189
191
193
191
184
179
184
191
188
175
170
189
205
198
171
156
169
186
193
191
190
188
184
178
172
169
173
179
181
182
180
184
196
202
199
193
193
197
200
211
211
203
195
194
188
194
190
178
173
178
187
186
184
182
179
179
187
193
185
169
171
193
207
195
173
172
185
191
189
190
190
190
189
189
183
171
170
180
184
184
181
187
198
201
196
190
189
191
192
197
206
204
193
186
193
192
191
187
177
174
184
188
185
182
178
183
190
190
182
175
186
200
200
184
179
188
199
200
195
192
189
186
188
196
188
177
177
187
188
184
180
187
198
199
193
186
185
187
186
185
188
203
204
191
161
164
175
177
177
182
189
190
189
188
187
179
169
174
196
198
178
164
176
193
193
180
177
176
175
175
182
192
193
187
182
177
174
179
198
199
189
189
197
197
189
186
195
197
187
185
193
196
195
194
161
167
173
175
175
183
191
190
189
191
192
183
177
184
196
193
173
166
175
187
187
179
181
187
183
167
167
186
201
198
186
173
168
179
194
197
186
183
186
188
187
189
198
201
193
189
191
195
196
192
160
164
169
173
176
183
188
186
185
189
190
188
190
195
196
185
175
175
181
180
174
176
189
200
189
166
162
182
200
198
183
174
173
183
190
190
181
177
179
184
187
192
198
197
193
189
193
198
198
193
159
159
163
167
178
185
182
178
182
188
183
179
192
201
194
182
182
187
185
176
169
176
190
199
186
170
171
189
194
185
177
176
182
187
189
186
177
177
180
186
190
193
193
190
186
187
194
201
203
196
162
161
161
164
177
182
176
172
183
187
173
162
178
195
190
183
186
189
185
179
176
180
187
187
177
175
187
198
188
173
173
183
186
186
184
180
177
181
186
190
192
191
188
185
183
186
193
201
203
198
168
169
167
168
173
175
170
171
182
186
170
158
173
189
189
185
185
183
182
184
187
187
186
179
172
177
191
197
183
172
179
193
192
182
175
172
181
191
195
196
197
195
187
187
191
190
191
197
201
197
172
177
179
177
171
166
166
172
178
180
172
169
179
191
191
188
185
178
177
187
193
190
187
182
178
176
181
184
179
180
188
199
198
183
170
173
185
198
200
199
200
201
192
196
203
195
188
194
198
194
172
183
192
186
170
162
165
171
173
174
177
182
189
193
193
191
188
179
177
183
186
187
190
190
184
173
166
169
177
185
190
192
193
191
185
178
183
194
198
200
205
206
197
199
209
199
186
190
198
194
172
183
195
190
174
166
170
173
171
171
175
181
186
188
188
189
189
185
179
175
173
175
190
195
190
173
161
164
179
185
178
172
184
201
205
188
178
183
193
200
207
205
192
192
201
196
186
192
198
192
176
180
184
184
181
178
177
176
172
168
167
169
176
179
178
180
188
189
182
168
163
169
187
193
188
175
174
176
179
180
165
155
174
203
211
185
165
172
189
196
201
196
185
184
190
190
190
195
201
194
182
175
172
178
184
184
180
176
176
171
158
156
168
174
167
169
186
196
189
175
170
175
184
189
185
184
187
188
186
179
164
160
174
195
196
177
161
170
189
192
190
186
183
182
183
186
191
197
200
198
183
168
159
172
184
186
177
173
177
176
162
160
176
180
166
164
185
199
196
186
180
182
187
189
189
190
192
191
188
185
183
183
188
189
182
171
169
180
191
191
186
188
194
193
184
186
192
199
202
200
171
157
153
166
180
183
175
173
176
181
179
180
190
189
173
170
187
198
194
190
188
187
186
189
194
193
187
183
187
193
198
202
201
193
179
177
182
189
192
191
192
198
203
201
191
187
192
199
202
203
161
156
157
163
176
181
179
175
179
188
193
194
193
190
184
182
186
189
185
185
186
185
183
188
195
190
176
171
185
200
205
205
204
197
188
185
185
186
188
193
197
200
202
200
194
191
193
199
202
204
165
168
169
170
173
188
190
181
180
187
192
190
186
187
191
191
182
177
176
180
184
185
180
183
191
185
167
164
179
197
199
196
197
199
196
187
180
180
188
195
192
186
191
197
199
197
196
199
203
203
176
180
175
171
178
190
194
187
181
181
181
176
175
183
194
189
175
172
177
183
186
186
184
183
186
183
170
163
175
193
193
184
184
195
194
185
172
177
193
200
183
171
181
202
207
198
189
192
203
204
179
177
174
171
177
185
189
188
183
173
167
163
170
182
191
185
173
176
187
187
187
186
186
186
190
192
182
168
175
189
189
177
179
190
195
185
176
184
200
196
177
171
189
213
209
192
180
186
197
204
170
164
162
170
173
175
180
183
183
171
162
166
177
186
188
179
177
185
191
187
181
180
182
186
196
204
194
174
174
187
187
175
175
188
197
193
188
191
200
193
182
184
205
220
210
184
172
180
192
193
162
150
151
167
172
172
173
177
178
173
169
173
184
189
187
181
181
184
183
176
173
177
179
183
197
207
196
176
170
184
187
178
173
185
197
201
196
195
194
193
191
195
207
216
211
189
176
184
190
190
166
157
156
169
175
177
175
173
173
173
174
177
186
189
186
182
183
181
168
164
170
179
181
180
186
196
191
174
168
181
188
184
176
178
192
199
198
196
194
193
194
192
190
200
210
203
187
188
191
194
180
177
171
172
178
182
181
169
169
175
180
181
185
185
184
184
184
179
166
166
183
192
187
176
175
183
184
174
172
179
190
190
181
180
186
194
196
197
199
198
195
180
167
186
211
212
191
187
197
202
188
188
183
180
181
184
184
171
170
180
187
184
181
182
182
183
185
182
177
180
193
202
189
175
173
181
184
179
175
182
195
197
191
184
188
191
190
198
206
208
198
175
160
179
210
212
191
180
195
207
182
184
184
183
183
184
183
176
176
185
190
188
183
183
182
183
184
185
189
193
199
198
185
175
177
186
188
183
180
186
196
199
195
198
205
198
190
192
207
209
200
182
172
187
209
209
190
178
190
205
170
172
176
182
186
185
182
179
183
190
192
187
184
185
189
186
184
188
193
194
193
190
181
175
178
186
188
183
183
188
197
196
197
202
206
199
185
188
198
198
194
188
189
197
210
207
194
183
187
199
167
166
167
180
191
191
182
179
182
191
191
185
183
187
191
189
186
186
188
185
183
184
182
178
178
178
178
178
182
191
194
190
188
192
195
189
186
188
189
186
184
187
195
201
204
204
194
183
187
194
178
173
165
175
189
191
181
179
182
187
186
183
183
187
191
190
186
185
180
174
175
182
188
188
184
176
169
172
184
190
185
176
177
180
182
181
184
189
187
182
181
186
190
193
194
192
182
180
182
193
184
180
172
172
176
180
180
180
180
180
180
185
187
189
187
186
184
183
178
170
172
179
189
197
197
183
169
172
188
189
176
165
167
178
181
182
183
187
188
187
188
187
183
182
181
178
166
166
180
191
183
183
177
169
166
170
179
182
177
169
172
185
192
189
183
179
179
182
181
176
175
177
188
201
209
197
180
180
191
190
173
162
170
184
189
188
186
185
187
193
197
191
180
179
179
175
158
158
175
187
171
179
179
169
158
163
180
185
181
167
168
181
192
191
182
176
176
181
182
181
180
181
183
194
209
206
189
188
192
190
178
174
181
188
193
195
193
187
183
190
198
194
182
184
193
183
165
164
171
180
161
173
183
179
171
168
178
188
185
178
175
179
187
187
182
176
175
178
178
180
191
192
184
184
198
201
191
191
195
193
187
188
190
188
186
196
203
192
177
179
192
192
187
193
204
199
184
174
172
174
160
172
188
192
186
175
177
184
191
193
184
179
181
181
181
178
178
176
169
177
198
208
193
181
188
191
189
192
197
198
197
197
196
185
178
193
209
197
177
173
187
195
192
195
206
205
195
185
175
172
169
179
192
196
193
179
171
177
193
204
195
180
176
177
182
183
181
173
164
177
203
214
196
182
185
189
185
191
197
199
199
199
197
184
179
190
207
203
182
178
191
200
196
194
201
200
195
189
177
177
182
187
189
190
187
177
166
172
191
204
196
179
172
179
184
185
184
172
170
183
203
206
192
182
185
187
188
193
196
194
195
195
191
185
183
189
199
201
193
191
197
199
196
196
197
194
189
185
181
185
190
192
187
183
180
171
165
172
188
197
188
172
175
184
194
194
186
176
177
189
198
195
184
181
183
187
191
196
195
188
188
190
189
187
184
184
188
198
203
197
191
190
191
198
199
195
187
185
187
195
192
192
188
183
177
171
169
178
188
192
183
173
177
188
201
202
193
181
181
190
193
188
183
179
177
177
186
197
196
183
182
186
189
188
186
182
181
194
203
195
177
174
186
198
200
196
192
192
195
200
188
190
191
188
179
177
181
186
189
189
186
181
181
185
202
206
203
187
182
185
187
187
188
186
174
172
181
196
196
183
181
190
193
194
192
186
183
187
193
185
169
167
180
193
196
197
202
204
200
196
178
183
188
188
183
184
189
191
190
190
191
189
180
179
193
207
204
188
179
180
182
188
195
194
181
172
181
193
192
187
189
195
197
199
201
197
188
185
185
181
171
171
181
189
194
199
209
211
198
184
171
174
181
183
185
187
191
189
188
191
199
194
176
172
186
197
192
181
179
181
183
190
198
198
186
181
188
190
189
191
196
198
196
198
203
205
193
189
188
187
181
180
186
194
198
203
206
203
188
174
170
171
177
180
185
187
187
186
187
194
199
192
173
170
185
190
181
173
176
183
187
191
194
192
191
192
192
190
188
192
196
193
189
190
197
198
195
196
198
199
194
186
189
201
207
205
200
192
181
173
172
177
184
187
183
181
181
185
189
192
190
184
176
177
188
189
179
171
174
183
191
191
187
184
187
196
198
190
190
192
190
183
181
183
186
185
187
194
204
208
203
197
196
201
208
209
199
187
180
178
174
184
194
193
180
171
178
190
190
184
179
179
184
189
192
191
185
177
176
185
195
195
182
175
186
198
197
191
191
193
184
176
179
185
184
178
179
187
196
201
203
202
197
193
198
204
199
188
183
187
180
186
198
198
177
165
177
191
187
174
171
181
190
194
193
191
188
185
182
184
193
194
181
175
187
198
194
192
193
195
186
180
182
191
190
183
179
183
186
186
194
201
199
185
182
198
199
190
184
191
186
190
198
195
176
168
181
187
180
173
177
185
192
189
183
180
181
183
183
184
189
192
184
178
191
198
192
185
188
198
197
188
182
189
200
198
195
193
190
182
184
197
200
186
175
188
200
190
186
190
195
194
195
194
179
176
184
183
179
179
188
190
187
181
175
170
169
179
184
185
190
193
187
182
191
197
185
174
179
200
209
199
184
187
199
206
209
206
198
188
183
192
199
188
175
184
196
193
190
190
197
195
193
191
184
183
186
186
188
196
200
195
182
175
170
168
167
177
185
185
191
194
190
186
194
197
183
169
173
191
207
206
195
188
191
203
210
209
199
192
188
191
196
188
178
183
197
199
200
199
194
193
188
183
182
185
188
192
201
208
205
191
179
177
177
174
173
184
190
188
189
192
193
195
199
199
188
178
175
181
193
207
208
195
185
189
201
198
191
189
191
193
193
186
183
188
204
209
211
207
190
189
176
172
179
185
187
192
203
210
198
182
177
181
184
179
176
186
196
190
181
184
190
199
203
199
195
191
185
177
181
197
208
203
187
187
191
189
185
187
188
188
187
184
183
198
212
213
209
204
190
185
172
167
180
185
181
181
194
203
191
178
177
187
189
178
175
188
199
189
175
174
188
197
201
201
200
201
197
185
176
183
196
197
194
189
188
189
188
187
184
183
187
185
188
204
214
202
189
188
191
186
176
175
185
186
172
167
179
191
189
179
182
187
187
179
180
189
197
186
173
175
187
193
197
197
196
199
203
197
184
174
182
190
194
193
191
193
194
192
184
183
184
186
193
205
205
187
170
172
192
188
185
191
193
186
170
160
170
188
193
187
185
184
183
185
193
196
191
183
177
178
186
196
201
197
188
189
199
203
187
173
175
186
189
189
192
195
194
194
193
187
183
184
197
201
192
175
169
173
178
179
177
176
177
182
184
178
171
172
180
181
177
172
171
172
173
178
178
171
164
167
179
182
177
173
174
187
194
197
193
178
175
186
200
198
184
179
188
194
195
194
192
192
195
197
194
190
192
199
184
183
173
172
176
188
189
181
170
175
188
190
186
182
178
171
165
170
179
179
171
175
188
195
182
157
152
174
195
197
187
182
179
184
196
188
173
171
177
188
194
196
196
195
199
203
200
192
189
197
180
179
169
169
179
190
186
174
169
176
193
198
197
194
184
172
164
172
182
182
173
176
192
204
189
155
144
166
184
185
182
182
182
184
189
182
171
169
174
187
195
198
197
194
196
206
205
193
190
199
168
165
162
164
181
192
180
168
167
180
191
197
199
194
183
174
175
179
182
179
172
174
188
199
187
164
155
167
173
176
178
183
184
185
185
183
178
178
180
185
193
196
194
190
191
203
205
194
192
201
156
157
157
165
182
185
173
165
171
182
184
186
190
188
176
173
181
184
181
178
175
175
181
184
180
175
174
174
173
174
184
188
186
183
184
184
185
184
183
184
186
188
188
187
190
202
202
194
193
202
154
161
164
169
176
176
168
168
177
181
180
181
185
184
168
165
176
181
180
179
177
175
176
175
177
181
183
178
174
183
197
199
191
182
180
183
185
189
181
176
176
179
184
190
200
204
202
194
194
200
161
172
177
175
169
165
164
166
177
180
178
178
186
185
167
161
171
180
183
184
183
181
181
181
181
185
181
176
178
193
206
205
198
188
180
178
182
185
181
170
171
176
182
194
207
207
197
193
195
197
171
181
190
182
166
160
164
168
172
177
179
184
189
190
175
169
173
184
186
187
185
186
189
192
192
186
175
169
179
196
200
198
198
197
188
180
179
183
182
180
181
184
186
192
205
202
189
188
196
195
179
184
189
183
169
166
171
170
170
174
178
179
185
190
183
179
182
187
186
184
184
187
194
200
199
187
169
165
177
183
181
180
191
205
203
187
178
181
185
190
193
190
185
186
194
192
181
180
191
193
185
183
182
181
180
180
180
175
172
172
169
165
178
187
184
182
188
190
184
177
175
181
190
198
198
187
170
167
175
177
168
167
180
202
210
197
182
177
186
195
196
190
184
186
190
189
178
178
189
193
189
179
175
178
184
185
183
180
178
173
158
153
173
186
177
174
185
192
185
176
171
175
183
192
192
183
170
171
179
180
174
171
175
189
202
202
189
183
186
189
186
181
185
195
195
192
184
184
195
199
191
180
173
176
182
178
176
181
188
179
160
157
176
184
170
167
183
192
184
179
174
172
177
185
188
184
172
174
184
190
193
192
185
185
195
202
200
190
187
184
174
174
191
205
202
194
193
195
204
205
181
175
170
174
171
162
162
178
195
189
174
174
181
180
168
170
185
190
184
178
174
171
173
184
189
186
175
179
187
197
209
211
200
194
193
201
202
194
189
183
175
175
192
201
198
193
194
201
208
205
172
169
168
169
166
158
159
177
193
196
191
189
184
175
170
179
188
185
179
176
175
174
178
183
188
187
178
179
188
200
210
214
212
206
201
197
192
188
189
189
184
179
180
182
184
187
190
199
204
202
171
170
169
170
170
170
173
180
185
185
188
189
183
176
177
187
189
184
178
177
179
180
181
186
189
186
181
179
184
194
199
204
210
212
206
191
178
179
190
197
189
172
166
171
182
185
187
190
195
198
176
176
172
172
177
184
189
186
176
168
173
179
180
178
182
186
188
187
186
185
185
188
189
188
187
187
184
180
182
189
190
189
195
206
203
183
167
175
195
202
188
168
167
180
188
190
187
185
190
198
178
177
176
175
179
185
191
188
172
157
160
171
181
184
184
183
185
190
195
191
189
190
189
187
187
190
190
183
181
186
185
179
182
197
196
182
169
179
201
205
188
174
186
201
202
195
190
187
191
197
169
170
175
178
175
176
181
183
174
162
164
175
183
185
184
180
180
190
195
187
182
184
186
182
183
192
195
186
177
182
182
178
180
190
195
187
177
185
203
204
191
190
207
214
202
193
191
194
196
201
161
162
174
178
173
171
175
177
177
175
176
180
183
184
183
181
181
186
184
177
177
181
183
179
181
189
193
181
174
179
184
183
184
193
198
192
181
185
198
202
199
199
211
214
201
191
192
198
202
206
164
167
173
178
177
177
179
179
180
183
181
178
181
184
184
183
182
178
171
165
169
182
184
180
178
181
181
176
174
180
189
189
188
192
198
195
184
185
193
197
196
195
197
201
202
196
193
197
204
212
176
179
181
180
183
191
191
183
182
184
181
176
178
183
184
183
182
180
168
166
175
187
188
181
178
177
175
174
178
187
195
192
183
187
197
197
188
184
191
197
193
181
176
193
210
201
188
188
201
210
184
192
190
185
186
191
194
186
183
184
183
179
180
183
183
182
183
183
177
175
180
189
189
181
180
181
180
178
183
193
196
189
181
185
199
201
188
182
190
199
194
174
165
190
216
208
182
182
197
203
181
192
194
187
183
183
185
184
182
187
189
186
185
184
181
179
183
188
187
178
180
187
184
177
180
190
191
188
188
192
194
187
184
195
207
205
189
183
194
204
199
177
168
191
216
208
181
177
185
188
171
181
188
187
178
176
178
180
182
188
193
194
189
182
176
177
185
193
189
177
177
185
180
173
179
194
200
196
191
187
185
187
193
208
210
200
185
188
197
202
197
184
177
194
213
206
187
180
184
185
169
175
181
185
183
181
181
180
180
184
193
194
189
176
174
177
188
191
187
176
180
186
184
175
175
183
196
198
193
185
178
185
202
209
200
188
187
193
198
195
190
185
184
192
207
207
194
189
193
195
175
173
174
179
184
188
187
182
177
177
187
192
185
175
175
180
189
187
181
178
184
192
190
183
176
174
181
193
195
187
179
185
199
201
187
181
187
196
193
187
184
183
184
190
200
202
195
196
206
209
181
175
172
175
180
183
185
182
171
170
181
187
187
178
179
184
186
184
180
181
191
196
192
185
178
170
171
185
197
193
188
187
188
186
181
181
186
190
188
185
184
183
181
185
196
194
186
192
210
215
182
177
173
170
169
171
175
174
165
163
172
187
191
186
183
184
183
183
182
185
191
194
188
184
181
176
174
180
192
196
194
190
185
181
182
184
184
184
185
185
184
180
177
187
197
186
172
183
207
211
176
176
177
172
164
159
161
164
163
163
174
186
192
187
182
181
181
183
184
183
187
192
184
178
181
183
183
182
185
190
194
194
188
185
187
190
188
183
184
186
185
177
176
190
199
181
165
177
199
204
175
177
182
179
170
161
160
163
168
173
178
182
184
183
180
178
178
185
184
180
188
195
185
179
185
191
188
184
183
185
188
190
190
187
186
193
199
196
189
187
183
180
182
195
199
184
173
182
195
198
179
184
188
186
180
171
166
168
179
185
183
176
175
178
179
177
180
188
187
181
190
202
193
188
191
192
185
184
185
184
184
186
187
184
182
193
207
205
194
188
188
188
190
194
196
189
186
193
194
193
187
191
194
193
188
178
173
175
187
194
184
170
168
177
181
180
183
188
190
186
194
201
198
197
200
192
180
181
188
188
187
186
185
180
183
195
204
198
189
192
201
199
193
192
193
193
195
197
195
187
191
193
193
190
183
176
176
180
190
192
180
169
171
184
189
184
184
192
196
195
194
194
189
193
205
198
181
180
189
194
194
192
186
181
189
197
196
187
187
200
214
206
193
190
196
195
192
193
190
182
190
188
185
183
176
170
172
181
188
185
173
168
177
193
197
190
187
196
201
198
188
181
176
184
202
205
195
189
194
197
197
193
189
191
200
201
188
180
188
206
213
204
191
193
197
194
186
187
188
182
188
178
176
177
172
167
172
181
185
179
171
170
182
196
201
193
190
198
202
195
184
175
173
178
195
202
203
200
197
198
198
196
196
201
207
200
187
182
191
200
200
198
196
194
191
187
187
188
190
184
185
172
170
172
172
173
176
180
180
178
177
179
185
192
197
197
194
196
197
192
180
178
180
186
192
197
200
200
196
196
197
198
199
203
205
196
185
187
189
188
187
197
200
194
183
182
194
198
195
181
185
173
163
166
173
178
180
180
179
181
186
187
185
187
193
194
191
190
191
187
181
180
194
196
193
191
191
190
187
190
196
198
198
198
194
188
185
188
188
182
182
195
201
193
182
185
201
211
197
178
188
173
160
160
173
183
184
176
177
185
195
193
184
184
191
190
182
182
186
184
179
182
196
198
189
182
180
179
178
182
191
193
192
187
185
185
187
192
192
187
187
188
193
193
192
193
203
209
194
174
189
177
165
165
177
182
182
175
178
190
198
195
186
185
188
185
176
176
185
185
176
177
189
193
188
177
174
175
176
177
179
181
182
181
182
187
198
198
197
193
190
186
185
194
201
200
197
198
190
176
184
180
176
178
180
180
178
178
184
192
197
196
186
185
188
184
177
179
186
185
175
175
181
187
186
176
175
180
184
180
167
166
177
183
182
193
203
204
193
192
192
191
188
197
208
203
191
186
184
183
182
183
186
186
181
176
174
182
188
192
194
193
187
184
186
186
184
185
188
185
180
178
180
187
189
183
181
190
200
193
170
164
177
184
186
190
201
197
182
180
190
196
199
201
203
198
189
181
184
190
182
185
186
185
177
174
175
186
188
187
187
188
184
181
183
186
186
186
188
186
183
182
184
189
196
195
191
193
201
201
187
180
183
187
185
184
191
189
177
174
183
200
211
207
195
193
190
184
183
189
184
186
183
179
175
177
180
184
183
181
180
182
181
179
180
181
181
182
183
184
186
188
188
192
199
202
194
186
192
203
205
196
185
180
180
180
184
189
189
182
182
196
210
205
189
187
189
186
183
184
181
183
182
180
180
184
185
183
180
177
176
176
176
176
175
172
172
175
178
178
181
188
192
193
196
201
194
175
173
198
216
206
185
176
175
180
188
199
202
193
186
187
197
195
184
182
185
186
184
180
177
179
182
186
188
189
187
185
183
179
176
173
173
174
173
170
170
175
176
176
178
190
198
196
196
199
193
172
165
188
212
212
193
177
172
181
195
199
199
196
190
188
187
184
179
180
184
188
189
185
174
175
182
189
193
191
189
189
190
187
179
175
173
178
179
177
177
181
181
175
177
192
204
204
201
197
194
182
174
182
200
213
208
189
177
185
197
194
185
187
192
192
186
177
173
180
188
196
199
195
175
174
177
188
191
189
186
190
196
195
184
173
175
183
189
185
184
186
186
178
179
193
208
206
201
195
194
192
187
185
191
208
215
202
189
189
195
187
175
178
188
193
189
174
171
186
199
203
204
204
179
174
173
182
190
189
179
181
194
199
189
174
172
185
196
195
188
187
186
183
183
191
197
200
196
194
195
198
195
187
187
197
208
207
198
195
194
186
177
177
186
194
196
184
180
194
203
198
197
201
182
178
176
185
194
190
174
171
184
196
191
177
171
184
199
202
190
182
184
187
189
189
188
188
191
190
190
191
192
189
183
186
194
198
198
196
194
189
182
180
184
196
199
195
192
203
200
183
179
195
179
179
182
188
195
193
175
164
174
191
193
182
176
183
198
202
193
183
181
192
193
184
176
180
190
190
187
187
189
187
183
182
186
187
188
190
195
193
180
177
190
202
200
200
203
213
197
172
169
188
189
188
174
167
172
176
173
163
162
171
175
177
179
179
169
166
175
179
178
166
167
182
192
189
184
186
191
193
189
188
189
193
197
198
192
188
188
188
186
188
193
195
191
188
193
197
193
183
182
[truncated: 209,805 more chars]
