# Supplementary material for: Evaluating flow modulating treatment response in intracranial aneurysms using black-blood MRI in vitro
Source: Commun Med (Lond). 2026 Mar 27;6:170. doi: 10.1038/s43856-026-01413-z (PMC13031954; doi:10.1038/s43856-026-01413-z)
Supplement: Supplementary file 14 — Supplementary Data 11 [file 43856_2026_1413_MOESM14_ESM.zip › Data_Sup_Figure_5c/pump flow rate 0 mls/BB3/with derivo/25_BB3/4_agar_right_array.txt]

219
215
214
216
207
197
208
224
221
208
203
199
193
193
204
213
212
202
192
183
180
178
168
166
180
195
197
197
202
206
204
199
209
223
217
200
190
189
186
183
189
201
199
175
157
162
185
199
200
201
203
211
218
217
203
195
203
213
212
209
207
202
193
194
203
211
208
201
194
183
176
174
173
174
186
202
208
206
204
203
201
200
206
211
203
193
191
189
183
182
192
200
194
179
168
171
183
195
199
201
189
200
215
217
212
207
202
198
197
205
211
205
201
201
201
200
208
217
211
191
175
176
183
186
188
191
195
196
196
198
199
198
199
196
185
182
187
190
187
181
178
176
174
172
175
181
186
190
194
197
181
193
210
216
218
220
208
188
182
197
209
210
209
207
195
189
210
232
223
195
178
181
193
193
186
175
169
171
180
190
198
199
193
181
173
173
182
190
185
170
158
154
156
163
173
182
187
188
190
192
183
194
210
213
214
220
210
187
177
190
206
210
210
205
191
189
212
229
215
191
183
187
194
191
182
168
154
152
162
177
190
193
187
176
169
171
180
183
173
158
153
157
160
162
171
181
184
184
188
191
191
201
214
211
205
207
205
191
180
184
197
206
204
197
194
198
210
209
193
184
187
187
185
183
182
174
163
158
162
172
179
184
186
181
175
176
178
166
147
151
180
196
183
168
172
180
178
177
186
193
200
205
214
212
201
193
193
193
187
185
188
195
195
194
196
204
204
195
184
184
185
184
181
180
181
181
180
179
178
178
175
176
185
187
179
179
173
145
123
155
218
241
205
170
173
181
172
167
177
192
206
204
207
206
199
190
191
196
195
189
185
189
191
193
197
202
199
194
191
187
183
184
190
188
180
176
183
194
195
190
177
174
188
193
179
172
165
138
123
165
236
255
208
166
170
181
171
166
171
181
202
198
199
200
197
196
198
200
201
200
196
192
190
192
197
201
202
204
203
190
179
186
203
204
183
170
177
189
193
191
181
179
191
192
174
162
161
153
146
170
214
228
197
167
170
181
184
180
171
164
194
195
199
198
199
201
203
197
197
206
211
203
191
191
200
206
208
212
208
194
180
187
207
212
193
176
172
177
178
180
179
181
188
188
173
162
167
177
174
167
174
188
188
177
175
189
200
196
176
156
188
193
202
203
201
204
199
186
186
202
217
210
194
194
207
216
215
212
207
198
186
185
199
210
204
188
179
173
170
169
170
175
179
181
179
175
177
189
187
166
156
173
187
183
183
196
207
198
179
169
186
189
202
202
200
198
186
173
175
197
211
207
197
200
215
221
212
203
201
200
191
185
195
208
208
196
186
182
177
166
163
169
172
176
182
185
183
186
184
172
172
182
187
179
181
195
196
178
172
192
185
188
195
192
191
191
185
175
178
195
206
202
196
204
217
216
203
196
196
195
188
190
203
211
202
188
182
187
184
170
163
169
172
175
180
184
179
178
176
182
194
197
179
162
168
184
179
157
163
205
184
189
191
182
181
193
199
194
193
199
202
197
193
199
206
204
195
193
194
187
183
198
215
214
199
178
169
177
183
176
167
168
176
176
171
171
172
173
176
187
201
197
173
153
158
178
175
158
163
196
180
194
197
184
180
199
215
213
205
201
199
194
191
190
191
191
191
195
196
187
183
198
211
211
203
181
158
158
175
180
167
161
171
176
165
158
165
175
177
180
188
189
177
159
158
176
185
181
178
182
177
198
207
194
185
196
209
211
204
196
190
193
192
187
179
179
184
193
199
195
188
187
188
195
203
187
153
145
169
180
163
147
157
168
160
152
166
178
174
169
172
183
186
173
163
176
195
203
199
181
175
197
207
198
186
184
184
187
193
193
186
189
195
191
179
173
178
190
199
198
189
174
164
173
190
181
153
147
166
174
154
136
143
156
157
155
167
177
172
163
163
176
188
184
170
174
194
208
212
197
182
192
194
186
184
181
167
167
187
199
190
188
194
193
188
184
183
188
191
192
183
167
157
159
166
163
156
157
164
161
149
139
141
150
157
162
169
173
171
162
154
161
180
184
173
174
187
198
206
207
194
189
177
174
189
197
180
169
190
209
201
190
189
195
201
201
197
192
188
185
179
168
162
156
149
149
161
168
161
157
157
155
146
146
162
171
167
168
168
159
146
148
171
178
167
168
183
186
188
196
204
191
172
172
199
219
204
187
195
210
203
187
184
193
208
213
207
197
192
188
179
169
164
159
149
151
171
177
166
166
173
167
147
147
168
174
161
158
164
154
142
152
174
171
152
161
185
184
167
166
206
194
180
181
203
220
211
197
196
202
196
183
184
197
210
211
205
202
200
194
179
164
160
162
160
166
176
177
172
173
175
166
151
157
173
169
152
156
166
157
149
166
185
166
138
153
189
190
155
139
202
196
188
188
194
198
196
194
192
191
187
181
186
203
208
200
195
200
201
195
180
166
161
166
170
173
174
173
172
170
162
152
154
168
170
154
145
162
178
172
167
180
185
159
132
147
186
190
154
132
198
198
191
182
178
176
180
183
183
184
186
180
188
204
203
192
190
198
196
187
181
176
171
169
174
174
171
169
168
160
143
141
155
168
163
147
148
170
190
194
187
182
173
153
136
146
172
181
162
146
198
197
189
175
170
176
180
178
176
182
187
182
185
199
197
188
194
203
193
183
184
189
184
176
177
178
171
169
167
156
143
143
151
153
152
152
158
171
189
201
193
173
157
152
148
148
156
166
170
168
195
194
183
172
174
186
190
181
173
178
185
183
185
193
191
186
201
212
198
180
182
194
191
182
182
183
175
172
170
164
162
161
145
130
143
164
165
158
168
185
182
158
146
154
160
157
154
160
177
190
190
187
181
179
180
189
196
189
177
174
181
183
186
189
184
186
206
218
199
175
175
190
195
191
190
188
179
171
170
172
187
187
149
118
138
169
162
141
144
161
160
143
140
155
173
179
174
168
177
193
187
180
180
182
184
185
195
196
182
173
180
184
183
183
181
186
208
215
194
169
167
184
199
198
195
191
179
168
164
171
193
197
162
132
147
169
156
136
137
148
148
137
135
152
181
206
205
181
170
176
188
180
180
185
185
184
195
201
189
182
190
188
178
176
181
192
204
203
185
167
167
183
200
204
200
190
177
164
161
171
187
188
171
157
162
164
150
143
150
159
155
142
132
143
176
213
218
182
155
152
188
182
181
182
183
189
202
203
191
191
205
198
178
177
190
201
199
192
182
177
178
186
197
204
203
193
177
168
172
180
181
171
167
171
170
158
145
152
169
177
171
156
140
138
161
193
199
171
148
143
180
181
181
180
181
197
209
200
184
194
214
211
190
186
198
204
200
191
189
190
190
187
190
198
205
200
184
180
189
194
181
162
158
167
165
147
140
158
181
187
183
175
160
146
150
164
171
158
148
149
166
175
180
178
179
197
206
191
175
184
208
215
204
197
201
202
201
194
192
192
193
190
187
190
202
201
192
191
198
196
180
165
160
159
152
140
141
163
183
184
184
185
181
164
151
155
161
158
154
157
158
166
178
180
180
190
196
185
172
178
196
207
203
196
194
195
197
195
186
184
189
191
185
185
196
200
194
194
198
187
174
171
167
156
145
143
150
169
177
173
174
186
187
171
158
162
170
168
160
155
160
162
175
182
179
179
183
182
181
180
191
195
193
188
183
185
191
189
179
179
189
189
178
178
190
196
188
189
195
180
166
170
169
156
146
152
164
172
167
156
161
176
177
165
159
166
176
174
160
144
166
163
170
176
172
167
174
183
187
190
195
192
184
178
177
180
186
181
177
185
193
184
168
171
189
194
184
186
193
182
165
165
165
159
157
163
172
171
158
145
146
157
157
154
150
151
162
173
169
143
170
162
163
163
159
161
167
175
183
195
204
199
189
183
183
187
187
184
181
193
199
180
160
165
187
195
189
188
192
185
170
167
167
167
169
170
170
166
153
142
138
139
144
148
143
132
138
165
175
152
162
159
157
156
157
161
166
167
175
191
208
208
196
192
193
197
195
188
184
190
196
183
166
166
178
192
197
192
184
180
179
175
172
174
174
172
167
158
152
150
142
138
143
150
143
124
125
156
176
160
155
155
157
158
163
175
176
170
170
188
204
205
199
200
202
200
197
192
182
178
183
186
181
168
165
181
201
193
172
171
183
184
175
171
171
168
163
154
157
160
158
150
149
154
149
135
133
151
162
154
152
155
161
164
170
186
190
183
180
189
197
192
194
206
207
195
191
193
184
164
164
184
190
169
153
172
198
189
166
170
188
183
165
156
160
164
161
161
165
172
171
162
158
155
152
150
149
148
145
141
157
159
164
163
165
184
199
199
191
191
190
183
188
208
206
185
180
194
192
165
156
179
193
173
154
169
190
184
172
184
195
177
151
146
152
159
160
169
176
176
168
166
163
159
154
156
153
145
135
134
162
162
164
156
154
173
197
203
196
190
187
179
185
203
201
179
175
193
198
176
166
183
193
179
167
174
181
178
184
202
202
174
150
148
154
154
160
177
184
172
159
160
168
166
159
154
151
141
136
136
161
160
163
153
150
167
189
198
192
189
186
180
183
193
192
180
180
191
196
189
188
194
195
189
184
180
173
175
192
208
201
176
163
161
159
154
162
178
183
168
155
160
173
175
164
152
143
140
140
140
158
160
164
159
160
173
188
192
190
187
185
181
177
178
184
186
187
187
187
197
204
200
195
194
193
182
169
175
191
196
186
177
177
173
162
156
164
177
176
169
166
168
176
177
167
151
142
142
143
137
160
166
169
169
173
182
187
186
185
186
187
181
167
165
179
195
194
179
176
193
205
195
184
188
192
182
171
175
183
181
174
177
183
175
161
161
172
173
170
174
182
182
177
174
167
154
146
147
145
134
167
176
175
175
180
184
183
177
176
182
188
182
166
159
176
194
193
174
169
186
196
182
168
174
185
184
177
175
174
170
169
175
178
167
158
168
178
173
167
180
193
187
175
172
171
160
153
152
151
140
172
181
179
178
182
181
177
170
170
178
189
187
173
164
172
184
183
171
167
179
185
172
159
161
177
185
180
172
170
170
171
171
167
159
159
172
180
172
167
181
190
180
169
175
182
174
161
157
156
154
170
179
179
180
184
182
180
178
176
179
188
191
186
176
171
173
176
175
172
174
178
175
163
161
170
181
178
167
168
176
177
167
160
160
164
172
176
168
166
177
181
169
165
178
192
186
169
162
165
164
168
174
178
182
189
192
194
195
191
183
183
191
196
189
173
168
179
189
184
173
174
182
179
169
169
177
175
165
170
182
180
164
162
170
173
171
169
165
167
178
178
166
161
174
188
186
173
170
168
166
172
177
179
183
190
199
205
205
195
182
180
188
197
192
177
173
189
207
198
173
170
187
192
176
170
177
175
167
172
182
180
166
167
180
183
171
166
164
170
179
180
173
165
165
168
169
169
172
171
162
181
185
184
181
187
199
205
196
182
180
187
188
187
185
183
183
193
207
203
178
169
189
197
179
169
176
176
171
172
180
178
166
168
182
185
177
170
170
170
177
183
182
172
159
151
150
158
169
171
162
186
195
189
179
180
192
193
178
169
184
201
194
178
179
190
192
187
192
196
183
173
186
193
176
164
169
173
172
172
178
176
165
165
174
178
181
181
177
170
170
178
181
173
160
150
149
154
161
163
162
225
212
214
233
235
212
197
201
204
202
202
208
206
201
211
229
230
220
209
206
212
224
223
205
194
201
216
226
221
207
195
196
208
217
209
194
190
204
209
195
182
193
216
223
215
215
217
216
216
222
220
210
207
217
219
207
196
195
199
201
205
204
190
184
204
225
219
204
202
205
209
215
216
207
195
199
218
229
220
199
180
177
195
216
218
207
201
203
193
178
176
194
214
221
212
206
209
221
226
226
214
200
191
202
215
213
198
191
197
205
202
194
184
182
199
215
214
207
207
206
202
205
212
210
198
193
202
213
212
196
178
171
185
206
214
214
212
202
185
168
173
190
204
204
199
199
207
219
225
222
207
188
181
197
219
220
201
191
199
205
200
196
197
196
198
203
213
218
213
202
195
198
209
213
202
188
185
192
196
194
185
178
182
193
204
213
213
203
182
169
169
178
183
185
189
199
207
208
209
211
202
191
192
206
215
211
197
196
205
208
205
208
217
213
199
197
211
219
207
194
191
198
207
208
204
190
180
179
181
183
185
184
182
183
195
210
211
200
179
166
163
167
173
178
189
204
203
188
187
203
200
202
215
218
204
191
191
202
212
213
214
221
227
218
201
198
206
206
194
186
193
203
206
203
197
195
191
188
180
176
181
188
189
186
192
206
206
190
167
157
159
170
182
191
197
204
194
172
175
202
202
210
230
223
194
177
187
207
215
215
216
217
217
213
205
203
203
204
196
189
194
205
211
202
190
190
201
205
194
180
181
193
199
195
193
199
201
182
154
146
165
190
204
205
201
192
178
169
178
204
204
209
222
211
188
181
196
210
214
213
211
203
198
205
209
208
207
211
207
193
188
203
218
209
186
179
196
213
209
194
189
195
209
204
188
185
191
182
157
147
171
206
219
210
195
179
172
179
191
199
202
202
203
193
187
197
210
212
208
209
206
189
184
201
216
216
215
221
215
191
179
196
220
217
194
179
185
203
210
204
194
194
209
207
183
168
178
189
175
159
172
202
218
209
189
173
179
197
200
180
201
199
193
183
192
215
223
209
201
208
208
192
186
204
221
223
222
221
207
185
175
190
210
215
205
190
183
187
198
200
191
189
200
205
186
165
172
193
193
174
167
188
209
207
191
182
195
210
193
155
203
204
197
192
206
228
222
201
198
212
216
205
200
208
218
221
221
213
195
182
185
196
201
205
210
205
190
181
185
192
187
184
191
201
195
178
175
189
194
180
172
187
206
206
195
194
206
204
175
137
203
208
206
207
219
226
209
191
199
218
222
216
213
211
212
213
211
202
188
184
196
207
205
200
204
209
199
187
183
187
185
184
189
198
200
191
181
180
180
182
189
205
215
206
193
193
200
188
156
133
195
206
213
214
216
214
200
193
205
221
224
217
214
207
204
203
201
198
187
185
199
220
222
207
200
199
199
192
187
186
187
190
193
194
193
192
188
177
170
183
204
220
219
201
184
181
183
170
147
140
187
208
220
214
204
204
208
211
219
221
219
209
202
199
202
201
198
196
193
185
193
219
232
221
205
199
193
189
187
187
187
193
196
191
183
184
188
181
175
186
203
212
214
200
179
174
174
165
150
151
187
217
233
216
195
203
224
232
229
220
209
199
192
193
203
205
199
198
199
191
186
199
218
226
225
210
187
178
181
185
187
194
197
188
176
177
185
185
181
185
188
190
200
198
180
171
175
174
168
162
193
225
241
220
196
200
223
236
232
216
199
195
195
195
203
205
202
203
208
202
183
173
187
217
236
219
183
167
175
184
189
194
195
187
177
176
178
178
180
182
174
174
190
196
176
167
181
193
191
178
197
220
232
219
199
194
202
217
228
216
196
199
206
199
196
201
204
206
210
205
184
162
170
205
227
211
177
166
176
185
188
191
191
186
185
179
172
169
173
179
170
169
187
192
170
163
182
204
207
191
199
207
210
207
199
186
180
196
224
221
202
206
215
201
190
199
206
203
200
195
184
173
181
200
201
187
174
174
182
185
185
182
181
183
191
188
174
165
171
176
169
168
184
185
166
162
184
203
204
192
200
199
195
196
197
190
179
194
224
229
215
216
219
201
190
199
204
196
187
184
186
193
201
197
181
169
174
185
187
187
185
172
166
176
197
201
184
171
171
170
166
168
181
179
163
165
185
193
188
181
209
206
197
194
199
202
201
208
222
225
222
221
217
201
197
202
198
190
187
187
190
200
205
193
176
171
182
189
190
192
189
172
159
170
196
205
190
175
168
164
161
170
181
175
160
167
183
182
172
169
216
216
209
202
201
210
218
219
211
211
218
222
216
209
209
206
192
188
197
196
189
189
188
185
183
188
188
184
183
193
193
181
168
171
184
190
184
175
166
160
161
171
180
173
160
166
180
178
169
166
219
220
217
208
200
204
215
213
195
196
213
221
215
215
217
208
190
189
202
201
188
178
173
175
188
197
187
175
175
187
193
193
187
175
162
160
168
172
169
167
168
170
171
169
165
166
172
176
176
172
216
217
218
210
195
191
200
198
184
190
217
221
209
209
215
210
196
191
197
197
187
175
171
176
193
196
181
171
175
181
184
194
197
177
147
139
156
172
177
180
179
168
161
163
170
167
166
175
185
180
212
215
220
212
192
180
187
189
184
197
222
223
204
197
205
210
203
194
193
192
190
180
176
185
198
193
177
176
186
183
176
181
187
171
144
138
156
171
178
187
185
168
153
159
170
165
157
169
186
181
208
215
220
213
191
175
182
191
191
199
217
218
204
194
197
205
207
200
193
197
196
184
180
194
207
193
176
182
198
192
172
165
164
159
153
155
160
164
170
181
181
166
152
155
162
158
152
165
184
183
210
212
213
210
191
174
181
197
197
190
194
205
207
201
197
198
205
202
193
199
199
186
180
199
212
197
177
184
203
201
179
160
148
150
164
172
164
157
163
172
170
160
152
152
155
156
156
166
182
187
213
204
200
201
192
176
182
201
199
177
168
182
201
205
196
195
199
194
186
191
196
186
182
199
211
198
179
182
200
201
183
162
147
153
173
182
171
160
164
168
161
149
146
153
161
164
164
167
181
190
213
197
189
198
198
185
186
201
203
183
161
163
182
197
198
193
192
182
173
178
189
188
187
199
208
199
182
181
193
198
185
166
157
164
181
186
176
167
168
169
157
141
141
157
173
173
165
163
177
186
208
196
191
201
206
195
187
197
210
203
177
159
167
186
195
192
185
177
170
173
184
191
196
201
206
200
186
183
191
194
185
172
169
177
184
183
174
166
168
167
156
141
142
162
178
171
155
157
177
184
201
201
201
204
208
198
185
189
209
217
198
174
170
185
192
187
185
184
181
178
183
193
202
205
206
202
192
190
192
192
187
182
183
186
184
174
164
160
162
162
158
151
151
166
175
164
148
155
176
182
196
201
202
201
201
195
182
179
195
210
204
189
187
194
193
187
187
193
192
185
185
196
205
206
203
200
196
192
188
185
187
192
197
193
181
166
157
157
161
163
162
161
160
166
169
163
156
163
177
180
194
197
195
191
192
192
183
173
181
196
199
195
196
202
200
190
189
194
192
185
185
194
203
203
197
194
192
191
186
179
184
198
205
196
182
168
161
164
168
169
170
170
163
159
167
174
172
172
178
173
194
190
187
184
188
196
190
177
176
191
198
193
193
203
208
198
187
185
184
184
185
187
194
196
195
188
186
187
187
184
186
200
205
195
183
179
178
179
176
175
177
175
160
153
166
180
182
178
173
161
194
187
187
183
188
201
200
186
182
196
202
191
187
201
211
202
187
181
184
188
186
179
181
191
196
191
185
186
192
192
195
201
200
191
187
187
188
186
182
179
179
173
157
151
161
174
176
177
172
157
193
190
190
183
186
201
204
191
187
200
206
194
188
199
207
200
189
187
190
194
186
175
175
189
200
199
190
186
190
201
208
205
196
189
187
185
183
182
186
186
179
168
158
155
158
160
166
174
170
156
191
191
191
181
179
194
199
191
187
197
201
195
191
196
196
191
191
196
197
195
186
179
179
190
200
201
191
180
181
199
214
207
194
187
184
174
169
177
191
193
181
169
166
162
156
154
162
169
165
158
187
188
187
178
176
185
191
189
189
191
194
192
190
191
187
182
187
197
197
189
182
182
187
189
191
192
184
172
172
193
208
203
192
184
180
167
161
174
192
196
185
176
173
167
159
162
169
164
150
152
178
180
183
179
176
180
187
190
191
193
195
189
189
190
189
181
182
192
191
181
175
182
186
183
181
182
179
171
173
190
199
192
186
184
180
168
165
179
190
190
184
183
180
165
159
169
174
154
136
146
172
177
184
184
177
179
189
197
197
201
202
196
191
192
192
183
180
189
190
180
172
178
183
179
177
183
185
183
186
196
194
184
184
189
185
175
175
186
189
180
177
183
182
165
158
168
171
149
132
146
171
179
190
187
179
183
197
204
201
200
205
204
196
192
191
185
184
192
193
186
178
179
182
182
187
198
200
201
203
206
196
183
186
195
192
181
183
194
189
174
170
178
182
171
161
167
169
155
144
155
175
186
192
186
180
188
204
208
200
197
203
205
198
186
184
188
194
196
195
190
186
186
187
190
201
212
213
213
214
211
197
185
190
198
192
182
185
194
190
175
169
177
185
180
172
170
173
169
162
165
182
191
189
182
182
191
202
206
198
191
193
194
188
177
179
192
202
201
194
193
192
190
191
197
204
211
215
214
213
206
196
190
195
194
187
180
182
187
185
178
177
183
190
188
179
176
178
179
175
173
190
191
184
183
184
188
191
193
191
184
181
178
173
171
182
200
207
201
193
191
189
186
187
194
195
198
205
208
201
199
199
200
197
187
182
181
181
177
177
181
187
190
196
194
184
173
172
181
179
172
195
192
185
185
187
181
177
176
177
176
173
169
166
171
187
201
203
198
193
190
183
177
182
184
184
188
200
199
186
187
203
209
196
182
183
189
183
171
171
181
190
193
198
200
186
166
164
179
180
170
196
191
185
190
190
179
170
169
171
173
174
173
173
180
189
193
190
191
195
192
181
173
177
180
180
188
199
190
171
176
200
209
195
182
189
199
190
171
168
177
186
189
196
205
194
171
164
177
183
174
195
190
189
190
189
178
175
179
182
183
183
184
188
189
188
181
176
185
196
195
184
181
181
181
183
195
200
184
163
168
188
195
188
187
194
204
195
174
165
171
181
185
194
204
203
188
179
183
188
182
197
191
190
190
187
181
186
198
202
196
190
192
198
197
186
173
172
185
197
194
188
192
191
185
189
203
203
183
167
169
176
176
180
191
199
201
195
179
167
171
181
185
186
193
202
203
194
188
189
188
200
194
190
188
186
186
195
208
207
198
193
194
197
197
188
178
180
192
199
190
189
198
196
183
190
206
205
185
176
178
176
165
173
194
202
197
191
182
175
177
189
190
180
178
190
199
193
184
184
188
199
196
191
190
190
193
198
199
193
191
194
192
188
190
191
187
188
195
196
187
186
197
194
177
184
202
200
182
181
190
182
165
171
193
202
194
190
188
188
189
196
195
180
169
177
185
183
175
176
179
194
194
189
187
191
196
196
186
177
185
196
190
180
186
196
196
188
187
186
184
185
192
186
171
178
193
190
177
179
190
186
170
171
190
199
194
189
195
200
199
197
194
182
172
176
178
176
173
171
169
211
200
201
212
215
209
204
199
188
186
203
222
221
208
208
214
212
210
216
224
230
238
231
209
197
207
225
226
213
206
212
219
214
198
189
197
214
221
216
205
195
192
202
215
221
222
216
211
217
221
218
216
208
207
207
211
211
203
194
198
211
216
200
188
205
221
211
202
212
224
226
228
225
206
189
195
217
224
210
199
196
198
205
207
204
212
222
218
201
189
188
195
207
218
220
214
209
211
221
219
224
222
207
201
209
216
212
204
207
213
213
205
188
185
208
228
216
205
217
227
222
217
214
204
190
191
208
221
216
206
193
190
203
214
217
223
227
214
193
186
194
204
208
210
211
210
210
212
219
211
223
217
200
199
212
218
206
203
214
221
211
203
197
201
216
226
218
212
221
229
223
209
206
205
203
204
209
220
222
214
198
192
203
217
223
227
224
211
197
194
200
202
200
196
199
209
211
206
204
202
218
213
202
200
209
209
199
200
218
222
212
211
218
223
222
217
210
209
218
227
223
209
204
213
220
218
215
215
216
208
197
195
202
214
223
225
219
211
205
201
192
186
187
190
195
208
211
192
181
191
213
213
212
206
199
195
195
207
222
224
218
221
231
233
221
206
199
202
213
224
224
214
212
220
225
221
213
209
201
193
191
199
204
211
221
224
216
209
205
194
172
165
182
196
199
207
205
183
171
188
207
213
220
210
193
187
199
216
222
222
221
220
226
228
219
204
200
208
219
221
216
214
220
223
215
206
203
201
190
183
188
203
208
210
218
220
214
207
199
178
157
160
190
209
203
198
196
187
179
193
198
202
214
206
188
186
204
217
216
213
211
205
208
220
222
210
208
221
227
216
202
207
222
223
206
190
189
192
190
189
193
202
205
208
211
211
210
205
193
172
157
170
203
218
204
186
185
195
202
199
190
188
196
195
187
192
207
211
205
200
193
186
192
218
231
221
215
223
225
208
190
194
212
219
209
192
185
188
194
197
196
194
194
200
203
201
200
204
201
184
168
178
204
218
203
177
175
201
217
204
190
186
185
185
191
203
211
208
198
192
184
176
188
218
231
224
214
212
209
198
187
186
196
209
215
207
191
186
194
201
196
184
181
191
200
198
196
202
210
200
181
178
197
212
202
175
172
199
215
202
206
200
187
187
204
218
217
209
204
197
185
185
199
214
217
216
210
200
193
194
200
193
187
194
209
212
200
190
192
200
196
181
176
185
199
203
197
199
209
209
194
183
194
206
198
178
177
198
205
191
220
215
198
199
217
225
216
212
213
205
194
202
213
210
201
203
207
199
191
199
214
211
192
182
193
207
207
195
192
197
197
194
186
190
202
207
200
191
194
205
206
201
203
203
191
179
186
200
193
175
217
218
212
213
219
218
210
212
218
210
203
214
223
206
188
193
205
208
202
205
219
223
206
182
181
199
208
201
194
195
201
201
200
200
205
209
203
187
183
196
209
214
215
205
187
180
193
202
185
160
203
213
221
217
207
200
203
213
216
209
204
212
217
208
198
199
207
211
212
210
211
217
207
187
187
204
210
206
199
197
198
204
207
210
211
210
206
189
185
195
205
209
216
211
192
186
196
199
177
155
190
210
225
213
195
194
206
215
214
209
205
205
207
213
218
214
208
212
218
211
199
194
192
192
206
218
213
206
200
198
197
199
208
216
219
216
206
194
196
203
197
189
201
209
201
196
198
191
174
162
187
206
217
206
198
207
216
216
216
215
206
200
204
219
230
224
213
213
218
212
192
175
176
195
219
226
213
203
203
201
198
199
206
216
222
216
200
192
202
212
195
177
183
197
198
199
199
188
176
176
190
200
202
201
213
225
220
212
219
221
208
202
209
220
223
220
213
212
212
207
192
177
179
198
217
216
205
200
202
204
204
204
204
211
215
209
192
186
200
214
206
183
173
178
186
194
199
192
187
187
188
193
193
200
219
227
212
206
221
223
208
207
215
212
208
207
207
202
196
197
197
197
202
205
201
198
197
198
201
204
204
198
197
202
204
199
187
183
194
211
211
192
170
165
175
190
199
198
193
188
188
198
201
205
210
204
195
204
223
223
210
213
218
205
195
197
195
184
180
188
205
222
227
212
190
182
190
197
197
198
196
185
184
194
201
202
197
191
191
201
205
192
170
163
173
189
195
193
191
187
193
210
218
213
197
181
185
205
222
219
212
216
214
202
199
196
184
174
178
189
205
227
233
214
190
184
191
193
193
192
185
173
176
191
204
211
209
199
188
187
190
182
170
169
183
192
187
180
186
194
199
217
228
219
193
176
184
201
208
208
211
214
211
208
211
206
187
178
191
198
201
212
221
212
200
194
191
185
184
185
184
179
184
196
204
212
213
197
179
175
174
170
167
178
194
196
180
171
187
208
199
209
220
218
200
186
190
196
192
195
208
213
209
212
221
217
198
193
206
208
197
197
205
207
208
202
188
176
175
181
191
201
205
201
196
202
206
191
169
167
173
167
166
182
201
202
179
171
195
219
194
196
208
216
209
196
196
198
189
191
205
211
207
209
220
219
206
203
212
213
202
193
193
199
206
201
185
174
173
182
199
217
223
205
185
189
200
189
166
165
175
173
169
182
204
206
186
180
198
212
192
193
208
222
214
198
200
211
204
199
207
213
208
205
210
214
206
200
208
216
209
195
188
191
196
193
182
179
183
189
200
215
221
204
183
185
198
193
172
166
176
180
175
180
197
201
189
184
191
191
198
200
216
228
215
193
199
220
221
207
204
215
217
209
206
204
201
198
203
216
215
198
183
185
192
187
182
187
197
197
194
195
203
201
190
190
199
200
181
169
175
183
180
177
182
185
185
182
180
171
203
204
213
227
217
191
190
215
222
205
193
210
229
226
208
200
200
198
201
211
213
196
181
184
192
189
183
191
205
206
189
177
181
193
195
195
197
199
191
174
171
177
181
176
172
171
172
176
176
168
204
194
195
215
218
195
184
200
211
194
175
194
229
235
214
201
203
202
199
202
202
193
180
184
196
195
187
192
207
208
187
168
168
182
191
192
194
197
196
182
170
170
177
184
177
162
157
170
180
174
198
181
180
204
219
200
177
186
204
194
168
177
214
228
214
201
201
201
192
190
192
190
183
186
200
204
194
192
202
206
190
170
164
172
183
189
192
192
190
184
172
165
176
193
191
162
148
168
188
184
193
179
183
206
219
200
173
182
210
206
175
169
196
211
204
193
195
199
191
183
187
190
188
193
203
207
201
194
194
198
192
179
172
173
179
187
188
181
177
178
173
163
173
195
195
165
150
171
193
187
198
196
203
214
216
195
176
187
218
219
190
177
189
196
188
182
190
199
195
186
184
189
196
199
200
201
201
195
190
193
194
189
182
181
183
184
180
171
169
174
172
163
167
185
190
171
158
174
190
185
209
215
216
218
215
198
184
195
218
219
197
186
192
191
180
178
190
202
201
188
185
192
205
205
192
187
193
193
189
190
196
194
191
190
187
180
175
173
175
176
173
163
159
170
182
181
171
174
183
184
213
218
213
212
213
206
195
199
212
211
196
192
195
193
186
186
195
204
202
192
185
193
206
207
187
175
183
193
194
194
198
196
196
194
187
180
180
186
188
186
181
170
156
159
179
188
176
167
173
184
201
203
199
201
212
217
209
203
208
208
198
191
193
201
203
201
200
200
200
193
184
187
203
207
189
175
184
197
199
200
200
198
197
194
184
182
191
201
198
196
194
184
164
160
178
189
173
157
164
183
183
187
188
192
210
225
220
209
208
210
198
187
194
211
219
211
201
200
203
194
183
184
202
211
197
185
193
199
198
198
206
205
202
193
183
185
195
203
202
202
204
196
176
167
177
181
167
155
163
182
179
185
187
189
206
224
223
211
210
207
192
185
201
221
222
207
198
205
207
195
184
188
207
215
204
196
198
196
189
195
209
211
204
195
188
187
187
195
202
208
208
200
185
176
174
172
166
162
168
180
189
196
195
191
202
214
215
211
208
197
181
184
208
219
207
192
195
210
212
200
191
197
211
216
207
198
194
185
180
193
209
211
201
198
197
187
178
185
202
208
202
197
193
184
173
170
172
173
173
177
200
204
202
197
199
200
202
205
206
191
176
184
204
206
190
182
191
207
213
206
200
199
204
209
207
196
181
173
181
197
202
197
192
199
205
191
173
180
196
197
191
194
197
188
175
174
179
174
167
176
199
201
201
202
198
189
188
199
202
192
182
188
196
192
186
187
193
200
208
210
205
193
190
199
206
195
175
173
190
200
193
182
184
200
207
192
174
175
181
181
182
195
202
187
172
176
182
168
159
173
190
194
199
203
200
190
189
197
199
195
193
192
189
183
189
200
199
192
197
208
204
186
177
190
206
201
184
184
199
200
185
175
185
203
208
195
177
173
172
174
182
198
201
182
169
175
181
166
158
173
189
196
198
200
201
201
202
200
195
193
197
198
189
181
189
203
202
188
187
199
199
184
176
187
206
209
201
198
199
192
181
180
192
206
209
198
183
177
178
183
188
195
194
181
171
179
184
177
169
177
199
204
199
195
201
209
211
201
188
185
193
201
194
181
183
198
198
186
180
189
195
190
184
190
204
212
212
204
194
184
182
187
195
203
205
200
188
184
190
196
192
188
185
183
181
188
196
195
190
185
209
211
195
188
197
205
205
196
185
181
187
195
194
182
181
192
194
187
180
182
190
194
195
195
196
205
210
203
186
180
187
193
192
192
198
199
190
189
195
198
189
181
182
189
191
193
203
208
203
195
208
203
186
183
192
194
191
185
184
183
184
186
187
187
190
194
193
191
189
184
181
188
200
199
190
191
203
200
181
179
194
199
188
182
190
194
185
185
192
190
176
173
183
193
191
188
196
203
203
196
199
190
181
185
191
187
179
178
180
183
182
179
181
192
203
202
196
198
200
189
175
183
201
202
184
184
200
197
179
181
201
204
188
181
190
190
180
181
190
183
167
168
187
196
185
176
185
194
192
186
191
183
182
189
191
186
182
180
179
181
181
178
181
195
208
204
195
200
209
196
177
182
201
201
187
188
200
193
175
179
202
205
191
188
197
195
182
181
186
179
167
174
194
197
181
174
185
192
184
177
194
190
191
192
187
185
186
187
185
183
181
181
186
196
204
197
186
191
206
204
190
190
199
198
193
199
202
185
168
178
198
200
192
194
204
203
191
183
182
175
174
184
196
192
181
185
196
194
184
182
203
201
199
193
183
177
182
192
194
187
185
185
190
196
199
190
176
178
199
209
204
200
194
192
200
212
203
180
170
184
196
192
188
196
205
205
195
184
174
172
179
190
190
183
184
197
199
188
185
195
207
206
203
194
178
166
174
192
197
191
186
186
190
195
197
189
176
174
190
207
211
203
187
183
204
220
205
181
180
197
201
187
184
194
201
199
194
185
174
172
179
184
180
177
185
196
188
173
180
202
201
199
200
198
181
167
175
193
196
190
187
186
187
189
192
191
184
183
187
197
204
197
182
181
206
222
203
181
189
209
208
187
181
193
198
191
187
186
182
178
177
180
178
178
188
188
173
165
176
195
189
186
195
200
188
176
184
197
193
183
182
182
182
183
189
193
196
191
186
189
195
190
177
183
207
219
201
182
191
210
207
186
180
191
195
187
182
191
197
186
178
178
180
187
193
184
173
174
181
180
188
189
194
195
198
214
226
214
185
177
199
219
217
207
206
205
194
192
205
215
219
221
220
212
208
213
211
199
192
205
228
233
217
200
205
229
242
228
211
216
225
218
204
200
208
219
218
214
215
216
199
212
213
203
200
217
229
216
195
197
216
226
210
196
205
216
211
203
208
210
211
220
222
207
193
196
205
199
187
196
218
227
221
208
206
223
235
224
208
213
223
215
201
203
217
220
209
201
208
210
213
232
229
210
206
220
227
215
208
217
231
229
206
191
208
229
229
220
215
209
206
213
214
201
189
194
209
210
203
203
213
223
233
225
207
207
215
212
206
218
228
217
203
206
218
219
205
202
206
203
223
241
230
207
205
220
221
207
210
224
232
226
208
198
210
227
231
224
218
213
208
205
203
202
204
212
220
228
227
217
210
220
241
239
210
194
197
203
211
227
232
218
205
205
211
211
206
205
204
197
229
241
218
194
198
218
216
203
205
218
221
217
211
209
213
214
215
211
211
218
217
205
199
211
227
228
222
229
237
225
208
215
237
237
211
191
193
206
219
230
228
214
203
200
199
203
207
207
201
193
232
237
209
184
192
215
219
206
204
212
213
209
210
215
212
204
199
197
203
219
223
210
204
220
234
223
206
212
226
218
206
210
224
224
210
199
202
215
224
222
212
201
197
193
194
202
210
207
199
193
227
229
208
187
194
215
223
213
206
210
210
205
206
215
215
204
197
199
203
216
218
209
208
220
222
203
185
190
206
208
205
207
209
210
210
211
214
219
217
208
193
189
193
195
196
204
211
206
195
191
208
212
208
199
200
209
219
213
205
206
209
205
205
216
216
205
202
207
210
212
207
202
206
214
208
191
176
180
194
204
207
205
199
201
212
219
216
212
207
197
185
185
194
201
202
201
201
200
195
191
189
194
208
210
201
198
206
206
200
196
202
204
207
215
214
205
202
208
214
212
201
194
198
207
206
197
188
189
196
208
210
203
191
195
212
219
210
203
201
200
190
185
192
206
207
192
180
184
194
200
186
192
204
208
198
191
198
206
200
193
197
203
207
209
206
201
198
203
210
214
206
194
192
200
209
207
205
204
206
213
214
200
184
185
204
215
208
201
208
213
202
184
185
203
208
184
162
171
195
214
204
206
200
201
203
202
205
215
211
202
200
205
206
199
196
199
201
201
205
217
218
203
192
195
205
211
214
215
216
216
215
200
182
176
188
205
209
207
214
222
212
186
178
193
200
182
163
173
203
228
226
215
195
200
216
220
220
223
223
214
208
210
207
190
188
203
210
207
209
221
227
213
196
192
200
206
211
215
215
214
212
205
191
180
182
196
205
207
211
219
217
198
180
180
186
184
183
194
212
226
229
209
193
206
226
227
220
218
217
212
213
217
208
189
185
202
214
215
216
225
228
214
197
190
201
209
209
209
213
212
209
205
201
194
190
194
200
199
198
206
215
211
195
180
177
189
205
216
213
210
214
197
193
206
216
212
206
204
198
200
211
218
212
197
194
200
207
214
220
224
219
205
188
188
209
217
207
201
209
213
206
198
201
208
208
204
199
195
193
198
207
215
209
191
182
196
220
222
204
191
199
190
194
201
201
197
194
188
182
192
211
216
211
212
209
199
198
209
218
217
207
193
183
188
211
222
209
199
207
216
206
192
194
212
224
218
206
202
201
201
202
208
210
201
194
206
220
211
189
184
193
190
191
194
203
209
200
183
180
198
212
210
213
225
221
201
197
208
213
208
199
192
186
190
208
218
208
200
207
216
208
191
190
208
224
222
212
210
211
209
205
202
200
199
200
212
215
199
183
188
194
194
190
197
224
240
217
187
188
210
214
206
213
224
218
202
201
209
209
202
202
203
200
196
199
206
206
201
203
210
209
199
195
201
207
209
209
211
212
215
216
206
187
181
199
214
209
195
187
194
196
200
195
207
240
254
225
194
197
213
212
207
207
210
207
201
202
202
201
204
215
217
211
199
194
198
202
200
195
201
205
205
205
199
188
188
203
211
209
212
221
209
176
165
192
211
204
196
192
195
197
208
212
217
230
228
208
193
202
211
209
206
203
197
195
197
195
188
190
207
224
228
220
204
194
195
201
200
191
193
196
201
207
200
184
185
203
212
205
205
214
203
170
160
188
206
198
190
191
193
200
219
230
225
209
188
179
186
200
209
210
205
196
192
198
200
188
178
189
209
223
229
225
212
198
194
199
200
197
191
186
189
200
206
198
200
212
215
204
199
201
190
167
165
188
203
194
185
188
197
202
223
233
223
197
171
162
173
193
208
209
200
193
198
211
209
191
182
193
206
212
222
230
224
206
191
195
203
205
196
184
181
196
210
216
218
218
213
200
194
189
180
171
173
188
199
193
186
189
204
202
211
213
211
202
184
170
172
188
205
206
195
194
211
226
218
201
196
203
206
207
218
232
229
210
193
191
201
205
200
191
191
199
210
220
223
218
207
195
192
190
185
180
180
187
197
197
193
196
209
199
194
188
197
208
202
191
188
197
204
199
191
200
219
229
220
207
204
208
210
212
219
223
217
203
196
196
197
195
196
200
209
210
208
210
214
215
208
196
192
193
194
191
184
187
198
202
201
199
203
200
187
180
192
206
206
207
214
216
208
197
197
208
220
221
213
204
202
205
212
217
217
208
194
189
199
206
198
184
185
203
219
220
206
196
200
213
215
204
193
194
200
197
187
189
201
204
200
194
193
201
192
187
195
202
201
210
227
230
214
201
205
216
216
210
203
200
196
197
205
215
215
200
180
179
197
209
197
177
177
197
215
218
205
189
189
207
220
210
191
191
200
198
190
192
203
203
192
184
184
200
195
194
200
205
200
203
219
227
216
206
214
221
213
202
200
202
200
195
195
203
211
201
182
177
193
205
194
176
177
191
202
206
200
185
181
197
214
208
189
187
195
195
192
196
203
196
187
183
183
197
193
189
199
209
206
198
203
212
211
206
215
225
214
200
199
207
211
206
195
194
204
203
192
186
194
200
190
180
184
191
191
192
191
181
178
190
204
202
190
189
195
197
198
198
197
190
188
187
184
190
184
181
192
210
210
196
193
203
204
201
212
226
217
202
201
209
221
220
206
196
197
198
197
199
205
204
193
185
194
196
187
178
178
179
183
190
195
195
194
199
201
203
201
195
188
187
195
199
188
189
181
179
187
202
207
200
196
204
202
196
209
224
219
205
200
206
221
230
220
202
191
192
199
209
217
214
199
190
197
203
190
174
171
181
192
194
190
192
204
211
209
203
199
188
182
190
203
203
190
201
193
187
188
196
202
205
207
210
203
195
209
218
208
199
200
203
215
226
224
206
188
187
200
209
217
217
207
197
203
209
194
174
172
189
202
199
190
196
211
216
207
195
188
182
185
196
204
200
191
220
209
197
197
203
205
211
217
215
200
195
206
208
193
187
199
207
210
213
215
206
191
189
197
200
201
207
207
206
213
213
193
175
178
194
204
200
198
202
211
210
198
183
175
180
191
199
199
193
193
225
213
201
206
212
210
212
218
215
199
192
202
198
179
178
197
212
207
203
203
202
192
191
196
193
187
195
206
213
221
213
191
178
182
192
199
204
205
205
203
202
194
177
169
182
198
197
186
185
197
208
200
197
205
213
209
207
215
215
202
192
193
192
180
182
198
209
205
198
196
195
191
194
198
191
185
196
207
214
217
207
187
183
186
185
192
205
211
202
194
200
198
180
170
184
199
191
174
180
201
182
183
186
195
204
203
201
208
216
206
189
186
195
197
194
196
200
202
199
193
189
193
202
205
195
193
204
212
206
200
195
187
189
190
188
189
202
204
195
192
201
201
186
177
187
196
187
173
178
201
173
176
179
184
194
198
197
205
215
205
181
180
204
216
206
192
190
199
199
191
190
200
215
212
197
196
211
213
195
184
183
187
194
200
199
197
194
193
195
198
199
195
189
185
189
189
184
177
181
196
182
184
181
183
193
197
195
202
211
198
176
184
213
222
203
185
186
198
201
196
197
207
217
212
195
193
207
209
191
179
183
190
194
205
216
210
191
186
197
200
192
186
189
194
192
188
184
183
183
193
195
191
187
191
197
197
193
200
206
194
180
192
213
211
194
185
189
197
203
208
209
207
206
205
198
195
200
203
198
191
190
191
189
199
221
219
192
183
193
194
184
182
193
200
196
186
183
181
185
192
195
187
187
197
200
194
192
198
200
191
189
198
203
194
190
196
197
195
201
216
218
202
192
199
204
201
196
201
206
201
195
191
185
188
212
216
194
180
182
183
184
191
202
202
193
183
177
176
183
194
188
178
182
195
197
192
195
201
197
190
191
197
191
184
193
209
206
192
194
211
215
199
187
198
210
206
194
198
206
202
195
192
185
183
200
209
194
181
181
188
197
204
204
199
191
181
174
173
184
192
189
181
183
192
194
196
204
204
190
180
186
195
189
183
195
212
206
188
184
198
206
198
192
200
208
203
191
190
192
191
195
198
191
186
197
206
198
190
196
208
212
206
200
198
195
186
174
176
185
188
199
195
193
194
195
201
208
201
180
169
181
195
194
189
195
203
196
180
176
188
201
203
201
200
199
194
187
179
176
180
195
204
197
191
202
209
204
204
216
225
217
200
192
198
203
194
180
181
190
188
206
204
199
198
197
198
198
189
174
171
185
196
196
191
195
197
184
171
174
188
198
204
206
200
192
189
187
174
163
174
197
207
198
193
203
209
209
210
221
220
208
191
186
197
207
198
184
183
191
191
197
196
196
197
197
190
183
177
175
184
198
197
188
190
201
200
182
172
181
191
192
198
205
201
193
193
194
181
167
174
196
201
193
190
198
199
198
206
216
207
191
184
186
194
200
198
186
179
184
191
182
181
187
194
194
189
180
174
179
199
211
197
177
182
205
210
190
181
190
191
183
190
203
205
198
198
204
194
177
180
193
194
188
189
190
184
182
198
211
200
183
183
188
189
190
194
193
181
176
185
178
177
184
189
195
200
192
178
181
201
212
194
171
176
203
215
202
193
197
189
178
187
205
206
199
200
207
197
183
186
195
192
189
192
192
179
176
194
210
201
189
191
195
187
183
194
203
191
176
180
187
190
191
190
197
207
200
182
179
194
201
190
175
177
198
211
202
194
195
190
184
195
206
202
197
200
199
187
180
191
202
197
192
197
198
187
183
195
207
202
196
197
197
184
178
195
212
202
185
185
200
205
202
194
196
203
196
184
181
186
188
186
184
186
197
201
193
186
189
193
196
203
203
193
194
198
189
174
178
197
210
204
197
198
200
197
194
196
197
195
194
193
191
179
174
191
206
198
191
198
202
202
200
195
191
188
187
188
188
184
179
182
190
193
196
193
184
179
185
194
203
204
194
186
193
200
187
173
183
205
212
205
198
197
198
198
198
195
190
185
181
179
179
174
174
183
188
181
185
200
188
184
190
193
184
177
185
199
199
187
180
184
189
189
188
188
189
186
186
191
195
193
185
187
200
203
190
185
199
212
211
202
196
194
193
193
195
194
187
177
173
173
178
180
179
178
175
173
179
190
174
167
181
190
180
175
194
213
206
183
177
184
185
179
177
188
201
202
192
188
185
181
184
198
210
207
197
198
209
214
207
195
192
191
190
189
192
191
184
175
174
181
186
188
187
182
180
185
186
179
199
197
197
200
209
220
220
209
200
204
210
210
207
208
209
202
192
190
196
205
207
209
216
223
219
207
197
194
206
223
220
199
190
209
233
241
233
222
215
214
221
223
224
220
223
232
234
228
218
212
204
202
206
205
207
214
212
203
202
210
217
217
212
205
211
217
215
208
199
196
202
215
225
221
206
200
198
196
199
212
219
210
203
211
222
229
227
217
215
225
227
220
215
221
231
232
222
210
207
211
208
214
218
210
206
212
213
206
207
216
224
225
212
201
208
226
234
223
203
190
196
213
221
213
203
204
210
206
202
206
213
220
226
223
210
203
203
203
212
228
229
214
209
221
231
223
210
204
206
206
214
227
225
206
203
215
220
209
203
213
225
225
211
198
197
213
228
224
205
193
198
210
213
207
209
217
220
219
214
208
207
221
241
235
204
181
183
194
207
225
228
217
213
220
221
208
200
209
213
203
224
239
223
194
196
219
226
210
198
203
213
214
208
198
192
196
208
210
200
202
213
218
210
208
218
220
217
222
229
218
204
216
238
232
196
175
186
201
209
218
225
224
217
214
209
197
197
216
222
203
237
247
218
187
195
224
231
210
195
199
203
203
203
202
198
193
197
196
192
207
227
227
213
209
216
212
201
215
236
227
204
204
219
213
189
185
206
224
218
212
218
223
213
204
200
197
203
219
226
206
237
242
218
195
205
228
229
211
198
204
208
203
202
208
209
203
201
192
185
201
224
227
214
209
208
198
190
209
232
227
203
195
201
197
191
198
221
233
220
206
210
216
207
198
200
207
209
217
218
206
221
226
220
214
214
221
220
206
197
206
219
219
213
212
212
208
203
191
184
197
216
218
208
202
199
195
195
209
224
220
207
197
197
198
201
210
216
217
208
203
208
210
203
196
202
206
207
206
201
199
202
211
226
227
213
203
205
202
194
202
224
236
227
212
201
196
193
190
191
203
211
209
203
198
196
202
210
216
217
216
213
208
204
204
212
214
203
193
193
202
210
210
203
201
204
202
194
187
188
194
199
211
229
225
200
183
193
203
198
199
222
241
232
207
188
182
183
190
204
217
218
211
202
195
194
204
221
226
218
215
220
220
209
202
207
209
197
186
190
206
216
209
200
205
211
202
183
175
182
200
210
220
223
214
194
181
191
209
214
212
220
230
223
202
187
186
189
197
214
227
226
218
208
199
193
203
222
231
222
214
218
221
211
195
189
195
199
200
204
214
218
205
194
201
214
209
188
179
192
212
220
218
208
206
206
199
201
214
225
227
222
215
203
194
195
202
204
210
221
228
225
217
211
207
203
205
216
225
221
208
207
215
214
196
176
181
200
214
216
215
215
206
191
192
209
218
208
198
200
215
213
198
189
205
224
221
211
211
219
227
223
207
191
192
203
210
212
216
221
222
214
206
205
214
224
220
212
211
213
205
197
207
216
204
182
177
194
211
213
208
212
215
202
191
199
218
223
211
201
205
197
179
178
202
223
221
211
200
199
210
219
210
197
198
203
201
202
209
216
214
201
192
194
213
235
231
206
195
204
210
205
205
209
208
196
184
189
202
206
202
209
223
221
200
192
211
227
216
194
193
188
176
182
200
207
206
204
194
183
192
213
218
213
212
202
185
186
202
210
202
191
189
195
207
224
223
201
186
201
222
223
207
196
202
207
198
192
199
205
201
207
226
231
213
194
203
218
209
190
192
190
189
197
202
202
202
202
194
184
194
213
221
224
224
202
178
184
205
209
193
188
199
207
204
205
207
198
189
200
227
233
211
190
194
207
206
200
202
208
206
208
223
227
216
205
205
209
203
194
200
197
202
208
212
217
217
208
198
198
209
217
219
222
221
202
185
197
214
210
195
196
210
217
207
197
198
202
196
198
217
229
217
200
194
198
202
204
209
210
208
213
218
215
211
214
212
203
198
202
207
204
207
211
220
231
230
213
202
205
216
217
213
211
208
201
201
212
218
214
210
213
213
212
208
206
207
208
202
195
201
215
222
218
203
191
192
205
212
207
207
215
215
202
201
217
218
200
195
202
205
206
209
212
221
228
222
208
199
202
212
215
209
200
195
199
211
215
212
212
223
225
212
203
208
216
217
215
209
200
196
205
224
228
210
190
191
206
214
208
206
213
212
195
196
214
218
202
195
198
201
205
216
219
218
213
204
196
192
196
208
215
208
195
193
204
212
208
202
209
223
223
208
202
211
217
212
212
217
217
206
203
214
219
208
199
201
210
212
209
207
210
208
197
195
206
214
209
197
194
197
209
222
223
215
207
198
187
183
194
211
216
204
196
203
212
207
197
195
201
206
206
208
217
217
205
192
200
223
232
218
203
200
199
202
207
212
211
209
209
209
209
207
204
195
196
208
216
210
195
194
215
221
213
209
213
207
191
184
199
218
215
198
199
216
218
202
193
198
197
191
193
212
229
220
190
174
192
222
233
221
204
194
188
193
211
216
207
204
209
210
211
210
207
194
185
197
218
218
200
190
218
211
196
199
215
216
197
191
207
220
210
196
206
225
219
199
197
203
196
189
196
214
225
209
183
179
199
218
218
209
205
198
189
190
205
209
203
205
212
212
211
210
207
191
178
187
209
215
199
189
216
202
186
187
204
209
201
200
212
218
208
201
211
221
215
204
205
204
193
192
204
213
207
189
183
200
218
214
197
192
201
206
198
189
192
195
197
205
213
212
209
206
202
190
181
188
199
200
192
191
206
200
187
181
189
201
203
205
212
214
212
209
207
205
205
211
212
201
187
189
206
212
197
180
186
212
228
207
180
176
194
207
204
191
181
180
188
200
207
206
206
206
199
188
188
195
195
189
189
198
200
206
199
187
188
200
207
206
208
216
218
215
196
182
193
214
215
198
183
184
200
211
203
186
186
207
220
199
170
170
190
202
201
191
177
171
179
189
192
194
204
211
200
187
192
203
197
187
192
207
198
214
210
196
195
210
217
211
208
214
223
219
194
173
186
211
212
199
192
192
198
211
212
195
184
193
204
192
171
174
190
194
195
192
180
172
177
185
184
186
204
217
204
186
188
202
202
194
202
213
200
215
214
199
198
217
228
221
210
210
219
220
203
181
189
206
205
203
211
212
207
207
211
201
187
188
201
196
183
187
197
192
188
188
187
185
187
191
190
192
208
221
209
187
180
192
201
204
210
214
201
207
205
192
193
214
231
226
209
202
208
219
213
197
199
205
200
203
223
230
215
201
201
202
195
198
212
213
199
200
203
193
181
184
197
203
201
201
202
207
215
221
212
190
178
182
196
204
208
210
204
197
190
183
189
209
226
222
204
191
196
214
214
204
206
211
204
204
221
232
216
193
191
201
206
211
222
224
212
211
211
196
178
181
205
218
209
203
208
217
218
217
211
197
183
180
189
199
202
204
209
193
180
183
197
211
219
212
194
181
189
204
207
199
206
217
213
202
206
217
214
194
189
200
209
213
219
220
214
214
215
200
180
184
208
222
210
198
203
213
213
211
208
202
188
181
187
196
199
200
213
194
184
194
206
209
210
205
188
177
186
197
196
189
199
216
217
201
191
201
207
198
190
197
206
209
208
206
206
209
211
202
192
192
205
215
209
192
189
197
206
208
207
201
191
186
190
195
200
200
209
194
192
202
205
199
199
201
192
183
186
193
191
186
191
205
210
199
186
189
200
200
195
196
202
206
204
198
195
196
199
200
199
198
199
207
208
193
178
183
199
206
203
195
191
193
194
195
198
199
197
189
193
198
195
186
189
202
204
195
188
188
190
191
191
193
196
194
190
188
193
199
201
198
200
205
209
205
191
179
178
188
200
202
199
202
205
194
180
182
196
202
197
190
190
199
199
192
189
194
194
186
187
187
184
180
189
206
214
206
190
181
186
195
195
189
187
190
191
190
188
198
207
205
196
197
211
213
195
171
164
176
196
206
205
203
200
193
192
193
194
191
189
189
193
200
200
189
177
182
197
185
182
185
187
187
193
206
215
210
195
185
186
192
196
193
187
188
192
196
193
197
206
205
192
189
207
217
203
177
168
178
192
203
209
207
196
193
199
199
189
181
186
195
195
196
196
185
172
174
199
184
183
190
193
195
198
202
209
210
205
196
187
185
193
199
193
184
187
202
207
200
199
198
190
187
200
215
208
190
186
192
193
194
206
209
197
194
199
196
184
178
189
199
195
191
191
188
178
176
193
180
185
195
197
197
198
201
202
205
208
204
188
179
189
200
193
179
182
204
215
206
195
196
195
192
196
206
209
202
202
206
193
182
193
207
203
194
194
193
187
185
195
200
190
182
186
192
190
182
184
175
186
195
192
190
198
205
201
200
204
203
191
184
188
193
190
180
182
198
212
209
201
199
199
196
193
201
206
205
208
211
194
174
181
201
206
199
196
195
193
192
197
202
191
178
181
194
199
187
184
180
193
198
188
184
199
211
203
190
193
198
198
197
190
187
187
187
188
192
201
207
208
203
197
191
188
194
201
201
206
210
198
178
180
198
211
211
205
202
196
191
198
206
200
181
173
187
194
183
190
191
206
209
195
185
196
209
199
184
186
197
206
205
195
187
189
196
196
192
195
204
208
201
191
183
182
189
194
195
202
210
205
192
190
202
214
216
211
202
194
190
197
209
205
183
166
175
187
182
193
196
211
216
201
185
188
198
192
184
190
198
202
203
201
195
193
196
200
198
196
197
199
194
188
185
186
187
188
189
197
208
213
207
201
202
211
214
205
194
193
196
198
202
201
185
166
166
178
182
186
187
203
211
201
186
180
183
187
195
204
199
189
191
203
205
196
191
198
202
197
188
187
188
191
194
196
195
188
186
191
200
209
209
200
197
202
205
196
188
194
204
197
189
189
187
173
164
171
183
180
180
191
197
196
191
182
175
184
210
221
199
171
175
200
210
197
188
195
198
189
181
181
187
197
204
207
203
194
187
184
189
199
201
193
184
186
194
194
193
201
209
196
179
181
189
183
170
170
183
184
185
189
189
195
202
188
170
182
215
225
197
166
167
194
208
198
191
193
188
178
180
189
193
198
202
204
201
197
190
184
184
189
192
188
180
180
191
198
200
207
208
197
184
184
192
190
183
180
187
196
202
197
192
202
208
190
169
181
208
214
194
176
175
190
203
201
197
190
176
171
187
202
198
194
194
194
190
190
189
191
190
188
186
185
184
185
192
200
202
202
201
196
193
190
189
191
194
195
193
206
209
201
197
208
211
190
174
184
196
192
188
189
190
193
199
201
196
185
170
171
195
209
200
188
185
184
181
183
188
196
199
192
184
185
192
196
195
196
198
195
190
190
190
186
181
185
196
202
197
201
196
192
195
204
205
195
191
197
190
176
179
195
199
197
197
197
193
182
169
173
193
205
197
185
180
180
182
185
186
193
199
196
182
181
194
202
199
193
192
187
180
181
182
175
174
182
189
190
187
185
172
175
187
198
201
207
214
211
191
173
176
190
195
195
196
197
194
183
172
170
182
195
197
187
178
183
196
199
188
185
196
196
184
179
191
204
202
193
189
185
181
180
178
171
177
187
185
176
174
177
161
166
180
187
197
214
224
212
191
180
181
182
182
189
199
202
198
189
177
167
172
193
206
194
177
184
206
210
190
177
187
196
190
184
191
199
196
189
189
193
191
188
181
176
185
196
189
177
172
232
221
211
209
215
213
198
191
206
225
227
220
217
216
206
196
202
211
213
213
210
204
211
222
219
203
197
210
228
233
208
181
184
212
230
221
211
220
225
209
199
211
227
230
229
230
231
227
220
211
228
211
202
204
208
204
189
189
206
218
216
213
215
215
211
213
219
217
208
207
210
209
216
223
218
207
204
212
223
226
219
204
196
205
220
223
215
219
226
223
214
215
223
232
230
227
225
220
212
212
217
199
195
199
202
203
197
198
207
214
211
210
213
213
213
219
225
220
205
200
206
213
221
223
219
215
212
211
207
211
220
223
215
209
212
215
210
210
216
221
218
214
220
225
222
215
214
211
206
208
205
197
198
197
200
207
212
210
209
210
210
212
213
211
207
206
211
212
206
203
210
221
224
219
217
218
217
207
197
200
213
225
223
215
210
208
205
199
199
206
211
215
218
219
212
203
203
207
202
200
203
207
207
199
198
210
222
218
208
202
204
212
218
216
203
191
194
204
208
214
225
233
226
214
211
215
213
205
203
204
207
212
219
216
207
206
210
206
196
192
203
216
221
218
208
197
196
204
204
196
211
220
218
206
201
211
219
217
206
199
201
210
220
220
205
193
196
204
209
220
235
241
228
212
209
210
210
214
219
215
202
197
205
206
200
204
220
226
212
194
199
215
221
217
211
201
198
207
212
200
214
222
224
217
212
211
212
210
205
204
208
214
220
220
214
211
213
211
204
210
227
235
225
214
209
208
213
228
234
220
194
183
192
198
196
202
222
236
225
205
202
212
214
214
212
206
205
213
216
206
213
214
222
226
220
211
208
205
204
209
221
226
222
216
219
222
221
208
198
199
211
220
220
216
213
213
222
235
237
218
194
185
192
199
202
206
211
220
219
216
214
212
210
204
204
207
211
214
211
205
209
206
221
229
218
206
205
204
200
206
226
236
224
208
207
213
208
197
196
200
204
208
212
212
210
212
224
231
227
214
203
198
200
206
210
209
198
192
199
215
225
220
206
196
197
204
209
210
206
202
213
212
223
222
204
193
200
207
201
200
217
234
228
207
198
196
189
190
203
213
212
209
209
203
197
203
219
223
215
213
218
216
207
206
210
212
197
182
186
209
225
220
205
199
202
205
205
205
207
203
220
223
226
215
193
182
191
208
211
204
204
217
223
212
199
191
185
194
213
224
221
214
206
195
186
196
213
217
207
207
219
223
213
203
203
208
209
199
198
207
215
211
203
206
214
214
206
207
211
208
217
224
222
212
197
186
188
205
220
214
197
194
206
214
209
197
194
205
219
223
216
210
205
200
195
200
211
214
203
195
201
217
220
209
198
203
217
223
220
213
204
200
203
211
220
222
216
211
207
206
200
207
209
212
212
205
199
205
221
221
199
182
193
213
217
205
201
213
220
213
201
196
202
209
214
215
213
209
201
185
186
208
225
219
204
198
211
229
230
216
201
199
210
218
221
224
223
210
197
196
184
188
196
208
218
219
213
211
212
213
205
194
200
217
217
203
202
214
217
204
187
185
197
212
222
221
210
203
200
195
195
209
220
221
210
195
194
212
225
219
205
206
220
222
216
219
222
208
189
190
179
184
197
205
210
214
222
219
205
202
209
215
221
224
211
196
199
215
216
196
180
185
199
206
205
208
206
200
202
215
222
215
208
210
212
197
183
194
216
218
207
209
222
225
216
214
215
207
195
197
185
194
207
210
202
202
217
224
210
201
213
230
237
227
204
190
201
220
216
192
178
192
206
198
185
190
203
204
206
227
238
220
197
200
213
204
184
189
209
215
206
207
217
223
221
214
209
208
207
211
195
202
215
217
205
197
208
222
219
212
216
227
230
218
198
191
206
222
216
194
183
196
210
201
183
188
207
212
209
223
234
219
200
204
218
214
197
196
206
207
202
201
208
219
223
215
205
206
215
217
202
202
211
214
209
198
201
214
221
219
216
213
210
203
196
201
213
221
215
202
194
193
202
207
206
207
214
214
210
214
221
220
214
215
223
222
210
204
205
202
201
201
205
215
223
217
203
202
210
214
201
201
203
204
203
202
202
209
212
216
212
204
196
197
203
211
215
216
214
212
203
188
191
211
226
226
219
217
216
211
213
221
221
218
220
221
215
210
207
205
206
209
213
219
221
218
206
198
201
207
194
204
206
199
198
205
209
208
206
211
211
200
194
204
214
212
209
210
214
213
199
185
190
210
226
222
215
218
222
214
211
217
215
207
208
213
211
211
210
212
214
222
226
225
222
219
213
203
201
203
194
213
215
206
203
208
213
211
212
214
210
196
199
214
215
200
195
208
211
197
184
187
204
212
206
198
201
215
221
212
207
205
200
194
198
206
206
205
210
217
223
227
230
229
221
219
218
215
208
206
200
213
217
216
216
215
212
212
220
220
206
192
199
214
205
183
187
210
207
182
172
194
219
214
187
176
191
210
213
203
198
195
190
191
201
208
202
201
208
218
221
223
224
222
217
214
217
219
214
204
207
207
210
217
222
217
202
206
221
222
202
191
203
209
191
174
190
211
204
179
175
197
219
211
184
177
194
208
203
197
195
190
187
196
211
216
205
199
204
212
212
211
212
212
208
206
208
212
208
200
204
200
202
209
214
211
196
194
209
211
198
196
204
202
186
184
203
217
204
191
191
198
205
204
197
199
209
209
200
198
197
191
187
198
217
221
208
197
198
205
204
203
203
204
204
201
200
199
197
196
193
197
199
199
204
207
196
187
193
199
198
199
199
191
191
205
219
216
202
201
204
197
192
198
213
222
221
208
198
201
201
191
186
197
215
218
204
191
189
196
203
204
203
201
201
200
197
193
194
199
187
203
207
198
198
208
206
192
190
196
203
201
187
179
198
224
226
206
195
202
207
201
191
197
212
223
218
200
191
197
202
192
186
197
209
211
198
183
177
187
204
213
207
196
195
199
198
197
202
209
192
217
221
207
201
211
218
209
200
202
210
205
181
171
199
229
220
194
189
200
207
204
197
192
197
204
204
193
186
194
200
193
193
204
206
202
195
188
178
180
200
215
207
189
186
195
198
201
212
221
200
224
232
216
200
208
223
222
210
208
214
210
187
174
195
220
209
187
188
201
205
202
200
191
182
183
194
197
195
201
202
195
200
209
208
199
200
202
194
184
192
206
202
184
179
185
193
198
215
226
199
218
229
215
197
200
216
219
211
205
209
212
197
182
192
208
201
189
194
204
201
197
196
193
181
180
196
211
214
213
207
197
199
208
208
203
205
214
209
190
187
197
199
188
180
180
183
190
206
219
192
204
213
204
196
198
203
203
198
195
199
204
199
192
198
204
201
196
198
202
198
191
194
201
197
194
204
222
230
223
209
198
196
201
206
205
204
209
209
195
188
196
206
205
192
180
175
182
198
209
188
195
196
194
197
203
197
185
179
185
192
195
198
202
208
209
206
199
193
196
199
195
197
207
214
209
204
212
223
218
209
205
202
199
204
205
197
195
195
194
193
201
217
220
202
181
175
183
195
198
195
195
192
192
202
210
198
178
170
182
195
196
197
209
215
214
210
198
186
189
203
207
204
206
215
213
198
193
198
199
204
216
216
207
204
203
195
183
182
192
197
206
221
224
203
183
180
189
199
195
204
201
195
193
199
207
204
187
177
187
203
202
199
207
214
211
208
199
186
188
204
215
209
203
208
209
195
183
181
183
198
219
224
213
203
203
198
187
183
191
202
208
216
215
200
187
186
193
198
194
205
200
197
194
194
201
209
207
198
201
209
204
194
197
205
204
204
203
197
192
200
212
212
202
201
204
199
192
184
180
188
209
219
213
203
203
206
199
192
196
203
205
206
204
197
194
193
192
190
188
204
194
191
190
188
194
213
224
220
215
211
196
179
181
196
205
206
207
209
201
192
200
209
205
196
195
201
207
201
187
183
194
206
206
199
201
208
208
201
200
203
204
204
198
196
197
197
188
176
177
206
193
189
190
189
195
213
227
227
222
212
190
167
170
198
216
211
207
213
209
194
192
202
205
195
187
195
211
215
199
187
190
199
199
196
198
207
208
202
198
199
202
203
197
191
192
196
187
169
167
208
198
196
196
193
199
209
216
216
216
212
191
168
174
206
226
214
198
202
212
206
197
198
202
197
184
185
203
213
206
198
200
203
198
194
198
203
201
198
196
195
198
202
195
181
182
196
195
175
164
205
205
206
199
194
197
203
203
201
203
205
193
179
187
210
217
199
183
188
208
216
208
201
199
199
189
183
192
204
206
207
209
206
195
193
199
201
197
196
197
193
190
197
193
174
174
197
209
190
171
198
210
212
199
186
189
198
201
195
194
196
192
192
202
207
195
180
176
185
202
214
216
208
201
200
197
189
193
203
205
203
206
202
190
188
197
202
193
192
198
190
181
192
195
177
172
197
216
201
179
194
211
218
205
187
182
193
204
204
198
193
193
202
212
199
176
173
188
199
200
204
210
211
204
202
200
197
204
210
203
195
198
199
190
183
190
199
195
190
192
182
174
192
204
189
176
191
210
202
185
196
206
219
215
196
182
187
204
212
206
197
196
207
211
194
177
188
212
215
200
193
199
205
202
197
194
199
214
217
200
186
193
204
197
183
185
195
194
183
180
175
179
199
210
195
179
186
200
198
187
197
198
210
215
204
186
186
200
211
208
199
197
204
204
193
189
208
228
223
201
189
191
196
196
193
192
199
216
218
198
181
192
210
208
189
186
193
191
174
169
178
195
206
201
188
182
190
196
191
187
195
187
195
203
202
194
188
195
205
207
199
194
196
197
194
198
215
225
218
201
190
186
185
186
190
191
198
211
216
198
181
189
207
209
197
195
199
190
170
167
189
209
205
183
172
185
198
196
186
185
195
185
188
191
193
197
194
193
201
209
202
188
185
192
195
194
200
208
207
198
187
179
176
179
188
191
194
205
212
199
181
183
195
201
201
202
201
189
173
175
196
209
195
172
169
187
199
194
187
184
198
198
197
190
193
196
192
187
199
214
205
185
182
191
194
186
184
195
201
191
179
174
177
181
186
188
189
199
207
198
184
180
185
191
197
203
200
187
177
182
194
196
186
179
182
185
185
190
192
187
203
210
209
200
196
194
183
180
197
212
202
188
188
194
194
185
183
194
197
183
168
173
187
191
190
185
184
192
198
192
185
185
183
182
191
200
194
181
176
183
189
184
184
193
195
181
171
185
200
192
205
209
209
205
200
190
178
181
197
201
189
187
196
198
194
193
196
203
198
174
161
174
197
203
195
185
185
190
191
184
185
190
184
177
184
196
191
176
173
185
187
183
184
196
197
176
167
185
201
193
197
193
192
197
199
190
184
192
200
190
175
181
198
200
197
201
207
209
197
174
160
172
198
208
200
188
187
193
189
179
179
187
185
174
178
192
191
178
176
186
191
187
185
188
185
176
178
188
190
183
191
181
178
188
200
201
197
202
202
189
176
179
193
198
200
204
207
206
198
181
166
171
192
206
200
187
187
197
193
176
172
181
183
177
178
190
194
186
183
193
194
188
182
180
177
183
192
188
176
175
195
184
179
189
205
208
201
196
196
195
192
187
188
194
203
205
199
196
197
189
175
173
189
204
197
180
181
196
195
174
164
175
186
186
186
192
195
189
190
199
199
188
183
180
179
191
198
186
173
179
240
239
223
211
207
206
201
195
197
209
218
222
223
216
198
192
212
230
227
219
210
198
197
210
218
212
209
218
224
211
202
209
220
221
219
211
208
220
225
214
205
212
219
218
212
209
212
218
221
212
241
232
212
201
206
209
207
200
200
206
212
219
220
213
199
198
216
230
221
213
205
197
202
215
221
212
211
221
224
214
216
230
228
213
212
215
215
222
227
222
215
219
222
217
209
209
217
220
216
213
227
210
193
192
204
214
212
205
205
211
214
214
214
213
209
208
216
221
215
204
200
205
217
224
221
213
212
215
211
208
223
242
231
209
211
221
221
219
219
218
218
222
220
209
202
209
218
211
202
209
205
189
182
189
204
213
211
209
210
218
218
215
215
218
216
208
205
209
208
202
200
212
227
227
215
207
207
205
197
202
223
238
227
210
214
224
223
211
205
203
211
219
215
204
200
210
216
200
186
200
189
183
185
193
198
200
205
211
217
217
214
214
220
222
218
207
199
203
210
208
206
214
226
223
210
206
207
201
192
203
221
228
218
212
216
221
217
209
200
195
200
213
218
210
205
210
208
193
182
195
189
189
198
201
193
186
195
212
219
213
206
213
223
222
215
208
208
213
216
212
208
212
220
218
210
209
213
210
202
205
216
216
214
213
214
214
212
214
212
200
196
207
219
220
214
210
207
201
194
197
196
201
212
211
198
185
191
211
221
213
205
210
218
216
211
216
227
231
222
205
197
203
215
221
215
213
220
222
216
208
206
205
207
209
210
209
212
224
228
215
200
205
218
222
213
209
213
215
208
200
205
205
213
217
209
197
200
212
219
217
212
208
204
202
210
226
238
237
220
196
184
194
215
226
222
216
220
227
224
212
202
200
201
204
209
213
215
223
229
226
214
210
211
210
206
209
221
226
215
201
213
203
209
218
218
213
213
215
216
218
218
207
192
188
204
225
231
226
214
198
185
193
214
225
222
212
214
219
221
219
212
201
193
197
212
223
222
215
214
224
225
217
203
195
196
209
223
227
218
204
218
204
206
215
218
218
219
217
214
214
213
206
192
186
200
216
216
210
210
208
199
197
205
212
210
204
206
208
213
227
230
211
188
189
212
233
232
213
204
212
221
215
199
191
195
204
212
221
223
214
218
209
210
212
213
213
215
216
213
210
205
202
198
195
201
208
203
200
209
216
211
200
196
199
199
202
204
201
205
225
237
218
191
188
210
236
240
224
210
206
206
203
199
199
199
196
199
214
229
224
214
217
218
215
211
209
210
213
218
210
198
197
203
204
203
202
198
198
206
215
211
198
193
196
200
203
207
204
204
212
222
216
202
197
213
232
240
238
229
213
195
190
203
213
204
192
193
209
223
221
208
218
221
216
215
215
211
212
221
217
201
194
203
210
209
205
202
203
205
207
204
196
196
204
207
206
210
210
207
201
202
210
212
211
217
222
227
233
238
226
198
187
207
223
211
197
199
205
207
209
207
216
218
215
218
221
219
216
220
219
209
204
209
216
217
215
214
211
207
204
201
199
204
210
206
200
204
214
211
198
196
206
211
214
217
213
206
215
233
234
208
192
209
227
220
211
210
205
197
201
205
211
213
214
215
221
223
221
216
214
215
220
224
222
220
222
225
222
212
204
202
204
209
205
192
188
200
214
212
205
204
204
204
209
213
207
194
198
220
229
211
195
204
222
227
222
217
209
201
206
207
208
212
214
212
213
219
224
216
206
211
231
235
219
208
217
228
226
213
199
197
203
207
196
178
178
200
214
212
210
209
201
195
203
214
211
197
197
212
216
205
193
197
212
222
222
216
213
213
213
213
206
209
214
210
204
209
218
215
204
206
224
228
207
191
200
216
218
207
194
189
194
200
194
177
178
201
216
213
211
209
198
193
206
225
224
211
205
205
202
194
192
192
199
208
209
207
209
213
213
219
207
206
206
201
199
199
206
212
207
204
209
210
196
183
187
200
202
196
192
189
187
191
196
191
192
202
213
215
213
210
199
199
213
234
235
223
213
204
193
191
196
195
195
196
200
200
198
200
204
216
212
207
195
190
198
201
201
205
208
204
199
199
200
196
192
193
195
195
197
196
186
186
198
204
204
202
207
216
217
212
204
204
214
228
230
221
211
204
195
194
204
207
200
198
196
195
189
188
196
205
218
217
196
187
200
207
203
203
210
205
195
198
214
215
202
198
203
206
205
198
189
189
198
209
209
199
201
210
215
211
206
203
203
211
211
208
208
206
201
200
210
219
218
208
200
194
190
191
197
195
220
227
208
195
202
211
211
211
212
204
193
200
220
222
205
202
215
218
203
189
192
201
204
207
207
199
194
196
199
201
201
199
199
199
199
200
203
208
207
207
211
223
229
220
204
196
201
208
206
192
211
223
218
207
204
209
217
222
214
197
187
197
211
209
194
200
218
221
196
181
196
216
216
209
204
199
191
184
184
188
192
199
204
204
202
201
204
207
209
208
209
217
228
224
207
198
209
221
213
196
197
211
219
214
206
203
213
223
211
189
184
196
199
189
183
193
212
214
194
181
198
221
226
213
202
198
194
186
184
183
185
197
215
223
221
212
206
205
206
205
202
207
220
221
208
199
211
222
214
199
189
200
212
213
207
199
202
210
200
184
188
202
199
183
180
192
208
211
203
193
197
213
227
222
207
200
199
200
199
190
182
192
217
236
238
224
206
199
203
203
198
202
214
219
208
201
207
214
206
196
191
195
201
208
212
201
193
194
189
180
191
207
206
192
189
199
209
214
214
205
196
201
219
227
215
200
200
209
213
200
183
183
207
234
244
229
205
195
200
203
198
205
215
217
208
206
207
206
198
191
196
198
198
204
212
207
193
189
186
184
192
205
208
207
207
210
212
213
213
205
194
193
209
225
220
201
192
202
213
205
187
182
201
226
238
227
204
191
197
200
196
203
214
213
205
204
207
205
195
190
199
204
201
200
205
206
200
194
192
195
198
201
204
214
223
220
212
206
202
197
192
191
198
213
216
198
183
191
207
206
194
194
207
220
223
219
204
192
192
191
189
196
205
204
200
202
205
203
195
189
203
214
209
197
192
199
201
199
199
206
207
198
195
209
224
223
210
198
190
189
190
191
194
204
204
191
183
195
210
208
199
206
217
215
208
209
209
199
189
179
178
187
195
196
197
200
200
198
197
188
204
218
213
196
187
193
198
196
200
209
210
199
189
195
210
216
210
198
188
184
187
191
194
200
195
185
192
214
223
211
201
212
220
208
196
202
209
202
186
177
181
187
189
193
201
201
195
192
196
191
207
216
207
195
192
192
189
191
199
204
204
199
193
188
194
207
211
204
192
186
184
189
201
209
197
185
203
233
235
211
201
209
213
201
190
196
207
200
185
184
196
198
193
195
205
204
192
189
195
200
214
209
195
196
202
194
179
184
201
203
196
197
201
195
189
200
209
203
196
193
189
190
205
217
204
184
200
231
230
209
201
208
207
198
190
193
200
197
188
194
208
210
200
198
207
206
194
187
193
214
222
204
187
197
212
199
176
178
204
213
201
198
207
206
196
199
203
196
194
202
202
196
202
215
205
182
187
211
215
206
207
211
209
202
193
191
198
199
195
198
208
211
202
198
205
205
195
188
193
218
220
201
185
196
212
204
180
180
206
223
214
203
207
209
204
204
201
191
195
208
211
202
197
203
201
183
181
198
208
209
211
213
213
207
197
195
202
207
202
198
200
201
200
198
202
204
198
191
193
209
207
197
189
195
208
210
197
191
206
224
219
201
192
197
203
206
205
200
200
206
211
204
195
194
194
187
187
200
214
215
208
208
212
211
203
200
206
210
205
198
196
196
198
202
204
203
201
196
194
196
191
191
193
194
199
210
214
207
206
214
211
192
178
184
199
208
213
217
210
199
199
203
200
193
188
190
196
208
219
219
207
201
206
209
207
207
207
206
200
200
202
201
201
201
201
200
204
202
193
194
188
192
198
196
194
205
217
212
204
203
201
189
178
188
205
210
218
228
218
195
189
199
204
196
186
187
197
210
217
215
204
203
204
207
208
206
202
193
192
202
210
208
201
198
195
195
202
201
190
201
199
199
201
197
195
200
206
200
194
196
197
193
196
209
217
212
212
222
218
200
191
197
203
200
190
183
189
201
208
208
205
207
209
208
206
201
191
186
192
202
206
206
198
188
185
192
201
197
187
209
216
209
196
192
197
200
192
181
182
189
193
200
215
227
223
207
201
208
213
206
201
199
200
206
200
186
182
192
197
197
200
205
210
211
207
196
183
186
201
202
195
196
195
184
182
194
203
195
187
209
225
213
190
184
196
203
191
175
176
183
189
200
221
229
215
195
191
201
210
211
206
198
197
210
213
196
186
193
193
189
191
199
204
208
204
192
178
187
209
204
183
187
196
188
184
199
207
199
190
204
223
214
193
187
194
199
193
186
186
188
187
195
209
214
202
190
192
202
210
207
203
197
198
212
217
206
200
200
195
185
186
195
200
197
195
187
176
188
211
203
179
185
203
198
191
201
208
202
195
203
213
209
201
196
192
190
194
200
204
200
195
193
193
193
195
199
207
208
204
199
197
199
203
210
210
207
208
209
195
183
188
199
196
187
185
185
178
185
203
201
187
195
208
201
196
205
210
203
199
204
199
200
204
204
196
187
192
204
210
206
202
196
184
181
193
213
222
211
194
191
199
208
211
206
199
199
212
215
198
183
189
199
195
186
187
190
185
183
193
199
200
204
201
191
196
213
214
202
199
205
194
191
198
203
197
192
194
205
207
199
197
199
190
180
190
215
227
211
189
188
202
213
210
200
190
191
207
219
205
187
185
192
192
192
198
204
197
184
186
196
205
205
188
175
194
219
216
199
197
204
198
193
193
195
199
201
206
210
205
191
189
199
202
188
180
196
214
207
189
187
198
203
198
192
188
187
203
218
210
190
180
183
191
200
211
212
200
185
183
190
196
192
177
171
194
216
211
196
192
204
209
209
200
194
196
204
213
218
210
190
182
197
208
195
174
178
198
206
195
184
184
186
186
186
187
188
201
213
205
187
179
183
192
203
209
206
194
183
181
182
180
178
178
181
193
201
197
192
190
200
213
220
212
197
190
198
211
217
210
195
187
193
203
197
179
176
194
206
197
177
169
177
186
186
186
190
200
203
195
186
184
190
196
201
198
187
179
180
184
183
174
174
185
195
192
186
187
192
189
195
206
215
211
197
186
192
205
206
198
193
194
196
195
193
190
191
202
209
193
168
161
179
196
194
188
193
198
195
187
187
191
195
196
199
190
173
167
179
190
192
184
181
190
198
192
181
185
193
189
190
197
198
198
192
185
190
198
193
183
187
199
202
193
191
197
204
213
213
194
167
161
183
205
203
193
194
196
190
187
190
191
192
195
198
191
171
165
177
192
200
199
191
188
190
190
190
191
190
188
191
196
192
191
193
189
188
186
182
181
190
202
205
199
191
192
201
214
218
204
177
167
183
204
206
198
194
192
187
187
188
187
185
192
200
194
179
171
177
186
196
200
192
184
183
192
196
192
185
188
201
205
197
198
204
196
178
168
175
192
204
206
205
203
195
185
186
203
218
212
192
177
181
194
200
196
191
187
185
185
185
181
182
192
202
198
186
178
180
185
188
187
184
182
186
193
191
182
180
195
220
227
217
207
205
206
215
215
206
200
201
200
205
210
205
199
206
214
213
209
202
192
191
202
214
218
220
229
223
200
196
220
233
225
220
218
211
210
211
213
213
212
217
216
205
196
202
217
223
215
229
232
214
203
208
221
229
220
203
200
209
211
210
208
197
188
200
215
216
210
198
192
197
208
214
211
214
228
228
206
202
223
235
225
216
214
213
214
214
211
214
221
220
213
204
204
210
217
218
212
226
223
205
200
214
227
226
211
202
209
217
216
212
208
200
193
200
215
217
205
194
199
214
219
211
201
206
224
228
214
209
221
226
219
214
215
216
218
216
211
217
224
219
207
207
218
219
211
204
209
214
204
194
198
214
219
211
203
210
221
222
214
210
211
211
209
206
212
211
198
189
201
223
226
208
194
202
219
224
220
218
219
216
211
212
214
215
216
214
211
215
220
212
204
210
225
223
204
196
209
202
191
188
197
205
200
193
202
219
228
218
209
208
209
218
220
213
209
207
197
188
195
216
224
210
198
206
215
215
217
225
225
214
207
211
213
208
208
213
212
211
212
210
208
212
222
218
203
198
213
198
193
194
195
193
186
189
208
226
225
211
206
206
205
210
220
220
214
207
199
188
188
204
218
212
207
215
216
208
209
224
234
224
211
212
213
207
210
217
214
206
207
213
214
210
211
216
215
212
216
207
207
207
199
191
187
197
215
227
220
205
203
204
200
200
212
224
224
212
196
186
189
204
214
211
209
218
219
207
201
219
236
229
213
213
219
220
221
222
215
205
206
218
218
205
205
220
230
223
214
216
223
215
204
198
199
207
218
224
219
206
196
193
192
195
207
225
231
213
191
185
198
215
217
208
207
213
217
211
205
215
230
225
211
213
230
237
233
223
215
211
212
219
216
204
209
230
240
226
209
220
219
211
207
209
211
213
215
221
220
208
187
177
183
196
209
224
227
211
193
193
210
223
218
209
207
210
212
214
215
221
221
211
203
212
238
250
240
221
213
215
218
219
213
206
213
231
237
225
211
213
203
199
205
214
216
213
213
215
220
212
189
173
181
201
216
222
217
206
198
203
212
215
213
211
213
212
209
213
226
232
217
198
196
211
237
250
241
219
207
208
215
219
214
208
211
220
227
228
224
201
189
190
203
213
216
217
212
212
217
216
204
188
188
206
221
220
206
201
206
208
206
204
207
214
221
220
210
210
230
237
217
193
191
208
228
240
236
221
203
199
208
217
217
207
199
202
215
230
231
199
190
195
203
211
218
220
214
211
215
221
220
207
199
206
216
211
196
195
205
208
202
202
210
214
218
222
214
212
224
232
216
193
190
207
222
227
229
226
212
198
202
216
221
206
191
191
207
223
228
208
203
206
206
208
218
221
214
213
220
226
225
213
205
208
212
204
192
191
203
211
209
214
220
211
203
211
218
215
215
220
213
198
193
206
217
217
217
225
225
211
202
213
222
210
196
195
203
210
215
218
216
216
208
209
214
213
209
214
222
224
219
210
206
211
215
209
196
194
205
217
222
229
228
207
189
197
215
215
207
207
213
204
195
205
217
213
207
218
231
223
205
207
219
219
213
207
205
205
209
220
217
214
211
209
208
203
203
210
215
214
213
208
203
211
222
221
207
199
210
223
227
231
226
205
185
191
210
210
197
195
208
209
198
201
216
216
208
210
225
224
206
202
213
223
224
220
216
213
210
217
208
208
213
212
206
201
202
205
198
197
208
211
201
203
220
225
213
201
207
219
220
221
219
202
187
191
207
205
189
186
201
209
202
199
213
223
215
206
212
218
210
203
205
212
216
220
223
221
213
215
199
201
210
213
209
205
205
202
187
183
203
216
204
193
204
215
207
195
201
211
210
207
208
200
190
196
208
207
192
186
195
204
204
204
214
225
221
207
205
216
217
207
198
197
202
209
216
217
210
220
201
199
201
205
207
207
205
200
187
185
204
218
207
192
193
199
193
186
197
210
208
199
199
197
191
196
209
212
206
199
196
202
205
208
215
219
217
205
204
216
223
208
192
190
195
197
199
203
205
223
211
206
195
194
204
206
200
196
194
198
209
219
216
202
197
195
192
190
205
221
214
197
190
191
191
191
200
213
218
213
204
203
204
207
208
209
206
200
202
212
216
205
195
195
195
190
186
192
202
216
221
220
201
191
201
206
198
194
201
211
215
218
220
217
210
207
206
207
218
228
217
197
187
192
195
192
191
204
220
220
209
201
201
201
200
200
199
197
195
197
199
202
204
203
199
190
189
194
201
206
222
228
211
198
202
206
200
195
202
214
215
215
218
223
222
220
220
222
224
222
213
198
194
203
209
199
189
193
209
214
207
200
201
201
198
198
200
199
189
183
186
201
212
209
197
191
201
207
203
199
212
223
217
206
205
210
207
199
199
207
208
207
211
220
222
219
218
221
219
212
205
200
207
220
224
210
193
192
202
204
200
202
207
205
201
202
205
202
190
182
187
204
215
207
192
194
212
219
206
201
201
211
214
208
208
211
211
206
200
202
205
206
207
214
215
204
199
207
212
206
201
205
218
229
226
211
199
200
203
200
196
204
214
214
209
206
204
201
195
193
195
206
212
205
193
197
216
226
212
211
201
203
206
207
208
210
211
209
203
203
209
215
214
211
200
187
186
198
209
208
204
206
216
221
213
202
203
210
210
199
194
204
214
214
212
211
202
198
203
205
202
203
208
207
196
197
214
224
215
215
204
202
202
203
206
209
210
209
203
200
209
224
226
209
187
182
193
205
209
206
205
205
205
205
198
191
200
212
211
200
194
201
205
205
211
215
204
198
208
210
199
198
208
208
198
198
209
214
208
209
202
201
201
200
202
206
208
206
199
197
205
223
228
208
186
191
212
216
203
196
201
204
199
195
194
191
194
203
207
200
195
196
196
198
210
217
207
202
211
206
189
190
206
208
199
197
201
198
191
194
193
201
202
198
195
200
205
201
195
197
204
215
221
209
197
209
228
219
194
185
199
206
200
202
204
195
187
194
204
204
199
196
197
199
208
213
204
201
207
195
176
185
206
210
203
203
196
179
169
183
187
200
204
196
193
201
203
195
194
202
205
207
210
212
212
222
229
216
190
183
201
210
209
214
216
198
185
193
209
211
203
202
206
205
204
202
199
199
201
187
172
185
206
209
211
212
196
170
158
182
187
199
202
198
202
210
209
196
195
206
207
201
204
209
213
219
224
218
199
191
201
210
212
219
216
196
187
202
218
214
205
207
214
211
201
195
193
193
196
191
187
194
202
207
219
222
201
172
164
196
197
198
196
201
213
222
215
206
205
206
201
200
203
203
201
208
220
223
211
199
198
201
207
214
210
195
196
214
221
211
203
209
214
209
200
197
197
194
194
202
211
206
195
199
222
228
203
181
181
216
209
197
189
201
218
221
216
214
215
206
195
195
203
201
191
199
216
222
215
201
192
190
198
207
204
196
203
216
215
202
199
205
207
206
205
204
204
196
194
209
223
208
186
193
220
224
200
184
193
229
218
197
187
200
212
210
205
213
222
212
196
194
200
201
195
201
212
212
208
202
193
187
191
200
201
197
203
212
209
198
194
197
203
208
207
206
206
202
197
207
215
198
180
189
215
217
194
182
195
224
216
200
192
199
203
197
192
202
216
216
205
196
196
199
202
206
206
201
201
202
194
188
190
197
197
195
198
207
212
203
190
190
201
212
207
199
204
205
198
195
196
188
180
192
211
212
196
184
191
204
201
200
200
201
197
192
191
195
201
210
210
202
190
191
203
206
201
201
202
202
194
192
196
197
194
191
190
202
220
216
194
186
204
218
205
190
195
205
199
192
190
187
189
201
210
210
208
200
191
186
186
197
210
205
191
189
196
194
187
195
212
209
189
179
187
196
200
207
207
199
191
194
201
200
193
186
183
194
219
225
203
192
206
219
205
185
187
199
199
196
196
196
201
208
208
208
220
220
199
180
179
198
220
214
190
185
196
194
183
189
214
221
197
175
176
185
201
213
208
192
187
197
205
202
193
187
183
187
208
218
208
202
213
220
204
183
181
192
200
201
202
202
207
210
203
201
218
227
207
186
183
198
222
221
198
185
188
188
184
196
219
227
208
185
179
186
202
212
204
189
188
197
204
202
197
190
185
186
193
199
200
207
218
219
201
180
177
189
199
201
200
201
207
207
198
194
207
218
207
196
191
195
210
219
210
192
182
179
187
203
218
220
211
198
194
198
205
208
202
195
195
196
199
203
202
194
188
187
185
179
182
197
214
215
198
181
179
190
200
197
190
195
205
206
199
193
196
204
200
196
194
190
196
208
214
206
189
179
188
202
206
204
201
203
208
208
205
205
206
206
197
187
190
204
208
198
191
190
186
175
172
188
205
208
196
185
183
193
203
197
184
188
202
210
205
199
198
199
195
195
195
191
191
200
211
210
199
190
194
200
198
187
183
198
214
211
199
202
214
214
196
180
186
203
207
199
192
192
190
185
182
190
199
201
197
190
187
195
207
201
185
186
202
212
212
206
203
200
196
195
196
196
197
200
201
202
202
201
200
203
201
184
169
185
210
210
194
196
210
211
195
186
194
201
201
194
193
193
194
197
201
201
197
197
197
197
193
200
210
204
190
190
200
208
209
207
204
201
199
199
198
199
203
204
198
194
195
198
202
207
207
191
169
176
202
208
197
194
198
200
200
206
206
202
191
191
196
198
199
204
209
204
194
192
199
201
202
204
209
203
193
194
199
198
200
201
199
197
201
205
204
200
200
200
196
191
191
195
200
204
209
201
183
179
193
204
205
199
190
191
208
222
218
200
188
192
203
207
205
202
201
195
188
189
197
204
205
204
201
196
191
196
195
185
186
194
194
193
203
208
211
201
194
193
194
197
199
200
201
201
203
205
201
192
187
197
209
207
192
190
207
220
212
196
192
202
210
210
202
194
188
186
184
185
194
202
201
195
191
184
184
190
188
178
181
189
190
190
198
207
215
207
198
192
194
201
211
213
210
201
197
201
208
200
187
191
208
211
199
193
199
205
198
191
197
210
214
206
192
186
185
188
188
185
186
191
191
189
186
180
179
183
183
180
183
187
187
186
192
203
210
211
208
199
197
206
218
218
214
206
197
195
202
200
190
189
201
208
202
190
187
188
188
187
194
209
211
198
184
184
191
199
199
189
178
176
182
190
191
187
183
183
184
186
189
189
182
180
187
196
202
207
209
205
202
211
218
210
203
203
202
196
195
194
194
192
197
203
196
182
176
186
190
185
188
201
205
191
183
190
201
209
209
197
178
170
182
199
201
197
197
194
191
190
193
190
183
181
185
192
199
199
199
199
201
212
212
196
187
197
205
203
194
192
191
193
199
202
193
177
175
188
196
187
184
196
198
190
191
201
205
207
211
205
184
171
184
201
199
200
208
205
192
188
192
194
191
187
186
192
202
199
194
192
193
201
200
187
181
193
206
207
199
190
183
187
198
205
197
183
179
189
194
189
187
195
194
187
196
206
204
200
207
207
189
176
184
192
186
190
204
203
190
185
193
197
196
191
189
197
205
202
197
192
186
185
186
184
187
198
202
202
199
188
176
179
194
205
202
195
189
186
184
183
190
198
193
185
194
203
198
193
200
202
190
178
181
183
176
177
190
192
184
185
192
192
188
186
191
203
202
203
210
212
211
213
219
220
220
215
204
202
218
229
221
206
199
198
201
201
201
204
207
210
215
227
237
225
202
198
212
217
207
203
211
213
205
202
205
208
213
220
224
212
202
210
228
231
226
208
207
206
211
216
218
220
218
207
211
218
213
209
218
221
209
197
199
208
211
205
204
207
210
211
213
219
230
229
209
192
197
209
211
211
210
210
209
205
204
213
223
226
220
213
209
212
222
225
217
214
211
211
216
222
222
220
212
203
206
213
210
210
217
216
205
200
206
216
213
206
209
216
218
212
204
207
223
233
222
198
185
193
208
215
211
213
216
216
213
221
229
227
220
221
222
221
220
218
211
217
213
216
224
226
219
211
210
211
209
203
200
204
213
217
213
211
214
218
212
204
208
220
224
215
204
205
219
233
232
209
185
182
199
213
214
214
219
223
221
223
223
218
217
225
226
221
220
220
218
218
211
214
223
224
213
206
211
222
217
201
194
199
207
218
222
219
217
215
215
207
203
213
225
222
212
211
220
229
230
215
194
186
196
212
218
217
218
224
224
220
212
207
212
220
218
215
220
228
227
216
212
213
215
216
214
212
217
222
219
207
203
202
203
211
220
220
213
213
219
214
202
206
220
223
217
217
224
224
220
213
207
200
200
214
227
227
220
219
220
214
205
204
208
209
205
210
223
232
228
220
221
213
205
210
222
225
222
215
212
212
212
210
203
202
206
210
209
209
217
221
214
212
215
214
212
217
226
224
211
208
215
215
208
217
234
236
224
216
215
211
205
209
211
203
197
209
228
230
220
223
232
215
199
204
221
229
219
206
205
207
208
208
205
195
191
201
208
203
205
219
230
225
211
204
206
213
225
225
211
208
221
225
217
219
233
238
227
217
215
212
210
219
221
207
201
216
230
225
211
220
227
211
194
195
207
215
212
206
200
195
189
194
205
199
192
200
206
196
194
215
236
227
206
202
211
213
220
223
215
215
223
227
221
219
224
228
227
222
220
213
214
229
232
215
206
217
227
222
213
209
209
200
192
190
193
198
205
205
201
189
178
184
205
210
206
208
207
195
192
210
227
219
203
209
224
223
217
217
217
218
219
223
225
217
208
210
220
227
221
209
214
233
238
221
209
214
223
222
219
198
194
193
193
192
194
199
206
205
201
196
190
195
211
220
219
216
210
199
196
204
214
211
205
214
231
233
219
210
214
217
211
212
220
215
198
193
210
225
220
208
215
231
236
220
207
207
217
220
217
193
189
195
197
199
204
212
212
203
203
208
212
217
222
223
220
215
213
207
200
200
210
217
213
208
219
232
223
210
212
215
205
200
208
211
198
190
202
220
222
216
217
224
228
218
204
201
208
214
211
199
197
203
203
203
210
218
214
205
206
215
223
223
221
215
205
203
211
213
205
202
217
231
220
198
201
218
221
209
209
216
210
198
199
206
208
200
199
209
222
224
217
214
217
217
208
202
204
208
207
205
206
210
207
203
205
208
208
206
208
211
211
209
210
202
190
193
207
217
211
209
221
235
222
197
189
203
213
205
202
212
217
209
198
205
219
218
202
198
215
226
214
202
206
214
214
206
206
211
211
205
206
212
211
202
197
199
201
202
201
199
195
193
192
190
189
192
205
216
217
214
214
222
221
209
197
198
205
198
190
200
221
221
203
201
222
232
212
195
204
216
208
198
199
208
212
212
217
222
217
201
200
211
214
208
201
204
204
199
189
184
188
191
191
192
195
199
203
209
214
210
202
206
218
220
209
201
205
200
182
184
211
225
206
193
211
231
222
199
197
209
210
205
200
201
204
212
223
228
216
199
192
205
214
212
213
217
216
199
179
176
194
208
207
205
208
208
202
201
208
208
200
201
216
224
215
207
213
209
189
181
200
217
204
187
197
219
221
205
203
215
220
216
205
199
200
208
218
222
213
202
190
201
210
213
216
226
225
204
181
184
208
226
226
220
217
212
200
195
205
212
208
207
213
219
214
209
214
216
206
195
199
207
199
185
189
207
212
205
212
225
227
219
210
207
205
201
206
213
214
208
196
201
207
207
209
222
225
208
192
198
220
234
233
225
218
214
205
202
211
221
218
208
208
210
209
203
204
211
215
212
208
207
198
188
191
201
203
203
213
223
221
212
211
213
210
199
197
208
219
211
206
209
209
204
203
215
220
207
198
208
225
229
222
216
215
215
215
215
222
224
215
202
198
204
205
196
190
199
215
222
218
208
199
193
198
206
206
203
203
205
203
203
207
211
207
203
202
208
216
209
211
214
215
207
205
216
220
202
196
211
223
215
204
204
212
214
216
223
227
221
203
191
194
207
209
197
188
194
212
222
219
210
201
197
203
212
215
207
194
185
190
200
203
203
200
203
208
208
204
207
214
217
216
212
214
223
219
198
191
208
216
204
193
199
211
211
207
215
224
217
195
185
200
219
220
205
197
206
218
221
214
205
200
199
201
208
215
209
192
182
192
205
207
200
198
205
211
205
196
209
213
217
216
215
218
224
216
199
198
214
216
201
194
206
215
205
192
197
215
215
198
188
204
228
229
212
206
218
225
219
208
205
203
199
196
198
204
204
195
194
202
210
210
203
199
203
210
207
200
217
217
217
216
213
212
216
213
205
212
227
224
207
203
210
212
198
186
190
206
215
205
195
201
218
222
211
209
221
222
211
206
209
207
193
185
188
195
198
202
206
208
207
205
203
200
199
207
213
214
222
218
217
215
207
201
206
212
214
221
231
225
214
208
204
198
195
195
195
197
207
213
204
191
194
201
201
207
214
210
200
205
213
204
183
177
188
196
199
208
214
206
197
195
197
197
197
205
213
220
217
210
216
215
203
192
200
214
215
216
219
218
214
208
194
185
196
209
203
190
196
215
211
186
178
189
198
205
207
202
198
203
209
197
180
181
197
201
203
214
214
198
187
186
190
195
199
200
200
206
203
200
212
216
202
189
199
213
210
205
206
208
207
206
194
186
197
212
205
187
190
214
218
196
186
196
204
204
206
207
207
204
202
197
188
190
200
201
205
215
209
191
186
192
195
204
208
197
180
181
191
192
208
215
205
196
205
214
206
199
201
201
201
204
207
201
198
203
202
193
196
217
224
211
209
215
210
201
203
215
218
206
199
202
203
200
197
192
203
215
204
187
195
206
207
213
217
197
169
165
191
190
200
210
210
208
215
219
212
205
203
197
195
205
218
213
198
195
206
208
207
217
222
220
221
221
211
198
198
214
220
210
204
210
212
204
193
189
201
213
204
192
204
216
216
220
221
200
174
170
199
189
191
202
209
212
222
230
224
212
201
192
194
206
217
211
196
199
217
219
209
210
213
210
211
213
210
202
195
201
210
212
211
212
212
206
198
196
202
211
209
204
206
209
212
216
214
200
189
190
204
186
185
198
204
206
216
233
234
216
197
187
194
203
207
201
197
207
223
220
204
200
203
197
191
201
216
215
196
186
196
210
212
205
204
209
209
204
202
207
212
209
199
195
203
208
203
195
197
206
202
185
187
200
199
193
202
223
229
215
196
187
192
197
198
197
199
213
222
214
201
196
198
192
183
194
219
225
200
180
188
203
204
197
201
213
213
204
198
201
209
208
192
184
194
201
194
186
192
204
197
189
196
206
200
185
192
211
215
205
194
192
194
196
198
200
203
208
210
207
199
195
197
196
190
197
215
219
199
186
189
196
192
190
199
209
206
197
194
196
203
202
190
184
194
199
192
185
186
192
195
194
204
210
199
184
191
204
205
193
191
196
200
200
201
204
205
202
202
204
202
197
199
205
204
203
206
203
194
194
199
195
188
191
202
204
195
194
197
200
201
201
195
193
198
200
198
195
191
188
195
196
207
214
201
186
193
206
202
186
185
200
210
206
200
199
197
194
194
199
198
197
202
209
209
205
200
190
186
198
209
204
197
202
205
197
187
193
206
209
205
201
200
203
204
205
206
206
202
192
195
191
207
219
210
191
192
203
202
190
193
210
219
208
193
187
186
187
189
191
192
196
203
207
207
204
202
193
188
197
209
211
212
214
211
195
184
195
212
217
206
199
200
204
206
206
207
211
209
202
193
183
201
223
222
200
187
192
200
203
210
219
218
201
183
177
183
188
187
184
188
197
204
202
198
199
204
204
196
194
195
201
214
223
214
194
184
196
210
210
200
195
200
201
201
202
203
206
205
203
191
175
190
217
226
209
187
185
201
217
223
219
206
188
177
178
190
196
190
187
194
202
203
197
192
193
201
208
206
193
178
179
200
217
211
191
187
202
207
197
189
192
199
199
196
196
199
200
198
194
190
172
181
205
217
208
194
194
208
221
221
210
193
177
176
187
201
203
199
203
210
205
196
192
188
187
194
204
206
193
173
168
187
206
203
191
195
205
202
185
180
192
201
197
196
197
200
201
196
186
190
177
184
200
203
199
199
207
219
220
212
200
185
174
180
197
206
201
203
217
222
206
191
189
187
184
189
196
197
194
185
184
191
200
200
198
203
208
199
183
183
194
198
196
200
204
204
205
199
186
193
190
197
203
196
191
197
213
220
214
205
200
187
174
184
203
203
193
199
218
220
200
189
190
186
181
189
193
190
193
205
211
208
203
202
203
206
207
204
193
189
191
192
199
205
205
202
201
199
191
199
203
206
201
193
189
198
208
208
202
203
205
194
179
186
202
196
188
197
211
208
196
195
195
184
179
193
198
188
192
213
227
220
206
202
203
202
204
206
201
192
186
188
199
204
199
190
190
196
197
207
212
201
189
187
193
201
197
191
194
203
208
199
189
197
203
196
191
199
205
199
195
203
201
185
181
198
204
192
192
208
221
214
201
196
196
194
197
204
200
190
181
187
198
197
185
175
181
193
199
210
213
193
174
178
194
201
191
183
191
204
205
200
202
210
209
202
202
208
206
199
200
207
202
189
189
202
206
193
187
198
206
202
192
187
188
188
188
189
190
188
183
190
195
189
174
169
178
191
195
212
211
189
174
180
192
196
191
191
201
208
202
199
209
217
213
207
208
211
210
206
205
205
200
192
195
205
204
190
185
191
199
197
188
186
190
189
181
178
183
189
190
191
191
185
175
175
182
189
190
208
203
191
189
196
197
195
196
203
213
213
203
199
208
213
210
206
206
207
207
205
203
202
200
196
197
201
199
189
186
192
201
201
195
193
197
197
187
181
187
194
198
197
191
183
182
182
182
180
184
204
197
193
201
210
207
200
202
208
213
211
201
199
203
205
203
198
197
197
198
197
198
200
201
195
193
194
194
192
191
197
202
205
204
201
202
204
205
200
196
199
207
206
194
186
186
186
182
178
182
201
199
195
201
209
209
207
206
206
205
200
197
196
198
199
196
191
191
191
192
190
195
202
202
195
189
190
192
194
201
203
199
202
208
204
197
201
215
213
198
196
208
212
199
185
186
190
189
184
181
202
201
198
195
195
199
203
204
200
194
190
187
185
190
198
198
191
187
188
189
193
197
200
195
189
188
193
193
194
202
203
195
197
207
202
188
191
210
211
192
186
200
206
194
183
186
195
198
193
182
202
203
201
195
186
185
194
200
195
191
190
182
174
179
194
203
198
188
183
188
197
199
196
187
182
186
194
195
190
195
196
193
195
202
196
182
182
198
202
185
179
191
195
186
180
184
194
201
194
178
204
196
203
211
213
212
210
208
208
221
233
231
218
216
226
231
221
205
200
208
216
217
218
218
213
211
217
221
212
201
208
224
220
198
182
193
212
213
204
204
211
216
219
219
213
207
208
218
225
229
200
193
201
209
210
209
212
207
202
213
229
227
216
218
232
233
217
203
202
215
222
220
216
215
215
216
218
218
211
204
204
210
210
200
194
201
212
214
210
211
220
224
223
218
213
210
212
219
220
216
204
204
212
218
216
214
218
216
208
205
209
209
209
220
231
226
212
201
204
212
219
220
218
217
217
217
216
211
211
213
211
202
198
200
208
211
214
217
220
223
225
223
222
221
220
219
218
225
224
210
213
215
227
232
225
217
221
225
216
202
192
191
203
221
228
220
209
206
207
209
212
216
218
221
224
221
211
205
212
222
218
198
190
201
217
220
217
219
226
227
220
211
211
221
226
218
216
230
234
218
219
220
231
240
234
222
220
224
218
202
189
190
203
217
221
215
211
210
215
219
217
209
211
222
231
224
210
205
215
224
213
192
187
204
224
229
225
219
221
220
212
201
200
213
221
213
209
226
238
228
214
214
225
236
237
228
222
217
209
202
201
207
211
214
215
211
209
213
224
235
230
214
208
220
228
221
212
214
224
222
202
184
188
208
226
234
228
216
210
210
208
198
197
207
215
208
205
217
227
225
206
209
213
222
232
236
231
214
198
199
213
223
222
216
209
204
204
211
224
238
238
224
215
218
220
211
211
224
232
219
195
186
195
212
224
228
221
208
201
208
211
204
203
211
213
208
205
209
210
209
199
205
205
206
218
232
233
216
197
196
210
221
224
217
204
195
198
208
215
225
231
229
221
213
209
206
208
224
234
219
199
199
212
218
216
213
203
198
206
217
216
208
213
221
220
209
205
206
201
198
197
203
201
196
200
211
221
218
204
195
194
200
211
215
203
191
195
204
206
210
220
223
212
205
211
211
207
215
226
218
207
215
227
225
214
195
183
191
217
231
218
208
219
231
221
204
204
207
203
197
201
202
201
193
191
193
205
214
212
197
184
183
200
213
205
195
199
204
203
203
211
212
200
198
214
222
211
208
214
213
209
218
230
233
217
186
170
190
225
237
218
205
218
231
217
200
202
211
208
200
207
206
205
201
193
195
204
213
212
200
187
187
203
217
214
206
210
214
210
204
208
209
200
197
211
221
215
207
208
209
206
204
219
233
223
192
174
191
223
233
218
209
216
221
211
199
204
213
207
195
208
208
210
209
209
209
212
212
206
199
198
204
219
227
220
212
217
227
222
206
206
219
216
200
198
212
217
211
208
212
204
193
201
222
224
204
188
195
218
229
225
216
214
212
208
202
204
209
207
194
202
204
212
216
216
217
218
214
203
199
205
214
225
227
214
202
212
231
231
208
204
225
229
202
187
202
217
213
209
213
214
199
198
212
220
215
206
203
208
221
227
220
207
204
208
206
204
207
210
202
195
199
210
214
213
213
217
216
205
201
204
208
211
214
201
185
195
225
234
213
202
214
220
201
193
206
216
211
203
210
218
213
210
212
217
222
220
209
202
211
222
216
200
193
201
204
204
209
218
214
196
197
206
209
205
206
218
220
207
199
203
201
199
198
191
179
185
210
227
216
195
192
195
197
207
218
217
208
200
201
209
219
222
216
212
219
224
215
199
198
206
206
195
186
191
200
208
215
222
219
202
200
208
207
202
211
229
227
203
193
203
204
197
196
197
191
189
199
214
213
193
178
180
196
216
221
214
210
207
197
193
207
220
215
204
204
215
216
201
191
192
199
198
189
188
200
214
219
215
209
206
205
211
210
209
219
236
228
200
189
204
215
210
210
213
211
202
199
204
204
193
185
188
203
218
219
212
216
219
205
188
192
206
207
194
192
204
212
204
192
190
197
205
203
200
208
217
215
203
193
206
203
211
216
217
221
232
226
201
191
206
221
223
223
225
221
211
205
203
198
194
197
204
212
221
221
212
215
223
215
197
192
197
198
192
192
200
207
205
198
193
199
211
219
218
217
215
213
200
189
205
203
211
221
218
210
216
221
209
198
204
217
224
225
221
213
209
212
210
200
193
199
209
216
224
224
211
204
209
213
210
205
202
199
197
200
208
211
206
200
199
202
212
220
221
215
212
210
206
194
206
206
212
223
215
199
205
221
217
203
200
208
213
213
207
197
198
211
217
206
189
187
197
209
221
221
205
192
190
198
211
219
215
206
201
208
218
218
211
203
202
206
210
211
207
206
210
213
209
199
211
211
213
218
211
196
207
225
220
202
196
198
199
197
194
189
189
201
216
213
192
177
183
200
214
211
198
189
188
193
207
222
223
210
201
206
218
226
221
209
205
210
210
201
197
202
210
209
201
197
211
217
216
215
209
202
213
222
211
196
195
194
187
187
191
192
189
192
207
215
203
181
179
198
213
209
199
200
204
205
208
217
217
208
200
200
206
221
224
214
210
214
213
205
202
211
212
199
188
192
212
219
217
216
211
207
211
209
199
200
206
197
180
180
197
206
201
190
194
210
213
194
185
202
221
218
206
209
221
221
213
211
210
206
200
193
196
211
217
211
211
215
215
211
217
224
213
193
183
193
212
220
219
217
214
205
202
196
195
208
221
206
182
180
200
215
211
195
190
204
214
205
193
202
225
226
212
211
223
222
209
205
209
207
199
188
191
204
208
203
205
212
210
210
219
225
213
196
194
205
214
215
215
214
211
202
198
197
198
213
225
212
187
182
197
214
216
204
192
197
208
208
198
198
213
220
210
208
214
209
200
203
212
207
193
187
196
207
205
196
201
208
203
197
204
213
211
203
207
219
211
208
208
210
204
198
202
206
205
206
213
210
195
188
196
207
209
203
196
196
205
209
201
193
198
205
207
208
208
201
197
202
211
205
193
192
204
213
205
198
202
205
197
187
189
204
212
210
211
222
207
203
207
209
201
195
205
215
210
202
201
202
197
194
199
202
196
188
191
201
208
210
202
195
198
204
206
208
209
208
203
204
206
205
201
202
208
210
207
206
205
203
197
190
192
205
214
208
203
213
207
207
213
212
204
195
202
213
213
205
199
198
197
200
208
206
186
173
187
206
212
210
205
205
210
210
208
205
207
212
212
206
204
207
208
207
204
204
207
212
208
199
198
201
204
213
213
201
193
201
213
212
213
214
207
193
194
206
217
212
201
194
194
203
214
209
186
173
188
208
210
204
205
210
216
214
208
201
201
207
211
210
210
209
206
201
199
202
210
215
206
193
197
210
215
214
207
196
193
198
214
208
207
212
207
190
189
207
220
213
200
194
195
202
211
210
193
186
200
208
202
198
201
204
205
206
210
208
198
192
200
213
219
209
195
191
197
205
212
214
202
188
191
208
214
207
199
198
204
207
202
195
199
209
202
186
191
214
220
204
191
192
197
199
202
202
197
201
211
209
198
194
199
195
187
194
215
221
199
179
189
214
221
204
186
188
200
208
210
210
202
189
188
200
208
201
194
202
216
218
185
183
197
210
198
184
197
218
214
194
186
192
196
196
195
196
197
206
214
212
203
200
203
193
180
190
220
229
203
175
184
209
216
199
188
193
202
204
204
205
205
198
191
195
201
196
190
201
218
218
184
186
203
211
199
190
204
217
207
191
189
193
193
195
196
197
196
204
209
212
209
208
207
198
190
198
219
224
201
179
182
201
206
196
191
198
203
199
198
202
209
206
197
196
197
193
189
197
205
204
199
201
209
206
197
196
210
215
204
195
193
191
189
198
207
206
201
201
202
205
208
209
209
204
203
207
213
210
196
184
185
195
199
193
190
198
206
205
204
206
212
208
200
197
195
193
191
190
190
191
215
214
212
201
191
198
213
215
206
200
197
188
186
203
217
215
206
198
196
196
200
204
203
202
205
211
210
205
198
191
193
199
200
193
189
197
210
214
213
213
211
203
199
196
194
199
200
192
181
185
220
216
212
199
191
197
209
211
206
205
200
187
186
204
218
215
205
196
189
187
191
196
195
193
199
209
215
215
210
203
202
206
212
205
195
200
213
220
218
215
206
197
193
189
190
203
210
197
181
189
212
206
206
200
195
197
200
200
205
212
206
187
180
195
209
206
199
194
187
185
190
195
194
187
190
201
213
223
221
210
201
206
218
219
208
206
214
220
214
205
198
196
194
184
181
196
210
201
186
193
202
193
195
197
198
196
191
194
207
218
210
187
177
189
199
196
192
192
191
192
197
202
201
193
187
189
203
218
221
207
192
194
211
221
214
207
212
217
207
193
192
201
200
182
169
180
197
199
189
191
199
186
187
193
196
193
188
195
212
220
208
188
184
192
194
188
190
198
200
201
208
213
212
202
188
181
191
206
209
198
184
183
198
210
208
203
209
212
198
181
187
205
204
185
168
169
182
193
192
189
200
188
189
194
193
186
187
201
220
220
204
192
196
200
192
185
190
200
204
208
214
218
219
210
188
179
191
202
197
189
186
189
195
200
201
201
204
204
191
179
185
203
205
192
181
175
179
192
197
189
201
197
201
201
191
184
190
207
221
217
203
198
202
202
193
187
190
198
204
208
211
212
214
207
187
181
200
207
193
186
197
205
204
201
200
199
198
197
194
186
187
195
199
201
200
191
187
195
201
195
202
204
208
201
190
190
201
208
210
208
204
201
199
195
195
192
190
192
199
206
205
200
202
200
184
184
206
211
191
186
204
219
216
207
204
198
189
192
199
196
188
185
192
205
211
204
194
197
202
198
204
207
201
187
184
199
211
204
192
194
201
197
187
189
201
202
192
188
196
205
202
195
194
193
185
186
201
205
190
188
205
218
214
206
204
195
183
188
202
201
189
184
189
202
211
204
195
197
201
196
204
205
191
174
178
199
210
198
181
182
192
190
182
192
210
211
198
189
195
205
205
196
193
193
191
189
191
190
187
189
204
212
205
197
200
198
186
183
190
195
193
189
192
200
203
198
197
198
200
190
203
202
188
176
181
195
199
190
183
185
189
189
189
202
216
216
203
194
195
205
206
199
197
198
201
193
183
180
185
194
203
205
196
191
200
209
199
181
178
188
198
198
197
197
196
196
198
201
200
188
202
200
193
192
198
195
188
188
195
200
198
196
202
211
212
208
203
198
197
199
201
200
199
204
208
198
180
177
190
201
203
202
194
192
203
219
217
191
174
184
201
206
199
194
192
197
199
199
193
186
201
199
198
208
213
199
186
190
207
214
206
203
210
211
203
198
198
199
196
195
196
198
201
206
212
202
181
179
196
207
200
193
193
194
201
218
229
212
189
188
200
207
203
194
189
195
197
193
185
185
200
197
200
207
208
201
191
193
209
216
209
203
203
202
196
193
195
200
197
192
194
200
202
202
210
204
184
181
200
209
196
183
187
194
195
204
222
223
206
194
195
202
204
199
190
190
192
189
185
184
200
200
198
195
192
192
192
192
200
208
206
192
182
185
194
200
199
198
196
196
200
204
199
197
204
203
187
182
196
207
192
176
182
193
190
187
201
217
212
196
188
192
200
200
193
186
188
194
191
181
200
202
200
190
182
185
189
190
191
200
199
183
168
174
197
212
207
197
192
196
202
203
196
194
199
200
189
182
191
199
188
178
184
195
190
181
188
202
206
195
183
185
196
198
189
183
192
205
196
175
207
203
207
205
205
213
218
209
197
198
218
232
222
202
200
215
224
215
205
218
231
221
209
208
210
206
201
203
208
208
215
227
229
212
198
203
214
217
210
212
222
222
214
207
207
207
200
198
205
207
205
204
206
201
198
207
216
212
201
204
219
222
211
203
212
225
224
209
202
218
231
222
206
203
206
210
213
213
208
206
216
231
230
214
208
210
214
213
215
219
222
217
214
212
209
211
212
206
200
197
207
213
217
210
202
208
221
223
213
208
211
210
203
209
220
224
214
199
193
205
218
217
209
206
210
213
216
213
206
206
221
236
231
218
216
215
214
216
225
230
218
204
207
216
217
218
221
221
209
197
211
220
225
222
211
209
219
226
219
209
203
200
204
215
222
218
206
194
189
194
204
211
212
212
215
216
212
205
203
209
222
235
234
223
216
213
211
219
230
229
209
190
198
217
224
219
219
225
224
212
213
219
228
231
221
207
206
214
211
203
199
201
210
218
218
211
202
197
196
199
203
207
209
211
215
214
204
200
202
209
217
224
229
225
216
209
211
217
220
215
203
192
195
211
223
220
213
219
226
224
207
209
223
235
228
207
196
196
198
199
202
209
212
216
216
211
207
205
209
214
215
210
206
205
207
208
204
204
206
208
206
208
219
222
215
208
209
209
202
201
206
205
200
206
220
222
211
207
214
220
194
198
216
233
231
212
197
194
195
201
209
213
212
212
215
217
215
214
217
222
221
216
211
205
203
205
209
211
208
205
202
202
212
219
212
205
203
200
192
196
213
219
209
206
220
228
216
202
199
205
180
189
210
227
228
218
208
204
205
209
214
214
208
207
211
215
216
217
218
220
218
215
213
208
206
206
208
212
209
204
204
212
219
215
204
195
194
196
198
205
214
217
211
212
224
228
217
202
191
193
177
188
207
219
219
218
216
218
220
218
214
208
205
204
204
206
209
214
219
220
214
206
206
211
213
209
204
205
204
204
207
221
228
219
203
190
188
200
212
215
209
205
206
215
222
218
210
202
193
192
189
196
209
213
213
215
218
221
226
224
215
206
204
203
200
199
202
210
218
223
215
199
193
206
219
213
198
197
205
205
204
216
227
225
211
197
195
209
221
219
205
197
201
210
213
207
205
203
197
194
208
210
212
212
213
216
217
217
222
223
219
215
209
202
198
200
206
209
214
223
223
208
193
198
215
212
197
197
209
210
199
199
214
225
220
211
210
218
222
217
206
202
203
204
203
204
205
204
199
193
216
214
212
213
220
221
214
209
209
218
220
221
214
205
203
208
215
213
207
213
228
226
207
194
203
210
204
202
216
220
203
189
199
219
223
220
223
225
222
215
215
214
210
202
201
205
208
207
202
194
208
202
203
213
222
220
213
205
203
211
221
220
212
206
206
212
217
213
202
201
221
234
217
194
201
217
215
209
218
229
216
198
198
214
219
220
225
226
221
218
220
222
212
202
201
206
210
211
208
201
198
190
194
206
215
216
217
215
208
210
218
216
209
209
210
210
208
207
202
197
206
218
210
197
212
231
225
211
216
229
226
212
210
218
218
215
218
222
221
220
222
221
211
198
193
202
209
213
215
212
200
191
191
195
199
210
227
231
218
215
221
219
210
214
217
210
200
199
201
199
195
195
195
201
221
235
225
211
211
221
222
216
217
222
219
210
210
216
220
219
218
218
209
190
181
196
212
215
212
212
215
207
196
186
188
208
235
239
220
217
228
228
217
218
223
216
201
197
201
201
194
187
187
199
216
221
213
209
213
214
209
206
214
222
217
205
201
213
219
215
211
212
207
188
178
197
218
214
200
197
228
222
206
188
188
209
230
226
209
211
229
231
220
215
218
217
210
202
200
199
199
198
199
201
205
205
201
205
216
216
204
196
204
216
215
203
199
209
215
207
199
204
207
200
193
207
221
211
187
176
224
225
214
203
201
207
209
201
195
205
221
223
213
205
203
206
212
211
202
194
199
210
211
204
203
202
199
202
215
219
208
196
196
208
214
209
208
208
208
198
190
196
208
214
213
213
219
210
185
162
214
221
221
221
217
203
187
183
191
202
209
209
207
199
190
190
203
214
209
193
192
205
209
208
211
215
206
199
207
212
211
203
200
207
216
218
215
208
200
191
187
194
209
220
217
210
211
213
195
165
209
219
223
228
221
199
181
185
201
208
202
199
203
203
194
186
191
206
211
197
186
190
196
201
215
222
214
201
196
196
202
209
210
212
216
218
214
207
201
197
196
202
209
211
207
202
207
214
204
179
211
219
220
221
214
196
188
199
212
212
201
196
203
211
211
198
187
194
206
205
193
183
185
194
207
217
214
208
198
189
192
209
217
215
211
208
204
204
208
211
212
212
206
199
200
204
208
208
203
194
213
219
215
212
205
195
194
204
212
212
204
197
198
213
222
214
194
187
198
212
206
192
186
191
202
208
210
215
211
197
194
207
215
213
206
199
194
203
214
221
221
218
205
195
204
218
215
198
194
202
213
217
212
208
205
196
193
194
202
209
208
197
192
204
222
223
205
190
193
208
215
204
192
196
204
207
207
216
221
213
203
208
212
208
203
198
196
205
213
215
216
216
206
201
215
232
219
192
188
202
211
216
211
208
209
204
193
186
190
205
211
200
188
196
215
224
213
197
192
204
212
204
195
202
216
216
207
210
220
216
208
209
209
205
202
202
207
212
208
199
202
212
207
203
216
228
216
196
192
201
211
214
204
202
209
212
204
193
190
200
208
200
191
195
213
223
217
203
200
208
209
197
192
205
220
218
206
206
211
208
200
204
207
203
201
206
216
220
205
186
189
204
205
201
204
212
210
201
202
205
209
211
196
188
198
213
219
211
198
197
198
199
198
200
216
223
214
204
208
219
212
194
191
206
218
211
203
206
207
198
192
201
207
204
204
209
216
218
204
186
185
198
204
201
198
201
205
206
210
213
207
211
196
182
188
206
221
220
210
198
192
195
200
205
218
221
207
197
209
227
222
200
195
210
216
205
201
207
208
195
188
199
208
208
208
212
213
213
206
194
191
195
197
200
203
205
202
201
208
216
211
217
207
193
189
196
208
215
215
206
193
192
198
205
213
213
200
191
203
222
222
204
199
212
216
204
199
208
208
195
190
203
212
209
209
211
212
208
205
202
199
193
191
200
211
209
196
193
202
211
222
226
217
205
198
194
193
203
214
211
198
192
198
202
206
204
197
191
196
209
211
198
196
208
210
200
197
208
208
193
189
207
218
208
196
200
208
209
205
203
202
193
187
195
208
207
193
189
196
202
228
229
219
210
204
196
194
201
210
208
199
196
202
203
202
201
200
198
198
200
199
189
188
197
200
197
200
212
210
190
184
206
218
203
182
184
200
209
206
201
199
194
189
191
200
202
196
197
203
203
223
221
211
203
201
202
207
212
206
197
198
204
208
206
204
203
204
201
200
199
198
188
185
188
193
196
207
220
212
190
183
201
215
203
184
179
192
206
207
199
198
197
195
192
197
204
208
213
218
214
210
210
205
200
196
204
221
222
204
191
198
207
207
205
205
206
206
201
200
207
210
201
191
190
195
202
212
218
211
194
186
194
208
212
200
188
190
201
205
199
200
206
202
194
196
207
214
223
228
223
205
206
203
199
197
205
221
220
201
193
201
202
198
199
206
207
205
198
199
209
214
210
201
198
204
210
211
207
204
197
186
184
201
218
215
199
194
198
201
199
204
211
204
193
195
204
210
218
220
217
210
210
208
202
201
208
214
208
198
199
203
192
184
194
208
208
204
201
201
204
208
207
203
203
210
213
206
199
198
196
185
178
193
209
210
203
202
202
200
199
205
206
199
190
193
197
199
200
198
198
217
218
212
203
202
208
208
201
198
203
200
181
174
195
213
209
203
205
203
198
195
195
194
197
207
211
203
201
200
198
185
180
187
193
196
200
211
210
199
197
198
196
190
186
189
196
197
191
181
181
220
223
215
200
198
206
206
199
199
205
195
171
170
200
219
210
199
204
209
201
189
182
183
187
199
205
205
207
213
207
194
191
190
190
190
203
219
215
199
194
195
191
187
185
189
202
206
194
179
183
218
222
212
194
191
202
204
201
201
205
192
169
171
201
222
211
195
197
209
207
193
182
181
184
197
203
204
208
217
214
204
201
201
199
199
210
221
214
198
194
196
196
192
186
187
202
209
198
188
196
214
215
202
185
184
197
204
200
200
202
191
172
175
203
220
207
190
192
204
207
201
194
192
194
202
201
194
196
207
210
207
206
206
206
207
214
218
210
198
195
200
205
200
188
182
188
193
192
195
206
211
205
192
180
185
198
202
199
199
200
192
182
191
213
216
200
188
193
199
199
201
207
212
210
205
198
190
188
191
197
201
204
203
202
203
209
209
201
192
192
199
203
200
191
180
172
172
181
198
209
207
200
190
189
195
201
201
199
200
202
196
195
208
221
211
189
187
198
196
188
193
213
227
218
202
196
198
196
188
187
194
201
199
193
194
199
198
189
184
186
191
193
196
197
190
174
166
179
198
206
202
198
202
205
206
206
203
201
203
206
205
205
215
220
204
184
188
201
194
182
188
210
225
215
196
196
211
214
198
185
189
199
201
195
192
191
189
186
184
183
183
186
195
203
203
190
183
189
200
202
197
199
211
215
210
208
208
203
201
207
210
207
205
205
197
187
190
198
194
189
194
203
209
203
193
198
217
222
204
186
186
196
204
202
196
190
187
190
194
189
182
185
196
207
210
207
203
201
201
198
192
197
213
215
207
207
211
204
194
198
208
199
185
186
192
193
192
193
192
198
203
197
195
196
197
202
210
210
201
189
187
193
199
201
199
190
187
198
206
196
187
191
200
206
208
210
209
206
200
193
189
197
211
211
203
203
209
202
188
188
195
188
174
177
191
195
193
187
189
201
206
195
187
194
206
207
198
195
193
192
192
193
193
193
195
191
187
196
203
197
193
200
204
203
202
204
206
206
201
191
191
200
210
210
201
200
202
201
190
181
182
182
182
185
190
193
192
186
185
195
201
192
187
197
212
209
191
184
190
195
194
193
189
187
193
196
192
190
191
193
198
203
204
201
199
199
207
209
203
192
198
202
209
212
205
195
195
202
199
185
180
191
202
198
186
185
193
194
188
188
192
192
191
198
210
207
191
188
195
195
192
192
191
186
189
197
198
189
181
186
199
203
202
196
194
201
209
209
202
196
200
204
209
212
207
195
193
202
206
195
190
207
221
207
181
178
193
202
194
184
188
197
197
196
204
206
194
192
201
198
188
189
190
184
183
193
207
200
186
186
196
199
197
194
193
202
207
201
196
197
197
202
206
206
198
192
194
200
204
203
207
221
226
206
181
175
193
205
198
187
189
201
199
190
195
202
194
191
199
198
188
185
186
182
175
185
207
210
197
191
192
193
195
198
199
200
195
188
186
192
188
200
208
197
185
187
194
195
196
205
215
216
210
200
188
182
190
204
203
192
193
201
199
186
193
201
191
184
195
202
194
184
184
184
176
179
197
206
201
196
191
187
194
206
206
195
186
182
182
184
180
198
208
193
179
183
190
190
193
204
209
198
192
199
200
189
189
202
207
198
193
196
195
192
201
204
190
180
191
202
197
186
186
190
186
182
188
193
195
195
187
183
196
211
207
191
185
191
190
182
204
204
205
203
204
212
218
219
212
201
200
213
223
215
200
201
213
216
211
219
225
210
189
188
199
204
201
206
221
224
214
206
208
220
233
233
220
211
212
220
229
229
220
208
206
214
219
210
200
197
205
211
213
207
204
205
212
216
213
207
205
209
214
212
205
205
213
215
216
223
225
210
193
190
195
199
208
222
229
221
215
218
219
225
240
239
220
209
217
227
222
216
218
214
206
212
225
217
196
188
207
217
220
216
206
201
204
211
214
215
214
212
210
210
210
210
209
212
214
217
217
210
203
201
199
201
212
226
224
211
214
231
232
228
229
227
216
215
229
237
219
203
208
214
209
213
226
221
202
191
206
216
220
218
206
195
196
205
213
218
219
215
211
211
213
212
207
206
207
208
210
211
212
210
206
203
208
218
215
205
213
235
240
224
208
204
209
223
238
238
216
197
200
213
216
217
218
217
208
204
207
210
214
215
206
189
187
198
207
212
215
214
213
212
214
215
207
199
197
202
211
214
214
208
202
200
205
209
207
202
212
231
237
218
192
186
206
226
231
227
217
206
203
209
218
220
213
205
207
212
210
210
215
218
208
189
184
191
202
207
208
206
203
207
218
225
214
197
190
200
216
225
215
198
190
199
210
210
201
200
210
224
228
213
188
188
207
222
219
213
223
224
210
202
216
225
213
199
201
211
210
215
221
225
215
197
187
192
203
211
210
200
191
200
223
235
221
199
191
202
220
230
219
194
185
203
222
215
195
195
211
223
223
211
198
199
213
220
209
207
225
233
212
197
212
229
220
202
200
207
204
216
226
229
222
209
198
197
209
221
216
198
183
194
222
235
219
200
200
207
217
226
222
204
191
205
224
215
193
193
212
223
222
215
205
206
218
223
214
206
216
219
204
194
210
228
222
208
202
206
197
214
226
225
220
217
210
206
215
226
222
202
188
196
216
223
210
204
213
219
216
217
219
214
206
206
214
212
198
198
208
219
225
221
211
210
221
229
222
209
203
201
194
196
212
221
214
204
202
208
197
214
222
214
212
218
218
212
217
225
221
209
202
204
212
210
202
203
217
226
220
211
211
216
215
207
204
206
208
205
200
207
221
224
215
213
227
237
227
207
196
195
195
201
212
215
205
196
199
210
210
220
220
208
206
215
218
214
215
220
217
214
210
208
208
207
205
202
207
224
228
215
202
207
217
212
201
205
215
212
195
196
213
221
214
217
234
243
227
203
197
201
208
209
216
214
203
194
196
208
219
219
215
205
205
212
212
208
208
213
212
213
208
203
204
211
210
196
189
209
231
223
199
194
211
216
206
206
217
214
198
193
207
215
209
214
237
245
224
201
199
210
216
216
217
216
211
201
196
203
216
209
203
204
207
208
205
202
201
206
207
206
201
197
202
211
209
190
178
195
220
221
200
192
210
221
214
208
216
219
208
200
206
209
205
209
230
239
224
205
201
211
220
216
213
214
215
211
201
200
207
197
194
200
207
209
208
207
204
204
205
204
202
204
208
208
202
190
184
191
203
205
199
201
217
227
219
211
216
223
218
209
209
211
207
208
218
227
225
214
206
210
216
210
200
204
215
216
205
200
207
198
194
195
199
206
217
222
217
213
211
211
214
222
221
210
201
199
200
198
194
193
199
212
224
225
216
210
215
222
221
213
211
216
216
211
210
219
226
225
218
216
216
203
187
191
210
215
209
204
216
213
203
188
185
200
220
231
229
223
218
218
225
232
229
216
212
210
210
206
199
194
201
215
220
215
208
206
210
219
218
212
212
221
222
212
205
213
227
234
228
223
216
198
181
186
205
211
208
206
224
227
211
187
179
192
209
220
226
226
220
219
221
221
216
215
221
220
210
208
211
209
208
212
211
204
197
198
206
216
217
212
213
220
221
212
206
212
223
231
229
223
213
199
189
193
205
209
206
205
217
223
213
196
191
191
191
194
209
219
215
212
208
197
190
201
223
224
206
205
218
222
212
205
202
199
195
195
205
216
218
209
208
214
216
216
209
209
211
219
220
215
207
205
204
204
204
206
205
198
207
215
212
210
210
200
180
175
197
212
210
206
201
186
176
189
213
219
204
202
217
223
211
201
202
207
205
200
208
217
212
202
197
206
216
218
211
201
198
207
210
205
201
209
215
208
200
203
205
194
202
208
212
219
224
211
185
177
195
212
212
210
206
197
190
195
209
210
203
202
212
214
203
198
206
216
215
213
212
211
200
187
187
201
215
216
205
191
191
203
206
199
198
209
216
206
196
201
206
197
206
208
210
217
222
215
199
192
204
217
219
218
217
216
218
218
215
205
200
204
212
211
201
197
206
218
221
220
217
206
190
181
186
202
213
209
195
186
193
205
206
198
195
201
210
206
200
201
207
206
212
210
207
211
214
213
206
205
212
219
220
221
221
224
231
234
221
203
197
205
215
215
204
197
201
211
216
221
221
208
194
190
194
202
206
202
193
193
198
206
206
201
195
195
203
211
209
205
208
214
214
210
205
208
213
211
207
208
211
217
218
217
216
217
223
228
220
202
195
202
214
216
209
200
199
201
207
216
221
214
206
207
206
201
199
202
204
204
201
201
202
202
197
192
200
213
214
208
206
211
215
212
206
208
216
216
209
206
208
212
213
213
211
210
211
213
211
203
198
204
208
210
209
204
200
199
201
209
216
214
214
217
209
198
197
207
214
211
200
193
197
204
203
196
195
203
209
205
203
201
216
217
203
199
212
222
218
209
209
211
210
210
210
209
208
207
206
207
212
212
207
203
206
209
206
201
201
207
208
206
210
215
208
198
201
210
212
209
200
190
193
201
205
200
193
193
196
200
200
194
213
217
196
183
197
218
223
216
213
211
206
206
209
210
211
211
210
216
224
225
212
202
209
218
214
206
206
209
205
197
200
209
208
203
206
210
205
203
200
195
190
193
201
204
201
191
190
198
201
195
206
213
196
177
185
204
217
217
217
210
200
197
202
205
211
215
217
223
227
227
219
211
219
228
221
209
207
213
206
193
193
205
210
208
212
211
201
197
201
199
191
187
193
206
210
201
192
199
201
199
200
209
203
190
186
193
203
211
215
209
196
190
195
201
206
208
216
222
220
216
216
217
225
231
220
205
205
215
210
192
192
209
215
211
211
211
202
199
200
201
197
189
188
201
212
207
195
199
200
197
201
208
211
205
199
197
198
204
211
209
196
187
192
198
197
196
206
212
206
203
208
212
217
220
210
199
202
216
214
195
194
213
218
207
202
205
204
201
200
202
204
199
191
194
202
201
193
194
196
193
209
211
212
207
205
209
210
210
208
205
200
196
201
205
200
192
196
201
198
198
205
205
203
202
201
201
206
214
212
198
196
210
213
202
195
196
199
200
200
199
205
209
200
191
190
194
194
194
195
193
219
215
203
193
196
213
228
226
211
204
206
209
214
215
209
203
199
196
194
202
210
203
192
190
201
211
213
212
209
204
200
202
203
203
201
195
192
200
200
193
201
216
209
192
187
197
204
204
204
205
223
212
197
180
180
203
230
233
216
204
210
219
219
217
216
215
211
199
196
207
217
210
195
194
208
221
215
203
202
210
206
189
193
213
218
200
190
199
201
190
199
219
213
192
191
208
217
213
212
216
217
209
195
181
176
189
213
225
214
204
209
216
214
214
215
221
218
205
198
206
216
213
203
204
217
222
211
192
196
212
205
183
190
221
230
207
192
197
196
188
198
217
209
190
192
209
215
212
212
214
208
204
199
196
191
187
194
206
208
201
199
203
206
208
210
212
211
209
203
203
206
206
208
212
217
215
199
187
191
206
198
179
186
213
221
206
195
194
191
185
196
210
201
188
193
202
201
199
198
199
203
204
205
210
208
197
189
196
204
198
189
190
201
209
206
200
197
203
209
206
198
196
204
212
211
203
196
193
194
199
193
181
182
195
200
199
198
195
186
182
189
198
196
193
196
195
189
186
187
187
204
209
208
211
213
205
196
198
206
201
186
183
198
212
210
193
183
193
213
215
199
189
197
205
206
197
195
198
203
203
198
189
184
183
187
196
201
199
189
184
187
194
200
204
204
198
189
186
189
192
212
216
207
201
203
203
203
205
210
205
192
185
195
211
216
200
179
184
209
219
206
193
194
204
209
203
193
194
204
212
210
201
189
181
187
199
205
205
198
192
190
197
206
214
213
206
196
193
201
210
215
216
203
190
189
197
205
206
208
205
200
191
192
205
216
207
185
181
199
212
208
200
200
209
218
210
189
182
196
214
219
209
192
183
189
201
206
208
206
201
197
199
207
215
216
210
200
196
209
222
212
212
200
186
185
196
206
206
200
199
201
197
197
207
213
205
190
186
189
193
198
203
207
212
221
217
192
177
188
206
216
211
196
184
186
198
203
204
204
202
196
192
199
210
214
207
196
192
206
220
206
205
198
192
195
203
210
205
197
196
201
201
206
213
208
194
189
191
185
179
184
200
209
209
214
214
200
189
190
196
203
207
201
188
185
192
197
196
194
192
187
183
192
206
210
206
197
191
198
207
201
200
202
204
209
211
213
206
198
198
202
204
209
218
208
187
186
196
190
180
181
194
202
202
201
205
208
209
202
190
186
198
204
197
188
188
195
194
187
181
179
183
196
203
205
206
206
198
194
197
196
196
207
214
214
213
211
206
198
202
210
203
201
213
209
193
189
199
200
195
193
193
195
194
195
201
211
219
211
187
174
186
202
203
193
189
197
201
190
180
180
193
205
203
200
206
210
204
195
193
189
194
212
221
215
208
208
203
195
204
217
206
190
197
206
200
195
200
206
209
206
195
189
194
201
204
209
214
207
188
174
180
195
199
192
188
197
207
200
185
188
204
212
202
194
196
201
198
195
191
187
195
216
225
213
203
204
202
196
204
217
207
185
183
195
199
199
199
204
212
208
195
187
196
208
211
209
205
198
189
181
181
187
189
188
188
194
203
200
191
194
209
212
202
190
183
184
192
196
192
189
199
215
220
208
200
202
205
198
196
202
202
191
180
181
189
197
197
198
204
203
193
187
195
209
213
210
204
195
186
183
184
187
188
187
187
188
192
193
193
195
203
206
203
190
178
177
190
199
199
200
204
209
208
200
195
201
209
203
186
182
195
201
185
173
181
195
196
194
196
199
195
190
191
198
208
213
211
199
181
179
188
194
189
183
184
184
184
185
189
192
195
202
203
193
183
185
195
205
205
208
206
202
197
192
194
203
210
201
178
173
197
213
195
174
180
196
200
193
191
198
201
197
189
187
197
210
215
200
180
178
192
200
190
178
179
187
187
186
188
189
190
198
202
196
194
196
196
202
208
204
207
204
194
189
194
205
207
194
180
184
209
221
202
183
184
196
201
197
188
193
205
204
187
178
188
204
209
198
185
186
199
199
185
174
179
192
194
191
189
188
188
195
201
201
201
196
186
189
199
189
202
210
199
189
195
205
203
190
188
200
213
216
209
198
190
192
203
203
190
184
197
201
188
180
187
196
197
195
194
201
205
201
187
178
182
192
194
193
193
190
186
191
203
206
200
186
175
177
187
177
197
214
207
193
195
201
199
193
197
204
201
204
214
211
189
185
202
209
193
177
183
194
194
192
194
190
190
194
202
205
205
202
195
187
185
187
188
190
194
190
184
191
203
204
194
183
180
183
189
212
209
206
205
207
207
208
220
230
222
207
208
227
234
221
210
214
222
217
205
204
207
204
200
201
206
207
213
222
225
216
204
204
219
231
225
210
204
211
216
217
219
226
224
220
229
241
236
219
215
213
215
217
218
216
204
198
205
218
218
209
211
227
230
218
208
215
226
226
215
208
210
211
204
200
202
210
220
224
224
219
216
215
225
239
236
217
208
218
225
219
215
223
220
204
206
227
235
222
216
208
214
220
224
220
203
187
191
209
220
219
218
219
218
211
209
215
227
233
225
214
213
216
214
206
205
214
223
223
216
220
224
223
222
231
232
217
213
226
234
223
209
213
210
195
194
214
226
220
220
201
203
206
214
213
200
188
190
207
222
226
220
210
206
208
212
214
220
226
227
220
220
221
221
211
207
211
219
218
211
214
221
221
213
208
213
216
220
229
235
226
210
204
206
203
206
209
212
213
221
197
195
197
201
204
203
201
202
211
220
221
212
201
200
210
216
212
206
209
221
226
227
225
218
209
206
211
217
217
212
211
211
211
202
192
198
213
223
226
230
226
215
206
209
217
219
211
201
205
218
206
205
201
200
201
209
215
216
216
216
215
206
197
203
218
222
209
192
192
210
227
234
225
209
199
205
218
222
217
214
210
205
200
196
194
202
215
223
223
224
225
223
216
217
222
225
214
201
206
216
224
226
218
206
206
215
222
218
213
215
217
204
193
203
224
226
202
183
188
207
226
234
225
202
189
204
227
229
216
215
214
203
197
201
211
215
219
221
223
224
226
225
218
214
217
223
219
211
212
217
229
236
225
210
209
220
220
208
202
215
220
204
189
200
223
223
197
184
196
213
222
229
224
203
189
204
228
231
219
218
216
205
201
212
224
224
216
217
225
228
226
216
207
204
209
218
218
215
217
221
221
233
222
204
204
216
214
197
193
208
215
202
190
199
219
215
194
191
209
219
220
224
226
213
198
203
220
227
225
224
221
206
206
223
230
220
209
212
224
232
225
211
200
200
211
217
211
207
211
221
210
224
216
196
194
208
211
199
196
200
200
195
196
206
216
213
202
200
212
221
222
221
222
220
212
208
213
222
226
230
222
208
212
224
224
211
207
211
221
228
225
214
208
212
223
220
203
195
202
217
210
224
218
197
190
201
211
212
208
199
191
191
204
216
218
217
211
205
206
214
222
219
216
218
222
219
214
214
221
226
218
212
214
218
212
207
211
216
217
217
219
221
223
231
234
224
204
191
195
209
217
224
220
205
196
202
212
217
216
199
185
191
208
217
217
217
217
206
196
205
218
214
204
210
222
226
216
208
209
213
215
215
215
208
203
207
219
222
213
203
204
216
234
241
236
225
213
200
195
200
223
217
214
208
209
211
213
213
210
197
186
193
208
210
208
208
211
207
198
201
208
204
198
203
213
220
214
207
201
203
208
212
209
202
198
208
221
223
209
194
190
208
230
237
227
218
217
212
196
191
219
209
205
207
217
220
215
206
201
193
190
198
211
212
201
194
201
214
215
207
198
194
197
204
207
209
209
207
205
205
205
205
201
200
202
211
220
220
209
197
190
200
221
228
215
206
214
216
201
186
211
209
208
209
216
222
216
206
200
196
195
205
219
221
203
189
201
225
232
217
197
189
198
209
208
205
206
207
209
211
210
201
196
199
207
214
215
215
213
208
202
204
217
221
208
198
205
213
207
193
205
217
219
212
210
213
212
210
212
207
201
210
227
226
209
198
212
233
236
224
205
192
197
212
216
211
207
206
209
217
217
205
198
201
208
210
210
213
218
220
217
214
215
216
206
197
200
210
214
207
203
222
228
216
203
199
200
211
223
218
208
211
223
219
208
209
224
231
225
222
218
202
198
211
220
217
209
202
207
218
221
213
206
204
203
204
209
214
219
222
223
219
210
206
206
205
202
209
218
222
199
214
222
215
202
191
191
206
224
222
210
209
212
205
200
211
225
222
212
218
224
211
200
207
217
215
207
200
204
219
221
210
205
203
198
199
207
209
210
216
222
215
202
200
209
212
205
204
215
224
195
201
207
210
205
196
191
200
216
220
213
209
206
197
197
209
217
210
203
214
225
219
206
205
210
210
205
202
209
218
211
196
194
201
203
203
203
202
200
209
216
209
197
201
214
213
199
196
204
214
195
195
197
206
210
204
198
200
210
217
218
216
208
201
204
214
216
205
199
208
221
220
210
203
205
207
205
207
216
218
199
179
182
201
211
208
204
199
198
207
212
204
198
208
217
209
191
185
192
202
203
196
197
207
214
211
207
208
211
215
220
220
212
207
215
227
226
210
199
206
216
220
213
205
208
207
205
209
220
216
193
175
183
204
213
211
208
205
205
206
204
201
203
212
215
204
189
186
188
196
211
200
202
212
214
213
214
217
216
213
212
215
212
205
212
230
233
215
198
199
212
217
213
210
211
210
203
208
219
216
198
188
193
205
207
208
212
215
210
201
194
197
206
211
207
203
198
195
194
195
213
203
206
215
215
210
214
222
220
211
205
210
209
199
202
218
225
212
197
195
206
214
214
211
209
203
200
205
217
218
210
206
204
202
199
204
215
218
207
195
190
196
207
207
201
200
207
208
199
195
214
206
206
214
215
213
214
220
221
213
206
209
210
202
197
203
207
205
200
198
204
213
216
210
202
197
199
205
211
216
218
214
206
199
197
205
210
210
202
194
193
199
207
206
198
195
202
207
201
194
214
209
202
202
211
214
213
213
218
218
214
213
212
206
199
197
197
203
207
207
207
214
221
212
197
196
204
206
203
207
216
215
204
199
203
206
200
196
196
199
198
200
205
207
199
189
193
203
200
192
212
210
197
192
203
211
207
206
216
223
219
213
210
206
203
201
201
211
216
211
209
218
223
215
202
205
213
207
194
198
210
210
203
204
210
208
193
187
196
204
202
198
201
205
202
192
192
203
204
194
205
205
196
194
199
200
196
200
214
221
217
209
205
202
203
206
216
223
217
207
206
217
227
223
214
214
219
210
196
196
208
211
205
206
214
209
191
187
197
204
204
199
199
202
205
202
204
212
208
195
195
196
203
208
204
192
188
197
211
215
207
199
198
199
200
206
219
225
213
198
199
212
225
227
221
216
216
210
202
203
211
214
208
207
214
210
196
191
197
204
207
205
200
199
205
209
214
219
213
200
186
188
207
220
212
194
188
197
207
207
200
193
194
199
199
199
209
215
207
196
197
208
219
222
218
214
211
209
206
209
215
216
208
206
214
212
197
192
198
203
207
210
203
198
200
204
207
212
210
204
188
187
205
217
212
200
200
206
207
204
202
196
198
203
201
194
196
201
202
201
203
211
213
213
213
215
215
206
202
208
217
214
204
205
215
210
194
190
200
202
203
209
206
200
195
192
193
198
202
203
201
197
200
201
197
200
212
219
215
209
208
206
206
206
203
195
194
196
201
204
210
216
212
206
210
222
221
207
198
208
217
209
198
204
215
208
191
191
199
199
199
205
204
198
191
189
189
193
201
205
214
207
199
187
178
187
212
228
222
211
211
214
212
207
203
203
204
203
201
203
212
220
213
203
207
221
222
203
197
210
218
202
190
201
210
203
194
197
199
194
195
205
203
195
195
198
198
198
201
203
215
210
203
187
172
175
201
224
222
208
206
214
215
207
203
209
213
209
202
201
207
216
214
205
203
210
212
202
198
212
215
198
189
199
202
196
196
199
197
190
198
211
203
193
200
207
206
200
200
201
209
208
205
200
185
179
194
215
216
201
194
206
215
207
200
204
206
206
206
206
206
209
212
209
198
196
203
202
199
205
208
200
197
198
194
192
195
200
193
187
200
212
204
194
199
204
199
192
192
197
204
203
204
207
204
197
199
212
214
198
186
198
214
209
199
193
191
194
206
214
209
202
209
210
196
187
201
208
200
197
203
206
206
201
192
189
193
197
193
186
194
206
206
203
201
193
181
180
188
198
206
201
200
206
213
212
208
213
217
204
190
197
212
209
202
191
178
180
201
217
210
202
207
211
195
187
202
215
203
195
202
211
211
203
193
189
191
197
195
187
185
196
208
212
205
185
171
177
193
206
210
205
200
203
210
209
209
213
216
209
198
201
207
207
207
198
179
174
193
208
206
201
209
211
200
193
203
212
209
205
208
209
203
196
192
189
190
199
204
190
181
187
206
218
209
191
179
188
207
217
210
210
207
203
198
198
202
207
207
206
206
206
202
201
206
205
188
179
187
197
199
202
210
211
210
202
197
199
207
212
210
202
191
187
188
189
191
205
211
198
183
185
202
216
215
204
197
200
213
222
203
211
216
204
187
186
198
202
197
197
204
205
199
196
201
200
192
188
190
191
194
198
206
209
215
211
194
190
203
211
204
195
187
183
184
187
195
208
213
204
190
188
199
211
213
214
212
206
208
214
200
212
216
202
184
184
200
206
195
191
198
201
198
198
195
188
186
193
197
197
193
193
195
202
213
211
194
192
201
204
195
193
193
189
187
189
199
207
206
199
196
197
202
203
205
215
217
206
197
201
203
207
204
195
185
188
205
213
201
192
192
191
192
203
200
184
180
194
207
208
200
189
188
195
205
204
195
197
203
194
186
191
199
199
192
192
200
201
194
190
197
209
210
200
198
210
217
205
192
195
203
195
190
189
189
192
205
211
202
199
198
188
188
207
214
194
184
195
211
216
205
191
188
193
198
196
194
200
203
194
186
190
201
201
193
194
198
195
183
181
197
217
217
200
194
204
210
203
195
198
199
189
187
193
196
197
205
207
202
208
214
197
187
207
224
212
196
198
211
218
209
197
196
200
199
194
195
199
200
200
198
195
194
193
192
194
199
192
180
178
197
214
212
200
195
196
197
197
200
199
194
189
195
203
203
202
203
205
207
220
228
212
196
205
221
218
204
200
207
213
209
202
203
203
198
196
200
200
200
206
209
202
190
185
188
196
200
191
180
181
192
199
198
197
196
186
180
190
201
200
193
198
206
209
206
202
203
207
213
221
222
214
203
201
208
208
203
196
198
205
206
203
202
201
196
196
204
205
201
203
209
206
196
191
191
200
201
191
184
188
188
183
186
199
199
180
171
186
202
201
201
207
206
201
199
198
202
209
214
209
198
198
202
196
196
203
200
191
192
199
203
200
198
195
188
189
202
209
202
195
197
204
204
202
199
202
200
189
186
193
187
177
187
204
203
184
178
191
204
206
210
210
196
187
191
198
203
207
209
192
174
183
197
194
194
203
201
191
191
198
201
197
197
196
185
181
194
207
198
185
187
201
207
203
198
198
197
188
187
192
190
183
194
207
204
194
192
197
203
208
210
208
190
181
191
205
209
207
200
185
175
184
194
193
198
209
205
196
195
196
190
191
202
203
187
177
187
199
191
182
189
202
205
197
193
195
195
187
186
191
192
189
194
201
201
202
200
193
193
201
203
202
191
188
199
213
217
209
196
189
191
197
196
194
202
212
208
205
204
193
177
180
199
205
190
179
184
191
186
186
196
206
202
192
191
193
194
188
186
190
193
191
188
190
196
204
197
183
179
188
198
196
196
199
208
217
217
207
196
196
204
205
198
197
203
204
204
208
209
193
173
173
192
198
191
184
184
188
190
194
200
202
200
194
192
190
188
187
188
191
194
190
183
181
188
194
189
179
179
188
230
221
212
213
216
213
207
214
224
223
216
217
220
219
217
218
219
217
208
194
192
213
234
236
225
213
207
207
209
212
214
220
226
224
208
198
203
211
216
215
206
205
218
231
234
233
231
228
225
223
226
226
221
222
222
214
200
202
215
219
215
217
219
219
220
223
225
223
214
198
196
217
236
232
223
220
217
208
204
213
226
232
232
226
214
206
209
214
220
223
215
207
215
222
215
205
210
226
233
231
215
216
215
219
223
219
201
195
209
223
219
213
209
207
213
222
223
224
219
208
205
220
230
225
222
224
224
210
202
215
230
232
228
223
217
215
214
211
216
223
220
209
206
205
200
195
201
217
230
233
200
198
198
204
218
225
212
200
211
227
225
206
190
189
204
214
215
216
217
217
215
221
224
222
221
221
221
211
208
217
225
220
216
214
215
217
217
208
206
218
223
211
199
198
204
207
208
209
218
230
190
187
191
195
213
232
229
215
214
223
220
198
182
186
203
208
201
203
214
223
221
219
221
221
218
215
215
215
217
220
215
204
202
208
212
216
215
207
205
213
217
210
202
208
219
227
218
207
211
224
197
197
202
203
212
233
241
229
218
215
209
198
193
203
215
206
192
195
212
221
216
212
217
221
213
207
213
222
225
224
209
192
190
203
213
216
212
210
211
211
209
207
217
228
232
233
224
211
212
223
210
217
219
214
215
230
240
231
212
206
208
208
211
222
225
207
188
198
219
224
211
203
210
212
204
202
214
228
230
225
209
190
188
205
221
219
209
210
219
219
210
211
227
235
228
227
226
219
217
225
220
224
223
215
214
223
229
218
201
202
211
214
216
225
224
205
191
206
229
229
210
200
204
202
196
200
216
230
230
227
213
196
192
210
224
216
200
201
217
226
223
221
224
221
215
219
225
219
217
221
217
220
214
207
205
212
213
203
193
197
208
210
208
210
212
201
197
211
228
229
215
205
202
199
194
202
218
225
227
227
223
206
203
215
224
212
190
188
208
231
241
232
217
206
209
219
221
212
207
210
205
211
207
200
197
198
201
201
198
196
201
200
196
197
201
203
207
211
219
223
221
211
206
203
204
211
218
217
218
229
232
220
209
213
219
209
188
182
201
231
247
239
218
209
216
223
217
202
196
201
202
211
212
204
197
195
204
213
213
206
197
196
198
200
204
211
216
210
206
215
220
212
206
211
219
221
218
208
208
223
236
227
210
206
215
213
197
188
200
221
233
234
226
225
226
225
213
201
195
198
209
215
216
213
208
205
214
226
228
214
200
201
210
213
214
216
219
213
205
209
211
203
202
216
227
227
216
202
199
214
232
227
208
201
213
219
208
198
201
206
210
219
232
234
224
216
211
206
199
198
221
214
213
214
218
222
228
231
229
216
205
207
219
221
214
211
215
218
215
208
201
196
202
214
221
220
213
202
196
206
218
215
203
199
210
219
211
202
199
197
196
208
228
230
214
205
211
215
206
199
224
211
204
207
219
233
234
224
214
207
206
213
223
222
207
198
208
225
229
215
198
194
200
207
208
207
206
203
201
202
204
202
196
198
208
213
207
201
198
198
197
205
220
221
207
201
208
216
210
200
215
211
206
205
218
232
229
213
201
199
204
216
225
219
199
190
205
229
233
220
205
199
199
200
201
202
204
204
206
207
204
196
193
195
202
203
202
202
204
206
207
208
215
217
214
208
207
209
209
201
205
215
220
219
220
224
219
208
200
198
204
218
226
215
197
193
208
224
225
219
213
205
195
195
203
208
208
205
208
216
214
201
193
192
193
194
200
205
209
210
212
210
210
216
222
220
210
207
206
207
198
219
234
231
221
213
211
211
211
206
207
218
223
211
198
200
211
213
212
215
217
205
193
196
209
218
213
203
207
222
224
210
196
190
185
188
202
213
210
205
206
207
207
208
219
224
217
207
204
211
199
215
230
228
212
203
207
216
221
212
208
213
216
209
204
205
205
203
204
211
213
205
198
202
211
216
212
204
207
220
224
211
199
193
186
189
204
212
203
194
195
202
202
201
208
218
216
205
201
209
202
208
214
209
199
193
204
217
221
214
209
207
206
208
211
209
199
196
204
210
211
209
209
207
205
206
206
203
207
218
216
204
202
203
195
195
203
209
200
191
193
201
202
200
203
208
205
197
196
204
204
202
199
196
188
186
199
213
216
214
210
201
196
204
217
214
201
198
206
210
211
215
218
209
199
195
196
203
210
215
206
199
206
215
209
203
208
211
206
198
200
205
209
208
206
200
190
187
190
196
207
203
200
198
192
185
193
208
212
212
207
195
189
199
214
219
212
205
207
209
210
214
214
208
202
196
193
201
211
213
203
201
215
224
213
206
213
222
216
205
203
208
216
218
210
196
184
182
188
189
210
206
206
210
202
189
194
211
214
205
197
188
186
190
203
217
221
213
204
204
207
203
202
206
212
205
196
201
213
216
206
205
218
220
211
207
217
226
219
204
198
207
218
220
211
198
189
189
190
188
211
204
210
216
206
192
198
215
216
200
187
186
187
188
195
208
216
211
201
203
200
192
191
207
218
209
199
203
213
218
212
207
212
212
206
204
212
219
211
197
193
201
213
217
211
200
195
198
197
195
208
203
208
209
200
194
204
215
215
199
189
189
192
195
198
200
201
202
203
205
201
193
197
209
211
206
201
203
210
217
216
207
203
205
206
204
203
204
200
194
193
196
206
215
212
199
195
201
205
204
205
202
202
198
195
197
203
205
204
202
200
198
197
201
202
195
188
193
204
209
207
207
212
211
203
201
204
205
203
210
214
207
199
203
209
206
196
192
197
199
197
195
203
211
209
196
191
201
208
209
205
204
198
195
197
202
201
196
197
206
211
207
203
203
203
194
187
191
203
207
209
216
219
211
201
205
213
206
195
199
212
211
202
204
210
207
196
193
198
203
202
200
202
205
202
197
197
206
210
206
207
203
199
202
207
202
195
191
195
206
215
214
208
204
199
197
196
198
199
201
203
210
211
208
206
214
218
205
192
197
211
213
205
201
204
204
201
199
199
200
207
213
206
196
196
204
212
215
210
202
205
198
200
213
216
202
190
191
197
204
211
216
216
207
198
199
204
206
201
197
194
195
198
204
214
220
217
202
193
201
213
213
205
199
201
203
203
202
198
197
211
222
211
193
194
210
220
218
211
204
198
190
198
217
218
199
188
192
200
202
204
211
213
206
199
199
207
212
208
200
194
190
193
205
219
223
213
198
196
205
213
210
202
201
205
204
201
200
197
197
208
219
211
197
199
208
211
211
212
212
197
188
196
213
213
196
188
196
204
204
204
204
204
200
195
197
205
211
209
201
199
201
208
211
220
223
215
201
195
202
209
208
205
206
213
207
195
193
198
200
202
203
203
203
201
197
194
198
208
213
205
198
200
210
208
196
192
201
207
208
206
202
198
195
193
195
204
207
201
192
198
217
224
216
212
219
220
208
195
197
205
206
204
206
211
204
192
191
199
201
194
188
193
203
202
191
184
193
206
207
213
210
209
209
204
196
197
206
209
206
203
200
198
193
191
197
205
203
190
180
194
222
230
211
200
208
218
213
200
196
202
206
203
198
196
195
194
194
199
200
195
187
188
199
202
197
193
197
202
197
214
215
216
211
202
199
203
208
208
201
198
197
197
193
193
199
203
198
186
183
197
217
218
199
186
193
209
213
206
201
202
206
203
191
181
186
198
201
199
200
203
198
193
195
202
207
203
200
199
195
213
214
212
205
202
206
209
208
206
201
195
194
194
191
192
197
198
194
194
202
209
210
202
191
182
185
200
210
205
199
202
212
212
196
181
185
201
208
202
201
207
207
198
192
200
204
199
195
194
197
213
209
201
196
203
213
214
208
207
206
198
194
191
188
189
194
193
192
201
216
219
203
193
190
186
188
206
214
203
193
203
222
228
214
197
195
202
207
205
199
202
205
197
192
192
189
183
184
194
203
216
202
189
190
206
216
214
206
209
209
202
198
193
188
191
195
194
193
201
212
212
200
196
196
190
194
215
222
204
192
202
225
235
226
210
199
197
200
199
192
190
194
193
190
184
174
170
183
201
209
211
200
193
196
206
211
206
200
201
202
201
201
200
198
199
202
200
197
195
194
194
197
203
199
192
196
217
225
211
199
202
215
223
221
210
197
190
190
189
183
181
183
186
186
182
175
176
194
212
212
201
204
209
209
204
201
201
195
187
186
194
202
206
206
205
206
204
202
194
185
184
198
207
200
191
195
208
218
216
206
195
196
205
209
203
192
187
187
186
184
183
183
185
186
186
187
196
208
216
211
192
210
227
218
197
191
199
197
180
174
189
205
208
205
202
200
203
206
203
194
194
201
202
195
194
197
200
207
214
205
188
182
193
201
200
194
193
193
193
194
195
193
191
187
188
197
209
212
209
204
194
215
232
215
186
182
201
204
185
175
189
203
204
199
193
190
196
205
212
214
212
203
192
190
197
200
196
201
208
200
186
182
191
200
202
201
201
200
201
202
207
207
201
190
186
197
208
206
198
196
199
209
216
200
178
179
201
209
194
184
191
195
192
191
190
186
189
198
212
225
221
202
185
187
200
203
196
196
202
202
194
190
193
199
206
206
202
200
200
202
213
217
209
194
186
192
199
198
191
192
198
192
191
185
179
182
196
203
196
194
193
188
183
192
199
194
187
190
203
218
217
202
189
193
199
200
194
192
197
207
211
202
192
193
202
204
197
189
189
195
209
218
211
197
194
195
197
196
194
194
193
179
176
183
188
191
196
197
199
201
199
188
185
200
213
206
192
187
193
204
208
207
205
205
200
198
195
191
195
217
229
214
192
186
192
197
192
182
179
188
200
207
201
199
204
203
200
200
200
198
189
180
183
192
199
199
197
197
205
212
210
198
197
213
222
213
196
187
189
194
203
212
219
213
199
196
197
195
201
224
238
223
200
188
187
195
196
187
182
188
191
186
185
198
208
205
199
202
202
195
193
194
200
203
203
201
195
199
214
221
212
204
211
221
223
213
196
187
187
192
201
213
218
209
195
191
197
200
205
221
232
224
209
198
193
200
206
199
193
196
188
173
176
199
210
200
193
199
200
192
200
210
212
206
201
196
190
197
216
218
201
199
211
219
219
210
195
184
187
196
200
202
206
202
191
185
190
198
204
213
217
214
212
207
202
205
210
203
200
203
193
176
183
205
210
197
190
197
199
193
203
214
207
198
198
195
188
193
209
208
190
189
204
212
213
210
193
183
189
196
192
188
195
203
196
183
180
187
194
198
201
201
204
205
204
204
205
199
199
203
200
191
195
207
206
196
194
200
201
196
205
208
193
187
197
203
197
196
203
202
191
191
196
199
208
210
197
188
194
195
180
175
193
210
204
185
176
177
180
185
192
194
194
195
199
202
198
192
192
200
202
201
199
199
198
201
203
202
198
196
203
197
181
182
199
213
213
206
203
203
204
203
196
188
197
208
204
198
200
191
172
172
194
212
205
188
179
176
173
182
192
191
187
187
194
199
197
190
190
195
202
201
189
182
191
202
203
195
188
190
200
190
178
183
201
215
219
212
204
204
213
215
200
181
185
203
206
204
200
190
179
183
196
200
194
190
188
181
177
186
197
193
184
183
191
196
195
190
191
194
201
198
182
175
187
198
192
182
181
187
230
221
213
219
227
223
214
211
210
211
214
218
207
191
199
217
215
200
199
204
204
207
225
246
243
222
207
207
210
210
209
217
226
220
205
204
217
226
224
221
212
204
210
224
231
219
203
200
205
209
227
228
221
221
223
221
213
209
212
210
207
206
202
197
212
230
226
212
204
200
199
209
226
237
238
229
219
208
204
208
212
218
226
221
202
196
212
224
224
220
212
207
212
226
231
214
197
202
214
212
216
222
216
211
220
228
221
213
216
217
208
198
193
197
216
230
225
215
209
200
198
209
221
223
224
229
225
210
202
210
215
215
218
220
208
203
211
213
211
212
215
212
211
217
221
211
199
207
218
211
207
208
205
202
219
238
232
216
219
225
214
192
182
191
209
215
207
206
213
211
204
207
214
214
216
218
219
208
204
213
215
209
212
219
215
213
216
207
198
206
217
214
204
203
213
216
211
211
212
210
203
204
202
202
220
240
234
214
211
220
209
188
179
192
205
200
189
198
219
223
208
199
207
215
214
208
205
205
206
213
212
206
209
216
216
216
217
209
201
206
214
211
203
201
212
223
222
212
208
211
204
207
213
214
221
231
226
211
206
207
199
188
192
208
214
201
190
204
229
228
203
188
203
221
218
203
196
204
212
213
208
206
208
212
210
212
216
220
214
206
204
205
214
215
217
226
225
211
206
215
205
213
225
227
223
218
217
214
206
198
194
197
214
232
231
211
206
222
239
229
199
183
198
219
218
204
199
208
213
212
208
209
211
209
204
204
211
224
222
208
198
209
226
225
217
222
226
213
206
214
207
214
228
233
222
209
210
217
211
200
197
206
225
241
235
220
223
238
243
227
200
188
197
210
211
209
210
214
212
207
208
213
215
209
201
201
208
216
213
204
205
219
229
218
208
219
230
217
203
206
208
213
223
229
218
203
206
217
214
204
204
210
218
222
218
218
228
237
234
223
210
200
197
197
205
216
223
218
205
199
206
218
220
211
203
204
207
207
201
204
218
229
221
201
199
222
236
220
199
197
205
209
218
223
213
199
204
215
212
211
212
211
203
197
200
209
219
221
220
221
220
208
193
192
202
219
226
214
197
194
207
220
216
207
209
215
210
202
200
209
223
227
212
195
201
225
235
217
200
197
200
207
217
220
211
201
206
214
215
218
221
215
199
190
195
206
208
203
205
215
218
204
191
196
207
218
219
209
197
200
215
218
207
205
220
229
214
203
205
212
218
216
210
204
206
218
222
212
204
204
199
206
215
218
211
207
213
221
223
226
226
220
207
203
206
205
201
197
202
213
210
194
190
203
214
214
210
204
202
211
220
214
199
205
230
235
213
203
211
213
206
207
210
210
202
201
207
208
211
215
209
207
210
210
209
212
223
231
230
228
226
221
216
216
215
207
202
200
203
209
202
190
192
208
216
214
209
206
208
215
218
211
201
211
232
229
205
198
209
211
204
204
211
207
192
190
200
209
218
223
218
210
205
200
199
214
231
235
228
223
222
220
219
221
217
209
203
204
207
207
204
197
196
203
213
215
211
208
207
207
207
209
210
216
224
214
195
191
202
210
209
207
207
201
191
194
204
210
221
227
216
213
206
196
196
213
229
229
221
216
216
217
218
218
213
207
208
206
202
205
211
212
200
194
204
214
212
205
203
200
202
210
215
216
213
201
189
190
202
214
216
211
202
202
205
211
211
208
216
223
205
213
213
204
203
214
222
220
211
209
212
217
217
211
205
204
207
201
191
197
218
222
203
185
195
212
209
202
201
204
208
211
213
209
203
196
193
198
206
215
216
211
204
206
218
224
215
202
204
215
200
212
218
216
214
215
219
218
210
205
207
215
218
209
198
198
201
196
186
192
213
222
203
185
193
209
209
199
201
212
219
214
205
199
200
202
204
208
210
208
206
206
209
210
213
218
213
200
194
204
205
212
217
217
212
212
218
220
212
201
199
208
214
210
198
191
193
194
193
193
202
214
210
195
196
207
208
200
200
216
225
216
202
196
201
208
214
215
207
195
193
203
213
209
200
202
208
200
192
197
212
213
212
203
197
201
212
219
210
199
193
194
203
209
205
192
187
199
208
200
197
214
222
208
198
204
208
202
200
212
222
218
206
202
203
208
217
218
206
190
188
201
214
210
193
192
203
204
198
199
215
214
204
192
188
190
202
207
205
201
196
189
190
206
212
200
191
204
216
208
202
220
231
215
197
198
204
205
204
209
217
220
217
211
202
204
215
220
211
197
192
201
214
214
200
192
197
205
209
205
211
211
204
195
192
190
194
198
200
205
204
190
187
201
214
208
202
206
214
210
209
220
225
211
197
197
205
208
210
212
214
219
222
218
206
203
212
219
213
204
201
204
210
215
210
198
195
204
214
208
207
207
207
207
202
195
197
202
204
205
204
195
192
198
205
205
208
209
207
208
209
207
202
199
201
203
205
209
214
215
213
212
217
218
210
205
208
211
207
202
203
205
208
211
211
202
194
204
216
208
206
203
205
208
204
200
206
213
211
203
199
198
199
200
198
200
208
209
206
208
205
188
179
189
206
210
206
204
212
216
213
206
206
212
212
209
202
198
194
196
201
204
204
206
208
199
193
204
218
214
204
202
206
200
193
199
213
219
211
200
197
197
199
204
202
197
200
207
210
214
204
183
177
193
208
207
204
203
208
214
212
206
202
207
214
211
198
187
187
194
199
200
200
205
205
196
191
203
221
223
203
208
209
195
183
194
213
215
203
200
199
197
195
205
206
196
193
202
216
219
208
195
198
208
207
202
203
208
209
208
210
209
206
206
210
208
197
192
196
199
199
199
201
204
203
195
191
200
217
225
205
215
217
200
187
196
210
207
196
199
207
202
195
202
206
197
189
196
211
217
212
211
217
217
206
198
206
216
211
201
204
213
213
206
203
204
202
205
208
204
200
201
203
201
196
197
198
198
208
216
208
216
217
206
198
200
206
202
194
198
211
214
208
203
201
195
193
194
202
208
210
212
213
211
203
204
212
220
215
201
201
212
214
202
193
198
209
218
212
202
201
206
205
195
193
202
206
196
194
203
210
208
204
203
203
204
205
202
197
198
208
220
221
209
195
194
198
200
202
206
208
201
195
196
203
210
213
216
213
203
200
206
208
197
188
195
212
219
209
198
204
211
205
191
192
207
208
192
190
199
213
199
186
192
204
207
202
201
203
203
206
216
220
208
194
192
202
210
210
211
209
196
185
190
205
214
213
211
209
205
200
202
203
196
191
197
209
214
205
199
206
212
204
194
197
207
203
190
192
203
214
194
180
190
207
208
199
199
208
210
207
207
208
203
195
197
207
215
213
211
208
203
199
200
210
213
211
210
207
199
196
202
206
203
198
199
205
205
203
202
205
206
202
200
201
203
195
191
197
206
216
201
194
203
215
208
195
197
207
212
207
200
199
199
198
202
212
213
201
192
201
215
222
217
212
210
211
214
207
192
187
203
212
207
201
201
201
200
199
200
202
202
201
201
202
202
198
196
200
205
214
209
210
220
224
211
195
195
203
206
200
194
195
199
203
210
213
203
182
174
191
218
230
220
209
206
208
212
206
187
185
202
213
205
197
197
198
196
194
198
202
202
200
201
202
205
206
202
199
197
207
209
215
222
225
215
202
196
198
198
192
187
193
200
207
209
207
193
174
175
194
211
215
209
205
201
201
205
203
191
189
201
209
201
194
197
201
199
196
199
204
203
196
196
202
209
209
203
197
196
204
203
203
205
214
215
206
195
197
198
191
184
187
195
202
203
201
191
186
197
208
202
193
196
206
205
196
194
194
194
195
204
210
205
201
202
207
207
206
205
205
200
192
189
197
205
203
198
194
195
209
200
190
189
201
213
205
194
198
206
201
190
185
187
191
196
200
200
202
214
217
198
183
193
211
214
203
194
192
194
201
209
214
213
211
211
211
214
213
206
200
194
185
182
186
191
190
190
193
194
215
200
186
185
198
205
199
190
197
208
209
202
193
188
188
196
209
213
210
212
210
196
186
194
212
220
215
204
196
197
204
213
217
216
215
213
210
207
204
201
198
195
183
175
178
183
186
193
197
192
211
202
194
195
202
202
195
188
192
199
204
207
208
202
196
199
214
219
206
195
195
196
195
194
205
217
219
211
203
201
204
210
214
212
209
206
201
190
182
187
200
199
183
173
177
187
195
202
204
193
202
206
209
209
207
204
200
196
189
185
189
206
218
217
206
204
215
218
202
189
194
203
199
191
196
209
213
210
207
202
198
200
208
209
202
198
194
178
168
183
203
203
186
176
181
197
208
213
210
199
198
209
221
217
207
207
209
206
192
180
183
203
219
219
208
206
212
212
202
201
211
212
197
184
191
204
207
205
206
203
195
194
203
206
201
198
195
182
175
188
203
200
187
179
184
197
210
215
210
199
198
212
226
218
203
204
214
210
199
189
190
203
211
208
204
209
212
206
203
215
229
218
191
179
191
206
207
204
204
204
199
197
199
201
203
205
201
192
190
198
200
193
186
184
182
189
201
210
205
195
197
209
222
214
201
201
206
205
200
198
200
204
202
195
198
210
212
200
198
216
229
214
187
179
193
210
211
203
202
207
211
206
194
192
202
210
204
199
200
205
198
188
188
191
186
182
189
199
195
183
187
197
211
210
202
200
199
192
192
196
200
201
196
190
194
205
207
195
190
202
215
207
190
186
198
211
212
201
197
208
221
213
191
185
196
204
198
195
202
206
198
190
192
198
196
188
188
194
189
178
178
186
199
203
203
203
194
185
185
191
192
195
198
194
193
197
199
193
185
189
200
206
202
199
202
212
211
199
192
205
219
214
197
189
190
190
189
192
201
204
200
196
197
201
202
198
197
197
188
180
183
185
192
197
202
203
195
187
191
192
188
193
203
203
196
194
194
193
186
185
197
213
215
206
204
211
210
199
194
203
210
210
207
201
189
180
184
196
202
204
200
199
198
199
202
203
202
198
189
186
193
193
194
195
197
198
192
192
201
199
191
197
211
211
201
195
194
194
192
192
203
215
215
204
201
206
205
200
199
204
203
204
213
213
193
178
187
204
209
206
200
198
198
199
199
199
199
198
191
187
199
203
202
199
196
190
183
190
204
206
198
204
217
217
207
199
194
194
198
200
203
207
203
195
195
199
199
197
199
205
202
198
205
209
195
184
191
206
210
205
200
200
201
202
201
197
196
196
190
185
200
206
203
200
194
183
176
183
198
205
204
209
218
218
210
199
188
189
198
201
195
194
195
195
197
198
192
188
193
202
201
193
193
197
194
190
195
203
206
205
202
202
203
204
201
196
194
197
193
184
198
202
200
197
195
187
181
184
193
203
211
214
216
214
207
194
181
183
195
193
183
185
194
200
203
202
192
182
183
194
197
188
183
188
192
194
197
200
201
203
203
202
198
196
197
198
199
201
197
189
194
195
193
193
196
196
196
195
196
205
214
215
209
202
199
191
183
183
188
183
177
188
200
202
202
204
198
184
180
188
195
188
182
185
192
195
197
199
200
203
203
198
186
182
191
198
200
199
197
195
190
189
189
192
195
200
205
205
204
205
212
211
200
188
187
191
191
188
183
179
185
202
206
196
193
203
204
192
182
188
196
192
186
188
194
196
196
197
201
204
205
197
183
181
194
201
195
189
191
195
220
210
202
211
223
220
209
202
200
205
215
219
205
188
197
216
218
208
215
225
216
198
198
221
233
221
207
212
221
218
212
212
210
204
210
221
227
228
226
220
212
207
212
220
218
211
199
193
196
208
219
214
207
210
218
218
208
203
204
201
197
199
199
198
212
228
225
217
216
214
201
194
203
219
226
222
217
218
216
206
199
200
206
207
207
210
220
225
221
210
203
208
224
236
232
213
196
196
207
208
218
216
207
206
215
221
217
215
214
205
191
191
202
211
222
225
218
217
218
207
193
194
207
211
212
212
218
220
211
201
193
192
202
212
211
212
216
218
211
205
206
217
231
238
229
209
198
206
214
204
223
222
209
204
217
227
224
221
220
212
195
192
204
216
219
210
198
205
220
214
197
194
205
209
204
202
208
211
205
197
194
195
206
214
212
214
219
214
205
206
214
220
222
218
209
201
202
213
214
205
231
226
211
206
218
228
221
211
212
212
201
195
202
212
210
194
181
195
222
225
204
190
200
211
208
195
192
197
197
197
198
206
214
212
207
212
219
217
210
212
217
217
208
198
191
195
204
210
211
210
227
221
210
207
215
218
209
202
207
209
198
194
200
209
212
199
188
198
219
224
204
189
201
220
219
198
184
189
197
201
205
216
220
209
199
205
218
225
219
212
212
211
207
197
191
195
203
205
207
211
212
208
206
207
208
204
199
201
209
209
200
197
204
217
222
219
216
214
214
212
204
199
208
226
228
207
190
194
207
210
211
220
223
210
195
197
215
228
222
207
202
208
213
207
203
203
204
202
203
207
202
204
208
210
208
199
202
213
217
213
206
204
210
223
231
238
240
230
211
202
206
214
218
228
230
222
208
209
215
212
209
218
225
214
196
195
214
226
217
200
196
205
218
215
210
213
214
207
202
200
206
211
220
221
212
204
214
224
222
214
211
209
210
217
226
237
244
233
209
200
210
221
220
220
229
233
226
221
216
205
202
216
225
216
200
200
216
224
213
199
193
200
210
212
210
219
227
219
205
202
209
219
230
228
217
215
225
224
213
210
215
212
204
206
213
222
226
220
208
207
213
216
213
212
222
232
230
225
213
198
195
211
220
213
206
211
220
221
217
208
196
194
202
206
208
219
228
222
212
211
205
217
228
226
217
219
224
216
203
206
217
214
203
201
208
210
206
202
204
212
213
207
203
207
214
217
219
222
216
202
197
206
211
212
218
224
222
220
222
218
204
195
201
206
206
209
217
216
215
220
196
209
220
217
210
210
217
210
200
206
218
216
206
205
209
206
196
191
200
212
211
202
200
207
207
202
205
217
221
214
208
207
207
216
232
232
217
214
224
224
211
202
206
206
199
198
201
205
215
223
197
207
217
211
200
199
207
211
208
210
217
217
210
210
210
207
200
194
198
212
214
204
200
206
206
201
205
215
220
218
216
215
215
225
238
230
209
208
220
222
213
207
208
206
196
194
198
203
214
223
208
215
217
208
193
193
206
214
215
215
217
215
209
209
214
214
212
204
200
209
218
210
200
201
208
211
211
211
209
206
207
219
227
230
232
221
204
201
210
212
206
203
204
203
200
202
206
209
218
224
212
220
216
204
195
195
207
214
215
216
217
211
205
207
214
222
222
209
198
206
221
218
203
195
205
216
214
207
200
193
199
217
228
227
225
216
204
200
202
203
200
197
198
205
212
216
215
213
219
224
207
213
210
206
205
206
207
209
212
216
216
210
205
206
214
225
225
207
190
197
218
224
205
190
199
210
208
203
199
193
196
210
219
221
223
222
209
203
203
203
197
195
199
210
217
219
214
209
211
218
202
201
201
208
216
214
209
209
211
212
209
208
209
209
210
216
218
206
187
189
211
222
208
190
194
205
202
198
200
201
203
206
205
214
231
235
221
210
207
205
202
202
209
210
208
206
205
202
200
204
204
197
197
210
219
215
208
210
211
203
196
202
212
212
203
201
207
207
196
190
201
214
209
196
197
206
205
195
195
203
212
209
202
208
230
240
228
216
211
209
206
210
216
210
193
191
198
199
192
191
211
203
202
210
213
211
207
210
204
193
185
194
209
214
203
193
197
210
210
196
197
212
214
205
205
214
209
194
190
201
216
217
205
203
219
232
230
221
215
211
206
207
215
208
190
190
204
207
196
189
216
211
208
207
207
208
208
201
193
189
189
196
206
214
210
198
197
210
215
205
202
218
225
213
208
214
212
201
194
204
218
218
207
200
204
217
225
224
218
212
204
202
208
207
197
199
213
217
202
193
212
211
207
205
210
215
209
195
188
194
204
208
212
215
214
206
204
207
207
201
209
228
231
214
202
206
209
208
209
212
215
210
202
199
201
208
215
218
216
210
202
198
201
207
207
210
218
221
209
198
205
204
202
207
217
223
214
201
197
204
215
223
224
218
209
208
208
206
195
195
214
231
223
202
194
201
207
210
215
217
211
200
198
202
208
207
208
206
204
201
200
200
200
204
207
209
212
219
214
201
205
197
196
203
218
226
222
212
209
212
220
229
230
220
205
203
212
207
192
195
216
221
202
187
191
203
207
207
211
213
208
200
198
207
215
212
199
193
191
194
202
205
203
200
200
200
204
216
220
208
207
199
200
202
210
220
223
222
217
216
221
224
224
219
209
206
214
212
202
205
216
209
191
185
195
204
207
205
202
201
205
209
208
209
213
210
196
188
189
197
207
212
207
198
194
195
201
212
222
216
209
210
213
207
201
208
219
221
216
217
223
219
212
213
214
214
217
216
213
214
214
205
200
201
202
201
205
209
206
197
201
217
219
212
206
203
197
198
202
204
207
211
210
200
192
196
203
207
213
218
209
221
229
215
197
198
211
216
214
219
226
218
204
205
217
223
221
216
213
212
211
213
218
218
207
197
204
220
218
201
197
213
221
211
202
198
202
211
215
208
202
205
208
201
194
200
207
199
198
212
208
223
232
215
194
192
205
213
215
219
223
219
208
204
214
222
221
212
205
203
208
216
222
219
206
196
204
227
231
211
197
203
212
208
200
200
209
219
218
205
195
197
204
201
196
202
205
190
185
205
207
214
213
201
190
195
205
215
218
218
214
212
212
210
209
215
216
209
202
205
211
212
210
205
203
202
207
223
232
220
202
196
201
203
203
205
212
216
211
202
193
191
196
198
197
200
196
182
183
201
211
202
189
182
190
205
210
214
221
220
207
202
208
211
208
205
206
208
210
217
219
208
195
193
201
204
206
216
228
224
209
196
196
198
200
207
214
212
207
205
201
196
195
197
198
199
193
183
188
202
215
200
182
180
197
212
209
209
220
225
210
195
199
209
209
201
200
208
219
228
225
206
194
198
204
203
202
213
224
218
205
201
201
198
197
205
212
209
206
207
211
207
203
197
195
200
200
193
193
199
217
208
198
198
208
209
201
197
213
224
214
198
195
206
210
205
204
209
217
223
219
208
206
215
215
202
197
212
219
206
195
201
205
199
196
203
210
207
200
203
215
220
213
199
194
204
213
205
194
197
212
213
217
218
214
201
189
192
205
214
209
198
198
206
211
210
208
207
206
208
208
205
213
229
225
204
195
207
211
196
188
198
205
199
197
202
208
202
193
195
209
222
218
202
198
210
221
211
195
196
201
209
219
221
210
193
188
194
201
200
195
194
201
208
210
208
208
202
196
198
199
198
209
230
232
211
194
197
203
196
189
192
197
199
202
206
205
202
194
191
199
210
211
203
202
211
217
208
195
195
198
199
205
207
201
193
193
201
201
193
185
188
199
206
204
200
201
198
197
200
201
193
199
223
235
218
195
188
194
198
195
189
190
197
206
208
206
208
204
195
192
193
198
201
205
209
207
202
193
190
202
196
196
197
196
196
200
205
202
194
191
195
202
204
198
194
199
202
201
205
205
193
194
216
233
223
198
188
194
202
201
189
184
192
206
210
212
215
215
203
190
187
188
196
204
205
200
194
187
181
209
204
201
200
200
200
201
201
199
198
204
210
212
205
196
195
204
209
207
206
205
196
194
208
227
226
206
193
197
205
203
193
184
186
200
210
214
214
212
207
202
198
195
196
203
206
201
192
182
175
210
211
210
207
205
203
201
200
198
201
210
219
220
210
197
198
208
213
206
201
201
200
193
201
218
226
211
196
197
205
205
199
189
187
193
205
212
207
198
202
214
218
207
198
200
209
208
195
183
180
208
213
210
208
206
204
203
207
207
206
206
213
217
214
201
200
205
207
201
201
206
204
194
195
214
225
211
193
193
202
205
202
199
193
191
198
205
196
186
197
218
225
212
198
199
210
212
203
192
192
209
207
200
200
206
207
207
213
223
217
201
197
205
207
205
202
200
195
195
207
216
209
194
194
213
222
207
191
191
202
207
204
204
199
190
190
199
193
185
195
208
212
205
196
193
199
208
210
205
204
214
203
195
197
207
210
207
215
231
227
202
188
193
201
210
212
204
192
193
211
223
214
198
197
209
215
205
194
194
204
211
208
202
194
187
191
197
195
192
195
194
187
190
195
191
188
197
212
214
205
208
202
202
203
212
214
206
208
223
226
205
192
193
198
211
223
215
200
195
207
217
210
202
201
206
211
209
202
199
207
217
213
194
180
184
195
200
196
197
198
186
174
183
199
197
187
192
208
207
190
194
205
212
213
214
216
207
198
206
209
202
199
200
198
205
220
221
209
199
198
202
203
203
203
206
211
213
204
196
201
214
211
190
176
184
197
198
196
200
202
192
182
190
203
202
194
194
197
193
179
185
204
216
210
209
216
210
196
193
193
192
201
205
195
193
205
217
214
201
191
192
199
204
204
206
214
214
200
187
188
198
200
195
190
191
193
192
196
202
204
205
205
204
201
195
198
198
192
182
182
192
203
205
198
199
210
213
203
195
187
186
198
204
190
181
194
209
209
198
191
194
202
203
199
205
213
211
198
183
179
180
187
201
209
200
184
182
197
203
203
209
222
217
196
186
195
200
190
184
195
201
198
192
186
191
202
208
210
205
195
189
198
199
183
178
192
206
206
200
198
201
204
197
190
196
206
205
195
186
182
178
181
203
216
201
177
177
198
206
197
204
222
218
193
183
193
200
190
188
202
206
191
183
186
192
195
199
208
212
205
202
202
201
186
184
196
206
205
202
201
203
202
191
181
187
199
200
192
189
192
191
185
193
204
195
177
179
199
205
194
195
210
210
196
192
199
198
189
188
195
203
188
181
190
194
189
190
201
208
211
212
212
206
197
194
198
200
202
202
198
197
201
194
182
185
198
199
191
189
199
201
192
185
188
188
185
189
201
205
195
192
199
201
199
204
207
200
190
185
184
202
190
188
195
195
188
187
194
200
207
214
213
210
207
202
194
189
194
195
190
190
200
199
187
190
203
203
192
189
197
201
192
184
184
190
193
197
202
204
198
194
191
191
197
205
207
201
193
188
183
205
196
195
197
199
194
192
192
195
202
207
205
204
206
202
190
183
186
187
181
187
203
204
191
192
206
208
198
193
192
192
191
191
195
195
194
195
200
206
204
195
186
183
188
196
198
197
196
196
193
204
200
198
200
205
206
201
195
195
200
200
194
192
196
195
189
186
185
182
179
190
205
204
192
191
202
206
203
199
191
185
188
202
209
203
190
187
196
206
207
197
186
184
187
192
194
194
197
200
201
216
208
196
197
209
214
205
193
198
216
228
223
212
206
209
211
214
221
227
226
217
206
199
203
210
212
209
213
221
226
228
223
207
200
212
216
211
215
225
219
204
202
214
220
216
216
216
208
205
212
210
199
190
197
212
215
204
196
200
207
212
214
213
210
210
214
216
219
219
214
206
205
203
200
202
211
219
223
221
213
213
213
205
203
215
219
215
218
221
210
199
206
227
234
222
210
209
208
210
212
209
198
192
200
212
212
209
210
211
203
198
207
220
221
216
213
209
210
212
206
200
206
208
202
200
207
221
226
217
204
202
207
207
210
218
222
222
221
219
210
204
214
231
236
219
203
204
210
214
211
220
212
205
208
212
213
214
220
218
204
194
206
223
225
214
202
194
200
209
209
202
205
208
208
204
205
213
218
209
196
196
208
214
211
211
217
222
220
216
214
213
215
222
220
204
193
199
212
216
213
230
224
216
216
217
216
217
223
223
209
199
207
221
219
205
190
184
191
206
212
206
202
207
211
212
205
203
205
200
190
193
210
218
208
199
206
216
214
209
213
217
214
207
199
189
186
196
211
218
218
225
219
210
211
214
214
214
219
222
215
207
209
214
209
198
191
188
190
197
207
209
208
209
217
217
205
194
197
199
193
194
209
219
210
197
199
207
208
202
208
214
211
202
194
189
189
194
207
218
217
204
195
194
199
204
205
206
212
219
219
215
212
209
203
201
205
205
194
186
195
212
220
218
219
219
205
191
200
212
207
198
204
218
219
207
199
202
204
203
205
209
208
205
204
203
199
197
206
215
214
190
182
187
195
201
204
206
208
212
218
219
213
206
204
208
219
221
205
185
189
212
229
227
222
222
211
200
208
224
220
202
201
218
226
215
202
204
211
210
207
203
202
209
218
220
210
201
206
211
207
197
194
201
205
209
217
218
210
204
210
218
213
204
205
213
221
223
212
196
194
207
222
223
224
226
221
211
216
228
222
203
201
215
223
210
202
209
219
218
209
194
188
205
225
224
211
205
212
212
206
212
214
222
218
220
232
232
210
192
197
211
212
204
207
214
215
213
212
209
205
202
207
217
225
230
225
218
222
225
215
202
203
213
212
202
202
215
223
221
212
193
184
201
220
216
204
205
216
215
208
217
225
229
219
219
233
234
209
187
189
205
210
207
211
219
213
204
206
211
210
200
200
217
231
229
217
214
224
226
211
202
206
211
207
200
207
218
219
216
213
202
194
203
212
206
199
204
215
214
208
209
221
223
212
207
213
216
204
190
191
205
212
213
216
217
214
204
201
208
212
208
209
224
233
220
202
205
223
226
213
205
210
214
211
212
215
216
216
217
218
216
210
209
208
201
200
206
211
209
203
205
215
219
209
196
191
194
197
198
199
207
216
216
212
211
213
210
206
208
217
222
224
227
227
210
194
200
217
218
211
210
217
220
217
219
220
216
215
220
221
218
214
212
209
206
207
210
210
206
203
210
219
219
210
195
183
184
191
198
203
211
217
212
202
204
215
222
216
211
220
230
226
219
213
203
197
202
208
207
203
208
217
219
218
219
219
216
215
218
216
206
204
206
213
214
215
217
216
214
209
218
221
217
211
202
193
189
191
195
206
213
213
202
194
204
222
231
222
212
217
225
219
208
203
201
201
204
206
204
199
201
209
210
209
216
220
215
214
213
205
193
190
202
214
217
219
221
224
224
217
216
213
207
207
210
208
197
196
201
211
216
207
195
194
210
230
236
220
205
207
214
213
204
200
199
199
201
211
215
205
197
196
200
207
220
225
216
208
205
199
189
188
199
210
211
212
217
224
225
220
208
199
198
209
218
211
200
201
212
217
213
204
198
203
217
230
231
217
200
200
208
209
203
199
200
198
198
211
223
212
194
191
198
212
230
233
216
201
199
201
200
199
199
200
198
199
210
218
217
211
202
193
195
212
219
208
199
208
219
215
204
201
207
212
213
215
220
213
200
200
206
206
198
195
202
203
201
203
210
203
197
201
208
218
234
236
215
197
197
209
212
208
200
191
185
194
209
215
207
197
204
197
200
215
219
207
203
212
214
202
193
201
215
217
207
203
208
212
209
206
204
202
192
191
205
214
205
193
190
191
202
215
216
217
227
230
214
198
201
216
219
211
198
186
181
196
218
220
198
184
210
205
205
214
217
212
212
210
203
191
190
204
220
222
210
201
204
210
213
206
202
200
196
194
204
214
205
191
185
192
207
218
213
209
216
217
210
201
206
216
215
207
198
188
185
202
227
223
194
176
212
209
207
209
217
220
218
208
197
191
197
212
224
225
217
208
207
208
205
196
199
212
211
199
199
204
202
197
200
207
210
207
203
207
208
207
204
205
210
213
207
202
200
195
194
207
225
220
192
176
210
210
206
207
217
222
216
206
201
202
208
218
228
228
218
212
211
207
193
186
204
227
224
200
190
194
200
205
215
216
207
195
199
211
211
203
198
204
207
202
197
199
202
202
202
207
216
214
197
184
209
208
204
210
222
222
211
203
205
210
215
222
229
227
216
212
214
205
186
185
212
234
222
193
185
196
205
210
214
211
202
200
208
217
213
201
196
201
203
197
196
201
206
205
203
203
206
211
207
196
212
204
202
214
225
222
206
201
203
211
219
222
225
223
216
214
214
204
190
195
218
227
208
188
191
206
212
210
204
199
200
213
221
217
208
198
196
203
204
201
203
208
208
204
201
199
203
210
213
206
211
203
204
218
226
218
205
199
200
211
222
223
217
217
218
220
219
206
195
203
216
213
199
194
202
209
211
206
199
192
200
219
226
214
201
195
200
208
212
208
207
212
209
199
193
199
205
206
205
207
208
205
212
220
219
210
204
203
204
215
225
224
211
209
218
229
226
209
198
202
209
208
203
205
209
206
202
203
202
200
200
212
217
209
202
199
204
213
213
206
204
209
210
199
192
198
204
198
196
205
202
209
217
216
206
200
204
212
215
218
221
219
210
206
216
230
228
209
194
195
202
209
210
210
210
202
194
198
209
213
206
198
201
208
210
209
209
212
206
197
194
199
205
202
197
195
195
190
194
208
200
209
213
205
197
197
206
219
226
221
210
206
208
209
215
223
220
205
193
193
202
212
212
208
207
205
193
194
210
223
212
193
191
205
216
216
212
205
195
191
189
193
201
209
204
191
184
188
202
213
202
206
204
196
196
203
212
221
229
223
204
194
202
213
217
215
208
200
199
201
208
211
206
205
208
207
195
195
211
226
218
198
193
202
211
213
209
197
191
192
194
195
199
207
204
189
181
192
206
209
208
205
199
195
199
210
210
211
222
225
207
191
196
212
219
209
199
198
208
216
215
206
202
207
212
205
194
197
213
220
211
201
199
199
202
207
206
196
191
199
203
203
203
204
198
189
191
201
205
198
209
209
207
201
202
205
199
195
208
222
214
198
195
208
215
205
195
201
216
226
217
201
204
215
215
201
190
201
211
207
199
200
200
196
197
203
206
199
196
198
207
212
212
204
192
191
202
211
200
186
205
215
219
209
197
188
184
186
198
213
214
203
198
204
207
200
199
208
219
223
213
199
208
226
221
198
190
203
210
200
191
194
197
196
196
204
208
204
197
193
200
214
217
206
194
196
211
215
198
185
199
211
219
209
188
176
181
191
198
203
203
202
201
202
201
197
199
208
213
213
205
197
210
229
222
197
191
204
210
204
195
191
192
193
198
202
206
206
200
191
193
206
213
210
204
205
212
213
200
194
197
202
211
202
186
180
192
205
205
195
192
196
203
207
200
193
196
202
203
202
200
200
214
230
220
199
194
203
210
210
201
189
185
188
196
200
203
208
206
196
190
195
203
212
215
212
209
207
203
199
196
198
207
205
194
194
206
216
207
194
193
198
206
208
203
196
196
199
198
199
202
205
216
224
215
201
196
202
211
213
205
189
179
182
192
199
203
207
208
201
195
193
198
213
224
220
206
200
199
198
194
202
215
214
204
204
214
214
202
197
203
211
211
207
204
202
202
201
200
201
205
208
213
215
212
203
199
200
206
208
204
191
181
181
192
203
210
209
206
203
202
202
203
213
224
223
208
195
193
194
192
209
221
217
209
208
210
205
198
201
214
219
209
199
197
202
207
208
204
203
204
203
204
207
211
210
201
196
196
202
201
195
190
190
197
209
217
212
200
198
209
218
215
212
215
217
208
195
189
196
194
210
213
210
206
205
201
199
201
212
216
210
198
189
191
195
202
205
205
202
199
195
197
207
218
217
202
188
187
195
198
198
201
203
202
206
215
212
197
195
211
226
221
205
200
204
202
194
192
202
205
204
194
193
201
200
191
196
215
224
211
193
185
185
188
190
190
192
200
202
196
191
197
214
223
215
198
187
187
195
197
198
206
211
200
196
204
206
196
193
206
219
216
198
187
187
191
196
204
211
215
197
179
185
200
199
187
197
223
230
206
182
180
187
193
193
188
188
197
203
198
194
208
225
223
207
194
192
195
198
196
195
201
204
196
191
194
196
192
193
196
203
203
195
186
181
186
200
214
217
213
195
182
188
203
203
194
200
221
223
204
187
187
193
202
204
200
197
203
206
201
200
216
230
220
199
194
200
201
202
200
196
191
191
194
196
193
190
190
191
191
192
196
197
196
191
192
203
214
212
204
199
196
196
202
207
207
207
212
212
201
198
199
197
202
213
216
215
214
208
199
199
216
227
216
200
198
202
200
202
205
196
183
183
200
209
198
188
189
191
192
195
200
201
200
202
203
201
202
202
196
206
208
198
197
207
216
214
207
200
196
202
203
195
198
212
222
222
217
204
193
193
206
215
212
205
203
199
193
199
204
195
182
190
211
216
200
192
191
191
194
205
210
200
191
200
207
196
190
197
198
207
208
195
189
202
218
217
205
192
190
198
197
187
190
206
215
212
206
198
191
189
194
200
203
205
202
193
187
196
200
189
185
198
214
208
195
194
195
188
192
211
215
195
182
193
202
191
189
204
204
201
198
192
191
200
212
217
208
195
192
192
188
178
183
200
205
199
195
192
189
186
183
184
192
200
199
188
185
195
200
189
185
197
203
194
189
200
202
186
187
206
210
193
182
193
199
190
193
210
204
189
188
197
202
203
208
215
213
202
198
195
185
177
182
196
203
199
191
189
189
187
180
175
181
194
195
184
181
194
205
198
186
184
186
186
192
207
207
191
185
197
200
195
197
204
199
187
191
206
200
182
184
202
210
205
206
215
217
211
204
200
191
184
186
197
205
205
194
186
187
191
187
178
180
194
198
186
177
188
203
202
186
173
176
187
199
211
210
197
190
193
195
202
213
214
199
183
182
190
201
187
188
203
208
202
203
213
215
210
202
199
197
195
195
198
206
206
195
184
188
197
195
186
188
199
199
187
179
183
194
198
189
177
179
192
203
210
209
200
197
197
199
206
212
208
194
181
178
181
208
199
194
199
205
203
203
205
206
202
196
193
198
201
200
199
200
199
192
189
194
201
197
190
195
200
195
191
188
185
184
186
192
192
191
193
196
203
204
199
195
197
204
206
199
190
188
187
187
188
214
208
197
198
208
213
205
197
196
195
192
189
194
199
197
195
193
193
192
194
199
199
193
191
198
197
189
192
200
191
175
178
198
209
201
189
187
194
197
192
186
189
203
204
188
178
184
196
199
201
215
221
215
207
209
216
213
203
205
225
234
225
218
218
209
196
200
211
214
213
216
219
213
202
199
203
208
211
217
228
233
223
206
205
214
209
197
205
218
219
210
209
215
218
214
218
225
222
212
210
205
204
203
206
214
217
211
206
206
219
234
236
228
214
202
197
202
205
207
210
221
226
213
197
197
209
214
216
216
222
228
225
211
207
218
221
213
211
217
219
216
217
219
212
208
218
230
224
209
206
196
190
192
204
208
207
207
210
209
210
221
231
230
216
207
205
206
203
201
206
223
229
218
205
208
218
221
218
217
218
223
223
214
209
218
225
223
222
223
223
223
222
216
210
210
222
232
222
206
205
198
195
199
209
208
197
202
214
213
205
209
222
226
217
209
208
207
202
198
206
218
224
218
217
224
226
218
215
215
215
216
218
214
205
204
212
221
223
223
223
223
218
213
209
212
221
226
218
209
210
206
209
218
223
210
196
205
220
218
205
206
217
223
214
202
201
205
202
198
202
213
216
217
221
231
228
213
209
210
208
206
213
215
201
191
196
209
214
209
213
218
216
207
204
208
215
219
220
219
218
205
214
227
230
212
198
207
223
223
209
206
215
219
211
196
194
203
203
196
198
211
213
213
216
224
221
207
204
207
202
197
208
218
210
197
194
200
200
195
199
214
215
206
198
202
210
216
224
228
223
192
200
219
224
209
196
203
218
220
212
209
212
216
210
197
196
204
203
192
195
211
218
211
208
212
210
202
203
209
204
197
203
219
226
217
205
201
199
194
197
209
216
207
199
201
209
214
223
226
221
182
183
201
213
211
202
199
204
209
210
208
208
209
208
202
202
206
203
194
197
211
217
208
200
200
204
201
203
209
210
202
202
220
235
230
216
212
212
209
202
204
210
209
208
209
209
210
218
217
215
188
182
193
207
218
218
205
193
193
204
207
207
204
203
203
203
204
203
203
204
207
206
198
196
202
204
203
202
205
212
211
206
216
225
219
215
220
226
219
204
197
202
210
215
214
205
203
211
210
203
207
198
198
207
224
234
220
195
186
196
207
208
203
202
203
201
200
203
211
211
200
192
194
202
210
212
209
206
204
209
210
210
211
208
201
207
224
227
214
200
195
199
208
215
209
199
199
210
208
192
221
218
208
205
218
232
226
204
190
196
208
211
209
207
207
205
200
202
211
211
198
192
205
220
222
215
215
215
210
201
201
207
209
198
191
205
221
218
200
192
199
206
206
205
202
200
205
215
205
185
222
224
212
201
203
210
212
209
204
204
208
217
218
214
211
208
203
203
208
210
208
208
224
235
224
212
215
223
214
198
196
205
209
199
196
208
217
211
199
197
205
210
207
203
203
206
214
213
202
184
216
219
211
202
193
186
190
204
213
209
209
220
225
215
206
208
210
206
207
213
221
227
236
235
218
204
209
219
211
197
197
205
207
199
201
210
217
215
211
210
210
210
208
207
209
214
214
209
199
192
213
214
209
204
194
180
180
196
208
206
204
216
221
207
200
206
213
209
206
214
226
230
228
220
207
199
205
206
202
201
207
208
199
192
199
210
215
220
222
220
212
207
212
213
215
214
213
207
200
200
218
212
207
204
200
193
190
195
199
202
203
211
211
202
198
205
214
211
203
207
217
217
211
205
200
200
202
204
203
210
216
209
190
182
193
207
213
217
220
217
211
211
214
215
209
207
208
207
207
208
221
213
207
207
206
206
204
202
202
206
209
205
202
203
208
214
215
209
198
196
200
204
203
201
199
200
203
212
220
223
219
204
189
181
189
203
210
209
206
208
211
213
213
207
198
200
207
208
209
211
214
212
210
210
209
207
206
207
212
217
213
202
199
210
218
218
215
206
196
193
196
202
203
203
203
202
204
220
234
225
209
204
199
191
191
201
203
198
193
200
210
211
208
197
192
199
209
212
211
211
206
208
211
212
208
201
202
213
222
222
214
203
204
212
216
214
210
206
200
200
204
206
204
204
205
204
203
217
224
210
199
207
213
202
196
198
197
187
186
200
211
206
200
191
189
201
215
217
209
208
205
205
206
210
207
201
204
217
222
215
207
205
208
212
210
207
208
208
207
209
210
202
196
196
204
206
203
205
203
191
195
216
221
208
200
200
192
181
184
203
212
205
199
190
187
200
220
222
209
199
210
205
200
203
207
209
214
220
217
208
201
204
210
213
210
205
206
211
213
212
203
192
187
189
200
205
201
196
191
188
200
218
218
209
204
202
190
181
188
206
215
210
204
195
186
196
218
221
204
190
216
213
202
199
207
215
218
220
217
208
200
201
210
217
216
210
207
212
216
206
191
187
188
189
197
199
199
197
197
202
208
210
209
210
208
199
186
185
197
210
212
211
210
202
192
197
209
212
200
189
218
227
218
209
210
210
209
215
219
217
205
200
209
219
221
212
206
212
215
201
186
190
197
195
195
198
200
203
207
211
207
203
205
213
211
195
185
192
205
208
205
205
207
208
208
203
202
202
202
200
216
232
230
221
215
204
196
202
214
218
208
198
206
218
220
211
206
210
211
200
192
199
206
200
197
202
207
210
212
209
203
202
210
217
211
194
186
198
212
211
203
199
201
212
219
210
196
198
209
212
213
222
222
221
219
205
191
190
199
207
206
201
204
217
219
211
205
203
205
202
200
202
204
203
208
214
215
213
209
203
202
210
215
215
208
198
193
203
216
216
208
200
197
208
218
208
193
198
214
217
210
204
201
209
218
210
196
188
189
197
201
204
206
213
216
212
204
199
200
203
203
198
196
204
215
221
215
206
202
202
208
216
214
207
204
203
203
208
216
218
215
206
198
199
203
197
191
195
206
206
206
192
185
199
213
213
205
198
192
193
201
206
206
208
211
211
205
199
199
203
204
197
193
201
215
218
206
193
195
205
213
214
207
202
204
209
211
212
211
212
214
213
204
196
193
190
188
190
197
200
204
196
191
197
207
208
209
210
205
200
201
208
209
204
204
207
206
203
200
200
200
200
197
196
207
209
195
182
189
208
214
208
201
201
204
210
214
210
203
197
204
211
207
200
197
189
185
189
199
205
205
208
204
204
205
205
209
218
215
206
204
207
209
204
202
203
205
204
200
193
196
206
205
198
203
205
192
180
186
206
211
205
200
201
205
206
210
201
189
186
197
206
209
210
208
194
183
191
210
216
206
212
212
212
209
208
209
217
218
210
203
206
212
208
202
201
203
203
194
185
190
205
211
205
205
207
195
185
189
202
207
204
203
199
199
200
200
191
180
183
194
202
207
213
212
194
182
196
216
216
206
209
210
212
213
210
206
206
209
209
204
205
210
209
206
203
202
201
190
183
188
202
212
211
211
206
196
192
194
195
198
203
201
195
196
198
196
186
179
184
193
200
204
210
204
187
180
197
211
200
201
205
207
209
210
207
198
191
196
203
203
202
206
208
205
201
202
201
192
188
193
203
212
213
210
203
197
196
195
190
191
200
199
195
197
204
197
188
185
185
188
193
202
204
194
179
180
199
200
185
199
204
207
204
204
201
191
182
186
200
202
200
201
206
205
201
203
205
203
199
200
205
212
211
203
196
196
201
200
192
194
200
200
198
203
206
201
199
196
189
184
191
201
204
194
181
185
202
198
180
200
203
204
199
198
200
194
184
188
201
204
199
201
209
208
200
202
210
209
205
205
210
216
211
197
191
199
209
207
204
203
203
201
200
202
203
203
204
203
199
193
195
201
205
203
195
195
206
205
194
199
198
201
198
197
200
199
193
196
206
209
200
205
216
214
201
200
210
211
206
207
218
222
213
194
189
201
214
216
214
210
204
200
197
196
196
199
202
206
207
208
203
199
206
216
211
203
207
214
213
194
193
202
202
199
200
201
198
202
211
212
205
206
215
215
202
199
206
207
206
211
224
227
215
196
191
200
210
215
215
210
202
198
195
192
193
196
196
199
210
217
209
197
204
224
222
207
206
220
225
184
191
208
209
202
201
201
200
201
209
214
209
205
206
207
205
205
206
206
207
213
224
225
213
199
194
199
205
206
207
204
199
198
198
198
201
203
198
193
203
213
208
197
203
221
224
210
209
221
228
178
195
211
212
205
203
201
196
196
205
211
208
198
192
196
203
210
212
208
205
208
214
217
211
202
200
200
199
197
196
197
196
203
207
209
210
212
205
193
193
206
210
200
199
209
213
209
210
219
221
181
198
208
210
208
206
200
195
196
205
206
200
190
184
188
199
210
215
209
198
192
198
208
210
206
203
201
199
194
192
191
195
208
218
213
209
211
210
198
192
203
213
202
188
192
199
200
205
209
210
192
202
202
204
207
203
194
194
200
205
201
194
190
187
188
194
201
206
204
193
183
187
205
216
211
200
199
203
203
195
187
190
209
221
212
199
200
206
200
194
207
218
201
179
178
186
188
193
203
205
202
202
198
201
205
199
190
191
200
204
200
197
197
195
190
190
194
196
196
195
188
191
208
223
213
196
196
209
211
199
185
185
203
216
209
194
191
197
198
196
208
217
197
175
177
187
184
186
200
212
204
202
201
203
204
198
193
193
198
203
203
208
208
200
191
190
192
194
199
204
204
199
209
223
213
192
193
209
213
203
190
186
195
207
210
202
192
194
195
194
203
211
195
177
183
196
194
188
201
216
201
202
204
204
202
201
201
201
201
202
208
216
213
198
190
194
201
203
206
213
211
201
204
214
211
197
197
205
209
207
201
190
185
196
215
214
198
196
197
192
194
202
199
186
187
202
205
196
198
210
198
203
208
203
196
198
205
206
204
204
207
214
210
196
193
202
208
208
208
213
208
195
194
204
206
201
198
199
204
214
212
194
181
191
215
218
201
199
200
189
184
194
202
193
187
199
209
201
194
199
198
205
209
199
189
192
201
203
201
199
199
203
203
197
198
206
207
201
200
205
202
191
188
195
202
202
199
193
200
216
217
195
177
187
209
211
199
200
202
188
176
187
202
198
189
194
202
197
189
193
199
205
207
200
192
191
194
195
195
193
191
194
198
199
200
202
198
191
193
195
195
189
187
189
196
201
198
190
194
208
213
195
178
182
195
199
198
202
203
189
177
182
195
200
197
197
196
191
190
197
198
200
205
205
204
198
194
193
192
190
187
191
198
198
195
193
192
194
193
192
191
189
187
186
192
200
200
189
183
192
203
198
183
176
180
190
201
208
207
196
184
183
189
200
208
205
194
186
192
201
195
193
202
214
216
207
200
201
201
195
192
194
200
198
190
189
199
205
200
191
189
189
188
187
193
202
203
190
174
175
189
199
191
175
172
186
203
210
207
201
195
191
191
201
212
208
193
184
188
197
191
192
205
218
217
206
203
210
212
204
194
197
202
197
191
196
209
212
202
195
193
190
188
191
199
204
200
188
175
171
181
194
193
179
174
185
201
205
201
200
204
204
205
207
207
199
189
185
184
187
194
197
205
214
211
200
199
208
214
204
194
197
200
197
197
207
212
206
201
202
202
192
187
195
205
201
190
184
183
182
181
186
189
188
186
190
195
197
193
194
202
213
220
215
199
186
183
187
186
186
198
202
202
205
205
200
197
202
207
202
196
198
201
200
201
206
204
196
197
207
206
194
188
198
206
197
182
182
193
194
184
179
186
195
198
195
194
193
190
187
190
206
222
218
196
178
179
189
193
194
216
232
241
231
218
215
214
213
216
222
223
218
213
207
193
184
191
200
203
210
218
217
209
202
202
205
208
210
214
221
219
210
203
204
209
210
208
206
206
213
223
224
213
207
212
217
214
210
209
208
214
224
236
234
223
214
212
215
214
218
228
232
225
208
192
191
204
208
210
221
232
228
213
206
211
211
207
205
211
220
219
211
205
209
218
222
214
203
200
215
232
231
206
190
201
224
230
218
206
208
206
205
214
222
215
202
203
210
207
206
221
234
229
212
203
211
220
217
212
224
237
232
221
220
227
221
205
202
215
223
218
208
204
208
218
225
220
211
208
221
236
232
207
194
209
236
239
221
204
206
202
196
200
211
204
188
192
203
200
198
215
230
225
213
210
221
227
219
213
220
228
226
223
231
239
224
199
199
219
228
218
205
202
203
206
212
216
217
218
225
233
228
214
210
224
239
237
220
207
209
203
203
208
213
199
181
188
202
198
197
213
224
218
210
207
217
223
219
213
215
216
215
216
227
236
221
196
196
216
226
217
207
203
199
195
198
208
215
218
221
224
223
216
216
225
231
229
223
218
211
206
218
228
224
199
179
189
207
203
200
208
217
214
209
205
209
216
218
213
210
209
207
206
214
223
217
199
195
208
219
217
213
212
209
199
197
203
212
212
211
215
217
213
210
211
220
225
229
224
215
204
221
235
228
202
183
192
210
210
203
202
206
211
214
209
208
212
214
211
206
206
205
203
202
211
217
209
200
200
213
218
218
219
222
218
209
210
214
211
202
203
210
207
197
199
213
225
229
222
216
198
209
219
221
209
193
191
205
211
207
196
197
209
217
215
211
210
210
205
201
206
208
203
195
203
216
217
201
195
212
224
222
221
229
230
221
218
223
218
201
195
205
206
198
200
213
222
223
215
214
197
195
197
208
217
209
198
200
210
210
200
200
209
213
211
210
208
205
201
201
207
208
199
191
198
215
216
200
190
208
225
222
217
222
222
220
221
227
221
204
198
206
211
207
207
214
215
214
208
208
205
193
185
198
220
224
211
204
210
212
209
208
208
204
200
202
205
203
200
201
208
207
198
192
199
211
215
203
192
201
215
216
212
211
211
213
218
220
213
204
209
218
217
212
212
212
212
210
207
201
217
206
190
194
214
223
219
215
216
215
214
214
213
200
193
199
207
207
200
201
209
208
201
200
205
215
219
212
198
191
196
206
210
205
205
212
217
210
199
201
215
223
217
209
213
214
213
212
209
197
221
217
203
200
206
209
212
221
225
217
209
214
214
203
192
200
212
209
201
201
210
214
212
212
214
219
224
222
205
185
184
199
208
204
205
216
218
208
197
200
213
215
211
208
213
218
216
212
206
199
214
216
208
206
202
195
199
218
229
216
201
205
214
206
196
199
212
210
200
202
214
223
222
216
216
220
225
222
207
191
188
200
203
199
204
216
221
214
203
201
207
208
208
209
215
216
210
201
196
200
205
204
205
208
205
193
193
210
222
210
194
200
213
211
199
199
209
206
194
197
216
225
220
211
210
220
223
216
203
201
207
208
196
188
199
215
222
218
209
205
209
213
214
211
210
208
200
189
187
198
205
202
203
208
209
203
203
209
211
202
195
201
215
218
204
197
200
199
188
190
209
217
212
200
205
220
223
208
197
210
227
220
193
179
191
213
221
217
208
207
218
229
223
209
201
199
193
183
183
193
211
209
212
209
210
213
214
209
204
201
201
205
217
226
215
199
195
194
187
185
197
206
203
198
207
225
224
207
200
216
233
226
197
176
181
203
218
215
206
207
226
235
224
205
197
198
195
183
182
192
213
220
220
213
211
214
214
207
203
208
210
206
212
228
224
204
195
195
191
187
193
203
205
204
215
226
222
211
208
213
223
220
202
178
171
190
211
213
204
206
218
224
218
208
206
209
202
190
187
197
209
219
222
214
207
208
207
202
204
214
215
204
203
216
221
210
200
200
199
198
203
209
212
215
218
220
215
213
211
204
205
211
203
180
168
182
203
207
201
204
207
207
211
213
215
215
210
199
197
207
206
209
209
206
204
204
204
203
205
214
214
205
197
203
214
218
209
204
206
210
213
215
217
218
218
212
209
213
210
198
195
205
202
182
174
188
201
200
199
201
201
199
209
217
213
211
210
206
205
212
209
204
196
197
203
206
208
208
210
211
211
205
196
196
211
221
214
206
209
217
214
210
211
215
213
211
211
212
207
198
201
207
198
186
191
205
205
196
194
202
206
206
214
216
207
203
206
207
209
212
216
211
199
199
208
214
213
215
215
213
208
202
199
200
214
219
209
206
217
217
203
194
200
207
209
210
212
209
201
202
210
209
196
191
203
213
207
195
196
206
211
212
213
213
208
204
202
204
210
211
218
226
221
215
216
215
212
215
221
221
212
203
200
205
214
212
199
205
223
218
192
181
191
202
203
206
210
205
195
201
210
208
197
197
208
212
202
197
203
211
212
206
205
212
218
213
201
200
210
217
214
238
239
228
217
212
208
210
219
223
212
198
196
206
212
206
194
205
224
214
187
178
193
205
205
203
204
202
196
198
208
206
199
200
208
208
199
198
210
218
214
200
194
208
225
219
200
200
214
222
212
233
233
218
209
208
207
207
212
216
208
196
195
207
214
207
199
207
219
208
186
184
203
216
213
203
201
202
201
202
210
207
198
197
208
212
201
198
211
222
218
202
194
204
219
213
197
200
215
219
213
218
207
196
195
203
210
210
208
206
198
192
194
207
216
212
208
212
211
201
190
191
209
221
219
209
203
203
206
209
216
213
198
193
209
218
207
199
209
221
222
211
198
198
202
197
191
197
206
205
216
206
186
180
187
200
211
214
211
202
194
190
195
206
213
211
211
214
212
203
197
198
206
213
214
212
207
205
206
211
217
216
203
194
207
220
212
203
205
211
216
214
205
196
193
191
191
193
195
194
219
206
186
183
192
202
209
215
214
205
199
196
198
204
206
203
207
215
218
209
199
200
200
197
199
207
211
208
202
201
210
215
209
203
208
213
209
207
203
202
206
212
209
200
197
199
196
192
192
197
218
211
202
202
206
205
206
211
212
211
209
208
205
200
196
194
201
213
218
207
196
196
197
189
190
201
210
210
201
192
198
210
212
206
204
206
204
205
201
195
200
208
208
203
206
208
205
199
200
211
215
215
213
215
217
206
203
205
208
209
214
220
216
200
188
189
200
210
209
194
185
193
200
196
193
200
209
212
204
191
192
204
207
201
198
201
201
200
197
194
200
206
207
205
207
209
205
202
208
217
208
212
212
219
220
207
200
203
205
203
207
220
220
200
187
191
204
205
195
182
181
194
205
206
203
204
207
210
204
193
193
201
197
189
194
203
200
196
192
192
196
204
206
204
201
197
194
198
204
209
204
208
206
213
219
211
203
202
201
196
196
208
214
202
191
197
207
202
187
180
187
201
210
212
208
207
207
206
198
193
200
206
195
185
196
206
199
192
191
189
190
196
202
203
195
185
184
193
201
197
204
204
200
206
220
221
211
203
199
195
192
195
204
206
204
202
207
205
194
189
199
211
212
208
203
206
210
204
193
193
205
212
201
191
199
206
198
196
196
193
187
190
199
202
196
184
183
193
199
191
207
201
194
199
219
230
219
201
199
204
200
191
199
216
218
208
205
211
210
204
206
214
213
202
198
206
210
205
195
195
209
218
212
202
200
200
197
197
202
204
200
197
199
202
202
194
194
200
203
197
208
199
192
196
213
224
212
194
198
215
214
200
204
225
226
206
202
217
220
211
208
215
214
201
198
205
211
208
201
202
209
217
215
206
198
195
193
195
202
213
218
208
200
203
208
209
204
204
208
206
202
194
195
197
201
204
196
188
199
219
222
209
210
225
222
202
198
212
218
212
210
216
215
202
199
207
208
207
206
205
205
210
212
208
195
192
194
194
198
216
225
213
198
200
212
215
209
207
212
211
195
189
198
197
194
191
189
190
201
213
216
210
210
217
212
197
194
204
209
211
215
219
213
201
199
204
205
205
205
201
197
199
209
209
200
198
199
198
198
209
217
207
196
200
211
213
210
213
216
213
191
190
198
198
195
194
196
201
204
204
201
201
206
210
204
196
197
202
205
209
217
220
211
200
198
201
202
203
202
198
193
194
205
210
206
201
202
203
203
205
207
201
195
199
205
207
209
220
220
208
192
192
196
200
204
207
211
213
212
201
191
191
202
209
205
203
205
209
207
207
210
212
207
198
196
198
200
202
205
200
195
193
204
211
205
197
198
206
209
207
205
201
194
193
199
203
207
217
215
199
195
197
200
204
210
214
216
218
213
201
189
191
205
214
211
208
210
211
204
201
204
205
202
199
197
195
199
205
211
208
198
194
199
205
202
192
191
200
209
209
211
209
193
184
194
203
203
203
201
192
195
203
209
211
212
212
210
209
206
200
194
200
215
220
211
203
204
204
198
199
205
204
198
198
198
196
198
208
215
212
201
195
196
198
198
192
189
196
203
206
214
213
190
176
191
208
201
189
189
197
196
209
216
216
211
208
204
198
197
199
202
214
223
219
202
192
192
191
189
201
213
206
195
195
199
197
198
207
214
210
200
196
195
194
196
197
195
200
201
200
207
210
188
171
186
207
203
187
189
205
201
210
216
215
211
209
201
194
196
205
212
222
224
210
193
184
186
186
188
204
218
206
189
190
197
196
195
203
210
206
199
196
192
190
194
198
201
208
206
195
196
201
190
175
183
202
205
196
195
207
207
211
211
210
209
208
201
196
202
212
216
220
218
204
190
188
191
190
191
205
217
205
188
188
194
193
192
199
205
205
199
194
191
187
189
193
200
210
210
196
190
196
196
187
186
197
206
203
198
199
212
214
209
202
202
203
197
197
205
212
211
210
211
206
198
197
199
195
193
202
213
206
193
190
193
192
189
194
202
204
197
190
187
186
187
190
197
206
205
198
192
193
199
199
198
198
200
198
190
189
212
215
205
194
194
195
195
196
202
204
201
201
209
211
206
201
200
198
194
199
208
209
201
195
194
193
192
192
196
195
189
185
185
189
193
196
199
200
199
199
197
193
196
204
208
205
198
191
188
190
206
211
203
192
192
197
197
196
196
196
193
196
208
213
206
197
196
201
200
200
202
207
204
196
193
197
197
195
189
183
179
182
188
193
199
204
205
197
192
195
197
190
189
200
210
208
198
191
194
200
196
202
202
201
202
205
202
198
199
198
196
198
207
208
199
192
197
206
207
201
200
201
200
195
195
200
203
199
187
175
175
186
197
197
198
201
203
194
186
192
196
189
184
190
202
204
199
198
201
205
187
192
205
213
213
207
201
204
206
206
203
203
204
198
193
196
203
207
210
208
201
194
193
197
198
200
203
202
193
181
182
194
203
197
189
191
194
188
183
190
196
191
187
189
193
195
197
202
202
197
183
191
209
222
216
200
194
203
212
211
208
206
200
190
196
210
208
200
205
214
207
191
188
200
203
196
195
201
200
194
193
198
203
197
187
186
188
188
187
194
202
202
199
198
197
194
194
199
196
188
187
196
211
216
206
189
187
201
211
212
210
209
200
190
201
215
207
192
198
212
206
189
190
201
205
195
191
195
199
200
200
198
196
194
193
193
192
190
193
201
210
211
207
206
204
195
189
190
189
184
215
227
237
229
210
196
198
213
224
222
213
205
198
186
183
190
201
203
205
213
219
216
207
207
208
208
209
210
211
213
214
209
204
200
204
218
225
215
204
212
224
216
200
204
222
219
199
190
199
209
227
231
239
236
217
201
201
214
219
213
206
207
204
193
188
198
212
216
220
228
230
219
212
216
218
212
205
206
209
211
207
205
208
212
218
224
219
203
194
206
223
217
195
192
210
215
202
195
206
219
229
221
223
229
222
208
206
211
209
201
203
213
213
204
200
211
222
225
225
232
232
221
217
225
226
213
199
203
214
213
203
198
207
219
225
223
214
200
196
206
219
215
202
201
212
212
201
201
213
224
224
208
203
216
218
207
204
204
199
198
209
222
218
208
209
220
223
222
223
226
224
218
218
223
220
203
193
203
218
217
205
199
208
218
222
216
210
205
206
214
218
217
215
221
222
210
197
204
217
219
219
203
195
204
209
201
201
202
198
202
219
225
213
203
208
217
215
214
217
220
216
211
210
208
201
191
189
200
214
218
210
207
209
213
211
207
205
209
218
221
220
219
221
228
226
209
199
209
218
210
216
209
203
203
200
196
202
206
202
205
219
222
209
201
207
210
205
207
216
218
211
204
200
195
188
188
195
199
204
213
217
215
214
214
209
201
202
213
222
222
213
213
215
221
221
212
210
215
216
204
218
219
212
205
198
194
205
212
209
207
212
212
207
207
212
207
198
202
214
214
203
203
202
199
194
199
206
201
198
211
223
219
214
216
213
205
202
215
223
211
199
198
206
212
215
218
221
219
211
205
216
220
215
211
203
200
206
214
215
207
205
207
212
217
216
209
200
202
208
204
198
205
215
212
207
209
216
207
199
213
226
215
208
216
218
205
198
212
220
205
188
192
205
210
213
222
225
216
208
211
210
210
211
210
212
208
209
215
220
216
210
212
220
219
213
209
207
208
204
198
200
212
225
224
212
210
215
209
203
214
222
212
205
213
215
201
191
205
219
211
201
206
214
214
217
224
222
209
207
218
206
205
204
207
213
213
214
220
225
220
214
218
222
214
202
205
215
215
203
197
205
220
226
220
209
206
210
207
203
206
209
208
207
211
210
200
189
197
214
225
228
228
221
216
219
222
216
208
210
221
211
206
204
207
213
214
216
226
229
221
214
218
219
206
194
204
225
226
206
198
210
221
219
211
208
208
209
207
201
192
194
205
212
212
211
207
198
198
208
231
246
240
222
214
220
220
212
209
215
223
214
209
207
212
212
209
213
226
228
217
205
205
206
200
191
204
230
232
209
199
209
216
209
204
211
217
215
211
202
185
185
204
216
212
212
218
216
206
204
222
238
234
217
212
217
217
210
209
214
221
208
203
206
215
215
208
208
221
225
214
198
191
195
196
195
207
227
227
206
196
207
213
207
206
215
224
221
217
207
193
193
209
214
209
213
227
230
214
200
203
219
222
214
208
209
210
206
205
207
212
200
195
202
212
215
209
209
217
218
211
197
191
195
200
200
208
221
217
198
192
207
215
211
207
215
224
225
218
209
204
208
215
209
202
211
230
234
217
195
192
208
221
214
203
202
203
202
201
201
202
197
194
199
207
214
214
216
216
214
206
199
198
206
212
208
206
209
207
193
193
210
219
212
205
212
227
227
214
203
208
220
220
206
199
211
228
230
215
197
195
215
228
215
198
197
202
200
199
197
194
203
204
205
207
213
220
222
215
206
201
200
204
215
224
216
202
199
199
197
198
212
214
206
202
216
234
230
205
191
203
220
218
203
198
209
222
223
215
207
209
222
226
210
198
202
208
203
195
194
192
208
209
211
210
214
221
219
207
197
199
201
203
211
224
221
203
196
198
202
207
209
208
199
204
221
236
226
198
184
197
212
209
199
197
203
208
213
217
219
219
219
214
204
203
216
219
204
192
193
196
203
205
209
210
212
214
209
196
191
199
205
198
196
209
219
212
202
199
205
212
212
206
203
208
222
225
215
197
190
196
201
199
194
193
195
200
206
216
222
218
210
201
199
208
222
222
205
190
195
207
196
194
201
205
204
203
200
192
191
202
211
200
186
193
217
227
214
201
206
218
219
212
213
217
217
210
210
208
205
203
200
196
192
190
196
208
213
214
213
209
202
199
200
209
219
219
204
194
199
216
198
190
195
202
203
199
198
193
192
201
211
206
189
188
215
235
220
200
207
221
222
221
222
221
212
208
217
221
214
207
207
204
191
191
210
230
229
214
200
197
203
204
204
206
214
215
207
198
204
219
206
197
198
208
213
209
202
198
195
197
208
209
198
192
213
229
214
198
206
221
222
221
222
218
208
211
225
223
206
202
213
212
197
195
220
245
240
214
193
193
202
205
204
204
211
217
212
205
206
214
209
205
210
221
227
224
212
200
195
195
204
209
205
199
209
212
200
193
206
217
215
213
213
209
202
210
221
210
188
192
215
221
203
198
219
241
234
213
197
194
200
203
199
200
210
219
217
210
209
209
207
214
219
225
231
232
221
204
194
195
202
207
205
202
202
201
193
194
203
208
207
206
207
205
195
195
202
195
182
189
212
221
207
197
209
225
222
209
202
201
202
200
194
194
205
216
218
215
212
208
209
220
219
212
214
225
224
210
199
199
203
204
203
201
201
201
201
201
200
200
202
207
213
212
196
184
185
192
194
199
212
219
203
189
197
215
216
208
202
203
206
203
196
192
197
206
212
215
211
206
216
224
214
196
193
209
221
218
209
206
205
200
199
200
203
210
217
212
201
195
201
210
220
218
202
186
186
201
211
212
216
219
200
182
194
215
216
206
199
202
205
208
204
195
191
197
207
208
205
199
223
225
208
190
187
198
212
220
218
215
206
195
193
197
206
214
222
220
206
198
203
209
213
212
202
195
201
214
216
211
215
217
202
189
202
219
214
204
198
195
196
205
208
201
195
199
208
203
193
193
225
221
204
195
196
200
206
214
218
218
209
195
191
198
205
208
213
218
214
206
203
202
203
199
196
203
218
225
215
200
200
210
209
208
221
224
210
203
201
193
190
198
207
203
198
207
214
203
190
194
218
212
202
203
208
205
203
204
209
215
214
205
198
198
200
199
201
212
220
214
200
194
192
187
187
201
223
230
214
191
188
201
213
224
235
228
208
204
207
198
191
198
206
200
198
211
221
209
197
203
210
206
199
207
215
207
198
198
201
208
216
216
209
200
193
194
197
206
218
215
201
190
189
188
189
200
219
230
220
199
191
197
207
221
233
229
211
208
213
205
204
206
207
198
194
208
220
211
203
210
209
206
198
206
212
204
200
204
204
204
210
220
215
198
189
194
200
202
210
212
205
195
195
199
200
202
213
226
225
212
203
200
197
200
216
223
214
213
212
211
211
214
210
198
193
202
210
206
204
210
212
209
199
204
209
206
209
219
217
204
203
210
209
195
190
200
203
200
200
209
211
204
204
210
209
208
211
219
219
216
214
210
194
185
198
210
209
209
209
209
211
213
211
201
196
201
204
204
204
206
219
213
198
201
212
217
226
233
226
210
200
199
198
195
199
205
205
200
200
209
210
207
207
211
211
210
209
209
203
205
216
218
202
186
190
198
198
198
204
207
207
207
208
205
202
204
207
206
203
204
219
212
196
198
214
227
234
233
227
216
204
193
191
199
208
208
204
204
209
207
205
203
204
206
208
208
206
198
190
194
210
220
213
199
195
192
188
190
201
209
208
206
206
207
203
207
214
211
201
198
214
207
197
197
209
224
226
219
217
216
213
197
191
203
210
204
201
209
215
208
197
194
196
198
204
204
201
194
189
191
202
216
218
207
197
191
186
188
199
210
210
206
206
206
203
209
218
210
195
188
206
202
200
198
201
207
208
204
204
212
214
202
197
205
208
199
196
203
209
206
197
191
190
193
201
203
199
199
199
196
196
207
214
207
196
193
192
195
199
208
208
203
204
204
202
207
212
204
186
176
204
199
200
199
195
195
199
198
198
201
204
204
204
210
207
194
186
189
196
206
208
199
189
190
201
201
197
204
211
201
191
197
207
206
197
196
199
202
204
204
199
196
203
207
202
201
206
204
187
175
208
199
198
198
197
197
204
205
198
192
193
200
210
216
210
195
185
183
193
212
222
210
191
188
198
198
191
199
211
203
190
191
200
204
199
196
198
205
210
205
194
192
205
214
205
198
204
211
201
184
209
197
194
195
199
208
214
214
204
192
189
194
209
220
215
202
195
196
204
220
229
214
191
185
197
195
179
181
201
207
196
191
195
200
201
195
192
200
212
211
197
193
208
220
213
202
206
218
211
193
203
194
193
195
203
213
217
216
209
199
190
191
205
219
218
206
207
209
212
221
225
210
187
184
196
195
171
167
194
213
210
198
190
190
197
194
186
191
205
212
205
200
208
221
221
211
210
213
209
196
194
194
196
196
202
208
210
209
209
206
196
190
202
218
216
204
204
209
209
210
213
203
186
185
197
195
173
170
196
217
216
203
186
183
192
198
191
188
196
205
206
202
201
210
220
219
208
201
199
197
193
195
197
197
203
204
202
200
206
209
201
193
205
217
211
193
190
192
192
195
205
201
190
189
196
193
180
183
202
213
210
201
190
180
189
202
203
197
193
195
200
199
191
194
208
213
204
194
195
202
205
202
195
196
205
209
200
196
206
211
205
199
208
215
204
185
180
183
182
189
201
204
197
195
194
189
184
194
205
205
198
197
193
183
185
199
211
208
194
188
196
199
189
185
195
201
197
197
204
208
221
210
195
196
209
213
205
203
210
214
207
205
210
210
198
186
188
189
185
190
204
209
204
199
194
186
185
197
204
197
189
193
197
187
180
191
208
211
198
191
198
204
195
188
192
194
195
202
209
208
230
217
200
199
209
214
213
213
217
215
206
203
204
203
198
196
202
201
191
191
205
212
208
199
192
189
188
197
200
194
185
190
198
191
181
188
202
206
197
197
207
210
202
198
200
199
196
200
202
201
225
220
206
197
201
210
218
221
221
214
203
199
202
203
202
203
209
205
191
188
199
210
209
197
191
190
191
196
195
188
184
188
197
197
196
200
205
199
191
198
211
212
204
201
206
205
201
197
196
196
212
213
203
189
193
209
220
220
217
211
199
195
200
208
208
204
202
199
191
187
193
204
206
194
185
186
193
197
191
183
182
187
194
201
210
216
210
193
184
192
204
205
199
195
200
205
204
200
198
200
197
200
195
186
192
210
218
215
213
211
203
197
200
208
208
202
196
194
193
191
191
199
204
194
179
179
193
201
194
184
184
190
195
201
213
219
209
192
184
188
195
195
190
187
189
198
204
207
207
207
187
189
191
192
198
208
211
208
210
213
211
205
199
198
201
200
196
194
198
199
198
198
202
197
181
177
192
207
202
194
195
201
201
198
201
203
198
191
190
191
191
187
183
182
185
192
202
207
209
205
186
192
200
203
203
203
203
206
208
212
213
212
199
187
192
204
202
194
198
208
205
200
201
202
190
184
195
209
209
203
208
214
211
196
186
186
189
193
197
200
197
188
180
184
194
198
198
199
198
192
195
205
212
207
197
194
199
206
206
206
210
214
201
183
190
206
202
190
196
208
206
197
198
203
198
193
199
206
205
204
211
219
213
194
181
181
189
196
201
207
208
197
184
186
200
206
198
189
186
181
208
204
204
202
196
187
193
212
231
227
211
202
202
201
202
209
209
207
206
211
218
221
221
217
211
206
207
211
209
209
212
214
211
205
211
229
237
226
215
220
224
212
200
209
227
225
209
205
208
209
215
204
204
204
202
199
199
211
221
214
201
198
200
199
200
207
211
210
214
222
223
216
215
214
214
208
206
208
207
206
207
211
216
217
219
224
223
216
210
214
215
204
198
209
217
205
192
201
219
223
221
207
206
213
219
217
211
208
207
205
200
204
204
198
200
209
211
213
216
224
222
213
210
211
211
210
212
214
212
206
203
207
218
225
222
215
210
206
206
206
202
198
202
213
209
187
177
201
228
231
220
205
205
216
228
228
217
206
204
207
213
215
207
198
203
212
210
208
213
218
217
215
211
203
198
204
219
225
216
205
203
209
219
224
217
207
204
205
205
204
201
200
211
220
209
181
175
204
229
226
214
199
196
208
223
227
220
212
212
218
225
220
206
199
208
213
204
201
208
216
217
218
212
192
180
195
218
225
212
201
205
214
222
220
209
202
202
206
208
209
207
206
214
223
215
193
186
209
224
214
210
197
188
195
209
219
224
221
219
222
225
217
204
201
212
211
195
193
208
217
217
219
212
189
175
188
213
216
203
198
206
215
219
216
204
199
202
208
211
212
210
209
211
221
222
210
204
213
216
205
213
201
191
191
201
213
223
224
216
215
219
216
207
207
213
205
186
190
212
219
209
211
213
200
186
191
203
205
199
201
206
207
209
212
205
198
201
210
214
208
202
205
212
219
222
220
216
215
210
202
216
211
205
203
203
212
224
221
208
204
213
218
214
212
213
200
185
196
219
215
197
200
216
219
203
193
198
205
206
211
206
196
196
207
205
194
196
212
218
205
196
203
215
218
216
218
219
212
208
205
216
218
220
216
209
211
221
221
205
201
212
220
217
213
210
199
195
211
228
216
191
195
224
235
212
190
193
208
215
216
207
194
195
203
201
189
190
206
218
210
204
213
220
214
206
211
214
207
204
208
214
220
228
223
209
206
218
221
210
203
211
217
215
213
209
202
208
225
234
218
196
199
224
234
212
189
191
208
216
209
202
200
202
203
197
190
190
204
217
221
224
225
221
208
203
206
207
203
204
214
213
215
225
224
209
202
212
220
212
206
208
210
212
213
208
206
217
232
233
218
203
204
218
222
212
197
193
203
208
200
196
206
215
208
198
197
199
206
215
228
236
231
217
206
204
206
203
201
204
214
212
207
215
217
209
202
207
213
207
205
204
203
204
210
210
208
218
227
224
212
205
202
204
211
216
211
200
200
204
198
197
209
218
212
205
207
213
210
211
221
230
227
216
209
207
205
201
202
206
211
209
200
203
211
210
207
206
206
204
205
207
201
199
206
209
210
216
218
214
205
200
195
196
205
216
214
203
201
207
206
204
211
216
213
211
216
219
212
203
208
218
221
217
210
204
201
204
208
209
207
204
195
198
203
207
210
213
209
203
208
212
207
197
199
205
210
213
211
208
203
199
196
197
206
213
209
202
204
212
212
209
210
213
213
215
219
218
208
198
199
211
219
216
203
198
199
207
213
211
206
202
199
199
201
202
209
219
219
211
210
213
210
200
198
201
206
210
211
210
210
209
204
202
208
211
206
204
207
211
211
207
206
208
213
220
222
216
206
200
204
213
218
210
198
195
202
209
212
212
207
205
204
204
203
203
207
220
226
218
206
203
203
202
201
198
198
204
211
215
218
218
210
205
207
211
212
208
202
200
202
202
200
202
213
225
224
214
209
210
212
214
212
202
196
201
205
205
205
207
208
207
203
205
208
207
208
215
222
217
204
196
195
201
203
200
196
200
206
216
222
219
207
200
205
213
215
210
196
190
197
202
198
200
214
226
220
209
211
219
218
210
202
196
197
204
206
197
194
203
211
201
192
196
207
207
207
208
213
212
205
199
195
193
200
206
205
200
203
211
218
212
197
193
201
204
205
204
196
190
200
207
202
202
215
223
213
202
208
219
214
205
197
193
193
202
202
193
190
200
212
192
184
192
203
204
201
203
206
208
210
212
202
190
195
213
217
206
200
209
216
205
192
193
200
193
192
203
205
202
205
213
211
208
213
220
217
205
206
210
204
202
198
193
192
197
202
196
192
202
214
192
188
196
204
201
200
202
202
202
211
219
209
194
196
215
223
210
203
214
217
207
197
205
205
192
191
210
222
211
209
219
220
212
211
224
231
220
206
197
191
197
202
198
194
199
205
204
200
204
214
203
196
202
210
211
207
204
201
198
204
211
208
199
201
213
217
210
207
213
215
212
212
220
214
198
202
224
228
210
203
215
223
214
210
228
244
233
211
192
185
191
202
204
201
202
209
210
209
208
210
210
198
201
215
222
219
209
199
192
192
201
206
206
206
206
205
205
206
206
208
216
225
227
215
205
212
227
222
200
195
211
225
217
210
223
239
232
215
196
185
189
201
207
202
198
204
213
216
211
204
205
193
196
212
226
225
215
198
185
184
196
208
213
207
199
198
205
204
195
202
220
230
224
211
205
210
215
212
200
196
207
222
221
210
210
220
223
215
202
191
192
201
204
194
186
194
212
221
214
204
201
195
196
205
216
220
214
198
185
185
202
219
220
205
192
197
210
204
189
200
223
228
215
205
203
202
201
207
209
205
207
220
220
202
190
202
219
219
206
198
199
202
199
187
180
190
208
217
212
206
206
207
206
203
204
210
211
201
190
194
213
226
219
199
187
199
217
211
192
201
224
221
206
202
203
197
196
211
221
215
210
218
212
187
179
202
225
223
205
198
200
201
196
190
187
195
207
209
205
205
213
219
215
207
203
205
207
202
197
203
219
222
208
191
185
199
218
213
199
205
219
214
201
199
201
201
203
215
221
215
211
214
203
184
187
212
228
221
205
197
195
195
196
198
198
204
208
204
196
199
215
219
213
209
209
208
206
202
200
207
215
211
199
190
188
195
208
210
207
208
212
209
200
194
197
204
212
215
210
205
206
207
202
201
215
226
222
214
207
198
190
190
199
203
202
207
211
205
195
195
208
207
202
204
211
209
203
199
199
204
207
202
198
195
195
195
199
205
210
212
212
209
198
189
190
203
214
209
199
198
201
202
206
225
241
235
215
210
209
201
191
196
202
202
196
200
210
210
200
193
200
195
190
198
207
204
196
196
197
200
202
202
202
202
201
198
197
202
212
221
220
211
199
189
189
201
209
209
205
206
206
201
210
233
245
234
215
212
213
207
205
206
207
198
191
194
206
210
205
196
201
191
188
197
203
196
194
201
203
204
205
207
207
204
203
204
204
205
212
224
226
214
201
194
196
199
207
212
218
221
213
203
206
221
228
223
216
216
215
214
215
216
208
198
194
197
203
206
205
199
208
196
191
198
200
197
202
215
218
212
211
212
204
198
203
213
212
206
208
220
221
211
203
204
204
200
202
212
223
227
217
205
201
205
207
208
210
211
213
216
219
215
204
196
198
203
205
206
201
200
213
203
195
199
203
206
217
229
228
218
213
209
198
193
202
215
214
204
205
212
211
201
201
209
206
196
192
201
211
218
214
205
201
201
201
200
199
201
208
215
215
208
201
197
199
211
216
211
200
200
212
206
196
198
205
213
227
234
226
214
210
205
193
189
200
213
211
205
205
208
199
190
195
205
203
190
182
185
194
204
208
206
203
205
207
200
191
190
202
211
208
200
198
196
199
211
221
213
200
200
207
205
198
198
207
216
225
225
216
207
205
199
189
184
196
208
207
203
205
207
197
184
185
197
197
185
175
177
188
198
205
205
203
204
208
205
191
190
200
207
202
196
196
196
198
207
215
205
192
194
204
204
202
205
210
213
216
213
206
203
203
197
186
184
195
206
205
198
199
206
201
184
181
193
197
185
178
186
200
202
202
201
200
197
201
203
197
195
199
200
195
192
193
196
197
203
205
193
184
186
206
202
202
208
212
212
207
202
200
202
203
200
191
190
200
206
200
189
191
206
210
192
182
194
203
192
181
195
211
207
194
194
195
194
196
200
199
200
199
194
191
190
194
196
196
197
197
190
185
185
213
206
205
207
210
208
201
195
194
200
204
203
201
202
207
209
200
188
192
210
218
201
188
198
210
195
175
186
211
208
190
187
195
197
199
198
197
197
197
191
188
191
199
202
198
194
197
199
197
194
216
209
206
204
203
200
197
191
192
198
204
204
203
204
206
206
204
201
203
217
223
206
188
197
215
196
157
157
194
207
194
188
194
201
206
199
190
190
195
196
192
195
209
215
207
199
201
211
212
205
210
208
206
200
193
192
194
193
194
199
204
202
198
199
200
201
208
210
211
216
217
203
185
194
215
197
146
137
181
210
204
193
191
198
204
199
186
184
194
202
198
198
212
224
220
209
207
213
213
208
203
204
205
198
190
190
195
198
201
205
205
194
188
195
198
199
205
207
203
201
201
195
185
193
211
195
151
145
186
214
209
197
191
195
202
201
192
187
193
202
201
197
204
223
229
218
204
202
203
202
197
196
197
192
191
194
199
201
207
210
206
192
189
201
205
200
197
195
187
183
189
193
195
198
206
191
165
170
201
214
204
195
192
195
204
209
206
196
193
196
199
194
193
208
222
214
196
193
200
201
202
194
188
189
196
201
202
203
207
211
204
194
197
211
212
202
195
191
182
179
188
202
209
209
204
189
179
192
210
209
196
191
194
200
207
215
216
207
194
191
196
195
189
195
207
200
185
192
206
206
212
200
190
193
201
206
205
203
204
204
203
201
203
211
209
203
204
203
192
186
195
209
217
215
206
196
193
200
208
205
194
190
198
203
205
209
212
209
199
192
197
199
192
194
200
190
179
195
212
208
218
209
205
205
208
210
210
207
199
197
200
203
204
204
200
203
213
214
200
191
197
208
211
210
209
209
207
205
203
201
198
197
200
201
195
194
199
202
199
192
197
202
199
200
204
192
183
196
207
198
214
214
218
215
212
211
214
210
199
195
198
199
198
198
200
203
211
210
198
189
192
198
198
200
207
215
215
205
196
197
203
202
199
195
191
189
190
195
197
193
194
200
202
204
205
197
192
198
201
189
205
211
218
212
205
209
214
210
200
196
196
193
194
202
207
204
197
194
190
188
188
189
190
193
197
204
208
200
191
192
202
202
192
186
194
198
194
192
193
191
193
202
206
202
197
196
199
201
197
187
199
203
204
196
193
202
208
205
199
198
197
194
197
207
213
204
193
187
189
190
190
190
193
193
185
185
194
197
189
189
197
197
182
183
202
211
201
194
198
195
196
205
209
199
188
189
201
204
200
199
196
198
191
180
181
194
203
202
197
197
198
199
201
204
207
205
197
191
191
196
197
198
201
196
181
176
188
196
194
194
200
196
181
182
203
212
202
202
207
203
200
205
207
199
189
189
195
197
199
207
198
203
193
179
178
190
204
205
198
193
197
206
205
197
194
203
204
198
193
197
206
207
205
199
189
187
195
200
201
201
205
203
194
188
197
200
200
207
213
205
197
196
197
197
198
198
191
185
192
204
201
209
203
186
180
190
208
212
200
187
191
206
207
193
189
201
206
199
192
199
208
209
201
198
199
201
202
201
201
203
209
213
207
194
184
186
195
207
207
194
187
185
184
188
201
206
195
185
188
194
206
193
192
200
201
196
202
225
238
224
201
201
221
229
222
214
209
207
204
203
208
219
223
216
205
201
208
214
212
205
207
212
213
212
214
223
224
214
210
215
220
216
208
208
213
217
221
222
217
205
197
187
187
194
201
203
205
212
219
213
203
206
218
220
217
214
207
203
205
206
207
206
205
205
203
202
205
208
206
204
205
212
214
211
210
210
211
213
216
219
214
210
210
213
213
209
212
218
218
210
197
194
199
202
208
211
203
194
198
205
209
211
211
210
210
210
205
202
205
210
206
198
196
198
200
206
213
213
208
203
206
211
213
212
203
200
202
211
217
215
205
200
207
214
208
198
199
216
223
216
199
205
213
212
213
212
200
188
194
210
216
211
204
203
210
212
204
203
207
211
208
205
202
197
198
213
229
227
212
205
208
214
214
208
198
195
201
210
211
207
197
197
205
213
206
196
198
218
225
218
202
210
215
210
207
206
200
200
211
222
218
205
197
206
219
216
202
199
207
213
215
220
215
201
199
217
235
229
210
205
212
217
217
208
194
194
205
207
203
201
200
200
202
209
211
204
205
218
223
218
204
208
205
199
197
200
207
213
224
227
215
200
199
215
228
219
197
194
207
217
223
228
222
207
206
220
224
215
203
205
211
214
215
206
195
199
211
209
198
199
207
208
204
208
214
212
209
216
220
216
208
206
200
195
194
201
213
219
219
217
213
205
205
216
226
214
193
191
211
223
222
221
217
211
212
215
206
198
200
210
211
205
204
207
201
207
217
215
202
198
207
214
210
210
211
210
208
213
215
212
214
210
206
204
203
210
220
218
202
200
211
211
206
211
219
210
192
197
220
226
212
202
205
212
212
204
192
195
206
216
211
199
199
206
209
213
222
224
210
200
205
217
217
207
200
201
203
210
210
208
217
216
217
215
212
216
225
214
191
191
211
211
199
203
215
208
197
209
233
229
202
189
202
214
207
192
191
203
216
219
211
202
203
208
212
215
221
225
215
202
204
218
218
202
189
192
199
203
204
204
215
219
223
222
213
213
221
212
192
194
208
203
192
203
217
210
201
217
239
231
200
189
206
215
203
189
194
212
219
214
208
209
211
211
211
212
218
223
216
203
203
213
212
199
189
193
198
197
198
201
211
215
219
218
210
205
209
204
193
197
207
199
195
212
224
212
199
213
233
227
205
200
212
216
206
197
202
214
215
208
205
212
217
215
211
209
210
215
213
205
200
206
206
203
199
198
196
191
194
203
209
208
208
208
206
201
198
191
186
196
205
202
205
220
226
210
194
200
218
219
208
205
213
216
211
204
203
208
209
207
206
208
215
220
216
205
201
207
209
205
197
199
207
210
207
203
197
191
194
204
209
201
201
201
205
208
200
184
178
193
210
213
211
218
222
210
192
192
205
212
204
198
202
210
211
203
198
200
208
213
206
203
211
224
221
203
191
197
208
207
199
199
208
212
209
204
201
197
198
205
204
202
200
197
201
210
210
191
181
195
215
218
208
205
208
208
196
195
205
211
199
188
190
202
205
195
188
195
208
215
206
201
212
225
220
200
188
192
204
207
205
204
209
208
205
206
208
200
199
209
203
207
210
201
195
202
211
207
199
201
211
212
200
192
193
199
203
207
213
214
203
188
188
199
202
191
185
193
208
210
203
201
210
220
215
203
197
198
203
208
205
204
207
206
205
208
209
198
198
213
206
210
215
208
194
191
205
219
217
206
200
200
199
191
184
190
205
215
218
216
210
200
197
203
203
194
188
194
203
206
202
202
206
211
213
212
212
209
205
203
200
199
208
209
204
204
203
193
195
212
211
209
210
211
197
185
197
221
226
207
192
195
203
200
186
186
201
213
214
213
211
209
207
208
204
198
196
197
200
206
208
206
204
208
214
218
215
214
208
199
192
196
209
212
202
194
192
191
196
209
211
198
200
205
199
189
197
216
222
208
197
201
209
207
197
192
197
204
205
205
203
202
203
203
196
195
202
203
200
205
215
214
208
209
212
212
208
209
209
200
189
194
206
208
195
188
190
195
199
204
206
197
193
195
197
199
205
212
213
213
211
207
207
210
209
200
194
198
206
205
192
184
191
196
187
188
204
210
202
203
219
224
215
209
209
204
196
203
211
203
192
194
204
205
196
190
192
201
203
203
208
207
200
193
197
208
213
207
205
217
218
204
195
206
213
203
192
200
213
209
189
178
187
195
186
187
206
216
206
202
216
226
217
205
206
205
197
203
212
204
192
194
206
209
203
196
197
204
205
203
216
218
207
197
200
212
214
207
206
213
211
193
188
201
209
196
194
211
221
212
193
188
198
203
197
197
212
220
211
203
212
221
214
204
210
212
205
208
213
204
191
196
212
219
209
197
197
207
208
204
221
214
203
198
200
207
210
210
210
209
198
187
191
205
204
196
204
220
217
206
203
205
211
211
212
214
219
222
215
207
209
214
212
208
212
213
208
210
213
203
195
202
218
218
200
188
195
209
212
204
212
197
191
194
197
199
205
211
211
202
194
197
209
212
202
203
217
220
204
201
212
218
212
211
220
224
223
222
222
211
202
207
216
215
208
205
206
210
209
202
202
207
214
204
185
181
195
211
214
207
198
184
185
191
193
194
199
207
204
197
203
219
226
214
202
210
225
216
196
201
222
218
201
202
219
227
223
224
224
211
197
204
220
216
198
197
210
214
206
205
210
210
203
190
180
183
195
207
212
210
195
187
192
194
194
195
198
197
192
196
214
233
229
209
200
213
226
211
193
206
225
212
190
194
213
221
220
223
224
209
195
203
215
206
191
201
222
222
207
207
215
208
193
187
190
194
198
200
206
209
202
202
201
201
200
203
201
192
186
196
217
229
217
199
194
206
218
210
198
209
220
209
192
192
205
211
212
215
215
209
203
204
204
195
192
210
230
225
211
211
212
201
190
196
205
205
199
197
198
202
210
213
206
204
205
208
203
194
190
195
207
209
203
196
195
200
208
208
204
207
215
212
202
194
197
203
205
204
205
210
212
206
199
194
200
213
222
219
212
210
206
197
195
203
209
206
199
198
197
195
208
213
206
200
203
205
203
200
198
196
194
193
197
199
200
201
204
206
205
207
216
221
211
197
192
199
200
191
191
208
220
211
203
204
206
207
207
209
210
207
201
200
202
208
208
199
197
201
202
193
205
207
205
201
199
196
197
202
203
197
190
189
196
203
204
205
208
208
205
208
221
227
215
197
191
198
196
185
188
209
219
211
209
211
206
198
199
207
207
203
202
204
207
209
203
192
189
200
207
196
200
200
204
204
198
194
197
204
207
206
201
195
197
203
207
211
216
211
203
206
220
222
210
199
200
200
192
185
196
215
214
205
207
215
203
194
201
208
206
205
206
207
205
205
202
192
188
198
206
199
196
193
204
206
201
200
203
206
210
214
215
207
196
198
207
220
223
213
200
199
206
207
204
203
205
201
189
190
205
218
208
193
204
216
207
199
203
206
206
207
209
207
198
195
197
195
194
198
200
197
192
190
199
204
205
207
210
209
206
210
218
213
200
196
208
223
226
214
198
193
194
196
201
208
209
198
185
188
205
216
204
190
201
219
218
206
204
204
204
207
209
202
194
189
193
199
204
202
196
196
194
194
197
201
208
213
216
207
195
194
205
211
206
199
208
220
221
210
200
198
196
194
200
209
208
194
182
186
201
211
204
194
202
219
224
215
205
203
205
205
202
199
192
187
192
202
207
200
194
201
203
202
196
198
211
219
215
203
187
182
191
206
207
198
202
215
215
204
202
210
208
198
199
207
206
192
184
189
199
205
204
200
200
210
219
217
206
204
206
203
199
196
191
191
196
202
198
190
194
210
211
206
193
199
216
221
211
199
193
190
194
203
203
194
199
213
213
201
203
216
216
200
196
206
205
191
188
196
205
204
201
199
194
196
207
212
204
200
202
203
201
195
188
190
200
200
186
179
195
214
213
204
192
202
221
221
206
199
206
212
210
205
199
193
202
214
212
200
201
212
213
196
194
208
210
193
187
200
209
202
193
191
190
191
200
205
197
192
194
200
203
198
187
187
198
197
183
180
198
214
210
203
197
206
217
208
195
200
217
227
220
210
202
201
208
215
213
204
201
206
204
194
198
214
215
193
177
188
205
200
186
184
192
197
203
200
187
182
183
193
204
203
191
186
191
196
190
188
201
212
207
208
209
210
202
188
187
200
216
219
216
210
205
205
206
210
211
207
203
203
202
200
203
216
220
193
161
166
194
200
186
182
195
206
208
197
181
177
181
192
202
208
199
190
193
199
197
195
199
207
205
215
221
210
187
177
188
205
207
204
204
206
204
200
199
200
208
206
198
198
204
204
204
214
222
197
157
157
191
205
194
188
197
206
206
193
182
181
187
195
202
205
201
199
200
205
203
194
192
200
204
216
225
209
186
183
199
210
202
195
199
202
197
194
196
201
205
200
190
191
201
204
203
210
221
201
165
167
199
213
200
192
200
206
201
191
188
191
195
200
202
200
195
199
213
214
201
188
188
197
198
206
215
205
193
199
211
210
199
198
205
205
197
198
203
205
205
195
184
186
198
203
205
210
215
200
178
184
209
214
200
195
202
205
201
199
200
202
202
203
205
197
187
195
214
213
196
188
195
198
193
199
204
199
199
207
212
203
195
203
213
209
204
209
213
211
208
199
188
190
201
209
211
211
209
198
188
194
210
209
197
194
202
209
209
208
210
210
205
203
203
197
185
192
209
205
190
193
206
204
190
195
200
200
202
206
204
191
186
195
211
214
213
213
212
211
214
210
198
196
207
215
213
210
205
202
197
197
202
204
198
193
199
211
212
205
205
209
209
202
199
196
191
198
209
199
184
195
209
200
192
198
208
207
206
204
197
184
174
183
201
212
211
206
204
205
216
216
204
199
208
213
207
204
209
214
208
197
196
204
204
196
197
206
203
188
185
200
210
201
191
189
195
208
215
200
184
194
200
188
195
201
215
217
210
202
194
183
174
178
195
204
203
199
197
201
209
211
203
199
203
202
196
198
214
224
216
198
193
203
207
200
196
198
191
172
167
187
206
198
181
179
193
209
214
202
192
194
193
177
200
204
216
220
209
198
191
187
182
181
190
194
197
198
201
200
198
198
200
202
201
192
190
200
215
219
210
195
191
198
203
201
192
188
187
174
166
181
199
194
179
182
197
207
204
200
200
200
190
177
207
206
208
209
201
189
187
190
189
186
187
190
197
204
207
201
193
193
201
207
203
192
192
201
208
206
199
192
189
191
198
196
184
185
196
194
180
184
199
196
189
197
209
205
194
195
204
202
192
190
207
204
197
196
191
183
185
194
194
184
181
190
202
209
209
205
201
199
201
203
202
196
197
202
203
198
195
191
189
190
191
187
178
186
209
211
195
195
206
204
199
209
217
209
196
196
199
194
192
204
203
199
190
188
189
187
192
202
197
182
175
189
208
212
205
205
209
206
196
191
196
198
199
200
202
202
200
196
195
194
191
182
181
194
213
213
201
206
212
202
195
203
209
207
201
198
189
181
191
209
195
190
186
190
195
194
199
209
203
184
174
188
209
213
203
203
210
207
193
186
193
199
198
197
203
208
203
196
197
197
192
186
190
200
203
197
198
208
207
190
181
187
192
194
200
197
184
179
191
203
214
213
221
221
210
199
208
230
237
212
188
198
222
226
214
205
208
211
208
201
201
205
202
197
200
209
215
216
213
205
203
208
213
211
205
202
198
195
195
203
205
206
205
205
204
208
213
212
202
199
203
213
222
218
206
202
207
215
218
206
198
208
223
226
221
213
211
210
205
199
195
192
193
196
200
205
208
207
206
203
202
205
205
200
197
196
196
197
204
212
211
205
207
212
216
222
221
208
194
198
198
214
221
211
201
200
199
195
193
198
204
209
216
220
220
214
207
206
207
204
192
188
194
201
201
201
204
206
204
202
203
202
200
198
198
197
196
202
212
216
208
200
205
214
222
227
223
207
196
202
201
219
224
208
193
192
189
183
185
197
203
202
206
217
223
213
200
202
212
207
194
193
205
211
203
201
209
211
206
205
207
204
203
202
202
203
203
206
212
214
206
197
200
211
221
225
222
211
203
208
207
224
224
204
185
182
184
188
197
206
201
194
197
217
226
212
195
200
215
213
203
204
214
218
214
212
213
210
207
208
212
210
207
206
204
205
207
206
205
209
209
199
196
204
217
221
217
210
208
209
211
225
223
201
180
177
187
200
210
212
201
191
198
219
228
214
197
199
213
221
219
216
217
219
226
225
212
199
201
212
218
213
207
203
201
208
214
206
198
204
210
203
194
200
212
213
208
206
208
210
214
222
219
204
188
185
195
206
209
209
206
201
204
217
226
217
203
199
210
224
228
222
213
214
230
230
205
188
198
218
224
214
203
199
204
215
221
211
200
202
208
205
196
198
206
205
197
198
204
206
213
214
214
211
205
203
208
207
200
202
212
211
205
210
219
219
210
203
208
222
229
222
207
207
222
224
203
191
204
223
227
215
202
202
215
228
228
217
206
201
204
204
199
200
204
199
191
193
202
203
208
208
208
215
219
219
216
206
193
203
218
211
197
202
215
218
210
205
208
215
221
217
205
202
209
213
205
203
213
224
226
218
207
211
229
238
230
218
210
201
202
203
202
203
202
199
191
193
200
205
203
202
202
213
224
221
212
201
197
211
221
205
190
201
216
215
207
206
210
212
213
215
214
205
201
203
210
215
216
217
219
219
216
219
235
237
224
214
209
201
200
202
206
208
209
203
193
194
204
210
199
201
198
209
221
217
202
191
196
215
220
203
195
209
219
211
201
204
208
208
210
219
226
214
198
198
213
220
215
211
213
215
216
222
232
226
209
205
206
202
197
200
208
215
213
204
194
195
206
215
200
203
200
204
215
213
195
180
187
208
214
206
205
214
220
212
199
200
205
207
211
224
233
220
200
198
212
217
208
206
206
208
213
227
232
215
195
196
207
203
195
197
208
215
212
203
196
196
205
214
203
207
202
201
212
218
201
177
175
192
207
211
210
211
216
215
204
198
202
206
210
219
224
215
198
196
208
211
207
204
203
202
213
232
232
207
185
191
205
204
194
194
202
206
205
205
201
195
201
212
201
207
204
197
204
219
210
182
170
182
201
209
203
198
207
215
210
201
201
205
204
203
201
199
197
197
204
205
204
201
199
202
220
235
226
200
186
192
204
202
194
191
196
198
201
209
209
195
194
210
196
208
209
199
198
207
206
188
179
185
196
202
199
191
197
208
212
207
206
204
199
190
185
190
196
198
198
199
201
200
198
206
224
228
213
201
200
204
202
199
191
188
194
198
203
216
214
196
191
207
198
206
211
204
195
192
191
192
193
192
192
199
202
197
191
196
209
214
208
204
199
193
188
191
199
200
195
195
202
204
203
208
219
216
206
208
218
215
203
193
186
185
198
207
208
212
214
203
195
202
208
206
206
209
200
184
182
194
203
195
190
202
218
212
192
187
202
212
208
201
206
206
204
202
202
201
198
199
204
208
208
207
209
207
207
215
223
219
206
193
185
187
205
215
207
204
212
213
205
200
218
205
200
205
204
192
188
197
202
196
193
208
227
221
200
190
197
205
203
202
209
215
213
207
203
202
203
204
203
206
206
204
201
202
208
212
213
215
213
203
189
191
207
215
205
199
210
219
210
197
219
209
196
196
204
205
202
195
194
196
199
208
217
217
209
195
192
196
200
204
207
208
207
205
203
204
209
208
201
198
201
205
201
201
203
202
199
210
223
215
194
191
205
216
209
202
209
216
208
196
218
221
204
192
202
216
209
190
184
196
201
195
195
206
211
198
186
191
202
209
203
198
198
200
201
203
205
206
200
193
197
207
207
198
198
197
197
213
230
221
197
190
205
220
217
206
204
205
203
198
218
230
212
192
199
213
206
189
186
196
195
178
177
199
206
194
186
195
207
210
201
193
194
201
205
203
198
202
203
200
202
211
207
198
198
199
201
218
232
221
197
190
206
221
217
204
196
198
201
200
219
226
211
192
192
200
202
201
202
201
186
172
179
201
204
196
197
206
209
207
201
197
195
203
209
205
196
201
211
213
207
209
208
203
199
199
204
215
223
214
200
196
208
216
206
194
193
198
201
201
212
207
198
190
188
189
200
213
216
203
184
183
199
209
209
208
212
212
205
202
206
204
198
201
210
210
203
205
216
216
206
204
209
208
201
195
199
207
208
206
203
204
206
200
191
191
198
204
203
201
204
193
190
188
184
187
201
215
218
203
193
202
213
217
218
222
224
212
197
201
209
206
195
197
209
214
213
212
213
207
196
197
211
215
202
191
196
201
199
200
207
210
200
187
185
194
203
206
204
201
200
192
190
188
188
194
202
205
207
206
205
209
215
218
224
230
223
203
192
201
210
208
196
196
207
214
215
213
208
197
187
192
210
217
205
198
201
201
196
198
211
211
197
188
194
202
203
202
200
200
205
202
198
192
194
203
203
198
200
205
206
205
205
213
224
227
216
199
194
201
209
208
202
199
203
208
208
209
207
200
191
191
204
211
208
203
204
201
198
204
212
209
198
197
204
206
200
197
196
196
210
212
205
196
199
206
203
199
201
203
198
192
197
209
219
220
210
201
198
200
204
208
207
204
200
200
200
202
208
210
204
197
198
201
200
197
196
197
200
207
209
205
203
207
213
207
198
195
197
197
213
220
211
200
199
203
205
206
207
201
186
185
196
208
214
215
214
207
202
199
202
206
207
205
201
196
194
197
205
216
216
207
197
192
184
182
184
193
201
204
203
203
207
214
216
206
195
197
203
202
213
224
220
205
197
200
208
213
212
201
189
189
198
205
208
213
216
211
201
199
204
207
206
205
205
200
192
188
198
213
216
207
197
185
174
173
185
195
197
197
197
200
207
216
214
201
193
199
209
210
209
222
224
209
198
206
214
214
213
211
206
200
199
199
203
211
217
211
198
193
199
203
204
208
214
207
190
180
190
205
206
198
196
190
181
181
194
201
199
198
198
199
206
211
206
194
189
198
212
213
199
214
222
210
202
213
219
212
209
220
225
213
197
195
201
209
215
210
195
185
188
196
202
212
220
213
191
179
189
200
198
190
195
203
198
198
205
208
205
203
203
203
203
201
196
191
193
200
209
209
190
203
213
208
207
214
216
205
201
212
223
215
202
200
203
206
210
209
195
182
183
195
208
219
223
215
197
188
194
200
194
190
201
215
214
209
212
216
210
204
204
206
205
196
189
191
200
204
204
201
192
199
203
203
206
211
210
197
187
191
202
208
211
209
207
204
205
206
198
190
192
203
216
221
222
216
207
204
202
198
194
198
209
216
214
211
216
221
213
202
200
207
208
200
192
195
199
201
199
200
205
204
195
195
204
209
204
191
177
172
182
202
216
214
207
203
202
202
202
204
209
211
218
220
218
216
216
216
208
197
196
204
210
208
207
210
215
218
212
202
199
204
208
205
200
195
190
192
198
204
220
211
188
186
202
211
205
193
184
181
187
203
214
210
204
203
202
200
203
211
213
208
211
216
214
209
215
218
208
194
194
203
204
198
202
208
208
206
205
204
203
202
201
206
207
193
178
183
200
208
218
205
182
185
204
213
206
202
206
210
208
208
209
206
204
204
202
202
207
207
200
193
200
210
204
195
202
212
206
192
190
196
196
197
205
208
197
190
196
206
209
202
195
201
202
191
176
183
203
208
201
195
188
194
205
207
202
212
227
232
223
214
212
211
210
205
203
206
207
199
185
182
197
207
195
181
186
199
201
191
187
189
195
203
210
204
186
178
187
202
210
206
196
194
194
192
185
186
196
200
187
190
199
205
200
193
200
220
231
226
215
209
215
219
216
205
200
204
203
193
184
189
203
207
192
175
177
191
199
196
189
188
196
207
211
200
183
179
187
197
206
210
201
190
188
194
194
186
184
191
186
195
208
208
195
190
205
222
218
204
194
200
214
221
217
204
196
199
197
195
194
203
211
209
197
182
180
192
205
205
195
188
194
205
206
194
187
189
193
195
202
207
202
190
187
195
196
185
176
187
195
202
209
202
195
200
214
215
201
190
190
195
204
213
213
204
197
196
199
201
206
210
212
211
207
195
187
196
211
214
202
191
195
202
198
190
189
196
197
198
201
202
196
190
192
199
198
187
183
194
196
202
203
196
201
214
218
204
194
198
203
199
199
206
211
206
198
200
204
210
210
208
209
211
211
200
191
196
209
213
205
199
202
200
193
189
195
201
200
200
200
199
193
190
197
204
201
198
200
206
194
200
199
197
205
218
212
195
194
210
217
209
203
207
209
204
202
204
207
212
212
209
207
206
202
193
188
193
200
203
203
207
210
202
191
190
198
205
204
203
203
201
194
195
204
208
205
207
212
210
190
198
197
197
204
212
203
190
195
210
217
213
211
209
206
204
203
202
200
204
214
216
208
196
188
185
185
187
190
195
200
205
208
205
196
191
195
206
212
209
206
203
200
203
211
209
203
205
208
202
192
195
195
196
205
208
201
191
191
200
205
211
213
207
201
201
202
196
188
192
211
222
210
190
184
185
184
182
187
195
197
194
199
208
203
188
187
203
217
215
205
198
199
209
216
209
198
195
197
192
199
195
192
197
205
207
200
196
192
192
196
205
209
199
196
201
203
194
184
190
209
219
208
192
191
193
186
180
189
199
195
185
194
211
206
185
179
194
213
214
198
187
193
208
215
209
199
195
192
187
207
198
193
203
209
201
196
198
199
194
194
200
201
193
193
200
202
195
191
197
206
209
202
200
202
200
186
180
190
200
195
187
195
209
206
188
178
187
202
204
190
182
191
204
209
207
205
201
194
191
209
202
199
212
214
196
187
197
204
196
191
194
196
195
194
198
199
198
201
202
201
199
201
203
206
199
188
185
191
196
195
195
199
206
207
195
186
186
194
195
187
186
197
204
203
205
209
205
197
197
206
199
197
216
221
196
184
197
205
192
182
187
199
202
199
196
196
201
203
197
188
189
198
203
203
198
194
196
197
194
193
193
199
203
207
203
195
195
196
191
188
194
203
206
200
203
204
197
194
201
195
185
187
213
227
208
190
198
203
190
175
181
201
212
205
196
198
205
200
183
173
181
196
202
200
198
200
205
203
194
185
183
190
201
209
205
199
201
202
193
189
195
202
201
200
198
191
185
188
199
186
170
174
206
228
216
195
198
205
196
179
181
203
217
208
196
199
206
196
178
173
183
197
201
199
198
199
203
204
194
180
171
182
200
205
198
195
202
205
196
191
194
191
189
193
194
183
178
186
193
214
227
237
226
207
200
210
221
220
206
197
205
215
214
207
204
206
211
214
217
215
200
183
185
208
222
217
211
212
212
206
206
209
209
204
199
199
201
204
206
201
196
200
210
213
211
203
196
194
202
214
232
241
225
204
202
213
220
216
205
198
207
216
218
211
206
208
213
215
215
210
199
193
197
209
217
214
206
203
203
203
203
199
194
195
200
202
204
206
210
206
200
203
214
223
224
211
192
188
206
208
222
226
212
201
203
215
217
204
192
193
207
218
217
211
204
203
208
214
212
204
202
210
213
208
204
207
207
202
199
201
200
198
198
205
211
208
207
211
213
209
201
204
213
224
230
219
195
190
207
207
213
211
201
195
204
216
214
196
184
188
205
216
216
211
203
196
203
213
210
197
199
219
226
208
193
201
208
205
199
200
202
206
213
219
218
211
210
213
217
213
204
198
205
216
226
220
202
197
208
210
212
205
194
190
200
213
212
196
186
192
206
213
212
210
201
194
202
214
211
194
194
214
226
213
198
198
204
203
200
199
204
211
219
220
216
210
208
211
219
218
207
194
195
206
217
217
205
200
203
215
217
211
198
190
196
208
209
198
193
199
210
213
211
209
204
202
207
215
213
204
200
208
219
220
210
199
193
194
198
203
209
212
208
206
207
208
207
209
217
217
205
192
191
202
211
210
201
197
198
214
218
217
206
198
198
202
204
199
199
208
215
216
210
208
209
215
215
214
216
218
217
211
212
223
221
202
186
187
199
209
215
209
197
195
202
207
207
206
210
210
200
191
194
206
212
203
191
187
191
209
211
214
213
210
206
205
202
199
201
211
215
214
209
206
211
220
215
205
210
228
235
221
209
218
223
206
191
193
204
216
218
206
196
201
211
212
206
204
206
204
193
190
200
216
215
200
186
184
192
203
202
206
214
218
212
206
203
204
212
218
216
211
209
205
207
213
208
197
200
223
238
227
211
211
218
209
201
205
213
217
216
206
202
214
224
217
204
201
206
202
192
191
207
221
216
198
190
192
198
198
197
200
213
220
212
200
198
210
224
225
215
210
210
204
199
202
204
195
195
209
225
224
212
204
205
205
208
213
214
215
213
204
205
220
227
215
200
199
207
207
199
200
215
224
214
199
200
207
208
198
200
202
211
218
209
193
192
211
230
228
216
213
212
203
195
201
209
204
197
202
215
220
211
198
194
200
207
208
209
208
207
201
203
215
219
207
196
198
207
209
211
212
219
217
204
199
209
218
213
204
207
207
208
213
209
195
192
208
221
220
216
213
208
200
199
209
218
214
205
205
215
221
209
194
191
202
207
200
198
201
201
202
205
212
211
204
197
200
204
208
214
214
211
202
192
195
210
217
211
206
212
208
201
206
212
206
198
200
204
207
211
210
200
199
210
220
221
215
211
213
220
220
206
195
198
212
212
199
191
195
199
206
211
212
208
204
202
201
200
202
207
205
195
187
187
195
204
208
207
203
207
202
192
196
211
213
201
191
190
196
205
203
192
200
217
222
213
208
209
212
213
208
200
198
208
222
218
199
186
188
201
216
220
212
206
207
207
201
196
196
196
190
183
183
194
201
201
201
202
195
199
195
186
192
205
205
192
184
187
196
203
202
198
206
216
215
205
201
203
202
197
192
193
201
212
220
218
203
188
187
203
225
226
209
204
213
214
203
200
195
187
181
182
191
205
211
207
202
200
194
193
191
190
197
198
191
182
184
191
196
206
210
212
210
209
206
204
203
200
194
188
186
190
200
207
208
209
206
196
192
205
225
226
211
208
216
216
208
204
197
184
182
189
199
208
218
223
213
198
200
194
192
202
208
201
186
183
190
194
195
205
222
224
210
198
201
209
208
201
197
196
195
195
197
199
200
203
207
203
198
201
214
222
218
215
216
212
211
211
202
187
187
196
201
207
221
235
226
201
209
198
196
208
218
210
197
195
197
195
193
204
222
222
206
195
201
212
211
206
208
214
211
203
200
201
198
202
206
206
198
193
202
216
223
217
209
209
214
216
205
193
192
197
199
207
222
234
227
207
209
205
200
210
220
218
206
200
198
195
195
203
213
213
202
198
202
207
206
208
218
226
220
209
207
208
203
202
203
200
192
189
198
212
219
214
207
209
215
212
204
199
198
201
205
212
219
220
216
208
204
211
210
211
217
213
201
189
188
196
200
201
201
204
204
202
200
198
198
203
214
220
215
210
213
213
203
201
201
195
188
194
204
210
211
210
210
215
214
206
200
201
203
206
210
214
210
203
201
206
199
216
217
211
210
205
190
177
180
194
200
198
196
203
206
204
196
193
195
202
204
204
202
207
217
212
194
193
200
198
194
202
213
212
206
207
214
217
211
201
198
200
204
207
211
211
201
194
195
202
200
212
214
208
206
199
186
180
185
194
195
194
198
204
207
203
195
195
202
201
198
193
195
205
212
202
185
187
203
206
204
209
217
212
201
201
209
213
206
201
197
196
197
201
204
207
203
196
194
198
203
204
204
204
205
203
194
193
196
195
189
192
203
207
208
202
198
199
205
205
199
195
198
205
207
196
186
190
203
210
209
212
214
207
195
192
197
203
201
198
195
190
188
191
198
208
213
206
200
195
208
204
198
200
207
208
204
203
205
202
192
195
206
210
210
208
202
200
203
206
203
202
208
209
203
195
194
197
203
206
207
208
209
204
193
186
188
195
195
193
191
188
185
187
197
212
218
213
202
196
212
210
202
200
208
212
208
202
206
209
202
201
206
214
215
212
200
193
195
202
207
213
217
215
206
199
198
200
200
201
200
200
204
206
197
187
185
190
193
192
192
192
189
191
200
210
213
209
202
196
211
216
210
204
207
212
205
199
207
214
208
203
205
212
217
211
199
192
194
201
205
211
218
218
209
198
195
199
205
205
197
194
201
208
206
191
184
186
195
198
200
200
197
198
202
202
200
200
200
199
206
212
210
208
208
207
201
201
210
212
204
201
204
211
212
210
203
199
198
200
200
201
208
216
212
198
191
200
213
214
200
192
197
205
203
190
180
183
195
204
207
205
203
202
204
200
193
195
202
205
201
203
204
207
209
204
202
206
212
207
197
200
209
210
211
212
212
210
206
202
193
188
195
208
211
199
194
206
219
216
202
195
194
194
191
185
181
184
193
203
210
208
204
205
205
201
194
195
205
211
206
202
200
202
208
209
210
211
210
204
198
206
214
211
211
214
216
214
207
200
191
185
191
206
209
202
200
207
212
208
201
198
193
188
185
189
191
190
190
198
204
203
202
206
205
200
195
198
209
214
215
213
203
197
206
218
218
210
207
209
214
215
216
211
208
209
211
209
206
196
189
188
197
208
211
207
202
200
197
197
197
196
194
191
192
203
205
199
195
199
201
200
201
203
202
195
196
204
213
214
215
222
211
199
205
219
219
206
207
220
230
224
214
210
202
194
194
202
204
194
187
192
203
209
210
208
202
191
186
188
194
194
195
198
205
213
214
210
207
205
203
202
201
201
194
191
195
208
214
210
205
216
213
204
204
208
208
204
208
223
228
218
211
209
198
181
182
200
206
193
185
195
209
210
209
207
204
195
188
187
191
196
200
202
204
206
215
217
216
211
206
205
207
203
193
190
200
212
214
205
197
205
210
209
202
193
194
203
211
212
207
203
206
213
200
179
180
201
205
192
186
199
210
209
205
208
209
208
200
190
191
199
203
197
191
195
210
220
217
208
202
206
213
208
196
192
203
212
210
199
198
198
200
202
195
185
188
201
207
198
187
187
202
214
205
187
186
200
202
192
191
202
211
205
204
207
212
215
208
198
195
203
203
193
185
193
209
214
209
203
199
203
211
212
199
192
198
209
206
196
205
198
189
187
187
187
192
202
203
196
188
186
198
209
205
194
193
201
201
193
193
201
207
202
202
204
206
208
207
202
202
206
201
193
193
202
207
204
200
198
195
195
203
209
202
189
191
206
205
193
202
195
185
182
188
198
200
201
203
205
205
198
196
203
204
199
200
206
204
193
188
193
199
198
196
194
194
197
198
204
209
208
200
199
206
211
204
196
194
196
193
190
196
204
201
188
189
205
208
191
188
185
189
193
200
206
205
202
203
211
215
207
204
205
205
201
202
210
207
191
181
187
196
191
183
183
188
190
192
202
210
207
203
205
213
212
200
193
195
196
193
191
195
201
198
192
194
204
203
190
176
177
193
207
211
209
206
205
204
205
209
208
210
214
211
200
197
204
203
189
179
187
194
184
171
175
189
195
194
201
207
203
200
207
212
210
202
200
200
197
194
199
202
198
193
192
198
202
196
190
180
179
194
211
218
214
208
203
196
194
195
201
211
218
215
200
191
196
203
195
186
190
193
182
172
177
195
203
202
205
204
195
194
204
210
208
206
206
204
197
197
204
208
198
186
187
197
198
195
195
193
189
192
201
213
216
207
196
191
194
196
195
200
212
216
204
190
195
208
207
193
191
192
190
185
186
194
202
208
213
204
192
191
202
209
206
205
205
203
196
195
203
209
200
185
184
194
200
202
206
203
199
191
192
207
213
202
188
193
209
210
196
189
201
213
207
196
204
219
219
199
186
191
197
196
190
191
198
207
212
207
199
199
203
204
199
200
200
199
193
191
201
209
204
190
187
195
204
212
216
206
205
195
192
202
206
195
189
204
223
220
200
189
196
208
207
200
206
219
216
197
188
195
199
194
185
185
195
201
205
209
214
212
203
193
190
193
199
199
194
193
202
210
207
197
195
201
205
211
214
205
207
196
194
201
201
198
201
215
224
217
205
201
201
204
204
197
196
202
202
198
198
204
197
182
177
186
194
195
195
204
216
217
204
192
189
196
203
205
204
203
207
208
204
199
200
199
198
200
206
207
204
193
193
203
207
209
210
214
212
206
207
209
202
201
202
191
179
178
188
201
213
212
193
178
178
187
192
192
192
195
199
205
205
203
200
203
208
213
215
215
211
205
198
197
199
198
191
191
200
212
202
187
189
205
216
215
211
207
201
201
209
210
198
197
202
193
175
171
186
207
219
211
191
185
186
187
185
191
196
191
180
188
208
215
213
211
209
210
218
220
211
202
197
196
197
197
195
195
204
214
205
189
194
210
216
210
203
199
199
202
209
205
192
193
202
197
183
180
190
204
212
204
190
191
193
184
178
190
202
193
176
183
206
216
215
212
205
202
210
212
206
201
201
200
199
200
201
206
209
210
207
199
204
214
209
198
193
194
197
204
207
201
189
188
194
194
193
192
191
191
199
198
191
192
192
185
183
191
201
196
188
193
202
204
206
208
203
196
198
200
197
201
206
204
200
198
199
204
206
198
200
201
211
219
207
192
189
190
194
198
200
200
197
191
186
189
197
198
184
177
190
201
194
186
188
192
198
202
200
198
200
202
198
193
196
205
205
196
191
189
189
197
205
206
200
192
189
192
195
187
185
189
207
222
214
197
189
190
191
191
193
202
206
196
182
185
201
199
182
173
189
204
197
188
189
199
210
211
201
194
196
198
196
192
195
204
206
199
190
188
190
195
199
200
197
189
182
182
186
185
176
177
196
218
218
201
192
196
199
194
190
199
205
196
185
190
205
201
187
184
193
202
201
194
193
198
207
209
201
189
183
185
193
198
201
202
203
199
195
195
198
194
190
192
195
193
186
182
184
214
213
211
204
201
208
214
208
204
206
212
212
211
209
206
201
200
202
212
226
227
209
190
194
214
220
211
205
211
211
209
206
207
203
197
198
207
216
216
209
211
213
213
210
208
203
198
198
202
210
217
214
210
204
202
209
217
216
210
204
204
209
212
207
193
186
194
207
219
228
228
214
199
200
213
222
216
206
200
202
206
205
199
192
191
199
213
221
214
204
206
216
219
214
206
202
198
200
208
218
214
204
200
200
206
216
228
229
214
195
193
211
219
205
187
184
196
209
216
221
221
218
215
212
211
215
219
211
201
200
205
206
204
199
198
205
214
220
211
200
204
215
215
204
197
198
201
205
213
218
212
200
193
197
207
221
238
239
215
188
192
217
225
204
188
194
204
206
209
209
208
212
218
219
210
209
213
215
208
205
203
204
212
216
213
208
209
214
211
203
204
212
206
190
183
189
202
212
220
217
215
202
193
195
206
222
236
235
213
192
200
225
229
206
196
205
209
206
204
201
197
199
209
218
217
209
207
208
208
205
197
197
211
220
214
204
203
210
211
207
209
212
201
183
177
186
203
216
221
214
218
209
199
198
208
219
226
222
209
199
207
226
228
211
204
211
217
213
205
201
195
195
199
213
220
215
201
195
196
195
192
199
209
215
206
196
200
208
210
209
210
212
202
189
184
194
207
213
215
212
218
212
204
204
211
215
214
210
205
202
204
216
223
217
211
212
220
218
210
202
203
205
205
209
219
220
203
186
182
185
192
205
212
208
197
195
200
205
206
207
208
210
207
198
197
207
215
211
204
207
211
209
205
208
214
214
209
207
206
201
197
203
215
218
211
207
214
215
207
201
209
221
219
214
219
221
208
193
186
187
197
213
215
207
200
202
203
202
200
203
205
204
203
202
206
216
217
205
194
202
208
207
206
209
213
208
205
209
212
205
196
199
213
217
207
199
199
203
202
200
208
222
226
220
218
215
207
203
202
200
201
209
210
206
205
211
207
198
195
204
207
201
198
203
210
216
214
202
193
198
209
210
210
209
207
201
200
207
215
214
207
207
216
217
205
192
189
196
202
202
201
205
216
220
214
205
199
208
216
210
203
202
202
199
201
210
209
196
191
206
211
202
197
204
211
211
209
206
198
195
211
214
215
210
202
196
195
204
215
218
215
217
221
214
201
192
192
202
210
210
198
192
199
211
210
195
192
205
214
209
198
196
195
191
192
202
206
195
189
202
211
208
205
207
205
204
204
210
205
194
212
213
215
208
198
195
197
208
219
220
216
220
222
210
198
195
202
212
219
220
209
196
196
204
206
199
198
200
200
198
195
194
193
189
189
199
206
198
189
196
207
209
209
205
198
193
198
209
208
193
209
207
206
199
194
196
206
217
222
215
210
217
219
206
195
200
208
212
216
224
225
215
205
203
209
211
211
204
192
189
191
192
191
190
192
202
209
202
192
192
200
208
207
199
188
185
193
204
204
196
207
199
193
189
190
194
207
217
219
209
207
215
216
205
200
204
205
203
207
220
229
224
212
206
211
223
224
211
193
184
187
191
193
194
198
208
211
206
198
196
201
204
202
194
191
190
192
199
199
197
205
191
185
184
190
193
197
202
206
207
210
212
215
215
216
213
201
196
200
209
215
214
207
204
209
220
222
215
200
187
186
195
201
201
202
210
213
207
204
207
208
201
194
195
198
198
198
202
200
197
204
193
185
189
198
198
188
184
192
205
210
209
212
225
230
219
202
198
202
200
197
195
197
197
201
206
209
210
205
194
191
201
212
211
208
212
211
204
205
216
215
197
187
196
205
202
202
207
205
195
202
196
193
200
210
207
192
186
192
203
202
197
205
223
229
219
209
209
208
198
189
190
196
195
194
195
198
204
208
204
200
205
215
218
217
217
211
200
202
215
213
194
186
196
204
202
203
209
208
199
199
198
201
209
215
213
205
203
203
201
192
188
196
209
214
212
213
219
214
201
196
204
206
201
195
195
196
202
210
215
211
206
208
217
224
221
211
201
200
206
205
194
190
195
203
204
205
207
207
206
195
200
208
215
213
211
213
218
215
204
193
193
198
200
201
205
218
222
211
198
201
213
215
206
204
203
201
202
213
220
213
202
202
212
220
220
216
209
196
191
196
201
200
197
202
208
207
201
202
208
189
202
217
218
208
203
205
211
211
209
209
209
207
202
200
207
219
218
204
190
193
205
208
208
214
215
204
202
212
217
208
200
203
210
213
215
217
210
192
181
194
211
210
202
205
212
208
196
194
200
183
201
218
217
206
197
194
195
198
210
221
223
216
208
207
212
214
210
201
188
183
185
192
204
220
218
201
198
209
210
202
201
212
217
210
210
213
208
190
185
202
217
214
202
204
213
209
197
189
190
185
199
212
214
209
200
190
185
190
207
221
222
214
206
208
209
203
202
202
195
180
174
183
202
218
213
196
195
205
204
198
203
218
221
213
205
205
201
192
196
208
212
203
198
205
214
209
201
191
187
193
196
200
207
211
208
194
185
190
204
211
211
206
202
203
202
195
197
205
203
188
183
195
210
215
206
197
199
205
205
201
204
214
215
208
202
197
195
198
205
207
198
191
195
209
217
215
205
198
192
202
199
196
203
213
211
200
192
195
204
209
207
204
201
200
198
192
196
206
206
199
202
216
222
212
199
199
206
208
209
209
209
207
204
202
199
196
195
200
204
198
186
184
197
214
220
216
209
203
199
210
208
202
202
210
209
201
195
200
209
214
216
213
206
203
199
196
196
202
204
205
216
230
230
213
197
197
205
210
216
217
212
202
198
199
199
197
196
201
201
192
183
186
201
212
214
209
207
206
205
210
215
212
209
209
204
200
199
203
211
221
225
224
210
201
200
202
203
202
204
206
215
224
227
215
197
190
198
210
218
217
206
199
197
198
198
197
198
204
203
197
191
191
200
207
203
196
200
207
209
201
205
210
212
210
201
196
200
205
210
219
227
226
211
201
201
209
209
208
206
203
200
207
217
213
197
188
196
210
213
206
198
198
199
198
197
197
198
203
210
211
205
199
198
198
193
188
194
207
214
195
187
193
209
213
200
194
200
207
208
210
218
220
212
206
208
216
217
215
207
197
189
195
208
206
194
193
204
212
203
192
192
198
198
196
197
200
197
197
208
221
217
203
193
193
192
189
193
206
214
199
177
175
198
215
207
196
198
205
206
205
208
213
216
217
216
215
216
214
205
193
186
196
203
197
195
204
217
211
195
188
195
203
202
199
204
205
195
189
201
218
216
201
191
191
195
195
197
203
208
212
189
175
190
213
216
201
193
201
210
209
207
212
222
225
215
208
210
213
205
193
192
202
201
191
193
210
219
204
191
192
202
206
208
208
213
210
196
190
198
208
205
197
192
192
194
196
198
199
200
220
208
191
193
211
217
201
189
197
211
213
209
210
220
218
202
193
204
216
209
196
195
202
199
189
193
209
210
197
191
197
200
202
206
213
214
207
201
200
203
200
193
192
192
192
192
196
200
201
197
211
213
208
208
210
205
195
193
202
212
212
207
208
213
205
185
184
205
218
211
197
194
196
190
184
191
202
202
196
196
196
192
192
198
202
203
201
203
210
210
200
191
196
200
194
191
198
207
206
200
195
203
213
221
209
189
186
202
215
214
203
196
201
206
199
184
187
205
215
203
192
190
188
179
180
190
197
201
207
204
192
183
183
186
187
189
195
203
210
210
202
195
201
206
196
192
202
213
209
200
185
190
208
218
201
178
183
210
225
215
195
184
192
204
204
195
195
204
204
191
189
191
186
174
178
190
192
199
213
214
197
183
182
184
183
186
197
203
203
203
199
196
201
204
197
194
206
218
211
198
186
186
197
203
193
182
188
207
219
213
195
179
185
205
214
208
204
203
195
186
190
200
192
180
188
197
187
187
208
220
209
193
190
193
193
195
204
202
197
194
192
188
191
196
196
197
209
219
210
195
188
185
189
191
193
196
197
198
202
207
198
184
185
204
215
213
210
207
195
186
193
207
201
189
199
206
188
175
194
219
221
207
200
205
206
206
206
203
195
189
182
180
186
194
199
202
212
219
210
194
183
181
188
194
202
208
204
191
188
194
198
193
191
202
207
206
211
212
200
188
195
210
205
191
200
211
194
174
183
210
223
214
206
207
208
207
209
206
200
190
182
182
187
195
203
210
213
215
210
197
180
176
189
206
214
214
207
195
186
186
196
201
203
201
197
195
201
208
202
189
190
201
199
187
192
208
203
186
184
200
213
210
205
204
203
205
211
212
204
197
193
192
193
196
204
210
212
211
209
201
187
182
195
213
217
211
207
202
192
187
196
208
209
201
191
187
191
197
199
192
189
192
190
181
186
202
207
199
193
198
202
200
199
200
200
208
217
217
207
204
203
204
201
198
198
201
204
206
210
206
200
196
201
211
212
203
201
203
198
194
204
214
210
198
192
190
190
192
199
200
192
186
183
182
189
198
203
202
202
204
201
194
196
201
204
211
216
215
206
205
206
207
207
202
195
193
195
201
209
210
209
208
208
208
201
191
190
198
200
204
212
215
204
193
197
203
202
200
205
206
194
184
183
189
195
195
195
200
206
210
206
200
200
204
204
206
208
207
203
197
198
205
212
207
194
190
190
193
204
211
208
210
211
209
196
183
184
195
204
208
215
212
199
191
200
212
211
208
208
203
189
182
189
197
198
194
195
202
206
209
209
211
209
203
198
197
199
200
198
191
191
202
212
208
196
193
189
183
192
207
200
205
211
209
196
184
189
202
207
206
206
206
199
195
202
211
207
204
203
198
187
185
196
200
196
193
202
209
207
201
204
212
211
200
193
196
199
200
197
190
193
202
205
197
189
193
191
179
182
202
198
202
207
208
201
198
202
206
203
201
199
200
199
199
203
205
193
188
194
198
194
194
200
200
199
201
211
212
202
195
197
199
198
194
197
203
205
201
194
195
203
207
199
184
180
192
196
184
182
200
201
206
204
201
205
214
212
201
195
196
200
200
199
198
205
202
187
179
191
206
208
203
196
196
204
213
214
205
198
197
193
183
179
189
203
211
210
200
191
195
208
212
201
183
178
191
201
197
194
203
206
211
203
195
204
218
212
190
184
195
205
205
199
198
204
204
191
183
193
206
211
202
190
188
204
217
209
194
192
201
196
178
172
185
200
209
207
196
188
194
206
212
206
194
190
195
200
203
204
205
207
214
205
192
197
211
207
184
177
192
207
211
204
200
200
200
196
194
196
198
199
198
189
185
198
212
204
189
192
200
196
183
178
184
192
199
201
195
189
194
203
205
203
203
201
197
193
196
202
200
201
207
201
187
187
202
203
187
177
187
204
213
212
205
198
192
192
199
199
189
190
201
199
187
190
203
202
194
193
196
195
193
190
185
185
190
197
195
193
195
198
195
194
201
204
196
183
182
190
191
193
196
190
178
181
198
204
194
183
188
200
210
214
209
197
186
190
202
201
194
199
214
212
195
190
200
203
199
198
197
197
198
196
192
189
195
201
200
195
196
197
194
191
195
198
195
184
180
184
188
192
192
183
172
180
200
206
198
193
197
200
202
204
203
195
190
196
207
205
204
214
221
212
198
196
204
203
198
198
199
199
199
197
196
198
204
206
202
196
195
197
199
198
195
193
197
196
191
191
193
218
201
192
199
210
212
202
193
197
206
207
202
203
206
201
190
189
194
202
209
210
209
210
214
219
214
209
208
207
205
205
208
206
197
190
196
207
213
207
202
214
226
216
198
196
200
200
200
205
213
217
195
186
199
217
221
208
199
203
205
202
200
201
199
186
177
187
205
212
214
212
209
206
207
212
217
215
206
197
199
206
208
204
192
187
194
211
222
211
198
207
224
220
204
199
197
199
207
213
214
216
196
188
203
219
224
220
217
213
204
197
200
201
191
181
188
203
212
210
210
212
213
206
199
202
215
221
211
201
203
209
211
209
202
192
191
205
220
212
195
199
216
215
200
191
191
200
215
217
209
214
202
198
206
214
218
224
230
224
209
202
208
203
186
185
208
221
212
200
199
209
216
205
194
201
215
220
215
214
214
212
208
213
216
203
190
197
212
210
195
194
207
205
191
183
184
198
218
221
209
216
209
204
207
208
210
215
227
227
215
212
217
212
193
198
221
225
207
192
194
205
211
201
197
209
217
214
211
217
220
207
196
207
219
211
195
197
210
210
197
193
203
202
190
181
181
196
218
225
215
219
213
203
205
207
203
202
213
223
220
214
216
216
210
211
219
218
203
192
195
201
201
194
199
214
219
208
200
206
211
200
190
200
216
215
204
201
208
208
199
197
204
207
199
189
188
200
219
229
223
218
210
201
205
212
204
195
203
216
216
204
203
215
223
223
215
205
201
199
198
196
195
195
200
213
219
209
193
190
195
196
195
204
215
218
211
205
205
204
201
200
209
212
208
200
200
211
223
227
224
216
209
201
207
216
210
201
203
211
205
190
188
206
224
224
209
198
198
202
200
193
193
201
206
211
215
212
199
188
189
199
208
213
216
218
216
205
200
201
202
205
210
212
208
202
205
214
220
217
217
218
216
207
208
214
213
210
210
208
196
184
188
205
217
218
205
192
194
203
203
193
193
204
214
212
209
211
210
200
196
202
210
214
214
214
212
204
197
200
206
209
208
205
200
196
203
210
208
203
205
221
224
217
209
206
207
213
213
204
193
193
202
210
210
211
206
192
190
205
211
197
188
202
218
214
199
204
216
214
203
200
206
209
206
202
204
204
199
200
211
212
202
198
195
195
201
205
197
192
196
217
224
221
210
199
201
208
212
204
198
204
216
215
205
207
209
197
190
206
218
205
185
196
216
213
196
198
215
218
205
195
199
206
201
195
198
202
200
199
207
208
198
195
195
196
204
205
196
190
193
212
215
219
210
199
195
202
210
212
209
210
219
217
206
204
208
199
193
204
220
214
194
195
212
214
200
198
209
209
200
194
198
203
200
195
197
201
200
199
201
203
198
199
201
200
205
207
200
197
198
207
204
209
211
204
193
197
211
221
216
210
213
215
208
202
201
195
194
202
219
221
211
205
210
212
211
209
204
199
197
199
198
197
197
199
201
202
201
200
200
200
202
207
207
204
204
205
205
206
206
212
200
200
210
208
194
194
210
223
220
209
208
214
213
203
193
192
193
200
211
223
224
215
208
211
218
212
201
195
199
205
200
189
190
202
208
206
204
205
205
205
207
210
211
209
205
203
205
209
211
225
206
197
205
209
198
192
200
213
216
212
207
210
216
212
199
194
197
202
205
214
220
214
204
206
214
209
199
196
201
208
203
191
190
201
211
208
203
204
211
211
209
207
213
215
208
199
199
205
208
229
214
199
201
208
205
193
190
197
211
213
202
204
217
223
213
203
202
203
202
202
207
203
197
201
207
204
197
198
202
207
209
203
197
202
212
208
196
196
209
215
205
200
211
218
210
197
192
198
201
219
216
205
199
201
204
198
191
194
204
206
194
193
207
223
222
210
207
206
202
198
199
199
195
200
204
202
200
202
205
209
214
213
207
208
214
208
193
188
202
208
197
194
207
215
207
191
186
192
196
206
209
209
201
195
199
204
203
201
197
195
187
185
194
209
215
213
210
208
203
201
203
203
202
205
206
205
204
208
215
217
217
212
207
210
215
210
197
190
196
197
192
194
206
212
203
189
187
192
196
195
202
213
205
192
194
210
217
208
196
192
191
192
192
196
206
214
216
209
199
199
207
209
207
209
210
209
208
215
226
225
214
203
201
205
212
211
205
197
194
193
194
200
205
208
204
195
194
194
194
193
201
215
206
193
198
212
219
211
201
201
206
206
200
198
206
220
222
209
192
188
196
201
203
209
214
211
209
215
226
225
209
199
197
199
202
206
208
203
198
199
203
206
204
206
209
207
203
192
185
196
207
216
207
198
205
215
212
204
205
214
217
214
205
205
212
219
220
209
192
179
179
184
194
208
216
211
206
210
218
215
205
203
202
199
198
200
202
203
209
213
213
208
202
204
212
216
206
189
178
199
208
212
206
204
212
215
204
196
204
218
219
208
201
204
210
210
208
206
197
184
176
178
188
206
214
211
205
205
206
203
201
206
209
206
202
198
197
201
219
228
219
203
197
203
214
215
203
189
182
201
203
205
204
203
206
208
203
195
202
214
213
200
192
199
204
201
198
200
200
196
192
194
197
205
210
211
209
205
201
200
201
206
212
215
214
204
195
200
221
229
215
199
197
208
215
211
201
196
196
200
197
199
201
197
194
202
206
201
201
210
213
202
192
198
203
202
195
196
198
202
211
216
212
205
202
207
212
210
208
206
205
205
208
218
223
214
198
199
212
215
202
196
202
213
215
208
203
203
209
201
197
198
199
192
190
202
212
206
200
210
220
214
203
201
208
209
204
197
195
199
214
225
223
207
197
202
209
213
215
215
211
203
204
214
223
218
204
199
199
195
190
196
209
214
211
205
206
213
213
205
205
205
201
192
191
205
214
205
198
210
226
226
214
205
210
216
214
204
197
198
206
217
222
210
198
196
201
206
213
214
209
201
200
207
215
214
209
202
193
186
187
197
207
209
203
200
207
215
215
207
209
210
207
201
198
205
209
199
194
208
224
225
214
206
206
213
213
211
205
200
198
206
215
211
198
193
194
197
199
200
199
199
200
202
205
210
210
204
197
195
198
200
201
199
197
195
203
215
216
208
205
205
209
209
202
201
203
200
201
205
212
212
211
210
207
205
206
209
210
202
197
204
210
206
194
193
196
194
187
185
193
202
204
199
200
207
207
200
199
209
213
203
194
194
196
195
199
212
215
207
195
193
203
211
204
197
199
207
209
204
197
199
211
220
213
199
196
204
207
200
198
204
208
198
189
196
205
198
185
183
196
210
211
200
199
202
200
192
196
212
217
203
190
194
201
199
197
204
209
209
195
187
197
211
210
201
200
211
215
203
188
191
211
226
219
199
193
203
208
202
197
204
207
196
189
198
209
204
193
194
204
215
215
207
200
196
193
190
193
202
207
199
190
194
201
201
193
194
203
207
201
194
197
209
216
210
203
205
205
195
187
191
205
218
215
202
199
208
214
206
196
199
203
199
195
200
204
203
203
204
206
208
210
210
202
192
191
195
194
193
193
195
195
195
196
197
191
190
197
198
201
204
205
207
214
215
207
197
190
190
191
193
195
203
207
206
207
214
219
211
197
191
193
199
199
199
198
205
207
204
193
192
200
205
198
192
194
201
198
190
190
200
201
196
191
194
195
196
199
190
198
211
213
204
203
210
212
198
186
189
199
199
192
196
208
212
208
210
213
211
198
183
180
191
200
197
200
210
211
193
178
181
194
196
194
197
200
201
199
195
199
206
207
196
191
196
203
204
199
187
193
208
211
199
193
203
213
207
195
193
199
201
198
205
215
213
201
194
201
206
201
181
172
186
197
193
198
214
212
189
175
185
196
191
191
203
206
198
195
200
205
207
203
197
195
202
210
209
200
194
193
200
202
199
197
200
206
208
204
197
193
199
211
223
223
208
188
180
190
205
204
185
175
190
200
189
189
207
212
194
185
196
205
193
190
202
208
197
192
196
200
200
199
199
203
210
212
207
200
197
194
191
194
206
210
204
197
199
202
193
184
194
218
232
224
203
183
178
188
204
209
193
185
202
212
191
178
192
207
204
198
208
212
200
192
201
207
200
192
190
194
196
197
204
213
215
211
203
200
194
187
185
195
213
219
208
196
194
193
185
179
191
213
222
211
197
188
186
190
202
207
197
193
212
222
198
174
180
199
205
206
210
211
203
196
201
209
204
193
190
192
195
199
210
218
217
207
201
200
188
181
187
201
210
211
212
211
205
191
182
185
196
205
201
194
192
194
194
193
198
202
198
195
213
223
204
182
182
191
200
204
205
204
197
198
206
210
205
199
199
198
198
201
212
219
214
205
201
200
189
187
197
207
201
195
212
233
224
197
189
200
207
197
183
180
188
194
196
197
200
200
198
198
210
217
205
193
189
191
194
203
206
197
190
201
214
214
205
203
207
204
197
199
211
216
209
201
201
200
200
200
209
211
195
185
209
238
230
203
199
215
218
195
175
177
190
192
193
201
209
207
200
200
209
211
206
200
199
196
200
208
209
196
188
201
217
216
205
204
208
203
195
196
206
211
204
196
197
199
207
207
216
214
197
185
200
222
215
197
202
220
220
195
177
187
201
198
190
199
211
209
202
202
209
209
204
202
204
203
205
211
210
198
190
200
213
213
203
201
202
201
195
194
201
205
197
189
194
203
202
201
212
216
204
192
196
202
195
186
195
212
214
197
187
197
209
205
192
191
200
199
195
197
205
207
205
203
203
203
204
207
207
201
197
199
206
206
199
196
199
201
196
194
199
203
194
182
190
205
189
191
208
218
209
198
194
194
188
183
186
196
201
200
195
197
207
208
198
190
188
186
186
192
201
205
205
205
202
198
195
196
199
200
201
201
200
197
193
192
199
200
193
189
194
203
197
185
189
204
182
189
209
216
208
202
199
195
191
188
184
182
189
200
202
195
195
202
203
199
191
182
181
191
203
207
208
206
200
193
189
189
192
198
202
199
195
192
189
189
197
199
191
184
192
206
205
192
190
201
184
196
211
210
203
204
203
197
195
198
191
179
182
199
206
196
190
195
206
213
206
190
182
192
206
213
210
203
199
195
192
191
194
199
200
195
188
186
185
184
190
197
193
186
194
208
211
204
197
198
191
201
210
202
198
208
209
197
193
200
199
187
188
202
211
204
197
197
204
214
212
195
183
190
207
215
209
199
195
198
198
195
194
195
196
189
183
183
182
182
185
195
196
196
199
207
209
206
202
195
196
203
203
192
192
209
213
198
191
196
200
201
203
208
208
207
205
203
202
205
206
197
186
188
204
215
208
195
192
196
197
193
190
191
191
189
183
182
183
186
191
194
195
196
201
202
198
202
203
198
199
199
199
186
185
202
211
200
190
191
199
210
218
215
205
198
202
205
200
198
202
205
196
189
200
213
207
190
186
190
192
190
187
188
191
192
187
183
185
195
201
195
190
194
202
196
187
191
202
203
198
195
194
183
180
194
203
197
191
193
198
210
221
218
203
191
195
202
202
202
213
223
212
195
200
214
206
188
181
186
193
193
191
190
192
197
196
191
193
204
208
200
191
193
198
195
184
189
203
205
197
197
190
179
180
193
195
190
191
199
200
202
208
211
204
194
195
199
202
207
222
232
220
200
201
213
207
190
182
189
199
203
201
196
195
197
199
199
200
202
206
205
200
197
197
193
191
195
204
206
217
208
206
212
214
205
188
184
197
208
203
194
194
200
197
188
191
202
205
195
187
195
215
227
221
210
205
205
203
204
204
202
198
194
197
206
210
205
198
201
207
203
193
195
208
210
199
195
202
207
211
202
202
210
222
220
203
192
199
208
200
190
191
200
200
195
195
204
206
196
188
194
208
215
212
209
207
205
201
203
205
200
194
193
195
204
211
214
209
203
207
205
198
200
213
212
200
200
203
203
205
204
204
211
223
226
214
202
204
207
201
189
184
192
205
214
214
207
200
194
196
204
204
197
196
205
211
208
202
206
209
205
205
206
203
198
202
212
214
208
205
207
203
204
214
213
208
208
203
196
202
207
209
213
218
217
212
209
212
214
206
192
180
182
206
230
228
208
191
193
208
216
204
188
188
203
212
211
210
214
212
208
212
220
213
197
195
209
216
209
201
200
201
205
211
211
209
210
202
192
202
208
209
214
212
201
197
205
218
221
214
199
184
181
204
226
221
199
189
198
215
220
205
186
189
203
209
212
216
218
209
201
208
223
219
203
198
208
214
209
197
193
198
208
210
206
204
208
203
196
206
204
207
214
210
191
182
197
218
226
217
203
193
193
204
209
199
187
192
205
215
210
199
190
193
202
207
210
216
215
205
193
198
215
223
215
206
207
211
205
193
187
195
208
213
203
200
208
211
201
208
202
204
214
212
192
180
192
212
220
212
200
200
208
212
201
185
184
196
205
201
193
192
192
196
200
207
209
207
207
204
198
196
208
219
217
206
203
205
202
193
188
196
210
216
204
201
212
219
207
210
209
209
216
214
202
192
193
201
204
202
198
203
214
216
202
188
190
200
199
188
182
190
197
197
202
211
208
198
200
210
207
201
205
213
212
202
200
204
202
195
194
197
208
213
205
201
210
217
208
215
218
217
214
212
211
208
199
190
190
198
204
206
207
210
205
198
196
200
198
187
183
194
203
200
200
209
206
194
198
212
212
204
202
204
203
198
201
209
207
199
198
199
204
203
198
195
199
205
206
216
223
222
211
205
213
217
204
184
184
203
217
210
198
202
209
207
199
199
203
200
192
199
209
203
197
203
205
197
197
208
210
204
196
197
198
198
207
217
216
206
200
200
199
198
196
192
187
192
203
210
219
222
211
202
207
214
205
192
192
211
224
213
193
197
212
209
197
199
211
208
197
200
210
203
190
197
207
203
195
198
206
206
199
195
197
201
211
220
220
214
206
203
198
196
201
199
187
187
203
201
209
222
218
206
200
203
204
205
208
215
219
208
193
198
210
208
198
199
207
204
195
201
208
200
189
197
210
208
196
197
209
213
205
200
201
202
212
219
220
214
211
207
201
201
208
210
200
195
207
199
205
221
228
218
200
192
199
213
216
211
205
201
198
200
204
205
203
199
192
190
195
205
205
196
194
203
211
207
202
205
215
214
208
206
204
205
212
218
217
211
211
212
208
205
210
213
210
210
215
214
210
218
230
227
207
193
198
211
212
200
192
195
201
198
194
203
213
203
183
183
201
210
201
193
198
204
205
204
209
217
219
212
208
209
209
207
214
220
214
205
208
212
213
210
208
208
210
219
224
232
219
212
220
225
216
202
198
205
204
196
190
196
202
196
190
203
218
208
188
189
207
210
196
193
202
203
197
198
210
220
220
209
208
209
209
207
211
215
208
202
203
206
212
212
206
199
202
218
224
239
223
205
204
214
218
213
204
198
201
201
199
200
200
194
192
203
214
209
201
202
207
203
192
198
206
203
194
196
205
212
216
211
209
208
208
205
203
202
201
200
200
199
204
211
207
195
196
212
217
227
220
203
195
200
210
213
204
198
202
210
210
201
194
193
198
199
203
207
213
214
208
196
195
205
212
204
199
199
200
202
210
213
210
207
208
203
195
193
199
203
199
196
200
207
204
196
196
207
207
208
207
205
196
190
196
204
203
199
201
212
213
201
189
190
196
192
192
205
221
223
213
204
204
214
214
209
207
205
198
196
205
209
207
205
205
199
195
198
207
207
198
196
203
204
200
198
203
208
200
198
199
205
200
190
191
201
202
197
198
206
208
199
190
191
195
193
193
205
218
221
219
217
215
212
211
212
213
209
202
199
205
206
202
201
200
197
198
209
218
210
197
197
205
206
200
200
208
207
195
202
199
203
202
197
201
205
203
195
194
199
200
199
195
200
203
204
205
207
209
213
217
220
211
203
204
212
215
209
206
209
208
205
198
195
194
193
200
216
226
213
196
197
205
206
204
206
209
202
190
214
208
206
203
205
216
216
202
191
190
195
197
198
202
208
212
213
212
211
206
206
212
210
198
195
204
213
209
202
208
216
215
204
195
193
192
191
197
213
225
216
196
193
201
205
210
213
206
195
191
219
220
213
205
209
221
221
204
188
187
195
199
200
203
209
214
211
209
208
210
213
213
200
185
191
207
213
202
195
204
216
215
205
194
195
198
198
195
205
221
220
200
190
195
201
210
210
199
191
196
215
218
218
210
203
208
214
209
193
186
195
205
205
200
202
209
207
201
202
211
220
219
202
185
190
207
211
201
193
198
208
211
204
198
202
212
210
198
199
216
220
206
194
193
197
206
206
197
196
206
197
205
215
209
193
190
209
220
204
187
195
210
209
199
200
207
207
201
202
207
214
217
208
194
192
201
205
202
199
198
202
205
205
205
211
222
220
202
193
203
212
207
201
197
197
203
205
205
205
212
187
194
209
204
185
186
215
233
214
189
191
206
207
201
202
208
209
208
207
201
197
203
206
203
197
197
200
203
200
196
198
204
205
209
216
224
220
205
192
187
193
200
209
206
201
203
209
212
213
213
190
199
209
201
189
197
228
238
212
186
188
199
199
200
203
205
208
211
210
199
187
190
203
209
204
199
201
202
194
194
197
204
204
207
215
218
211
204
193
178
178
193
208
210
205
206
209
215
216
211
203
215
217
206
199
211
230
227
199
181
188
196
195
196
199
199
198
199
206
202
193
193
204
213
210
205
201
193
186
186
195
201
201
204
209
210
204
203
194
179
178
193
204
206
207
208
208
211
217
213
214
224
223
211
206
212
221
214
195
187
195
199
196
196
198
197
185
183
193
203
203
202
209
215
213
204
194
189
185
185
192
198
202
202
204
203
201
200
196
187
190
200
200
199
205
210
207
205
214
214
213
219
218
210
204
206
212
212
206
201
202
203
197
195
202
201
184
172
181
199
205
203
208
215
213
197
186
187
192
192
193
199
204
202
200
198
197
195
192
193
203
209
201
196
204
213
208
202
209
215
206
208
208
203
201
206
215
221
219
212
205
202
195
193
203
208
195
178
181
197
201
194
198
212
215
196
181
188
202
204
203
206
208
203
198
194
191
193
194
195
204
209
203
197
204
212
209
202
203
213
199
199
204
200
198
211
227
231
221
205
198
196
191
187
198
210
206
193
193
205
205
192
192
210
219
203
187
190
206
212
210
208
207
205
200
193
190
196
198
197
198
205
205
205
204
205
205
200
202
210
196
198
207
200
196
212
235
233
207
189
189
198
191
181
190
210
213
203
203
214
215
200
193
207
221
213
198
197
206
210
208
205
205
204
201
198
197
201
201
196
195
204
210
208
201
197
195
196
202
206
196
200
208
197
188
203
227
225
198
180
190
205
199
184
191
211
216
205
203
217
223
210
198
202
214
215
207
207
207
204
196
197
204
203
200
200
206
206
196
192
199
212
214
208
198
191
190
196
204
202
202
202
205
193
183
193
214
215
197
187
197
212
208
194
199
212
211
195
195
212
221
211
199
199
206
206
205
209
210
196
186
193
207
205
193
194
209
206
191
191
204
215
213
208
201
194
190
198
206
200
209
205
197
190
192
200
207
206
201
199
202
208
209
208
210
211
196
180
185
203
211
201
192
197
201
199
196
202
204
194
185
194
208
203
186
185
201
205
194
193
204
211
208
205
204
199
198
201
203
202
212
203
193
196
211
219
209
199
199
202
198
196
202
213
220
207
182
170
180
197
201
192
188
195
203
199
190
190
194
195
192
198
208
204
187
181
192
205
204
200
200
205
206
206
205
204
203
202
202
203
204
198
191
204
225
230
215
203
202
201
192
184
193
212
219
203
180
174
185
197
196
188
185
193
204
203
189
184
189
193
195
197
203
202
194
186
191
205
210
202
198
204
207
207
204
204
203
200
197
200
194
192
194
208
221
219
216
218
216
206
191
183
191
206
211
202
188
186
195
200
196
189
188
194
204
202
189
184
190
193
194
195
200
200
198
193
196
205
208
200
198
203
209
208
207
205
203
199
193
194
190
191
199
208
204
198
213
235
235
215
196
190
195
199
200
199
198
198
202
205
202
198
198
202
209
202
191
189
195
194
194
202
205
197
194
197
202
207
204
197
196
202
204
207
208
207
202
197
191
190
199
198
202
204
197
192
209
234
239
219
202
200
204
195
189
192
200
200
199
207
214
213
211
212
214
205
196
196
198
194
197
210
214
198
187
192
206
208
200
194
194
194
196
201
208
208
202
196
188
188
208
201
199
201
204
207
209
216
218
208
197
202
210
201
186
186
198
198
193
201
217
218
213
213
214
210
204
203
202
198
201
212
216
202
189
191
204
207
200
195
194
191
190
192
203
206
200
195
194
196
205
194
193
201
218
227
213
196
195
193
186
194
209
207
190
184
194
197
188
191
207
209
201
198
205
209
207
205
202
200
197
199
205
205
199
197
201
201
199
199
200
196
188
190
201
204
199
196
200
202
197
188
190
202
222
230
213
191
186
186
179
183
201
211
198
184
191
198
189
186
196
198
188
184
195
206
206
202
202
199
189
184
193
206
209
202
197
195
198
205
207
202
192
193
206
209
201
200
205
204
190
189
199
206
213
217
209
198
195
192
181
177
191
208
203
187
190
198
193
191
195
195
184
183
193
201
199
198
200
198
187
184
194
209
211
200
191
191
199
206
208
202
196
202
214
215
203
199
203
200
189
192
205
206
201
201
205
207
205
200
189
181
187
203
204
196
195
200
197
198
203
200
192
192
196
198
196
196
199
197
195
201
210
216
209
194
185
191
199
201
196
195
196
205
217
216
205
200
198
195
188
191
204
204
196
197
205
208
206
203
196
190
194
202
206
203
204
202
198
200
204
201
197
196
198
196
194
197
197
195
201
214
220
215
204
191
183
189
195
190
187
188
194
203
210
210
204
203
202
196
188
188
200
203
199
204
207
205
202
200
199
202
207
207
206
205
206
205
200
200
201
196
193
193
196
196
195
195
192
192
199
210
211
206
201
197
189
187
187
188
190
191
192
196
203
202
197
204
211
206
189
189
200
207
208
207
203
199
199
201
201
206
212
211
202
194
196
201
202
201
200
196
191
190
192
195
195
192
189
188
193
194
193
192
197
198
195
185
185
194
201
197
191
195
202
198
193
204
217
215
193
195
206
211
210
203
193
188
196
203
200
199
206
209
200
186
183
191
198
203
207
209
202
193
192
200
199
189
185
188
193
190
185
184
189
195
194
188
189
202
211
203
195
200
205
199
191
198
212
213
198
201
203
204
203
196
182
177
192
205
200
189
193
204
204
192
182
187
195
200
210
221
218
200
194
201
202
192
186
191
198
195
191
187
184
185
189
191
193
204
209
204
199
200
202
197
190
191
199
202
208
217
220
210
201
198
196
198
208
216
213
205
202
199
196
194
202
216
219
209
195
190
202
215
212
199
192
197
205
206
196
188
187
189
196
209
218
211
203
203
203
191
189
205
218
207
188
189
202
205
200
215
220
203
195
203
206
202
202
207
207
205
204
211
214
208
200
203
207
205
196
195
204
214
210
200
195
198
203
205
198
185
183
185
195
206
214
211
209
209
209
200
194
205
213
206
192
198
205
204
197
215
218
204
199
211
213
199
189
194
203
204
204
215
229
225
206
193
194
200
202
205
208
207
204
200
197
198
202
205
202
192
192
200
204
203
204
209
213
214
213
211
204
205
206
206
206
208
208
203
199
210
212
207
207
215
212
195
184
193
205
205
200
209
226
229
209
191
192
202
210
214
209
199
194
195
198
201
203
206
203
198
203
212
214
205
199
207
215
215
212
211
210
205
204
206
212
213
204
201
203
202
202
208
215
214
205
194
193
205
213
205
194
198
211
213
199
190
198
212
218
214
206
196
189
190
198
208
212
209
204
199
204
213
215
207
199
206
213
214
208
205
206
206
204
204
208
209
201
195
205
195
198
211
214
208
197
197
206
216
216
204
192
194
198
192
183
187
206
219
216
205
199
195
187
186
196
213
219
214
205
202
200
202
207
209
203
204
209
210
202
193
196
206
207
202
200
202
200
190
205
199
203
211
210
201
197
200
210
216
213
202
196
199
199
189
180
189
205
212
203
194
198
198
190
187
199
217
220
214
209
206
199
195
198
203
202
201
204
206
198
188
190
205
211
203
195
201
202
190
204
208
216
213
202
200
199
196
195
202
208
203
202
206
205
196
194
198
199
194
190
192
200
202
197
195
203
210
208
211
214
210
200
192
191
197
200
202
202
202
197
191
193
207
214
205
196
200
205
196
205
217
225
212
198
202
205
193
181
190
208
211
206
206
202
200
208
208
192
183
190
201
204
204
205
207
205
197
194
204
214
212
200
190
188
194
200
209
208
202
197
197
199
208
213
206
197
196
205
206
202
214
221
207
196
205
208
192
179
189
211
218
211
201
191
196
212
210
191
188
204
213
207
202
208
211
202
188
186
197
208
208
195
187
188
194
205
216
217
208
201
203
205
206
208
208
200
193
198
208
195
205
212
204
201
208
209
196
191
202
217
222
213
198
187
193
209
210
197
201
214
213
201
199
205
206
198
189
189
193
200
204
198
187
190
197
208
218
220
213
210
213
210
202
202
209
207
195
192
201
189
197
209
209
206
207
204
199
206
215
221
216
208
198
191
196
207
211
204
202
204
202
196
195
198
198
196
200
201
197
198
206
205
195
195
201
207
213
215
214
215
218
215
203
201
210
214
204
192
191
189
196
212
216
214
209
201
199
209
216
211
203
200
200
198
203
212
219
207
188
182
188
195
194
193
193
200
209
210
203
204
213
213
204
203
203
204
211
212
210
210
216
218
211
206
207
209
206
195
188
198
202
215
219
219
216
206
199
200
200
196
190
192
198
198
202
217
227
208
178
170
190
203
198
189
194
202
210
209
208
211
217
218
215
212
205
203
212
213
203
197
206
216
217
208
195
192
197
200
199
207
208
209
211
219
221
213
201
194
190
187
188
194
195
190
196
215
225
207
181
180
201
210
198
191
197
203
201
200
205
211
214
216
218
217
206
202
212
213
200
189
196
208
213
206
189
176
185
204
212
210
205
198
201
213
222
220
208
197
191
195
203
205
197
187
191
206
214
205
195
199
206
205
197
196
201
202
197
196
201
207
208
210
214
214
206
200
207
210
200
193
197
203
203
199
188
179
186
207
218
204
199
195
199
208
214
212
207
203
204
214
223
218
201
191
193
196
200
205
211
211
205
200
200
202
203
201
200
199
195
196
202
204
205
206
203
198
202
209
207
204
203
200
197
195
195
193
199
212
215
198
197
198
203
203
201
201
201
202
212
227
232
220
203
197
194
187
188
203
218
217
207
206
207
206
200
202
210
205
191
186
197
202
199
198
197
195
200
210
218
217
212
204
201
199
202
206
209
213
209
197
196
201
207
202
195
192
194
199
212
223
220
207
199
201
198
186
185
201
216
218
219
222
218
203
195
205
217
211
190
184
197
204
200
198
197
196
202
213
221
219
212
208
207
207
207
207
209
209
206
199
198
201
203
200
198
195
194
199
208
208
200
193
198
207
205
193
190
198
206
216
229
235
219
197
193
206
216
208
194
193
204
208
204
201
199
197
200
210
212
209
203
206
212
214
210
204
201
204
206
206
204
203
199
200
204
203
198
197
200
197
187
187
202
215
213
204
199
197
203
218
233
231
211
196
201
210
208
201
199
208
213
207
202
202
201
199
199
200
199
192
191
199
212
216
210
198
192
197
210
210
211
208
202
203
208
206
201
198
195
190
190
199
212
219
217
211
205
203
210
224
229
215
198
199
212
213
199
190
200
215
216
205
196
199
204
204
198
193
190
185
185
194
205
209
206
195
188
195
208
205
213
213
206
203
201
202
204
201
193
190
202
214
218
218
216
213
212
214
221
227
220
201
191
200
215
211
195
185
194
209
212
206
198
198
205
208
200
191
191
191
190
196
200
196
194
194
194
195
202
193
206
213
208
194
190
202
214
208
194
194
207
216
216
215
214
213
214
226
227
219
208
196
193
201
207
203
196
190
190
196
203
207
203
201
207
210
201
193
196
201
204
205
199
189
190
198
201
198
197
180
195
209
203
185
187
212
228
216
199
195
197
198
200
208
209
208
216
228
222
199
190
193
198
199
198
197
198
195
188
188
199
208
207
207
209
210
202
192
195
204
212
214
203
193
197
206
208
200
197
180
195
206
198
188
199
225
231
216
203
198
187
176
183
198
205
201
209
221
211
188
183
196
203
200
198
200
201
195
190
194
204
206
204
206
210
207
199
192
193
200
210
214
207
203
209
214
207
201
202
189
205
211
199
196
211
228
221
202
199
200
189
171
173
190
198
195
195
203
201
192
194
203
206
203
202
202
199
192
192
204
210
202
196
203
210
205
196
191
192
198
202
205
204
207
216
214
202
198
208
199
211
211
203
203
214
217
207
193
194
205
204
187
178
186
196
194
185
184
192
203
208
208
205
204
204
202
196
192
197
208
209
197
189
200
212
207
194
190
196
201
199
193
196
207
217
209
196
196
209
202
202
202
202
202
204
205
203
197
198
211
219
207
187
186
200
202
185
175
187
204
209
203
202
204
201
192
191
200
205
206
203
194
188
199
211
207
194
191
202
212
205
192
192
205
214
209
199
199
205
201
195
196
198
198
194
201
209
210
205
212
222
215
193
188
203
210
195
181
187
199
198
192
197
206
197
183
189
208
212
205
202
197
194
198
206
204
196
195
205
214
210
199
198
206
212
210
208
206
205
200
195
201
204
198
194
205
217
216
209
209
214
210
193
189
199
210
205
195
194
197
191
186
196
207
201
187
195
213
214
206
206
206
202
200
200
201
201
204
208
212
213
206
206
208
211
211
212
214
208
204
203
212
212
201
197
207
215
211
205
205
205
201
192
191
194
202
206
208
207
203
196
193
199
207
206
202
203
209
209
205
211
214
209
201
199
200
202
204
206
211
211
206
204
206
207
205
208
213
208
203
206
214
211
198
193
202
208
205
203
205
203
197
195
194
194
195
203
213
217
212
207
204
204
207
209
209
208
206
200
202
212
216
209
200
200
200
198
195
201
211
211
201
198
204
203
195
198
206
206
204
203
205
202
192
189
196
204
204
205
207
205
198
196
195
193
191
199
214
220
213
205
208
212
208
204
206
209
202
197
198
207
209
200
193
195
198
191
187
197
212
210
196
195
205
202
190
192
202
203
207
200
196
194
195
197
200
205
209
211
208
205
201
195
193
190
189
198
214
216
203
196
207
218
210
197
197
203
201
199
201
201
199
189
181
184
188
189
189
198
210
206
195
196
203
200
191
196
203
203
210
202
196
198
208
213
211
209
210
211
207
204
202
195
189
186
187
198
211
212
197
190
205
218
210
193
191
198
201
203
205
201
194
184
177
176
184
196
203
204
202
199
197
197
199
195
194
202
206
206
206
204
200
207
220
225
217
210
210
209
207
206
203
197
192
190
190
198
207
207
197
196
204
211
204
190
187
193
201
207
207
198
191
188
184
180
185
202
213
207
197
196
197
197
194
193
195
204
205
204
200
203
204
211
221
220
211
209
209
208
206
206
202
197
201
205
205
203
202
203
202
203
202
201
197
189
184
189
200
208
204
196
193
192
193
189
190
203
210
204
196
199
201
201
195
194
197
199
197
197
198
197
200
208
211
207
203
205
209
211
208
202
196
195
207
220
218
205
200
201
205
204
200
197
198
191
183
187
198
202
199
196
197
198
197
193
192
199
201
198
197
202
207
207
202
199
196
194
189
188
204
197
195
199
204
204
198
199
209
213
207
199
194
196
208
222
219
205
196
199
203
202
201
202
204
198
190
191
195
196
193
198
204
204
197
191
191
196
196
194
195
201
208
209
208
204
198
193
184
183
210
203
193
192
207
216
203
191
200
210
202
196
200
205
209
211
209
199
194
195
202
202
202
204
206
206
205
204
202
195
192
199
207
207
199
189
189
194
195
194
194
197
203
205
205
203
198
195
187
186
210
205
191
189
212
229
212
189
193
202
195
195
209
216
209
199
195
193
192
195
203
205
200
197
201
209
217
216
208
200
195
196
203
205
200
194
190
191
196
197
197
198
199
200
203
201
198
198
194
190
206
204
194
191
211
228
216
195
192
197
194
197
210
218
209
194
190
190
190
195
209
214
203
191
195
210
220
218
213
208
200
192
193
198
202
200
193
193
198
203
204
203
201
204
208
205
198
197
198
193
204
204
199
195
204
213
211
202
197
197
198
200
205
209
204
198
195
192
191
197
212
220
208
193
197
211
215
211
209
209
208
198
192
195
201
201
196
196
202
208
210
208
207
211
215
207
194
191
195
192
205
201
196
196
196
198
204
205
200
198
204
203
199
197
200
204
202
197
195
198
212
219
214
204
205
210
209
201
199
204
212
212
204
197
199
199
198
199
204
206
207
207
208
211
213
204
191
187
193
191
202
195
192
192
193
195
198
199
197
199
207
209
201
196
200
204
203
200
198
200
205
210
211
210
209
206
203
197
192
196
208
216
212
203
200
200
199
198
198
200
201
203
199
200
201
197
191
192
196
194
197
192
191
194
198
198
196
192
194
203
210
210
205
203
202
199
197
198
203
205
201
197
202
207
202
198
199
199
193
191
199
209
208
202
201
204
201
193
192
193
201
201
192
191
194
195
195
203
206
201
195
197
200
203
205
204
194
188
197
209
211
203
200
205
205
196
187
192
205
210
201
190
192
196
194
189
196
202
198
191
190
194
194
196
197
199
198
191
186
194
202
200
194
194
200
201
199
206
210
204
198
205
209
210
208
201
191
188
203
214
206
188
183
197
206
194
181
185
199
208
203
196
195
194
190
188
195
203
202
198
190
188
189
189
187
189
192
187
185
194
202
198
197
203
211
209
200
199
200
198
207
208
207
205
202
196
190
191
201
208
198
179
172
187
202
198
188
187
194
199
202
205
206
199
191
188
194
201
202
201
196
190
191
191
186
183
185
181
182
191
199
195
193
202
211
206
193
186
186
189
203
213
217
205
197
203
214
218
223
224
222
222
218
205
196
198
207
212
214
219
219
209
200
202
206
204
201
208
210
199
188
189
197
194
184
193
216
221
211
205
208
210
209
210
211
204
191
191
201
201
199
218
224
202
181
191
210
214
208
205
212
222
223
216
209
201
196
196
205
217
218
208
200
205
209
205
200
202
204
199
192
192
198
194
184
191
209
216
207
204
210
213
210
203
201
198
196
202
207
203
202
222
227
203
182
190
205
201
184
184
203
221
227
227
221
205
189
187
199
212
211
201
200
207
208
202
195
195
199
201
196
195
197
197
192
194
203
209
206
204
210
215
212
197
190
194
207
215
212
207
213
220
220
204
192
197
203
191
177
182
203
217
225
229
226
207
189
190
204
212
204
194
196
203
204
196
192
195
201
206
200
193
193
198
198
196
199
207
208
204
206
214
213
198
186
196
214
220
213
210
218
210
202
200
203
207
205
197
191
197
205
209
214
223
219
201
188
197
213
217
203
190
190
199
198
191
191
201
209
210
202
195
192
193
195
196
199
205
208
203
203
209
211
202
191
199
211
214
207
207
213
199
190
195
205
212
211
208
212
213
204
197
203
213
211
193
187
201
218
220
208
192
192
196
193
186
191
209
219
215
207
203
195
189
190
197
198
202
206
208
205
206
211
208
198
197
202
202
201
199
203
197
194
194
198
209
215
215
215
213
202
194
199
209
206
193
193
205
212
210
204
200
201
199
190
184
193
212
219
213
212
212
206
192
191
198
200
199
205
214
214
209
211
210
203
197
197
196
197
193
197
203
208
198
193
202
211
206
202
201
199
196
202
210
204
198
204
211
198
188
195
208
213
204
193
190
196
208
212
208
211
218
212
196
194
202
203
201
204
216
219
214
213
213
208
204
200
199
199
195
196
212
221
205
194
201
204
193
187
194
201
201
206
210
201
197
213
216
190
173
191
215
217
206
202
205
201
199
202
201
206
214
210
197
194
203
209
208
207
211
215
214
212
211
212
213
213
206
205
204
196
212
218
207
201
205
201
186
187
199
207
205
209
211
197
190
211
217
191
178
201
222
217
206
213
218
203
192
194
197
200
206
202
192
191
203
216
216
208
203
206
207
204
203
211
222
223
212
208
209
194
200
205
205
210
215
205
193
199
212
214
208
213
215
197
186
203
211
198
196
214
222
210
207
222
224
201
189
195
198
197
198
197
189
191
204
216
216
204
195
198
202
199
197
208
223
226
215
205
202
194
191
193
197
211
220
211
202
209
220
217
211
214
218
204
192
202
211
205
207
215
211
200
205
221
220
199
192
202
205
199
199
197
193
196
202
210
207
196
189
194
200
198
197
208
219
222
214
200
188
194
190
191
194
208
221
216
206
210
215
214
207
209
213
208
203
207
209
206
206
208
201
194
202
214
210
197
198
210
213
205
202
202
202
203
203
202
200
192
189
191
200
204
207
209
207
206
206
192
176
193
194
197
197
205
218
217
205
200
201
203
201
200
199
202
207
210
205
199
203
206
202
201
204
206
202
197
201
211
215
211
204
205
211
210
203
197
195
193
191
190
198
208
213
206
193
187
190
187
178
190
200
203
203
205
213
214
203
195
195
200
201
194
186
193
209
210
198
192
202
211
211
208
207
203
197
196
198
202
211
213
204
203
211
214
204
194
194
198
195
194
200
209
211
200
181
174
179
185
190
189
198
205
209
209
209
207
204
199
200
206
209
201
190
197
211
209
195
192
201
210
210
209
208
201
193
194
195
197
207
214
206
195
197
207
205
193
194
202
202
201
206
211
206
194
183
178
181
193
203
193
197
203
212
213
205
198
200
206
212
216
219
214
208
210
216
209
198
197
201
201
200
203
207
201
194
198
200
199
204
213
208
190
184
196
198
193
196
208
212
211
212
212
205
198
196
195
196
203
212
201
202
206
213
212
200
194
200
208
215
220
222
222
221
219
215
205
203
202
199
192
192
202
206
199
194
202
208
205
202
210
209
193
180
186
194
195
200
211
216
216
214
211
209
209
210
208
205
207
212
203
208
210
211
203
194
196
205
210
212
214
214
214
219
217
205
197
199
201
195
192
199
208
208
196
194
205
215
210
202
204
208
200
189
189
197
201
207
211
210
210
209
207
208
218
220
210
201
203
208
197
206
212
202
188
189
205
217
214
210
207
201
202
209
208
198
189
192
193
195
199
211
216
206
195
196
207
214
208
203
204
205
203
201
202
206
209
210
204
194
194
203
203
207
220
220
202
190
196
207
189
202
208
195
182
189
212
226
222
213
203
195
196
204
205
196
192
191
190
193
206
217
215
202
196
201
207
205
201
206
208
204
201
204
211
213
213
210
195
176
178
195
203
207
216
212
193
183
194
209
189
200
202
195
190
195
211
225
227
215
201
196
203
209
208
202
202
202
197
200
210
212
204
197
199
210
210
199
195
203
211
204
196
200
210
211
208
205
190
170
172
193
205
208
208
197
186
185
196
206
196
199
199
199
200
200
202
215
224
216
201
200
211
217
212
209
211
212
210
209
210
206
198
198
206
214
210
199
195
201
205
201
198
201
205
204
203
200
192
181
183
195
205
205
198
184
182
192
199
196
199
200
196
199
203
198
195
206
220
216
201
200
210
216
216
215
214
216
220
218
208
199
198
203
210
208
204
203
202
200
196
196
202
205
203
201
200
197
197
199
202
205
207
204
191
180
183
197
198
187
198
199
193
191
195
193
193
202
216
219
208
196
197
206
217
218
211
212
220
216
203
198
203
208
206
200
196
203
207
200
194
199
207
205
203
202
201
196
199
211
217
215
210
205
193
189
193
198
196
188
197
199
194
187
191
197
199
199
210
224
219
197
183
194
212
217
208
206
210
206
197
199
205
206
199
196
195
203
205
201
201
206
207
201
199
204
204
197
198
213
222
217
209
202
201
203
203
194
190
197
199
201
197
190
196
205
202
192
201
223
227
204
184
187
206
213
206
201
198
194
196
205
207
198
193
198
203
204
201
200
207
213
205
194
196
207
205
196
196
211
218
208
200
198
203
212
205
186
181
203
200
197
194
194
203
209
199
185
193
215
225
213
197
193
202
211
211
201
190
188
201
212
207
189
189
203
212
207
200
200
209
210
199
189
198
211
208
195
193
207
211
200
188
187
197
208
202
181
175
197
197
185
183
193
204
202
191
184
192
207
218
220
213
204
204
213
218
207
191
190
205
211
198
184
190
205
211
207
204
202
202
199
193
194
206
217
211
196
193
204
210
199
188
186
194
202
198
186
179
189
195
179
180
194
200
191
182
186
199
208
213
219
219
211
205
210
217
213
198
195
202
202
190
185
195
203
203
204
207
204
197
192
194
203
216
219
211
199
197
204
207
203
198
196
198
199
201
200
196
187
201
189
192
205
205
188
178
187
204
214
215
215
214
213
204
202
210
212
204
198
197
193
187
187
197
201
195
197
206
205
198
197
204
213
216
215
207
205
205
206
206
206
205
205
206
207
210
215
209
193
205
203
209
221
216
195
178
184
203
215
215
208
207
209
204
192
193
203
208
203
196
196
193
192
195
200
196
194
197
199
202
208
211
213
212
206
201
202
206
205
205
204
200
201
207
214
216
216
209
198
203
206
211
225
224
202
183
183
198
210
210
200
199
208
205
189
182
194
206
204
199
201
200
194
193
200
198
191
189
194
207
213
210
206
202
200
196
197
197
201
205
203
192
191
205
217
216
208
200
198
197
195
201
216
220
206
190
188
198
206
202
194
195
204
204
192
184
194
206
205
197
199
202
199
197
201
201
191
186
195
207
208
201
196
193
195
194
193
191
197
207
204
190
187
201
212
207
199
193
193
192
188
194
203
210
207
200
200
206
204
196
193
196
198
197
194
194
206
213
204
193
193
204
207
204
202
203
195
190
200
209
202
193
191
191
192
193
193
193
196
204
204
195
191
200
204
201
199
197
192
197
198
198
199
201
205
208
211
212
205
196
202
207
197
187
191
205
217
216
204
193
196
211
217
209
202
202
200
197
207
210
199
193
193
192
189
191
200
203
200
198
197
193
193
197
196
196
202
204
196
202
209
209
201
199
203
209
213
212
203
201
214
218
197
180
190
211
218
210
199
200
210
219
217
205
197
198
199
200
210
213
203
196
196
195
191
193
201
208
204
195
188
187
191
194
194
195
202
206
200
202
208
209
202
197
197
201
203
203
199
203
219
218
197
186
200
215
209
197
194
208
223
220
205
192
191
190
190
197
210
214
206
197
198
199
198
194
197
204
207
201
191
185
190
197
198
197
197
199
201
199
197
197
197
196
194
192
191
192
193
202
212
208
195
197
213
218
200
185
190
208
218
207
191
189
189
185
183
192
205
209
203
197
198
202
202
196
192
196
207
211
205
197
199
205
205
199
193
193
195
201
191
189
193
195
195
189
183
185
193
200
203
199
196
206
219
215
196
185
188
197
199
192
186
193
197
191
187
192
199
200
201
201
205
204
201
194
189
193
205
214
214
211
207
208
209
203
196
188
186
205
198
192
192
197
200
195
185
185
192
199
203
205
207
212
214
208
197
192
190
190
188
189
191
199
205
205
202
198
195
196
200
206
209
204
197
191
191
194
199
207
213
212
208
207
207
206
200
188
181
206
209
204
194
194
201
200
193
189
192
198
207
216
216
212
207
202
198
196
194
196
195
195
198
201
210
217
215
204
199
200
203
205
203
200
195
192
193
193
193
195
202
203
200
202
206
209
203
190
183
204
214
210
196
190
196
200
198
194
193
201
212
216
212
207
205
203
198
195
199
208
212
208
199
199
210
219
216
205
205
212
212
200
192
195
198
198
197
194
189
191
198
199
197
200
207
205
199
192
190
206
211
206
198
191
191
197
199
196
198
206
207
200
194
197
206
206
195
191
199
213
222
216
204
201
212
215
204
196
206
221
217
197
182
191
202
205
202
196
191
196
203
203
199
201
204
200
192
191
195
212
205
195
194
194
195
196
197
195
202
209
201
183
178
193
204
204
196
195
201
211
218
216
209
209
214
208
193
188
202
220
217
197
184
191
205
209
207
200
197
202
208
207
200
198
199
196
189
191
197
213
200
186
187
196
201
199
195
196
206
211
200
182
182
195
199
195
195
204
209
205
206
211
213
213
212
209
195
187
196
211
210
197
190
195
204
205
203
200
199
204
209
202
192
192
194
196
195
194
195
211
202
189
184
194
203
203
197
199
210
213
201
192
198
205
198
186
195
214
217
205
199
207
212
209
208
211
208
197
194
199
201
199
198
199
199
198
196
196
198
202
204
196
188
188
193
200
204
198
189
208
207
198
189
190
199
202
202
208
216
213
197
193
206
216
203
189
196
214
217
204
195
203
210
203
200
211
218
210
199
191
191
198
202
198
191
189
191
194
194
195
195
195
193
193
196
202
207
197
184
206
208
206
195
188
192
201
208
214
217
207
187
182
200
216
210
196
195
207
208
199
193
199
206
202
197
205
217
216
202
192
191
202
204
193
184
187
193
192
186
184
186
195
203
201
200
199
199
191
183
203
202
202
199
190
189
204
214
212
207
198
181
175
188
206
209
201
197
197
199
192
191
199
205
204
197
198
207
210
203
194
195
205
203
192
187
191
191
185
182
180
183
194
205
206
199
191
187
186
190
217
216
208
207
213
217
219
220
219
216
214
221
221
208
198
201
208
204
200
210
221
218
206
202
209
212
213
216
214
203
200
211
221
212
196
196
207
211
201
197
204
213
212
199
196
205
208
199
196
206
214
222
222
213
204
202
206
208
204
200
206
217
218
204
192
194
199
202
208
215
216
206
200
201
205
205
203
203
203
201
202
214
225
217
197
192
199
202
195
195
202
207
206
196
194
204
210
205
197
199
215
226
231
218
196
187
192
198
192
189
199
210
211
203
195
192
192
204
217
216
200
188
191
202
203
197
194
195
198
202
205
208
213
207
194
190
195
198
197
196
199
201
201
196
197
207
213
210
202
200
219
226
227
212
190
181
188
195
194
193
198
202
205
207
207
198
194
207
223
215
189
175
185
200
200
194
191
194
199
208
207
198
195
192
187
188
196
203
203
198
197
197
198
200
206
216
218
213
206
208
219
217
208
198
189
187
195
204
204
204
199
195
198
209
216
207
198
209
222
216
193
178
185
198
199
196
195
199
204
210
209
196
185
182
184
187
195
204
207
198
191
192
200
208
215
221
217
208
205
210
212
205
194
188
191
198
206
212
211
204
196
191
198
211
216
209
203
206
213
216
207
197
192
191
194
197
199
203
207
211
211
203
191
186
191
194
195
202
207
204
194
194
206
216
216
214
208
200
199
205
203
198
190
186
192
205
215
214
206
196
192
197
204
209
208
207
206
205
204
208
215
214
203
190
187
192
200
205
206
206
213
218
207
198
203
204
198
198
209
215
208
205
215
220
209
200
197
194
193
196
199
200
197
194
197
206
210
205
195
187
189
201
209
208
201
200
208
207
196
194
208
218
211
193
182
186
198
206
206
201
211
222
215
201
206
213
205
199
210
224
223
214
217
218
203
194
197
199
197
195
201
210
211
206
205
207
204
196
188
189
194
201
207
204
197
197
207
210
196
187
198
214
214
200
188
190
199
208
209
200
205
218
211
195
199
215
214
205
210
224
224
212
212
211
201
199
206
209
206
200
204
211
215
214
214
212
203
193
191
198
200
199
203
207
200
196
204
210
200
190
196
210
215
210
204
201
201
207
209
201
200
208
202
188
191
210
218
210
207
211
211
202
200
200
203
207
215
217
216
207
206
206
205
209
221
223
209
198
201
209
204
199
206
215
210
198
201
208
204
199
203
210
216
219
221
213
200
202
208
203
199
200
199
190
193
207
217
212
202
196
195
193
193
196
204
209
213
217
219
211
207
198
188
196
219
229
216
204
209
213
207
202
212
224
220
205
203
205
205
207
210
209
209
220
228
216
198
198
208
209
200
199
200
200
200
207
215
211
196
186
185
188
192
198
205
205
205
212
218
211
210
197
181
186
210
225
219
208
207
211
207
205
213
220
217
207
202
200
201
212
217
205
198
210
220
210
197
198
210
215
207
199
202
208
207
207
210
207
196
190
189
191
195
203
206
201
198
206
208
201
205
202
191
189
202
215
216
208
204
206
206
205
201
199
205
207
198
188
197
220
224
202
191
202
210
199
194
198
210
218
212
199
202
208
207
204
204
201
199
200
200
196
196
200
204
198
196
198
195
187
201
210
209
202
200
203
207
203
201
205
212
206
188
179
194
206
194
179
193
225
229
205
191
202
203
193
191
197
206
216
214
200
197
202
204
203
200
197
197
207
209
204
198
198
198
199
200
197
186
178
197
212
218
213
205
199
198
200
202
210
216
208
188
181
198
211
197
180
193
218
221
202
196
206
203
192
191
196
200
212
216
205
192
192
200
202
196
192
196
210
213
212
205
200
198
201
204
200
188
183
203
211
212
213
207
197
192
198
205
212
214
209
201
202
213
217
207
196
198
205
202
194
198
206
204
198
200
199
196
205
215
209
193
188
195
201
193
191
199
210
213
212
210
208
206
206
207
204
198
196
213
210
204
205
204
196
194
200
204
205
206
207
216
223
222
214
212
211
205
193
186
188
197
204
206
209
213
205
195
201
213
212
198
190
198
203
196
195
202
209
207
205
205
212
213
209
207
205
205
202
209
210
202
198
195
193
201
209
204
193
194
205
221
228
215
200
203
214
206
192
185
190
197
199
205
217
220
209
196
199
209
210
202
197
204
207
204
203
206
206
201
193
192
201
212
212
203
199
198
198
198
205
205
194
184
191
212
220
205
190
192
205
218
219
204
189
194
205
203
194
193
198
197
195
201
213
214
205
197
202
208
206
201
202
208
211
212
210
205
196
195
193
184
186
202
211
202
190
189
191
190
200
208
195
184
195
219
227
211
197
199
209
212
207
194
186
193
200
198
195
200
203
200
195
194
199
203
200
200
206
208
201
196
201
210
215
216
214
199
186
194
204
194
184
195
208
201
189
185
191
192
199
205
200
194
202
217
223
219
209
207
208
207
199
189
190
202
206
197
193
198
200
200
196
190
188
196
203
206
211
208
197
191
196
205
210
211
210
197
183
194
212
207
193
196
201
199
196
196
197
204
200
199
203
210
209
209
214
223
218
206
201
202
197
191
196
209
211
198
192
195
200
204
201
194
189
196
208
216
216
207
196
190
194
201
203
202
202
198
192
199
211
211
203
198
195
195
204
209
205
215
202
192
204
219
211
198
205
221
218
200
194
199
199
198
201
210
208
197
193
198
204
209
211
205
196
197
210
221
217
205
195
194
196
198
199
197
198
202
205
206
205
206
207
203
192
192
208
218
207
217
202
189
200
216
207
189
193
214
215
199
191
198
204
207
209
208
199
191
191
200
209
214
215
213
204
198
208
218
214
204
201
199
200
200
200
197
197
203
212
212
204
202
207
204
194
193
209
216
204
216
206
192
197
210
203
185
184
202
214
206
198
203
208
214
217
207
194
187
190
200
209
209
209
210
205
201
202
209
207
203
205
206
201
201
202
201
197
200
210
213
205
200
201
203
201
198
201
202
198
217
211
197
195
206
205
189
180
193
212
214
208
207
210
215
216
209
200
193
191
197
204
204
201
204
206
207
206
203
200
200
206
208
203
198
199
201
198
199
207
209
201
196
196
202
206
202
190
183
192
213
210
198
196
204
207
194
182
190
208
213
211
209
211
214
213
211
209
204
198
197
199
198
193
196
209
217
215
204
198
198
201
206
205
198
197
198
199
199
203
202
196
190
189
196
206
200
180
170
189
207
202
196
195
203
205
195
187
194
207
210
207
209
214
214
212
211
213
212
209
201
196
191
191
198
211
219
215
205
201
198
195
200
208
209
202
199
202
202
199
196
194
189
187
193
201
196
180
172
186
199
195
197
199
203
200
191
191
203
212
210
205
207
214
214
210
209
210
214
213
205
193
191
199
207
210
209
203
203
205
201
194
198
211
221
213
204
206
204
195
192
197
199
196
196
196
197
190
186
186
198
197
201
209
211
200
189
193
209
218
216
209
208
209
209
207
205
205
210
210
205
194
194
206
214
205
194
188
193
203
206
198
197
210
222
217
208
207
207
194
187
198
208
207
203
202
206
205
199
189
202
202
203
216
222
209
196
197
208
217
217
214
210
205
201
200
199
198
200
205
203
199
201
208
211
200
185
176
180
195
208
206
198
199
210
212
209
209
207
192
185
196
207
207
208
211
217
213
200
189
205
200
196
212
228
220
206
203
202
203
206
211
211
205
200
197
193
189
190
195
201
204
204
201
200
197
187
174
172
188
207
210
196
186
193
205
210
212
204
190
187
196
200
200
205
217
222
212
195
189
202
192
185
203
223
223
212
205
197
188
187
199
208
208
206
203
196
189
186
186
194
201
199
189
191
200
198
181
173
186
205
207
197
185
190
201
211
215
204
190
190
201
201
195
200
213
217
206
189
186
199
191
188
199
214
215
211
204
195
182
177
189
207
213
211
208
205
199
190
185
185
191
188
183
192
208
209
190
178
189
202
202
198
200
201
203
208
211
204
191
193
206
210
200
198
204
206
202
191
185
199
204
205
203
203
203
204
203
201
190
182
193
209
212
207
208
212
209
197
185
184
187
186
187
200
215
214
196
185
193
201
198
200
213
214
206
203
208
205
194
191
202
209
206
200
198
198
200
198
187
200
216
220
208
194
193
197
204
207
199
192
201
213
206
195
202
213
210
197
188
193
198
195
195
201
212
209
193
188
200
207
199
197
211
219
209
198
199
205
201
192
191
198
204
204
200
197
199
201
198
200
212
217
205
189
185
191
200
206
203
199
206
210
200
191
199
207
201
189
190
205
215
206
194
194
200
198
187
189
206
215
206
195
202
216
212
198
193
201
207
200
188
189
198
205
206
200
198
202
206
194
195
197
195
191
186
186
194
200
201
201
202
201
196
196
199
199
191
185
191
209
219
208
190
186
192
191
185
194
211
220
210
197
197
209
212
203
193
198
209
209
199
196
199
205
206
205
203
202
207
193
182
183
191
193
192
190
191
194
198
202
198
195
198
204
201
195
191
192
194
198
204
199
190
189
193
192
193
200
211
215
212
207
206
206
206
204
198
199
207
212
210
206
201
199
204
209
210
203
196
197
184
186
195
200
198
196
194
193
196
200
200
200
206
207
200
195
198
204
197
187
188
195
198
200
201
199
200
206
207
207
210
213
211
203
198
200
200
200
200
204
209
205
196
194
202
214
216
203
186
202
196
201
202
196
196
203
204
197
192
198
203
207
209
206
199
198
204
206
194
184
187
198
208
209
207
203
202
203
202
202
207
212
209
200
194
194
200
198
191
191
195
191
184
190
204
215
215
201
186
204
204
209
204
192
190
199
207
203
195
198
201
203
202
200
201
205
205
195
187
189
199
207
210
210
205
199
193
192
197
204
209
209
203
199
195
196
199
196
186
185
185
180
178
193
209
213
205
197
193
205
205
208
203
193
186
194
204
205
202
199
191
187
187
194
204
209
200
186
182
195
208
211
207
205
201
192
182
180
193
208
212
208
201
199
200
202
203
197
187
186
187
183
185
199
213
210
196
192
201
205
203
201
200
200
195
195
199
205
208
200
184
173
177
192
203
205
197
188
190
200
208
207
202
201
199
191
182
180
193
207
210
206
201
198
200
205
208
203
192
190
195
196
197
206
213
208
196
193
202
206
200
195
199
205
206
202
201
203
207
202
185
175
183
195
198
194
196
202
207
206
206
206
200
197
197
199
197
194
197
203
202
202
198
194
193
199
206
204
195
194
198
204
206
207
208
207
202
198
198
208
204
197
196
203
209
210
208
203
203
201
192
189
197
203
198
191
201
213
215
209
210
211
204
194
196
209
214
209
203
200
197
198
199
194
186
186
195
200
196
192
197
206
206
203
201
204
206
198
190
208
205
202
197
196
202
209
210
204
203
203
197
197
205
210
204
200
208
214
210
203
209
216
206
192
195
211
221
217
208
198
195
199
203
196
182
179
189
199
195
186
191
204
207
197
193
201
203
192
185
200
198
201
198
190
191
202
209
207
205
203
195
194
204
212
208
206
208
207
197
191
199
208
206
198
197
208
216
216
207
201
200
205
205
197
186
185
195
200
191
178
183
202
207
195
189
197
196
188
186
191
189
201
202
191
188
197
206
206
204
200
192
189
197
205
203
201
201
199
192
185
187
196
203
204
201
202
205
207
203
202
204
207
201
195
192
198
204
203
190
177
180
199
209
198
189
191
193
190
191
227
221
206
206
216
218
216
213
207
208
211
217
214
207
203
204
207
208
210
210
209
208
205
201
204
208
210
214
215
216
218
222
225
225
224
216
202
188
184
185
189
193
198
188
177
190
208
203
195
207
222
222
217
219
219
210
205
202
199
201
209
214
205
192
193
201
206
214
219
214
203
201
202
201
199
199
201
203
204
208
212
218
223
224
219
209
192
183
183
188
187
188
193
193
187
194
203
197
190
200
215
218
222
223
211
193
191
196
199
202
207
204
192
185
191
200
206
217
227
214
191
189
203
208
197
189
194
197
197
201
209
210
210
208
205
199
191
187
192
198
196
189
191
201
205
207
202
195
195
203
211
213
218
216
200
186
189
199
204
205
207
198
184
184
200
208
205
213
225
215
188
185
203
211
202
191
196
197
193
201
207
201
196
193
192
192
193
195
200
206
204
192
190
205
224
224
208
196
203
213
207
208
209
207
198
191
198
204
203
205
208
200
185
187
208
217
207
204
213
212
199
193
203
207
205
204
204
198
193
200
206
199
190
188
190
192
193
197
202
202
198
191
190
208
231
234
214
199
205
213
205
205
203
203
203
203
207
206
196
194
204
208
198
194
208
221
212
197
198
209
213
209
201
201
205
211
209
198
193
201
205
200
194
197
201
198
195
197
199
194
187
187
194
209
224
225
210
197
199
206
206
204
201
205
209
210
211
205
189
184
200
216
211
198
202
217
213
193
189
204
221
219
204
196
202
209
205
197
197
202
206
204
202
205
210
207
197
197
198
193
182
184
198
210
208
204
199
195
193
194
212
205
202
207
210
210
207
201
187
183
197
218
215
198
196
208
207
193
191
204
215
214
204
198
199
200
199
203
206
208
207
206
203
202
208
209
204
200
201
201
191
187
200
207
198
187
190
195
194
190
214
210
205
207
208
207
206
202
191
187
198
209
206
194
193
198
196
190
198
207
206
201
201
203
200
194
196
208
217
215
209
204
196
192
198
209
209
201
202
208
201
191
196
203
193
182
187
202
203
193
211
211
207
206
208
209
208
204
195
193
199
200
197
191
195
196
190
190
203
209
200
194
199
207
202
193
196
210
218
214
208
200
191
186
192
204
209
203
202
208
206
196
195
198
195
185
187
206
213
203
207
208
202
202
210
215
214
207
200
198
197
197
197
197
201
200
195
197
206
207
198
195
201
206
201
193
197
208
211
208
204
201
197
196
196
203
208
205
200
200
200
200
201
202
196
183
182
200
215
211
206
202
190
195
210
217
215
208
206
202
197
198
207
211
209
205
204
207
206
200
199
199
203
202
197
195
200
206
204
200
198
200
207
210
207
205
209
210
203
196
197
204
210
210
198
181
174
190
212
217
212
200
184
188
205
211
208
208
209
205
196
202
215
219
210
204
209
214
208
199
197
197
197
196
194
196
204
207
200
195
194
200
212
218
208
206
213
214
208
202
203
206
211
211
203
188
177
186
204
215
211
203
192
191
198
201
203
207
209
206
199
200
210
212
206
198
201
210
211
208
199
190
189
192
194
196
202
203
199
193
192
197
210
214
205
203
211
213
212
213
212
203
198
200
206
204
193
187
193
200
208
210
204
198
197
198
201
204
205
207
207
200
195
197
199
195
191
199
213
219
206
187
184
195
198
197
196
200
198
195
191
194
206
208
200
199
209
211
210
216
218
202
185
189
207
218
211
196
182
182
203
210
210
203
200
199
200
201
202
208
212
201
189
191
199
197
188
192
211
222
211
191
188
201
203
197
193
197
196
194
191
194
206
210
201
200
208
208
206
212
215
203
187
187
204
220
219
205
185
175
206
206
201
200
200
199
198
197
200
208
212
203
194
194
199
198
196
198
207
213
206
196
195
201
205
203
201
198
194
192
192
196
208
215
210
208
208
206
203
204
205
201
197
196
200
208
214
211
196
183
210
202
190
191
199
198
195
195
197
201
204
204
202
201
195
194
200
208
207
203
199
198
196
198
207
214
212
200
191
189
193
198
209
217
217
215
208
204
202
200
198
196
200
201
196
195
203
212
206
196
209
198
187
187
197
197
195
193
190
189
193
201
208
207
195
191
202
212
207
199
197
197
194
197
210
221
218
200
187
187
196
202
207
214
216
214
206
200
201
201
197
191
192
193
189
189
197
205
204
197
205
197
193
194
199
200
198
190
180
179
189
203
210
209
200
195
203
208
203
199
199
198
197
201
210
215
209
196
189
191
200
204
205
208
210
208
202
197
196
200
201
195
188
181
182
191
199
200
192
189
202
200
203
204
205
205
199
184
174
180
196
208
209
206
204
204
208
207
200
197
199
200
202
207
202
195
194
195
196
200
202
203
204
204
203
202
201
198
193
197
208
210
197
181
182
198
205
199
187
185
207
206
209
211
210
209
198
184
180
191
205
211
207
200
200
207
215
212
198
193
197
200
207
209
195
181
186
201
211
211
206
201
201
200
197
197
201
200
192
195
212
221
211
193
193
205
211
204
196
195
215
208
208
213
214
208
198
193
196
202
205
206
203
194
190
203
216
213
199
191
197
203
207
208
193
181
188
208
223
221
208
197
196
194
193
195
202
202
198
196
209
218
215
208
209
210
211
213
216
216
213
208
207
214
216
207
197
204
213
208
196
196
201
192
186
197
210
208
194
191
199
205
208
208
203
195
196
210
223
222
209
197
194
192
193
196
200
202
201
201
202
204
206
213
218
213
208
218
232
230
205
205
205
217
221
205
196
206
217
204
185
190
202
198
191
198
203
194
184
188
201
207
205
208
214
212
204
204
212
213
209
201
198
196
196
200
203
201
200
199
198
196
198
211
219
210
203
216
229
220
204
204
206
218
220
205
193
200
208
195
181
191
207
206
201
204
203
190
180
187
201
204
201
208
218
217
204
198
202
204
204
205
204
202
202
205
207
203
198
197
197
197
198
206
213
206
201
210
211
197
211
210
209
213
212
201
193
195
196
187
184
197
210
207
204
207
205
197
191
195
199
197
199
206
215
213
205
202
201
201
200
204
207
206
203
203
208
208
201
198
199
201
200
203
208
207
203
201
192
181
219
218
212
206
200
198
199
199
195
190
190
200
208
204
203
206
207
208
210
207
198
192
197
206
208
206
207
208
209
207
203
200
206
207
196
192
203
212
206
198
200
202
199
199
207
212
207
194
182
183
216
221
217
203
194
197
204
206
202
198
197
200
202
202
203
204
205
211
219
217
201
190
196
208
208
203
205
208
213
216
210
200
201
202
191
185
196
211
210
200
199
201
197
193
203
215
210
192
186
194
205
217
222
210
199
200
205
209
211
209
205
201
199
198
201
203
203
204
215
218
204
189
196
215
216
203
197
199
205
217
216
202
196
198
195
189
195
208
208
200
199
203
200
196
198
207
207
197
195
200
196
210
221
219
211
208
209
212
215
214
212
210
201
192
197
204
203
198
203
214
206
191
199
222
224
205
192
187
194
209
214
203
193
193
199
200
200
204
206
198
197
202
206
203
200
200
202
201
203
199
198
204
212
217
217
215
215
220
218
210
211
217
210
190
190
204
206
195
196
208
209
198
203
221
220
201
189
187
189
198
206
202
188
182
193
204
206
207
205
197
195
200
207
208
202
198
200
204
203
197
207
201
195
202
213
217
225
229
215
196
199
219
219
198
191
204
210
197
191
200
207
207
207
211
206
195
193
193
191
191
197
200
187
173
181
202
213
213
206
196
194
197
204
205
203
201
202
203
201
199
216
203
186
190
205
214
225
228
211
186
187
210
224
213
203
207
212
202
190
189
200
208
206
197
191
195
198
198
192
188
196
204
196
182
181
199
214
217
208
196
194
198
201
201
200
201
203
203
200
202
218
206
192
192
202
209
213
214
204
188
186
200
219
223
215
212
211
206
191
184
191
199
194
185
190
201
203
195
188
189
198
204
204
200
199
201
206
211
206
196
193
200
205
202
197
199
201
200
199
201
212
209
207
205
206
204
201
200
201
199
194
195
209
219
217
211
211
207
193
183
185
186
181
184
200
213
206
188
183
192
200
200
201
211
215
207
196
199
204
196
193
202
209
207
199
197
199
200
199
198
202
210
218
215
209
202
196
196
204
209
202
195
198
207
208
205
207
205
195
191
191
187
180
185
207
219
209
186
181
197
205
193
188
205
221
209
186
188
202
199
192
198
208
210
203
201
201
200
199
199
194
207
217
215
206
198
197
199
208
212
206
195
193
200
203
199
199
198
195
196
200
198
191
188
201
213
207
189
189
204
211
194
179
193
213
208
190
191
204
201
192
195
205
209
206
204
205
204
204
204
192
199
205
206
204
199
198
201
207
211
208
194
191
200
204
196
189
194
200
200
204
208
205
191
191
201
204
198
200
212
216
201
189
193
204
204
199
202
207
200
193
197
206
205
199
199
205
208
207
205
192
192
196
202
205
202
199
199
203
211
211
196
189
202
209
197
186
196
210
205
197
204
210
199
189
193
201
206
212
217
216
209
206
205
201
198
206
214
210
198
194
203
210
201
188
188
202
214
209
200
196
188
191
203
211
210
204
198
198
209
212
197
189
202
212
199
189
204
218
205
187
193
210
208
200
196
196
204
216
218
210
205
212
212
200
193
203
213
206
194
194
203
205
194
183
185
200
214
209
193
200
190
194
206
215
216
211
202
198
205
208
196
187
197
206
202
197
205
212
197
183
191
208
216
213
201
189
195
211
214
203
197
205
211
199
190
194
202
200
193
195
196
193
185
184
191
199
206
203
192
202
195
198
205
210
213
213
208
204
204
202
194
187
191
199
204
205
204
194
183
185
198
210
216
215
203
187
186
199
206
200
196
202
208
201
192
190
196
195
194
194
188
182
182
194
203
200
196
192
194
199
200
201
201
201
203
206
208
206
204
199
192
189
192
196
204
209
199
180
176
193
207
210
209
209
202
190
186
192
195
196
199
206
208
200
193
192
195
195
193
192
186
182
188
204
211
202
188
187
194
198
200
200
199
197
196
199
202
202
201
195
193
194
196
198
203
206
198
182
184
202
212
206
200
201
201
200
198
197
193
194
201
209
204
193
189
197
201
199
192
189
187
191
203
213
213
203
192
190
193
198
199
199
201
201
198
199
198
195
193
194
197
199
199
200
201
202
198
196
201
211
214
205
195
195
200
207
211
208
198
192
198
202
194
181
183
195
201
198
192
189
192
202
213
213
208
201
200
199
197
203
198
197
203
203
202
201
198
186
180
190
202
204
201
200
200
202
204
204
206
212
217
210
194
189
195
204
212
215
208
197
192
190
186
180
180
187
193
193
192
191
195
208
215
208
199
199
203
203
200
206
197
197
203
203
201
200
197
182
178
192
205
204
200
198
202
207
209
203
198
203
213
210
192
183
189
195
203
212
213
204
194
190
190
189
183
180
183
192
195
194
196
207
210
198
190
192
197
198
200
204
196
196
202
201
196
195
193
188
189
198
202
201
200
198
200
205
208
198
188
191
203
202
187
181
186
191
196
206
213
209
200
195
198
200
191
182
185
198
203
196
194
202
204
193
188
192
190
187
194
197
191
196
201
199
194
190
190
197
202
203
200
199
201
201
195
195
199
195
189
189
193
192
185
185
188
192
194
202
205
204
203
200
200
202
196
191
196
207
209
198
191
197
198
192
192
197
195
185
187
201
203
205
206
198
197
210
217
210
214
225
222
208
201
202
200
201
210
219
213
203
203
201
193
196
209
214
214
208
207
207
207
207
212
220
214
197
190
186
183
179
189
201
193
175
177
195
196
191
192
203
205
214
215
203
194
201
206
205
213
225
219
202
199
204
205
201
202
209
205
202
207
210
201
195
201
211
213
205
199
200
202
203
208
214
209
194
189
189
187
181
187
199
198
184
182
187
186
185
195
203
204
214
217
206
194
194
199
203
215
223
212
198
201
212
210
198
197
201
201
197
210
225
217
199
196
207
212
202
195
197
202
200
201
205
205
196
192
196
199
199
199
200
204
204
197
187
180
190
207
200
200
208
214
210
201
199
198
199
212
223
213
199
202
215
212
195
191
200
202
198
209
225
223
204
197
207
209
198
191
197
201
198
197
201
204
199
195
198
210
217
212
199
200
215
214
194
185
201
220
198
197
204
211
214
213
211
200
193
204
222
220
203
202
212
211
195
189
197
202
199
201
212
215
209
206
205
203
194
193
198
198
198
199
205
205
197
193
194
203
217
214
197
196
214
221
204
196
208
219
201
201
205
217
221
222
216
205
191
196
218
224
210
199
205
211
204
194
194
200
200
197
197
204
212
212
203
196
196
198
197
195
199
205
207
201
194
190
185
185
198
206
199
196
208
213
206
202
204
206
206
205
207
220
223
218
211
207
201
202
215
222
213
198
201
212
211
198
192
197
200
198
196
205
216
212
196
193
204
207
195
187
197
208
205
196
195
193
181
172
181
197
203
202
202
202
200
200
196
194
214
208
207
214
215
205
203
208
211
210
211
215
211
198
201
210
208
196
193
197
200
198
201
214
223
211
192
194
212
216
196
183
194
204
199
194
202
200
183
172
180
195
203
203
202
195
193
196
195
194
215
209
203
203
201
197
199
207
214
212
210
209
203
195
200
204
194
186
195
204
200
194
202
218
226
211
192
195
213
219
199
181
190
202
197
197
206
201
187
184
192
198
198
198
201
196
191
198
200
199
208
209
202
195
194
195
204
207
206
205
204
204
195
188
194
196
185
182
197
208
201
192
195
206
212
205
196
197
209
216
202
187
193
207
201
198
205
200
190
194
204
202
193
192
200
199
193
200
205
201
201
209
204
196
192
199
207
206
199
196
202
203
195
187
189
194
193
192
201
206
202
195
191
188
188
194
199
202
205
207
203
198
206
216
206
198
198
198
192
195
205
208
200
194
196
195
191
193
197
198
203
206
204
199
197
199
203
204
202
195
196
204
205
196
191
197
206
211
206
199
198
203
196
179
173
188
207
209
200
197
199
207
218
223
210
197
197
197
195
194
202
213
214
205
196
191
184
181
186
198
211
204
199
197
196
194
194
203
210
203
196
203
216
214
198
197
215
226
212
192
190
204
203
185
178
194
215
214
196
185
190
207
219
221
208
198
199
202
198
193
199
212
220
214
202
195
183
174
182
204
213
203
194
193
192
189
191
204
216
209
196
199
216
222
206
197
211
226
216
194
184
195
203
198
197
205
212
210
192
179
181
197
215
216
203
198
201
205
202
199
198
204
209
211
209
204
191
174
182
206
209
200
194
194
195
195
195
203
212
209
196
193
206
215
208
196
201
215
216
201
188
191
200
205
209
209
206
198
191
180
177
189
209
216
204
198
205
208
203
200
200
198
193
199
213
218
202
184
185
200
205
198
199
202
203
202
200
201
205
207
202
192
193
202
205
199
199
206
211
207
200
197
199
204
212
210
197
191
192
187
180
188
212
221
208
200
210
215
205
198
200
196
183
185
206
220
210
196
191
193
202
198
199
205
208
206
202
198
199
206
209
198
187
189
197
201
203
205
205
206
208
205
198
198
205
206
196
191
195
194
188
192
214
224
212
206
216
219
205
195
198
197
186
181
195
210
209
205
198
193
203
201
199
203
206
204
199
196
196
203
209
201
185
177
184
197
205
205
202
204
206
204
196
194
199
204
199
193
197
200
198
199
211
218
212
209
215
217
206
195
195
198
193
185
186
194
203
211
210
201
203
203
202
203
204
204
199
192
191
197
202
198
184
175
183
197
204
201
200
201
201
195
192
193
200
203
199
195
196
202
205
205
206
207
205
203
204
205
203
199
198
198
198
192
185
187
200
214
215
208
203
206
207
208
209
209
201
188
182
189
194
194
186
185
193
203
202
195
193
196
195
189
190
199
206
202
196
191
195
202
207
208
206
203
198
194
192
193
196
201
202
202
201
198
188
188
200
211
210
206
205
208
212
214
215
213
198
181
176
186
195
196
196
198
207
212
207
195
189
191
193
193
195
206
211
203
192
192
197
203
206
207
209
207
197
190
188
190
192
200
206
207
208
204
194
193
200
205
203
199
208
208
212
213
214
208
194
179
177
190
203
208
207
206
210
214
213
203
191
191
198
200
202
209
211
203
194
194
203
210
205
203
211
212
201
192
192
194
194
197
204
208
212
209
201
198
199
200
200
199
206
207
208
205
199
198
194
191
192
199
208
212
212
205
201
208
216
212
199
195
203
207
204
203
206
204
198
198
209
212
204
196
204
210
199
193
198
202
199
196
199
207
213
213
207
203
200
200
207
213
199
209
208
198
190
192
201
209
212
207
204
208
210
202
194
199
210
212
203
199
206
209
202
198
202
205
202
201
208
210
202
194
198
203
196
192
200
206
201
194
193
199
207
210
210
207
199
200
213
223
194
207
214
205
193
193
205
218
219
208
195
197
204
203
197
196
200
199
194
197
205
207
202
199
203
207
202
198
199
204
202
200
201
201
195
195
203
208
202
193
192
197
201
207
209
208
198
199
209
216
194
207
219
216
205
199
202
213
215
203
189
192
201
207
205
204
198
189
185
193
203
206
203
203
207
206
199
194
196
202
205
204
204
203
201
204
212
211
202
195
194
199
202
205
208
202
196
199
199
197
201
209
220
218
206
197
200
208
208
200
192
195
201
207
209
209
203
193
188
194
205
206
205
206
206
202
196
195
201
207
208
206
204
204
206
214
221
217
205
197
198
203
204
207
207
202
198
203
195
183
208
213
218
211
196
194
203
212
212
205
200
201
203
205
207
211
211
204
201
200
206
207
207
206
203
197
195
200
208
216
215
206
199
198
198
207
220
220
209
202
203
205
204
205
207
208
210
210
200
188
208
216
220
205
189
191
207
218
219
211
207
205
204
203
204
208
210
209
207
205
205
207
208
207
201
193
192
196
208
219
218
205
196
191
186
192
208
214
210
208
208
207
199
197
204
215
221
218
210
203
200
212
220
207
193
194
206
217
218
213
207
204
201
199
200
203
203
201
202
202
201
202
206
209
204
195
190
191
200
212
214
204
198
192
183
183
195
204
206
210
214
209
198
191
196
210
217
216
215
211
189
204
218
214
201
199
206
209
210
205
203
203
200
195
196
201
199
192
193
199
198
195
201
211
211
201
195
194
198
201
201
199
198
195
187
186
191
196
203
212
218
211
200
194
194
197
199
205
212
210
186
199
213
213
204
203
207
206
200
194
195
204
204
193
195
204
201
191
192
200
201
195
199
209
209
202
204
211
208
195
187
191
195
193
188
191
195
196
201
214
220
211
203
202
198
188
184
197
211
208
197
206
208
204
200
203
212
212
201
187
190
208
213
203
200
209
210
201
196
199
203
203
204
203
199
199
210
225
220
194
179
187
194
187
183
192
201
200
202
216
218
206
200
206
204
191
183
195
209
210
215
218
208
196
193
201
214
218
207
194
197
212
224
219
212
212
217
213
201
195
202
213
215
202
190
191
206
224
222
197
184
195
200
191
182
192
202
200
201
213
214
200
192
199
203
198
191
198
209
212
224
221
205
195
195
202
207
212
210
208
210
215
225
227
219
211
215
217
202
190
198
216
218
202
189
188
194
205
207
197
193
204
208
198
193
194
196
195
197
206
209
199
189
190
197
198
198
200
205
207
217
209
199
197
203
204
201
202
209
216
216
212
216
222
216
206
209
212
200
189
196
209
212
206
199
196
189
188
192
197
202
206
203
201
201
197
189
188
195
202
203
200
194
191
193
197
201
202
200
199
202
193
192
199
208
207
202
201
206
212
212
205
206
211
208
200
200
205
199
194
197
202
202
204
208
207
198
188
189
201
206
199
190
193
202
197
183
187
198
200
199
203
205
199
194
196
203
203
199
193
191
190
196
203
206
206
208
209
205
201
199
200
206
210
204
194
193
199
200
195
195
197
200
201
207
212
211
201
196
203
205
194
183
186
196
192
184
194
203
199
193
204
211
205
197
197
204
205
201
192
190
199
207
208
206
205
212
214
203
192
191
199
209
213
205
191
189
200
205
198
192
199
204
199
197
209
218
213
202
202
204
197
192
192
193
188
189
204
208
196
191
203
211
204
196
196
203
203
199
193
193
208
216
212
203
202
208
208
197
191
196
203
208
212
207
194
190
204
213
199
190
203
212
200
190
200
212
212
204
203
204
202
203
205
196
189
196
208
207
195
194
206
210
201
191
192
196
202
200
194
196
205
210
211
210
206
202
195
188
195
207
206
200
200
204
199
196
206
215
202
190
202
214
203
192
195
197
198
202
208
207
200
203
207
198
194
201
206
200
197
204
213
211
202
192
189
192
198
201
199
199
196
199
207
215
216
204
188
184
198
214
207
190
185
197
205
203
204
207
201
195
204
213
207
200
194
184
186
201
213
208
196
195
198
196
196
200
199
195
200
213
217
212
203
197
191
190
195
199
202
196
193
192
201
214
220
210
192
188
201
214
208
188
179
191
207
209
202
196
196
201
206
208
206
204
195
184
188
204
213
206
197
193
192
194
199
199
192
192
201
210
210
207
205
201
196
191
190
193
199
197
194
191
192
204
213
210
198
193
199
209
209
199
187
191
206
210
200
188
194
205
209
207
203
204
202
198
202
207
204
201
204
201
194
192
197
198
191
190
198
201
198
199
201
201
197
191
186
184
188
199
196
191
189
194
200
203
200
195
195
201
210
208
200
198
203
207
201
191
198
209
210
204
201
204
210
216
218
211
196
194
207
207
190
183
193
199
193
188
193
196
192
194
197
196
195
192
188
185
184
202
193
189
189
190
191
197
198
191
189
196
207
209
205
203
204
204
201
197
203
207
205
200
201
209
216
219
220
212
196
192
199
198
180
175
189
201
196
187
190
197
194
193
194
190
190
194
195
194
192
204
192
187
190
191
193
195
195
186
183
191
204
207
203
203
203
203
200
200
201
201
199
197
199
209
211
205
205
209
203
194
189
185
177
178
191
200
194
187
194
203
200
193
190
188
187
192
198
203
202
207
196
191
194
196
196
197
194
186
181
191
202
205
202
200
201
202
199
197
195
194
193
190
191
202
201
187
185
203
212
200
187
183
188
193
194
194
189
190
200
208
203
193
188
186
186
189
193
199
203
209
203
195
195
200
200
198
192
189
189
193
202
208
204
201
199
199
197
193
191
192
192
186
183
191
191
182
182
199
210
203
192
194
205
208
197
187
186
196
210
212
203
192
187
188
189
189
187
189
196
206
201
193
195
202
205
198
192
194
197
200
205
211
209
202
200
198
196
191
195
201
198
187
180
185
190
192
193
200
202
197
195
200
210
211
197
183
185
200
213
213
202
192
187
188
195
197
192
186
189
180
185
205
206
190
191
211
218
206
202
217
220
210
201
196
193
198
201
202
202
202
203
201
200
204
212
211
200
190
191
194
189
188
197
207
203
197
202
200
186
183
200
211
203
192
193
196
196
190
187
186
194
212
208
190
187
204
212
206
205
214
209
201
204
207
203
195
186
181
187
200
211
214
208
203
206
212
208
198
194
195
197
196
196
203
201
197
201
199
187
188
204
212
204
199
201
199
187
184
188
197
203
214
210
199
196
201
202
204
213
216
204
200
213
221
208
190
179
175
182
198
217
227
220
206
201
210
215
206
196
198
205
204
198
202
205
204
203
198
193
203
212
207
200
206
216
204
183
182
197
200
203
206
207
208
211
207
197
199
214
221
210
208
222
225
203
186
182
184
187
197
212
223
221
208
203
209
215
208
199
201
209
208
203
207
211
209
204
198
202
215
219
201
190
204
218
205
187
190
206
197
199
199
200
211
221
216
201
194
208
218
213
211
219
214
194
186
193
197
196
192
195
202
205
204
203
204
208
207
202
204
206
206
206
208
210
206
200
197
202
217
220
200
187
196
208
204
197
202
210
197
198
197
197
206
217
219
208
201
206
211
207
207
208
202
191
195
208
209
198
187
182
186
193
197
199
198
200
206
204
203
202
203
202
199
196
194
194
192
193
208
220
210
196
194
198
200
202
206
205
201
202
201
201
201
202
206
215
219
217
208
199
199
200
196
194
207
218
213
198
187
185
190
196
199
197
194
197
205
206
199
197
202
198
182
177
188
196
187
185
202
223
223
209
198
196
199
205
203
200
207
206
204
204
199
189
190
212
232
229
210
197
198
201
198
200
212
217
210
196
192
197
205
210
210
202
191
191
200
203
196
192
202
198
176
172
191
200
186
181
203
225
227
215
206
201
199
203
204
203
209
206
205
204
197
185
186
206
227
227
212
202
201
200
200
203
205
205
203
195
195
202
212
217
217
208
193
185
191
198
193
190
202
203
184
181
202
207
190
187
208
223
214
204
209
210
203
205
209
210
205
207
207
204
195
189
191
203
210
211
210
207
202
196
197
201
201
196
196
196
197
201
205
205
210
207
197
187
188
196
195
193
206
211
195
192
204
206
195
194
211
212
194
190
208
218
208
204
205
206
202
210
215
205
192
189
198
201
198
195
204
209
201
191
192
201
202
200
199
199
200
201
198
190
190
198
200
196
196
202
203
205
213
214
201
194
200
201
196
197
206
202
187
184
203
220
213
197
190
191
206
215
219
207
191
187
194
195
193
191
198
206
203
195
194
202
208
209
205
201
202
206
201
186
182
194
208
212
209
209
212
215
216
211
199
194
195
197
196
194
195
195
193
190
197
215
213
191
175
179
212
214
213
201
190
185
187
193
196
197
197
203
207
203
200
201
206
211
206
200
202
207
207
198
192
200
214
221
216
211
213
216
211
202
198
196
194
198
196
186
182
194
206
202
195
206
211
191
173
183
217
211
203
195
191
188
187
193
204
204
195
195
205
209
203
198
198
203
202
198
198
205
210
210
209
211
214
217
215
209
205
202
200
200
201
199
197
200
195
180
176
194
214
210
195
199
206
196
189
200
217
209
201
199
199
197
193
198
208
207
196
190
199
207
206
197
196
196
196
195
198
204
207
209
215
216
208
207
208
207
197
190
195
204
205
201
200
201
193
176
177
196
212
208
199
200
202
201
206
215
215
207
206
212
211
204
199
201
206
205
199
191
194
202
206
205
204
199
192
192
200
208
205
202
211
215
204
197
203
208
199
192
200
210
208
202
203
203
190
177
183
198
200
195
201
205
199
198
208
215
210
208
215
221
218
206
201
200
200
204
205
199
194
196
207
214
214
206
197
194
202
209
205
196
201
207
201
194
201
209
206
202
206
212
207
204
207
205
190
180
192
200
189
184
200
208
197
193
202
206
206
209
220
220
212
206
205
200
194
200
208
207
193
190
201
214
213
205
203
200
199
199
197
192
194
200
199
197
202
212
214
207
207
206
204
204
208
206
194
189
197
202
189
184
199
206
198
194
200
201
199
211
220
212
203
207
214
207
195
198
207
205
190
184
198
209
203
200
202
202
193
184
185
190
194
196
197
199
203
213
215
207
201
201
200
201
202
204
201
200
202
203
198
196
202
203
200
203
209
207
194
212
220
210
204
214
224
217
202
200
205
202
191
189
200
201
193
190
197
199
188
176
180
192
200
199
197
198
204
214
214
203
198
200
200
198
196
201
206
206
204
203
205
209
207
201
201
211
217
208
189
206
217
213
213
219
225
219
208
205
204
203
200
200
204
198
190
188
191
192
190
185
186
196
209
210
200
195
201
212
211
200
199
206
205
197
195
201
208
209
201
200
207
213
209
197
196
208
212
202
188
198
208
212
213
215
216
212
207
206
208
211
211
209
202
195
196
196
191
190
196
204
200
200
215
223
208
191
195
208
208
197
201
212
211
201
200
205
209
207
196
193
202
209
202
191
190
197
200
194
188
194
196
193
195
205
211
208
206
206
212
218
220
212
196
191
202
210
200
193
204
219
212
199
208
220
209
191
194
204
202
194
199
212
210
199
200
209
211
201
192
192
197
198
192
189
186
186
188
193
192
200
191
173
175
196
213
211
205
206
212
216
216
209
195
187
200
212
207
200
208
222
215
198
195
204
202
195
197
201
197
191
199
208
201
191
195
209
212
201
193
193
195
190
189
189
189
183
186
200
200
211
199
172
169
197
217
213
205
209
211
208
206
207
200
190
191
202
205
201
206
216
215
200
190
191
195
197
200
202
198
195
203
206
194
183
192
209
212
201
194
195
195
189
189
194
195
189
191
205
203
217
214
188
183
205
217
206
204
212
212
200
199
210
213
198
189
192
195
196
202
209
213
205
195
190
192
198
202
206
203
202
205
204
196
191
198
211
210
200
195
196
196
194
193
194
197
198
199
204
200
214
220
206
199
211
211
202
204
218
215
200
198
214
220
206
194
191
190
193
203
210
211
207
201
196
194
196
203
211
211
207
203
202
203
210
213
213
207
201
195
196
200
204
199
192
197
208
208
200
194
207
217
211
206
211
210
207
214
226
222
207
206
218
220
210
206
201
194
194
206
214
208
200
199
201
197
195
202
213
216
208
199
197
208
221
221
210
203
202
198
195
203
207
199
191
202
220
217
201
193
203
209
204
202
207
211
215
225
230
222
212
213
219
216
208
210
210
198
193
205
216
207
192
191
198
194
190
196
207
211
205
196
194
207
218
215
203
199
203
201
200
201
203
197
196
210
225
222
205
192
198
198
195
194
201
206
215
222
221
211
206
212
217
208
199
201
204
197
190
199
211
206
189
188
194
191
186
190
198
201
201
198
200
204
207
204
196
196
204
205
200
196
195
192
197
207
217
217
208
189
191
192
190
191
195
200
203
203
202
195
197
207
210
203
194
193
195
194
188
192
203
204
193
191
194
192
191
192
191
191
196
203
206
205
203
201
196
197
205
208
202
198
197
196
194
196
202
209
207
186
188
192
190
191
193
194
190
187
186
186
189
200
204
203
196
191
193
196
192
192
201
205
195
193
196
201
206
205
192
183
190
204
206
202
202
203
200
197
207
210
205
203
207
204
194
186
194
204
206
189
199
201
197
195
200
200
190
182
185
191
195
199
207
208
204
199
202
203
199
198
203
203
193
192
200
210
221
217
195
179
186
199
199
195
200
207
201
198
206
212
206
207
214
214
200
190
195
204
202
202
216
216
205
199
206
206
196
192
200
208
208
208
213
213
208
208
211
208
201
203
211
208
194
187
196
210
222
218
196
181
187
197
193
189
196
203
197
195
206
213
204
200
209
214
207
200
201
202
197
214
224
215
205
204
209
207
201
202
216
223
218
215
215
213
207
208
212
208
199
203
214
211
195
187
191
199
208
207
196
188
195
198
192
189
194
198
194
192
206
211
201
191
197
205
206
205
203
200
192
217
211
199
197
205
207
202
200
206
219
225
219
216
214
209
203
203
206
202
199
204
212
213
203
194
189
190
196
199
200
201
204
200
191
191
195
196
195
196
205
208
202
192
190
195
199
201
202
201
192
208
192
180
188
205
206
201
200
205
211
213
213
214
213
205
199
199
200
199
198
201
204
207
208
200
192
192
200
204
206
208
208
199
189
190
193
193
196
200
202
204
203
198
193
190
191
197
203
203
195
197
185
183
193
202
205
205
206
206
198
197
207
219
217
205
196
196
198
199
196
194
194
201
207
204
198
204
210
207
205
205
206
201
191
189
188
188
194
201
199
198
202
202
196
191
192
197
204
205
195
192
197
203
207
202
201
207
212
205
188
186
207
222
219
203
194
196
202
202
193
187
195
203
204
199
203
214
215
204
197
199
202
203
202
195
185
180
186
194
198
200
201
199
196
197
200
201
202
199
194
197
210
220
214
200
195
203
208
201
187
189
208
222
216
200
194
199
205
202
190
189
202
210
200
193
202
212
206
192
190
196
200
207
211
203
189
180
181
189
201
206
203
193
193
202
208
202
196
194
194
200
211
217
211
201
195
196
196
192
190
200
214
216
205
195
197
201
204
199
193
196
211
214
199
193
201
202
191
184
192
199
199
202
207
203
194
188
186
191
206
218
212
199
195
204
209
201
193
193
202
199
202
202
202
202
200
194
187
185
196
211
219
208
190
188
201
204
199
197
198
205
211
210
201
200
198
189
182
186
198
204
198
197
197
197
199
199
195
196
211
224
221
208
204
204
204
199
195
198
208
197
195
192
195
204
207
198
186
184
198
215
221
207
186
187
202
205
198
199
205
207
205
201
203
203
194
182
183
192
200
200
198
195
193
193
200
202
199
200
208
215
214
211
208
201
198
197
198
199
204
197
193
189
193
202
210
205
194
191
199
212
217
206
190
190
201
205
202
203
210
208
198
195
201
202
194
189
195
199
195
196
203
204
196
195
200
199
195
197
201
201
199
203
202
196
193
197
196
193
192
201
193
192
193
198
203
205
201
199
202
207
208
202
196
195
199
202
206
208
209
203
195
194
202
201
199
201
207
201
190
194
209
210
199
198
200
193
187
191
198
195
190
192
193
189
191
196
195
188
186
203
192
193
193
195
199
202
204
205
206
203
200
198
199
201
199
199
203
208
204
195
189
194
203
204
205
208
210
203
194
197
207
206
198
196
201
195
187
189
198
200
192
186
185
186
191
196
195
190
190
200
194
195
194
194
196
200
203
208
208
202
195
196
201
203
199
196
199
205
199
184
181
191
205
210
207
201
202
202
202
201
200
198
196
198
203
202
195
194
203
208
198
185
183
185
193
194
194
194
196
195
203
203
195
191
195
198
201
206
206
201
199
201
203
202
198
193
195
201
194
181
177
188
203
210
203
190
189
200
207
202
194
196
201
202
203
204
204
200
205
208
200
189
187
192
194
193
192
195
197
195
210
207
195
191
194
197
198
200
201
199
206
213
209
202
198
194
193
197
196
189
184
187
197
204
199
189
188
197
202
198
192
200
209
205
201
202
203
202
203
204
201
196
195
197
196
193
191
191
193
195
208
204
197
196
196
193
192
193
193
194
209
219
211
202
201
198
192
192
199
203
198
191
193
198
201
203
202
197
194
191
192
200
207
205
199
197
197
199
200
202
203
201
200
199
198
196
193
193
194
203
197
201
200
194
202
216
214
190
173
181
203
213
208
200
199
204
198
192
197
204
200
202
212
217
212
198
186
185
199
200
187
185
199
209
201
192
196
195
187
191
208
211
203
203
204
203
203
205
204
207
209
210
203
195
201
212
208
192
179
181
189
196
198
201
202
201
192
183
188
197
198
205
214
214
205
197
191
194
203
205
197
192
200
206
200
191
191
191
189
202
222
220
208
205
212
211
202
199
197
210
221
219
209
207
210
209
202
200
199
194
188
190
201
204
201
197
193
186
186
192
199
207
213
210
202
198
199
203
208
208
205
202
202
204
203
199
195
191
193
208
224
216
200
205
218
216
198
188
191
207
221
216
209
214
219
212
201
204
213
208
194
196
211
211
198
193
198
197
191
191
196
204
209
207
203
201
202
208
209
208
206
204
205
207
209
208
205
196
195
206
214
201
188
194
211
211
194
184
191
201
213
207
197
204
217
215
203
205
211
208
195
198
210
207
192
191
206
208
200
192
191
195
199
200
201
203
204
206
207
206
205
204
204
206
208
209
208
204
198
201
204
197
185
185
195
197
191
191
197
202
208
201
186
187
201
210
207
203
205
202
193
193
201
198
188
195
214
218
207
194
189
190
190
191
198
204
205
201
201
204
207
205
200
198
196
198
205
208
206
203
206
205
196
185
182
187
195
201
202
205
208
201
187
180
185
199
206
206
205
201
192
189
192
188
184
199
221
224
212
200
196
195
189
188
196
205
204
194
193
207
216
210
195
183
180
184
196
207
207
209
214
216
207
189
180
188
203
208
204
211
207
205
200
190
186
190
201
208
210
206
197
194
193
187
185
203
221
221
209
206
206
207
197
192
198
204
198
185
190
208
221
214
193
177
175
182
195
201
203
210
217
219
208
192
185
195
209
215
208
209
206
207
211
207
196
194
200
207
210
209
205
201
198
190
190
203
213
211
201
202
209
212
203
198
201
202
193
183
189
206
218
212
196
183
183
193
200
200
200
206
212
208
199
194
192
195
208
218
215
203
203
207
213
211
204
204
205
203
203
205
206
204
199
196
197
203
205
201
195
197
204
207
203
199
200
197
192
189
192
204
212
211
201
193
195
202
205
202
201
201
199
194
193
198
198
193
200
213
214
201
205
212
209
199
200
208
208
199
194
199
204
201
200
201
203
204
203
199
197
197
201
205
202
196
195
197
199
200
202
208
212
210
200
198
200
201
202
204
205
200
190
187
193
203
203
195
191
196
198
204
210
212
200
188
192
202
201
191
189
197
200
197
199
204
205
202
200
204
204
202
200
207
207
199
194
200
211
212
212
214
216
208
196
197
201
197
197
203
205
197
187
186
193
199
205
203
191
179
176
207
215
209
195
186
192
193
187
183
191
198
197
194
197
204
203
193
192
203
208
203
200
208
214
206
196
204
218
220
219
219
216
202
190
197
202
198
199
204
199
189
189
195
193
186
196
211
203
179
167
212
216
205
193
192
198
194
182
183
195
201
194
188
192
200
195
184
181
192
204
202
199
203
210
207
200
204
217
224
224
218
205
192
191
201
203
201
204
203
189
180
194
208
195
173
181
210
218
199
182
216
219
208
199
201
205
199
191
191
201
200
192
187
191
196
194
186
180
184
194
201
201
201
200
198
199
201
210
220
224
212
195
188
196
205
203
201
202
197
180
176
198
216
202
175
177
202
221
219
208
217
219
213
208
205
204
202
202
201
200
197
195
196
199
199
198
196
191
183
184
197
207
205
194
194
200
202
203
210
218
210
195
193
203
207
203
197
194
186
176
180
198
208
202
193
188
195
208
220
220
213
214
214
212
204
202
203
206
200
195
198
204
209
210
209
206
206
204
193
185
193
208
208
197
195
203
205
199
199
207
210
203
201
207
209
204
194
184
178
178
187
194
192
199
212
207
188
188
203
214
205
206
208
203
198
200
207
206
193
188
200
210
213
214
213
209
206
205
202
193
190
197
203
201
200
206
208
200
194
199
206
205
204
209
212
208
194
182
179
186
195
196
188
197
216
212
188
179
188
199
195
197
199
191
189
203
219
212
193
190
204
211
206
207
213
205
195
198
209
204
189
185
194
197
201
204
206
204
199
199
199
198
199
210
217
211
198
190
191
196
203
204
198
199
210
207
192
188
193
193
188
195
198
192
192
210
230
226
207
203
208
206
199
202
209
200
189
194
211
210
192
183
189
197
202
201
201
205
207
206
196
187
194
209
216
210
202
201
202
203
207
210
209
208
206
203
199
201
202
193
184
191
202
204
206
215
230
232
221
212
206
202
200
204
205
197
189
195
206
204
195
195
198
202
208
207
201
198
206
209
198
186
193
209
215
209
207
207
207
205
204
206
208
208
206
200
202
207
201
189
183
186
199
211
216
216
219
224
221
210
202
203
207
209
201
194
197
202
199
193
198
212
214
208
212
214
201
189
194
203
200
192
195
208
213
210
209
209
209
206
198
193
197
200
202
201
200
199
189
181
187
185
189
200
209
212
212
213
207
199
199
207
214
211
195
190
201
209
199
190
203
224
223
206
205
212
201
187
187
196
198
194
197
208
209
208
207
209
209
206
197
189
187
188
194
199
198
188
176
176
197
195
184
178
189
207
215
208
194
192
201
209
215
208
193
186
198
210
205
197
206
223
219
198
193
198
197
191
191
193
195
194
202
208
205
198
198
208
210
206
199
193
186
183
187
199
200
190
181
184
209
210
190
168
174
206
224
210
191
194
205
208
208
205
195
184
190
205
210
206
203
210
210
198
189
189
193
197
199
198
194
196
205
208
197
187
193
206
210
205
200
196
190
185
188
201
208
203
201
200
210
217
204
176
177
210
225
206
191
200
209
203
200
204
201
187
185
200
211
208
201
200
205
204
198
191
193
200
205
203
200
203
207
205
194
186
194
206
208
202
196
194
193
193
193
200
208
213
215
213
200
212
211
194
194
217
220
200
194
206
210
198
195
207
207
192
190
200
205
202
197
197
205
209
206
197
195
198
201
205
207
208
207
200
196
199
202
203
202
198
194
191
200
205
200
193
199
215
222
213
186
199
208
205
210
222
216
198
198
210
210
200
200
209
208
197
197
205
199
194
198
204
202
200
200
201
197
195
198
205
211
210
201
196
204
212
206
197
195
197
196
195
205
213
200
182
188
213
221
207
185
195
200
204
214
220
212
201
203
210
209
204
209
214
205
196
202
206
194
189
199
207
198
186
188
197
197
192
195
202
209
206
196
195
212
219
203
190
193
202
201
201
209
214
198
180
186
209
215
202
199
198
191
193
206
212
208
204
207
206
204
204
213
213
201
191
198
203
194
187
197
206
195
178
179
191
193
193
196
198
200
200
196
199
214
218
202
189
195
203
203
201
207
209
198
186
189
204
208
201
211
201
184
182
194
201
203
203
202
198
194
198
209
210
198
188
192
200
196
189
193
203
200
187
184
190
190
192
194
196
197
198
198
201
213
217
207
198
198
199
195
195
204
210
202
193
193
198
202
201
209
200
185
181
188
197
197
196
194
194
193
193
199
201
197
189
190
203
204
195
195
204
207
201
195
195
193
193
196
196
198
200
199
199
207
216
214
205
198
192
186
190
207
216
208
196
195
197
198
201
199
198
197
193
194
201
199
192
190
199
202
193
188
196
199
193
195
207
213
205
199
204
206
205
204
204
199
197
199
197
196
199
196
195
201
211
213
206
197
190
185
193
212
223
214
202
199
201
199
196
192
202
210
206
205
207
203
193
194
207
213
199
187
193
199
195
197
208
216
211
203
199
196
197
206
212
206
200
199
196
191
189
189
192
195
199
203
201
198
196
194
196
209
221
218
209
206
204
200
192
197
208
214
212
212
210
206
200
200
211
215
202
191
191
198
197
197
204
210
211
203
191
181
185
202
214
208
199
196
195
188
185
187
192
194
193
195
201
206
207
201
196
201
211
215
210
205
204
201
193
208
207
206
208
210
208
202
200
203
210
210
202
195
194
200
202
199
197
203
209
203
186
177
185
202
208
205
199
199
198
193
191
192
194
193
191
195
205
214
212
203
195
196
204
208
204
199
201
205
203
215
201
192
197
206
206
200
197
203
207
205
202
200
199
204
206
201
195
200
208
200
183
181
194
203
200
199
203
206
203
201
200
202
198
193
191
197
207
212
209
202
197
197
201
200
195
193
200
213
212
211
196
189
195
206
206
197
195
203
209
208
204
204
205
209
209
203
200
203
206
195
185
191
203
204
195
196
206
210
204
200
204
206
202
198
195
193
194
198
202
200
199
199
198
195
193
195
203
214
214
203
196
197
201
206
207
200
195
204
211
209
203
204
206
208
207
205
205
205
201
194
193
202
207
201
194
197
205
205
197
194
199
207
208
205
196
182
176
183
196
201
196
195
195
198
200
202
203
205
206
203
203
203
203
204
204
202
201
207
209
201
200
204
205
203
202
204
204
199
195
199
206
207
203
197
197
201
199
195
191
190
194
205
215
213
196
176
168
179
197
201
191
186
192
204
211
206
198
193
199
205
204
202
199
200
202
203
203
205
201
195
198
205
204
197
196
199
195
188
192
206
213
208
200
200
203
202
194
191
191
192
195
204
214
210
195
181
179
192
206
207
195
185
190
204
213
205
191
186
197
202
201
196
194
198
199
201
200
200
197
194
201
209
206
198
195
194
188
188
196
207
207
203
205
213
212
198
189
189
193
195
196
205
209
203
193
190
197
205
210
210
203
194
192
199
205
202
191
188
196
197
199
195
192
197
202
202
196
193
193
196
205
211
207
203
196
190
189
195
204
203
194
194
209
221
211
193
185
189
190
189
192
202
207
200
193
194
206
211
209
206
205
200
195
195
199
199
197
195
194
195
198
197
195
197
203
204
196
191
194
198
202
206
208
207
198
191
196
206
210
199
188
192
208
217
206
191
186
187
186
185
192
202
208
205
195
190
196
206
204
198
200
200
197
194
198
202
201
197
192
195
199
203
202
199
205
205
200
198
199
199
194
195
204
207
197
193
202
211
209
197
191
196
202
203
200
197
193
189
187
193
200
207
210
213
198
182
185
199
200
194
192
196
197
197
200
203
202
198
196
194
199
208
205
202
205
206
203
204
208
202
190
189
200
203
195
193
203
208
201
192
194
199
197
190
195
204
206
196
196
207
215
214
213
212
200
182
181
196
202
196
190
192
197
199
201
202
198
197
202
190
202
210
205
201
203
203
202
207
214
207
194
190
196
198
193
193
203
204
193
184
191
202
197
187
190
204
208
204
205
214
220
217
211
208
202
191
191
201
207
201
192
193
197
200
201
197
195
197
203
185
204
212
202
194
198
198
198
206
213
208
200
197
195
194
193
194
201
202
190
180
189
204
201
190
187
194
200
203
204
210
212
209
202
201
202
202
203
204
206
201
196
196
202
203
199
195
194
196
198
186
208
212
199
190
189
192
194
201
203
203
202
201
194
193
195
199
199
200
193
188
195
206
204
196
188
189
191
191
194
198
200
199
195
195
203
210
209
204
199
197
196
204
210
206
200
199
198
196
193
190
205
209
199
187
184
186
191
194
195
195
200
201
195
196
202
201
197
197
199
199
201
204
202
199
198
200
197
186
185
191
193
190
188
192
204
211
211
203
195
193
198
208
213
207
202
201
201
197
194
228
212
200
197
201
205
212
211
193
171
170
194
215
214
209
208
205
202
202
207
204
197
200
211
212
204
198
196
201
209
201
184
185
202
207
198
191
190
187
183
193
208
207
200
200
202
203
208
219
220
224
219
205
200
204
209
209
202
189
174
173
192
205
201
196
201
206
208
209
207
195
189
196
210
213
205
197
193
197
206
200
183
187
202
204
194
189
189
189
193
210
227
224
208
199
199
206
216
220
215
218
222
213
211
216
216
206
201
199
193
188
195
200
194
191
197
204
209
211
203
191
186
192
202
207
204
196
192
195
204
200
187
190
201
201
193
192
193
192
196
212
227
224
206
195
197
204
210
209
203
211
221
216
217
221
218
207
205
212
210
199
195
199
199
201
204
205
206
206
202
194
191
194
200
201
201
195
190
193
201
198
186
190
201
200
196
199
200
196
194
203
212
211
199
189
189
194
195
194
199
208
215
215
214
214
211
206
208
213
212
204
198
197
202
209
211
205
200
203
204
199
198
200
202
201
197
193
191
193
198
196
189
193
203
204
202
204
205
203
196
196
200
202
196
185
181
180
183
188
201
211
214
211
205
199
198
201
204
203
204
205
203
197
197
207
210
203
199
205
210
207
202
203
203
201
199
199
198
192
193
194
196
199
206
208
203
200
204
207
206
198
196
198
197
187
177
176
184
193
202
214
215
210
200
194
195
198
195
189
197
213
212
199
192
195
198
198
203
211
215
210
204
203
203
202
203
208
202
188
188
200
208
206
206
207
201
191
193
208
215
206
194
194
195
187
180
182
196
204
204
214
212
209
206
205
208
202
189
181
195
214
214
202
193
189
187
193
204
211
211
209
202
201
202
202
206
210
205
193
195
210
217
208
200
203
198
185
187
205
213
202
188
187
190
185
181
190
207
213
204
207
205
205
211
220
222
213
195
185
195
208
207
200
197
190
184
190
201
204
205
204
198
198
201
204
204
205
204
205
207
215
216
206
198
200
199
189
190
203
205
193
183
185
188
182
178
187
205
214
209
201
198
200
206
217
224
224
210
197
195
199
199
198
200
196
188
189
196
198
201
202
197
196
202
206
199
196
203
214
215
212
209
200
198
203
204
196
194
199
199
189
186
192
195
187
175
177
192
209
213
202
199
198
195
200
213
223
218
203
196
198
197
197
198
198
193
191
193
198
204
204
197
197
204
203
195
191
201
213
209
204
203
201
201
208
209
198
192
197
200
197
196
199
204
197
183
174
183
197
205
205
206
198
187
189
203
215
210
199
199
203
201
196
196
199
197
191
194
201
208
203
198
200
207
204
194
195
201
202
198
200
204
203
201
209
210
195
186
193
205
208
203
201
205
204
191
183
182
182
183
207
211
200
190
194
204
204
192
188
200
210
203
192
191
199
198
192
194
202
205
198
194
202
208
201
194
197
198
196
194
201
207
203
199
205
208
196
187
194
205
208
203
200
197
195
192
195
193
180
167
205
209
202
198
206
210
199
183
183
202
213
200
184
185
196
197
191
192
196
196
190
192
200
203
193
188
193
197
199
199
204
204
200
199
202
204
201
197
198
201
203
205
203
191
179
182
199
208
192
171
203
209
201
199
206
209
201
189
189
202
208
195
184
187
195
197
196
194
190
187
188
196
203
198
186
182
188
197
203
206
204
197
196
200
202
204
203
202
198
194
197
203
205
193
176
179
198
216
210
194
202
206
198
192
195
202
203
201
199
200
201
200
198
197
197
197
200
199
188
183
191
206
209
199
187
185
189
194
199
206
206
197
194
201
207
204
202
198
193
190
191
197
201
200
196
193
198
209
214
210
200
201
193
183
183
193
205
205
200
196
200
209
214
210
200
194
202
203
193
185
194
209
212
201
194
197
197
192
189
198
206
201
194
199
206
206
196
191
189
188
188
187
192
204
216
213
199
193
202
211
196
195
185
176
179
193
205
204
194
191
200
212
217
213
200
191
194
200
198
192
195
205
207
202
200
204
205
195
185
190
200
202
196
198
205
206
195
189
189
190
191
188
190
203
220
217
197
184
189
200
194
188
180
178
181
195
208
207
195
193
203
208
206
205
201
192
188
196
205
204
200
200
200
200
202
204
206
202
195
191
193
194
197
201
205
204
198
194
192
192
197
203
200
200
205
206
195
188
188
193
197
187
185
185
189
196
209
214
207
204
203
199
194
200
204
198
189
196
212
214
205
203
204
205
204
201
201
205
206
197
186
186
197
205
202
200
202
202
194
192
204
216
210
197
196
197
197
195
191
188
203
192
191
198
199
196
204
218
219
209
196
185
189
202
211
208
200
202
209
210
209
211
217
218
212
200
192
198
205
199
184
184
198
205
197
196
202
202
193
193
204
214
209
199
196
200
203
198
190
187
207
194
195
209
212
197
195
210
218
204
182
177
192
208
215
213
211
206
199
196
203
218
226
225
217
202
187
186
194
192
188
190
201
203
196
197
202
201
194
195
201
201
199
198
202
209
209
196
184
183
207
193
192
209
215
200
190
201
207
193
175
180
200
214
212
212
212
207
192
188
201
218
221
215
211
204
190
183
185
186
188
198
205
204
201
202
204
199
194
199
202
196
194
196
205
213
211
195
180
182
209
196
192
201
206
201
195
199
198
189
182
190
208
214
208
205
208
207
199
195
203
209
205
198
200
202
196
191
188
186
188
199
209
209
207
207
206
198
194
200
206
200
196
196
202
211
212
203
192
190
211
203
196
194
195
200
207
207
201
193
192
200
210
211
205
199
202
208
212
211
205
198
192
190
197
201
202
201
196
189
189
200
211
210
206
205
206
198
191
199
206
204
199
198
199
209
215
216
212
201
209
207
205
194
188
198
214
215
204
196
198
201
202
204
202
196
198
211
222
218
202
192
194
199
202
202
202
203
200
193
193
203
211
205
195
198
203
197
189
195
202
202
201
202
204
208
213
221
222
209
200
203
208
200
193
201
210
208
199
196
194
193
193
196
199
193
197
208
217
209
197
195
205
212
206
198
196
199
197
195
202
208
208
198
191
195
198
195
191
195
198
199
203
210
210
203
201
213
220
208
191
195
200
202
203
204
202
195
190
192
191
188
187
193
194
193
197
202
202
196
195
200
210
210
199
190
191
195
196
201
208
211
204
194
192
195
194
189
195
203
206
203
207
215
209
193
186
202
211
203
192
192
194
201
208
207
197
187
185
189
193
193
193
194
195
196
196
196
189
190
197
201
198
194
188
187
191
197
202
204
209
206
197
191
198
199
189
187
200
213
214
213
213
217
206
187
180
196
205
199
205
202
193
199
211
208
200
193
191
193
196
200
201
200
198
199
199
192
184
191
204
199
187
180
184
192
200
203
205
205
203
198
189
189
201
203
190
190
204
215
213
211
213
214
203
189
186
198
204
196
220
214
198
198
208
210
205
203
199
197
197
200
204
204
201
201
200
194
188
197
205
200
187
184
192
201
203
204
203
201
199
196
188
188
201
206
197
196
203
205
200
200
209
211
201
193
196
202
202
198
221
219
206
200
203
207
207
204
202
201
200
198
199
202
203
200
201
202
202
204
205
203
201
204
207
206
199
198
198
198
200
200
194
188
197
206
204
201
198
192
185
191
207
212
199
193
199
206
201
200
207
209
209
202
201
201
200
199
200
206
205
195
192
200
202
197
197
206
213
212
206
202
208
218
219
207
191
188
195
200
205
205
197
190
195
201
203
198
194
187
181
189
207
212
197
189
199
206
203
201
189
193
206
208
201
197
193
193
201
209
205
191
186
197
203
195
192
203
216
217
206
194
197
212
220
206
187
183
196
206
204
197
194
195
194
193
193
196
200
197
188
189
202
210
202
195
197
205
205
204
181
185
204
212
205
196
194
198
205
205
195
185
185
196
203
198
191
194
208
217
206
182
176
193
213
209
191
186
198
206
196
186
190
199
196
183
182
197
212
209
196
187
196
210
212
204
198
201
208
209
191
187
201
212
208
200
200
206
209
201
187
182
187
196
204
205
197
191
200
213
206
181
169
184
208
211
200
193
198
200
189
184
193
203
195
180
183
202
217
215
199
188
193
209
218
211
198
197
207
215
206
196
197
206
208
206
205
206
207
202
192
190
192
195
204
209
203
196
200
209
204
187
181
193
207
206
199
198
200
196
187
188
200
204
194
185
189
200
208
209
204
199
200
208
212
209
197
197
207
214
209
200
194
196
205
211
206
198
200
208
209
203
196
195
202
206
205
204
206
205
197
191
197
207
206
199
195
201
204
195
188
194
201
200
195
195
196
193
192
199
208
211
209
206
202
201
200
201
206
209
205
197
189
189
202
213
207
193
196
210
215
204
192
192
199
201
205
208
207
201
193
192
201
208
203
193
191
200
205
196
189
191
195
195
197
202
195
187
184
195
207
210
208
201
195
198
203
204
202
200
201
196
185
185
199
212
208
200
201
205
203
193
187
190
195
199
203
204
198
194
195
194
196
200
199
195
193
197
202
196
189
188
192
195
200
199
191
185
188
192
194
195
199
199
193
197
204
203
194
192
202
196
187
187
198
209
211
207
203
195
184
181
187
192
194
195
199
193
184
190
200
195
187
190
201
204
199
198
201
199
193
194
198
200
201
195
188
191
196
195
186
184
190
192
193
196
200
195
187
188
199
199
193
193
198
206
210
205
197
186
178
181
194
200
200
196
193
184
181
193
202
193
183
192
209
214
203
197
199
199
197
200
203
202
200
193
190
197
203
196
189
190
191
189
189
194
195
191
187
188
194
198
200
197
198
204
206
197
188
183
184
188
199
210
210
198
187
184
189
198
201
190
186
199
218
219
206
194
192
193
195
196
197
201
200
195
193
200
203
199
200
204
200
189
188
194
194
193
192
190
190
201
205
198
195
200
203
193
183
185
189
191
198
213
218
201
187
191
201
203
197
192
194
203
214
216
205
192
185
189
191
187
186
197
206
200
193
195
200
198
203
211
205
195
192
197
200
201
201
195
191
204
207
195
189
199
204
193
185
191
196
188
190
209
217
202
190
198
206
201
196
199
203
200
201
209
209
196
187
191
197
192
187
196
208
201
189
190
194
196
197
203
203
200
199
200
203
206
206
203
193
205
206
194
189
201
207
196
188
194
199
190
188
201
207
196
192
201
206
198
195
206
209
195
190
201
213
207
198
202
212
210
201
199
201
198
188
188
195
194
188
190
196
198
199
199
200
203
206
209
194
203
203
191
191
201
206
198
192
197
201
195
190
193
194
193
196
202
198
192
196
209
209
192
184
194
209
212
207
208
217
220
210
199
197
196
192
192
197
196
188
182
188
196
198
194
193
196
204
209
196
200
198
192
191
197
200
195
193
196
201
200
192
186
187
194
201
201
194
190
198
208
206
195
187
190
196
201
204
206
209
211
203
192
192
199
199
195
196
199
194
185
186
197
199
194
192
195
201
203
200
199
196
192
190
191
194
197
197
196
197
196
190
182
186
201
209
202
193
192
202
211
209
201
194
190
186
187
192
197
199
195
188
183
192
205
204
194
192
199
198
191
193
200
200
199
199
200
200
197
203
199
198
195
187
186
191
198
200
197
195
192
186
185
193
205
209
203
196
197
201
208
207
204
200
196
189
183
184
192
196
192
183
182
193
204
204
196
194
196
196
193
198
200
200
200
205
205
199
194
216
203
198
207
212
205
198
202
206
198
191
200
213
215
212
209
202
203
208
204
194
192
199
201
196
194
198
201
202
202
191
179
183
192
195
197
205
207
196
186
193
206
207
199
200
207
208
207
207
212
208
198
195
205
212
206
194
195
199
195
193
210
220
209
198
202
206
211
212
202
190
186
194
202
205
204
203
199
195
195
184
175
185
198
196
197
207
214
204
195
201
213
215
205
202
205
210
215
214
212
201
195
194
205
213
204
195
200
205
196
193
212
221
203
193
201
208
207
204
197
190
189
194
198
201
201
200
193
192
190
182
176
188
201
198
194
203
210
207
200
202
209
214
212
203
201
204
212
211
209
199
196
197
209
212
200
196
210
216
200
187
203
215
204
202
214
212
199
195
196
197
198
199
198
194
189
188
189
191
192
187
180
190
201
197
193
199
204
202
200
197
201
211
214
208
197
194
196
200
205
201
198
201
211
210
195
196
213
219
203
189
198
206
202
212
226
214
191
190
199
204
206
208
206
195
180
180
187
194
198
192
185
192
203
202
197
197
200
200
199
198
199
208
213
210
197
185
183
191
202
203
202
204
210
205
197
198
206
211
205
202
202
202
197
212
225
211
191
191
205
208
207
209
212
201
187
186
195
197
198
192
190
196
204
207
203
198
198
203
207
205
200
200
209
209
201
187
185
191
201
204
205
207
204
203
202
201
196
198
208
216
213
200
195
205
213
205
193
195
204
206
202
207
212
209
198
197
199
198
195
194
193
195
202
208
206
196
196
208
218
211
195
191
201
210
205
194
194
198
199
201
203
204
203
208
215
206
190
189
206
216
210
197
197
201
199
198
195
196
197
197
197
198
210
211
203
201
203
207
204
198
192
190
194
203
203
195
197
212
221
208
187
184
195
203
203
200
200
201
196
196
200
201
202
211
220
210
190
187
200
204
195
191
199
202
195
194
194
193
194
195
191
195
210
214
201
194
204
218
216
202
190
186
189
194
195
191
199
211
213
202
188
187
191
192
193
197
199
200
196
200
200
197
197
205
214
210
197
192
197
195
189
191
200
201
195
193
190
190
198
199
190
190
210
215
197
184
200
223
222
201
186
183
188
194
194
194
199
205
203
201
200
198
191
184
184
189
193
196
198
213
210
197
190
195
205
207
204
199
199
198
197
197
196
195
193
191
188
191
207
210
195
189
203
209
196
188
198
212
212
197
187
187
194
200
199
195
196
197
197
205
213
209
198
187
187
190
192
193
196
225
217
200
190
195
203
205
204
204
207
210
210
201
191
189
190
192
191
198
209
213
199
189
193
199
198
196
195
196
196
195
194
194
196
204
203
194
187
187
196
210
216
210
203
202
201
197
192
186
188
226
216
202
201
209
208
201
199
202
212
217
211
199
187
186
192
198
199
201
204
204
199
194
190
190
196
199
193
187
189
200
201
199
197
200
202
195
186
183
195
209
211
203
203
213
212
201
193
185
183
214
204
198
213
223
212
195
191
201
213
214
201
190
185
188
195
202
205
201
191
190
199
204
196
189
188
191
192
190
192
200
204
201
196
195
201
201
192
186
197
208
205
197
198
209
210
202
194
189
187
201
189
189
208
221
209
192
190
201
209
206
193
186
187
191
196
205
207
198
187
189
202
212
207
194
184
184
190
196
198
199
199
200
199
199
204
207
199
191
195
205
203
195
191
198
205
203
199
198
197
194
183
182
195
205
202
193
194
201
205
203
198
196
195
193
196
205
205
196
190
199
208
213
209
197
186
183
187
194
198
198
196
196
200
205
210
208
202
196
194
199
200
196
192
197
209
210
203
201
203
191
188
182
185
194
196
195
195
202
207
207
207
208
200
190
190
199
201
194
198
208
211
206
201
196
192
190
189
189
195
200
197
190
192
203
207
205
204
203
195
189
193
195
196
203
215
217
205
199
201
193
193
190
189
193
196
195
194
201
206
209
211
211
201
185
181
191
196
196
201
210
207
197
191
191
194
197
195
188
193
201
201
190
183
188
196
201
210
210
197
186
190
196
201
206
216
214
201
193
198
197
197
197
198
197
195
194
196
203
207
207
208
206
198
185
178
185
195
202
205
208
202
194
192
192
196
203
202
198
195
200
203
193
180
178
187
201
212
211
198
190
195
198
198
202
207
204
194
194
199
208
202
201
203
198
188
192
204
210
207
203
202
202
201
194
187
188
197
207
210
207
204
204
204
205
202
202
205
204
196
194
201
199
184
176
184
201
210
204
194
197
200
195
192
196
199
195
189
195
202
220
207
201
201
196
184
189
208
216
205
192
190
199
207
205
200
199
203
206
207
206
208
214
220
217
205
197
198
200
192
188
194
197
188
179
185
197
201
196
195
200
200
194
191
197
202
196
189
195
205
228
209
198
203
202
186
184
204
216
204
182
179
196
212
214
210
208
206
199
196
200
208
217
223
220
203
191
191
193
187
185
191
194
187
181
184
194
195
194
197
200
197
193
195
202
207
203
193
193
205
224
206
196
205
208
192
179
192
209
203
179
176
198
218
218
211
209
204
192
189
198
204
210
213
210
197
188
191
192
186
185
193
196
187
186
191
196
196
196
201
203
201
200
201
203
209
208
199
196
204
217
203
198
208
213
196
179
186
206
205
188
185
205
222
218
206
205
205
197
194
198
199
198
200
198
193
192
199
199
190
187
197
201
196
193
200
202
198
194
202
208
208
207
206
202
205
208
205
202
205
210
201
200
209
210
196
185
195
210
212
199
196
211
224
217
202
201
207
207
205
203
196
193
196
198
197
198
204
206
193
189
199
208
203
197
203
205
195
187
197
211
212
210
205
201
203
208
210
208
204
208
204
206
209
205
194
194
204
215
213
203
198
207
217
215
203
200
209
216
213
203
199
201
204
204
202
202
206
205
195
191
201
209
204
195
196
198
191
183
193
206
208
207
207
206
206
208
211
210
202
206
207
207
209
204
194
195
204
212
212
202
194
195
205
207
201
198
205
215
210
199
201
212
214
205
198
199
202
198
194
196
204
207
202
191
188
187
186
188
197
203
203
203
209
212
208
205
208
207
199
204
204
204
203
203
193
189
193
203
209
202
191
188
195
202
201
195
197
204
203
197
200
212
212
199
191
194
197
196
198
205
208
205
199
192
186
183
189
199
206
206
202
203
209
212
206
199
201
202
198
202
198
195
198
201
195
186
186
195
206
207
197
191
195
204
205
196
190
192
198
198
196
198
199
194
191
194
197
198
204
209
206
199
198
196
192
186
196
209
213
209
204
205
208
207
200
195
198
201
198
201
197
194
199
206
201
194
193
198
206
208
205
200
202
212
215
205
187
185
198
204
192
182
187
196
201
203
202
201
203
203
198
195
196
199
197
192
201
212
211
207
207
206
205
202
199
198
201
202
199
202
203
201
205
211
210
209
205
204
203
202
202
202
207
218
223
211
189
184
199
209
196
182
187
203
212
210
203
200
196
193
192
194
195
196
195
196
202
203
200
201
207
205
201
198
200
203
204
200
197
204
212
212
211
212
214
214
207
202
200
197
198
201
210
219
219
209
194
191
200
209
202
195
197
208
208
205
200
197
195
194
196
198
194
188
192
198
198
192
190
198
206
203
197
193
197
205
207
202
199
203
208
209
208
208
208
204
198
195
196
195
195
203
216
219
208
198
197
199
206
206
205
205
206
206
194
187
189
197
203
204
205
203
193
184
188
196
194
186
190
201
205
201
193
188
191
201
207
205
202
195
192
198
203
201
197
192
191
194
198
195
194
204
220
219
200
189
193
205
208
204
199
202
205
198
182
173
181
199
212
213
206
201
193
185
186
193
192
192
199
204
202
196
194
191
190
196
206
210
209
189
176
189
203
202
192
188
195
203
201
190
188
203
220
220
202
189
190
201
208
204
194
192
196
192
180
173
182
199
209
206
198
195
194
187
186
186
190
195
203
204
196
194
198
201
197
196
203
210
210
189
175
190
208
206
194
193
205
210
201
188
187
201
214
215
207
197
193
197
202
204
200
195
193
190
187
186
191
198
197
194
193
197
197
191
186
185
187
191
198
201
197
197
206
211
207
197
197
204
204
194
188
198
209
209
202
201
206
207
199
193
197
204
205
204
202
201
201
198
197
199
207
209
201
191
190
194
199
199
190
187
195
201
199
192
191
188
183
182
192
206
209
206
208
210
209
199
194
193
194
196
198
199
202
204
206
204
199
196
198
206
211
209
199
189
189
198
208
205
190
186
203
217
210
195
189
195
205
205
195
192
198
200
192
189
197
198
188
181
194
216
224
215
203
201
201
198
195
189
187
194
198
193
190
195
203
204
196
189
195
207
214
206
192
181
181
197
210
205
185
174
187
206
208
200
192
195
205
211
205
199
197
190
182
184
198
203
197
193
203
218
222
213
199
190
191
197
200
192
183
195
194
187
183
191
201
203
201
193
192
197
199
196
185
179
186
202
210
197
180
172
175
185
197
203
200
197
202
209
207
201
196
185
175
181
195
200
201
203
205
203
202
202
194
183
184
198
209
200
183
198
195
188
188
193
199
204
205
199
188
185
189
189
182
181
194
208
203
187
182
183
176
170
183
203
208
202
200
204
203
202
201
189
178
183
192
193
197
201
199
188
183
189
190
182
183
198
211
205
186
200
198
196
197
199
199
200
201
194
187
187
194
195
188
188
199
206
196
184
189
197
185
170
177
197
208
204
198
198
199
206
209
197
183
188
195
191
190
193
192
188
184
184
184
183
186
199
209
208
194
198
200
202
202
200
198
195
192
189
190
199
203
201
197
196
199
199
193
190
197
202
195
182
180
188
197
198
195
192
197
208
211
196
186
194
203
198
187
187
194
201
201
191
184
185
191
197
204
208
201
193
202
205
200
196
194
195
190
188
196
205
205
200
202
206
202
195
195
198
197
195
197
196
187
180
186
194
194
189
197
208
203
189
186
199
210
203
192
187
196
209
212
200
188
189
193
198
202
208
203
193
204
202
193
188
193
202
199
193
198
204
197
190
201
211
203
195
197
203
197
189
197
205
194
182
184
195
194
191
197
206
199
185
186
198
208
206
197
193
192
198
204
200
193
192
193
197
202
206
202
198
202
196
184
184
197
207
204
194
193
199
195
188
196
205
201
193
198
205
198
191
198
208
201
191
190
195
197
198
201
205
201
191
188
192
201
206
204
194
187
183
185
189
192
192
193
195
198
200
199
202
197
187
180
185
199
208
204
190
187
195
197
192
192
195
197
195
195
199
203
204
205
205
202
202
201
196
199
204
204
202
198
195
188
188
196
205
206
198
188
177
171
179
188
192
194
194
194
196
198
206
193
184
184
190
198
204
200
188
183
193
201
197
189
190
198
200
192
189
204
218
213
201
199
209
207
194
194
206
206
194
191
189
188
190
197
202
200
196
192
185
175
175
186
194
196
194
192
194
197
207
194
190
193
194
194
197
198
192
186
193
202
199
189
190
203
207
192
183
199
221
217
201
199
211
207
191
191
205
205
191
185
187
191
197
202
196
188
187
194
194
186
182
188
196
200
198
196
196
195
206
199
199
199
196
193
194
197
196
195
196
200
198
191
193
202
207
197
186
195
209
210
201
200
207
204
192
192
206
209
199
191
192
197
202
201
192
181
180
191
198
194
191
192
195
198
200
200
197
194
199
195
201
215
224
212
194
192
210
221
212
200
198
201
205
205
209
212
207
192
179
181
192
196
196
189
185
184
186
194
195
194
188
182
187
199
210
210
199
193
200
208
205
194
192
202
205
197
185
186
191
184
193
212
220
207
191
192
207
215
213
212
210
202
198
204
212
210
197
182
177
181
191
200
203
200
191
187
191
191
189
187
190
192
195
207
219
219
204
193
193
198
198
197
198
207
208
198
187
186
188
180
186
204
211
201
194
201
207
199
196
212
220
205
195
202
210
202
187
178
179
187
194
197
195
190
187
192
193
191
182
183
192
199
202
209
216
215
204
198
191
188
193
205
211
212
206
198
189
187
191
185
189
201
202
193
196
211
209
184
175
201
220
206
195
204
208
198
187
184
188
195
200
196
184
174
179
195
201
194
186
188
194
200
203
205
203
201
202
203
195
187
195
213
222
215
203
195
190
187
193
193
198
204
199
189
197
213
209
181
167
189
208
201
197
207
207
195
190
196
198
202
207
205
187
172
178
197
205
198
194
194
195
197
203
201
194
194
199
204
197
190
198
214
221
215
205
195
189
184
194
196
203
205
199
195
199
209
207
190
180
188
195
192
196
207
202
192
194
201
206
205
208
211
200
186
191
203
205
200
198
197
196
196
202
201
195
196
205
207
197
191
198
211
215
214
209
199
190
183
195
198
203
201
201
202
202
203
205
204
197
190
187
189
197
203
199
191
191
201
206
205
205
210
206
201
201
205
203
200
196
196
195
195
199
200
199
204
214
212
199
191
195
207
212
213
211
202
192
186
194
195
197
197
201
207
203
196
203
210
201
186
183
193
201
200
198
193
187
192
200
201
203
206
207
201
200
204
204
201
192
189
189
189
191
194
201
212
220
216
202
193
196
203
207
209
207
201
193
188
194
198
197
195
200
202
195
189
198
206
195
180
182
197
206
202
200
194
185
185
193
195
200
209
208
196
188
198
208
204
191
183
185
185
183
184
198
215
221
215
206
203
201
199
197
198
202
199
192
189
201
202
199
194
194
193
188
188
195
200
192
183
189
199
204
204
203
193
185
188
193
192
196
210
212
193
180
190
207
206
190
181
183
184
180
181
195
213
216
208
208
215
208
189
180
188
201
201
191
189
212
209
199
193
192
192
189
191
199
200
197
196
197
197
197
201
201
191
187
198
204
194
191
204
209
196
187
191
201
203
193
183
182
186
185
184
194
210
210
202
206
219
211
187
174
189
205
206
193
187
219
210
197
194
200
198
195
201
206
206
207
208
206
194
191
197
198
192
191
204
212
201
189
190
197
199
200
200
200
201
199
189
186
187
188
188
193
204
204
194
199
211
208
193
191
202
211
206
194
191
219
204
194
203
210
202
196
204
212
210
208
207
205
195
188
192
198
197
197
205
214
208
195
186
187
197
207
208
207
207
205
197
189
186
188
190
195
201
200
194
196
201
200
201
212
219
210
197
193
199
209
191
191
213
221
203
191
200
212
208
199
197
200
196
187
187
196
202
199
200
207
210
207
197
193
194
202
209
212
210
204
198
193
188
188
193
199
199
196
194
197
196
191
198
219
225
208
191
193
206
198
183
189
216
225
202
185
194
207
203
193
190
196
194
187
186
194
202
199
198
202
208
213
214
207
195
193
203
210
204
193
193
197
197
199
202
202
198
190
192
200
196
185
183
203
219
209
192
196
209
198
184
187
210
223
206
188
191
202
202
193
190
194
192
188
188
195
197
196
200
203
204
209
216
210
195
187
196
200
191
182
188
200
208
211
208
201
195
191
190
197
199
188
177
186
208
213
202
196
202
201
192
192
208
221
212
193
191
206
208
197
192
192
190
187
188
192
193
195
204
208
200
196
202
199
188
188
196
195
182
177
189
201
209
211
205
197
199
199
191
189
196
196
186
181
200
216
208
195
193
201
202
202
211
221
213
195
192
207
211
199
191
192
191
187
185
188
193
196
203
204
192
186
188
185
183
191
202
196
180
181
196
204
200
196
191
192
205
210
196
186
193
203
200
191
199
209
204
195
193
199
208
211
214
214
202
191
193
206
207
198
194
197
196
187
179
184
194
201
201
195
185
185
191
188
186
197
206
199
185
188
202
203
191
189
191
195
208
213
200
188
188
199
204
202
200
196
194
194
197
201
210
213
213
203
191
189
197
201
199
200
202
207
203
192
181
187
200
205
198
187
182
192
204
205
201
202
205
199
188
192
204
201
189
192
201
201
202
204
201
191
184
188
199
207
200
187
185
194
205
210
211
210
209
198
187
193
203
203
197
202
207
210
204
194
188
196
206
206
198
186
182
194
209
215
213
208
203
195
188
192
195
189
187
201
208
199
192
196
198
193
184
182
194
205
203
190
186
198
211
215
214
209
208
200
194
195
203
205
205
205
204
203
203
198
195
200
206
204
195
187
183
190
203
209
208
207
202
193
188
190
189
179
179
196
203
193
189
196
199
195
190
189
196
203
205
198
195
202
212
213
210
206
206
207
199
192
194
205
212
208
197
199
204
200
193
198
204
201
195
188
183
187
196
197
192
197
202
200
194
191
188
177
174
184
192
192
196
205
202
199
199
200
201
202
204
204
202
206
211
206
204
201
203
206
201
187
186
205
216
208
197
203
212
203
188
189
199
199
195
191
186
192
200
191
179
184
202
209
200
193
192
189
179
180
188
197
206
211
206
204
205
207
205
201
201
203
203
204
207
200
198
196
197
203
199
187
188
206
216
207
201
210
218
206
187
187
197
201
199
196
193
200
206
198
180
179
200
212
203
192
198
201
192
182
186
199
208
208
206
207
208
207
204
201
199
199
201
202
203
199
199
197
197
202
202
195
196
209
215
207
203
211
216
209
195
191
198
203
202
200
200
205
209
203
192
190
200
207
199
192
198
208
201
185
181
190
199
201
203
206
206
205
206
206
204
200
200
198
196
203
207
204
201
205
207
201
201
210
216
209
202
205
209
208
202
197
200
204
205
202
203
206
204
203
203
203
203
200
194
193
200
207
203
188
176
179
190
199
203
202
202
204
208
209
207
204
204
198
193
209
215
207
202
207
207
199
198
208
217
214
203
198
199
205
205
200
201
206
205
199
196
196
194
197
205
211
205
195
194
201
206
208
201
190
181
182
194
203
203
198
199
203
206
207
206
205
204
198
193
210
213
205
199
202
201
196
195
205
216
215
207
199
198
205
206
201
201
202
201
192
185
187
191
197
205
208
203
194
197
208
213
209
201
195
195
198
205
206
199
195
197
201
201
202
203
202
201
196
196
204
205
199
195
197
197
196
200
208
212
212
207
202
200
208
214
207
199
196
194
187
183
187
195
201
203
203
199
193
199
207
210
209
204
202
202
208
211
202
194
195
202
200
195
196
200
199
197
194
197
198
200
200
198
198
199
203
209
209
203
201
201
200
201
211
221
213
197
187
187
186
188
192
199
203
205
200
197
196
197
198
200
206
206
197
197
207
207
195
192
202
209
200
191
196
203
201
195
194
197
196
201
202
202
202
204
208
211
204
195
193
197
198
200
210
219
212
197
186
184
189
198
201
196
197
198
197
196
196
196
195
197
205
204
189
185
196
197
188
195
213
216
199
190
198
206
203
198
198
198
204
201
200
200
205
207
209
204
196
190
193
198
202
204
206
207
202
196
191
188
190
201
203
192
186
189
194
194
196
201
203
201
203
198
183
181
192
191
187
201
221
216
197
190
200
206
201
201
205
203
211
196
191
194
200
204
204
198
194
193
196
200
205
206
203
195
190
194
197
191
189
198
200
188
180
184
193
194
193
203
212
207
198
189
183
189
196
190
190
208
222
214
198
195
199
200
197
204
212
209
211
190
184
192
201
202
201
199
199
200
200
201
204
207
204
195
190
196
201
194
190
195
198
190
179
185
196
197
190
196
209
206
193
184
190
200
199
188
188
203
215
211
203
198
195
193
193
203
211
208
206
190
189
199
205
199
195
198
201
204
204
203
203
204
204
201
201
204
201
193
191
202
207
196
184
190
203
201
186
184
197
202
193
188
199
207
196
180
179
190
203
209
207
202
196
193
192
197
200
201
199
197
199
207
207
199
191
192
194
200
209
211
208
202
201
204
207
210
202
190
190
209
218
201
182
187
203
203
191
186
195
203
201
196
204
208
194
177
173
183
198
206
205
201
197
194
191
190
190
193
193
202
205
208
205
196
187
183
184
196
213
221
216
204
195
196
204
211
205
186
182
204
220
205
183
183
198
205
204
201
205
208
206
200
203
204
197
187
184
192
202
203
200
199
198
191
186
186
188
190
190
200
201
201
200
193
188
184
184
195
212
220
214
202
190
189
199
211
204
182
172
190
209
204
191
190
199
207
213
215
214
208
201
198
198
199
200
200
204
211
208
199
195
197
195
186
182
188
191
190
192
197
197
196
194
192
192
193
195
198
205
209
206
197
188
189
201
209
200
181
173
182
195
201
205
206
207
209
215
215
212
203
195
192
194
196
198
204
215
219
206
189
189
194
191
182
185
199
199
187
200
199
197
195
194
192
194
202
205
204
203
204
203
194
187
193
206
208
197
187
186
188
190
199
213
218
211
208
208
207
204
200
191
187
191
194
192
196
209
213
200
183
184
190
188
183
192
209
205
187
205
202
198
196
193
189
192
201
207
207
207
213
212
198
187
194
206
206
198
197
202
201
194
194
203
209
206
202
201
201
207
207
196
186
189
194
189
187
194
203
197
182
180
185
187
188
199
211
210
194
207
206
200
197
192
186
189
200
206
209
213
223
221
202
189
193
203
201
198
201
208
207
198
188
184
186
194
196
198
203
216
219
204
188
190
197
193
186
190
199
199
189
182
183
187
190
196
206
212
205
200
204
202
197
193
186
191
205
208
207
211
218
215
200
192
195
197
197
197
198
199
200
199
187
170
169
182
193
197
206
222
224
209
194
192
198
198
192
192
198
202
196
188
186
187
188
191
199
207
205
195
200
201
201
197
191
199
212
212
205
204
205
201
194
196
200
196
194
199
194
185
190
201
195
176
168
180
192
194
203
215
216
208
199
193
197
200
199
194
194
196
196
193
191
187
186
189
196
199
195
193
195
196
202
202
198
205
212
204
195
195
198
193
191
197
200
192
194
205
202
187
187
203
207
192
180
181
189
193
198
202
199
199
197
195
196
202
202
195
188
187
191
193
193
190
191
195
195
189
186
194
188
191
200
206
204
205
205
193
187
193
198
194
193
199
199
188
188
206
215
204
197
203
210
207
193
186
188
191
192
190
187
190
193
193
196
202
206
198
188
183
185
191
194
196
203
204
196
184
185
195
188
191
203
207
204
201
198
188
184
195
205
201
197
200
199
188
183
196
218
221
209
200
205
211
203
190
189
196
195
184
182
189
193
195
195
201
206
203
194
187
186
190
194
198
206
205
196
187
192
199
195
203
210
209
199
196
194
191
191
200
207
205
199
199
199
192
182
186
209
222
213
200
200
206
201
191
194
203
198
186
188
198
204
201
195
195
201
200
197
193
194
194
195
196
200
198
195
192
195
199
207
213
213
207
197
194
194
195
198
205
206
204
197
194
198
196
189
185
196
207
205
200
200
201
195
192
202
210
202
193
197
210
213
205
194
189
191
194
196
198
203
201
195
190
190
192
194
194
195
201
208
214
215
215
208
194
190
206
224
219
194
178
183
199
209
218
218
208
196
191
189
191
199
208
207
196
186
187
197
205
206
197
192
194
197
196
196
196
198
201
204
194
180
175
184
192
188
178
174
196
196
205
212
216
207
195
192
205
222
217
199
186
189
200
211
216
209
193
184
183
185
191
200
206
203
191
186
192
200
203
201
191
189
198
206
204
196
192
192
193
192
183
177
180
188
190
184
175
173
193
190
198
207
209
204
200
199
201
202
201
203
201
197
196
202
208
205
190
181
181
188
194
197
194
187
184
192
198
197
194
192
187
189
202
214
207
193
190
195
195
185
175
183
196
200
192
185
182
179
192
195
202
204
201
200
202
206
194
180
181
199
212
202
185
188
202
206
196
186
186
194
200
194
182
175
182
196
201
193
191
191
186
186
204
214
202
187
191
201
200
184
177
191
209
210
199
193
191
182
191
203
212
208
198
193
201
203
189
169
172
195
208
196
181
185
200
207
200
192
194
200
206
201
187
180
187
198
197
191
195
196
188
187
204
211
196
188
196
203
196
183
181
195
208
212
209
204
193
178
191
202
212
211
200
196
200
199
188
176
177
191
196
188
182
188
199
202
197
197
199
202
206
207
202
199
200
198
191
190
199
204
193
191
204
209
195
192
199
197
184
179
186
194
198
207
215
209
190
173
194
194
202
205
204
204
202
196
192
190
190
189
187
186
188
192
196
197
193
196
201
202
201
205
209
211
210
201
191
192
202
206
199
197
205
208
201
203
203
191
176
179
191
194
192
202
214
208
187
175
200
188
188
196
205
208
198
193
196
200
196
187
185
190
192
194
196
196
193
194
200
201
196
196
199
206
207
203
195
193
197
201
201
202
203
204
206
208
205
191
179
183
196
196
191
196
207
203
189
183
200
187
184
192
200
201
192
191
199
203
194
185
186
196
196
195
198
198
193
190
195
196
195
194
194
195
197
199
200
196
193
195
202
202
197
197
202
210
206
195
190
194
200
198
190
193
200
202
193
190
194
188
188
193
194
192
187
191
200
201
193
186
191
198
198
197
200
198
190
188
189
192
195
200
198
192
190
194
197
196
192
194
201
201
194
190
196
207
206
196
195
202
202
192
183
188
200
203
198
190
185
184
187
193
193
192
192
198
202
199
193
189
193
198
199
200
201
196
191
189
191
192
198
206
204
196
196
194
194
195
195
195
197
199
194
189
191
205
206
196
195
203
204
190
181
187
201
205
199
190
180
178
183
189
194
197
201
205
205
201
196
194
197
200
202
201
197
194
192
199
202
200
199
204
203
199
200
201
199
200
200
197
196
196
195
189
188
204
207
196
192
200
204
193
188
192
200
201
197
191
182
178
182
190
194
196
199
205
203
201
197
197
203
208
204
195
193
192
197
209
215
209
203
200
196
195
202
210
211
210
205
197
192
191
191
187
187
202
208
197
192
198
200
197
199
200
198
194
194
196
188
185
189
196
195
190
190
198
200
196
195
202
211
211
200
189
187
193
200
211
217
210
205
204
201
194
199
211
218
214
204
195
191
191
190
187
188
198
204
196
194
196
192
192
202
210
202
191
192
205
195
197
202
207
201
190
188
194
197
192
194
205
214
207
194
186
187
192
197
206
209
204
205
212
211
199
193
203
212
207
196
192
194
196
198
191
187
191
193
192
194
194
184
180
193
211
209
196
195
208
205
207
208
211
210
203
200
200
201
195
191
200
205
198
190
189
189
190
195
202
202
197
202
213
215
201
193
198
201
194
187
190
202
210
209
196
184
183
187
188
191
191
186
175
183
204
212
202
195
201
212
210
204
208
218
220
213
211
210
201
189
185
189
190
192
193
190
189
194
202
201
192
195
206
205
197
195
199
197
184
179
192
210
219
213
195
181
183
190
189
189
193
196
187
181
192
209
207
197
195
210
208
199
202
217
220
214
212
213
203
184
174
179
188
195
194
190
190
196
202
198
191
194
199
197
192
195
203
198
181
179
196
212
215
206
191
182
190
199
195
187
195
207
205
189
187
199
204
196
192
205
206
198
199
206
205
202
203
206
198
184
178
185
194
195
190
189
193
197
196
189
189
198
203
197
191
197
205
201
187
187
198
206
206
205
199
192
194
201
200
190
194
208
214
200
188
190
195
195
196
198
202
203
201
197
193
193
194
192
190
192
195
199
198
193
190
192
199
200
188
180
187
201
208
204
201
201
203
198
194
197
200
199
201
214
217
202
192
195
196
192
191
199
210
207
195
187
190
194
200
195
204
208
206
199
194
196
196
189
191
206
212
204
195
190
192
201
206
202
188
179
184
195
202
206
210
210
201
193
195
203
200
190
197
222
226
200
182
186
193
192
191
193
203
207
201
195
194
198
200
194
203
213
213
206
203
203
201
196
205
220
218
199
186
188
197
204
206
203
196
187
181
183
190
200
209
214
204
193
196
205
199
186
193
216
217
192
180
189
192
191
193
196
201
205
205
202
202
202
198
193
202
211
212
209
206
204
202
203
215
224
214
194
185
190
195
197
200
204
206
193
177
175
186
194
201
208
207
198
198
203
200
188
188
201
202
188
190
202
201
194
196
199
202
204
206
206
207
206
197
193
201
202
202
202
201
199
199
206
217
217
207
195
192
192
190
187
191
200
207
196
176
178
194
197
192
195
203
202
200
200
200
193
190
194
195
196
207
217
208
197
196
198
201
204
204
202
204
204
197
192
197
194
188
190
199
201
201
208
211
207
204
204
200
195
190
187
190
197
202
195
185
189
204
202
188
186
198
202
201
199
200
199
196
195
198
205
218
221
214
204
197
195
197
202
200
196
199
202
197
193
197
190
183
190
203
208
206
207
204
203
205
208
203
197
199
201
199
195
198
202
200
200
202
200
193
192
199
203
199
197
199
201
200
197
197
204
215
218
214
206
199
198
199
200
196
194
197
199
197
196
202
198
192
199
211
214
209
206
201
200
208
211
201
199
210
218
211
199
201
210
210
200
191
194
203
209
208
200
194
194
197
200
199
195
192
194
204
211
211
207
204
204
204
200
197
197
200
200
195
202
213
210
202
205
214
214
207
201
200
200
208
209
199
197
210
221
215
206
205
210
207
192
181
187
210
224
216
199
192
200
204
201
195
193
193
194
199
204
206
203
204
206
206
200
197
199
200
198
192
209
220
217
206
202
206
209
204
198
196
198
206
206
199
194
201
208
210
211
204
198
194
191
185
189
206
220
215
200
196
207
212
204
195
196
202
203
201
199
198
200
204
205
202
197
196
198
197
193
191
212
220
214
202
194
195
203
205
200
194
195
203
203
197
192
192
194
204
208
198
183
183
195
198
194
196
206
206
199
201
209
211
205
198
200
207
208
200
192
193
203
209
203
193
191
195
195
193
191
190
208
214
208
198
189
185
196
208
204
195
194
201
201
193
193
195
196
200
201
189
175
181
199
205
196
190
193
199
201
203
203
200
200
200
199
199
199
194
189
195
210
212
198
186
190
197
195
192
193
194
203
206
202
198
189
185
195
209
207
199
196
200
199
190
194
204
205
202
197
185
175
186
200
201
194
189
192
196
199
201
196
191
196
202
194
186
186
186
187
199
215
210
193
188
198
203
196
193
198
200
202
200
197
195
193
192
199
209
206
197
196
200
198
189
192
204
208
205
200
187
179
188
197
191
189
193
198
196
193
198
197
192
197
201
195
183
182
184
192
206
214
205
192
195
208
206
194
194
204
206
208
199
191
190
193
199
207
211
206
199
198
200
195
185
186
195
202
203
202
190
182
187
192
187
188
198
207
200
191
196
202
200
198
201
199
195
189
189
198
209
213
205
198
201
206
200
190
192
204
210
211
199
190
189
194
204
212
214
206
200
199
199
192
183
183
191
198
205
206
194
184
186
190
190
191
204
213
205
189
191
203
204
196
196
208
207
195
192
200
207
210
209
206
201
193
190
188
190
199
207
212
203
193
192
197
203
206
207
200
200
203
202
191
185
189
201
207
210
207
197
187
188
195
195
194
204
215
205
185
185
202
204
194
196
210
212
197
189
194
196
201
208
206
194
182
184
187
189
191
202
207
204
197
197
199
199
198
196
192
196
207
208
199
195
205
217
218
212
208
198
189
191
198
195
191
196
206
197
181
185
203
205
196
197
209
208
193
189
190
186
186
194
195
188
184
186
188
186
190
202
200
200
198
200
201
197
191
187
185
194
208
212
204
205
218
227
220
209
206
201
195
197
201
193
184
188
197
191
182
192
207
208
205
205
207
201
196
197
197
184
174
175
184
195
198
191
183
184
195
207
192
194
197
204
205
198
191
188
188
198
210
211
205
207
220
221
209
201
203
201
197
199
201
192
184
189
196
194
188
197
207
207
209
215
209
199
199
206
208
194
174
168
185
207
209
191
176
183
197
205
190
193
200
207
207
201
197
196
198
208
211
206
201
206
211
205
194
195
201
201
199
201
204
196
194
200
205
204
199
199
198
197
207
219
214
199
198
208
215
207
186
179
198
217
212
187
175
186
198
199
195
200
203
205
205
204
203
203
208
215
215
208
206
207
202
192
186
194
205
203
202
207
209
204
206
209
212
210
207
199
188
185
196
211
212
200
192
201
213
212
198
194
206
217
209
188
182
191
196
193
203
206
202
197
199
201
204
208
212
215
216
216
218
212
199
186
189
199
207
207
206
210
210
208
207
207
206
206
205
202
193
190
192
200
202
195
188
195
205
208
199
197
202
209
204
192
189
193
195
194
208
208
197
190
192
196
203
212
213
210
212
222
227
214
197
191
193
199
202
206
209
209
205
203
202
200
198
197
202
206
209
207
200
194
192
187
187
196
204
203
195
189
195
201
201
192
188
193
199
202
205
205
198
193
191
191
201
214
215
204
205
219
221
204
194
197
199
193
193
199
203
201
197
197
197
196
194
191
198
211
220
219
211
199
185
180
188
199
203
198
192
189
194
199
198
188
183
191
201
206
198
200
200
202
197
190
198
212
211
199
200
209
208
194
194
201
197
187
189
196
194
192
194
200
200
198
195
194
195
207
215
215
212
204
188
180
189
196
195
193
194
197
202
202
193
184
183
192
198
198
189
194
202
211
206
192
196
204
201
192
194
200
199
191
196
201
192
187
196
200
190
187
198
206
203
197
196
196
194
198
201
197
199
201
196
191
192
190
185
186
195
205
209
204
194
189
192
198
193
186
186
190
202
215
212
198
195
195
191
186
191
197
196
196
201
199
187
187
206
209
195
189
200
206
198
190
192
193
190
192
192
186
186
196
201
200
196
190
184
186
194
207
212
208
199
200
206
204
191
185
189
190
204
215
214
203
194
193
189
189
193
195
197
202
205
196
182
186
206
211
199
192
200
200
189
182
186
191
188
189
191
188
190
198
203
201
196
197
195
191
193
200
209
206
200
201
206
203
195
194
193
199
211
216
212
203
197
195
195
199
199
197
196
201
203
195
184
188
200
203
194
190
197
196
185
178
184
190
190
189
193
199
204
207
204
195
194
203
208
199
191
195
202
201
194
193
196
196
197
202
196
208
215
213
204
201
200
200
202
204
203
195
193
195
199
196
192
194
199
196
185
184
195
199
188
178
184
195
194
187
192
207
215
210
200
192
191
204
211
203
194
195
199
196
187
184
185
191
195
202
201
212
220
211
197
191
194
197
201
210
208
192
177
179
195
206
209
207
204
205
208
207
202
201
203
212
213
205
196
197
198
196
195
201
201
189
181
190
199
198
193
193
184
172
173
182
191
194
188
181
198
203
212
209
201
195
196
195
201
212
210
191
177
187
205
211
207
201
200
202
203
203
203
204
202
204
203
196
191
198
203
197
188
188
192
188
181
185
193
196
195
191
178
169
172
183
187
189
188
187
193
195
205
206
201
199
197
196
198
204
205
193
188
196
205
203
201
200
199
200
201
203
202
196
191
194
198
196
190
191
197
195
186
183
190
194
189
185
189
197
201
191
173
172
186
193
188
188
198
199
191
197
205
205
198
196
195
194
194
195
197
197
199
199
196
193
199
203
198
195
202
207
201
188
181
189
197
195
188
187
193
195
186
184
193
202
197
188
189
199
202
191
175
179
198
203
193
193
205
203
188
200
212
209
198
192
192
191
189
188
192
199
202
197
190
192
203
205
194
188
195
206
203
192
187
193
195
186
181
186
196
196
186
183
196
207
202
190
189
194
196
188
179
184
196
202
200
200
202
194
188
197
209
213
207
196
192
189
188
187
194
199
200
195
192
197
209
207
193
183
189
197
202
203
203
201
190
177
175
187
202
201
187
185
200
209
202
191
188
187
187
187
187
187
190
198
204
201
189
181
192
185
195
212
217
207
196
190
190
194
199
199
197
195
195
200
210
210
197
186
185
190
198
205
210
205
191
181
182
192
202
199
191
191
204
209
202
192
186
182
182
189
194
189
185
193
204
200
182
177
200
178
180
202
217
211
197
190
195
201
202
201
199
198
196
198
207
212
204
195
190
187
188
192
198
199
196
193
195
197
197
197
198
200
207
208
202
195
186
182
182
188
196
195
189
193
200
196
185
185
201
180
177
192
206
204
194
192
199
203
202
199
199
199
195
195
202
208
206
198
194
191
184
181
186
195
201
204
205
199
192
194
202
208
208
206
202
195
189
186
183
185
193
199
198
197
198
195
194
195
190
184
184
192
195
193
192
197
202
202
197
194
196
198
197
195
199
203
201
195
194
192
189
185
189
199
206
208
203
200
194
195
204
212
209
203
197
194
191
189
185
182
188
201
205
202
197
196
200
200
176
180
190
195
193
192
198
202
202
196
189
185
189
197
202
201
199
199
198
195
192
193
196
200
202
206
207
199
194
196
201
202
204
210
210
203
193
190
190
190
187
184
187
200
206
204
196
195
197
196
171
177
191
194
195
197
204
204
196
191
187
183
187
200
209
203
195
196
199
202
198
193
201
210
211
205
200
191
187
194
204
206
206
206
207
200
189
187
190
192
193
192
194
198
201
199
192
191
191
188
178
180
191
192
191
196
200
196
188
189
194
193
195
206
211
202
194
193
201
211
207
197
196
206
207
197
190
188
188
196
206
205
201
199
199
193
186
188
191
193
196
199
200
197
197
195
191
188
186
188
190
195
199
191
183
187
192
186
182
191
204
208
208
209
209
201
191
189
196
211
213
196
190
199
201
193
187
188
195
202
205
201
195
192
192
189
184
187
193
193
196
199
199
195
196
197
195
190
188
190
198
210
213
197
181
184
191
188
184
192
209
218
215
207
205
202
195
185
191
205
209
195
188
196
202
196
188
190
200
207
206
198
193
193
196
191
185
186
192
191
191
193
194
193
198
204
204
198
192
193
203
215
216
199
186
193
205
205
194
194
206
215
209
200
202
206
199
187
189
201
202
196
191
197
203
201
194
192
199
209
209
200
195
200
203
196
187
185
190
191
190
190
191
194
199
206
207
202
193
194
206
209
206
194
193
206
221
221
209
197
196
199
196
194
202
209
201
190
194
201
202
200
198
200
205
205
202
196
198
207
209
203
200
206
207
198
189
187
193
194
192
192
195
197
196
198
203
202
196
193
206
205
193
187
195
210
222
222
211
197
190
187
188
193
202
204
198
193
195
201
204
207
205
204
205
211
206
198
197
205
207
201
200
203
202
196
194
196
199
199
196
197
202
202
194
192
196
199
196
193
206
201
189
186
194
204
210
210
204
196
190
188
191
197
199
197
195
193
194
196
203
212
211
203
203
211
208
198
197
205
207
200
194
195
198
198
199
202
203
201
197
199
206
204
194
189
193
198
195
193
203
201
195
193
195
198
199
199
196
193
194
197
201
200
196
192
193
196
192
189
198
214
214
202
198
205
206
197
197
209
213
203
191
192
200
203
202
201
200
198
198
201
205
205
195
191
194
198
196
194
196
198
201
203
203
201
200
198
193
195
202
209
207
198
191
192
199
200
191
185
195
212
213
199
191
198
203
198
198
210
219
210
197
197
204
206
199
193
193
195
197
201
203
204
201
197
197
199
197
193
190
193
201
208
210
207
204
200
199
204
213
214
202
191
191
197
202
199
194
194
200
205
204
195
192
200
206
201
197
207
219
216
207
207
208
201
187
185
193
196
196
198
199
203
205
201
200
202
200
192
190
191
198
206
209
207
203
203
205
212
218
209
192
186
196
202
197
192
197
205
204
194
189
193
202
209
212
204
196
202
214
215
212
211
208
196
184
188
200
202
198
195
196
202
207
204
199
204
203
192
196
197
197
201
203
202
201
202
207
214
214
200
186
185
199
201
190
186
197
209
202
182
180
195
209
216
216
207
198
199
207
208
209
209
209
201
191
197
208
207
198
191
190
198
203
201
200
203
203
194
205
203
195
193
197
200
202
204
208
207
203
194
189
190
199
201
194
191
196
201
195
184
185
195
204
210
211
210
200
198
201
203
200
202
211
213
208
209
211
210
201
192
189
190
191
193
196
202
203
197
210
209
197
194
197
201
205
206
204
197
195
197
198
195
197
208
213
207
196
191
193
198
197
193
192
200
209
210
204
201
201
199
193
196
211
220
216
212
212
211
205
198
192
187
182
185
193
201
203
200
208
207
203
199
198
200
203
204
202
191
189
203
207
198
199
217
231
221
201
191
200
213
209
191
184
198
212
213
204
201
200
197
190
194
208
217
211
208
210
211
206
202
199
193
182
182
192
200
202
202
202
210
213
207
198
196
201
202
196
186
187
201
208
199
199
219
229
221
206
201
209
219
210
192
187
202
215
212
201
197
200
198
190
194
207
212
203
200
206
210
206
204
204
202
192
190
195
198
200
201
199
212
220
208
194
193
201
203
194
183
185
198
205
200
199
205
207
209
211
211
211
210
207
195
191
201
211
209
202
202
203
199
193
197
208
209
200
195
203
211
207
204
203
204
199
197
197
195
195
196
200
214
218
203
191
194
205
206
195
187
188
197
202
202
195
187
184
196
214
216
203
199
199
199
192
192
200
206
206
207
205
196
191
197
205
206
196
193
198
207
210
205
202
198
198
199
198
195
193
192
199
211
210
197
188
192
203
208
203
196
195
200
204
204
197
185
182
196
213
212
196
187
193
199
192
187
193
204
208
207
199
186
184
194
200
197
191
192
197
205
210
207
198
191
192
198
199
196
194
194
196
203
200
193
187
188
196
206
207
202
199
203
206
206
204
199
198
204
210
206
192
184
190
198
193
189
193
199
202
201
192
179
183
194
195
188
187
192
196
198
201
200
193
190
196
200
197
197
198
199
193
194
194
191
189
185
193
204
209
202
195
199
204
207
209
210
211
209
207
204
195
188
189
196
196
192
192
194
195
194
189
184
191
201
199
188
187
194
196
195
192
191
190
196
203
203
195
192
198
203
190
191
192
193
189
188
194
205
208
197
188
191
198
201
205
207
207
205
205
204
200
190
190
195
197
194
192
192
195
195
195
196
202
210
207
197
192
197
201
196
190
190
195
201
204
204
193
185
192
203
193
194
197
198
195
194
201
208
206
193
187
188
191
192
193
198
198
196
202
207
201
191
189
192
196
193
195
199
203
205
205
202
205
211
211
201
193
201
205
201
197
199
202
196
192
197
193
181
183
198
199
197
195
198
197
197
203
208
202
193
192
191
190
189
193
200
199
196
203
209
201
188
185
192
196
195
197
202
208
211
209
202
197
201
204
197
193
201
206
201
200
206
199
183
181
195
198
183
180
194
204
194
190
193
197
198
202
206
198
192
192
194
195
196
208
218
211
201
206
211
203
188
183
192
198
198
197
195
195
204
209
199
189
189
191
190
190
201
202
192
190
194
190
179
182
197
202
189
184
193
204
190
182
189
196
197
200
204
197
190
192
195
197
202
222
233
219
201
204
215
209
195
189
193
197
200
197
183
175
189
203
200
191
187
184
184
193
204
197
181
173
180
188
191
196
200
196
191
193
198
197
186
185
195
199
198
199
200
197
193
193
194
195
203
223
229
209
192
201
215
213
202
194
192
191
197
196
180
164
174
192
200
200
198
188
184
197
206
198
177
166
178
200
213
210
196
188
192
201
202
190
188
195
204
206
203
199
197
196
199
199
197
195
202
212
208
189
182
200
214
209
202
201
191
187
192
198
191
174
174
182
192
204
210
201
189
194
203
200
188
180
195
220
229
213
188
180
193
203
202
188
196
203
209
213
210
203
194
194
203
208
204
201
203
204
190
175
182
205
210
200
197
197
193
187
189
199
199
191
182
179
181
195
211
209
198
191
197
202
198
198
210
230
230
210
187
182
192
199
200
194
201
202
205
213
216
208
196
192
201
210
210
208
206
200
186
179
191
208
208
195
190
193
192
192
192
195
197
195
193
186
181
187
203
208
199
189
194
202
202
202
211
221
220
208
194
189
190
194
200
205
201
195
196
207
215
212
202
193
197
208
211
207
202
200
196
193
197
203
206
200
191
189
194
203
204
195
187
190
199
198
189
186
195
198
194
190
196
199
196
195
199
207
211
209
202
192
186
193
203
208
200
193
195
200
208
209
204
195
197
208
210
201
192
197
205
203
194
193
202
204
196
188
196
216
218
199
182
187
203
205
195
193
194
188
184
190
197
197
192
191
194
199
205
209
202
188
184
193
205
207
201
199
197
196
195
199
200
194
196
206
210
197
188
194
206
203
189
187
197
204
196
190
199
219
223
205
189
193
204
203
193
194
195
186
181
191
194
189
189
195
198
200
205
206
197
186
187
194
198
199
200
204
202
192
188
192
197
194
193
199
203
198
193
196
201
196
189
188
193
194
190
193
201
209
208
204
198
200
205
200
187
188
194
193
193
195
188
179
186
200
205
204
204
203
196
189
193
196
190
191
198
206
204
192
187
192
196
195
191
190
193
197
199
200
195
190
191
194
191
184
182
193
198
193
187
192
199
203
205
199
186
185
195
201
205
201
187
177
186
199
205
205
205
204
197
196
199
196
186
189
195
205
204
196
195
196
200
200
192
186
183
191
200
200
194
189
195
199
189
177
178
191
192
180
171
179
192
198
202
202
193
192
201
207
208
201
189
184
187
193
196
201
204
203
196
195
199
199
192
193
197
203
203
199
200
203
203
199
195
187
182
187
196
198
193
193
200
201
190
176
175
186
189
179
171
178
187
192
195
200
201
202
204
204
200
198
197
195
192
188
189
196
202
200
193
192
196
198
198
193
198
200
197
195
197
203
203
196
193
190
189
189
195
197
194
195
203
205
193
177
174
185
191
186
181
185
190
188
186
194
202
205
198
192
191
196
201
201
195
188
187
194
198
197
195
192
191
194
201
196
203
209
204
191
183
194
205
197
187
188
194
193
191
193
194
194
194
197
199
200
205
205
196
181
181
194
195
190
195
197
187
183
191
195
186
180
189
200
196
190
190
187
182
181
191
197
199
197
193
194
201
209
204
194
190
197
201
197
196
195
194
190
197
207
206
195
193
203
209
206
205
205
202
189
186
193
188
181
187
195
193
186
187
186
179
178
191
203
198
194
194
189
186
187
195
197
195
196
200
193
197
205
201
197
194
193
192
196
203
203
191
185
197
211
208
192
188
201
211
211
207
203
195
191
198
204
192
175
179
192
197
195
190
183
182
184
196
200
196
195
195
191
190
197
202
199
191
200
209
192
194
198
197
195
189
184
186
197
207
201
187
183
197
209
205
190
183
189
201
210
211
197
184
188
205
212
194
175
178
192
197
197
191
185
188
196
200
198
192
193
192
191
194
200
201
194
191
205
213
190
192
197
200
196
188
181
188
200
205
196
185
185
195
204
203
194
184
182
189
200
205
195
187
191
206
202
186
177
185
196
195
190
187
186
194
203
203
195
191
193
193
192
192
194
193
191
192
199
203
189
189
199
209
208
195
186
191
201
201
191
186
188
195
199
203
203
197
188
184
187
193
199
201
203
197
181
173
183
197
199
189
181
181
185
194
201
200
194
193
198
198
196
191
187
186
188
190
188
188
192
185
197
215
220
208
196
195
201
201
193
192
194
196
197
202
210
211
203
190
182
184
198
212
208
188
169
173
193
205
198
184
179
178
181
189
196
196
194
195
203
206
201
192
184
186
189
187
181
185
199
187
194
211
218
212
201
195
201
202
200
199
200
200
198
200
211
217
212
200
190
187
193
203
199
183
175
186
203
205
193
182
185
186
186
187
195
196
195
196
203
204
200
196
192
191
188
185
184
189
207
198
196
198
202
205
201
199
201
204
203
202
202
201
200
203
209
210
207
205
203
199
191
186
187
189
190
200
208
204
190
184
190
196
194
193
196
198
197
196
196
194
194
199
203
198
189
185
191
199
205
207
203
195
188
191
196
201
202
200
199
198
199
199
202
206
206
203
202
204
209
206
190
180
187
201
205
205
205
205
194
186
194
204
203
198
198
197
196
195
193
186
188
203
212
206
191
186
194
201
198
208
211
205
193
189
197
204
201
193
189
190
192
196
202
206
204
203
204
205
204
200
192
189
198
209
208
199
198
203
202
195
196
205
207
204
198
191
190
196
195
185
186
199
212
208
193
188
192
197
192
200
211
214
205
196
199
203
195
185
183
185
188
192
200
204
203
203
207
208
198
188
189
198
208
210
203
191
188
196
205
203
200
200
204
205
197
187
187
196
200
193
190
196
203
203
193
190
187
190
192
193
203
211
210
202
199
193
185
183
187
188
188
190
198
202
199
198
202
206
197
180
179
194
204
202
195
186
183
190
203
207
200
191
193
200
198
189
188
194
198
197
196
196
195
195
194
192
186
187
196
191
197
201
200
198
193
183
180
186
195
195
188
189
200
206
198
188
192
203
198
180
172
182
193
193
191
189
188
192
200
203
195
185
187
199
200
195
192
192
192
194
199
200
195
192
194
195
187
188
196
195
199
196
190
191
190
183
181
191
201
197
188
189
204
209
198
183
185
199
202
186
175
178
185
188
191
193
195
199
198
197
192
189
193
202
203
199
194
191
187
190
200
208
202
195
194
197
190
189
193
199
203
195
186
189
193
191
188
194
200
198
188
190
202
210
199
185
188
200
200
193
184
182
184
188
191
195
202
206
203
194
193
198
206
208
205
199
194
191
189
189
198
207
204
197
193
193
192
187
191
199
202
194
187
193
202
201
194
194
199
197
189
191
202
208
199
190
195
200
201
198
196
190
195
197
196
193
197
208
207
196
196
206
211
209
204
200
197
196
195
193
194
196
198
194
190
190
190
188
197
197
196
191
190
197
205
203
197
195
200
198
194
195
200
202
197
195
198
200
203
206
200
194
204
214
203
188
189
204
206
196
196
205
208
202
202
204
203
200
198
195
190
188
189
190
190
190
189
188
202
198
193
190
196
202
204
200
198
200
200
200
199
201
200
196
194
193
192
193
203
210
202
191
201
217
210
190
187
200
202
194
193
199
199
195
199
208
209
202
199
196
194
186
185
190
192
192
191
188
202
198
194
195
203
206
204
201
201
200
197
198
207
209
198
187
189
193
188
187
199
212
205
188
189
202
206
197
193
201
204
196
191
192
192
192
198
208
211
201
197
196
197
193
190
191
196
196
193
189
198
194
195
200
208
210
204
202
202
199
196
201
212
211
194
182
187
193
187
183
195
213
212
193
178
183
198
203
201
204
207
202
197
196
193
191
195
204
207
206
200
198
198
198
198
195
192
197
197
193
194
189
191
199
207
208
202
198
199
199
198
204
210
204
191
184
189
194
191
188
197
210
215
203
186
182
192
201
204
207
208
208
207
206
197
189
187
195
205
208
203
196
194
201
205
194
189
195
201
198
197
188
187
192
201
203
201
195
196
199
203
202
199
196
193
193
193
193
192
193
197
203
209
208
202
197
197
199
201
204
206
208
212
211
199
187
183
189
201
207
202
193
193
201
206
197
188
195
204
202
205
197
190
194
201
203
200
192
192
197
202
194
185
189
198
200
194
192
194
194
192
192
199
207
209
207
206
204
202
201
201
204
208
207
198
189
184
189
198
203
198
194
194
200
202
197
194
199
203
202
215
206
198
198
206
207
201
193
190
194
193
185
181
190
201
198
193
194
194
188
182
187
198
199
195
199
210
212
204
198
200
203
201
198
195
193
192
193
193
194
194
200
200
193
186
191
201
204
199
198
223
216
203
202
208
204
197
191
189
188
187
186
188
195
197
196
197
200
196
179
173
189
204
197
182
187
205
212
205
198
201
204
199
192
194
199
200
199
195
194
195
203
203
186
173
184
201
204
198
197
220
215
205
202
200
192
187
188
189
187
187
191
197
197
197
200
206
207
199
178
175
195
210
201
187
188
198
201
199
199
203
205
198
192
196
205
206
204
201
198
198
200
197
182
172
184
199
201
199
203
208
208
207
200
188
178
181
191
193
191
190
193
198
197
202
209
210
207
201
191
189
200
209
209
204
199
191
186
191
200
204
203
199
198
204
206
206
205
207
204
198
194
191
189
187
193
197
197
201
210
195
202
207
198
182
178
188
199
200
197
193
192
192
197
208
213
206
200
205
206
205
203
203
209
214
206
187
180
193
206
205
197
197
205
209
205
203
205
210
209
200
190
190
197
203
204
197
193
201
211
187
195
202
193
187
194
204
207
205
203
198
193
193
201
209
207
198
195
207
216
213
201
197
200
205
199
187
187
202
213
204
191
194
204
205
200
201
207
212
209
200
194
194
201
208
208
200
192
198
207
186
192
191
186
191
204
211
208
206
205
202
199
201
206
207
200
199
201
210
214
211
201
192
191
192
192
190
197
207
211
198
184
187
197
198
195
202
213
214
206
200
198
198
199
202
207
203
194
193
202
189
190
186
183
192
203
206
204
204
203
199
200
209
215
208
202
205
210
209
207
207
199
192
188
190
192
197
199
200
199
191
182
184
190
191
194
207
216
211
198
194
198
199
196
200
206
203
196
194
198
189
189
186
185
190
193
194
197
201
199
190
192
208
218
212
206
209
210
204
204
207
202
193
192
194
197
196
194
191
188
188
188
190
189
190
196
208
213
204
190
189
195
196
195
201
207
203
196
194
197
188
190
194
195
192
187
187
193
200
194
183
185
201
214
212
204
199
198
198
207
212
202
192
194
198
197
193
191
192
193
194
198
200
197
194
195
204
206
199
189
189
195
196
196
201
206
203
193
193
198
187
191
199
205
199
187
183
190
196
193
187
186
195
204
204
196
186
184
197
212
214
201
188
191
197
194
191
197
207
210
206
205
204
201
196
193
194
200
201
196
197
200
197
191
193
203
203
192
190
194
195
192
199
208
204
190
181
187
196
197
195
194
194
195
196
191
180
182
197
213
211
194
186
190
197
196
194
205
222
224
211
199
197
197
194
189
191
199
203
202
206
205
195
182
185
201
206
194
185
189
203
192
194
204
204
190
182
189
197
199
196
195
195
194
197
197
191
190
201
211
207
193
188
196
204
203
199
203
216
220
209
192
185
184
185
186
195
201
201
202
204
204
194
183
185
200
207
197
186
184
205
190
188
197
198
190
187
194
198
196
189
190
192
194
200
207
202
198
202
210
207
198
197
206
212
209
198
191
197
203
200
191
183
177
176
184
197
202
196
195
200
201
198
193
191
198
202
197
189
184
201
192
192
193
193
192
191
194
195
189
185
189
193
196
203
209
203
197
203
210
208
202
203
210
210
206
193
181
178
184
194
196
189
179
172
180
195
195
189
189
195
202
206
204
196
190
194
200
198
189
195
195
196
196
196
194
190
186
186
187
190
194
197
198
201
200
192
191
204
213
205
198
201
204
200
193
191
184
176
178
190
198
196
188
181
181
185
185
186
193
202
207
211
208
193
185
189
202
206
199
194
199
200
201
202
198
187
177
178
189
199
202
201
199
199
191
183
190
206
211
197
185
189
194
188
184
190
192
186
185
192
194
194
194
195
192
183
179
185
198
207
209
209
202
190
185
192
204
208
200
198
198
198
203
208
205
190
176
176
191
202
202
196
197
198
190
183
191
207
207
192
178
179
185
185
185
191
193
192
192
196
191
190
198
208
205
188
179
185
197
205
205
200
195
194
195
198
199
199
197
204
193
195
205
213
210
195
182
181
193
202
196
187
189
197
197
194
197
205
205
194
182
180
188
195
196
194
189
189
195
197
191
189
197
208
206
193
185
185
192
198
197
192
192
203
210
203
191
188
193
209
192
195
206
210
206
199
189
184
194
204
196
181
183
196
205
205
203
203
204
202
193
187
195
208
209
195
183
186
196
197
190
188
195
197
197
195
190
189
191
196
193
187
193
210
218
204
185
182
192
209
195
199
204
202
197
195
192
187
195
207
202
187
186
196
206
208
205
200
199
201
196
192
200
211
209
191
183
194
203
196
187
187
192
189
188
195
195
192
195
200
194
186
192
209
215
199
183
182
193
201
196
201
200
192
189
194
195
194
196
201
201
198
196
197
199
205
204
194
187
190
190
194
200
203
196
185
188
204
209
198
187
189
192
191
191
198
196
194
199
203
195
186
192
204
205
194
185
186
189
194
195
201
195
187
189
196
203
205
200
195
195
201
202
196
195
203
202
190
180
180
184
190
194
192
180
178
193
212
214
201
192
194
199
197
197
202
199
196
198
200
193
187
192
201
199
191
190
190
185
190
193
196
193
192
197
203
209
210
201
188
187
194
196
193
194
203
202
188
178
182
183
186
190
187
176
177
194
210
210
201
198
202
206
199
197
201
200
196
195
194
189
189
195
200
198
193
193
194
187
192
191
191
192
196
203
209
208
202
194
188
188
188
188
189
197
206
202
190
187
191
190
186
188
189
186
186
193
203
202
195
195
203
203
194
191
198
199
194
192
193
192
193
198
200
199
196
196
196
192
193
190
189
189
194
201
205
200
188
182
189
196
194
188
190
197
203
199
195
198
199
195
186
185
192
197
197
197
196
194
188
189
195
195
185
186
198
198
190
189
196
198
199
199
201
201
200
194
192
195
[truncated: 210,001 more chars]
