# Supplementary material for: Evaluating flow modulating treatment response in intracranial aneurysms using black-blood MRI in vitro
Source: Commun Med (Lond). 2026 Mar 27;6:170. doi: 10.1038/s43856-026-01413-z (PMC13031954; doi:10.1038/s43856-026-01413-z)
Supplement: Supplementary file 14 — Supplementary Data 11 [file 43856_2026_1413_MOESM14_ESM.zip › Data_Sup_Figure_5c/pump flow rate 0 mls/BB3/without device/24_BB3/1_aneurysm_array.txt]

200
240
225
223
221
273
261
252
247
244
267
256
252
256
261
248
228
225
244
270
204
224
209
270
255
221
204
215
226
217
194
317
302
274
261
264
267
263
256
246
176
243
301
340
345
330
322
314
306
301
301
309
303
273
202
264
320
366
374
360
353
345
336
331
335
338
325
299
235
311
362
389
393
384
369
361
356
353
350
339
322
305
235
334
394
399
388
381
376
378
380
371
349
332
322
314
206
303
377
394
379
362
359
377
396
385
353
331
320
311
364
347
338
355
377
373
353
333
313
316
321
327
334
338
331
328
323
296
253
276
296
305
300
291
290
283
172
254
251
250
239
214
206
207
198
216
282
320
327
320
312
299
288
283
279
270
255
199
269
333
374
392
384
357
339
339
346
340
329
318
177
258
335
392
424
439
431
403
380
377
386
382
373
370
361
120
207
299
373
426
456
462
452
440
427
419
419
417
413
411
409
130
233
332
400
445
471
471
460
454
446
441
443
445
440
429
426
381
139
260
371
440
467
470
468
463
457
451
450
453
453
443
427
428
397
154
267
369
447
480
473
465
465
464
465
466
461
450
437
426
434
413
160
256
334
409
467
479
469
461
459
470
478
464
446
437
427
430
412
240
313
379
437
465
460
442
440
452
455
447
443
440
423
409
387
295
353
393
414
421
424
429
435
431
421
429
434
407
379
357
335
358
377
392
405
416
415
403
401
396
363
333
323
332
339
355
368
367
361
347
313
279
246
256
263
270
286
293
297
196
196
179
174
181
178
171
202
248
274
280
277
273
266
260
257
257
245
127
202
295
363
380
363
356
367
366
348
339
339
329
179
266
351
414
437
431
427
435
433
419
413
410
404
385
146
242
328
392
434
460
475
479
469
452
447
449
452
448
438
416
98
190
296
383
438
468
486
503
506
486
460
456
469
471
465
463
468
125
228
332
412
467
501
515
516
511
499
487
484
489
489
481
477
494
470
141
254
361
436
485
515
522
513
505
501
499
499
503
505
497
484
497
488
133
267
389
469
510
521
508
496
496
496
495
499
506
513
504
484
495
500
374
128
273
397
468
506
517
503
494
501
502
503
507
510
511
503
482
497
515
399
118
272
386
438
471
502
513
509
506
504
505
505
503
503
502
483
494
514
405
98
244
368
432
460
491
510
507
495
491
489
485
479
493
505
487
484
493
390
73
185
324
423
460
471
480
483
483
485
486
475
472
489
503
476
462
469
376
115
250
375
425
433
447
465
474
478
481
483
481
481
478
443
428
438
290
353
380
408
431
435
432
441
457
457
454
448
419
398
386
356
363
369
379
389
391
398
405
389
362
268
295
314
322
314
309
306
311
217
218
197
190
190
189
181
171
208
239
278
312
314
290
282
290
292
286
276
166
248
314
359
383
391
385
378
377
377
378
372
365
138
223
320
411
470
477
452
437
448
459
455
448
438
429
418
103
187
290
388
460
503
507
490
486
500
507
502
499
495
488
471
442
133
242
360
442
478
490
497
508
514
514
502
498
503
516
513
499
484
84
174
297
410
478
497
497
498
514
524
512
493
491
504
517
513
505
509
496
96
219
348
437
483
506
519
522
523
520
514
508
509
512
518
512
500
515
525
101
248
389
462
485
506
530
536
524
516
514
517
517
516
521
517
503
515
535
455
89
242
404
485
506
521
535
525
510
508
512
515
518
521
525
522
504
521
546
468
66
218
396
489
510
519
530
518
507
512
516
519
525
531
537
529
505
520
560
493
41
189
377
479
493
494
511
521
520
521
519
517
517
522
534
533
505
514
559
496
27
152
336
464
500
493
504
517
521
518
511
504
494
494
519
534
513
513
544
483
32
114
262
421
505
512
503
505
509
510
507
503
492
492
515
529
505
501
531
474
76
174
336
463
500
490
493
504
508
508
507
509
512
518
514
476
472
512
460
45
106
240
379
449
464
474
487
492
483
486
500
504
507
503
473
465
483
408
66
156
277
378
425
432
435
445
451
457
462
460
467
483
473
460
436
348
362
364
388
413
422
416
400
399
411
411
398
294
315
339
345
335
326
320
315
304
209
208
204
198
193
187
176
171
226
263
290
319
327
308
299
307
315
302
275
95
181
272
324
350
382
419
424
398
392
406
414
406
392
160
264
356
413
448
469
480
472
457
457
468
466
453
452
454
138
237
336
417
483
525
527
506
488
489
506
510
507
490
484
493
481
91
189
304
402
468
512
535
532
513
507
511
517
521
524
524
519
514
506
119
237
363
459
506
515
512
510
514
517
515
510
508
516
530
531
521
515
500
52
139
275
405
489
524
519
506
504
510
521
518
510
508
516
527
529
515
512
517
47
153
315
441
497
512
514
519
520
521
523
523
523
524
523
530
528
508
506
530
503
44
161
345
479
513
502
503
523
535
531
528
527
528
524
516
521
527
515
516
541
518
45
156
347
496
534
518
518
536
535
527
527
528
528
525
520
521
526
523
536
558
523
418
35
131
322
482
532
523
530
542
531
523
528
531
533
536
539
540
535
524
535
563
537
417
17
98
281
452
521
513
510
526
529
529
533
531
530
532
539
551
548
523
523
559
540
420
7
77
232
410
512
520
505
509
523
529
530
525
518
513
514
535
545
531
525
553
534
409
32
75
183
344
480
530
523
517
520
522
521
519
517
508
508
526
535
518
515
549
533
401
71
135
264
410
503
526
518
514
515
515
514
514
515
518
529
522
485
484
537
527
376
54
91
186
317
436
498
506
499
502
505
502
503
508
513
525
522
487
482
525
488
61
122
219
346
448
488
481
480
489
492
494
495
493
501
516
505
502
506
417
78
133
233
353
433
449
446
460
472
479
477
459
459
475
477
478
452
125
224
326
380
393
397
409
418
418
414
412
413
407
399
317
316
325
330
331
330
337
331
312
221
224
224
216
191
171
149
155
225
283
311
328
333
321
310
301
292
273
240
109
180
275
344
376
394
419
429
410
402
415
425
411
378
111
174
279
381
432
449
467
494
496
474
470
488
493
483
472
451
102
169
269
370
443
483
504
519
531
525
510
512
520
514
498
500
510
117
241
360
434
476
508
532
536
529
523
521
526
530
527
513
513
530
527
51
150
306
425
480
501
520
533
531
521
519
516
516
521
526
529
529
535
538
521
63
193
355
468
513
522
520
518
518
519
522
520
514
511
513
521
531
534
532
523
14
71
214
381
485
523
532
525
521
518
522
527
532
533
530
527
530
535
525
514
520
512
17
82
231
398
490
516
520
525
531
528
530
534
538
543
546
547
550
546
520
499
524
537
37
102
247
415
510
525
513
513
527
535
539
541
542
539
535
534
540
545
533
522
537
549
506
45
108
249
425
527
544
531
530
534
538
542
546
545
541
534
524
524
535
553
557
554
545
496
39
95
239
414
521
542
537
549
556
541
538
548
549
547
546
543
540
542
553
557
553
544
490
30
77
208
382
500
529
526
535
543
536
536
542
543
544
548
551
555
556
550
540
544
546
495
21
70
183
335
468
525
523
516
521
529
534
537
535
534
535
538
546
554
553
542
545
549
490
76
160
286
422
508
527
524
529
534
533
528
527
530
529
528
535
539
534
534
551
559
479
61
125
237
368
467
513
528
533
528
519
516
520
522
524
526
537
528
502
497
539
556
453
77
174
298
400
471
510
516
504
501
510
511
511
513
517
533
532
500
485
526
527
394
44
116
209
306
404
480
508
499
501
510
508
507
507
504
512
529
513
504
525
479
77
129
202
303
410
478
497
500
502
497
499
499
484
484
499
499
506
508
407
77
117
187
285
387
452
467
457
454
462
465
464
464
467
465
473
447
150
257
362
400
393
395
407
413
415
417
414
406
396
302
314
331
340
336
325
320
317
306
212
220
232
227
203
176
151
154
224
281
313
336
351
345
327
301
281
254
232
123
187
263
333
380
410
439
450
431
405
394
394
381
358
129
199
293
385
441
465
476
491
494
478
470
477
487
481
467
447
117
191
287
388
468
508
518
522
528
525
513
512
523
522
518
515
501
65
149
278
389
459
502
522
530
537
547
549
545
540
539
526
518
524
525
500
65
187
359
470
501
508
522
529
533
541
555
552
545
542
540
538
537
538
532
511
43
88
237
414
508
518
511
521
527
529
533
545
540
528
527
538
542
545
548
547
533
43
121
286
449
528
532
522
523
527
530
535
543
544
536
527
522
521
533
550
551
535
516
43
144
315
468
529
533
530
537
540
541
539
544
554
558
554
537
534
537
540
535
531
528
11
58
178
339
467
514
521
531
544
551
551
543
544
550
560
564
565
567
561
532
514
530
553
545
16
87
215
357
470
513
524
531
535
539
544
547
546
544
544
547
553
563
560
545
533
539
558
550
20
89
218
363
476
524
539
547
543
537
537
549
557
555
545
541
539
538
544
566
572
551
544
537
470
21
74
194
357
482
530
540
555
568
560
540
546
562
563
557
552
546
538
544
568
574
547
538
529
457
66
180
343
471
525
533
543
561
558
539
535
545
550
552
553
552
551
554
566
556
534
539
536
445
59
173
321
441
507
528
534
533
537
534
533
531
536
542
545
546
547
554
566
559
543
550
535
427
46
151
286
402
482
518
530
534
546
549
542
530
531
535
539
541
542
543
551
556
557
567
527
394
25
101
220
356
458
506
523
535
550
545
531
528
531
535
535
539
543
539
529
524
544
564
504
52
143
285
409
475
502
519
524
514
510
523
528
529
529
529
541
545
523
503
523
539
458
33
87
197
313
400
459
501
515
511
513
522
518
518
519
517
520
537
526
507
522
511
57
125
206
298
390
463
505
518
526
519
502
501
504
495
495
507
504
509
530
474
72
125
199
282
358
430
485
504
493
482
483
484
484
485
488
485
502
507
69
118
162
214
305
408
454
453
454
462
464
465
466
466
463
471
428
304
371
390
408
416
416
411
408
407
407
391
268
296
313
310
304
304
315
310
200
214
219
211
189
153
236
281
295
311
333
341
331
312
287
255
243
103
175
266
343
383
404
435
457
442
417
403
390
375
357
127
217
307
379
427
454
478
510
521
496
467
457
462
462
459
453
107
207
321
413
468
498
519
527
529
524
515
510
509
510
514
516
507
63
155
291
405
476
519
539
548
545
532
527
525
533
531
520
519
528
518
498
33
80
218
382
478
513
530
538
539
539
546
558
558
550
534
530
531
540
529
506
40
112
279
450
525
526
527
535
533
530
549
581
580
557
545
553
566
562
545
526
517
28
69
170
333
478
531
522
519
531
537
536
550
574
570
550
545
559
566
559
553
546
531
516
33
101
229
382
497
536
530
524
529
535
540
550
561
564
554
548
541
535
535
554
563
545
522
28
116
261
415
515
544
537
533
542
549
552
554
557
561
564
564
549
536
537
549
552
550
543
542
31
139
299
439
518
534
530
538
553
567
566
554
543
546
555
562
565
564
558
539
532
543
557
554
38
168
338
458
511
520
530
540
544
548
552
550
537
534
539
547
560
563
557
548
543
543
552
555
530
39
166
330
456
511
523
534
548
543
533
538
551
553
550
546
546
549
546
544
562
572
550
537
544
515
38
139
299
447
520
530
537
557
567
555
541
549
564
565
558
552
550
543
543
561
571
548
534
541
501
38
132
291
443
520
533
536
555
568
558
538
533
541
552
552
550
549
546
545
558
554
536
536
552
499
35
121
290
436
506
523
531
546
548
541
531
523
521
529
536
541
546
546
546
558
559
543
548
553
486
23
96
252
404
483
508
521
537
547
553
552
538
524
523
528
536
543
547
545
555
567
563
565
548
457
53
175
331
452
507
522
533
549
563
558
544
539
538
539
539
542
546
546
544
550
553
560
529
420
31
104
239
388
487
519
525
531
538
531
526
535
545
546
544
541
544
545
544
530
525
537
501
69
159
292
408
474
503
520
529
525
525
527
527
529
539
534
530
540
540
524
520
525
463
43
99
191
298
395
467
508
523
525
529
522
504
505
514
511
512
517
515
515
536
516
50
111
199
301
384
431
466
497
513
511
501
498
495
493
498
505
494
503
529
457
48
113
191
252
298
363
441
482
491
497
497
487
486
490
493
486
498
483
99
136
177
257
361
427
449
463
468
462
462
463
463
470
470
398
302
338
363
375
381
386
392
397
401
377
251
264
192
205
194
180
111
183
242
274
300
324
329
315
282
263
249
74
143
254
346
385
389
405
428
436
427
416
403
381
362
104
174
277
384
449
462
465
492
511
494
476
474
478
468
458
452
98
202
325
417
465
484
498
516
542
548
525
505
502
504
513
513
511
56
149
302
439
503
514
521
537
545
538
534
536
538
534
528
525
533
526
511
43
92
221
382
489
530
539
543
552
550
531
525
537
554
548
529
525
533
524
514
57
143
308
457
520
532
541
545
542
538
541
556
562
553
540
538
550
557
543
527
532
22
75
205
377
504
534
528
538
550
545
539
559
587
584
558
547
565
587
583
559
539
533
536
27
131
283
423
503
518
518
532
550
554
550
566
585
580
560
556
576
584
567
557
553
539
532
4
56
197
356
461
509
525
525
529
538
543
546
559
570
567
561
564
565
552
538
548
561
555
541
544
8
76
229
388
489
532
546
543
535
539
545
549
557
559
557
559
563
559
544
537
548
561
563
556
552
11
91
250
411
504
542
551
547
542
547
562
565
556
546
540
545
554
554
550
547
548
551
554
555
551
544
11
99
279
438
516
534
541
544
540
539
553
561
553
534
529
536
547
551
549
546
550
552
551
544
548
550
13
99
272
426
509
531
538
542
542
532
538
550
552
547
545
547
551
554
550
544
553
567
555
539
540
538
489
24
92
239
393
496
530
536
542
549
552
551
550
554
560
562
559
555
556
552
546
550
562
556
541
540
527
456
33
83
229
393
495
527
531
542
555
563
554
538
534
545
558
555
546
548
550
546
545
545
544
544
554
535
72
216
397
498
520
522
537
553
552
540
526
518
520
533
537
540
545
549
549
550
550
547
546
558
536
50
171
354
478
516
514
527
545
553
553
550
536
519
520
524
529
545
550
551
558
568
566
559
552
515
26
105
267
422
505
524
526
539
556
569
566
549
540
538
538
538
541
545
545
553
565
562
554
540
481
17
64
188
340
462
522
535
536
544
553
547
541
541
553
555
552
545
538
537
548
551
537
538
530
447
45
131
251
381
474
515
527
537
544
539
533
531
533
541
554
551
536
537
548
547
534
539
506
23
75
161
280
391
471
516
536
542
532
528
523
513
516
530
530
532
536
536
533
545
543
445
32
85
177
291
395
461
489
501
508
515
518
518
515
504
502
523
531
509
501
530
501
88
174
270
344
389
430
475
498
509
519
517
496
492
509
515
495
494
502
415
75
143
215
279
348
423
466
483
494
497
486
485
487
489
497
511
463
305
360
393
415
427
435
440
440
439
459
457
241
272
298
323
345
347
339
158
175
159
82
122
178
237
291
313
299
268
246
237
227
77
119
195
274
328
362
395
424
428
404
374
366
365
350
93
143
238
357
440
462
457
463
482
491
486
482
487
480
459
445
91
169
267
376
465
505
506
502
515
525
512
506
516
526
521
511
502
60
146
289
414
484
502
508
518
531
544
548
536
531
528
524
522
528
524
506
36
91
220
390
508
542
528
525
542
548
540
540
554
570
562
539
533
530
522
513
40
72
158
308
449
526
545
543
544
549
548
530
530
552
575
573
554
543
538
531
528
540
47
106
240
400
500
526
533
545
545
541
540
543
550
557
556
553
556
563
563
557
552
550
12
33
141
311
461
525
524
524
545
557
553
553
562
574
571
552
545
565
586
582
566
558
549
544
2
62
217
387
485
512
513
522
538
557
563
567
571
577
572
556
555
574
581
563
552
551
548
544
554
12
118
304
455
507
511
519
528
529
540
547
551
557
562
561
557
569
579
564
536
534
549
557
554
556
16
149
338
475
520
529
546
548
533
530
537
543
554
557
552
552
568
571
553
535
540
555
562
557
551
540
24
171
356
476
520
538
556
555
536
532
547
555
556
551
543
544
546
546
539
539
551
558
557
552
547
541
39
199
385
495
522
534
554
556
536
529
547
559
555
542
538
540
540
537
535
545
554
559
553
545
547
558
545
48
204
386
493
520
532
552
553
534
525
544
557
554
542
543
550
553
553
550
548
552
558
557
545
543
547
528
47
184
355
470
513
526
545
547
537
541
554
554
554
555
557
556
556
559
562
551
547
552
562
555
543
537
500
44
157
337
471
510
518
527
544
550
554
552
537
536
553
566
557
543
547
553
549
538
539
549
551
555
551
488
37
131
313
471
517
510
520
540
551
548
536
523
521
530
545
546
539
543
551
552
549
547
547
546
554
563
494
28
88
252
425
506
515
517
533
545
545
549
549
535
519
522
530
536
544
552
558
565
569
567
551
546
546
477
46
169
349
473
519
525
529
540
553
567
569
549
533
535
538
537
538
541
545
555
569
570
554
542
519
15
112
281
421
499
526
534
539
548
560
557
544
539
550
553
549
542
533
522
537
554
551
546
543
488
7
77
214
346
449
505
527
532
543
551
546
536
531
533
545
553
555
540
526
542
556
548
549
529
422
40
126
245
372
463
509
528
541
547
539
531
525
524
529
537
545
546
546
548
548
551
553
486
49
136
264
383
460
496
512
523
522
517
523
528
529
516
516
540
554
528
505
521
521
64
147
252
347
415
454
486
505
506
512
520
523
504
501
523
535
500
480
500
460
63
115
204
304
379
430
469
489
498
505
506
501
497
499
501
503
517
496
311
359
404
436
456
466
473
475
462
457
487
505
279
318
352
387
409
397
375
380
115
148
188
241
260
241
229
228
217
190
94
155
217
269
322
378
404
388
360
348
341
326
302
92
124
196
290
370
414
438
460
483
490
469
448
449
462
450
89
153
236
339
438
495
511
501
495
505
516
518
518
530
538
525
500
64
136
250
362
450
502
525
532
532
531
527
525
529
542
543
540
533
526
523
44
96
218
370
471
509
514
516
531
543
549
550
550
550
543
527
523
532
530
526
24
64
158
309
452
529
544
535
536
548
551
550
552
573
586
576
554
543
538
533
529
532
48
119
249
394
492
532
547
554
552
551
550
542
543
563
589
595
582
561
549
543
545
551
33
69
177
338
471
523
527
535
550
548
545
549
551
548
551
565
573
574
570
564
562
559
556
546
17
85
230
403
513
541
531
537
549
553
555
558
561
563
561
551
549
556
570
568
565
561
553
546
549
35
145
316
459
518
527
532
539
545
556
566
565
564
565
563
552
547
559
567
556
549
552
554
550
554
20
56
215
403
508
522
522
539
542
534
543
551
549
549
552
555
556
567
579
566
537
528
546
556
554
553
553
25
63
245
432
515
525
529
548
546
531
529
534
538
544
550
550
553
570
581
564
539
536
550
556
552
546
539
8
77
265
435
505
512
529
551
553
535
527
533
543
553
558
549
547
549
548
545
548
553
557
553
550
547
544
544
9
100
300
463
518
512
526
552
559
540
528
539
551
556
553
550
549
543
530
533
551
558
554
550
550
558
564
552
534
20
103
316
482
528
515
526
553
558
539
529
546
556
550
543
546
554
552
549
550
555
553
550
553
555
555
554
544
514
12
94
295
464
524
517
526
550
551
539
542
554
552
544
547
553
552
550
555
560
556
545
546
558
561
554
543
522
480
17
75
253
436
526
525
522
535
547
545
551
551
536
537
559
566
549
536
540
551
550
540
541
553
560
556
556
519
441
51
201
400
517
531
519
531
548
549
546
538
529
532
546
551
547
538
539
546
551
552
551
549
547
553
567
531
428
24
143
333
474
518
517
530
546
546
540
548
553
544
529
530
541
542
541
546
562
573
575
571
553
544
554
522
9
78
249
418
501
521
532
543
546
547
564
573
553
535
537
545
543
540
541
548
560
573
578
562
545
532
474
33
180
376
486
516
524
536
546
552
561
561
548
539
551
554
545
544
537
523
525
545
559
558
550
510
12
130
310
437
497
512
525
537
547
552
551
542
537
539
542
549
559
549
525
529
550
553
552
539
462
71
197
336
450
503
518
526
537
546
543
538
535
533
536
541
550
554
550
554
557
552
550
510
18
79
205
353
455
496
506
516
531
535
526
527
532
535
526
527
549
563
544
514
518
531
458
25
102
216
331
417
466
492
513
522
513
507
512
517
517
516
537
547
507
475
500
491
99
171
283
389
449
475
492
503
504
501
506
509
509
512
514
504
509
509
410
146
257
333
367
397
438
471
487
489
496
496
478
473
501
525
453
279
324
363
397
433
455
433
399
411
156
170
173
167
156
141
121
134
188
231
274
317
332
321
318
327
309
260
219
206
139
235
318
364
404
445
463
450
441
438
428
401
377
361
190
278
376
443
477
488
495
508
515
505
492
495
508
499
478
458
121
228
337
428
486
518
536
531
514
512
527
536
540
544
554
546
524
513
520
86
194
339
447
502
518
530
548
555
540
529
534
551
554
548
543
542
542
544
548
151
300
434
499
515
520
528
545
554
556
556
558
561
549
532
529
542
547
549
550
549
104
243
395
491
526
536
549
554
556
554
555
561
571
576
569
560
556
554
553
553
557
559
62
175
337
461
516
531
546
560
558
555
555
554
553
563
581
593
590
574
556
553
556
557
557
560
104
255
415
510
536
533
543
551
548
550
557
557
551
555
574
585
581
562
554
554
554
549
545
552
164
326
466
535
549
546
546
548
547
552
557
555
553
562
563
557
554
554
553
553
553
546
543
547
551
93
253
410
498
528
544
553
551
547
551
558
553
545
550
560
554
541
544
553
550
548
552
554
551
549
548
549
126
327
482
524
521
539
556
548
538
544
556
544
533
542
552
556
558
563
559
537
533
548
553
549
547
548
549
132
352
500
527
519
537
549
543
533
536
542
538
536
540
543
550
563
574
561
540
537
549
550
545
543
546
552
558
148
358
490
515
513
530
542
544
539
531
532
538
549
553
545
542
546
549
552
556
556
551
548
547
549
552
558
555
173
383
507
521
510
524
541
549
544
531
531
543
551
553
553
549
538
530
544
559
557
543
543
554
563
563
555
540
519
177
407
537
538
512
524
544
548
540
532
539
545
543
539
548
553
548
540
548
556
549
538
542
557
560
555
543
529
506
483
162
397
535
546
523
536
550
545
537
540
548
541
533
539
548
547
544
547
554
550
541
541
554
561
557
546
531
511
487
454
136
346
505
552
545
550
552
546
544
553
549
530
530
550
552
539
528
535
541
540
539
546
554
561
558
553
524
482
443
402
98
281
467
541
550
547
553
552
551
551
545
537
537
545
540
534
532
532
532
538
548
554
550
549
555
554
529
473
400
50
217
412
509
530
534
551
556
550
540
550
560
555
538
529
540
545
535
533
550
570
573
567
554
545
545
530
471
356
141
337
475
520
523
542
558
554
547
559
568
561
544
546
549
545
538
537
551
559
569
577
570
551
536
503
412
69
260
453
531
526
526
544
555
554
556
555
551
551
554
554
542
544
546
536
526
535
556
561
552
527
445
308
187
393
507
523
510
525
542
550
550
549
545
542
540
540
542
559
559
536
526
539
546
543
535
495
379
108
267
413
497
514
514
524
538
547
547
543
537
535
534
536
548
556
550
554
557
546
536
518
440
307
123
269
416
493
509
508
517
533
538
533
527
526
528
529
533
546
556
551
532
527
534
488
358
141
275
394
468
496
503
514
521
518
504
501
509
521
527
544
548
515
486
508
512
410
134
235
360
452
483
485
497
509
507
495
501
510
518
524
526
506
501
512
439
286
204
324
384
402
426
467
494
501
497
502
503
495
491
508
519
460
299
320
367
401
427
459
480
458
424
431
422
115
161
198
219
235
244
242
226
198
175
158
144
107
184
262
317
361
390
398
397
408
419
390
333
293
284
115
200
314
399
443
474
498
503
494
495
505
490
453
430
432
429
172
268
363
441
487
512
520
524
526
527
524
518
516
522
515
507
498
163
302
428
499
517
529
546
549
532
528
532
547
549
550
550
547
541
534
529
125
266
414
507
535
536
538
559
564
549
537
543
565
568
554
549
551
555
556
553
546
92
224
382
483
517
528
542
549
554
556
557
557
560
562
555
547
544
555
562
564
560
554
164
334
465
523
526
540
563
567
555
550
555
559
561
557
556
562
567
567
567
567
566
564
564
97
249
410
506
535
538
552
562
559
557
559
561
557
555
561
577
581
575
566
564
563
561
559
572
166
341
470
526
540
544
546
544
545
552
564
561
552
557
576
584
576
559
552
554
552
546
549
567
568
80
256
420
508
537
546
549
544
542
543
548
550
547
549
564
574
568
558
551
553
552
549
545
550
554
544
543
160
353
484
520
530
550
555
545
542
547
552
540
531
542
558
557
547
548
553
552
551
556
558
557
552
536
534
210
425
532
526
522
550
556
541
538
549
554
541
527
534
548
550
547
550
550
540
543
553
555
549
549
551
550
548
228
448
545
530
523
549
549
537
535
544
551
547
538
534
538
545
551
555
551
543
545
552
549
543
546
558
569
566
245
444
529
523
526
546
542
537
542
538
537
547
548
544
539
539
543
551
557
562
559
552
548
546
550
560
571
564
538
257
449
532
526
524
538
539
541
545
531
527
541
550
549
547
545
540
538
552
565
558
542
542
551
553
556
558
542
514
506
255
472
558
535
523
536
538
537
533
526
527
536
540
543
549
554
548
540
549
557
549
536
540
550
549
546
543
531
515
504
244
471
566
548
532
552
550
536
534
535
535
529
530
537
548
548
545
544
547
547
543
544
554
557
549
543
534
521
515
507
488
213
427
543
555
562
579
566
545
546
556
551
530
525
539
541
532
532
538
542
537
538
550
560
563
562
550
523
500
488
478
445
161
366
513
549
563
577
568
555
558
559
556
547
539
535
527
526
532
535
531
529
542
550
552
554
559
549
519
489
453
404
348
94
309
480
532
536
546
562
564
556
548
551
563
560
542
524
534
544
537
526
535
555
562
559
556
553
542
524
493
415
308
50
224
420
519
532
533
551
566
561
550
553
561
563
557
552
547
541
534
533
548
555
560
569
570
560
545
520
458
339
125
333
505
556
535
533
552
561
555
551
549
550
559
558
548
537
542
553
549
535
535
551
558
553
541
493
379
57
239
448
543
534
513
528
548
552
548
547
546
545
543
537
539
557
567
552
537
536
536
525
527
520
445
300
140
322
460
515
516
519
533
544
550
552
547
537
532
532
536
550
555
552
556
559
542
521
517
482
367
171
323
451
508
515
515
526
539
544
539
528
521
522
531
539
543
548
556
550
540
537
507
401
178
321
435
495
513
506
510
517
521
513
498
505
527
538
545
546
527
510
525
526
438
168
291
415
487
493
485
497
516
514
496
497
513
524
532
534
512
500
510
452
311
131
257
374
419
432
455
488
504
505
498
500
503
506
508
509
504
451
316
352
388
418
444
466
486
473
445
442
418
131
146
167
159
111
89
99
119
168
217
263
287
305
318
318
296
266
244
223
203
86
149
244
327
388
429
451
455
455
471
484
461
411
369
354
339
118
188
283
388
458
494
518
533
531
521
526
540
530
497
476
477
472
123
233
348
445
493
513
529
542
551
550
535
533
532
532
529
524
522
517
512
114
222
364
487
539
542
537
546
554
554
546
543
546
550
554
553
551
551
548
540
530
77
187
343
465
532
552
556
552
558
558
553
548
551
568
571
564
559
561
566
564
557
548
145
310
450
518
529
543
566
568
553
548
549
554
559
563
560
557
557
561
562
559
554
550
552
91
239
409
514
545
539
553
569
568
550
545
551
556
554
549
551
563
569
568
565
564
557
552
554
158
332
465
529
546
551
556
552
549
554
557
560
556
551
550
560
569
569
569
571
567
556
554
568
577
70
252
424
505
527
536
544
541
537
538
553
559
560
557
560
568
572
566
559
560
568
563
550
552
570
570
129
344
494
536
532
537
535
532
535
542
549
544
541
548
564
573
573
567
562
559
563
560
552
555
556
540
537
214
422
528
534
533
546
537
527
534
545
548
536
527
537
554
559
556
559
560
556
556
561
563
562
554
531
528
552
74
282
482
548
525
531
552
541
525
532
544
550
545
534
538
548
550
542
543
543
540
544
555
555
555
559
556
549
545
99
326
519
565
530
533
556
545
529
536
541
551
555
548
539
541
543
542
541
540
541
547
552
548
542
555
573
575
563
538
113
344
516
557
532
539
560
547
535
541
536
542
555
555
541
536
539
544
548
555
559
561
553
547
541
543
563
578
567
533
113
339
502
544
531
545
563
547
538
540
528
529
544
552
543
540
545
547
547
555
562
557
544
542
542
538
546
557
547
522
508
94
327
512
559
534
537
554
540
529
526
519
517
532
543
546
548
553
548
539
543
551
548
540
539
536
528
533
543
536
517
511
516
85
313
516
570
542
542
562
547
530
531
529
527
525
531
540
548
549
538
539
544
542
542
549
557
553
542
539
538
530
523
524
521
76
285
482
553
545
562
585
563
541
552
556
551
533
527
532
537
535
534
545
546
536
537
551
567
568
561
548
528
512
508
508
496
466
231
438
537
542
556
579
563
550
560
562
558
551
541
529
523
530
545
549
540
529
535
548
553
556
559
544
517
497
478
455
423
368
160
393
529
540
531
551
559
557
554
548
548
558
557
546
530
535
546
542
529
531
542
550
551
553
556
541
516
494
449
382
90
303
481
541
535
541
555
561
555
549
546
550
561
564
553
539
530
527
531
542
548
551
557
563
565
553
526
478
389
181
388
527
558
544
543
554
556
551
546
544
548
561
556
539
530
534
547
552
548
546
548
548
551
551
521
436
308
84
280
471
546
533
523
539
551
547
543
544
542
540
536
534
536
553
560
556
550
545
534
517
518
531
491
366
164
355
481
518
521
532
546
550
552
553
544
534
528
531
536
546
551
551
558
560
539
516
515
505
415
208
362
473
513
520
529
540
548
548
543
534
523
525
534
540
543
547
562
561
545
536
519
435
212
355
457
506
516
511
510
518
527
527
511
512
532
542
546
548
541
529
533
528
456
316
201
333
446
500
496
486
500
522
524
508
508
515
524
533
537
518
504
506
454
325
170
300
404
444
457
476
491
499
504
500
498
503
511
515
509
490
437
319
362
386
417
449
471
482
478
460
446
404
114
145
174
205
220
213
180
154
147
136
118
115
166
224
265
310
348
372
384
381
367
345
320
285
252
218
155
222
312
387
438
466
484
493
498
509
520
508
475
439
409
390
97
188
285
381
459
503
523
534
542
543
542
548
553
546
532
517
506
496
492
98
179
305
424
505
532
536
542
556
569
571
550
545
544
546
543
540
537
532
526
180
304
419
508
547
553
542
546
558
574
570
551
545
557
562
563
562
565
565
556
541
131
278
418
494
526
553
567
561
549
551
558
561
558
562
567
569
568
570
575
574
567
561
563
83
223
392
497
533
533
557
583
576
551
539
547
559
566
565
563
561
561
562
560
556
553
552
557
157
327
462
534
554
556
563
570
565
552
542
550
558
559
556
557
561
564
565
559
554
551
547
549
566
79
240
411
501
534
552
562
553
541
544
550
552
556
557
553
551
555
561
565
572
576
570
554
549
561
570
135
347
493
529
521
531
541
543
538
541
548
551
556
561
561
562
561
560
562
569
579
571
552
549
561
562
552
201
426
544
549
529
531
525
530
545
550
546
543
544
552
563
570
572
570
567
568
571
571
555
549
547
538
538
568
73
272
469
544
538
535
545
525
520
535
545
549
545
537
537
555
563
566
567
564
558
559
565
566
563
552
530
531
561
123
346
508
541
522
537
552
532
517
528
539
549
554
548
548
557
559
546
543
542
541
545
553
557
562
565
554
542
546
540
156
407
555
561
527
539
557
541
526
533
534
544
559
562
557
555
551
539
536
537
541
547
550
547
549
560
568
561
551
536
170
425
564
567
533
546
565
549
536
539
534
540
559
561
548
540
544
550
552
553
556
559
556
548
541
545
556
566
560
535
529
164
407
543
552
534
553
571
553
536
537
531
532
548
552
541
537
547
553
553
553
555
554
548
544
539
535
540
550
551
532
523
533
152
395
543
558
537
552
567
548
531
533
522
517
534
546
542
545
547
543
537
538
543
545
543
541
536
531
533
538
542
535
531
531
138
379
543
567
541
553
567
545
532
538
532
527
533
539
543
545
541
527
528
533
535
540
549
557
554
545
541
538
536
533
532
528
520
116
340
513
551
539
553
568
546
539
556
556
551
546
539
536
538
537
534
540
545
534
535
551
569
571
561
549
539
530
521
511
503
498
81
289
483
544
532
544
562
545
540
556
557
555
552
545
532
533
544
551
553
547
537
537
546
555
558
557
546
532
524
504
478
459
432
216
445
552
540
528
549
548
544
545
543
543
549
552
548
544
547
548
547
542
541
544
548
552
554
552
541
525
510
480
436
386
322
125
352
512
546
538
554
559
552
547
546
546
546
556
566
555
536
527
529
535
542
549
555
557
556
558
550
526
491
437
364
49
222
423
530
550
549
557
557
549
547
547
545
550
555
546
531
525
533
540
546
553
558
556
545
547
547
528
471
376
116
319
479
534
531
540
555
552
539
541
544
542
535
531
536
540
547
550
551
554
556
546
522
518
529
512
422
194
379
490
523
531
545
555
552
552
550
541
531
533
538
541
544
548
550
553
553
539
518
516
516
452
317
83
236
391
492
522
525
538
554
556
548
542
539
538
536
537
542
547
552
559
554
537
528
524
467
338
239
385
473
507
515
517
518
521
530
538
534
531
535
542
548
552
548
534
524
519
473
351
226
364
462
499
494
491
504
526
535
527
521
519
523
531
535
523
508
501
454
343
202
328
417
455
471
484
491
496
505
509
504
507
516
517
507
485
430
323
342
356
356
376
417
458
478
487
482
464
444
392
93
105
112
113
125
148
186
232
264
270
264
250
229
203
177
153
114
168
223
274
317
353
400
426
430
427
423
411
383
342
307
280
167
245
316
386
440
470
485
499
512
520
526
529
526
516
495
458
437
436
143
274
384
467
516
538
539
529
534
544
554
561
556
548
545
549
533
510
514
144
261
385
480
531
554
558
556
560
567
573
568
562
559
555
553
553
551
542
535
537
123
264
392
468
508
532
548
549
551
559
580
580
559
552
565
570
569
565
575
580
566
550
547
69
204
375
481
508
513
541
567
562
546
549
567
573
560
558
566
574
573
572
579
582
577
571
568
151
318
458
521
530
534
563
589
577
552
544
558
568
572
570
567
563
560
562
561
561
561
562
565
573
75
234
409
504
535
548
557
561
563
564
562
552
554
562
564
566
563
560
560
561
558
555
555
554
553
565
133
325
474
523
532
551
559
546
535
541
553
548
551
556
558
554
556
557
562
569
571
565
552
550
555
561
557
216
428
538
541
524
535
541
543
546
543
540
539
549
562
560
555
552
554
561
570
576
566
547
541
550
552
548
550
84
289
497
570
551
530
533
529
540
557
554
540
538
545
555
559
559
557
559
561
563
568
565
550
537
533
535
545
568
120
345
509
549
537
542
550
530
524
538
547
550
550
542
537
551
559
560
561
558
552
553
558
560
552
543
532
539
565
568
173
406
527
532
518
541
554
534
520
529
536
546
555
552
552
560
562
546
543
544
542
544
549
554
561
563
546
536
546
545
209
459
569
548
523
539
552
537
528
532
532
536
553
563
564
565
558
539
537
540
544
549
550
547
547
557
552
543
539
534
536
218
473
581
560
532
544
554
540
532
534
531
534
550
557
551
545
547
550
552
552
553
556
557
550
545
545
546
546
545
533
531
218
463
565
557
539
553
559
543
533
536
532
531
540
543
538
534
542
557
557
553
550
552
550
547
545
545
543
543
545
544
544
546
215
460
569
561
543
555
559
543
536
540
531
523
532
538
539
538
538
537
535
536
538
541
542
542
545
545
543
539
542
546
557
556
527
203
442
565
564
546
557
559
541
539
550
537
531
539
544
541
538
532
516
518
522
527
533
541
552
555
552
547
541
540
541
538
530
512
163
389
536
549
541
552
556
535
537
556
552
549
552
547
537
535
532
527
526
528
527
531
551
565
564
558
551
543
542
530
508
495
495
492
109
335
510
549
533
541
549
528
531
553
551
548
552
545
535
539
552
550
547
545
544
547
554
559
558
551
545
545
546
521
488
474
466
427
65
260
473
558
542
539
554
542
532
541
541
541
543
544
546
552
554
551
550
553
557
555
554
556
554
545
537
535
526
503
468
436
387
301
153
379
520
545
548
568
562
545
544
551
555
551
551
555
552
536
531
535
543
549
555
558
559
552
543
539
528
504
469
418
347
65
257
444
524
542
553
569
559
549
550
557
555
554
550
537
529
530
534
535
538
552
564
559
547
539
540
527
492
425
329
153
355
486
523
529
556
566
552
533
541
550
547
533
528
536
542
543
541
538
544
555
552
538
523
526
519
463
345
63
227
399
496
528
542
552
555
549
548
546
533
528
536
542
540
540
541
542
535
534
536
525
520
518
479
368
96
250
408
506
529
527
540
558
559
543
531
538
544
543
540
541
546
551
548
531
516
519
529
494
383
110
253
406
488
510
513
521
524
522
531
543
545
540
536
538
543
549
544
524
504
506
487
394
246
388
469
492
491
497
512
526
539
541
528
516
517
523
528
518
507
498
456
359
225
339
414
451
473
484
491
501
514
520
511
511
515
512
501
481
431
328
306
346
358
356
379
429
475
491
492
482
461
435
378
122
138
144
144
132
116
106
125
159
195
244
290
311
312
310
306
293
257
233
212
175
201
237
276
321
372
406
446
465
459
453
459
452
430
393
371
349
330
116
237
337
405
446
477
493
500
509
523
530
529
526
523
529
522
495
472
478
85
208
357
460
517
546
555
546
527
522
537
562
569
552
533
544
560
549
521
526
559
207
351
456
508
528
552
569
569
551
551
562
574
579
571
550
547
562
565
549
543
545
176
346
469
512
507
512
535
554
560
562
566
569
565
565
572
572
564
557
573
585
570
547
544
124
288
454
525
521
512
536
559
560
552
556
572
574
561
558
572
576
570
565
569
584
583
566
561
560
229
408
508
529
524
536
568
585
577
563
563
571
576
573
571
570
569
565
564
566
568
570
567
566
573
125
317
473
530
527
531
547
554
560
568
571
566
560
561
565
567
567
564
563
565
564
562
562
560
562
566
570
192
394
518
535
531
545
547
534
534
549
555
548
540
547
552
556
559
561
562
563
562
555
555
559
559
555
549
94
291
485
554
542
533
544
544
545
550
549
534
529
540
558
558
551
548
552
557
559
559
553
542
543
546
545
543
550
141
374
544
575
547
541
547
543
547
562
553
532
532
546
556
556
548
544
548
554
552
554
555
541
532
533
540
549
562
565
181
424
550
553
536
547
554
543
539
546
546
547
548
542
536
544
548
545
549
553
548
546
550
550
549
545
542
546
563
561
231
468
554
531
519
543
552
540
535
542
542
544
547
545
544
556
556
544
546
550
546
543
546
549
556
561
545
541
548
548
544
255
496
572
539
520
540
545
535
533
539
535
530
538
552
558
559
551
542
543
548
548
550
551
547
546
547
539
534
537
535
533
257
502
578
549
536
545
543
527
526
530
528
525
533
547
546
541
537
542
552
550
549
554
558
551
545
543
537
531
532
529
527
543
267
504
576
555
544
547
540
523
522
533
533
530
531
534
534
532
536
546
555
553
548
550
552
548
548
555
549
541
541
542
545
553
537
290
520
585
559
548
549
543
537
539
542
536
531
530
533
534
535
537
538
540
542
542
543
542
541
545
557
555
547
546
550
559
566
538
267
496
583
562
551
556
555
549
550
553
539
535
541
542
535
533
529
523
522
523
526
531
541
548
550
554
552
545
542
539
536
535
507
497
199
433
558
555
548
555
557
541
544
554
546
541
553
549
532
530
529
523
521
520
521
531
552
561
556
554
549
543
541
530
508
496
489
493
133
373
536
559
544
550
552
527
530
549
545
542
547
543
532
536
542
540
539
542
548
554
560
557
555
548
542
544
551
532
499
482
488
470
85
297
492
561
550
554
563
538
526
543
545
542
540
537
538
545
549
546
547
558
567
564
553
554
551
539
532
535
538
517
487
466
442
372
186
398
519
545
558
577
562
541
547
563
564
555
547
546
544
538
535
540
548
553
555
554
552
546
535
533
528
517
488
449
395
316
88
289
456
522
536
558
574
563
555
557
568
565
557
548
536
533
537
540
537
535
546
557
553
543
538
534
525
502
452
371
187
383
493
519
533
563
573
549
532
545
556
549
535
532
538
542
543
539
530
529
543
552
546
534
525
522
488
392
82
257
412
501
531
546
551
549
545
547
544
530
530
539
543
538
538
539
534
521
521
536
536
522
515
495
413
113
255
408
509
530
524
538
558
560
539
525
533
548
547
541
541
543
543
531
513
503
508
521
507
417
103
249
413
500
515
514
525
531
526
527
536
543
539
533
531
535
539
531
509
490
493
492
425
259
403
474
487
490
505
516
525
534
536
523
508
504
512
514
509
503
493
458
378
233
335
402
442
471
485
494
505
519
524
511
508
508
502
492
474
423
301
343
358
365
394
447
487
496
490
474
450
421
358
136
154
169
180
178
156
145
141
138
127
143
153
188
252
302
336
347
351
351
348
335
306
291
278
247
193
177
271
309
328
364
424
460
486
493
483
479
480
473
457
441
429
410
380
156
300
410
471
486
499
512
522
530
538
537
531
525
520
532
531
516
498
497
513
136
283
422
502
533
552
554
548
533
533
540
559
564
548
530
542
563
557
528
529
557
121
278
427
510
520
519
541
569
571
549
536
545
571
581
566
543
541
562
576
567
547
546
557
79
238
418
522
545
524
509
525
558
571
560
552
557
565
572
574
568
553
552
571
583
572
545
540
545
187
367
506
549
538
535
546
554
560
563
567
571
571
566
564
576
580
567
552
559
576
579
559
548
556
126
303
475
541
536
528
544
570
578
574
573
578
584
584
570
568
572
576
573
566
565
569
571
564
558
571
580
175
389
523
545
527
530
539
549
558
568
574
569
563
561
561
563
565
567
569
570
569
564
565
564
563
565
566
64
255
452
539
539
532
541
537
528
535
555
558
551
537
541
553
560
560
561
563
562
559
555
557
564
567
555
539
549
135
358
520
552
534
540
553
546
542
549
548
538
532
537
550
557
555
550
552
555
554
552
550
549
552
555
549
542
552
566
203
444
568
565
539
550
559
553
549
553
548
533
535
544
552
555
544
537
543
550
551
551
552
548
543
543
547
551
557
558
256
493
579
556
542
553
555
548
543
546
546
546
545
541
537
541
540
538
548
555
550
545
547
550
552
553
551
552
554
550
550
296
526
576
536
530
548
550
542
541
552
551
546
541
539
539
546
548
549
555
558
549
543
544
545
550
555
552
550
552
552
547
309
535
578
536
526
548
546
538
540
552
544
522
523
540
550
548
545
545
553
554
546
546
549
545
540
538
536
536
541
541
539
557
305
531
579
541
541
551
540
518
521
534
528
512
519
538
545
534
525
533
549
549
541
546
557
552
543
537
529
524
528
527
530
550
324
541
581
549
548
547
523
506
512
530
528
525
523
532
537
533
527
533
547
549
544
545
549
549
549
555
552
543
539
534
533
552
552
349
560
588
552
551
545
525
525
534
539
537
529
528
527
532
538
542
541
545
548
547
545
542
536
537
554
562
562
559
542
541
559
550
522
309
531
588
556
553
556
554
554
555
549
537
532
538
534
528
532
538
535
535
533
532
537
543
542
539
543
550
551
545
533
523
531
513
495
222
467
578
564
551
561
565
558
555
553
540
535
546
544
530
527
527
527
527
525
525
534
551
555
552
549
547
537
533
525
511
501
487
487
484
151
405
562
574
550
556
564
544
542
554
544
535
542
543
533
529
530
529
532
540
549
553
553
552
553
550
542
534
535
531
515
497
496
487
423
102
326
510
564
555
564
572
545
535
552
552
541
537
535
532
532
534
534
539
552
565
558
545
546
547
540
532
534
535
523
501
484
477
425
302
216
414
518
546
563
579
555
540
552
563
560
551
542
537
536
536
537
542
546
549
546
542
540
536
530
530
533
521
496
467
434
374
275
118
311
462
523
540
564
574
562
554
556
561
560
554
546
538
538
541
544
542
536
539
541
538
535
541
540
525
505
465
401
316
208
393
497
524
542
568
569
545
532
547
552
549
543
539
539
542
544
542
534
526
532
544
547
543
530
520
497
418
289
96
269
417
502
533
543
543
543
545
547
543
536
535
540
540
537
539
542
533
518
520
539
539
519
509
502
445
314
124
257
403
503
525
520
535
557
558
537
531
536
548
545
544
545
547
539
520
509
507
504
507
502
441
315
104
242
411
505
522
519
530
536
529
524
529
533
533
531
531
531
526
516
501
485
486
486
437
315
264
409
478
486
491
509
517
518
518
515
509
501
498
499
499
500
497
486
452
386
228
326
390
432
466
482
490
497
507
512
503
496
492
488
484
460
403
291
337
355
373
398
448
482
487
466
449
427
398
121
161
179
194
206
205
182
174
184
179
161
111
193
193
221
290
344
367
377
388
392
384
369
354
340
323
296
246
217
326
374
376
402
455
492
511
515
512
508
502
493
482
471
460
440
417
394
207
354
462
506
510
509
524
542
556
556
542
536
533
533
533
531
517
501
497
505
201
358
470
521
534
546
546
548
552
553
548
547
549
550
548
551
558
554
530
524
540
554
179
347
479
538
528
521
536
563
569
552
536
540
557
566
562
545
546
567
585
578
552
547
552
132
307
468
544
557
542
527
533
563
577
557
541
549
569
573
569
556
551
556
574
581
571
548
546
553
246
433
531
552
552
561
559
557
563
571
570
571
572
572
573
576
577
567
552
552
568
571
557
550
560
573
164
366
518
555
544
541
556
565
568
569
571
577
584
585
569
567
573
580
576
566
559
566
567
559
554
565
578
230
447
549
553
536
537
538
543
553
562
564
563
563
562
561
560
561
565
570
572
570
566
561
559
558
558
558
559
99
326
502
548
534
531
540
536
530
542
553
558
555
541
542
553
561
559
558
562
565
565
562
560
564
570
556
540
550
181
421
545
541
519
538
556
549
540
545
548
548
546
543
547
556
559
555
555
556
558
561
562
562
563
565
557
547
550
566
261
494
576
549
530
551
563
554
542
543
543
542
543
546
548
551
546
539
546
555
558
559
561
561
558
556
555
551
551
550
554
321
541
587
555
549
559
554
540
537
539
544
547
546
543
542
542
540
541
554
563
554
549
551
555
558
559
556
553
551
546
546
361
569
586
539
543
555
546
535
538
550
555
547
540
539
541
544
550
558
570
566
549
543
545
544
546
554
558
558
559
553
548
559
368
573
583
531
532
556
547
535
542
558
544
522
520
539
545
542
544
556
565
558
542
543
548
543
536
536
539
545
551
549
544
560
364
569
583
535
544
559
546
527
532
537
527
509
516
540
548
536
521
527
545
544
536
538
548
549
542
535
528
526
533
532
536
557
562
375
574
582
540
551
551
523
510
517
530
530
523
523
536
545
544
526
525
536
543
540
538
541
544
546
550
551
548
547
532
527
553
563
544
384
576
579
541
553
547
521
518
532
535
534
529
529
528
536
549
551
547
548
549
547
544
541
532
529
545
562
574
570
532
519
546
560
536
328
542
579
546
556
558
554
550
551
545
536
530
532
529
528
536
546
550
549
546
541
542
544
540
534
536
548
554
553
527
510
528
526
507
522
234
485
588
569
551
564
571
564
556
549
539
530
537
543
536
528
526
531
542
543
535
539
545
551
554
553
547
530
525
521
523
513
493
486
495
162
425
578
583
545
552
568
559
551
552
543
534
538
548
546
530
523
524
535
544
548
545
542
546
556
564
551
532
526
531
528
508
488
485
448
112
343
519
562
547
552
571
552
541
552
548
539
539
542
536
530
528
531
536
544
550
546
537
537
544
546
540
530
531
527
514
496
483
450
353
233
425
515
541
561
574
554
540
548
551
546
542
541
537
533
535
538
540
540
542
540
535
532
530
531
533
532
523
503
485
466
419
327
133
321
463
526
547
565
568
554
545
545
548
546
545
546
544
541
542
544
542
539
537
533
527
528
544
548
526
505
475
433
370
211
388
498
532
548
565
560
539
537
545
546
545
547
545
541
540
544
545
540
533
528
534
545
549
533
513
496
434
328
100
265
416
503
532
537
538
543
550
549
544
542
543
542
538
536
543
546
537
526
528
544
542
519
504
500
461
346
130
261
406
498
522
522
538
557
556
541
542
546
547
545
546
554
553
537
522
517
518
510
497
494
455
347
114
248
411
507
528
525
532
537
531
528
530
529
530
533
539
534
520
507
500
492
488
478
433
326
265
408
477
487
492
507
512
509
503
498
499
500
502
498
492
495
494
476
440
377
219
317
381
423
455
471
479
481
487
495
496
489
480
475
474
443
372
280
328
351
372
394
431
459
461
437
412
394
367
111
137
180
201
218
231
231
214
210
225
217
181
128
99
207
249
250
261
311
366
392
406
426
428
417
404
393
377
350
315
288
268
126
254
367
425
423
432
466
500
523
538
541
536
522
511
504
494
477
455
440
427
140
277
407
494
523
526
518
529
551
570
568
551
546
547
547
545
536
520
503
500
505
498
121
274
426
510
531
539
547
549
556
567
572
553
536
543
567
568
563
558
552
540
531
534
541
238
413
509
542
537
540
551
562
569
565
555
546
551
563
566
562
559
573
590
584
559
548
553
558
190
377
497
540
546
556
557
559
569
577
561
554
560
575
577
564
558
562
572
582
580
569
558
558
561
564
117
308
482
543
546
553
571
569
566
568
572
570
571
575
576
574
571
572
569
562
557
561
565
563
561
568
573
203
421
544
560
551
554
557
559
562
563
564
565
571
573
567
561
567
574
571
562
558
559
562
559
556
562
570
564
89
302
493
562
556
546
549
540
542
549
552
550
551
556
559
558
557
554
557
563
566
565
562
557
553
554
553
553
555
155
405
543
555
532
538
548
542
537
543
548
556
558
550
547
555
560
557
555
558
564
570
566
560
561
566
561
550
553
563
242
484
569
537
512
533
559
557
541
540
546
554
556
548
544
550
556
555
553
557
564
570
571
566
566
568
564
555
554
559
562
312
527
577
540
527
550
563
557
539
536
542
548
548
544
545
548
546
543
549
559
564
564
562
561
560
559
557
552
551
550
552
107
369
566
583
549
558
566
551
534
529
532
543
547
544
544
546
546
544
545
556
563
556
547
549
554
558
559
555
550
552
548
546
554
130
413
594
583
539
557
562
536
524
531
542
548
543
541
543
546
547
554
565
574
563
548
545
549
547
546
552
557
560
566
554
546
552
140
423
604
583
525
540
559
543
535
547
552
540
523
528
543
545
540
546
566
572
556
542
542
548
546
539
539
543
551
558
551
546
557
562
130
417
604
588
531
546
561
549
539
546
545
528
513
523
543
549
539
531
535
544
544
536
533
539
544
542
538
531
532
540
543
542
561
564
413
596
582
534
553
559
532
525
530
533
529
527
530
542
554
555
538
525
530
536
534
529
529
535
542
548
549
550
550
538
533
556
562
539
399
576
568
532
554
558
527
518
527
532
533
532
532
532
540
555
558
551
544
543
542
542
536
528
527
542
557
569
567
535
521
546
560
537
545
337
541
565
536
556
568
549
536
538
541
538
530
531
531
531
535
551
558
558
551
545
543
543
541
540
542
548
551
552
530
513
534
539
522
531
246
496
592
571
552
562
566
551
547
547
540
530
533
547
548
533
528
536
553
553
544
539
540
552
563
566
553
534
527
529
533
528
506
496
506
474
172
436
585
585
537
542
564
560
550
547
541
532
538
558
565
542
528
527
537
545
544
540
539
543
561
574
567
539
528
538
542
510
474
476
468
363
118
346
523
561
535
539
564
555
545
547
542
536
541
552
549
539
533
534
535
537
540
541
540
539
545
550
551
541
536
536
522
494
466
453
389
234
233
430
520
542
555
567
552
541
542
540
537
539
545
547
540
540
541
541
538
537
540
540
537
532
531
538
539
530
512
495
479
445
367
131
321
468
534
551
561
561
544
536
537
539
538
543
550
551
545
543
543
542
540
538
534
528
529
543
545
527
508
488
461
413
330
204
380
499
535
547
554
553
539
540
544
542
543
550
548
544
542
543
544
541
537
533
532
539
547
531
508
494
452
370
97
255
413
503
528
529
539
548
553
550
545
546
548
542
537
539
546
546
539
534
537
546
539
518
503
497
466
369
131
270
416
500
520
522
542
551
548
544
550
556
549
540
546
557
554
537
522
520
526
516
497
490
459
363
129
267
418
504
526
524
527
530
530
533
534
530
525
532
543
536
512
500
496
498
491
468
422
326
264
401
471
486
489
501
506
505
498
494
496
503
509
500
490
491
490
465
418
355
213
311
375
412
440
461
472
473
475
483
490
483
471
464
463
422
340
264
314
345
369
387
407
426
429
404
374
357
88
78
82
90
99
165
146
152
192
226
242
254
259
257
254
259
246
204
145
118
246
310
314
302
323
374
414
435
451
454
445
433
426
410
370
328
308
292
170
304
409
460
459
454
467
491
526
552
561
552
528
519
519
512
489
463
463
454
415
190
347
461
516
526
533
529
533
546
561
569
559
553
554
554
551
542
527
512
518
524
513
161
339
475
536
538
543
553
559
564
572
574
554
537
552
580
581
562
556
554
550
547
544
542
541
122
295
454
519
532
542
560
567
569
572
575
572
561
555
568
582
576
564
567
585
583
565
556
553
552
552
248
433
513
527
533
559
575
576
574
575
572
573
577
582
578
571
566
570
579
585
577
569
566
566
565
565
162
373
517
548
536
551
565
569
572
574
574
570
570
572
571
568
567
570
572
571
566
562
566
571
571
572
571
566
257
470
561
560
556
561
551
551
561
564
559
554
553
554
553
554
559
562
563
561
559
560
564
564
559
558
562
560
140
375
528
567
554
555
554
544
543
551
550
545
543
545
550
556
557
556
553
553
557
559
558
557
555
552
551
554
557
557
232
474
572
558
533
542
554
548
542
542
546
554
559
553
548
552
558
555
552
555
561
570
568
559
555
561
564
562
561
562
311
529
585
538
520
538
561
563
546
538
541
554
561
548
539
542
549
551
551
556
564
572
570
555
554
562
569
566
560
558
559
111
354
549
574
536
531
555
566
562
542
534
538
544
540
538
542
544
542
540
546
556
562
555
546
545
552
558
556
552
553
553
554
561
136
402
577
574
540
562
566
550
536
530
532
538
541
540
544
550
551
545
540
548
556
550
539
536
545
556
556
549
547
555
555
550
554
156
445
602
575
538
564
562
530
520
528
534
538
539
542
547
549
550
550
554
559
556
547
548
553
555
554
551
548
557
568
558
543
544
552
165
458
618
579
526
551
559
533
532
544
541
534
531
537
541
538
538
545
556
563
559
551
553
555
553
546
543
544
552
563
552
544
548
555
150
447
620
587
533
554
562
546
545
549
539
529
527
534
538
539
540
539
540
547
552
545
536
532
537
543
542
537
540
549
548
548
565
561
537
141
430
602
582
537
559
563
542
537
535
529
528
531
535
541
549
557
550
531
529
534
535
528
522
527
538
547
548
548
551
547
548
566
561
533
544
407
573
558
526
556
564
538
519
523
528
533
534
535
536
541
552
561
554
538
533
535
539
536
528
530
545
552
551
552
542
537
556
555
532
540
349
545
562
532
555
569
545
518
526
540
540
532
532
537
532
531
546
561
560
546
542
543
543
539
547
553
550
543
545
536
527
548
554
531
531
530
260
505
593
570
550
561
556
537
534
545
543
530
533
549
552
536
530
541
556
554
545
540
540
548
566
574
560
541
536
538
544
547
526
515
521
489
175
437
585
582
535
538
560
555
545
544
540
534
540
559
570
555
539
535
539
543
541
541
542
547
558
574
575
552
540
548
549
518
477
484
493
401
116
341
525
562
533
532
558
554
545
543
541
538
545
556
556
552
546
543
539
536
538
544
550
552
549
552
556
553
546
544
527
484
454
456
415
271
230
436
530
548
550
560
549
540
540
540
541
545
551
554
551
547
547
545
542
541
545
551
550
542
535
542
542
538
520
501
483
457
395
271
122
323
478
541
551
551
553
541
535
539
543
544
549
557
556
550
546
547
546
543
540
537
534
532
536
538
527
514
497
473
438
367
196
379
498
529
532
546
551
545
548
549
547
547
553
551
550
549
547
544
539
537
533
530
533
537
524
505
498
469
403
301
91
248
407
496
520
526
539
552
554
549
544
547
547
541
540
546
550
542
535
537
541
542
533
519
506
492
460
385
125
273
422
503
520
522
536
539
535
534
553
558
541
533
546
553
546
531
520
518
525
521
506
488
447
358
137
281
422
496
513
513
517
521
527
534
536
528
520
526
534
528
511
496
490
494
487
459
402
308
261
386
457
479
487
499
507
509
505
500
500
504
510
504
492
488
477
445
390
322
208
302
365
402
432
457
476
480
480
484
487
481
469
459
443
392
243
294
339
369
388
400
409
404
372
341
90
97
104
116
125
126
122
114
212
195
183
209
245
264
281
294
297
293
285
271
233
174
136
121
194
282
353
366
345
349
389
433
454
463
466
464
457
449
433
393
351
326
300
238
233
360
449
479
482
474
476
492
526
551
559
543
526
521
530
526
506
485
489
476
429
245
409
509
532
526
535
541
541
533
546
559
562
554
548
549
553
552
544
537
550
555
535
508
211
394
509
550
543
546
561
570
572
569
563
557
554
559
575
571
556
556
560
568
572
566
553
538
169
351
483
525
527
548
572
577
573
574
579
581
575
570
576
581
576
559
559
576
579
575
567
556
546
544
306
473
529
525
531
564
582
581
573
571
574
589
588
584
578
576
574
573
576
577
574
572
572
571
567
565
564
218
439
545
551
541
559
564
565
572
575
573
570
569
567
561
559
565
572
575
574
569
565
570
575
573
571
569
567
106
330
516
573
559
559
570
554
546
563
568
562
551
542
538
542
550
557
560
561
562
561
562
567
569
562
556
558
561
558
197
436
556
567
550
554
558
547
546
555
556
549
546
538
539
557
563
559
554
555
558
559
559
562
562
555
553
556
562
562
304
522
582
559
546
549
551
551
547
545
547
557
560
551
545
554
561
558
557
558
561
568
573
566
556
555
563
567
566
565
566
366
559
587
547
542
552
560
561
551
538
540
552
555
548
541
543
545
547
552
557
561
568
567
553
548
555
565
566
561
559
562
567
140
396
568
571
535
547
563
566
563
550
536
536
536
533
535
542
545
541
536
542
551
553
544
532
530
545
558
556
550
553
558
565
571
156
428
586
569
535
562
566
550
544
540
535
537
538
537
545
554
555
540
532
539
548
546
528
525
539
558
558
546
545
559
565
564
561
558
178
466
607
570
534
563
561
527
524
535
534
535
541
548
553
550
547
539
536
544
551
550
550
557
563
560
551
544
550
567
563
549
545
545
183
476
620
574
536
563
560
527
530
541
535
533
541
548
542
528
532
540
544
552
558
560
559
558
556
551
545
544
550
560
551
544
547
549
534
164
458
620
586
543
566
565
542
544
546
533
532
540
541
530
526
537
545
543
547
560
558
537
529
532
541
545
546
548
552
547
550
566
562
535
151
430
598
582
545
566
568
547
544
536
525
527
534
534
531
537
552
549
533
531
536
536
530
524
526
537
548
548
546
550
551
556
569
559
533
545
408
575
567
533
558
568
546
530
525
524
528
532
533
534
537
547
555
550
537
528
529
542
543
533
536
549
548
539
545
547
550
561
554
526
535
549
362
554
572
536
553
567
547
520
523
539
541
534
533
537
533
528
541
559
556
540
539
545
546
541
547
557
551
538
542
542
542
557
557
529
524
515
269
509
594
568
548
559
555
534
530
543
542
535
536
544
545
534
534
544
552
550
545
544
543
546
557
568
562
548
545
544
553
558
543
527
529
491
327
167
427
579
580
539
543
562
556
540
544
542
539
540
547
553
554
549
543
540
542
544
545
547
549
556
564
568
559
548
553
555
531
493
500
512
423
217
105
333
523
566
541
538
557
553
544
546
547
546
546
546
547
553
555
550
544
540
543
549
557
557
554
551
556
555
550
547
526
484
458
466
430
285
227
441
539
550
547
555
547
539
543
548
552
552
552
552
552
552
551
551
551
548
548
552
554
549
541
539
541
537
520
494
475
461
410
283
119
328
484
540
542
544
550
540
536
545
553
554
555
558
556
552
550
553
554
548
539
533
533
532
529
526
521
514
499
472
443
381
266
195
382
496
519
523
544
551
551
552
554
554
552
551
552
554
556
554
543
537
534
529
522
518
521
514
501
495
475
418
319
244
403
488
512
526
545
553
548
543
544
548
544
538
541
559
557
535
526
535
535
528
519
515
506
484
451
392
293
116
267
416
500
520
518
523
520
520
528
546
547
531
528
541
543
533
523
517
514
512
511
504
476
421
336
134
276
414
481
494
495
505
514
522
527
528
520
512
512
517
516
506
493
479
477
467
434
367
249
365
436
466
487
505
513
513
511
506
501
499
504
504
492
473
447
412
353
203
289
349
391
428
458
477
489
493
490
481
472
459
441
409
345
220
272
322
361
386
401
401
376
337
308
84
110
134
150
153
142
131
121
104
240
240
221
227
256
286
306
324
329
319
303
285
256
198
147
121
238
312
375
395
392
389
414
447
461
463
469
475
471
459
443
415
373
340
293
229
295
413
480
491
496
495
501
509
524
535
536
528
524
526
531
528
516
503
503
478
425
373
300
454
537
541
528
537
553
552
531
530
548
555
549
542
542
555
554
551
549
563
563
535
505
268
440
528
551
545
551
565
575
574
564
558
559
561
561
558
554
554
558
564
573
581
573
553
532
526
220
402
510
533
534
554
577
577
565
567
575
581
581
576
572
567
557
553
559
569
577
579
572
558
544
542
548
167
359
499
538
536
551
573
576
572
563
564
570
587
587
579
572
570
570
569
568
569
572
577
578
572
566
565
564
280
490
561
551
555
574
569
557
566
572
570
567
566
562
555
557
566
575
576
572
567
567
571
573
569
565
566
566
559
144
394
554
575
552
571
585
562
548
562
569
566
559
545
536
540
550
558
561
564
566
563
561
565
568
562
556
558
562
560
244
480
571
560
542
553
558
552
552
557
560
560
553
538
541
561
567
561
558
560
562
560
559
562
565
560
557
561
564
564
565
347
548
578
554
554
552
547
550
553
550
551
557
556
549
548
562
562
554
557
562
563
568
574
574
564
557
559
564
565
564
567
144
408
576
579
553
566
565
557
557
554
542
541
548
548
544
546
553
551
548
552
556
559
564
567
562
555
555
559
559
558
559
565
575
165
436
585
566
537
564
569
563
563
557
539
536
537
535
538
548
551
547
540
543
548
547
541
534
534
549
561
557
551
554
561
570
577
569
180
458
597
566
532
560
563
549
550
552
542
538
538
541
550
555
551
538
530
538
547
546
530
528
543
561
561
551
547
561
571
572
567
557
202
486
610
569
533
563
560
531
537
548
541
538
544
553
556
548
538
531
526
539
553
552
553
559
564
560
546
538
545
564
567
560
553
543
529
202
489
620
575
542
568
562
532
537
546
539
539
550
553
539
527
531
540
542
549
557
561
560
557
554
549
543
542
548
557
551
548
553
550
526
176
463
615
585
551
574
566
540
543
544
535
537
548
539
520
516
536
544
543
548
556
558
540
531
530
541
551
556
554
554
547
549
568
565
539
540
152
427
595
584
550
571
569
550
549
538
523
526
528
524
521
532
542
538
525
531
539
539
535
532
532
539
549
552
553
555
552
555
568
561
539
552
572
403
581
576
543
559
568
552
536
528
525
527
527
526
531
540
540
537
535
533
532
532
545
549
539
538
547
545
540
549
551
554
560
549
527
535
541
362
560
584
541
550
563
553
531
529
538
542
536
536
538
538
535
539
549
551
540
541
548
548
540
542
551
550
543
546
549
552
559
549
524
521
505
386
262
504
593
564
545
556
561
548
537
542
543
540
539
538
536
537
540
545
547
548
548
548
544
541
547
555
557
551
548
548
557
564
546
526
530
483
310
156
413
570
577
545
550
569
557
544
545
544
544
541
533
534
547
557
547
543
545
549
551
549
548
549
553
555
550
545
552
557
537
505
511
516
420
209
96
323
516
566
548
546
553
551
544
549
553
553
548
535
533
550
561
553
547
546
548
549
551
553
550
548
549
546
544
542
524
491
472
479
431
277
222
435
535
543
538
551
544
535
542
553
559
556
547
543
548
550
551
552
553
551
544
541
546
549
542
538
535
529
513
487
472
464
413
281
114
323
478
528
530
544
551
540
533
541
557
557
553
552
550
547
548
554
556
549
537
528
527
529
527
518
511
504
490
470
442
379
263
191
382
494
518
521
541
554
553
552
555
556
552
549
549
555
559
558
546
538
533
525
515
506
509
505
493
485
471
420
324
243
402
486
510
530
548
551
538
540
546
551
545
539
545
563
558
532
522
530
527
514
502
507
501
475
440
390
297
108
257
402
493
519
514
506
505
512
527
539
537
531
528
532
531
523
516
514
509
500
497
491
452
386
314
123
255
395
467
481
481
498
514
520
519
517
512
504
499
499
509
505
491
474
459
438
400
321
229
345
416
452
485
513
517
509
509
508
499
492
489
499
486
453
412
369
312
270
321
373
422
451
467
484
498
490
465
450
435
409
356
287
243
292
331
367
391
386
347
300
78
89
128
161
166
159
146
134
121
101
203
258
273
256
250
273
311
329
338
338
332
317
297
259
206
150
117
90
267
335
388
418
426
430
442
457
466
467
470
477
474
463
449
428
391
341
282
215
160
193
337
445
497
506
511
516
524
525
527
524
522
524
527
529
527
523
518
510
501
464
403
346
179
353
483
543
544
540
548
560
559
536
531
538
545
547
549
551
552
549
544
544
557
550
519
486
463
151
331
483
542
546
548
560
571
574
571
564
561
560
562
558
553
553
557
561
562
564
569
562
545
525
522
262
448
535
547
547
567
579
576
559
562
571
579
579
576
567
549
542
552
564
571
574
576
570
556
544
542
545
195
397
518
545
553
571
580
572
562
557
560
567
575
578
576
570
563
561
566
568
569
573
578
578
569
563
559
556
553
326
517
566
550
569
594
574
552
559
567
567
567
567
564
560
562
567
573
573
569
567
567
569
567
562
560
561
560
553
174
436
576
573
546
569
593
571
553
560
567
567
564
558
552
552
553
557
560
565
567
564
560
559
560
560
557
559
561
559
553
276
510
577
552
539
557
564
562
556
558
561
561
557
550
552
567
567
552
554
563
564
559
555
560
567
567
565
563
563
562
563
370
565
574
550
559
557
545
554
558
555
554
556
552
548
553
569
565
549
552
561
561
562
570
575
571
566
562
561
562
561
565
571
157
435
591
570
552
580
572
547
555
562
548
546
549
548
545
549
560
560
551
551
553
553
560
570
571
566
562
557
554
555
555
561
573
564
185
466
596
562
535
569
568
548
557
563
545
538
542
544
545
548
552
555
551
550
549
546
546
546
553
564
571
564
554
554
557
565
572
563
207
487
604
564
530
555
555
542
551
562
550
539
540
546
552
551
545
540
543
548
551
547
541
544
556
564
562
554
552
566
572
568
566
555
541
226
501
614
570
533
560
555
536
545
560
551
542
542
549
553
546
538
533
535
545
551
553
556
560
561
554
538
529
537
561
567
564
563
550
532
221
499
621
576
541
566
561
536
544
554
547
546
548
545
536
532
542
549
550
549
550
553
556
556
548
543
543
541
543
550
551
554
563
554
529
532
188
469
616
583
547
566
562
542
546
547
540
541
544
528
518
525
542
548
547
546
547
545
541
537
538
544
562
566
563
559
548
549
565
559
535
542
567
154
427
597
582
547
563
565
550
549
540
529
528
524
516
521
538
540
522
515
532
539
539
538
540
542
544
554
559
561
561
554
551
563
558
540
553
560
394
581
578
545
555
567
555
543
534
531
532
529
525
539
551
543
527
523
532
538
540
544
547
542
540
549
554
550
555
555
554
558
546
529
540
534
422
339
554
586
544
545
562
559
541
535
540
546
545
544
547
549
543
540
542
544
545
546
549
544
536
539
553
558
550
553
555
558
557
535
517
525
499
359
241
490
584
560
539
554
566
557
543
543
544
545
546
541
535
542
547
543
543
548
552
551
543
537
542
552
555
546
545
554
562
560
529
515
522
463
279
145
400
556
572
546
549
569
563
548
548
544
546
548
535
531
547
558
550
544
548
552
554
549
545
544
546
547
538
531
547
554
533
503
508
500
387
178
308
500
563
549
544
555
546
543
552
558
561
555
540
534
548
564
557
549
546
547
547
544
543
542
543
545
541
535
536
521
493
482
484
418
247
202
411
521
529
531
552
545
534
536
551
561
560
548
542
544
548
552
551
549
546
538
533
538
544
544
538
531
522
508
488
473
462
405
268
98
297
460
515
528
546
553
541
527
534
551
554
548
545
542
541
544
549
552
548
536
529
531
530
527
514
503
493
486
475
442
363
240
178
375
495
527
525
540
549
549
548
551
552
550
547
547
550
553
553
547
538
531
524
513
504
504
499
486
475
462
418
319
241
404
492
512
525
539
540
535
538
547
554
552
549
549
550
545
531
519
518
515
502
490
496
492
466
432
381
283
101
246
386
486
518
510
495
500
513
527
538
540
535
527
520
516
511
509
508
501
488
480
464
419
352
295
232
374
457
476
477
497
515
518
510
513
512
501
489
486
500
504
488
463
437
408
357
270
208
325
400
436
474
506
508
497
501
506
494
478
477
486
467
422
368
324
244
285
334
395
427
445
460
477
469
438
415
393
354
290
204
254
287
324
350
348
309
97
95
131
160
160
155
150
138
107
88
208
266
300
289
270
278
314
335
336
336
336
325
286
244
198
146
113
88
281
351
399
436
450
458
459
462
467
469
470
469
466
460
449
430
392
336
268
199
139
225
365
456
501
519
527
528
533
532
528
520
520
524
527
524
518
512
515
507
488
444
375
308
268
216
397
500
535
537
549
557
559
553
543
535
534
540
550
560
562
551
535
524
530
541
529
501
466
435
185
381
515
550
539
550
567
574
571
569
567
564
560
558
558
561
564
564
558
552
550
552
549
537
522
519
508
295
482
553
554
556
577
584
572
563
568
576
578
575
573
566
546
544
563
578
578
572
568
563
553
544
540
539
546
208
421
532
549
556
576
584
570
562
561
565
568
568
572
577
574
564
559
567
576
577
574
573
570
564
558
553
548
546
348
526
569
547
561
584
570
554
561
567
568
566
566
566
568
569
572
572
572
572
571
568
563
556
553
553
555
553
542
534
198
454
581
571
545
565
585
572
559
563
567
565
565
565
564
558
552
551
555
562
568
568
563
557
555
557
557
558
559
557
548
295
526
579
546
539
563
575
569
561
559
558
556
555
556
562
566
554
542
545
560
563
560
558
561
570
577
575
569
566
564
564
560
381
578
573
543
561
571
555
559
560
553
552
551
549
547
555
567
561
544
544
557
557
556
562
571
576
576
570
565
562
559
559
561
158
448
601
565
541
577
572
544
554
563
549
543
550
551
545
546
559
564
555
548
549
551
556
564
570
570
569
563
556
551
547
547
559
553
196
479
599
558
533
566
557
537
553
566
549
540
546
551
547
541
546
559
562
556
549
546
552
560
563
568
578
573
563
556
550
550
560
554
539
228
497
604
564
530
555
550
533
549
568
556
542
539
545
549
543
539
544
555
556
551
547
552
558
562
563
560
558
559
567
566
560
561
554
540
237
505
612
570
533
559
557
538
547
565
559
543
534
537
545
545
541
540
548
552
548
550
558
561
557
544
531
526
533
558
564
563
566
557
538
548
226
502
621
574
536
560
562
542
547
557
552
543
534
529
534
541
549
560
562
551
543
546
556
554
546
541
541
541
541
549
552
557
568
558
534
544
191
472
618
577
535
553
555
543
547
550
544
537
530
518
521
538
550
552
553
548
541
539
542
544
546
550
567
569
567
562
555
553
565
556
533
544
552
155
430
598
577
536
549
555
546
545
542
533
527
519
515
533
550
540
517
515
536
543
541
540
544
548
551
556
563
566
567
560
554
561
556
536
546
540
413
378
573
575
540
549
564
552
541
536
535
539
537
535
549
557
546
524
522
536
545
545
543
543
541
542
550
559
558
557
554
557
561
545
530
541
518
376
307
535
581
545
543
563
559
543
536
545
550
555
552
552
548
547
545
541
541
548
549
545
538
532
540
559
568
554
548
554
561
552
525
514
528
482
312
216
470
575
557
535
549
563
557
547
546
541
546
551
547
538
542
546
542
543
549
552
549
541
537
543
554
553
540
536
553
566
546
504
496
505
424
228
146
389
545
567
542
542
559
558
553
549
542
544
551
548
543
547
552
550
545
546
550
554
549
542
541
544
540
526
524
541
546
521
492
495
465
330
294
481
559
548
541
551
548
547
553
557
561
563
559
553
555
562
559
548
540
540
543
543
536
536
538
542
537
533
531
516
490
485
478
383
200
176
376
512
526
529
549
556
542
535
545
560
566
558
551
547
548
551
549
541
537
535
533
535
540
545
540
529
523
510
495
477
453
387
246
258
443
514
532
548
561
546
527
530
549
551
548
543
536
536
541
545
546
543
539
536
538
540
531
513
496
490
490
482
437
339
208
154
361
499
539
523
527
539
545
545
546
542
546
546
547
545
544
546
542
534
528
526
522
514
507
497
480
469
455
408
308
229
401
495
511
510
520
531
533
536
544
554
559
556
545
537
531
522
511
507
506
499
487
485
478
454
420
358
258
89
229
372
479
512
506
494
503
516
527
535
543
541
527
506
500
501
503
501
494
480
460
431
381
325
214
355
444
472
478
498
515
511
505
512
516
502
485
477
492
498
480
449
416
377
313
184
298
377
416
449
480
486
484
492
496
483
466
454
456
433
383
324
282
209
244
280
344
392
415
427
434
425
398
367
336
286
161
213
250
272
284
283
127
109
119
140
144
146
144
133
92
74
211
269
317
323
297
281
292
318
325
328
329
315
269
228
190
142
105
74
285
356
406
445
463
474
470
463
462
467
468
461
455
453
447
429
387
325
249
174
105
85
255
385
459
497
522
534
526
527
531
532
530
530
530
525
514
508
513
515
501
474
423
348
272
216
235
424
514
529
526
546
554
548
543
544
545
543
544
553
571
569
544
522
515
522
529
517
488
447
395
339
208
408
528
552
536
550
567
571
568
570
572
571
563
557
562
579
579
569
555
547
545
546
543
535
521
499
469
325
503
553
549
561
581
588
575
575
582
588
582
575
573
570
564
563
571
584
581
572
564
558
551
541
529
524
518
225
447
543
544
543
575
578
572
571
573
577
576
571
569
581
583
570
566
573
583
582
570
563
559
556
553
546
536
525
514
131
360
532
574
547
548
567
560
560
574
575
573
570
567
567
568
571
572
572
572
574
577
568
555
546
545
549
551
544
525
510
211
456
579
575
550
558
571
566
570
577
572
565
564
567
564
554
548
548
553
559
567
573
573
565
556
555
556
555
556
553
546
537
303
532
581
550
550
572
582
573
568
564
560
554
551
554
560
560
549
541
545
554
559
563
570
575
579
582
579
572
569
570
568
555
383
584
576
538
563
582
571
562
555
547
545
548
547
546
551
561
559
546
547
556
557
557
561
570
577
579
577
572
566
560
552
547
535
154
445
602
562
534
574
574
550
552
557
542
538
553
558
551
542
552
561
557
552
553
554
555
559
562
566
571
571
564
554
541
534
544
538
527
191
472
595
555
529
561
555
531
547
564
549
545
552
557
546
537
542
557
562
558
551
548
554
559
561
567
576
579
569
557
545
541
549
541
531
217
487
598
566
533
556
548
527
542
564
564
551
542
536
538
540
540
551
559
558
550
549
557
561
560
557
558
560
563
566
563
559
558
547
537
554
224
494
607
573
539
566
565
541
541
560
561
548
530
528
537
547
547
552
558
556
548
551
563
562
551
538
532
534
540
559
561
562
570
563
543
554
209
491
615
573
534
565
570
544
542
553
553
542
527
525
538
544
550
564
574
558
544
547
562
558
544
540
544
548
550
553
556
560
572
560
541
551
541
177
461
610
573
527
542
552
543
544
549
543
531
523
522
538
547
546
553
561
558
543
542
547
552
552
555
562
569
570
569
565
564
566
551
534
546
525
376
147
418
587
571
526
539
548
544
546
543
533
525
524
533
549
555
541
524
526
542
547
545
544
548
553
553
555
560
567
572
568
564
561
548
533
540
502
344
354
555
572
541
552
561
548
541
536
536
543
549
553
555
553
545
536
533
541
547
548
546
543
543
544
550
561
558
555
552
559
558
543
535
533
473
305
270
508
574
552
545
560
554
541
539
550
556
561
560
550
541
542
551
547
546
547
549
546
539
537
544
558
566
554
539
547
557
544
518
514
515
430
237
192
442
562
555
533
545
556
551
550
551
543
542
555
552
534
533
541
544
546
548
549
549
544
542
547
553
551
538
532
545
554
527
489
485
471
359
162
369
525
559
537
539
554
556
554
552
538
539
557
562
555
549
547
548
547
544
546
552
551
546
542
543
541
527
526
537
534
508
486
475
410
255
269
458
555
552
539
548
556
554
552
552
558
564
571
570
564
561
556
548
538
538
548
547
532
524
535
543
540
534
526
506
488
483
454
328
140
141
347
506
538
531
551
571
560
544
544
560
566
564
559
553
552
551
547
540
538
540
540
536
535
540
537
528
524
517
498
473
431
350
210
223
429
525
537
542
558
555
534
534
552
553
550
543
539
539
544
547
545
543
542
545
549
548
535
507
489
491
497
479
413
298
124
337
497
540
513
506
529
541
543
543
543
547
549
547
543
542
541
536
526
520
523
529
526
512
492
472
464
442
382
275
203
382
487
503
495
507
522
528
529
537
550
558
555
542
528
519
511
500
494
497
497
488
474
454
429
391
319
204
353
467
502
501
498
506
516
523
529
535
536
523
504
492
492
494
490
480
466
440
400
342
284
198
332
419
456
476
497
511
502
497
507
513
503
485
469
473
476
456
419
383
341
273
158
257
334
382
418
443
456
464
477
478
465
445
426
404
377
331
278
194
226
285
340
375
384
380
367
347
310
264
174
157
123
106
114
133
145
146
118
77
265
325
350
325
277
261
282
312
328
325
295
243
211
181
130
87
280
349
400
443
466
482
474
453
445
459
467
460
450
447
441
421
375
304
221
144
78
61
261
386
454
485
511
527
518
516
526
537
540
539
534
521
510
507
518
517
493
455
395
316
239
177
140
239
425
517
531
518
532
540
530
530
539
556
555
552
557
565
561
536
524
517
522
521
503
470
417
346
270
215
407
518
546
538
550
557
559
563
569
573
569
560
556
563
585
585
562
552
549
551
548
541
534
506
461
408
348
350
508
538
537
558
581
584
576
582
596
591
580
571
570
573
574
574
577
583
582
572
562
557
552
535
514
498
466
417
253
472
552
536
533
564
571
573
576
580
584
580
572
570
575
579
576
574
577
582
577
562
552
551
553
550
542
527
502
470
145
372
541
579
550
542
550
552
562
581
577
571
572
570
562
560
567
570
571
570
571
571
562
546
537
542
545
544
531
508
494
490
214
452
578
580
559
558
560
563
576
592
580
567
565
562
555
547
548
552
556
557
561
575
581
570
558
552
550
544
541
542
544
539
297
527
585
556
556
576
579
574
571
572
567
558
553
550
550
557
557
553
554
555
556
564
580
587
585
579
571
566
565
569
568
553
528
371
580
582
540
561
581
574
564
553
544
544
552
554
550
548
561
563
558
558
562
560
558
562
572
577
574
572
570
568
562
550
537
531
429
596
563
533
567
574
549
549
552
538
536
556
568
555
541
545
556
558
559
561
561
557
553
552
559
568
571
565
554
544
537
535
532
531
175
451
589
557
531
563
562
535
540
556
555
553
559
556
544
537
540
552
556
556
552
552
556
556
552
556
569
577
562
551
548
550
547
529
520
533
187
463
595
571
539
562
557
533
535
555
563
559
547
533
535
544
549
553
556
553
548
550
558
559
552
548
556
559
558
560
565
564
557
532
527
545
186
467
602
580
546
574
575
545
534
550
557
551
535
531
542
552
555
556
558
555
551
553
562
559
546
539
541
550
556
561
561
564
568
554
539
549
504
172
459
602
576
541
570
577
548
537
546
550
540
531
537
549
551
550
560
570
564
551
552
558
555
546
541
551
563
564
559
555
565
572
558
541
546
493
149
426
588
572
531
545
556
546
543
548
543
532
529
540
551
550
542
546
562
561
553
547
549
552
553
555
558
567
571
574
573
575
565
541
535
543
476
290
382
560
568
530
539
547
547
547
545
532
528
535
550
555
550
540
533
536
543
548
547
547
550
554
554
550
553
564
576
581
574
555
540
538
529
439
253
312
522
569
550
553
555
548
542
536
537
544
554
557
550
540
543
547
543
542
543
545
548
549
547
547
548
555
556
555
554
555
548
537
535
506
394
209
227
467
563
562
549
556
550
538
540
554
560
559
555
541
525
535
553
555
546
542
544
547
545
542
544
549
555
549
538
537
544
533
516
510
474
345
152
160
395
536
552
538
544
552
546
549
556
544
539
552
552
536
529
539
548
547
544
544
546
545
544
546
547
545
538
536
538
535
517
491
471
415
273
319
485
544
535
541
554
554
554
551
535
533
551
569
562
547
544
546
547
543
543
547
547
542
541
543
540
538
537
534
521
504
488
446
337
176
222
417
539
552
541
549
562
558
552
547
548
552
563
573
567
559
552
546
541
540
545
544
532
525
534
539
537
532
519
500
486
470
403
250
313
496
546
532
548
577
573
549
549
554
554
554
558
558
556
554
550
547
545
545
542
536
530
530
526
519
517
509
485
447
386
289
188
411
527
536
528
549
553
539
538
553
555
551
547
545
547
551
552
550
545
543
544
544
541
526
502
486
489
486
446
359
237
301
477
531
503
495
515
532
534
539
544
549
551
549
547
545
539
530
520
515
516
527
524
510
484
458
443
407
328
217
164
345
464
494
490
501
516
519
520
529
543
549
546
537
526
515
506
498
492
488
493
483
460
425
384
333
260
170
323
444
485
495
503
509
513
515
519
522
523
519
507
494
486
493
481
463
442
415
366
297
226
178
296
372
419
462
493
502
489
484
492
499
497
480
460
445
440
417
373
335
294
198
271
335
381
405
414
431
445
446
433
412
378
339
301
265
179
223
275
315
325
317
303
286
246
185
149
115
106
123
140
135
101
75
249
320
367
354
293
250
258
293
315
310
274
228
200
169
112
72
255
324
378
429
463
486
479
452
440
444
463
465
457
445
429
403
351
275
190
117
65
239
360
434
465
494
517
516
511
521
542
545
543
536
527
521
516
519
508
477
428
357
276
203
146
105
219
397
500
531
517
521
527
528
529
537
561
563
559
555
556
551
539
527
524
522
511
480
436
369
284
198
119
198
382
492
532
542
553
551
551
560
568
567
563
559
557
560
574
572
561
552
559
560
551
535
519
477
409
335
256
354
499
523
528
555
578
579
579
586
593
576
568
564
566
570
574
576
577
582
584
579
566
557
552
529
497
458
407
331
275
485
555
535
535
562
569
570
577
578
577
574
569
565
566
572
573
575
577
578
572
562
557
553
552
546
541
517
479
427
368
150
380
547
581
553
556
559
552
563
580
572
567
576
572
559
558
565
569
570
567
564
561
555
547
542
542
543
537
520
499
479
460
204
444
574
581
560
562
564
565
576
595
583
573
571
568
555
553
561
566
562
555
555
570
576
569
557
550
543
533
521
525
537
529
478
275
512
585
562
551
569
574
571
572
578
577
570
562
554
553
565
573
569
563
556
555
564
583
591
581
569
559
552
550
554
557
544
514
346
563
588
546
556
570
568
565
560
554
552
561
567
560
554
568
572
568
567
570
565
561
565
575
575
565
561
563
561
555
542
530
524
515
403
583
569
540
564
570
550
553
556
549
544
562
577
566
548
548
553
557
562
567
567
561
554
553
557
565
564
559
551
550
543
533
525
520
477
421
583
566
538
567
573
549
544
555
561
564
563
558
548
542
541
546
549
552
553
557
561
558
552
554
565
569
554
547
556
564
543
511
506
491
427
589
577
545
569
577
552
540
550
563
566
553
541
544
555
557
553
551
551
551
553
559
559
552
550
557
558
555
557
574
571
550
515
514
512
423
425
591
584
552
577
582
553
536
546
556
552
545
546
561
565
562
558
557
559
557
555
556
555
548
545
552
562
564
562
564
567
560
541
528
514
420
410
579
580
551
576
582
553
537
546
553
548
545
555
563
558
552
556
563
567
561
554
552
551
549
546
557
575
574
559
552
565
568
546
532
510
410
209
371
554
575
544
553
564
554
546
549
551
544
544
554
558
550
543
545
554
560
557
550
547
551
557
558
558
565
570
569
571
573
554
527
529
511
394
192
320
516
567
542
544
556
556
552
548
540
538
545
554
553
544
541
538
537
542
548
546
546
552
560
561
553
555
562
578
588
576
544
524
530
493
353
158
250
471
562
561
554
557
554
547
540
542
547
553
550
539
534
542
548
544
539
538
541
547
554
555
552
550
555
563
560
558
551
536
529
520
451
295
118
172
409
544
568
553
553
550
540
543
563
562
552
542
531
526
538
553
553
545
538
541
548
549
545
541
543
551
552
543
529
532
526
516
488
401
245
328
495
548
540
545
553
546
549
561
552
546
550
553
545
538
543
550
548
544
544
545
542
540
541
541
543
540
541
534
526
514
494
441
335
190
241
424
523
539
543
555
555
550
547
538
538
551
568
566
552
546
547
548
546
545
542
539
541
546
546
542
541
542
533
518
504
474
391
246
354
509
546
537
546
563
559
550
544
541
539
550
567
568
558
550
548
547
544
541
540
539
538
535
531
529
528
515
493
468
423
318
163
262
463
535
527
534
566
569
551
548
550
540
541
553
563
561
558
555
555
552
547
541
535
527
518
509
507
503
489
451
396
312
204
145
369
504
527
514
533
544
532
533
551
555
552
549
553
558
558
555
552
546
539
532
526
520
511
495
479
470
443
377
279
247
436
512
503
497
508
518
522
533
546
552
551
548
548
544
535
526
518
513
508
506
505
498
470
435
396
342
250
122
296
429
486
494
503
511
512
514
526
537
539
536
531
524
515
506
500
491
480
478
468
437
384
318
254
131
281
404
457
479
500
509
511
510
511
512
511
510
505
493
482
481
460
434
409
380
321
239
246
308
364
428
475
483
470
468
473
476
475
461
434
407
384
356
311
276
238
199
277
337
359
362
378
394
396
383
361
318
264
218
144
171
205
237
248
246
140
108
106
108
105
89
71
218
296
363
375
328
271
246
259
278
273
254
227
194
151
90
207
277
340
401
447
479
482
460
435
430
444
461
460
445
418
378
314
235
155
96
62
191
303
381
427
470
509
519
514
519
536
537
535
535
536
536
526
510
484
448
393
312
224
155
108
76
178
342
453
507
512
519
529
537
536
538
556
560
557
551
548
544
536
526
519
515
495
450
379
295
210
134
68
163
337
455
510
535
557
555
550
557
562
555
553
556
557
557
558
557
553
551
561
562
548
525
489
427
343
260
176
110
321
472
513
523
551
572
576
577
579
574
554
552
557
561
565
568
573
576
581
586
585
573
560
543
512
465
411
335
246
171
261
465
542
538
545
562
566
564
573
572
563
558
558
562
566
568
570
573
577
576
572
571
571
564
552
537
528
495
442
366
288
364
537
572
551
560
570
557
559
572
565
562
576
576
566
569
573
571
567
565
563
560
559
560
557
547
538
527
509
484
450
400
309
184
426
567
575
554
567
576
565
568
581
576
574
578
573
563
569
576
573
563
556
557
564
569
564
558
552
541
524
508
506
508
484
407
243
485
579
561
546
564
572
567
566
574
575
572
570
565
561
572
579
574
568
560
559
564
573
578
567
556
552
543
533
531
532
516
471
394
307
534
585
552
546
555
560
562
563
560
556
562
571
568
562
568
567
565
569
572
566
561
565
574
572
562
555
554
551
543
535
521
503
461
357
363
557
573
548
563
564
553
555
563
561
554
559
573
572
556
551
549
551
559
567
568
564
560
561
566
567
564
556
548
550
550
533
511
477
387
379
559
569
544
567
583
559
549
556
567
571
567
559
555
547
543
543
545
550
553
559
565
564
558
559
565
565
552
547
565
567
539
503
478
410
273
375
559
571
545
567
586
567
546
549
563
567
559
554
556
559
555
549
549
553
554
554
560
563
559
556
558
557
554
565
579
569
539
508
495
438
298
364
553
576
550
567
581
562
543
548
557
552
550
563
578
575
565
556
556
561
561
553
551
554
555
553
555
562
567
568
565
561
548
534
509
443
298
345
540
578
556
563
572
556
541
550
560
553
551
561
569
565
560
557
559
562
560
550
546
552
556
554
555
570
571
554
544
555
553
534
503
436
294
111
303
508
572
553
552
561
558
547
549
563
559
554
553
551
549
550
550
549
553
554
549
547
554
564
560
556
559
563
557
559
559
538
511
495
434
287
106
246
456
553
547
542
556
564
553
543
543
550
551
550
546
544
545
541
536
542
549
547
548
556
566
565
559
558
564
573
582
565
532
507
491
409
248
177
397
534
557
548
553
563
550
538
541
549
550
542
535
538
542
542
540
539
540
541
547
557
558
557
559
565
570
564
556
549
536
516
472
357
191
333
506
560
545
547
555
547
543
559
565
552
534
532
539
546
548
548
544
542
542
549
551
543
538
541
556
556
543
524
527
527
504
433
302
153
251
443
533
535
539
551
549
551
559
558
555
555
558
558
554
550
549
548
550
554
549
538
534
537
542
541
540
540
527
518
507
469
374
238
161
358
496
534
535
545
553
549
544
542
548
561
570
569
560
554
550
550
553
552
540
532
539
556
552
539
534
546
537
509
475
412
297
151
283
461
530
527
530
551
554
547
544
545
543
549
563
568
560
552
550
550
543
533
534
548
549
531
515
509
523
508
468
412
326
208
199
399
502
510
510
535
553
547
541
541
537
539
549
567
567
559
554
551
546
540
535
532
520
504
492
489
484
450
391
314
212
292
452
504
502
512
526
520
518
536
547
549
547
554
561
557
548
542
538
531
517
503
494
493
488
462
423
365
286
193
177
371
476
500
498
502
504
508
524
542
549
544
540
540
536
525
517
512
506
493
480
480
475
440
384
323
251
237
375
457
483
495
503
510
517
524
530
529
523
518
513
506
499
489
477
461
454
440
397
322
237
168
223
337
402
438
471
495
504
502
503
501
496
489
482
472
459
440
414
387
363
330
262
183
236
289
364
425
444
438
439
443
438
427
410
382
348
313
273
239
212
211
281
304
302
312
329
326
309
282
248
146
111
81
82
83
72
250
333
381
369
312
251
229
234
238
231
213
182
125
69
214
285
358
418
460
481
476
449
427
424
443
446
433
402
346
271
192
123
74
229
305
364
432
497
523
521
517
526
528
528
529
535
540
526
497
460
416
356
266
169
103
74
271
377
451
487
515
537
550
545
542
548
555
556
549
542
539
532
521
509
502
480
418
318
216
139
87
41
281
408
474
514
551
561
554
553
553
548
552
560
563
559
556
552
549
548
555
553
543
512
455
366
272
191
117
65
257
426
499
523
543
565
571
569
564
557
541
547
559
565
568
572
576
577
577
580
582
573
554
526
481
419
343
254
168
99
206
403
507
536
550
564
556
556
570
568
559
552
557
569
574
572
572
577
579
576
574
578
584
571
545
521
497
447
371
286
192
107
314
499
551
542
556
571
557
557
567
566
566
579
581
581
583
583
569
565
567
568
565
564
575
571
549
532
515
486
444
387
306
198
152
393
548
564
545
564
578
563
561
571
570
572
588
585
573
579
584
575
563
562
566
567
565
562
563
561
545
526
509
491
459
401
304
191
203
445
562
558
543
566
578
563
558
564
566
568
570
567
560
565
570
568
566
565
568
569
567
565
563
562
555
542
528
515
500
462
394
294
254
487
570
554
545
555
563
564
564
561
556
555
564
568
563
559
554
554
565
576
571
567
567
569
569
566
560
551
541
530
524
502
452
364
237
302
509
569
557
555
557
555
561
570
570
557
556
563
567
563
555
548
549
558
565
569
568
568
570
571
574
570
558
545
543
546
530
480
393
264
310
508
561
551
561
576
568
555
557
571
573
567
562
559
551
545
545
550
554
555
561
570
573
569
568
571
571
563
556
561
559
534
489
418
295
150
296
495
555
544
556
579
575
556
553
562
566
565
565
566
560
550
546
551
560
562
558
563
569
568
563
558
556
562
575
575
554
529
506
456
333
166
280
488
555
544
552
568
568
557
556
555
547
549
569
584
576
563
553
553
563
566
553
549
560
567
561
553
556
569
573
562
548
539
525
468
341
174
265
478
565
557
548
555
555
551
558
568
553
545
553
565
566
571
565
557
558
556
550
547
559
567
560
550
554
559
551
538
543
540
517
448
332
179
227
448
557
556
542
550
554
544
547
567
567
554
543
540
548
565
564
550
548
552
553
557
565
570
564
553
551
552
546
543
543
535
495
430
318
178
171
381
523
547
538
550
566
551
536
543
557
556
547
542
546
550
548
543
547
554
557
558
562
567
567
565
565
566
566
566
559
536
491
416
290
147
312
486
545
538
547
567
556
536
538
554
555
545
542
544
544
542
544
550
551
545
550
556
557
556
564
574
573
563
554
554
542
491
388
240
106
250
447
537
534
538
555
554
549
555
563
559
541
541
548
549
546
545
551
552
549
552
553
546
539
545
560
553
534
524
530
522
461
343
200
179
379
503
525
528
543
552
552
558
563
565
562
561
562
559
551
547
550
561
567
559
543
538
540
545
541
533
527
521
506
473
396
279
153
292
458
522
523
530
546
548
547
546
564
571
572
569
562
557
552
555
560
559
545
537
544
557
551
533
527
537
526
479
403
304
189
214
404
503
516
514
534
547
547
548
553
557
561
565
565
561
555
553
548
539
532
535
551
549
523
500
499
509
484
413
315
205
320
453
493
494
515
538
542
536
538
544
548
554
563
567
558
546
538
533
531
532
529
514
495
481
470
446
389
306
211
207
378
470
491
499
512
514
506
516
538
547
544
547
554
550
537
526
526
524
510
490
477
477
464
422
352
270
191
288
417
475
485
492
499
503
515
532
539
534
528
527
525
518
510
505
495
478
459
450
434
384
306
229
173
300
389
434
461
487
509
521
522
522
518
510
503
497
491
480
463
442
423
414
390
330
241
247
318
368
416
458
483
487
486
483
472
457
444
430
408
375
342
320
299
262
190
166
215
281
345
378
389
395
396
381
357
335
310
277
231
213
235
238
241
254
247
283
352
376
340
272
223
205
200
203
191
156
99
222
301
370
426
466
479
461
433
420
414
408
393
366
306
224
145
85
228
289
368
459
510
521
515
515
518
520
519
519
516
504
478
436
382
310
212
111
56
199
288
368
428
483
524
548
550
540
541
549
550
541
532
528
525
518
503
490
459
379
258
146
81
55
217
339
411
470
521
549
545
538
540
546
559
569
567
561
555
551
548
547
544
539
528
492
413
301
199
129
70
183
354
458
505
528
553
560
550
546
544
545
557
570
571
572
579
582
576
567
563
563
555
533
497
436
348
251
160
88
49
135
310
446
511
542
557
550
547
558
566
561
557
563
576
578
570
569
577
579
571
565
570
573
557
529
499
447
356
264
175
103
51
238
429
509
524
539
552
548
554
569
573
577
583
587
590
588
578
557
558
570
570
565
564
575
570
550
528
496
440
364
283
197
110
332
499
544
536
548
565
557
558
570
570
574
592
590
577
578
579
566
560
565
572
571
562
560
564
564
547
528
501
452
381
292
196
109
153
382
525
549
542
562
577
564
556
558
559
563
568
564
556
555
560
562
563
570
577
576
565
554
555
563
555
538
524
501
450
376
287
190
183
415
537
550
539
552
574
571
564
558
551
548
551
557
559
553
548
553
565
575
578
576
571
566
565
570
564
546
533
517
494
448
362
243
127
214
427
545
559
543
544
559
570
572
568
558
549
548
560
563
558
551
553
559
566
572
576
576
574
573
578
577
563
539
527
524
496
409
276
144
214
419
537
556
546
554
564
558
558
571
572
565
558
556
554
551
549
554
560
560
564
573
578
574
569
572
580
578
562
548
536
510
440
322
172
192
403
526
547
541
554
570
561
555
561
565
567
570
568
559
550
548
554
564
568
562
564
572
573
565
559
564
577
580
564
537
511
467
370
213
395
522
542
536
549
569
572
565
557
543
547
569
580
574
563
554
556
564
569
557
550
561
573
565
552
553
571
580
561
537
521
481
380
222
389
529
551
537
544
556
561
566
564
547
538
546
556
565
574
570
556
555
555
551
551
564
571
562
545
546
557
554
539
536
525
472
357
213
361
515
553
538
541
547
543
543
561
561
548
535
533
549
566
569
555
550
554
561
567
570
568
561
551
548
546
539
533
538
527
461
339
196
291
469
541
536
540
552
542
533
540
554
556
549
544
548
551
558
561
557
559
563
566
564
561
562
567
567
561
554
550
555
535
456
317
164
217
416
523
533
536
555
555
538
538
550
559
552
551
549
544
545
557
563
557
545
548
553
553
553
565
571
561
550
548
552
526
431
281
138
160
360
493
524
526
542
555
554
556
565
563
552
548
549
546
542
547
558
558
548
549
552
551
541
544
549
539
524
520
519
479
372
233
291
446
508
518
529
543
550
557
564
567
560
555
555
554
547
543
550
564
567
563
555
546
541
541
534
524
513
502
471
399
288
177
215
392
494
516
520
532
539
541
548
562
568
568
565
561
555
552
555
559
558
551
545
543
543
536
525
519
510
478
407
302
189
324
457
503
507
520
532
538
545
555
564
567
566
564
561
558
553
541
530
527
533
541
530
510
493
486
467
412
317
203
231
385
468
488
504
523
532
530
534
545
551
553
555
557
552
538
518
514
524
528
522
504
488
469
436
378
299
208
291
417
470
488
507
512
498
500
524
538
535
533
538
537
522
510
513
521
509
486
468
457
422
350
257
175
198
330
413
445
472
492
494
500
514
526
522
513
512
514
509
501
493
483
463
438
413
373
301
213
205
285
347
398
451
488
506
506
503
500
492
484
477
466
447
420
393
373
352
316
245
158
215
279
340
394
432
445
446
441
428
410
390
366
336
292
264
244
220
179
195
245
288
312
327
328
311
274
250
227
168
226
295
341
342
302
250
203
169
153
149
120
72
235
311
381
437
464
462
448
427
397
354
328
303
252
173
100
54
213
282
383
467
510
514
508
508
513
508
496
481
464
443
407
343
257
155
64
205
274
346
418
483
526
547
544
540
543
541
529
517
513
522
518
503
479
425
328
204
100
48
251
323
399
472
515
523
522
534
550
569
575
566
555
550
551
552
550
540
526
510
462
362
242
134
75
261
380
456
503
536
543
534
533
540
549
571
579
573
571
576
581
573
560
547
538
530
510
465
378
265
163
81
34
214
363
459
518
546
545
538
547
566
570
559
567
581
575
556
554
571
576
565
554
549
550
538
514
473
383
255
141
74
45
157
333
446
496
520
537
539
550
572
580
583
583
587
592
581
557
540
551
569
572
563
559
564
559
546
522
468
365
253
171
110
60
243
418
506
527
533
542
549
565
574
576
580
596
593
581
570
569
562
560
567
573
572
563
559
562
557
546
518
467
387
285
189
114
62
294
461
529
542
555
570
567
562
563
565
570
572
565
555
554
562
567
571
574
578
579
567
554
552
557
545
529
513
466
375
270
179
109
322
483
540
534
548
577
585
569
563
560
556
550
548
553
558
562
566
573
579
583
582
575
567
562
566
556
536
520
491
435
354
248
135
325
495
553
534
530
559
580
574
571
564
554
544
547
563
565
562
564
568
573
577
582
581
576
571
571
570
557
537
507
476
415
297
158
55
305
488
555
538
531
552
560
563
571
574
569
554
554
558
558
557
560
563
564
568
574
578
575
569
569
575
574
559
534
503
448
340
202
84
296
480
549
537
533
556
561
562
567
568
572
572
569
563
558
556
558
563
566
564
565
570
575
571
566
569
575
574
555
520
464
371
248
116
292
475
542
537
536
562
579
574
563
549
556
574
579
575
569
563
561
564
565
560
556
561
574
574
564
563
571
576
562
532
478
384
257
123
287
468
539
541
542
564
573
572
563
547
544
553
560
564
567
566
562
560
559
557
556
563
571
568
560
558
562
561
549
533
488
386
245
118
260
441
533
544
543
550
550
554
561
557
549
542
540
548
557
563
561
557
559
566
570
567
565
563
561
560
553
541
536
531
497
391
236
198
394
516
539
533
538
541
547
553
556
555
551
550
550
552
560
567
565
561
565
567
562
557
560
575
572
554
540
536
534
493
378
214
333
485
528
522
530
545
553
555
555
557
555
554
553
547
554
571
572
558
543
548
554
557
556
560
557
541
534
533
517
453
326
177
263
434
510
517
524
542
559
565
565
561
553
547
545
542
543
553
564
557
542
545
559
559
549
535
531
524
518
508
472
381
251
135
190
363
483
519
521
530
546
555
561
561
553
548
550
550
546
543
551
559
558
558
559
550
536
524
520
513
494
461
400
295
177
293
443
510
520
519
522
530
542
552
556
560
564
564
559
554
555
554
549
546
546
538
525
515
515
503
460
393
303
201
224
382
477
506
509
511
520
534
546
552
560
565
564
562
557
550
537
524
522
529
525
508
493
483
451
386
300
203
297
418
477
498
510
520
524
529
535
541
545
547
548
543
531
512
506
518
521
512
494
476
439
372
280
190
200
335
424
466
494
506
496
494
511
527
529
525
525
522
511
501
507
516
505
481
456
423
358
262
170
226
319
379
430
468
476
481
499
516
516
507
503
502
494
485
477
466
442
408
364
301
215
178
245
318
388
436
461
470
475
475
468
462
451
431
397
370
343
315
279
232
195
260
315
353
374
381
380
371
357
336
299
253
222
163
196
224
315
318
281
211
138
104
99
78
244
320
383
421
441
453
440
382
305
254
224
186
119
63
200
288
393
470
496
494
495
505
502
481
447
413
385
355
296
200
97
37
188
256
330
410
484
531
540
537
533
526
516
506
509
511
503
491
456
375
258
146
67
221
306
397
462
490
507
529
550
566
568
557
544
539
544
550
549
535
515
485
413
296
171
75
271
365
447
500
519
523
529
538
549
562
574
570
563
561
564
565
556
537
520
514
489
418
303
183
94
47
263
376
466
519
534
529
542
562
564
544
551
569
569
544
537
552
569
563
545
532
533
525
495
426
303
163
57
20
226
360
448
495
519
528
541
563
573
573
569
573
580
569
543
530
547
568
570
561
551
549
544
537
502
412
273
147
82
59
144
307
437
503
517
524
539
562
571
571
575
592
594
581
567
562
563
565
569
570
569
559
551
544
543
531
481
397
290
185
107
59
195
363
483
530
543
555
567
568
567
568
581
584
576
562
562
578
581
578
573
571
570
564
551
547
542
529
503
466
391
277
166
92
217
399
504
526
538
569
585
574
566
573
577
559
545
552
568
576
578
579
579
579
576
572
567
560
554
538
519
496
439
341
231
134
217
407
516
526
522
552
574
573
571
576
570
541
537
558
565
566
567
570
574
576
576
575
574
568
559
551
542
526
477
396
294
171
64
190
400
525
536
523
538
554
565
573
580
571
549
549
557
558
553
552
558
563
564
563
567
573
572
563
556
552
546
513
444
340
209
93
185
400
527
541
524
534
552
566
572
575
575
569
568
568
565
559
553
556
560
560
559
559
572
580
574
559
552
552
539
483
376
241
129
395
520
542
531
545
564
573
568
560
566
579
581
577
573
570
563
560
560
560
558
559
574
586
581
568
556
558
552
504
397
258
136
368
502
546
552
558
568
571
566
556
559
567
568
562
556
557
560
562
562
560
559
560
570
578
574
565
559
556
545
503
409
268
138
330
479
543
553
553
557
564
566
563
557
554
551
547
539
543
556
563
563
563
562
559
563
567
570
569
556
541
523
490
411
278
135
293
451
523
527
527
543
559
566
563
557
551
550
552
553
559
565
565
560
561
561
558
559
566
572
568
546
528
507
467
385
257
240
411
496
503
503
530
556
565
561
554
549
551
554
555
563
574
570
555
541
548
558
561
564
557
541
524
514
490
427
323
200
170
343
468
503
505
522
548
563
562
555
548
549
549
544
546
558
564
554
536
542
555
560
547
527
514
506
495
458
374
253
140
261
427
509
519
517
531
548
555
549
547
548
553
551
545
544
554
552
542
542
551
545
524
506
501
491
455
388
298
190
185
361
479
513
507
504
518
530
534
540
552
566
568
559
551
549
544
535
535
536
526
502
492
488
455
378
283
197
276
411
481
492
487
497
519
529
533
543
555
559
553
549
545
535
521
516
516
508
484
461
434
377
279
176
191
326
426
468
482
499
515
523
516
521
531
537
534
528
521
514
506
502
500
491
468
431
369
278
184
229
339
407
449
476
485
489
500
513
522
521
516
508
498
491
486
488
475
452
416
359
270
215
288
352
404
431
451
477
500
504
495
487
478
461
447
438
426
394
352
297
226
227
297
349
384
408
423
427
422
417
402
366
330
310
287
246
195
222
255
278
293
297
295
287
266
224
300
282
211
122
73
64
241
310
359
398
434
436
370
273
195
155
120
79
39
199
301
394
445
462
475
494
500
479
431
364
313
286
240
148
60
241
324
418
490
518
523
522
520
514
510
510
491
466
448
409
314
191
97
213
306
385
442
487
521
542
554
558
553
540
532
534
543
536
517
491
448
351
222
101
255
358
436
482
510
530
543
541
547
563
570
560
540
540
554
553
528
510
506
467
353
219
109
273
380
461
501
516
540
559
556
530
527
549
561
547
529
536
559
563
543
526
530
519
462
348
216
102
262
371
446
490
513
528
548
560
556
546
551
560
558
541
536
551
570
576
565
546
537
531
513
451
330
189
80
193
341
449
493
511
530
552
559
555
561
581
587
584
567
566
571
579
579
572
568
555
538
524
524
498
418
305
194
106
249
401
493
524
539
558
565
559
561
579
589
584
576
577
584
591
588
578
568
565
559
546
536
535
516
467
390
289
177
85
289
427
497
525
552
569
566
562
575
587
573
553
555
575
581
582
581
579
573
569
569
565
560
550
533
503
451
358
232
123
290
431
498
522
544
559
560
566
580
579
552
542
553
561
561
561
569
574
573
567
568
575
570
550
538
530
501
419
294
168
72
279
442
518
527
534
545
558
570
580
573
550
551
564
561
546
545
557
565
564
550
551
569
576
556
533
530
524
469
352
214
99
288
459
530
528
525
539
559
571
574
572
564
568
574
573
563
553
552
559
563
556
552
571
588
577
543
523
525
498
404
263
132
288
455
530
530
525
541
562
569
567
571
576
579
577
576
573
566
558
560
566
569
571
582
597
591
560
534
531
511
427
289
152
252
423
525
548
545
552
562
567
565
573
577
573
563
549
550
563
568
566
564
566
571
579
582
576
560
544
536
505
424
296
159
208
383
508
552
555
558
565
571
574
574
566
558
549
536
538
556
568
567
561
558
559
562
562
563
558
545
523
481
401
284
154
178
343
469
519
531
543
561
569
570
562
551
549
557
562
564
566
567
561
556
556
560
561
560
561
552
531
502
450
359
243
133
297
419
475
494
516
543
559
558
551
545
551
560
565
569
571
566
557
546
548
559
567
560
547
526
503
473
407
300
185
234
380
465
491
504
526
545
550
547
548
554
553
547
545
558
565
553
536
537
548
553
538
516
498
474
436
359
248
143
165
334
458
505
510
516
530
538
542
547
556
558
551
542
546
555
547
529
530
540
533
508
490
474
439
372
282
193
254
400
479
497
497
507
518
528
536
550
561
560
550
544
543
537
528
529
529
516
485
462
432
367
272
179
303
412
457
466
483
506
522
523
528
540
544
538
534
537
537
525
513
502
487
451
403
346
268
174
214
328
399
433
468
500
514
502
505
520
528
521
512
517
518
500
473
457
447
412
346
257
172
227
306
366
418
456
475
484
497
511
516
506
493
479
464
447
426
407
385
341
267
252
312
359
401
438
462
465
458
453
438
409
382
366
345
313
274
194
240
289
329
347
350
345
341
326
287
255
238
184
219
332
383
401
351
253
159
104
84
61
290
353
398
434
470
489
475
417
324
246
210
177
106
41
236
331
416
462
486
504
517
520
519
511
473
411
369
328
244
137
61
288
366
435
488
520
537
548
554
541
526
528
530
510
472
434
381
279
150
59
255
341
411
466
505
530
538
542
556
572
557
525
520
541
544
512
486
477
409
269
129
57
263
362
431
476
516
546
549
529
520
533
552
546
530
531
550
557
537
516
515
485
388
250
133
69
265
356
426
475
508
534
547
547
534
534
539
542
543
551
562
574
575
562
540
519
504
459
366
232
121
229
354
430
476
513
538
544
540
542
559
573
572
560
562
579
590
587
577
569
550
518
501
495
444
332
204
108
285
411
477
511
539
552
546
544
558
575
579
576
574
579
584
589
582
570
568
559
533
522
525
496
409
290
181
97
309
424
488
523
542
546
547
558
572
570
559
560
568
573
574
575
574
570
570
571
560
550
546
530
475
375
249
136
302
422
497
529
538
541
554
570
573
559
552
557
561
557
556
565
571
568
564
566
573
563
543
533
510
443
320
185
82
311
443
510
533
538
545
559
570
569
557
560
569
567
551
546
559
570
568
547
546
565
569
542
519
509
475
378
237
114
341
466
514
522
531
546
559
565
564
562
570
577
576
568
559
559
568
573
560
553
568
581
563
525
503
485
416
287
158
340
465
508
511
520
541
556
560
564
566
570
569
571
573
570
564
565
579
583
582
582
587
575
540
511
490
425
305
178
305
451
513
521
525
540
554
560
567
567
563
557
549
552
566
568
568
567
573
579
575
567
559
539
515
485
415
300
177
263
425
514
540
544
549
558
567
568
561
555
554
551
552
562
570
566
555
555
559
554
541
536
528
507
468
394
280
158
217
370
480
528
542
544
552
560
559
551
549
562
575
573
567
565
560
551
553
558
554
540
531
517
487
438
355
240
124
166
303
422
489
511
518
530
542
546
546
553
564
566
566
565
560
553
543
546
555
562
548
525
497
456
392
294
177
259
386
465
492
503
517
530
538
544
558
559
542
537
551
558
546
534
533
539
540
524
501
468
411
332
230
135
213
352
451
493
506
515
525
533
543
554
553
541
536
543
543
534
526
530
531
513
485
463
421
347
251
166
276
395
464
491
501
508
524
539
544
541
538
536
533
529
524
526
534
525
495
453
405
340
252
161
183
304
389
433
463
490
515
522
521
520
520
518
516
519
530
524
505
475
441
389
315
231
154
213
293
356
416
465
488
486
490
508
513
504
495
502
502
475
426
386
364
317
231
186
258
331
392
426
440
457
479
485
479
465
443
413
371
332
306
285
241
207
265
323
368
386
385
384
387
379
340
292
263
236
213
192
237
245
243
241
232
207
337
315
233
138
79
68
240
367
423
452
447
396
295
196
144
120
78
237
315
372
418
463
496
507
510
505
457
362
280
224
167
97
262
343
418
472
506
531
549
539
522
526
527
488
413
343
282
196
93
236
306
379
436
486
523
539
551
563
549
519
516
535
532
488
442
397
307
172
64
243
331
403
463
506
536
539
531
532
540
541
535
532
540
544
524
496
464
397
278
151
70
237
324
404
468
513
537
546
538
531
526
529
544
557
566
566
560
550
527
489
442
373
263
144
75
230
324
403
471
518
538
537
539
543
553
555
553
555
572
588
584
571
563
543
502
471
446
367
232
119
289
384
452
504
538
542
534
531
548
566
567
563
562
570
579
577
570
569
557
528
505
497
442
320
187
99
308
409
470
505
529
541
543
544
549
555
558
561
562
562
564
565
568
573
571
554
534
525
496
408
269
144
306
423
489
513
529
546
554
554
551
555
560
564
560
556
559
564
566
567
568
568
545
528
515
461
339
195
95
182
325
444
508
531
539
551
558
556
554
561
573
575
562
557
563
570
567
550
547
558
552
528
507
473
387
254
127
208
350
454
506
528
540
548
553
554
557
563
569
572
569
566
568
575
579
564
554
558
559
539
508
476
418
300
167
205
348
446
490
508
527
543
549
550
550
552
554
558
565
567
565
564
580
586
580
571
564
552
521
480
419
307
178
180
334
436
483
502
520
537
546
547
544
545
548
552
559
565
563
558
560
574
574
559
546
542
519
465
392
290
173
310
426
489
513
524
532
544
549
543
547
558
567
569
565
562
556
551
553
551
533
520
516
493
436
363
272
163
257
393
486
519
520
524
538
550
551
552
561
578
578
568
559
551
546
550
549
539
521
501
466
408
334
244
145
188
337
452
496
500
508
526
542
553
555
556
555
556
556
553
543
538
543
551
549
529
493
442
374
285
187
143
282
405
465
483
501
518
532
542
551
549
533
531
543
543
532
528
531
533
525
497
461
405
317
214
226
351
438
481
502
513
523
534
541
538
535
537
537
530
517
521
535
524
486
439
398
332
237
149
275
387
454
478
490
514
534
532
517
520
534
531
510
503
520
532
504
446
379
311
233
193
291
369
418
453
489
514
512
501
502
505
502
498
500
499
470
416
356
290
207
186
261
336
395
426
446
467
485
485
473
466
465
452
413
351
292
251
200
231
291
328
357
389
414
422
420
412
382
332
276
227
197
164
220
263
278
274
280
301
301
260
199
366
375
347
267
165
94
71
264
382
433
453
466
478
440
326
199
119
87
66
226
306
379
434
477
509
513
506
519
524
467
350
235
168
109
59
263
324
394
464
504
525
537
532
516
516
532
522
465
375
278
180
86
219
302
374
431
483
522
530
523
523
529
533
532
527
526
514
468
382
269
160
76
208
306
393
459
507
536
542
535
524
520
534
551
560
545
532
537
516
444
352
263
167
80
195
292
389
467
514
531
534
539
545
549
546
544
555
570
564
552
551
539
492
428
363
260
134
59
255
351
435
501
531
528
524
532
549
558
552
550
553
560
560
554
556
552
525
485
431
335
206
100
288
381
448
503
531
531
527
536
548
551
552
555
554
552
551
558
564
560
545
515
472
404
295
160
61
184
307
409
473
515
538
539
536
537
545
555
560
559
555
551
552
556
559
557
551
529
497
455
361
213
85
200
327
434
499
531
544
545
541
540
547
562
569
564
558
557
559
556
548
543
546
536
509
467
391
269
136
219
342
442
500
527
540
545
545
546
549
553
558
561
563
564
564
565
557
547
546
538
517
475
409
313
187
217
343
438
487
515
535
541
543
538
537
536
541
554
561
556
553
562
570
566
549
541
533
491
413
311
191
209
327
417
469
504
526
533
530
524
529
543
552
555
553
545
537
544
561
558
540
535
538
489
384
268
164
300
393
454
494
514
525
525
528
536
557
574
571
554
542
539
543
550
538
518
515
510
448
336
232
151
268
383
454
485
502
517
537
546
548
552
561
567
558
547
544
546
547
536
522
506
471
398
301
211
228
363
440
471
494
516
541
553
553
539
534
540
547
541
533
533
536
537
530
497
438
360
269
179
180
306
393
446
486
514
527
533
539
539
527
530
540
531
520
519
528
519
489
441
383
307
213
227
333
415
465
489
502
512
521
528
536
546
541
515
501
513
524
495
428
355
293
222
154
267
362
414
439
475
505
510
503
518
540
530
493
477
487
489
440
356
268
196
184
267
331
377
426
470
485
480
482
491
484
463
443
426
389
324
248
171
234
288
329
371
414
438
434
421
411
396
365
315
253
189
180
213
247
293
324
329
328
322
291
236
179
359
385
415
395
286
143
51
45
253
375
429
454
464
483
493
433
292
151
77
54
199
265
348
411
450
483
503
502
502
511
501
433
304
176
82
46
263
321
387
444
480
487
497
512
526
523
511
509
501
435
296
156
71
283
364
430
481
511
522
518
516
522
540
549
528
513
530
512
403
256
153
92
271
365
437
485
510
525
540
548
546
534
539
554
545
530
543
548
483
369
255
149
61
227
326
413
472
496
511
531
549
553
548
541
541
546
544
540
542
547
526
449
327
199
97
266
357
434
484
501
518
537
545
543
542
548
551
546
543
545
542
537
534
488
388
273
167
79
296
393
463
499
510
519
530
539
544
550
557
553
544
541
544
540
534
539
514
447
349
232
109
315
416
481
510
522
528
526
532
543
554
556
553
546
542
540
537
536
540
528
478
386
267
153
211
327
419
476
512
534
541
539
537
537
539
548
554
552
543
539
542
541
538
525
488
404
292
189
222
342
423
475
517
540
543
537
535
532
531
538
550
544
533
536
550
551
535
524
505
428
302
187
212
318
401
466
513
532
527
522
531
544
548
544
537
527
525
533
547
542
526
525
515
427
276
146
267
359
436
486
509
520
524
535
550
563
554
536
525
529
541
543
524
510
507
478
374
227
116
247
343
415
465
499
527
541
540
536
540
544
539
533
537
543
535
518
506
478
412
304
189
241
335
404
460
501
531
542
538
524
517
525
538
535
527
524
519
510
489
436
349
254
168
282
366
439
487
507
514
525
530
525
530
538
526
510
505
502
476
426
352
272
197
205
304
382
429
457
478
499
519
535
546
537
508
486
482
472
419
332
247
179
237
306
351
398
444
470
484
506
524
510
470
437
419
394
330
242
219
270
325
383
421
435
444
449
437
402
357
318
272
211
183
222
271
326
355
353
339
325
298
254
205
150
386
400
408
359
237
103
207
397
442
453
446
450
444
373
239
114
263
327
376
411
444
477
495
492
480
476
462
381
233
99
239
315
377
425
460
480
488
497
516
531
514
497
511
487
355
183
81
230
311
381
435
477
511
527
518
505
515
543
536
512
528
538
455
293
150
69
278
352
409
462
510
539
540
525
515
523
535
533
523
523
535
506
387
213
83
236
314
376
424
481
531
545
533
527
535
541
538
535
533
520
513
514
443
292
145
69
274
352
402
443
486
517
527
528
533
546
545
535
533
536
522
513
520
486
371
226
115
286
369
425
466
498
512
519
527
534
541
542
532
526
524
523
522
529
508
417
271
140
284
366
438
495
525
528
529
526
525
532
543
541
524
520
527
532
525
501
429
295
159
306
382
457
512
535
535
537
535
525
529
542
540
523
521
533
536
516
489
440
324
176
297
381
458
505
523
526
537
546
542
534
525
521
519
530
535
526
505
483
437
320
168
240
337
423
479
511
525
532
540
542
534
519
514
521
532
525
502
484
458
384
258
212
304
390
459
506
523
522
518
519
523
516
516
524
521
501
477
459
409
304
184
290
376
448
493
510
514
509
505
509
520
516
505
489
470
448
414
338
231
247
335
407
452
476
498
508
508
511
518
508
482
456
432
390
327
243
181
259
325
380
423
460
484
497
505
500
477
445
411
369
302
220
182
237
296
353
400
429
448
456
445
412
367
320
268
202
165
212
268
318
349
360
359
345
311
257
203
171
246
232
219
195
339
342
339
277
394
413
412
407
403
372
287
172
250
301
387
410
426
449
475
471
450
443
402
275
125
251
316
373
424
451
445
434
460
502
502
472
475
469
374
205
212
280
359
436
481
484
465
455
475
500
500
482
479
483
433
289
121
240
304
391
471
504
494
486
494
505
505
501
501
486
473
456
361
195
61
270
331
408
469
492
494
503
517
513
504
504
513
496
478
471
414
274
124
297
371
431
470
488
498
504
511
512
504
501
502
496
487
482
438
316
155
222
317
407
465
490
503
506
500
507
521
519
499
489
493
492
475
429
330
177
250
341
426
478
499
514
516
507
510
527
526
504
491
496
491
459
409
330
204
259
346
421
469
494
514
524
520
514
512
511
506
501
495
477
443
388
309
216
313
399
458
488
503
511
513
505
494
491
499
495
472
439
411
353
251
278
375
443
469
477
487
495
492
484
478
475
461
425
390
364
297
253
347
410
439
457
473
477
475
470
461
438
410
373
340
300
203
286
355
402
435
453
452
449
452
440
404
356
315
268
201
275
339
383
403
406
409
413
398
355
296
235
185
245
296
327
339
340
336
314
266
152
362
370
352
240
329
360
406
412
381
363
334
229
306
378
364
360
385
415
414
393
386
374
308
263
352
400
406
407
415
422
420
417
420
414
395
350
291
361
401
418
435
447
438
427
431
446
436
407
372
296
253
322
375
407
429
442
448
443
439
440
442
431
408
376
313
281
353
398
426
440
442
450
461
459
441
423
413
400
367
305
291
363
409
437
448
448
458
472
470
445
418
407
390
348
284
285
354
407
441
455
456
456
459
456
442
422
400
372
326
273
346
398
429
447
456
450
437
429
424
406
369
328
291
258
328
367
395
423
443
437
415
394
380
355
310
268
227
290
328
363
396
410
399
379
358
327
290
235
292
331
350
349
343
339
324
233
222
239
266
280
283
274
240
202
