# Supplementary material for: Evaluating flow modulating treatment response in intracranial aneurysms using black-blood MRI in vitro
Source: Commun Med (Lond). 2026 Mar 27;6:170. doi: 10.1038/s43856-026-01413-z (PMC13031954; doi:10.1038/s43856-026-01413-z)
Supplement: Supplementary file 14 — Supplementary Data 11 [file 43856_2026_1413_MOESM14_ESM.zip › Data_Sup_Figure_5c/pump flow rate 0 mls/BB3/without device/24_BB3/2_vessel_array.txt]

159
195
221
233
231
110
157
210
235
237
237
241
235
138
187
240
269
266
259
259
244
184
214
247
283
288
275
269
249
240
225
209
230
249
272
270
249
236
280
285
298
313
321
182
213
238
247
228
198
279
287
301
320
340
359
275
292
327
346
343
358
267
302
324
328
345
240
272
304
128
152
179
209
221
225
229
226
101
158
206
247
283
307
314
310
305
290
263
122
170
222
274
318
354
371
371
362
346
318
281
143
186
232
280
327
359
374
379
377
368
349
318
283
135
181
226
270
315
359
387
390
383
382
372
340
301
264
163
264
274
275
265
273
295
297
281
282
291
135
167
205
263
310
342
369
400
407
398
394
380
338
282
235
171
272
275
286
302
318
329
344
363
375
383
390
397
398
386
385
153
176
191
226
288
338
358
373
393
396
384
374
360
323
265
174
314
306
317
347
367
371
385
405
424
423
429
444
458
466
460
179
185
203
235
278
315
343
362
368
355
332
319
311
285
306
322
339
356
374
390
408
423
430
440
455
468
475
486
502
187
196
210
226
245
269
297
320
325
305
279
260
250
220
284
311
330
346
365
398
419
434
451
483
493
472
473
513
217
218
211
217
232
249
263
268
258
231
200
276
297
318
352
376
399
423
448
466
462
470
500
203
196
196
199
205
202
199
252
269
287
310
337
361
387
422
441
456
169
179
178
168
231
258
279
303
341
362
363
237
259
271
103
134
177
216
237
251
259
258
245
234
227
81
149
208
243
277
315
333
335
337
345
341
321
285
259
237
212
54
86
151
241
317
360
386
408
422
420
409
398
387
369
333
307
296
272
227
85
134
201
269
335
390
431
458
471
475
471
454
423
401
385
366
343
319
287
234
160
167
176
183
176
162
59
104
172
243
315
367
402
430
459
479
482
477
473
465
440
411
384
355
325
295
259
219
200
211
220
225
229
232
241
250
256
283
283
272
270
284
307
307
291
288
287
284
283
285
287
289
293
300
300
57
111
184
252
309
362
404
433
453
470
475
468
469
470
461
436
404
368
324
287
263
239
222
235
249
258
260
261
272
293
310
320
313
320
331
342
346
348
356
370
381
387
393
403
410
409
406
408
424
430
431
432
434
62
119
195
256
298
338
383
422
443
462
478
483
478
480
476
453
418
375
328
280
245
237
200
212
224
237
249
261
273
288
318
337
351
365
379
392
405
414
420
414
421
444
466
468
473
480
487
493
503
514
518
516
517
127
205
260
293
317
357
408
440
454
465
479
487
484
479
463
433
391
338
271
174
187
203
221
237
252
270
307
333
357
379
396
409
426
445
454
441
451
484
511
507
501
510
517
523
533
546
551
552
552
279
304
310
332
367
405
429
445
457
464
462
454
441
424
395
346
278
162
180
197
218
243
267
287
309
333
354
372
391
423
441
454
469
487
503
514
524
534
528
535
556
566
552
550
567
324
333
346
362
378
395
412
427
428
416
396
378
365
337
268
169
186
187
264
291
321
353
379
399
417
437
457
473
491
514
532
542
554
582
584
553
538
566
357
353
349
355
367
377
380
374
366
343
313
283
245
285
309
324
342
371
408
435
452
470
489
509
530
550
562
556
551
566
337
331
333
338
337
327
310
293
267
227
184
250
283
330
363
386
402
418
439
460
480
505
535
543
541
299
302
303
300
291
271
236
197
256
285
312
339
365
384
405
442
481
492
482
262
254
248
237
206
244
268
278
292
328
372
392
407
184
168
176
218
256
279
90
136
168
212
257
281
280
255
247
258
251
218
71
108
152
201
258
305
335
358
374
380
366
353
354
341
295
249
237
247
53
71
121
214
297
348
378
405
420
419
424
445
459
446
415
387
360
334
314
301
289
272
259
250
233
60
98
152
230
331
419
456
461
468
479
480
465
466
484
488
458
425
415
403
375
339
325
321
320
312
292
251
229
241
261
255
227
220
225
234
234
229
224
216
208
201
44
78
136
212
300
374
427
470
501
514
516
520
521
510
487
480
488
474
452
432
410
381
356
353
351
344
331
315
301
285
284
292
291
287
291
293
293
296
303
310
309
300
292
289
290
293
308
328
335
323
298
294
303
300
289
273
258
248
250
255
252
232
225
223
220
40
96
175
260
340
421
470
482
491
515
533
531
525
530
536
523
497
480
461
439
416
386
353
340
351
353
336
317
316
313
300
284
289
306
328
343
352
359
361
363
364
374
385
393
393
392
396
406
420
427
423
407
411
435
437
420
414
411
409
408
408
408
408
412
419
412
47
105
200
299
368
418
462
491
499
504
515
522
517
516
522
532
524
498
471
441
417
397
372
341
315
305
292
279
275
291
295
286
266
278
314
346
361
375
388
399
392
389
404
434
448
452
443
449
458
464
466
468
474
488
501
507
505
505
510
524
520
517
519
527
536
543
541
116
208
305
373
414
447
474
491
504
514
519
516
516
523
523
513
498
475
442
400
377
372
346
312
271
241
207
196
217
244
249
246
249
273
297
315
330
346
361
376
389
405
422
439
454
466
477
489
498
501
505
512
518
520
528
543
556
551
550
554
557
558
566
575
578
581
588
221
313
368
394
425
458
483
498
509
518
527
532
537
535
516
493
475
448
393
333
302
292
266
197
226
239
254
273
293
312
337
365
388
404
419
438
460
481
500
509
504
516
530
539
530
538
569
584
576
565
566
563
561
578
588
586
584
592
400
415
419
438
463
481
492
502
512
519
528
529
513
488
469
446
400
325
253
175
199
220
243
277
312
339
358
375
395
417
440
461
471
478
493
514
531
539
547
557
566
575
585
588
571
570
594
605
587
571
585
441
445
455
464
469
476
486
493
496
494
482
459
449
439
387
303
230
156
186
226
260
286
303
310
334
376
404
426
448
472
495
512
521
526
535
545
560
575
583
584
590
614
620
597
576
584
464
464
458
460
467
468
466
464
456
437
410
398
376
297
163
186
203
218
237
280
316
351
387
428
451
466
466
482
505
524
535
539
548
562
578
594
606
607
596
598
450
443
447
454
449
433
417
399
376
348
312
268
131
238
283
314
337
359
382
421
451
474
491
503
515
527
539
552
573
597
600
586
417
415
420
425
418
394
357
311
272
237
229
267
313
344
371
403
444
474
489
497
512
539
565
566
555
381
372
368
359
331
275
213
189
222
273
329
370
389
404
422
449
477
496
510
304
279
258
222
208
226
243
263
285
323
362
385
190
155
74
104
152
202
229
242
244
241
235
224
211
198
65
81
119
182
240
300
356
385
378
360
361
377
367
324
287
275
268
244
205
50
91
147
211
278
342
381
413
441
468
475
457
448
458
454
414
368
357
372
358
312
280
271
258
239
218
70
113
182
282
383
442
465
469
466
467
482
510
521
511
493
481
467
452
440
432
420
390
370
368
352
319
299
291
283
271
249
244
258
270
263
242
239
238
232
218
45
91
153
237
323
415
486
515
508
496
496
494
493
500
523
533
517
500
501
506
494
474
451
434
425
416
402
375
362
370
379
370
360
358
362
366
365
361
356
348
339
328
316
305
302
303
303
283
268
271
272
255
228
221
214
205
193
187
53
116
199
290
381
448
479
505
527
532
522
524
530
532
516
514
525
520
510
504
498
489
482
475
467
458
449
439
429
422
426
428
422
420
428
429
425
426
433
437
434
430
427
423
416
413
425
442
448
445
429
422
418
412
403
391
369
351
348
360
357
336
317
312
306
35
63
143
245
336
407
474
507
506
508
535
556
544
537
549
565
558
532
519
513
504
493
477
461
455
470
470
463
456
452
444
434
431
437
442
450
459
465
468
472
473
473
475
485
498
499
493
490
494
511
528
530
517
515
532
535
514
503
504
508
509
506
503
501
499
499
492
83
176
288
389
446
479
505
518
515
521
536
546
543
541
546
553
552
537
518
508
502
493
475
453
434
422
412
409
413
417
415
408
399
410
437
457
470
481
492
502
493
493
499
521
529
532
534
538
540
540
538
538
542
559
576
575
556
549
565
587
588
574
571
572
579
584
582
185
303
396
452
485
508
519
519
528
538
541
535
536
546
543
530
521
515
503
488
477
474
455
430
399
358
325
322
349
363
361
360
368
386
410
432
449
466
481
492
501
513
526
534
535
537
550
565
567
553
544
550
559
568
577
584
584
578
582
588
588
585
585
588
591
597
608
313
405
440
459
488
513
519
525
537
546
546
545
551
556
539
517
512
507
478
441
416
398
371
339
310
281
248
244
266
273
270
279
311
336
357
377
400
423
443
463
483
500
513
519
525
535
548
558
557
551
553
563
568
569
572
583
592
593
594
593
578
577
585
593
595
597
608
477
480
483
494
506
509
518
531
538
538
547
556
541
515
508
508
486
434
372
325
286
247
171
194
219
237
259
287
318
345
374
406
433
449
459
469
485
504
520
527
529
535
546
557
566
570
571
572
578
589
610
612
592
590
598
608
605
601
609
498
499
507
508
504
507
517
522
527
532
525
498
488
501
478
408
330
270
153
186
214
240
268
303
348
379
401
415
430
457
483
501
514
532
547
557
567
574
565
564
571
584
595
599
599
604
614
621
619
612
611
504
510
509
508
506
508
513
517
516
497
472
471
471
406
289
190
128
150
190
238
282
308
327
348
373
405
439
470
500
524
538
546
548
548
554
563
572
566
569
580
595
605
615
627
629
616
500
496
502
507
505
498
493
481
461
439
419
371
280
143
161
193
229
250
265
301
358
403
431
448
466
488
510
528
536
546
556
565
572
579
585
597
617
621
608
481
476
488
501
493
476
449
410
371
337
289
214
216
262
290
307
329
373
425
450
459
491
534
557
566
564
576
588
592
586
582
467
466
460
451
431
387
323
257
204
213
258
288
322
381
437
461
479
501
524
539
542
547
558
418
389
366
333
278
205
226
264
282
303
338
375
402
426
449
473
309
268
216
185
225
248
266
286
114
140
164
182
187
184
178
171
58
91
146
216
273
300
320
337
347
343
325
304
286
268
228
187
84
108
152
223
305
377
432
454
450
443
458
476
463
421
390
379
372
342
301
275
250
225
204
47
101
183
266
340
403
440
464
491
521
525
506
502
518
523
498
468
460
470
453
415
393
388
373
351
326
308
289
254
219
209
224
227
217
207
206
205
194
163
42
78
146
241
343
439
497
522
512
492
499
520
545
543
522
519
529
540
533
523
513
496
476
461
462
452
427
410
403
395
381
364
357
363
368
360
352
348
343
335
320
303
290
279
270
262
238
227
65
118
203
312
405
471
513
534
535
522
511
512
520
529
532
533
533
535
550
555
553
538
516
497
488
482
474
465
464
464
464
462
465
471
472
470
469
469
467
460
452
447
438
430
427
425
415
381
373
385
380
347
316
311
308
298
281
266
259
250
227
201
190
188
24
68
150
253
348
435
489
501
513
533
540
531
528
543
550
541
532
536
541
540
537
535
536
536
529
522
516
512
507
502
508
515
516
499
501
520
521
505
506
523
523
519
517
522
522
516
512
510
510
513
527
524
516
505
497
486
471
457
452
450
452
446
429
411
399
388
50
93
184
294
391
450
485
501
506
516
549
569
556
550
556
575
573
552
545
542
539
532
518
508
514
530
532
531
527
517
509
514
525
530
520
519
523
525
526
530
537
535
532
534
554
559
554
545
542
548
574
580
577
571
581
582
563
544
549
570
571
565
560
555
550
543
532
125
238
352
439
485
502
513
517
516
531
552
564
563
559
559
560
558
552
546
543
541
535
525
513
502
494
492
495
496
490
485
491
499
507
515
522
527
532
537
543
545
546
547
549
554
562
570
573
573
571
567
567
574
587
602
599
577
566
584
612
615
596
588
585
586
588
589
251
374
454
492
517
536
543
538
544
552
555
553
554
561
562
543
532
528
535
533
527
517
510
503
487
454
429
433
453
455
454
458
466
478
496
515
528
539
547
552
555
565
576
577
558
555
574
595
595
577
562
564
583
592
596
597
595
593
597
602
601
596
594
594
596
604
615
383
459
476
498
522
536
537
544
556
566
559
553
559
568
561
543
532
528
520
507
488
468
449
431
408
381
355
357
379
385
387
397
416
436
457
479
499
518
532
537
541
552
565
571
558
560
567
574
571
568
573
583
590
586
582
587
598
608
614
612
603
600
602
608
614
623
631
502
501
512
523
524
519
530
555
558
547
551
564
554
539
534
535
521
492
457
422
385
346
307
274
252
246
249
254
260
277
303
325
341
367
399
429
458
483
498
507
504
512
522
537
550
556
546
548
562
576
581
584
583
581
579
584
605
624
627
621
615
616
623
632
638
639
516
517
522
527
520
520
536
539
541
551
542
517
509
527
522
473
409
353
307
256
206
150
198
218
220
242
283
317
352
385
417
446
468
480
492
513
535
549
543
553
568
578
575
585
593
590
584
588
597
605
609
617
623
625
630
638
642
638
508
518
531
529
520
523
535
543
545
527
503
501
511
471
377
280
208
134
157
182
210
240
286
341
391
419
443
465
486
505
522
538
554
560
565
575
582
579
575
579
583
582
582
597
611
615
619
638
645
638
509
511
519
525
526
529
533
525
506
493
476
433
352
250
111
140
188
224
258
300
339
362
385
414
460
488
504
516
528
544
556
562
556
564
576
587
596
600
601
606
615
623
621
505
499
516
530
523
513
501
476
447
419
370
284
193
98
122
163
192
220
260
313
362
390
404
424
457
505
522
515
535
569
587
596
594
602
602
588
585
588
511
515
511
496
481
461
416
350
284
209
217
237
261
307
359
386
412
458
496
508
525
549
583
586
564
557
570
494
467
445
426
381
303
219
203
242
296
323
337
358
406
456
480
495
509
527
409
372
320
239
176
203
244
288
327
350
371
280
190
90
142
175
218
252
259
256
250
245
234
209
163
60
103
182
266
323
353
383
410
426
424
408
390
373
354
318
276
248
223
197
173
90
125
168
250
353
431
476
487
486
492
514
528
515
482
466
466
453
424
393
368
344
324
307
295
278
253
208
182
184
188
186
179
166
46
104
200
287
362
428
474
496
516
535
538
525
525
535
541
536
527
524
518
503
487
477
478
467
441
426
413
399
371
332
318
319
319
314
305
296
284
267
246
227
27
75
170
278
375
452
504
538
534
517
521
545
560
548
522
521
543
566
567
555
540
526
519
521
520
510
494
483
479
490
482
462
447
445
444
443
442
439
432
421
412
401
385
369
357
345
331
324
316
285
234
215
220
219
209
68
119
224
352
449
496
512
528
546
549
545
548
555
558
547
537
540
558
568
568
560
546
532
525
523
521
514
507
510
514
513
512
524
526
525
520
523
528
527
511
506
518
521
518
515
507
483
460
458
473
466
433
406
396
387
375
362
346
328
309
290
273
259
247
30
71
163
282
384
460
502
513
519
536
550
553
557
565
568
563
552
554
564
568
559
546
543
544
543
538
537
536
531
527
536
542
536
524
532
557
555
538
540
559
559
544
543
562
569
570
566
554
540
542
561
563
558
555
547
533
514
510
514
518
514
505
493
480
468
457
58
112
196
317
421
478
491
497
515
536
559
573
570
564
564
570
573
571
569
568
563
551
532
525
533
547
548
548
543
530
523
535
553
552
539
543
548
549
538
543
559
560
548
549
570
579
579
568
560
562
583
589
585
578
589
596
579
563
569
592
593
586
583
579
573
565
558
143
267
376
454
495
511
518
525
532
547
565
571
570
566
565
563
562
564
564
561
554
547
540
534
529
526
526
525
519
510
510
526
539
544
547
550
550
550
551
555
560
564
561
558
560
570
581
587
587
586
585
586
591
599
603
600
593
589
599
608
608
601
597
593
589
590
591
287
407
477
508
526
547
558
557
555
561
564
564
562
568
572
565
547
542
551
551
541
528
524
530
521
505
495
499
503
506
508
515
521
529
543
555
560
564
566
567
568
575
592
587
567
562
583
606
609
594
582
588
614
622
614
609
613
618
617
610
608
612
614
611
610
618
624
419
474
496
522
546
552
553
558
567
575
572
566
567
573
579
570
553
541
538
536
523
505
492
483
471
453
444
451
468
475
479
484
491
503
520
536
546
554
561
564
554
562
584
590
576
572
579
587
586
585
591
611
618
612
599
598
614
631
632
629
627
631
633
634
641
649
652
495
514
535
545
536
534
545
572
572
560
562
571
571
562
554
543
526
513
504
485
457
426
394
353
334
334
341
346
354
374
402
420
434
457
481
498
515
531
542
536
530
536
546
559
568
569
556
560
584
602
603
598
594
591
595
605
620
631
640
646
644
638
637
654
661
658
527
529
533
540
543
546
558
556
549
548
551
541
530
534
527
495
458
416
376
339
304
258
205
185
191
181
185
226
277
301
320
347
381
411
441
471
497
511
521
517
529
547
562
564
550
557
583
591
582
590
600
603
604
608
612
616
618
636
644
634
634
643
650
647
508
524
550
554
543
544
551
553
548
538
522
515
517
500
447
367
280
215
156
184
212
242
272
306
339
382
425
459
486
509
529
541
544
547
555
563
565
568
580
588
587
588
595
602
594
597
615
627
627
628
636
643
644
513
524
533
534
540
543
543
533
522
519
501
465
413
335
239
135
156
178
206
250
301
348
393
424
445
466
489
510
526
538
547
553
559
565
567
569
577
589
600
608
611
610
615
622
628
633
515
507
523
538
535
524
518
505
489
475
431
351
255
126
167
207
239
277
311
356
391
430
459
473
487
512
543
555
546
560
578
593
597
598
604
604
593
593
599
524
529
528
513
503
502
474
426
366
293
205
186
208
244
289
311
337
385
435
457
476
501
526
529
541
563
594
596
570
569
577
520
499
484
476
452
390
301
213
196
240
269
297
342
365
380
401
446
492
513
526
538
552
463
442
403
327
230
191
219
250
283
328
368
405
424
368
276
172
95
138
156
158
154
149
54
101
153
205
262
305
314
311
312
319
306
267
218
177
154
60
110
202
286
344
385
428
458
469
468
464
455
440
420
392
359
332
296
267
252
239
223
191
80
121
171
259
371
451
488
498
504
519
537
544
531
514
508
512
500
481
461
440
423
410
401
390
367
336
299
283
275
268
262
253
240
211
184
168
56
105
188
275
350
425
485
512
521
527
532
538
541
541
540
542
547
546
536
524
521
524
523
516
504
491
482
474
462
446
419
408
404
401
395
385
368
350
334
304
273
257
245
230
211
4
66
173
285
368
429
481
524
539
538
542
553
563
561
540
537
544
564
566
554
542
536
541
550
552
543
522
515
524
544
544
533
504
493
493
496
501
501
491
480
484
479
461
440
423
410
399
393
385
349
301
284
286
275
253
226
184
154
144
44
101
212
352
455
496
500
514
540
561
573
579
582
581
569
560
561
574
576
567
556
547
543
546
553
553
540
529
531
539
543
544
546
545
541
538
545
552
548
524
519
541
563
566
558
544
526
517
517
525
515
496
476
458
440
424
414
403
385
349
333
322
310
296
26
59
153
285
393
467
507
526
531
538
552
572
584
587
582
576
572
576
586
587
576
554
548
550
552
554
557
559
553
546
547
548
534
531
547
567
565
554
560
568
563
543
543
567
584
592
589
577
558
558
569
565
561
576
575
555
535
534
550
556
544
530
520
514
508
500
56
110
190
316
428
492
503
515
541
562
567
572
579
577
563
561
567
575
581
584
578
565
551
548
551
557
558
555
548
542
541
547
549
548
548
559
569
566
553
555
566
568
564
567
577
587
587
583
577
575
590
593
575
570
586
598
588
576
584
600
596
587
586
588
585
581
579
140
263
375
451
492
515
534
547
556
562
565
570
571
566
560
560
564
570
571
566
557
552
550
547
543
541
540
536
521
521
530
543
550
556
564
569
568
565
563
562
569
580
583
578
580
585
591
596
601
606
608
610
613
615
613
611
610
610
612
610
606
604
605
605
603
602
603
290
409
482
513
524
546
568
573
559
560
567
569
564
562
575
578
570
562
560
555
542
534
535
535
529
523
523
524
526
531
538
542
543
549
568
573
571
573
576
578
580
591
602
603
588
588
595
615
617
612
609
620
653
660
641
627
634
641
639
620
618
634
640
635
629
632
634
432
478
506
536
557
558
559
562
565
574
584
583
570
568
579
583
571
555
550
548
538
525
513
503
495
494
502
511
517
524
531
537
527
533
544
555
556
558
564
567
569
577
601
607
603
599
603
609
610
608
612
635
644
639
623
624
634
644
641
637
640
650
654
652
653
656
657
498
527
555
563
549
547
560
578
582
575
574
575
575
571
563
546
530
524
525
519
497
472
444
418
404
413
417
418
426
449
477
493
491
506
520
526
531
541
549
552
554
561
573
583
588
589
590
596
607
617
618
605
602
606
614
622
628
632
639
647
649
645
643
649
655
654
547
552
554
559
565
571
578
572
554
550
555
556
551
540
526
505
486
461
427
397
366
332
280
248
244
247
247
259
300
351
379
404
431
455
476
496
518
537
545
537
534
546
561
568
565
563
573
595
599
591
596
605
613
621
627
629
619
623
632
640
629
628
631
636
638
529
542
572
579
565
562
562
548
543
542
543
532
522
518
494
431
339
267
233
207
144
174
203
246
292
325
358
392
434
457
474
493
514
534
549
553
544
548
554
559
564
572
584
593
597
605
616
623
612
612
618
625
628
626
627
630
634
533
544
551
550
552
547
539
531
527
533
519
489
460
403
300
123
158
195
230
259
281
311
363
419
454
478
492
506
522
532
539
549
560
569
561
567
577
585
593
601
609
613
615
619
625
630
634
639
536
526
532
543
541
529
522
514
511
505
473
410
316
214
117
141
193
253
285
312
340
387
426
449
471
495
514
526
539
556
568
561
571
583
595
600
600
604
609
612
615
617
533
532
533
521
512
517
510
474
421
358
267
217
243
265
291
339
370
398
439
475
490
504
522
541
551
558
572
585
592
582
588
592
527
514
500
501
491
451
369
275
202
236
277
302
324
363
396
419
443
479
501
514
528
548
562
493
481
457
396
298
198
180
225
267
291
312
333
371
418
441
429
354
245
198
220
77
108
159
179
183
183
181
171
62
100
154
218
284
330
343
349
358
373
355
303
261
243
226
204
171
61
110
193
269
337
401
455
481
486
489
494
496
481
459
440
422
404
366
334
325
317
297
246
210
195
187
179
67
107
166
256
359
433
475
501
521
537
547
547
538
529
528
534
522
510
499
485
470
463
474
461
419
394
379
370
356
340
330
317
301
270
250
233
208
67
104
162
248
328
412
479
511
515
513
530
551
558
551
544
545
549
548
540
531
540
538
534
533
531
522
510
507
519
514
491
477
471
467
462
453
439
424
404
362
328
315
305
277
229
209
201
189
1
56
162
267
335
397
456
508
531
544
543
548
563
573
568
560
559
560
558
553
548
550
558
562
558
548
536
530
543
567
572
560
534
525
524
525
536
537
527
518
528
523
505
485
471
456
443
431
421
395
358
342
329
310
268
243
211
183
170
159
22
80
183
324
428
476
491
506
528
553
575
588
589
591
590
582
580
580
576
567
558
558
562
567
572
575
564
545
545
564
569
567
558
551
547
548
563
566
557
528
524
553
577
576
566
558
552
551
550
544
536
527
515
496
474
447
435
433
416
375
350
343
334
321
44
136
267
378
457
509
535
539
535
543
564
587
589
580
577
579
583
589
592
583
571
565
566
569
572
579
585
580
568
563
558
552
553
564
573
573
573
578
579
562
547
550
573
586
591
590
584
576
572
568
561
555
578
584
569
557
554
562
567
556
538
523
520
518
512
49
100
182
306
419
493
520
536
561
570
556
562
582
580
562
552
556
566
574
579
581
576
573
572
573
574
573
569
566
565
567
564
558
559
571
585
589
582
575
574
576
579
583
591
596
595
595
595
594
594
597
595
573
569
589
601
595
593
605
604
595
587
588
592
591
591
593
117
243
366
443
484
513
545
560
567
562
559
564
573
565
559
558
561
563
562
560
559
561
566
565
560
556
553
547
533
538
557
560
560
567
587
590
583
579
578
577
581
594
601
602
603
602
600
602
610
619
624
628
629
629
626
623
621
623
625
622
613
610
616
619
617
617
618
275
396
479
508
510
532
563
572
562
559
568
573
565
561
566
579
579
573
565
555
548
549
549
540
530
531
535
533
531
539
557
553
550
558
577
577
575
578
589
595
599
605
611
611
610
607
606
609
614
617
619
635
665
675
660
640
639
641
640
635
635
644
653
646
638
637
638
438
484
510
532
549
554
558
561
561
573
594
594
570
561
564
574
576
573
566
556
547
539
526
509
502
515
534
534
531
540
549
553
536
537
544
551
556
560
569
579
591
602
615
625
624
618
618
621
623
612
615
627
638
640
638
636
636
637
636
634
638
646
654
650
645
645
646
513
537
563
568
555
552
562
577
589
586
580
573
565
563
558
550
540
536
540
531
512
490
470
461
462
464
461
459
468
497
522
525
516
522
530
535
537
543
557
569
580
590
602
607
606
608
619
626
624
618
613
596
595
604
622
627
623
623
627
631
632
632
635
638
642
643
567
575
569
567
569
575
584
580
560
550
553
559
558
548
532
514
502
486
458
427
400
374
347
314
292
287
299
320
361
402
431
459
482
497
505
518
536
552
559
545
551
562
571
572
572
580
599
604
603
600
601
605
615
624
631
629
622
620
621
618
615
615
617
624
637
562
565
582
583
578
572
561
546
540
547
557
548
534
531
513
456
374
311
275
246
217
167
189
212
241
298
353
385
415
447
485
506
510
508
525
543
555
551
543
548
554
561
569
583
595
601
606
616
630
635
628
617
612
614
617
619
618
621
629
562
567
567
562
558
550
539
533
537
546
533
507
486
434
327
206
112
156
201
247
294
324
347
373
416
463
487
500
510
523
535
541
546
557
569
576
568
578
594
604
604
604
608
612
617
625
632
636
636
637
560
549
543
547
548
540
533
524
517
516
493
439
347
239
147
167
197
257
310
329
348
378
433
462
481
496
514
530
542
554
567
577
573
568
580
595
605
610
616
624
630
634
630
540
535
539
533
525
530
525
489
443
384
294
199
254
280
301
325
368
396
435
472
491
499
506
526
550
567
576
583
590
595
601
608
611
532
527
515
513
509
481
403
306
210
233
257
291
312
333
374
416
447
471
488
503
514
531
552
565
512
504
484
435
340
232
159
186
240
287
306
321
338
360
406
430
467
406
297
189
210
83
114
156
180
195
202
200
186
144
55
93
148
211
279
324
349
365
388
401
376
326
298
303
296
266
222
201
186
169
56
95
156
224
309
395
459
485
490
497
507
511
498
481
472
468
460
428
393
381
381
351
302
284
273
259
225
211
197
179
60
96
152
234
318
386
444
497
535
548
547
545
542
539
541
540
533
524
527
515
500
494
508
494
454
437
444
437
412
398
386
373
345
323
306
288
247
197
167
92
139
216
303
398
463
494
499
508
535
560
565
562
560
558
556
552
544
539
553
548
538
531
540
533
516
515
534
541
530
521
514
506
497
490
481
467
445
403
375
366
353
315
256
221
220
213
196
51
138
226
291
368
445
501
525
536
535
535
555
576
580
578
577
572
565
560
561
566
569
566
560
553
547
546
551
567
570
563
553
547
544
543
553
553
544
537
551
543
528
515
506
493
471
449
429
411
394
378
358
312
262
235
211
191
175
169
164
26
74
154
280
385
446
484
511
524
531
552
573
580
585
589
588
584
583
579
572
569
574
578
578
579
584
581
564
565
585
589
582
563
557
555
559
576
581
571
542
541
569
583
573
567
564
574
570
560
547
539
537
533
517
491
451
435
426
417
379
352
344
334
310
45
132
240
346
432
499
531
537
531
531
546
567
578
579
577
576
577
580
585
584
580
579
579
579
580
587
595
596
581
578
579
581
582
581
579
580
585
602
598
574
564
573
591
592
591
592
593
589
583
575
562
562
584
585
580
577
571
562
560
557
544
518
509
506
501
90
178
291
398
476
521
543
556
551
541
552
573
580
568
559
559
562
566
573
579
582
584
587
586
584
584
584
584
583
583
579
575
580
600
606
599
591
589
589
588
589
602
614
613
605
604
608
610
607
605
602
585
583
599
602
599
608
617
607
598
594
594
595
590
588
599
100
224
358
433
474
507
541
555
555
551
555
572
581
576
572
568
566
563
561
562
566
571
577
578
574
570
568
562
558
565
573
574
575
585
604
603
588
586
588
590
593
604
612
615
615
612
606
606
613
623
630
632
632
632
631
626
621
622
627
629
624
622
622
624
622
623
623
253
380
469
499
499
521
550
564
561
565
576
585
575
570
573
577
581
581
573
562
555
562
560
549
538
541
543
540
537
550
561
560
560
568
577
579
578
588
600
608
613
614
611
611
616
614
605
596
600
608
617
627
650
657
658
644
630
630
636
642
646
648
648
644
638
636
634
434
489
505
516
529
547
560
565
572
580
596
596
575
561
556
561
577
583
577
563
553
549
536
517
512
531
544
536
527
542
554
554
536
534
539
552
568
578
587
598
608
613
617
624
627
621
613
612
610
605
605
612
619
624
631
635
631
627
625
627
630
634
640
643
642
640
639
526
531
545
554
559
559
562
574
588
590
582
564
553
552
553
553
552
548
544
536
520
499
484
489
497
490
479
478
500
524
537
531
522
527
538
550
555
559
570
583
594
604
615
614
607
607
630
637
624
609
604
590
586
600
622
625
618
617
620
619
617
623
632
638
642
644
574
583
573
565
563
568
578
581
567
557
550
553
553
550
541
525
509
498
476
444
416
400
389
364
325
314
333
374
409
432
457
486
508
522
519
533
547
562
567
553
560
572
580
578
578
598
615
612
608
608
607
608
611
617
622
625
627
626
617
611
611
615
620
632
650
580
578
577
576
575
572
565
549
544
552
560
552
539
534
510
456
386
338
302
267
236
201
158
200
224
244
274
332
388
421
449
478
507
530
531
520
532
548
561
564
553
559
564
570
580
595
604
607
610
615
625
632
631
622
613
612
615
616
617
623
645
571
576
573
565
560
554
546
540
546
551
534
508
479
423
322
216
108
136
182
236
289
338
369
394
420
447
480
497
510
523
537
547
551
557
567
574
576
578
588
601
606
602
597
600
607
617
627
631
632
634
633
571
565
554
551
553
553
545
527
513
509
486
431
337
235
157
182
203
238
287
323
339
360
394
445
481
500
515
526
535
546
561
576
584
574
564
571
590
607
615
622
627
631
632
624
550
542
548
549
541
538
520
481
432
372
281
138
162
213
261
290
315
343
375
405
446
478
492
497
504
525
557
576
586
588
592
598
604
611
610
542
541
533
522
513
484
409
307
184
218
242
264
283
303
338
386
428
453
471
484
496
510
528
548
559
522
517
498
450
356
247
166
194
226
268
297
314
331
351
389
411
487
427
317
171
191
395
274
80
107
136
163
188
204
202
176
157
146
78
129
185
246
295
336
365
394
401
378
342
331
340
338
312
272
250
233
218
186
71
111
173
264
361
434
469
483
497
508
511
502
492
490
494
493
473
444
430
418
402
367
350
337
310
264
243
232
218
178
155
81
123
193
264
325
401
484
535
546
541
544
545
545
546
544
538
533
543
538
524
513
520
508
492
479
484
471
450
436
428
416
383
360
340
316
268
219
196
181
73
114
186
272
369
437
469
482
510
539
556
559
566
572
571
566
559
551
546
560
560
542
537
545
538
528
521
535
547
544
541
535
524
512
504
494
478
457
424
406
393
376
335
282
246
232
224
213
186
52
108
176
247
338
432
496
519
527
526
528
544
562
571
582
589
586
571
570
574
576
575
569
567
568
568
564
562
562
563
563
562
557
554
553
556
557
549
541
554
550
540
531
525
511
485
453
426
409
397
385
350
294
245
223
202
179
161
155
164
77
132
232
331
410
474
517
524
515
532
553
564
571
574
575
578
582
580
574
574
586
587
576
573
586
589
588
588
593
593
585
572
563
559
564
587
600
588
559
556
582
584
575
566
574
579
569
555
538
531
533
533
520
493
446
423
407
393
358
340
326
309
275
56
125
206
298
390
470
511
525
525
522
526
541
567
577
578
574
571
575
580
582
580
580
581
580
579
581
586
585
581
581
587
592
592
586
577
572
591
618
618
595
581
591
599
598
595
597
599
594
584
577
572
575
580
582
582
592
577
557
546
551
538
511
495
485
476
82
168
263
361
441
500
526
528
525
528
546
564
573
577
576
575
572
573
580
585
586
586
586
584
583
586
588
587
581
576
578
583
592
604
605
590
582
589
595
595
597
608
616
614
608
612
619
621
615
610
606
601
601
601
599
598
613
612
604
596
598
600
594
586
581
591
93
201
330
414
465
502
532
534
528
536
553
575
584
585
584
581
579
577
579
581
577
574
577
580
579
576
576
576
577
577
577
579
587
596
601
594
587
587
586
587
593
605
613
615
615
613
612
614
621
628
630
628
624
624
625
621
615
614
621
627
629
627
623
619
617
616
614
232
362
452
491
503
524
546
557
561
570
581
586
584
580
579
579
581
585
583
570
558
558
558
554
550
550
549
546
547
556
562
565
570
575
578
575
584
593
599
605
611
610
605
603
617
619
604
596
598
608
615
618
622
632
639
640
633
626
627
645
650
645
636
631
630
628
621
416
483
495
499
517
544
564
574
580
586
587
583
576
567
562
560
567
574
571
558
549
547
540
529
525
542
543
532
526
542
554
555
540
541
548
561
588
596
600
603
606
607
608
612
619
618
604
601
600
599
602
608
610
614
626
638
637
629
625
625
626
627
632
641
645
643
635
528
518
520
538
558
565
563
567
578
582
573
560
551
550
554
549
544
542
539
535
525
510
499
506
505
500
487
490
514
534
543
535
531
541
556
572
580
572
577
584
593
601
608
606
599
598
617
624
612
610
610
606
601
607
624
630
627
623
623
620
620
627
638
648
651
648
559
569
568
564
560
560
569
576
574
560
548
545
548
548
539
521
505
496
478
450
426
412
400
386
349
341
357
397
430
451
476
501
520
534
536
545
554
562
566
558
565
575
582
580
579
600
609
611
614
618
622
619
616
616
618
627
636
638
633
624
623
624
633
643
661
583
573
569
568
568
569
567
557
552
555
554
544
531
522
491
442
382
340
305
270
238
213
160
174
211
239
273
307
357
406
440
465
488
510
530
540
533
542
557
571
578
569
570
571
577
585
596
605
608
607
606
609
627
632
630
627
623
621
616
615
633
655
569
572
571
567
562
555
547
544
547
547
522
490
448
390
302
216
109
134
164
209
264
315
351
380
408
437
464
485
501
518
536
549
558
562
566
570
570
574
581
590
596
596
592
589
592
600
610
615
617
619
623
626
566
566
562
559
559
556
544
523
508
497
462
396
302
215
134
165
192
216
252
288
311
332
362
398
441
484
509
526
529
529
545
564
581
586
570
555
560
576
594
605
609
612
614
611
608
557
556
561
558
544
530
507
467
414
343
245
122
164
212
246
278
315
346
372
401
441
472
486
494
504
522
544
561
572
577
580
587
593
598
597
555
549
535
525
504
465
396
296
162
208
235
252
270
293
338
386
418
429
442
457
475
494
516
537
547
520
515
497
448
350
243
167
186
202
223
257
290
314
338
374
392
493
425
312
159
174
405
271
85
110
137
166
184
181
173
164
157
65
102
140
192
251
302
346
378
387
373
352
347
346
341
328
313
285
259
244
225
199
170
43
72
129
210
299
374
425
460
487
502
508
503
497
496
500
502
494
478
458
439
426
411
392
368
328
289
267
256
242
208
170
86
136
199
266
350
445
506
523
527
536
542
544
545
543
540
535
547
551
541
528
520
516
515
510
498
481
465
457
449
432
408
382
355
312
265
228
209
189
85
140
216
307
384
429
469
506
534
543
545
559
569
568
565
562
556
548
560
561
555
551
548
545
539
537
541
542
545
549
546
532
516
508
495
473
447
428
413
394
369
329
289
257
231
214
200
181
82
128
199
292
387
458
496
519
528
527
534
542
555
572
582
577
573
577
582
579
574
571
575
585
589
585
566
562
566
570
568
564
559
555
553
558
548
539
546
544
539
532
521
500
475
449
413
395
379
363
322
264
220
202
182
158
139
130
67
108
180
272
362
446
500
516
511
525
542
547
553
555
560
569
576
573
570
577
595
595
576
572
577
596
600
598
594
591
587
582
574
568
570
594
603
596
574
568
583
578
572
567
575
567
554
541
531
525
522
518
505
481
438
399
372
349
316
300
286
267
235
98
159
238
332
421
474
508
519
520
518
531
555
570
576
572
571
577
581
580
575
576
580
581
578
574
574
574
574
579
583
587
588
584
578
576
595
621
625
607
590
593
598
596
593
595
599
591
578
571
578
588
584
578
581
593
578
542
524
515
503
488
472
457
444
71
133
211
307
392
463
496
502
507
522
540
553
563
575
581
584
586
590
596
596
589
583
579
577
578
582
586
586
572
567
572
580
585
590
591
587
585
588
594
599
604
609
609
607
608
615
622
625
621
615
611
612
611
605
597
591
602
598
589
586
589
590
584
577
574
572
85
174
282
370
443
495
522
518
512
526
553
567
573
577
581
581
583
589
597
595
583
574
573
575
575
571
571
580
588
586
574
582
590
594
588
587
589
589
584
581
589
610
616
616
617
620
622
625
632
640
639
630
622
618
616
613
608
603
600
614
627
624
615
607
604
601
596
207
328
420
476
509
532
543
546
555
567
574
571
570
572
572
570
574
583
582
570
548
547
550
554
555
554
550
549
555
563
566
573
582
589
579
578
587
592
593
598
605
609
611
614
622
628
621
612
614
623
627
620
615
616
625
636
638
631
623
634
648
642
621
619
618
618
602
378
464
492
498
519
544
560
569
572
571
564
560
562
565
562
559
555
555
550
542
537
537
538
537
538
542
542
533
532
545
554
557
557
561
568
580
593
596
594
594
598
599
601
607
615
618
614
607
604
604
609
618
618
618
623
641
647
642
624
622
623
625
627
634
643
642
623
517
511
507
524
551
564
559
556
558
560
555
550
552
554
551
538
525
522
527
526
523
516
508
502
500
501
500
502
518
532
543
540
548
560
575
586
588
575
573
574
582
589
594
594
591
593
600
606
609
614
620
625
625
626
631
636
636
629
624
623
624
632
641
647
643
635
532
542
553
560
560
557
557
565
571
561
542
541
544
540
526
511
499
485
463
441
422
406
388
370
362
365
378
400
429
459
486
508
527
542
548
553
556
556
555
558
564
572
577
575
574
583
597
606
613
620
628
629
622
617
619
630
641
646
645
641
635
630
629
634
639
567
564
562
563
564
564
565
558
553
547
541
531
517
503
470
423
361
319
286
257
231
199
177
180
189
208
246
292
329
367
417
453
476
490
505
520
531
540
547
560
572
580
571
570
571
575
581
588
595
600
598
594
597
623
632
636
634
630
620
613
613
631
639
562
563
566
566
562
549
536
535
542
531
501
462
413
349
271
196
122
151
183
233
287
327
350
372
396
435
459
480
498
517
536
551
559
562
562
559
560
567
577
583
585
586
588
590
591
594
595
598
601
607
612
615
561
563
565
565
560
544
527
515
508
485
429
351
259
137
163
186
211
247
269
292
319
363
395
426
468
505
521
519
521
541
563
578
582
567
554
559
569
578
584
588
593
598
595
592
564
567
567
559
536
513
491
460
397
307
206
119
170
200
227
265
310
342
363
386
424
449
469
483
495
509
523
537
547
554
561
570
579
579
579
563
543
528
514
490
439
367
271
143
185
207
225
243
275
318
363
384
395
405
418
440
468
494
512
522
504
501
484
429
325
217
156
173
181
190
207
247
288
314
344
358
479
406
288
140
153
87
111
136
151
156
159
160
156
71
94
139
202
261
309
345
360
356
345
336
329
323
319
316
294
261
246
230
207
168
57
100
157
220
296
363
418
458
484
496
492
486
487
489
492
493
491
465
438
431
420
401
358
330
307
278
260
241
214
168
51
86
141
208
294
386
449
480
501
521
531
534
537
539
538
535
537
551
552
539
518
514
525
517
500
482
471
461
448
432
411
384
351
297
248
215
196
175
94
146
218
297
371
442
492
520
524
533
543
548
549
553
558
555
549
552
557
558
555
550
545
544
547
548
543
539
549
545
533
520
510
494
461
428
410
393
375
336
304
275
248
209
183
163
91
152
233
309
377
436
486
523
529
530
533
541
551
555
556
561
576
584
577
570
568
568
584
589
585
567
565
579
578
574
570
564
557
548
554
551
545
537
530
526
519
500
472
447
427
401
359
331
308
271
221
187
172
155
134
117
77
126
207
301
390
447
482
497
520
536
535
541
547
550
555
557
557
558
577
600
602
584
570
571
587
602
599
591
588
592
592
586
581
585
589
590
585
578
576
576
570
563
563
564
549
532
527
523
510
494
480
466
446
409
369
325
281
259
244
231
213
192
65
112
176
260
349
423
474
502
517
523
533
543
551
561
567
570
573
574
570
566
567
585
591
588
579
570
571
575
581
582
583
584
586
586
588
605
612
613
605
586
585
587
586
583
583
594
588
566
562
577
586
577
567
561
569
552
528
489
464
448
441
434
421
399
84
147
243
333
412
459
480
496
518
532
543
553
564
566
570
577
595
599
593
584
576
571
569
573
581
588
585
576
572
577
582
581
581
586
593
598
596
593
599
608
606
597
599
604
609
613
615
617
611
607
608
610
602
588
579
574
572
573
574
571
567
562
559
551
540
71
129
207
297
393
467
503
507
510
529
545
549
551
558
564
564
566
576
595
593
572
567
567
569
564
557
555
576
594
593
581
588
596
593
580
583
597
599
589
580
596
620
626
623
622
625
627
626
628
643
643
632
619
611
607
607
603
585
578
594
617
615
606
596
591
584
578
172
276
366
442
493
524
531
533
545
555
554
547
544
548
552
554
561
569
564
551
539
539
544
551
553
549
543
546
563
569
572
580
591
597
584
582
586
589
588
595
609
619
625
628
631
632
630
626
626
632
636
629
612
606
608
629
635
627
609
614
631
630
613
607
604
599
592
323
421
475
500
517
530
542
549
553
547
533
533
541
548
550
553
549
538
526
520
519
533
534
536
540
544
542
537
539
549
557
561
565
575
581
583
583
582
583
586
593
599
603
606
611
616
619
616
608
607
615
621
619
615
617
625
632
631
615
610
612
614
616
618
622
620
613
497
508
506
519
534
549
548
539
534
535
537
541
548
552
546
523
507
505
510
508
509
506
499
488
482
492
501
507
518
529
538
545
555
566
574
579
578
571
564
566
573
579
581
583
585
589
592
593
601
607
617
626
628
626
621
618
619
616
612
611
613
616
617
617
614
609
517
521
536
550
558
548
541
547
562
556
540
537
538
529
509
493
485
463
428
408
395
382
350
330
344
369
380
394
416
460
484
504
520
536
547
555
556
549
545
550
558
564
568
566
563
568
589
599
604
609
616
624
619
612
611
619
626
629
630
628
622
612
608
606
604
541
549
557
562
558
552
550
551
546
536
528
515
502
477
441
387
324
270
241
223
206
165
179
190
203
237
293
330
364
408
451
473
487
500
511
522
533
543
551
558
562
562
562
567
571
573
576
580
586
586
586
592
616
624
623
621
619
612
605
608
610
609
546
547
556
556
550
532
523
524
528
511
475
428
375
301
221
125
153
185
241
293
321
339
360
383
419
444
465
480
497
517
534
543
545
544
546
552
561
570
575
577
583
591
598
594
586
581
582
592
602
604
600
549
546
553
558
556
531
513
513
503
464
384
294
211
135
156
178
203
231
254
278
304
347
376
407
439
476
491
499
510
531
554
566
572
560
559
561
565
567
566
568
580
591
588
585
557
562
560
553
524
500
479
442
364
259
118
163
190
212
246
293
323
341
364
391
418
440
458
472
481
489
500
516
529
538
547
554
559
564
556
528
516
502
469
408
325
230
131
162
179
194
210
241
278
314
331
343
358
379
402
425
444
462
478
488
486
462
394
281
131
150
155
158
169
205
240
263
281
296
455
367
249
85
103
117
129
140
145
139
58
97
155
208
255
296
317
319
313
308
299
291
288
286
275
244
232
216
192
155
80
110
152
218
288
351
407
448
465
461
459
464
466
466
469
473
460
434
424
413
379
337
320
305
288
252
230
203
156
54
96
151
229
307
371
416
456
491
511
516
519
527
533
531
531
535
550
546
525
517
519
505
487
473
467
456
438
420
400
372
324
266
213
189
168
142
61
89
137
204
287
376
447
484
499
509
519
525
530
539
550
553
547
545
547
550
551
547
542
543
546
544
538
535
540
540
532
520
507
486
444
400
379
360
338
294
257
226
200
172
141
73
112
169
220
277
348
424
478
510
527
533
529
529
532
539
551
567
574
571
565
557
553
558
565
566
566
570
577
574
569
567
567
560
550
545
554
551
534
517
506
496
470
421
394
379
357
310
264
237
210
186
153
134
121
85
143
225
302
365
418
462
492
509
520
537
547
544
540
542
545
552
566
591
598
589
569
560
567
583
588
589
592
597
594
585
583
585
582
573
571
572
583
577
564
550
557
550
529
506
501
502
480
441
422
409
396
363
315
262
217
195
181
167
149
138
81
125
184
264
345
408
459
495
516
523
521
525
544
559
564
562
560
555
553
556
579
596
597
582
574
572
579
584
588
590
589
587
588
594
601
601
597
591
581
578
581
579
575
573
584
577
555
548
563
570
557
541
528
530
516
493
447
401
380
373
366
350
317
282
42
94
181
264
341
399
445
476
503
521
532
542
545
543
542
553
577
580
568
565
564
564
560
567
577
589
588
586
585
589
592
586
577
582
599
605
599
591
594
605
598
583
586
603
602
597
594
595
592
587
595
603
595
579
560
548
546
563
555
542
528
522
518
504
484
448
85
133
216
316
403
456
485
507
526
537
529
529
540
547
541
540
549
568
567
551
552
566
566
549
536
541
567
589
591
590
598
605
592
577
578
600
605
588
585
599
620
623
618
617
619
618
610
603
619
625
619
611
605
602
602
596
573
565
582
599
596
588
580
571
560
552
550
128
209
290
370
440
482
501
518
536
546
535
528
524
527
532
537
545
552
543
530
528
537
544
544
542
537
534
541
562
570
575
582
590
592
585
579
579
580
583
597
611
621
625
622
619
619
618
613
610
616
630
624
603
595
597
617
618
610
594
599
606
609
607
602
595
587
585
592
256
352
427
472
494
502
513
525
535
531
517
519
527
531
534
539
541
528
510
502
513
527
526
525
529
536
538
533
542
553
560
554
561
571
579
578
562
564
570
582
593
600
600
597
595
601
608
607
594
597
603
607
599
595
595
595
595
596
597
598
599
602
604
604
602
601
603
607
454
489
505
511
517
527
531
530
524
523
529
535
538
535
526
508
494
488
487
481
478
474
468
462
460
469
487
501
512
521
526
534
546
556
560
562
563
561
559
563
571
573
571
575
581
585
585
586
589
591
592
599
605
605
589
576
583
593
597
598
597
594
591
591
591
593
597
497
508
526
544
551
538
533
537
553
547
534
527
518
503
478
461
449
422
378
348
339
331
302
283
303
346
362
374
393
438
470
487
503
520
533
543
550
540
542
548
554
560
563
562
560
565
587
595
592
588
593
600
602
599
598
599
600
601
603
602
598
592
590
589
585
580
517
533
552
558
545
535
534
543
537
521
501
486
468
431
383
324
267
213
181
171
162
175
185
210
269
315
346
388
430
451
466
482
496
508
521
532
537
537
541
548
556
564
571
572
568
568
569
574
582
596
606
606
602
600
601
600
602
604
603
585
584
529
534
541
541
534
518
517
516
505
466
422
376
312
227
151
114
141
169
222
271
296
316
337
362
387
420
440
452
464
482
501
514
509
519
532
544
552
557
561
567
575
589
597
595
578
573
575
587
599
595
579
585
536
526
534
542
543
521
507
500
477
409
310
224
126
147
167
186
206
229
254
288
315
345
370
392
414
438
459
482
505
522
533
537
539
544
549
552
552
548
550
560
572
571
570
573
538
541
546
543
516
486
453
396
306
189
151
172
191
211
253
279
301
321
343
365
386
407
424
433
429
437
463
490
497
501
506
518
529
537
516
508
486
435
350
257
120
133
144
155
170
190
224
249
260
271
288
327
344
355
366
382
409
483
463
423
339
220
116
122
116
129
160
175
186
196
212
416
311
68
115
154
192
231
252
260
263
263
256
247
243
240
230
217
207
196
180
148
65
97
147
214
273
334
385
407
406
411
422
427
426
425
429
428
418
407
393
361
321
305
294
282
246
216
183
58
95
146
214
279
335
388
441
476
488
490
500
519
520
516
516
534
536
525
515
506
493
476
462
453
443
421
398
373
342
288
225
175
149
126
84
126
191
271
350
412
447
472
490
508
520
529
538
545
546
543
541
540
539
537
537
540
542
537
528
524
526
529
522
510
493
464
415
358
325
300
274
242
208
178
140
117
112
148
191
254
321
387
442
488
511
511
514
527
541
550
556
558
559
558
551
534
532
539
551
561
567
568
561
554
553
562
557
546
539
550
545
515
482
461
445
419
371
335
313
287
243
193
171
156
145
113
90
145
205
266
330
381
418
442
474
517
541
537
535
541
546
549
557
568
578
574
563
554
551
557
570
583
592
592
582
571
572
575
570
560
556
572
585
575
547
532
538
529
507
483
471
457
420
369
339
333
325
295
243
190
160
138
121
100
92
127
178
243
312
374
428
458
468
472
489
518
545
554
552
546
542
541
546
565
583
586
581
576
574
574
578
589
595
591
582
578
583
586
583
579
579
577
575
575
571
567
567
567
561
548
540
546
540
517
489
472
465
455
430
386
337
308
287
273
256
220
181
61
120
191
250
317
369
414
446
471
488
502
511
509
509
525
550
554
537
541
550
555
554
559
571
581
583
582
584
589
593
586
573
568
585
591
584
575
580
588
585
570
573
591
592
580
570
567
567
568
581
590
580
561
533
519
519
528
517
493
467
447
430
411
388
350
85
145
226
308
374
423
464
491
497
490
497
512
524
522
510
519
540
539
527
534
560
562
539
526
533
559
568
573
582
594
596
577
558
564
581
587
578
577
585
595
594
590
590
604
605
586
570
574
592
596
599
602
601
597
589
566
559
561
560
553
545
535
523
510
501
493
139
204
276
354
410
444
469
499
516
507
501
502
505
511
519
529
531
524
517
522
533
537
532
525
523
527
536
547
558
567
573
573
569
565
563
563
566
576
589
599
598
596
592
589
589
592
586
577
588
604
603
587
582
592
606
603
595
587
581
576
573
586
582
568
557
555
566
265
338
399
443
465
475
490
506
512
505
504
510
510
502
508
524
518
493
485
503
513
502
492
497
517
524
520
531
545
554
544
539
552
561
564
550
554
567
583
591
590
582
574
571
575
583
583
574
576
585
584
570
568
570
569
564
568
587
589
589
592
595
593
587
580
584
591
381
432
467
489
493
502
511
518
514
510
510
516
514
498
480
473
466
455
444
437
426
417
412
415
421
433
451
470
488
503
503
515
529
542
548
551
554
557
561
565
570
567
564
569
575
579
577
576
574
572
571
571
574
575
559
548
556
583
592
593
588
581
579
579
581
587
593
471
493
513
523
528
529
525
526
529
519
507
492
472
445
421
403
384
358
313
274
260
256
252
241
254
295
323
336
354
401
446
468
486
502
513
523
531
537
542
547
551
556
563
565
568
577
588
592
579
576
577
580
582
584
586
583
579
580
583
583
582
583
588
590
586
580
507
524
536
541
530
521
513
518
505
477
444
421
398
353
294
243
204
162
134
148
146
170
232
287
318
360
392
411
426
447
469
485
498
511
519
513
519
535
551
561
566
568
567
560
556
561
580
587
589
572
572
577
584
587
591
594
592
571
567
524
527
532
525
512
497
497
485
444
387
336
293
226
142
96
121
144
186
233
256
274
296
321
346
370
400
411
412
429
460
473
467
476
506
522
525
527
533
539
545
554
563
566
566
560
559
562
566
554
541
547
527
514
521
526
523
499
479
457
401
311
214
147
157
170
186
223
247
269
292
314
329
342
359
392
423
441
456
469
475
478
487
496
504
508
506
502
504
507
509
511
515
516
519
524
521
488
447
384
309
213
141
157
174
194
213
230
248
267
289
310
331
349
360
348
351
379
413
420
410
415
436
451
450
514
501
486
443
370
268
92
99
110
123
138
169
184
185
182
205
249
264
266
267
288
315
322
478
435
362
262
126
120
121
134
358
239
106
135
160
180
194
202
205
198
188
184
185
184
178
174
171
164
99
148
196
250
300
325
335
343
352
357
357
357
365
374
372
364
352
334
297
269
258
249
230
196
153
81
124
184
243
305
366
415
437
443
454
475
481
481
483
490
496
491
483
477
470
455
437
421
407
387
361
330
289
234
181
140
114
78
107
155
225
303
362
406
447
481
502
508
516
525
534
534
530
525
520
520
525
529
528
521
513
508
505
500
492
475
449
414
362
302
263
232
207
181
156
118
91
130
171
211
258
324
398
446
468
493
522
543
544
540
541
546
548
543
533
526
526
546
555
555
549
544
540
540
544
542
531
519
518
506
472
420
394
373
347
302
258
229
202
165
128
110
110
79
118
167
224
266
300
336
387
450
493
511
527
541
549
546
541
544
549
553
556
558
554
549
554
574
580
575
565
556
555
557
557
552
549
561
569
551
518
501
500
486
463
438
415
384
332
285
258
244
232
209
164
127
112
80
104
143
201
261
310
341
363
389
427
469
504
526
535
535
534
534
536
545
559
569
576
580
579
562
562
571
586
580
570
566
568
569
568
569
574
576
570
563
558
555
554
548
539
533
527
508
477
445
416
394
378
356
328
299
273
237
194
168
149
130
110
117
163
209
265
312
347
370
391
416
445
463
469
488
514
521
510
516
539
546
549
555
566
573
568
565
567
571
576
572
558
554
568
572
566
558
562
577
573
555
556
578
589
578
554
546
547
555
568
561
543
519
497
479
463
449
432
411
376
335
312
296
280
246
96
147
207
263
316
368
403
418
417
428
450
474
481
477
489
508
512
502
507
539
549
536
526
536
542
542
541
559
577
575
553
540
545
560
563
559
557
563
570
562
558
566
590
598
579
553
551
557
570
588
591
587
578
567
552
535
513
491
472
459
445
431
418
403
386
91
135
188
258
321
357
382
412
440
449
448
450
456
465
477
491
499
500
498
501
504
506
505
502
504
512
519
524
536
550
558
552
545
547
550
552
555
564
576
580
566
561
560
565
574
580
572
561
569
579
579
575
575
590
591
587
583
576
552
523
513
525
527
511
494
479
469
183
240
299
359
406
422
428
442
456
459
459
461
459
446
449
470
472
452
447
465
466
446
431
444
472
483
489
497
522
536
530
523
536
548
553
553
554
565
577
580
573
563
558
560
564
569
566
562
567
574
572
553
554
558
559
556
561
582
580
571
567
575
572
558
533
525
521
291
345
395
432
453
463
470
478
477
464
456
457
452
426
402
400
398
383
371
370
357
331
324
341
365
376
391
412
444
460
475
494
516
532
539
543
546
546
550
558
565
562
559
565
572
574
572
567
563
562
562
560
558
554
550
549
555
582
595
590
581
573
570
567
561
557
563
427
457
478
487
491
497
496
486
466
447
433
415
384
349
326
311
293
274
244
204
179
179
187
197
208
235
263
278
298
348
407
443
467
480
485
489
496
508
520
531
539
545
553
558
564
573
579
572
566
567
567
565
563
568
574
572
559
563
566
563
560
560
575
574
571
565
493
500
505
510
507
493
470
448
424
389
352
318
284
243
195
166
117
108
127
187
245
279
321
350
360
367
385
420
437
451
465
475
478
483
498
529
537
540
543
546
543
528
534
551
556
545
525
525
540
546
547
547
546
542
536
529
511
513
517
509
484
453
430
396
341
277
231
189
103
114
142
186
205
220
239
262
283
302
331
343
351
362
391
407
408
420
453
467
466
465
472
476
476
479
490
502
510
507
499
490
481
471
468
472
522
511
510
502
479
444
409
359
285
202
124
137
169
187
203
223
243
254
262
273
304
331
347
361
374
380
381
390
404
415
422
420
405
401
399
400
403
409
501
490
484
464
419
359
280
201
97
112
123
133
142
152
164
181
203
223
242
256
265
254
253
275
300
299
296
300
320
325
325
483
467
433
366
276
82
95
111
125
119
110
131
162
170
172
174
189
207
210
437
372
277
89
102
120
132
139
135
120
110
115
136
138
136
134
100
132
167
205
237
251
253
254
256
260
269
279
297
297
290
280
271
244
216
206
197
182
157
59
106
161
218
268
314
347
366
377
388
397
405
409
412
414
413
411
407
405
400
387
368
341
323
299
267
218
169
67
114
183
254
310
363
407
433
445
460
476
487
492
490
480
473
475
483
485
482
482
484
480
465
449
437
414
373
326
282
231
185
158
138
121
102
116
139
192
266
333
384
430
469
490
495
498
506
512
516
518
518
513
510
525
531
519
515
519
523
520
514
510
495
471
448
424
382
333
307
286
260
214
171
146
123
100
89
121
150
178
214
265
330
386
433
472
501
514
508
506
508
515
523
538
560
557
537
537
544
548
545
541
541
542
542
543
537
527
519
516
492
465
444
425
402
376
353
330
283
230
201
179
156
134
113
73
106
147
176
203
236
278
324
366
407
445
476
495
506
508
508
515
527
542
559
571
568
544
531
544
559
558
554
555
561
561
558
558
563
561
547
533
527
524
516
501
488
487
473
428
375
345
322
298
271
239
212
196
183
163
126
114
152
191
220
242
264
294
335
368
385
405
436
459
471
488
506
519
528
539
552
556
540
536
537
542
544
544
544
546
555
563
559
545
548
568
566
545
539
552
565
554
537
524
519
526
516
494
460
440
422
399
355
323
304
292
268
218
193
185
177
160
114
149
194
241
276
295
306
315
334
365
387
399
415
436
451
449
457
486
509
510
513
520
523
505
507
532
551
550
531
531
538
545
546
544
543
547
550
548
545
553
575
581
570
547
539
536
538
548
543
530
514
503
491
466
421
380
356
336
317
304
291
273
252
115
162
213
246
268
291
321
342
350
349
347
358
378
399
414
423
430
432
431
436
446
452
461
473
482
488
502
529
540
529
529
535
543
545
545
549
563
561
543
541
546
567
574
571
563
557
557
556
552
548
551
552
545
536
529
519
486
442
423
422
421
407
383
343
318
151
192
246
304
332
329
333
349
361
364
359
350
340
344
363
367
361
360
372
372
351
350
360
391
409
425
442
478
501
508
506
518
529
537
541
546
552
557
557
550
546
550
556
560
556
552
552
554
555
552
537
537
538
534
527
535
543
528
512
503
499
491
472
438
406
386
241
286
336
366
380
381
382
379
366
353
349
342
314
292
290
287
275
266
272
264
240
230
248
278
295
313
335
371
398
428
458
485
496
500
511
517
509
513
525
537
538
538
543
548
548
546
541
534
537
544
545
536
527
524
525
539
551
549
540
528
517
507
495
477
463
459
340
373
397
405
409
414
412
393
359
332
316
297
263
232
215
207
196
184
168
122
139
156
176
194
211
234
282
340
384
408
421
429
432
435
445
462
480
492
500
507
512
517
525
530
515
512
526
532
525
517
521
526
522
512
507
501
492
484
483
485
480
476
474
432
432
431
436
438
421
379
339
303
272
236
199
165
76
91
138
185
214
254
284
293
301
315
342
355
367
384
401
410
415
424
451
461
464
467
471
469
466
467
471
474
459
440
440
443
449
447
441
435
430
427
424
460
459
459
449
411
361
317
273
221
99
133
147
160
178
197
209
220
238
258
271
283
299
316
329
343
358
366
365
365
370
372
369
369
375
386
390
388
382
371
351
346
348
353
486
477
464
437
386
335
285
232
123
133
148
166
180
188
196
211
227
238
250
260
265
268
274
285
292
292
286
280
277
274
270
270
272
462
435
405
361
297
228
90
88
88
95
108
125
142
157
167
171
159
159
168
176
178
181
186
189
187
186
418
382
336
257
351
276
102
121
155
172
163
147
149
161
178
193
204
203
193
184
178
168
146
135
96
134
165
197
228
265
275
278
283
296
305
304
303
304
302
298
297
308
303
276
243
231
219
198
152
94
152
203
249
286
315
342
368
383
391
397
400
386
385
390
404
399
392
405
422
416
384
364
348
324
279
229
193
157
120
102
92
146
210
267
318
357
381
397
416
434
444
449
452
454
455
461
467
468
451
449
467
484
474
455
443
423
382
348
315
282
238
214
193
169
125
94
80
94
123
150
196
255
309
359
398
421
428
436
448
458
468
485
511
512
492
490
494
497
489
493
512
516
507
498
484
466
447
430
409
384
357
329
291
267
243
217
173
139
121
106
102
136
172
203
236
274
319
366
409
436
445
443
457
473
489
506
521
523
501
490
499
520
522
524
531
546
540
528
519
514
507
496
483
472
456
435
415
402
388
362
308
255
231
218
203
181
135
102
111
129
151
178
215
243
263
280
309
350
388
419
438
452
466
483
501
505
492
493
497
502
510
520
528
533
538
544
540
523
521
541
539
519
507
502
499
491
480
473
466
452
420
369
332
315
310
287
236
193
178
182
160
119
102
134
152
171
186
194
202
227
257
276
288
309
337
354
372
393
425
439
453
467
474
460
466
492
507
512
517
526
535
532
525
523
523
530
535
534
531
529
530
526
518
508
499
491
485
469
443
416
393
377
362
336
300
266
236
210
192
180
165
146
130
145
164
174
188
213
225
219
210
222
247
266
278
292
309
315
312
324
353
366
381
398
417
434
457
482
498
495
504
519
532
529
518
523
538
537
520
517
531
548
545
529
522
519
516
510
500
485
473
461
440
417
407
397
373
334
309
291
279
272
244
197
160
133
177
210
210
203
213
232
236
228
214
211
220
230
231
232
238
243
242
243
251
266
286
311
336
362
403
436
455
466
475
485
492
498
503
507
511
512
501
504
512
527
523
510
510
512
511
505
497
486
477
469
455
443
439
431
411
393
382
370
354
332
303
259
234
151
176
213
245
254
250
243
243
238
227
218
209
192
177
174
172
165
160
160
157
152
149
158
179
203
225
248
273
316
350
389
412
412
416
430
442
433
433
445
472
480
475
479
480
478
478
476
472
468
479
480
469
453
442
440
453
449
434
418
405
391
375
353
331
315
304
232
257
279
288
285
279
274
259
233
206
189
119
132
143
161
200
248
284
305
322
336
345
345
344
357
389
404
414
418
418
419
422
424
417
412
418
439
436
417
413
413
413
401
388
375
362
352
343
333
321
312
316
322
321
317
314
308
289
255
216
87
111
137
172
203
218
229
238
245
250
256
275
307
320
317
317
326
343
346
344
344
348
350
348
345
341
333
319
309
306
307
305
295
283
275
272
268
357
352
343
325
287
239
141
131
142
173
187
193
201
213
238
246
248
246
245
246
248
248
248
249
249
247
243
244
245
238
219
216
216
213
394
380
357
318
263
78
88
104
121
130
135
139
144
148
151
157
163
168
172
176
177
164
159
160
172
169
162
155
152
372
335
291
239
317
270
93
105
118
127
122
101
95
73
83
120
162
176
166
167
181
189
190
191
193
189
181
180
200
200
170
140
133
143
107
134
159
187
223
246
252
259
268
272
257
260
285
293
275
267
287
314
307
273
257
245
222
176
136
108
149
189
223
251
273
292
314
332
342
342
333
337
356
363
361
342
345
370
391
378
350
333
308
269
237
211
183
155
132
110
85
101
136
177
223
264
295
310
323
343
363
373
382
391
395
394
395
402
407
396
402
429
438
419
399
378
354
330
316
303
285
252
213
178
155
134
112
91
123
153
188
234
287
320
330
336
356
374
387
399
413
421
409
408
427
451
454
446
455
473
468
442
423
411
400
390
391
376
349
319
299
282
255
215
173
147
131
125
126
141
154
179
225
276
305
320
333
351
372
392
399
403
410
418
425
441
465
481
476
471
474
474
457
448
458
451
437
423
410
396
384
377
369
349
318
275
231
203
187
186
168
128
97
148
154
170
204
232
252
272
294
316
338
360
380
383
395
408
422
436
456
485
490
470
454
456
462
472
477
472
457
443
431
417
406
398
393
392
379
346
304
272
247
223
204
192
184
170
142
112
101
138
142
153
173
182
185
202
233
248
263
287
319
346
369
387
399
409
424
456
473
460
443
446
466
468
452
447
450
454
445
423
414
411
409
409
401
370
344
324
299
258
237
236
232
215
187
167
154
142
126
125
126
139
159
172
182
201
231
265
300
330
351
366
379
391
400
405
406
410
414
415
404
407
417
423
413
401
401
412
409
401
390
374
358
342
322
300
284
266
248
233
234
220
199
179
163
148
121
96
117
140
162
186
219
253
277
294
291
297
308
318
319
316
324
354
365
363
360
359
358
362
367
363
354
351
351
343
324
305
298
301
288
270
255
245
233
212
191
175
169
165
94
103
118
146
175
192
205
220
234
237
223
232
264
291
295
295
293
289
288
290
288
275
275
294
296
276
262
259
257
249
237
226
215
204
191
177
160
150
157
161
153
143
150
174
206
218
216
198
199
216
218
201
194
206
217
208
199
195
194
182
173
170
179
172
158
144
135
128
119
120
120
120
128
150
153
137
134
136
138
136
134
137
149
145
134
128
132
138
134
119
97
120
128
121
130
151
154
140
149
178
186
166
158
175
190
181
159
156
152
119
143
155
162
173
200
223
218
196
201
229
242
234
222
225
242
252
242
221
206
189
165
104
85
119
147
170
183
196
214
242
254
254
247
252
260
272
286
292
280
279
297
300
283
263
246
229
211
200
188
171
138
116
95
74
137
167
184
195
210
230
247
252
258
272
286
291
295
318
341
339
324
325
340
337
314
288
275
262
255
262
249
219
204
198
177
128
90
78
124
157
174
179
195
215
236
253
268
283
297
307
312
328
360
375
360
344
347
356
342
329
322
313
303
293
281
268
256
257
244
208
170
145
121
101
89
117
133
147
161
179
200
237
260
277
286
290
297
313
338
370
372
346
338
339
346
353
354
345
319
304
291
278
265
255
250
258
244
207
169
147
129
102
88
122
137
153
176
207
233
248
257
265
278
297
329
351
345
326
321
335
336
326
316
309
302
290
278
268
259
256
270
271
237
206
190
170
129
102
106
121
99
108
130
162
185
206
221
234
246
260
275
281
279
278
280
276
269
267
272
271
263
257
263
268
267
261
252
234
218
204
186
163
141
122
111
104
109
129
149
165
175
179
179
182
188
193
196
199
214
223
222
220
218
220
225
236
234
222
212
207
201
186
169
159
155
145
126
119
129
150
170
177
175
172
168
165
167
170
155
146
156
162
147
126
121
119
117
115
114
129
125
111
110
114
116
96
86
102
113
103
87
87
144
138
128
132
145
157
167
172
169
165
161
152
142
136
129
134
145
166
176
184
195
207
206
197
193
193
191
181
166
152
138
127
114
113
121
136
148
167
185
192
197
206
219
226
214
199
209
219
211
190
181
171
166
161
154
151
147
131
94
129
150
166
173
169
174
184
199
211
211
207
204
203
201
204
204
196
173
165
161
156
144
124
118
132
127
105
122
133
137
142
152
164
177
199
207
200
181
182
184
183
176
167
157
153
149
141
121
117
139
149
125
103
123
131
140
154
164
161
138
134
136
140
139
136
133
129
120
112
109
104
108
115
121
122
113
102
98
89
82
