# Supplementary material for: Evaluating flow modulating treatment response in intracranial aneurysms using black-blood MRI in vitro
Source: Commun Med (Lond). 2026 Mar 27;6:170. doi: 10.1038/s43856-026-01413-z (PMC13031954; doi:10.1038/s43856-026-01413-z)
Supplement: Supplementary file 14 — Supplementary Data 11 [file 43856_2026_1413_MOESM14_ESM.zip › Data_Sup_Figure_5c/pump flow rate 0 mls/BB3/without device/24_BB3/3_agar_left_array.txt]

179
182
197
200
191
186
189
190
180
169
171
185
194
199
190
184
187
191
192
192
191
193
191
191
193
195
197
215
227
214
190
190
207
219
216
204
193
191
195
209
230
237
217
197
204
219
216
202
200
209
173
178
189
191
186
183
186
191
189
181
178
181
188
191
190
188
192
198
198
192
190
191
192
190
187
186
197
216
227
217
196
193
208
217
204
191
188
202
215
225
233
227
206
196
209
222
213
199
205
221
168
174
179
181
182
184
186
191
196
193
184
178
179
185
190
190
195
203
205
201
188
187
188
188
190
195
204
218
222
216
199
195
204
208
199
189
195
209
221
225
225
211
195
195
212
223
211
201
211
224
171
173
174
176
180
184
184
187
193
193
182
173
174
181
190
189
191
200
210
207
192
188
186
188
194
204
212
215
214
208
198
195
200
205
201
198
202
211
216
218
214
201
196
202
218
224
215
211
211
214
179
178
176
174
177
181
180
179
184
188
181
171
172
183
193
190
186
188
197
201
199
194
192
191
197
207
213
210
203
199
196
196
209
216
209
197
197
204
211
215
209
204
204
213
222
221
215
213
210
201
182
184
184
179
175
175
174
173
176
183
183
173
177
190
196
191
181
177
179
188
198
201
198
192
192
203
209
205
200
196
198
202
218
229
214
187
179
194
215
224
214
211
213
223
222
211
202
209
207
194
181
188
191
181
176
175
171
167
169
181
187
187
187
192
195
194
188
181
170
173
190
204
203
192
186
195
202
202
200
201
203
205
216
225
216
187
172
192
220
231
217
213
215
217
210
198
195
201
206
202
178
185
186
183
182
182
176
171
174
182
189
194
193
189
185
189
196
194
177
174
187
198
199
189
182
188
199
201
201
202
203
201
201
209
213
201
182
195
218
224
211
207
208
204
198
195
197
202
209
214
182
179
176
179
186
189
182
179
182
186
187
189
190
183
176
183
197
200
189
185
190
198
196
189
184
190
200
202
199
198
199
194
187
192
209
211
198
198
210
210
206
203
202
195
191
202
212
211
211
221
190
175
165
177
192
191
182
185
194
193
183
179
180
179
178
185
196
199
195
192
192
192
191
188
189
195
204
202
195
192
192
191
183
186
201
209
202
200
204
205
202
200
198
191
192
208
222
217
210
213
189
174
168
182
193
188
180
188
199
198
186
178
177
179
185
190
194
195
194
191
189
187
187
189
194
201
205
203
193
188
190
190
188
188
192
196
196
198
204
208
204
201
201
198
197
204
214
212
205
205
187
178
179
192
194
183
179
186
197
198
198
192
184
183
190
195
196
192
189
185
183
183
187
191
196
202
204
200
193
190
192
194
192
188
187
189
194
199
205
210
210
208
209
209
206
199
198
202
205
204
184
184
191
195
189
183
184
186
185
192
208
210
194
185
190
196
198
192
186
183
182
185
192
197
198
200
201
198
195
194
196
196
193
188
187
190
194
200
203
207
211
218
220
216
210
195
191
200
210
207
185
191
195
193
181
181
184
180
171
186
206
212
195
185
186
193
196
192
191
193
195
196
198
201
198
195
194
193
192
194
199
198
191
187
191
195
196
196
197
198
203
215
221
217
208
199
197
206
218
210
193
193
191
186
179
180
180
176
172
183
198
199
189
186
184
186
187
192
199
210
208
201
197
198
198
195
191
187
184
187
195
196
190
185
194
200
196
194
194
194
196
202
206
207
206
203
205
218
224
210
194
191
187
184
182
179
178
178
183
188
190
186
186
188
188
185
185
193
206
217
212
194
189
194
198
200
197
190
185
186
193
196
186
183
194
200
195
193
196
199
192
188
186
195
202
200
202
218
227
211
189
186
184
187
188
183
180
184
192
196
191
185
187
190
189
187
187
192
201
213
208
187
177
186
201
207
209
200
192
191
192
194
191
187
191
195
193
191
196
200
195
183
182
195
204
197
193
212
229
217
182
181
183
189
190
188
186
189
195
198
195
190
186
187
189
191
193
192
194
200
201
187
176
183
196
207
208
204
203
199
195
194
197
197
192
189
187
185
189
199
198
188
189
203
204
191
183
204
227
219
184
185
187
189
190
191
191
190
191
195
198
194
184
182
189
195
198
190
185
189
196
191
180
178
190
195
193
198
206
205
196
195
203
206
196
184
180
177
180
189
195
196
199
206
203
189
187
203
220
215
191
189
190
190
188
189
189
188
188
193
197
193
183
179
189
199
198
189
182
188
196
194
182
177
183
186
185
189
202
201
193
192
206
210
199
187
183
180
181
188
199
202
206
203
194
191
194
207
213
207
192
189
189
191
187
183
185
188
190
192
194
192
187
185
190
193
190
185
186
192
196
194
184
179
185
188
188
190
196
194
187
187
198
202
201
197
195
193
194
198
205
211
207
196
190
192
205
212
210
202
187
184
184
191
187
179
183
194
200
197
193
193
194
193
191
187
183
184
195
198
198
194
185
184
190
199
200
197
194
188
184
184
193
197
198
201
203
201
201
203
213
216
205
188
184
190
205
210
208
201
180
176
181
189
187
182
187
197
204
195
190
193
198
193
191
186
183
187
197
202
197
193
192
191
194
199
205
201
195
189
182
187
198
204
200
198
200
200
198
198
209
214
203
184
184
190
201
203
204
198
177
178
182
188
187
185
189
194
196
192
189
192
189
184
187
189
190
194
197
198
196
195
195
194
191
191
194
198
198
190
179
186
208
219
203
189
192
195
190
188
201
209
201
185
187
197
199
200
199
192
181
184
187
189
187
185
185
187
188
188
186
183
178
174
179
192
198
200
200
197
194
193
195
195
191
184
185
196
200
189
175
184
211
222
201
181
186
191
188
185
195
204
200
191
195
203
204
200
196
191
183
188
191
191
184
183
181
182
186
186
181
173
167
171
175
189
201
205
201
197
192
189
192
195
194
190
188
196
197
188
177
185
202
202
189
180
185
191
193
195
198
201
200
201
203
206
207
204
199
197
178
183
189
190
188
181
178
179
188
190
181
168
168
174
178
182
196
203
202
197
192
187
191
197
203
200
199
197
188
181
183
192
192
182
180
182
186
192
199
202
200
200
201
203
205
208
209
205
204
208
172
175
181
187
190
188
180
180
189
193
184
173
178
180
179
175
187
198
197
192
188
188
191
199
200
200
203
196
184
178
190
199
188
174
177
187
188
193
198
198
193
192
198
200
201
204
208
204
204
214
174
175
177
182
191
193
188
180
184
191
188
185
186
186
178
172
183
192
190
184
184
190
199
198
187
187
191
190
184
183
193
198
194
185
189
192
190
191
192
189
187
188
192
192
193
206
210
206
200
208
182
182
180
182
193
198
189
181
180
186
188
191
190
187
181
178
182
185
182
178
181
194
205
199
178
168
175
189
194
194
194
193
194
196
197
195
190
192
189
184
189
191
187
177
184
205
217
207
196
196
190
191
187
189
191
185
181
181
184
186
186
188
192
192
190
186
186
185
182
183
189
199
208
198
178
162
170
191
203
202
191
186
189
195
195
194
193
195
192
189
195
197
183
168
181
204
213
206
194
191
191
191
194
197
189
170
165
180
195
193
181
180
193
200
201
196
192
187
185
191
199
204
204
197
186
176
180
196
207
201
187
180
184
186
185
190
196
200
193
193
197
198
181
168
184
202
203
199
194
194
184
187
194
199
187
164
162
183
204
200
184
180
190
202
204
200
194
189
188
197
204
204
199
194
194
193
194
199
200
193
181
180
179
177
179
192
207
205
190
189
196
195
182
178
193
198
196
192
194
199
183
186
191
192
182
176
180
189
198
198
194
191
192
194
197
198
194
189
186
192
199
199
190
189
195
200
199
197
194
190
185
181
178
175
182
202
215
206
191
190
197
195
188
190
201
203
193
190
198
203
188
190
184
177
176
188
197
195
192
193
203
201
188
183
186
193
191
186
181
180
184
188
188
186
187
194
197
194
192
193
193
188
183
181
192
205
211
206
195
198
201
197
193
200
211
207
195
194
200
205
191
192
179
170
176
195
206
195
183
187
203
204
187
178
184
190
187
181
177
172
171
183
187
184
180
189
198
195
193
197
201
198
192
192
200
203
201
198
198
203
205
200
195
198
212
211
198
196
204
206
187
186
175
173
182
192
191
184
180
184
195
196
187
185
190
189
179
177
179
176
174
182
186
182
177
188
200
200
194
198
204
204
202
202
203
202
196
192
192
198
203
201
193
195
208
209
200
199
200
200
175
175
176
182
187
184
178
176
180
185
187
187
190
195
196
188
177
177
183
187
186
189
188
183
183
196
208
206
195
194
198
201
203
205
205
203
196
187
181
185
195
196
191
191
201
206
204
202
201
199
171
175
181
185
184
178
173
175
184
186
184
186
192
200
198
187
179
178
184
190
196
198
196
194
197
204
213
207
195
188
188
192
197
203
205
204
197
185
179
179
190
196
189
186
193
206
209
207
204
203
174
187
188
185
178
176
179
182
184
186
187
187
188
192
190
187
184
179
180
187
196
202
205
207
208
209
209
206
200
188
181
181
191
199
202
199
194
190
186
184
193
197
189
183
190
205
215
210
206
208
186
196
194
182
177
180
183
183
180
186
191
188
182
180
183
187
189
185
182
186
191
198
208
216
214
208
207
207
206
193
180
177
190
197
194
185
188
191
193
194
195
196
192
182
186
204
211
205
202
210
194
199
193
183
181
184
187
177
173
182
191
188
173
171
176
190
193
190
189
190
190
193
206
212
211
201
204
213
211
196
179
176
192
202
193
181
185
195
198
195
194
191
188
186
188
193
195
194
197
202
193
193
187
184
185
188
185
171
170
183
193
187
169
166
180
188
191
194
196
199
196
194
197
200
199
199
206
212
211
198
182
177
192
202
196
183
184
190
194
191
187
186
186
189
189
186
183
186
195
196
188
186
182
179
183
186
183
174
173
188
201
192
173
172
185
189
186
187
195
202
198
193
192
193
192
195
200
204
202
198
185
182
190
200
198
188
186
188
188
187
184
185
188
193
194
183
177
185
196
192
183
183
180
175
175
182
184
179
181
196
209
199
181
181
195
194
179
175
186
195
193
192
194
196
194
193
194
196
195
193
190
186
189
194
197
193
188
184
183
182
185
188
191
194
195
190
182
185
190
192
185
188
183
173
171
178
180
178
182
200
209
198
184
186
199
194
173
168
182
190
186
183
193
206
200
190
189
191
192
193
192
191
189
190
199
201
192
181
177
176
187
196
194
192
194
201
196
179
179
193
189
189
183
175
179
185
181
170
176
195
201
190
184
192
201
188
172
173
189
193
181
181
195
207
202
190
191
194
196
193
193
194
194
195
203
205
196
185
175
173
187
200
198
191
193
209
202
179
173
192
192
190
181
176
190
200
185
169
174
191
193
181
185
199
198
180
173
184
198
199
185
181
193
203
200
191
191
198
200
195
193
195
198
194
195
196
195
192
183
176
188
200
198
192
198
212
204
187
184
196
189
187
179
180
197
209
194
175
176
190
190
182
188
200
193
178
179
193
202
200
190
190
195
198
195
190
189
196
199
196
194
196
201
193
179
176
186
191
188
184
194
204
198
192
204
212
202
193
199
203
180
183
184
187
200
205
200
183
180
191
194
187
187
195
193
185
183
191
195
195
191
194
197
196
192
188
189
190
191
192
194
199
204
191
166
159
176
193
192
190
202
213
205
193
202
205
196
194
202
201
178
185
196
198
193
188
188
186
180
182
189
191
189
190
192
188
187
190
191
188
184
186
192
195
192
193
199
205
201
190
190
203
207
201
201
203
195
188
189
201
222
223
208
195
202
220
228
217
202
207
169
176
188
189
184
182
187
193
190
184
182
184
189
196
198
192
187
189
195
192
187
187
191
189
186
187
198
204
199
194
197
208
214
206
197
192
191
193
204
220
226
217
197
186
197
214
218
213
207
209
163
167
174
178
178
181
188
197
197
188
178
177
184
196
198
186
176
187
202
201
187
184
184
183
183
186
200
203
200
197
198
204
208
204
198
192
190
193
206
219
222
210
191
185
198
211
212
210
212
212
164
162
166
173
181
185
188
191
192
189
179
172
178
189
189
173
164
181
205
205
189
184
185
185
185
188
201
205
202
199
193
193
197
198
196
194
194
196
201
208
211
207
195
193
205
212
210
213
213
212
175
167
168
175
188
193
182
177
181
187
185
174
172
178
180
173
163
178
201
203
193
189
192
191
188
188
199
208
207
200
193
188
190
193
194
193
196
199
200
202
205
206
203
203
210
211
212
212
212
203
186
180
177
182
195
194
177
164
170
185
189
183
173
177
186
185
175
177
190
197
193
195
201
197
186
185
197
209
210
205
200
193
191
191
189
189
195
202
206
201
202
205
206
205
204
203
204
208
207
196
190
189
187
189
193
193
175
161
167
186
193
190
182
182
193
198
192
186
186
188
192
202
205
194
180
181
197
209
211
209
208
202
192
188
190
193
196
206
209
204
202
205
205
201
196
194
198
203
204
200
188
187
186
186
189
189
180
171
174
181
190
193
191
187
193
203
202
194
187
189
196
202
201
189
177
186
205
212
204
203
207
203
187
185
200
205
200
198
203
205
205
208
204
198
195
199
202
204
206
209
187
182
180
183
186
187
186
183
179
178
181
189
195
191
190
195
199
198
195
196
198
199
196
188
180
193
212
209
194
192
197
195
186
188
210
217
199
187
191
200
207
209
205
197
201
213
215
209
208
213
191
175
167
178
183
183
183
188
190
180
176
184
191
189
184
185
189
197
201
201
197
196
191
188
190
201
212
205
185
180
188
189
186
197
213
215
195
180
183
196
206
211
202
195
204
220
224
213
206
210
190
173
168
177
180
176
175
184
192
192
194
190
189
184
184
187
190
195
199
197
190
188
189
192
197
200
204
197
181
180
185
187
190
203
209
206
192
187
189
195
206
210
202
194
200
216
220
213
206
205
187
179
180
183
180
169
171
181
196
206
210
201
188
184
188
194
195
194
192
187
182
185
190
194
196
197
197
191
186
187
187
186
191
200
201
197
196
196
195
196
205
211
207
195
199
205
208
208
207
204
182
188
192
190
177
172
176
183
194
210
217
208
189
185
193
200
198
188
183
180
182
191
195
195
194
195
198
197
194
193
190
186
187
191
193
195
201
204
199
195
203
213
209
204
203
203
199
205
211
209
181
195
202
194
179
177
182
185
187
198
205
200
187
186
194
200
196
186
182
187
196
200
201
196
192
196
207
206
195
191
191
188
186
186
189
194
197
198
196
195
200
208
211
213
213
204
195
202
216
209
186
195
198
194
184
182
185
187
186
186
188
186
185
189
195
195
191
188
189
201
211
206
201
198
199
204
210
209
193
186
189
194
191
187
188
192
193
193
195
198
196
197
202
213
217
205
194
205
218
208
192
194
195
192
188
185
186
189
188
185
179
179
185
191
195
193
190
189
196
214
217
204
200
204
209
209
206
201
191
184
189
199
200
192
188
189
189
191
196
201
197
192
196
209
212
202
196
211
222
209
189
189
190
190
188
185
188
192
191
187
183
183
187
189
191
193
193
191
195
209
210
196
189
205
217
213
197
189
190
189
192
202
204
196
188
188
190
189
190
195
197
196
198
205
202
196
199
216
226
212
182
187
191
189
187
189
188
187
186
186
190
190
185
180
183
192
197
192
186
195
198
192
186
201
215
206
191
182
190
195
195
199
203
196
186
186
188
184
176
178
190
203
207
205
197
192
201
221
227
213
178
193
198
192
186
189
186
179
176
180
193
195
183
172
174
190
201
191
178
182
192
190
183
190
201
198
187
185
193
199
195
194
196
193
187
186
186
182
168
166
185
206
212
202
190
190
201
216
218
209
182
199
204
192
186
185
182
174
174
179
191
193
183
171
172
187
200
192
179
177
188
189
183
182
186
189
188
188
194
198
195
190
186
183
186
191
192
187
178
177
192
204
207
198
188
191
202
209
205
202
188
197
202
191
184
180
178
179
184
188
190
190
185
179
179
191
199
196
185
181
183
187
184
179
181
189
196
197
195
194
194
188
175
171
186
204
206
201
199
203
207
206
199
188
182
191
203
207
204
202
189
192
193
190
182
176
179
190
198
197
193
190
187
188
189
192
196
198
194
183
183
189
190
185
182
193
203
205
198
191
191
190
176
170
186
209
213
212
212
216
218
207
193
182
180
190
202
205
203
203
186
182
185
186
182
179
185
196
203
202
195
190
187
189
192
195
196
197
196
187
185
194
200
194
188
193
207
208
200
189
188
190
189
186
188
200
206
205
205
208
213
206
192
177
177
191
202
202
199
197
182
177
181
184
183
183
188
194
197
200
200
192
186
183
188
193
192
192
193
189
190
201
206
196
187
188
200
205
198
188
180
188
204
203
190
187
193
193
186
187
198
203
190
172
175
190
199
197
185
185
182
179
180
183
184
186
188
189
191
196
199
194
182
177
178
184
187
191
192
191
195
201
204
195
185
185
196
201
197
186
177
187
207
208
191
178
182
186
182
183
192
197
187
173
175
190
195
187
174
177
183
177
175
178
185
187
185
186
192
197
194
188
184
181
172
173
184
192
193
193
196
199
197
189
187
192
200
201
194
183
180
186
198
197
187
180
184
187
188
190
195
196
190
183
183
186
187
184
182
187
179
170
167
174
188
189
181
183
198
203
188
177
186
188
174
168
183
199
197
195
196
196
191
187
191
204
213
207
191
180
182
186
186
184
183
186
190
191
194
195
196
196
197
196
193
189
186
186
198
212
175
164
161
172
189
190
179
179
198
204
187
175
184
193
182
174
187
201
197
194
195
194
188
185
194
209
220
209
187
175
181
187
184
179
180
187
194
197
196
192
190
192
201
206
201
195
188
190
208
225
171
169
170
174
188
190
180
176
186
197
193
183
184
189
187
185
190
193
192
190
192
193
189
185
190
205
213
204
186
179
185
189
188
183
181
185
192
201
196
186
182
188
202
204
203
200
196
194
205
217
177
179
179
179
183
187
184
175
175
187
197
195
190
189
191
192
189
185
184
184
189
195
195
189
188
193
196
194
189
189
191
193
192
189
184
185
194
206
200
187
183
188
194
193
196
202
202
193
193
197
187
191
190
183
178
179
182
181
178
180
193
201
198
196
196
195
185
181
181
186
191
195
196
191
186
184
186
187
192
199
199
193
188
185
184
188
198
206
202
192
189
192
188
182
186
200
201
191
185
188
188
193
194
189
176
169
178
189
190
182
184
195
203
204
201
194
185
182
187
191
193
196
197
192
187
187
187
190
195
202
199
188
181
178
185
198
207
208
200
192
194
195
186
176
180
193
194
189
185
187
187
185
187
188
180
167
177
194
201
191
182
188
202
206
201
191
186
189
194
197
193
193
193
194
196
196
195
196
197
195
188
179
174
174
188
207
212
210
196
192
195
198
189
182
187
192
191
187
187
193
186
182
179
182
182
179
186
199
201
195
190
191
196
197
195
190
187
189
193
192
189
187
188
191
200
204
201
197
194
190
176
171
171
180
194
207
214
212
204
202
202
200
193
192
199
201
192
188
193
199
187
184
175
176
179
188
198
201
197
196
198
198
192
188
189
190
187
185
186
184
184
186
188
190
197
202
199
196
193
188
172
168
178
195
202
201
205
211
214
216
214
205
197
199
209
210
201
198
201
206
190
189
177
172
178
195
204
199
188
188
198
200
189
182
187
191
187
182
179
177
182
193
195
189
189
191
196
197
194
188
175
175
191
205
204
195
196
204
212
218
217
208
198
201
213
214
211
210
210
211
187
187
183
181
184
189
197
192
185
184
188
189
186
183
190
195
190
181
177
180
188
204
204
190
181
186
199
202
195
182
179
183
202
210
204
196
194
194
194
200
204
203
198
200
208
213
214
216
216
211
178
180
187
191
189
180
177
183
185
183
179
179
181
186
192
196
192
184
182
187
202
211
210
196
183
187
204
204
191
176
177
189
203
204
203
202
198
188
177
179
191
197
195
196
201
209
216
217
212
203
174
176
186
194
187
175
172
180
184
181
178
179
183
187
189
193
192
190
188
194
202
208
208
203
192
194
207
205
187
172
180
192
197
195
197
204
205
194
181
178
186
193
193
194
199
208
212
212
205
198
177
177
186
188
180
171
173
178
179
180
182
184
185
184
184
187
190
190
189
192
196
199
203
206
198
197
207
204
185
176
183
194
189
181
188
199
205
204
200
194
194
195
194
195
202
208
209
207
203
202
187
184
182
180
170
167
177
180
179
180
187
188
183
181
183
186
187
187
187
189
188
188
199
205
197
195
206
206
189
180
188
195
186
177
178
186
196
208
213
208
201
199
200
202
208
211
206
200
203
207
194
187
180
178
173
171
176
182
184
186
186
182
179
182
188
188
184
185
188
189
187
188
193
196
194
192
206
209
195
189
189
192
189
180
174
176
186
201
209
202
197
199
202
205
209
210
203
199
201
204
190
183
179
183
181
177
177
184
190
193
188
177
177
188
194
193
184
186
191
193
190
189
189
188
187
191
204
207
202
195
191
191
191
188
176
170
178
191
195
190
189
196
198
201
206
206
196
193
195
195
182
179
181
188
188
184
180
180
189
197
193
185
185
197
200
195
184
184
191
194
191
188
185
182
184
190
197
200
201
200
195
191
193
191
179
168
175
189
191
187
187
194
194
193
197
199
189
186
189
190
179
180
184
188
191
188
182
175
180
193
201
199
196
204
204
197
180
178
189
192
190
187
183
183
185
189
192
193
197
202
199
195
190
186
174
169
178
192
196
195
197
198
194
190
192
193
185
184
186
195
185
188
187
183
187
194
187
165
159
180
204
204
200
201
201
193
176
174
187
193
189
184
184
189
192
191
193
195
196
199
202
197
188
180
176
181
190
197
198
198
201
204
196
191
190
192
187
182
186
201
197
198
186
175
186
203
198
168
154
173
197
198
193
194
194
186
174
174
188
196
192
188
192
198
196
195
203
205
200
195
196
199
191
181
184
196
200
197
192
191
198
204
199
193
191
196
191
184
187
201
203
203
185
175
191
214
208
183
167
178
193
191
186
187
185
177
173
179
194
200
198
191
195
199
196
194
204
209
200
188
190
199
197
187
192
203
205
197
186
183
191
198
192
193
198
204
201
191
188
193
197
199
187
180
195
218
217
198
191
191
192
187
185
186
181
175
176
185
198
199
196
192
193
194
190
189
199
203
195
187
189
201
201
195
193
196
198
194
189
187
194
197
191
192
204
213
205
192
189
188
181
193
194
188
195
211
215
205
199
195
191
185
186
189
187
181
181
187
194
195
190
186
186
187
187
188
193
192
185
184
194
205
205
197
183
181
190
192
192
195
202
204
195
195
206
213
201
190
186
187
197
189
174
177
189
193
189
181
179
182
193
195
188
184
191
196
194
191
189
186
182
185
193
198
196
195
202
199
179
176
193
205
195
181
187
198
200
200
203
205
200
202
207
214
207
205
211
217
214
208
192
184
172
174
182
185
181
180
180
183
186
190
194
197
199
199
195
185
185
187
191
196
195
191
188
192
198
187
173
181
202
212
202
192
194
201
202
200
198
196
194
197
206
209
200
197
202
212
211
205
179
174
169
175
178
178
178
182
185
184
181
186
195
201
198
190
179
176
179
184
195
202
200
187
186
189
188
176
173
181
200
205
200
196
200
202
200
196
193
192
193
199
205
205
202
198
199
205
204
199
172
168
167
179
185
183
178
181
189
187
182
185
194
197
186
170
163
167
177
185
193
197
197
194
191
188
183
178
181
188
191
189
187
192
198
203
201
196
192
190
196
202
204
203
207
209
205
198
197
198
174
168
169
185
196
190
179
177
184
187
187
189
191
188
176
162
160
170
189
192
187
189
194
200
199
187
180
182
195
199
190
177
176
180
194
202
205
202
194
191
195
204
202
196
202
210
207
193
189
199
181
176
174
184
198
195
180
174
182
188
189
190
187
184
180
174
169
180
199
201
188
181
193
202
199
185
182
192
206
208
198
182
173
174
187
200
210
207
196
187
193
202
197
183
187
201
203
194
191
199
183
184
182
184
190
190
185
181
184
191
191
190
190
188
194
195
185
188
203
204
188
182
189
198
195
184
186
198
209
210
205
192
179
174
182
199
210
206
196
185
195
204
195
180
181
195
200
198
198
201
179
184
186
184
184
186
189
191
190
186
185
191
192
197
205
206
194
189
196
199
193
186
188
192
190
191
198
204
203
200
201
198
186
183
187
198
201
198
189
190
201
207
201
191
195
203
204
203
205
206
176
180
186
186
182
182
191
198
188
179
178
190
199
202
205
201
192
185
188
193
195
196
197
195
193
201
212
210
193
186
190
193
190
191
195
195
189
184
185
194
205
208
204
206
219
223
212
206
205
207
178
175
180
184
182
182
188
191
183
174
177
191
201
198
193
188
185
184
187
192
196
201
203
201
199
204
213
208
188
181
184
187
192
201
203
197
183
182
187
196
201
201
198
206
229
236
221
207
205
205
185
174
172
175
178
178
180
180
177
177
186
196
198
189
185
186
188
191
193
191
190
196
204
202
198
196
199
197
189
188
188
187
195
207
209
202
192
190
190
192
195
192
186
191
214
231
226
212
208
208
186
177
168
167
172
175
176
174
180
187
194
196
191
185
186
191
194
198
197
191
186
192
197
196
190
187
187
186
187
197
196
187
189
205
207
206
203
199
192
187
187
187
176
176
197
218
222
213
209
210
182
181
169
167
172
178
179
179
186
191
192
188
186
188
194
196
197
198
196
190
185
187
188
185
183
186
190
190
191
195
196
186
185
195
201
204
205
201
191
185
185
185
176
176
191
207
210
207
205
208
174
181
181
177
179
184
186
187
191
189
179
176
181
192
201
200
196
194
193
191
191
190
188
183
182
194
205
204
195
190
188
186
184
187
189
194
197
195
193
191
188
182
182
188
202
204
199
194
195
200
172
185
192
192
189
189
191
192
191
184
171
171
184
195
203
201
196
192
192
193
193
192
190
190
192
199
213
216
200
186
185
190
190
185
180
182
187
193
198
200
190
178
182
201
212
204
189
184
185
190
176
185
195
197
193
191
194
196
193
183
176
178
187
194
200
201
199
194
191
192
191
190
196
203
203
201
201
208
204
188
186
196
200
191
179
180
190
199
205
203
192
178
184
199
207
202
195
189
186
188
182
188
193
192
188
189
198
201
192
185
187
192
191
189
192
199
203
193
184
183
182
181
196
217
217
197
184
192
201
192
189
199
209
199
185
190
206
208
199
194
192
191
193
194
196
199
207
206
195
191
183
190
193
188
185
190
197
195
186
183
193
201
193
180
181
193
198
188
177
178
178
176
188
214
221
195
175
182
199
197
191
197
204
200
190
200
216
210
184
174
187
203
204
192
187
197
215
214
202
195
178
192
194
186
184
189
192
185
179
179
191
198
191
176
173
184
189
181
176
180
181
175
179
198
212
199
186
186
198
198
192
193
194
191
191
204
214
205
177
167
187
207
210
194
185
195
210
210
200
197
175
189
193
188
186
186
184
179
178
179
186
191
187
175
169
175
184
186
185
185
183
178
176
186
198
202
202
202
201
200
197
194
183
179
188
201
208
201
188
183
194
203
205
196
188
192
199
198
196
199
176
184
189
186
182
179
177
180
185
186
183
183
183
180
177
179
190
199
197
186
182
181
181
181
186
200
212
211
207
201
201
196
178
172
184
201
205
204
204
206
205
200
197
197
195
194
195
194
196
206
178
179
183
182
177
172
174
184
192
192
186
181
183
185
186
189
202
212
204
183
176
183
192
188
182
192
209
213
207
200
199
197
183
176
186
201
204
206
209
214
208
197
193
197
197
198
196
197
202
209
177
173
183
181
170
167
174
182
186
190
191
188
185
184
189
196
208
212
199
178
171
186
199
198
189
190
200
206
204
195
190
190
189
187
190
195
197
197
197
200
201
197
194
194
193
192
194
197
201
207
177
172
181
181
171
169
174
177
178
184
200
199
186
182
185
193
198
194
188
177
174
186
200
203
198
195
195
197
197
191
183
180
189
194
191
189
188
185
180
183
192
197
195
188
184
186
192
194
194
195
177
175
180
181
178
176
177
177
176
182
202
207
194
180
177
181
183
182
179
178
180
188
196
201
201
199
196
193
190
191
184
175
183
192
190
184
180
177
176
179
188
193
188
180
176
179
185
186
182
188
180
177
177
180
184
185
183
181
181
186
195
203
203
192
178
170
171
174
178
181
187
192
193
194
197
201
202
196
189
193
191
179
181
191
193
188
180
180
183
187
192
192
185
178
177
177
178
179
181
187
186
177
172
176
188
189
184
183
190
187
183
189
202
201
184
172
172
180
184
190
195
196
192
188
190
202
212
201
189
188
191
187
184
193
197
195
191
188
189
192
191
189
184
184
186
184
176
179
186
194
190
177
171
174
188
189
179
179
189
189
178
178
190
198
194
182
183
189
194
200
204
200
191
184
188
204
215
207
188
184
186
188
191
194
196
198
199
199
195
189
188
186
187
193
202
194
180
179
191
196
188
182
176
178
184
182
175
173
179
186
184
180
180
188
194
194
193
195
200
205
205
199
186
181
190
207
215
204
185
178
182
187
195
198
189
189
200
207
198
187
181
184
190
199
206
199
183
179
189
192
188
188
189
182
174
172
173
171
171
181
193
190
179
179
190
196
196
197
200
202
200
194
186
180
190
204
209
196
184
184
189
194
198
194
184
180
193
205
203
194
185
186
194
203
204
198
187
182
185
192
192
197
196
186
171
169
178
178
173
176
192
196
186
183
187
193
195
196
196
193
190
190
186
180
185
199
204
191
185
188
200
203
197
189
183
178
180
193
203
198
189
190
199
203
201
197
190
187
190
196
195
201
194
187
174
172
181
186
179
178
187
194
194
191
188
187
189
195
196
184
180
184
187
184
184
191
197
193
187
191
205
209
199
190
188
185
178
182
198
198
190
188
200
202
199
194
191
193
197
201
200
195
186
186
183
181
183
188
185
180
182
189
198
196
191
185
187
193
196
183
174
179
189
189
190
193
196
196
194
190
197
207
200
196
193
191
180
185
200
199
188
187
198
201
196
190
190
194
198
201
195
185
177
182
185
185
185
187
188
187
187
189
192
192
189
184
184
188
193
189
179
182
186
191
196
198
196
196
194
188
187
199
201
200
200
192
188
198
212
209
193
189
195
198
195
188
188
189
192
195
184
178
174
177
179
182
187
192
194
195
195
194
192
190
189
187
184
183
188
193
192
187
186
190
197
196
194
194
194
189
185
189
202
206
199
190
191
207
222
222
205
195
193
195
194
192
191
191
192
194
177
175
174
174
172
175
187
201
201
198
196
195
192
190
192
193
188
182
185
194
199
198
193
189
188
188
191
194
196
191
186
188
202
204
194
190
193
204
215
218
210
200
196
196
195
197
198
198
198
197
176
176
179
178
170
172
190
204
205
194
187
187
187
191
195
198
195
187
184
189
199
207
205
192
182
182
190
198
195
188
184
188
198
199
191
190
193
194
194
199
202
200
199
199
198
202
208
210
205
202
178
179
184
185
177
176
187
199
199
187
178
178
182
188
189
195
198
194
185
182
190
205
208
197
181
181
191
198
190
179
181
191
198
191
188
191
194
188
181
184
192
196
198
198
196
201
212
212
206
202
181
181
187
190
186
182
186
190
185
178
176
178
180
181
182
188
195
196
187
180
181
188
200
199
186
182
190
190
180
175
185
195
195
186
186
191
196
195
192
190
190
193
196
197
196
198
203
204
198
195
184
182
187
190
187
185
184
181
174
173
181
185
184
180
179
183
188
190
187
181
177
178
189
191
187
184
185
184
174
180
193
200
193
184
181
184
195
210
216
206
194
194
199
202
202
196
194
197
199
201
182
179
181
187
183
180
181
182
174
174
184
189
185
183
184
186
184
184
186
186
181
181
185
185
184
183
184
182
177
184
198
204
195
183
178
181
195
219
227
211
197
201
212
212
208
201
194
196
201
206
181
175
178
184
179
173
179
187
185
182
180
183
187
191
194
193
182
179
183
186
187
188
188
186
185
184
186
186
186
188
199
201
196
184
178
180
194
215
213
192
186
205
218
215
209
205
200
200
202
206
179
173
179
186
179
168
176
191
197
188
179
180
189
196
200
195
184
180
183
185
188
190
190
188
187
186
187
189
193
195
195
196
194
188
181
179
192
204
195
177
179
202
212
204
201
204
206
204
202
201
179
178
183
189
182
170
172
185
195
192
185
187
196
200
197
192
188
187
186
184
186
187
186
186
188
188
185
184
193
201
197
193
191
188
181
176
187
200
196
184
184
198
201
192
188
198
205
204
202
200
181
186
191
192
187
177
172
174
183
192
198
200
203
202
190
188
191
194
192
184
183
182
180
179
188
190
181
177
192
201
200
192
187
185
178
170
180
197
208
203
197
195
193
188
183
187
200
205
207
204
188
193
191
189
187
185
178
171
174
189
202
208
206
199
186
181
193
197
194
186
187
187
180
178
188
194
189
179
183
198
200
187
182
181
178
174
180
197
212
211
201
192
191
189
186
183
192
206
210
207
192
194
189
187
188
195
194
185
181
186
198
203
199
192
181
180
190
192
188
185
190
192
189
185
190
202
204
190
183
189
190
180
177
182
186
186
186
190
200
199
192
188
190
191
189
185
191
202
203
201
189
190
186
186
190
199
205
204
196
189
190
193
192
185
177
178
186
187
179
180
189
196
195
191
191
202
209
200
185
182
181
178
178
190
205
204
195
186
186
186
185
185
186
189
190
192
197
195
190
187
183
184
186
190
193
197
204
209
206
192
184
186
189
183
177
179
183
181
177
177
187
192
192
188
187
196
206
198
188
186
184
181
184
201
217
216
200
187
186
188
187
185
184
187
194
202
200
189
175
177
180
184
189
194
194
192
194
203
202
188
177
183
191
190
184
181
183
180
179
182
186
185
180
178
183
196
204
196
187
191
191
188
189
204
213
209
195
191
193
199
195
189
186
189
199
203
197
183
173
182
197
184
169
172
190
199
192
182
178
177
179
190
196
192
182
183
190
197
194
188
184
184
188
195
199
202
202
196
191
194
205
205
194
188
193
200
207
212
211
204
191
189
203
214
215
207
203
203
202
201
200
186
169
172
185
189
182
175
176
177
182
191
198
192
179
177
188
192
183
182
194
198
196
192
198
204
201
185
184
203
215
208
195
193
201
208
210
207
200
187
184
189
209
217
213
200
200
205
206
200
194
184
173
175
180
181
172
173
182
183
183
192
201
193
178
175
185
184
169
170
194
207
200
192
200
204
191
175
180
201
210
202
195
197
203
206
205
201
196
186
185
197
212
216
210
201
200
203
202
195
187
183
179
182
186
179
173
178
190
189
188
193
205
196
174
166
179
179
163
166
188
203
200
199
203
204
184
171
182
196
199
195
193
197
203
204
201
198
195
193
195
203
208
210
211
207
201
195
192
190
182
186
185
189
189
183
177
182
191
191
190
195
207
196
175
163
174
181
176
175
181
188
193
199
207
200
182
176
190
197
191
189
189
194
202
206
203
200
198
196
200
204
204
201
203
207
202
187
184
193
182
188
185
183
184
180
179
181
189
191
188
193
202
198
180
166
173
186
196
189
180
174
179
197
206
197
183
187
201
201
189
187
188
192
201
208
207
202
195
192
198
202
198
185
186
198
201
191
190
205
181
188
185
178
175
176
179
182
191
193
188
188
193
197
193
181
176
185
201
201
183
166
176
192
202
195
189
197
208
204
192
186
191
194
197
203
206
202
192
188
197
206
196
180
176
189
200
203
205
215
178
185
186
178
172
173
180
188
196
193
187
182
186
196
203
195
180
178
192
196
187
174
182
195
201
195
198
206
205
197
186
187
195
195
192
193
196
197
194
193
201
205
201
191
191
195
205
211
215
213
173
180
190
188
179
178
183
189
189
186
182
178
183
198
206
200
180
170
177
188
190
191
196
202
204
203
208
210
203
189
179
182
193
194
185
183
187
195
201
205
204
200
200
206
212
211
206
210
215
205
175
178
187
196
192
187
186
183
177
174
179
185
186
190
197
194
185
177
178
187
194
201
208
209
205
205
210
211
201
186
182
186
193
194
186
183
188
198
208
209
198
186
192
211
224
221
207
205
204
200
181
176
179
190
193
190
185
178
166
165
181
191
189
186
186
190
192
190
189
191
196
206
208
203
197
195
202
203
196
192
194
196
198
195
192
192
195
202
207
203
186
173
179
198
217
214
205
203
203
201
185
175
172
176
187
188
185
176
168
167
180
192
191
185
185
191
196
200
200
200
199
202
199
191
185
188
193
194
192
196
203
206
203
199
198
201
204
203
197
191
179
169
172
186
199
203
204
203
204
209
181
178
168
168
179
188
186
182
179
175
175
183
189
189
190
193
196
199
201
200
196
193
187
176
177
187
192
191
188
192
202
206
203
197
198
204
206
198
188
186
182
172
175
187
194
199
201
200
198
208
173
176
176
174
181
187
187
189
190
179
168
172
188
194
195
195
193
194
196
194
192
190
184
174
177
189
200
197
188
185
190
197
193
188
189
196
200
195
191
190
186
177
182
196
201
200
199
189
186
195
167
180
188
187
187
188
189
191
193
185
170
171
186
196
196
194
192
193
193
190
187
188
189
184
182
187
199
201
192
183
184
191
190
182
180
189
197
202
201
199
185
175
186
202
206
201
194
180
174
185
172
186
195
193
190
189
190
193
194
188
180
180
187
192
192
194
197
197
192
182
178
180
194
195
187
184
187
199
200
188
185
193
194
183
179
191
203
209
206
201
183
177
185
198
201
200
197
183
174
184
183
192
196
191
186
187
193
196
196
193
192
191
189
187
188
193
198
194
186
177
170
170
187
202
197
178
177
193
202
192
190
195
199
194
190
202
215
215
201
189
186
185
188
190
193
199
202
191
183
189
190
193
191
185
182
188
195
196
193
193
197
198
191
183
186
192
193
185
181
179
172
163
176
200
203
184
179
192
201
195
188
192
200
202
202
213
222
213
189
179
189
197
193
188
190
200
203
193
188
192
185
189
185
180
181
187
191
190
189
189
191
195
190
185
187
187
182
177
183
191
186
170
173
193
203
195
190
197
202
196
188
190
198
202
205
214
218
205
181
181
192
201
195
189
192
195
192
189
188
194
175
176
178
181
184
186
186
186
187
186
185
189
189
187
185
180
175
176
189
200
198
183
181
185
196
199
202
203
202
199
193
192
195
198
201
203
202
196
188
193
198
198
194
196
198
191
180
179
184
195
169
170
176
183
185
183
180
183
189
187
183
183
187
190
185
179
179
188
197
200
201
200
194
185
183
195
199
201
201
201
199
198
198
198
196
193
190
193
199
204
201
195
194
200
201
191
177
176
188
198
169
169
177
183
183
179
178
182
188
189
185
182
187
193
187
183
188
200
200
193
195
203
202
184
180
181
186
191
197
201
199
198
200
203
199
188
187
192
198
200
195
191
195
201
200
192
184
183
195
198
172
170
180
182
180
177
176
177
180
185
189
186
187
191
188
189
194
199
197
188
188
193
194
186
185
182
179
180
194
199
193
188
196
204
201
189
186
187
186
185
185
190
197
201
197
191
187
191
196
198
172
171
180
183
179
174
173
171
171
178
193
197
188
184
184
185
187
189
189
186
181
176
178
186
195
193
181
178
190
196
185
172
179
193
194
188
184
181
175
171
176
190
199
199
193
188
187
190
195
197
170
172
182
186
180
176
173
168
165
174
194
201
194
180
179
177
176
177
181
183
178
171
173
187
200
199
190
184
190
198
188
171
168
181
186
182
176
173
172
174
183
191
191
191
190
187
186
187
190
199
175
180
185
184
183
181
178
173
170
174
187
199
196
187
181
177
168
168
179
183
183
180
183
190
194
196
197
189
187
196
195
180
172
179
186
183
173
171
176
182
189
191
185
182
193
192
187
185
189
193
186
189
188
187
186
183
181
179
176
174
180
189
194
193
190
184
171
170
181
188
190
193
196
193
187
188
197
195
188
191
194
191
190
193
193
190
186
181
180
187
193
189
174
175
195
200
189
185
184
186
194
193
189
188
188
184
181
181
181
178
176
180
188
194
199
193
181
177
188
195
199
203
202
194
184
186
195
194
186
183
188
192
202
205
201
199
202
199
190
188
190
184
170
172
195
203
193
185
181
178
197
190
187
191
187
178
176
179
183
184
182
178
177
185
196
196
187
186
197
201
200
200
198
191
190
193
198
191
181
176
180
191
206
211
199
198
210
212
200
194
191
184
174
176
194
199
191
184
181
180
193
184
187
193
187
173
171
177
183
190
192
181
171
175
185
189
190
197
202
200
193
190
187
188
194
203
203
192
183
182
185
192
200
201
192
191
200
207
203
200
196
189
184
190
196
195
187
185
188
192
192
184
187
194
188
174
175
177
183
192
194
183
174
175
178
183
193
207
209
192
182
183
183
183
191
203
204
194
188
190
196
199
196
191
186
179
178
186
196
199
196
195
198
202
201
195
190
190
196
204
194
190
188
191
191
186
180
175
177
185
190
186
182
183
182
182
192
208
204
186
175
179
184
183
187
195
198
197
195
196
206
209
197
189
185
174
160
166
187
192
188
192
205
209
203
195
192
195
203
208
199
195
183
184
192
193
183
171
170
180
183
186
187
189
187
184
190
198
197
184
179
181
185
185
185
189
194
196
196
197
209
217
205
192
188
177
161
166
188
190
182
188
202
203
192
186
189
194
197
200
195
190
180
180
187
186
175
167
168
181
186
188
189
189
189
187
185
185
190
192
193
187
182
184
186
190
193
194
194
197
213
223
212
196
191
188
177
181
198
196
184
184
194
192
180
176
182
185
183
182
180
179
178
178
178
173
169
172
179
187
191
194
191
189
189
189
184
178
185
201
210
196
180
177
182
191
192
190
193
203
221
225
212
197
196
195
189
191
202
200
190
187
189
187
175
174
178
182
174
172
169
168
172
173
167
162
170
184
197
196
195
196
196
193
192
192
189
182
185
203
213
204
183
170
173
185
190
189
191
206
225
225
207
192
193
200
200
199
198
197
193
191
193
191
188
186
188
188
176
170
166
166
170
169
166
169
183
202
209
199
188
190
196
195
193
194
195
190
186
192
203
204
191
176
169
180
193
192
191
202
218
218
199
184
185
196
199
194
191
191
191
193
199
202
199
200
202
198
181
173
178
176
175
172
174
184
200
207
205
190
181
184
193
190
185
185
193
194
186
179
184
192
193
184
176
179
190
193
189
194
206
208
195
180
176
185
191
191
188
187
189
193
202
207
202
201
205
200
184
180
187
186
184
178
182
193
199
195
185
179
179
184
189
184
178
179
187
190
184
172
171
177
188
187
184
182
182
185
188
191
196
199
194
182
173
174
183
195
197
196
191
192
200
206
197
194
194
190
185
186
187
188
188
189
189
190
189
183
171
170
181
189
188
181
179
180
184
185
184
180
177
178
180
185
185
181
172
174
183
196
199
197
195
192
180
170
178
196
209
204
192
191
201
203
193
185
184
184
186
191
179
178
185
193
190
187
183
179
168
169
182
192
190
186
188
192
188
183
184
189
192
189
182
182
184
180
167
168
182
198
200
196
196
196
188
179
182
202
209
199
188
192
206
207
196
187
186
187
190
197
172
167
179
192
189
181
183
186
180
174
181
191
192
193
198
204
194
181
182
193
203
201
191
187
186
182
170
172
189
194
194
191
193
193
192
188
193
204
200
185
179
196
210
209
197
195
198
196
194
199
175
168
176
185
183
180
187
194
187
181
184
191
192
192
199
205
196
182
180
190
199
201
199
195
191
184
176
180
192
191
187
187
189
189
190
193
199
202
192
177
179
198
210
201
191
195
206
203
200
204
185
182
184
182
177
176
181
186
188
187
192
194
192
188
189
194
194
187
182
185
190
192
193
195
193
187
177
182
192
190
186
183
183
184
188
192
196
199
195
185
184
195
201
194
183
190
204
206
206
211
193
197
192
184
177
174
173
176
186
197
206
203
192
186
183
185
194
194
185
186
187
184
181
185
190
189
177
176
186
195
194
185
180
181
184
183
185
194
201
199
190
187
191
191
186
185
196
206
214
216
192
199
193
187
179
177
173
176
189
208
211
203
193
185
180
183
196
197
188
185
188
187
176
173
187
193
184
171
178
196
199
184
177
182
185
179
180
190
201
198
185
175
187
197
191
184
189
204
216
213
182
187
188
187
185
182
182
190
203
206
203
195
192
189
184
184
195
195
181
178
187
189
179
174
187
198
191
174
174
191
195
178
173
186
190
182
179
181
189
186
171
169
184
199
193
187
189
202
204
197
172
171
183
193
190
181
188
204
209
198
186
186
192
193
185
186
191
189
173
164
175
189
187
184
187
199
196
180
176
186
185
171
171
191
205
197
184
177
176
174
170
171
185
189
189
187
191
195
188
181
166
163
183
203
196
178
180
198
202
184
171
183
194
194
186
187
190
185
168
162
172
187
189
186
188
192
192
185
184
185
183
171
174
198
218
211
190
176
178
180
178
179
183
186
186
191
196
190
174
174
175
171
189
206
196
173
168
185
189
173
163
178
198
193
184
184
187
185
175
173
183
186
185
182
182
187
188
186
185
187
185
176
179
198
216
206
185
179
191
195
188
183
186
187
187
195
199
189
174
177
178
181
182
185
190
195
191
184
181
178
177
181
189
187
174
166
180
196
202
199
193
187
186
188
192
197
200
199
201
205
206
203
200
199
200
205
213
215
210
203
199
197
195
200
215
228
225
206
198
198
184
184
180
180
186
191
187
181
179
179
179
184
186
179
161
156
174
192
198
199
198
188
182
190
198
202
201
201
207
214
208
197
192
197
202
206
208
209
205
200
198
199
198
204
216
218
217
217
217
216
187
187
180
176
180
184
186
185
184
182
180
182
185
178
161
160
180
190
187
190
197
190
182
189
200
202
194
194
204
209
201
196
193
198
200
200
199
200
202
204
203
202
202
208
210
207
205
215
227
222
189
193
186
179
176
181
185
191
193
186
181
182
190
184
169
168
190
194
178
179
192
195
186
188
199
197
189
187
194
196
196
198
202
201
199
195
193
195
202
208
208
206
206
208
207
202
199
211
218
212
187
200
195
185
179
179
183
191
195
190
182
186
198
195
176
174
194
199
180
178
187
189
187
187
191
193
189
188
190
186
189
203
210
205
201
198
194
198
202
207
207
206
207
206
202
198
199
204
206
203
183
199
195
184
177
176
176
183
193
193
185
188
200
200
182
175
188
198
190
185
186
186
182
183
188
193
195
197
197
187
185
201
212
209
205
204
199
199
199
199
201
207
210
203
193
191
202
207
207
206
180
191
186
178
172
171
169
177
193
201
190
186
192
197
191
180
186
195
196
192
186
181
182
185
190
192
198
209
208
196
184
193
209
211
208
204
205
201
195
192
199
208
211
200
187
189
205
218
217
214
184
184
179
173
170
170
168
175
194
203
191
178
180
194
198
192
187
188
192
194
187
180
185
195
198
195
198
211
217
200
180
182
199
207
204
201
202
202
198
197
201
206
204
199
193
194
210
225
222
210
184
180
179
178
177
175
174
177
188
196
185
175
174
189
201
199
189
183
184
188
188
188
194
202
201
193
194
207
212
197
178
177
191
197
198
197
200
205
207
206
203
201
200
200
199
198
205
221
216
196
184
181
185
192
191
184
181
179
179
180
179
179
176
188
196
198
191
182
180
189
194
199
203
203
198
193
195
201
203
194
184
182
186
189
192
194
198
206
213
212
200
191
194
201
200
190
192
206
205
184
181
180
191
204
198
185
182
178
173
172
180
189
186
186
190
195
190
183
182
192
203
207
205
197
191
193
197
197
187
184
189
194
192
188
188
194
196
201
206
206
191
183
193
200
194
181
183
197
198
184
182
182
197
204
195
181
181
182
177
175
186
195
192
186
186
190
187
184
188
199
206
207
198
191
188
195
202
197
182
179
192
208
207
190
188
191
193
195
195
195
188
183
195
202
194
183
188
196
199
195
181
183
194
195
184
177
183
187
186
184
188
193
192
186
186
187
185
184
189
198
204
204
192
186
189
200
203
193
182
178
192
212
212
194
189
193
196
192
189
194
192
191
201
207
199
191
196
202
202
199
176
184
189
185
179
179
186
191
192
188
185
187
188
187
185
185
185
188
193
196
198
201
194
185
191
199
198
190
182
180
189
204
201
190
190
197
201
196
196
199
200
201
206
213
203
196
199
203
202
197
176
184
187
182
181
185
187
190
192
188
182
183
186
186
182
180
186
195
198
194
195
198
194
183
183
188
188
187
181
183
191
195
188
182
189
201
206
202
202
204
205
205
210
212
202
194
197
201
202
200
181
189
192
185
185
188
187
185
192
189
181
181
185
186
178
178
187
200
199
192
190
190
189
179
173
180
184
185
184
189
194
194
183
180
191
205
208
202
202
203
203
204
207
205
198
192
192
196
202
206
190
194
192
187
187
188
182
184
193
194
185
184
186
185
182
182
189
195
195
191
184
178
176
173
171
175
186
188
189
191
193
192
186
186
197
206
203
195
191
194
200
201
200
197
194
193
189
189
200
212
194
193
189
185
184
184
180
184
194
193
187
185
185
186
187
190
189
187
189
190
184
174
172
177
179
179
189
195
192
190
188
187
189
196
203
207
200
188
181
187
195
195
191
192
198
196
184
182
197
210
188
184
180
179
180
181
182
186
193
190
186
188
189
187
190
193
188
181
183
191
191
186
185
191
190
189
191
194
191
188
186
184
190
200
206
205
196
183
179
186
194
192
188
193
204
194
176
177
196
206
178
175
176
179
181
181
182
186
190
187
186
190
191
187
188
190
185
177
179
188
202
207
206
203
193
188
189
188
185
186
187
188
193
202
203
198
189
183
183
193
194
191
189
197
203
190
170
176
194
200
173
174
178
183
186
183
182
184
186
186
188
192
193
188
184
181
183
180
179
185
208
227
224
205
190
185
182
179
180
187
193
194
198
203
200
188
183
185
191
197
197
193
192
197
200
187
173
179
192
194
175
179
187
192
193
191
186
184
186
189
189
189
192
192
185
181
181
182
181
187
207
228
218
194
185
183
176
170
176
193
197
198
202
207
199
185
182
186
190
192
191
192
194
195
194
187
180
184
186
187
175
181
190
197
198
195
189
187
190
192
187
182
186
198
193
183
177
182
189
193
206
207
193
182
184
185
172
167
181
197
198
195
198
202
199
189
186
187
187
183
184
190
193
191
190
189
187
186
185
186
174
176
183
194
198
196
186
187
192
197
186
174
181
194
193
182
174
182
193
202
200
185
172
173
188
190
177
173
189
201
198
187
185
191
192
191
188
186
182
177
180
187
190
190
192
191
188
186
190
196
169
169
175
186
192
189
184
183
190
195
186
174
175
183
186
180
176
180
197
202
192
176
170
174
186
188
183
183
194
205
200
186
176
176
181
185
183
179
177
178
183
191
192
193
200
200
188
186
196
213
167
170
175
182
183
182
181
182
186
188
185
181
177
180
183
183
181
184
194
195
186
183
184
185
183
182
185
190
197
200
199
191
180
173
177
181
179
174
171
177
187
194
190
191
205
205
193
189
202
216
170
177
180
179
178
178
182
186
184
183
187
188
184
183
189
191
187
187
190
188
187
192
199
195
182
178
186
193
193
193
194
194
193
188
183
187
186
180
170
175
190
195
187
186
202
205
201
199
202
206
177
179
182
182
176
176
187
195
189
183
187
191
190
189
193
196
191
186
187
187
188
198
206
200
186
181
186
190
188
185
187
196
205
204
193
194
202
200
186
183
191
192
182
177
189
200
203
202
201
198
179
173
176
187
183
177
186
198
198
193
191
190
188
189
193
192
187
185
185
184
186
197
200
198
195
193
191
188
185
182
182
192
209
213
201
200
214
214
199
195
195
192
180
176
184
193
198
200
198
195
179
159
168
189
190
179
178
189
201
202
193
184
182
185
185
184
184
186
186
184
185
189
192
195
202
204
198
191
189
188
187
188
199
202
200
201
211
211
203
202
201
195
186
182
190
192
191
193
196
197
179
159
162
184
195
187
177
180
195
204
194
178
179
183
181
178
185
194
194
187
185
185
185
189
201
205
201
196
196
194
191
188
189
191
193
196
198
196
191
196
201
201
196
194
199
198
191
185
191
198
182
171
165
176
192
194
181
176
184
194
189
178
181
186
184
182
192
202
201
198
194
188
183
185
193
197
198
199
200
199
194
189
182
179
188
191
190
184
180
184
194
203
202
200
200
199
193
184
187
193
185
187
172
169
184
195
190
176
175
180
182
180
182
187
189
189
194
197
200
205
207
194
181
182
186
191
193
196
198
198
198
195
180
176
185
192
190
182
177
179
186
199
200
190
187
190
190
184
183
190
184
189
180
172
177
187
184
172
169
172
177
180
182
183
189
192
190
186
190
206
212
197
181
177
183
189
194
193
189
194
207
207
185
177
188
201
196
184
182
182
188
194
191
179
174
177
181
182
183
186
179
183
184
181
179
177
173
170
170
172
178
183
184
182
187
193
190
180
183
200
207
195
176
167
178
191
199
187
176
195
219
217
190
185
202
211
196
184
183
187
190
190
186
179
175
175
179
184
185
184
174
176
182
187
185
176
171
173
177
179
183
187
189
185
184
191
192
187
183
190
198
192
173
166
170
188
198
185
171
192
221
220
193
188
207
217
202
187
185
190
190
190
191
192
190
187
187
189
186
179
176
175
179
186
192
189
184
184
187
185
183
188
191
185
181
186
194
193
186
184
189
191
182
171
169
183
197
188
174
188
212
213
192
187
199
208
204
196
194
193
190
191
198
205
203
200
200
195
186
174
183
180
178
179
193
202
200
193
191
186
181
185
190
185
177
181
190
193
186
180
183
191
192
183
178
180
191
192
185
186
198
202
193
183
182
188
200
203
203
198
193
193
203
206
201
201
201
196
184
176
187
189
182
182
191
200
197
189
186
182
180
185
187
180
176
178
185
186
183
184
189
193
190
186
184
183
186
191
193
191
189
194
193
183
169
172
189
199
201
199
195
192
198
196
190
189
192
191
186
183
185
187
188
189
188
185
182
178
176
177
183
187
186
181
181
187
187
184
185
190
196
194
182
182
186
187
178
184
197
201
190
191
193
188
175
171
181
185
190
193
192
188
187
186
182
180
185
187
188
189
179
178
187
192
187
175
174
173
175
178
186
191
188
187
193
202
197
188
188
195
200
196
180
177
188
187
173
177
195
199
190
190
193
194
186
182
181
179
179
185
187
183
184
187
188
188
191
191
190
189
176
170
181
190
186
180
182
183
183
181
188
192
191
193
199
205
204
194
193
196
197
196
185
184
187
187
176
177
188
186
182
186
191
192
193
194
190
181
179
186
187
179
185
194
200
201
203
197
191
191
182
173
177
182
184
188
193
193
187
183
188
191
191
192
196
199
197
191
191
192
193
193
194
196
195
190
183
185
183
171
170
180
189
190
192
194
190
185
188
194
191
181
188
198
201
204
206
199
193
197
191
189
185
179
179
191
200
195
187
185
188
190
186
188
192
189
185
182
187
194
191
191
195
201
200
193
188
189
185
168
167
181
186
184
184
187
186
186
192
199
197
189
191
197
196
196
195
191
194
209
197
204
193
181
180
189
192
188
185
190
192
186
180
187
192
189
182
178
184
197
197
189
188
194
196
192
188
185
186
182
183
187
187
182
180
181
183
187
194
197
193
188
192
198
198
191
184
185
203
217
192
200
194
185
183
187
186
186
191
197
195
179
175
187
196
193
184
179
181
194
199
189
179
183
192
191
184
179
184
196
199
197
191
185
179
179
184
190
191
188
184
184
195
206
205
193
182
188
205
217
180
184
187
187
187
186
185
188
198
200
191
173
173
190
196
194
188
180
176
183
190
186
176
179
189
192
184
175
182
199
205
200
194
188
181
181
190
193
188
180
176
181
198
209
207
192
186
193
201
201
165
168
182
190
191
188
184
192
198
194
183
174
179
189
191
190
188
180
172
170
175
178
181
184
188
188
182
178
182
191
194
192
189
187
187
188
192
189
184
179
180
185
199
203
200
188
189
196
194
192
162
162
184
201
196
184
182
189
189
180
176
183
191
189
187
187
188
182
174
170
171
178
185
190
187
183
180
181
183
184
183
182
182
187
195
194
189
185
183
184
186
189
202
203
190
184
190
193
190
188
173
173
190
205
194
176
174
179
179
167
171
189
198
190
181
185
188
187
181
180
182
186
190
191
185
176
174
178
180
180
180
182
182
187
194
192
180
178
190
193
185
186
201
205
190
185
194
196
190
189
178
187
190
188
187
188
188
184
182
187
190
182
171
174
185
189
186
190
205
214
207
197
194
191
184
185
194
200
199
195
195
198
201
198
194
194
201
210
211
206
207
208
202
200
212
234
234
221
208
209
180
184
185
186
186
188
190
187
184
185
186
183
172
173
178
180
177
183
207
223
211
189
186
194
191
182
194
213
214
197
186
188
194
193
190
189
191
202
209
211
212
210
202
203
216
221
221
220
229
232
184
184
183
180
180
185
191
192
187
183
181
178
175
175
178
180
179
182
203
221
210
186
182
196
196
182
191
208
210
195
180
186
192
192
189
188
188
195
204
212
212
204
199
202
211
208
203
214
237
240
188
188
184
176
174
179
191
193
190
181
176
175
178
182
184
186
187
188
194
207
207
188
186
191
190
182
183
194
193
182
183
197
200
194
190
192
194
197
204
211
210
206
202
202
206
199
196
209
228
226
186
191
189
180
176
177
184
190
190
184
176
177
184
191
190
191
195
194
192
196
200
198
188
187
185
183
184
184
176
173
190
209
209
197
194
198
203
204
203
205
206
208
206
202
199
198
201
207
210
205
176
184
188
186
179
174
173
179
191
191
182
182
190
198
193
192
196
196
193
194
199
201
191
186
184
189
196
193
182
180
196
213
212
200
199
206
211
211
200
198
203
210
211
204
197
204
212
211
203
195
174
176
180
182
179
174
168
176
195
201
191
187
191
196
193
191
195
198
196
196
196
194
191
191
192
197
206
208
201
195
196
206
208
207
205
207
210
210
197
191
199
210
211
202
198
209
220
219
204
197
181
174
170
171
174
174
171
180
197
201
190
185
190
192
192
192
198
202
202
199
191
185
187
197
198
198
202
214
215
209
196
196
203
208
208
207
208
206
196
195
199
204
203
199
201
210
219
221
210
198
189
178
170
167
171
176
180
188
194
188
180
179
188
191
193
194
200
202
201
197
189
185
191
199
199
188
188
200
209
210
198
190
192
201
207
208
207
203
200
200
203
201
197
196
199
201
204
215
212
193
188
184
180
177
176
179
184
191
187
177
173
182
191
192
189
191
193
191
190
191
193
195
197
196
189
179
177
185
195
199
197
188
185
190
203
206
203
199
197
201
203
201
194
194
192
190
192
206
207
189
181
185
191
193
182
176
182
188
185
176
181
193
197
190
187
185
180
175
178
189
200
204
202
195
185
180
179
179
180
187
193
191
182
182
191
196
193
191
193
197
201
202
201
193
187
183
189
206
207
191
177
183
199
202
184
170
177
188
187
189
194
200
196
188
185
182
168
163
171
190
201
204
199
193
190
192
192
186
179
179
184
188
186
183
183
184
185
185
186
190
199
203
204
196
187
189
195
209
210
195
177
183
195
195
177
167
179
190
193
196
200
198
190
184
184
182
170
168
180
195
199
197
195
197
203
206
200
191
184
181
180
188
192
189
184
184
187
189
186
191
197
203
203
198
192
194
203
216
212
196
179
184
187
180
172
177
187
193
192
193
195
191
183
181
181
182
182
187
196
198
194
190
188
189
206
210
195
184
184
184
184
187
191
194
193
195
198
196
192
196
201
203
203
199
194
194
201
216
213
195
180
184
181
174
174
185
191
189
187
184
184
182
182
181
178
179
191
202
206
200
193
188
182
179
195
202
189
178
181
189
189
185
183
194
203
206
205
201
198
205
206
205
203
199
192
188
192
206
209
201
181
185
182
177
182
190
188
182
181
180
177
179
183
182
177
178
191
205
206
198
192
188
175
167
175
192
191
181
182
191
192
181
179
193
208
209
201
196
198
208
209
206
203
198
191
186
186
193
206
210
185
186
185
184
188
190
179
177
185
184
181
181
185
185
181
181
190
197
198
192
190
185
174
163
169
188
198
190
186
190
191
181
176
191
205
204
191
187
195
205
206
203
199
196
195
191
186
186
202
217
185
185
186
186
187
182
174
179
194
193
179
177
185
186
185
186
189
189
188
187
188
186
181
178
178
189
197
195
190
191
192
181
177
189
201
199
187
183
191
199
199
194
191
194
199
198
187
186
202
218
180
177
178
180
180
175
174
187
199
193
181
183
187
185
184
189
192
187
180
180
187
192
198
200
193
188
189
187
186
191
192
184
181
191
198
195
188
185
188
191
190
188
189
194
203
198
185
190
210
218
177
174
174
175
175
173
179
190
196
189
186
191
193
180
175
186
195
189
175
170
184
201
214
216
203
190
182
176
176
186
192
188
188
193
198
194
190
189
189
189
188
188
190
195
201
190
180
195
217
219
178
181
179
179
178
180
183
187
187
187
191
199
196
179
168
180
193
188
171
169
186
208
214
212
204
194
185
172
171
184
191
192
193
196
196
193
190
189
189
191
193
195
194
194
195
186
180
193
212
212
182
191
192
189
186
188
187
185
185
188
191
193
193
187
180
181
186
186
177
178
191
203
203
200
200
199
191
177
175
184
193
195
196
199
198
193
187
186
188
193
197
198
195
192
190
188
186
191
196
196
183
193
196
195
195
193
190
190
194
195
185
175
181
193
194
187
182
183
187
193
199
197
188
186
196
199
195
184
185
194
197
197
196
198
199
194
187
185
189
195
197
196
193
189
190
191
192
191
187
188
179
181
183
189
195
195
188
190
206
204
181
156
168
195
205
194
183
182
193
199
204
198
188
184
190
191
187
185
195
203
206
202
193
191
195
196
191
187
190
194
195
194
193
193
193
194
194
189
187
194
173
167
169
180
192
191
184
189
206
206
180
154
160
186
200
193
187
189
194
196
197
195
192
189
188
183
178
183
198
207
209
204
193
188
189
199
196
191
188
189
192
195
198
203
199
193
190
188
197
213
168
163
166
173
180
181
183
186
192
194
183
168
166
177
187
188
191
196
196
190
188
192
196
195
189
179
174
185
202
202
201
202
194
186
186
198
198
191
180
175
183
197
209
210
203
193
189
190
205
222
168
168
172
174
172
176
185
187
181
181
186
187
179
177
180
188
196
202
198
187
180
189
196
198
194
186
184
190
201
198
195
195
193
187
186
194
199
193
178
169
178
199
214
211
197
192
192
196
209
216
170
173
177
176
168
172
188
192
181
177
186
195
190
182
182
188
195
200
199
188
184
191
195
196
196
195
193
196
199
197
194
195
197
193
191
192
200
201
189
178
178
194
206
202
187
185
193
204
206
205
174
172
177
179
175
175
187
193
190
183
185
195
195
189
185
186
189
192
191
189
190
195
195
195
198
201
199
198
198
198
196
198
203
201
197
193
202
205
200
192
191
192
195
193
184
184
192
198
199
198
180
170
172
179
182
181
179
187
195
189
184
187
196
194
187
185
187
186
182
182
193
196
194
193
198
202
199
197
197
198
197
198
203
202
198
198
201
203
202
201
199
196
187
187
190
190
188
188
190
195
185
172
169
172
185
185
177
179
191
191
181
181
191
194
186
186
192
190
178
182
197
199
190
189
197
197
196
195
196
194
190
192
197
197
197
202
207
200
192
195
204
199
189
187
197
201
187
176
179
191
184
183
167
160
174
187
183
181
188
189
178
177
185
188
186
189
199
196
185
194
207
203
188
186
191
192
192
195
197
188
179
181
189
189
190
206
217
205
184
186
200
202
190
190
200
208
192
178
178
187
184
189
172
152
162
188
196
192
189
181
175
173
178
182
187
193
199
197
192
205
215
204
186
182
186
188
191
193
193
181
175
175
178
179
184
203
217
205
183
182
195
199
188
185
193
200
197
185
189
197
183
189
181
162
164
187
200
197
189
179
173
171
173
179
188
196
197
190
191
202
204
197
183
181
185
188
194
193
185
179
178
178
176
175
185
199
204
196
186
187
195
193
182
181
187
191
192
196
203
213
186
190
190
183
180
183
187
186
182
176
174
174
174
179
189
199
197
191
186
186
183
179
180
185
185
189
196
190
174
175
185
184
181
183
197
202
192
182
184
193
193
187
184
187
190
188
188
193
209
222
189
192
198
203
198
185
173
173
177
178
179
181
182
183
189
197
197
194
187
172
165
166
181
189
189
189
194
185
169
171
184
186
185
195
210
210
190
179
186
195
193
187
189
198
201
194
189
191
205
213
190
193
197
206
207
194
172
170
177
182
182
184
185
182
182
190
196
196
187
172
162
168
186
194
187
184
188
186
172
168
175
183
189
202
212
208
197
193
198
202
199
192
197
203
208
202
194
191
193
197
187
187
191
199
207
200
184
180
184
185
183
185
184
179
176
183
192
192
187
180
180
185
191
194
186
182
186
190
184
171
168
177
191
199
197
199
202
207
208
208
206
202
197
194
197
199
200
194
191
189
182
182
186
193
200
197
191
189
190
185
182
184
181
173
173
182
189
187
186
188
193
194
191
187
183
182
186
194
195
182
171
180
194
190
180
186
201
203
197
201
210
203
188
176
179
188
194
197
196
192
179
181
187
191
191
188
187
188
189
186
184
184
179
169
176
189
194
189
186
188
194
192
184
180
184
186
185
197
204
193
181
188
192
184
174
186
198
184
171
185
204
199
179
168
173
185
192
199
201
197
180
179
184
188
181
177
180
185
188
188
190
187
180
174
179
192
202
198
191
183
180
180
178
177
183
187
186
191
197
189
186
192
193
183
184
196
198
173
157
176
196
186
174
176
183
190
198
204
203
195
184
178
181
181
176
175
180
186
188
190
191
190
185
179
179
186
199
203
198
179
167
171
177
182
186
188
187
186
184
172
174
192
195
190
192
200
193
174
167
185
192
178
173
186
195
200
207
207
199
189
189
182
179
175
173
180
189
191
190
187
186
188
188
184
177
174
181
197
201
184
168
170
186
193
194
193
191
189
172
152
158
185
198
193
196
197
188
180
184
199
196
176
174
188
200
203
206
201
194
191
191
189
184
177
178
184
195
198
190
181
174
179
187
190
180
168
172
188
202
196
183
180
192
204
202
198
197
192
170
146
152
182
200
198
194
189
181
178
190
203
199
183
177
186
196
197
195
189
191
197
192
194
191
185
184
188
193
196
189
176
164
170
184
195
190
179
176
185
199
205
198
191
193
206
205
200
195
189
176
163
166
184
199
199
189
182
181
182
187
195
196
191
187
190
195
194
185
181
192
204
190
192
191
189
189
188
188
189
190
180
166
163
177
194
196
192
186
186
192
202
200
191
188
196
200
196
191
185
181
183
187
193
201
199
184
179
188
191
188
188
194
198
198
197
199
195
185
186
198
205
183
185
186
187
190
189
184
185
192
189
173
161
169
187
193
194
190
185
185
188
191
186
184
190
192
189
186
185
184
191
196
200
202
195
182
180
194
204
195
193
199
206
209
205
204
197
190
197
204
202
179
179
183
185
190
188
183
184
191
193
183
173
171
178
185
188
188
183
178
181
180
181
184
189
189
186
186
188
188
187
190
195
198
190
182
184
197
203
202
202
205
210
212
207
202
191
189
200
205
195
175
181
186
190
191
190
186
185
187
190
192
188
182
177
180
184
184
179
179
182
183
183
186
193
191
185
187
193
192
184
181
188
191
187
184
189
192
196
198
201
203
206
211
209
200
186
184
195
199
194
180
185
189
191
190
189
190
188
185
185
195
202
192
178
178
186
188
182
183
192
194
190
191
195
194
183
183
195
195
185
180
185
187
182
184
189
189
192
194
193
185
189
205
214
203
186
179
189
193
195
189
192
189
187
185
183
186
184
179
181
191
187
174
177
199
207
190
182
195
204
204
204
207
203
185
175
182
194
195
194
194
197
202
200
191
180
178
193
209
210
209
209
208
204
206
210
216
220
214
207
183
183
185
188
187
185
188
189
186
185
187
186
183
183
199
200
184
180
202
214
204
199
208
209
190
174
187
208
211
196
185
187
196
196
189
176
171
187
206
213
209
204
204
205
210
211
211
212
213
211
184
178
178
183
183
182
186
192
189
184
184
186
187
188
192
190
179
181
202
215
202
192
204
216
199
181
189
208
206
192
183
187
192
193
191
187
185
191
203
207
205
199
196
201
211
209
199
201
213
214
186
178
176
180
178
175
180
187
187
182
180
182
184
187
189
186
176
178
193
205
201
192
203
214
203
186
188
191
188
184
193
197
195
190
193
205
207
202
200
200
204
203
197
198
209
211
199
196
207
208
183
177
177
179
177
174
173
178
181
180
178
179
183
187
190
189
178
176
180
193
197
199
202
205
200
193
189
182
172
184
204
211
197
185
195
214
225
215
199
193
205
209
200
195
206
216
212
199
197
199
177
173
178
184
182
175
169
171
177
181
180
181
183
189
193
192
178
174
176
191
197
201
201
201
201
200
198
186
177
190
208
210
195
185
193
211
225
215
197
189
202
213
202
191
204
226
225
204
189
193
174
169
176
183
185
179
170
172
179
181
182
184
186
189
192
191
179
176
186
197
198
194
191
194
205
209
209
201
196
199
204
203
193
191
191
203
213
210
193
186
200
210
198
189
204
225
223
204
190
195
177
175
177
181
182
180
179
181
180
178
178
185
189
187
187
186
184
186
199
204
196
185
185
196
209
210
210
209
208
206
203
199
197
197
195
196
204
201
191
187
198
203
193
189
204
216
214
206
199
201
183
185
183
178
178
182
187
188
183
167
166
182
193
187
180
185
191
197
203
203
195
186
186
195
200
199
198
197
201
207
208
205
201
199
196
198
202
200
192
192
199
200
191
191
202
203
200
202
210
211
184
189
187
176
176
180
189
189
180
166
168
184
197
189
180
184
190
192
193
194
194
194
193
192
189
183
181
183
187
199
208
207
200
194
192
198
202
201
193
197
205
203
192
191
199
197
192
203
218
219
178
183
184
181
179
180
184
183
180
177
183
195
198
190
183
181
179
177
179
186
196
201
200
193
184
178
178
180
186
196
203
200
194
187
187
193
200
199
196
197
208
209
196
189
196
197
195
208
224
221
176
178
178
179
178
177
178
179
183
190
197
201
196
191
187
182
170
167
174
186
195
198
197
193
190
186
185
188
195
197
192
187
186
185
183
185
197
198
189
188
204
210
196
186
192
205
207
213
221
216
177
176
174
173
173
177
180
183
186
192
198
195
190
189
190
185
175
176
189
195
189
186
186
192
199
199
190
192
202
202
184
175
186
195
188
185
196
197
184
180
195
201
189
180
190
204
210
213
215
204
181
180
171
163
168
178
190
193
188
183
184
184
185
190
190
187
188
196
201
198
185
173
168
182
203
205
189
183
197
200
184
174
191
208
201
195
199
198
181
174
184
187
185
182
189
198
198
203
203
195
182
182
170
161
168
183
193
192
182
174
172
176
183
189
188
190
200
208
206
195
184
172
165
173
197
205
185
177
184
190
185
178
193
215
216
208
206
202
187
182
180
181
182
185
189
190
188
188
189
189
182
183
173
169
176
187
189
183
176
173
173
179
183
186
185
188
200
205
200
188
183
178
171
170
190
202
190
179
180
183
182
180
192
212
217
213
207
203
199
192
185
181
183
189
192
189
183
180
180
186
178
180
179
179
184
185
179
176
180
182
182
181
182
184
184
186
193
194
189
185
186
186
181
181
189
199
198
190
185
185
183
183
188
204
207
205
204
206
206
200
188
185
187
193
198
200
193
180
176
188
173
173
178
183
185
179
172
177
193
195
185
177
179
183
185
186
187
188
186
185
187
189
192
193
194
196
196
193
190
193
192
189
190
194
196
195
197
209
210
199
188
189
192
194
198
204
205
195
187
194
170
168
172
179
182
177
176
187
203
198
183
179
182
184
183
184
189
190
185
183
185
188
195
200
196
189
185
184
188
200
203
195
192
191
192
191
197
209
208
191
185
191
196
194
194
199
203
205
205
204
175
168
168
173
180
180
186
196
202
192
185
186
189
183
177
180
192
193
187
181
179
179
185
198
199
186
173
172
183
196
201
197
194
195
194
192
199
207
201
186
185
196
199
194
189
188
193
204
217
216
182
178
174
176
181
187
191
191
188
186
188
195
196
183
171
179
189
194
188
184
176
169
170
185
196
193
180
175
182
190
191
189
192
196
196
197
199
199
192
188
191
199
197
191
188
185
185
198
215
218
189
190
184
180
182
188
190
186
182
184
190
193
190
183
180
182
186
188
190
189
184
170
166
177
192
197
195
191
190
188
183
183
189
198
200
197
193
187
186
192
199
200
195
191
189
188
188
194
205
205
189
193
190
178
177
181
185
186
187
190
187
182
179
186
191
189
184
183
187
194
193
186
178
182
188
195
199
198
196
192
186
184
190
197
200
197
188
181
186
200
201
198
195
194
191
188
194
198
196
189
183
185
182
176
174
176
180
187
195
199
186
171
170
188
202
195
184
179
183
192
200
203
199
190
186
186
185
192
198
197
196
197
198
199
201
196
189
184
190
200
197
193
198
204
192
183
192
199
192
182
179
177
173
172
173
175
179
185
193
197
187
173
171
187
197
193
187
180
177
181
192
206
209
202
189
179
175
183
193
200
201
208
206
201
200
199
196
194
194
194
190
189
207
214
193
177
188
197
188
185
180
174
173
174
174
177
180
180
177
181
185
182
179
180
184
186
187
185
181
176
178
191
199
200
194
183
175
181
191
198
200
204
203
198
197
200
203
202
193
182
176
190
216
217
192
176
183
186
187
189
181
178
179
179
176
179
186
175
162
167
185
188
180
176
176
181
187
195
194
183
174
177
188
196
200
198
191
189
195
196
195
196
191
188
190
195
201
202
193
176
171
189
214
213
190
180
182
183
184
187
183
183
184
182
178
182
186
176
162
165
181
185
178
175
175
179
187
200
209
198
182
178
184
191
200
206
205
200
198
198
197
195
187
181
185
190
194
199
194
180
175
188
204
202
186
183
184
183
183
186
185
187
190
189
186
184
182
178
174
176
181
181
180
181
183
185
188
197
206
202
194
190
190
191
196
204
207
203
200
202
205
203
190
186
185
185
187
192
196
192
188
188
191
190
184
182
181
181
181
186
188
193
195
194
192
187
179
178
186
187
184
184
187
191
191
190
192
192
192
192
194
197
194
192
191
194
198
198
197
199
203
205
201
190
187
186
186
188
192
196
195
190
184
183
186
184
178
174
176
189
190
201
199
190
188
187
177
178
191
190
183
185
190
193
191
193
198
193
178
176
187
196
194
192
189
188
188
192
195
194
193
201
205
197
188
191
197
195
189
193
202
196
182
181
190
190
182
172
178
194
188
202
194
176
177
183
183
183
190
190
181
183
187
186
185
191
203
197
178
172
186
192
193
190
189
182
179
188
196
189
179
187
202
197
186
194
211
205
187
188
202
199
184
183
194
197
191
182
188
203
183
199
188
166
165
184
194
194
192
187
180
175
175
177
182
191
200
196
182
181
186
189
189
187
187
181
177
188
197
187
173
176
190
187
180
191
212
211
193
193
201
197
187
187
195
201
201
202
206
211
182
190
185
170
168
186
200
198
194
189
180
172
169
176
185
194
195
191
189
187
186
187
190
192
189
181
180
193
198
190
177
176
183
180
173
182
200
200
196
197
197
192
189
194
199
202
204
211
217
221
188
192
193
184
180
183
186
187
188
189
187
177
174
183
197
198
192
189
189
186
175
175
189
199
195
184
187
198
196
189
183
183
184
183
181
182
185
187
189
192
190
186
190
205
207
203
202
206
210
215
193
197
203
201
189
175
168
172
181
190
191
187
187
193
200
200
193
190
189
180
161
163
187
208
203
189
189
196
192
185
182
185
192
197
195
189
183
182
183
187
187
185
195
211
213
208
200
192
193
203
191
197
204
206
192
170
157
164
181
190
192
193
192
193
194
195
193
191
188
176
162
165
187
204
201
187
186
188
187
180
175
183
200
212
209
196
188
189
191
191
189
191
196
205
212
212
204
189
181
189
182
185
196
204
194
174
167
178
188
189
188
190
188
182
181
186
191
190
187
182
179
181
190
193
191
184
182
185
186
181
173
181
200
213
210
198
194
195
197
198
199
199
193
193
205
214
203
191
184
184
175
176
187
198
197
188
191
197
195
186
183
185
181
171
171
182
190
190
188
189
190
192
189
184
181
179
181
187
192
189
183
185
196
200
199
197
196
191
188
192
206
204
187
178
192
204
201
195
193
189
177
177
183
192
197
202
207
208
196
184
182
182
176
165
166
180
193
194
189
187
187
188
184
178
175
175
181
191
197
199
195
191
188
184
188
201
199
180
165
180
201
200
182
176
187
195
197
197
199
194
184
184
181
184
189
202
206
203
189
184
185
187
177
162
162
178
193
197
193
179
175
177
180
178
175
176
182
190
196
198
200
198
185
177
187
205
202
173
155
173
194
191
183
184
190
193
196
201
202
193
192
189
180
174
179
191
195
192
187
185
188
189
182
164
160
167
185
199
195
175
167
169
180
180
179
179
184
187
186
188
193
197
186
180
192
209
203
177
166
183
192
187
183
188
191
193
197
205
202
189
190
187
179
171
173
183
188
188
185
183
184
188
187
171
156
158
176
195
197
184
173
176
182
184
182
184
189
187
177
171
178
189
193
190
200
207
198
184
184
195
196
183
179
184
187
190
200
203
198
191
184
181
178
175
176
179
184
190
184
176
174
183
189
179
162
160
176
195
203
196
186
183
187
186
185
187
195
189
171
162
165
178
189
197
203
203
193
186
189
198
196
184
176
175
179
188
194
195
191
192
183
178
177
182
185
181
183
190
188
173
166
179
189
184
172
170
182
198
204
199
193
191
189
186
184
187
195
189
169
165
167
173
184
196
199
196
192
186
184
189
193
190
182
176
178
188
192
187
185
189
188
177
176
187
188
185
183
187
190
179
169
173
185
184
176
179
193
204
202
193
188
189
191
187
183
185
189
187
174
172
172
173
182
192
190
189
191
191
187
185
193
199
194
182
183
189
192
189
186
186
191
182
178
183
187
185
181
183
191
187
176
177
182
183
179
181
194
201
195
183
180
187
192
190
183
184
188
186
181
178
177
178
188
190
184
182
189
195
195
194
201
209
205
191
189
191
193
198
197
188
190
185
180
180
182
184
179
182
191
191
184
180
180
179
179
183
189
192
189
182
180
185
191
193
187
184
188
192
188
180
176
178
191
194
188
181
184
195
202
206
210
214
208
194
191
189
188
198
202
192
187
187
184
180
183
186
185
188
193
193
190
187
183
179
181
185
187
188
190
191
190
189
191
195
193
188
190
197
196
186
178
179
192
196
193
186
184
191
199
205
208
209
203
197
194
187
181
187
196
193
187
188
187
187
187
190
193
195
194
194
193
192
182
179
185
194
191
187
191
203
205
193
191
195
197
196
196
201
205
195
182
182
192
194
192
189
191
195
195
193
194
193
193
196
200
189
174
176
189
191
190
187
185
185
182
180
184
187
182
178
180
185
185
182
189
191
187
182
180
183
188
202
203
196
186
178
173
176
188
191
189
188
199
208
203
188
181
191
206
210
205
203
205
206
196
191
198
212
214
207
185
179
178
187
185
181
183
189
189
183
179
183
186
186
186
186
186
188
189
190
190
202
206
203
194
187
186
189
193
192
184
184
195
207
208
191
178
187
206
207
196
189
194
199
200
201
204
210
209
193
182
172
174
183
185
178
179
187
191
186
183
185
189
189
178
175
181
193
198
192
186
193
208
211
203
201
205
206
197
192
186
188
193
208
212
203
190
192
203
204
193
187
187
196
203
205
204
205
204
192
184
172
172
180
181
176
175
180
185
186
185
186
189
188
178
172
177
190
193
188
186
190
208
211
208
207
210
208
196
194
198
200
201
205
213
214
206
200
200
201
202
197
192
196
209
211
205
206
205
204
185
177
173
175
179
177
173
174
178
183
184
185
186
185
183
178
177
179
180
180
183
193
203
207
206
207
208
203
198
198
208
208
199
197
209
219
215
202
197
203
210
208
200
199
211
218
210
207
207
210
190
179
170
173
180
180
172
168
169
176
181
183
184
185
187
184
172
169
174
180
187
194
198
200
202
203
203
198
196
199
204
197
190
189
201
210
210
200
192
201
213
215
205
203
212
221
218
205
203
212
188
184
177
178
184
183
174
167
164
169
177
183
183
182
186
184
170
163
177
193
193
190
190
194
201
203
203
200
197
196
192
185
183
187
193
198
199
195
189
195
208
214
208
203
208
215
215
203
199
207
182
186
186
185
185
183
176
167
163
164
169
182
185
181
180
180
172
170
188
200
198
189
185
189
199
203
203
201
196
189
184
182
185
189
190
191
196
196
189
192
204
210
208
204
202
205
206
201
200
203
177
188
193
191
189
185
178
171
167
162
166
179
187
179
178
181
182
186
193
202
202
194
186
188
195
198
198
195
189
185
186
192
197
196
187
189
199
199
194
196
204
208
207
204
199
198
197
200
205
207
175
183
192
193
191
186
178
172
171
168
170
180
187
184
182
186
191
191
192
194
197
198
195
190
188
188
192
187
182
184
190
205
209
198
186
191
202
205
203
204
209
206
203
203
202
199
196
201
212
211
176
178
181
187
192
189
178
171
174
183
191
190
192
188
185
187
192
192
190
188
193
198
199
193
187
186
189
191
190
189
193
203
206
199
188
189
203
208
207
207
210
207
197
196
205
203
195
202
215
213
180
171
170
178
189
188
178
171
176
192
198
198
193
189
186
185
189
192
193
191
191
191
193
190
188
185
188
195
203
201
190
191
202
203
190
187
202
207
199
199
206
204
190
189
205
209
198
199
214
214
184
172
169
175
182
184
181
179
179
185
192
194
192
191
187
184
189
195
201
198
186
181
177
180
183
185
184
193
209
208
189
181
196
206
193
187
200
201
186
183
194
200
186
184
201
209
196
195
208
211
184
180
175
173
175
180
185
187
180
173
174
183
191
192
187
185
191
197
199
197
188
176
164
165
181
186
181
183
200
206
191
182
194
210
199
193
202
200
180
173
183
190
184
184
199
204
194
192
204
206
184
185
180
175
172
175
189
193
179
167
169
179
189
192
186
185
192
195
190
191
194
180
163
162
182
193
181
174
186
196
190
189
201
207
205
202
205
201
185
177
180
184
185
189
199
199
189
189
192
192
185
185
182
178
176
176
181
183
177
174
178
183
187
187
183
183
190
190
183
184
192
190
173
171
188
198
189
177
179
184
188
194
202
205
205
206
207
206
196
187
183
183
188
194
198
199
193
186
181
180
185
181
178
179
179
176
175
174
177
186
194
189
183
182
183
184
185
184
182
184
190
192
186
186
192
198
195
188
181
180
184
198
203
202
199
202
206
208
205
192
187
187
193
199
201
204
202
190
174
173
178
174
173
179
181
176
172
173
183
198
201
186
176
182
186
185
183
185
188
189
190
192
194
194
194
195
196
193
187
181
190
204
208
198
193
191
202
207
207
191
187
193
202
201
200
202
205
193
176
173
174
167
168
177
181
177
176
177
188
199
194
179
176
189
192
188
185
188
196
195
191
188
188
187
187
186
187
187
188
191
196
205
207
197
188
187
198
206
202
186
185
195
206
201
194
196
199
196
183
182
176
164
165
179
188
187
185
185
188
189
185
181
183
195
196
186
184
190
200
201
191
179
175
176
181
182
180
182
194
197
196
198
200
199
191
189
197
205
197
183
184
196
201
198
189
189
195
194
192
191
180
168
171
183
192
194
189
185
180
181
183
185
189
194
190
185
181
187
198
202
192
175
163
166
181
184
181
185
198
199
188
184
191
197
195
197
201
202
190
183
185
191
194
191
188
188
189
191
195
198
185
177
178
182
187
190
188
181
177
178
187
188
184
183
184
184
179
180
192
199
195
179
169
171
182
187
188
194
203
196
180
172
185
197
197
199
202
194
185
184
186
187
188
188
189
188
189
193
198
196
182
185
186
178
174
176
181
182
181
183
189
189
180
179
185
188
176
172
185
193
194
191
188
185
182
183
187
195
199
193
182
180
189
196
196
196
198
190
183
184
184
184
188
191
187
181
190
201
201
194
178
185
186
176
164
167
178
183
185
190
195
192
181
180
187
189
176
168
177
185
193
201
205
197
183
174
181
190
193
192
193
197
199
197
191
187
189
189
187
186
181
181
194
196
180
170
187
204
199
182
179
183
184
176
166
169
181
185
183
191
198
202
192
187
188
187
179
170
172
178
184
197
206
201
184
174
179
186
188
192
202
212
211
202
185
184
188
193
193
189
180
179
193
194
175
166
183
197
186
174
184
183
183
179
176
180
186
182
172
177
191
203
198
190
186
184
181
178
176
172
171
181
193
198
191
184
186
187
188
191
204
209
206
196
187
184
189
196
198
190
179
177
188
188
175
172
182
184
172
172
186
183
183
180
180
187
192
182
164
166
183
195
192
186
184
185
186
187
188
176
166
165
179
190
194
197
198
192
185
191
199
195
187
187
190
187
186
192
198
191
180
178
181
182
182
183
185
174
171
176
186
182
182
183
186
187
189
180
168
172
180
179
176
178
190
192
189
191
196
189
172
168
177
184
191
200
204
191
178
192
200
186
173
178
191
189
182
183
193
191
185
183
182
181
184
188
188
179
179
183
184
182
184
190
193
192
184
178
180
190
187
175
168
182
199
201
191
190
199
197
185
182
186
186
185
191
197
188
176
189
203
190
169
171
190
191
179
177
186
188
186
186
183
179
182
186
188
188
187
189
183
187
194
199
200
193
181
181
193
205
200
184
176
189
202
202
193
190
192
191
187
187
189
187
183
184
186
185
183
190
202
196
182
178
187
188
184
180
181
184
188
189
185
180
179
183
188
190
191
194
180
194
200
203
202
192
179
180
193
206
203
193
188
190
194
196
196
193
186
179
177
181
191
192
187
178
175
181
191
195
197
196
190
184
185
191
194
189
182
183
189
195
188
178
177
183
189
190
191
199
179
195
201
198
193
187
182
182
188
196
198
194
188
182
182
189
198
195
185
172
170
176
187
192
192
178
164
177
199
203
192
189
190
186
183
191
202
199
186
186
199
201
191
181
182
190
193
193
195
204
181
189
192
185
180
182
183
182
182
188
191
186
177
173
175
186
195
193
186
176
175
179
185
191
190
179
163
177
203
206
189
183
182
183
182
189
204
198
189
192
206
204
195
190
191
194
198
200
201
203
181
185
185
177
175
179
181
181
181
187
190
182
174
172
179
183
185
186
187
188
186
185
185
187
189
181
175
185
203
207
190
183
179
176
176
187
202
196
188
195
205
202
199
197
197
198
202
204
204
192
181
185
184
180
177
178
179
178
181
188
192
186
180
186
194
189
179
178
189
193
191
187
185
186
188
189
188
196
205
202
195
188
185
181
179
185
196
193
186
192
194
195
198
201
201
204
209
210
196
180
179
185
188
183
175
170
173
175
180
190
195
192
192
197
202
190
178
176
186
189
186
184
186
189
194
199
199
200
200
196
195
197
197
194
184
185
193
192
187
184
185
188
196
202
203
208
215
208
189
178
177
185
192
190
173
163
168
177
183
188
193
196
197
197
195
188
181
179
181
182
181
184
188
191
195
199
198
193
188
186
190
200
210
207
194
182
185
195
193
186
181
186
194
198
202
213
219
210
190
184
172
178
193
195
178
165
174
187
187
186
188
191
190
187
184
183
183
182
180
181
184
191
191
190
190
191
188
182
181
183
189
199
209
211
197
183
180
193
196
188
184
186
189
192
204
215
216
206
195
194
176
176
188
195
184
177
186
197
191
184
184
184
181
176
177
181
184
184
184
186
191
193
191
184
181
180
179
177
179
188
193
193
196
200
201
188
183
186
189
187
184
184
184
189
205
211
199
197
197
197
186
183
183
188
190
192
203
202
189
178
181
181
177
174
175
179
181
183
187
190
191
190
189
183
176
173
175
178
183
195
198
192
181
184
196
198
186
179
178
180
183
183
183
189
205
206
189
186
193
195
196
190
181
181
191
204
206
201
182
178
179
181
179
176
177
177
179
183
190
192
190
188
186
185
179
175
178
181
189
202
209
194
178
176
191
201
190
178
173
177
186
188
186
191
201
198
185
184
192
192
195
192
181
179
190
202
203
187
178
175
181
186
186
180
177
178
180
181
188
191
191
188
186
185
182
180
181
184
190
209
213
199
180
179
189
196
192
182
181
185
192
192
186
187
192
194
188
189
196
192
184
187
183
184
189
196
192
182
175
174
182
190
190
178
174
178
182
181
185
193
196
192
181
178
179
182
186
186
191
207
211
200
187
184
190
194
193
190
187
193
197
194
183
179
183
191
192
194
193
194
175
176
181
186
190
191
188
181
176
174
182
192
187
174
170
180
188
190
186
192
197
192
179
165
166
179
184
185
188
201
204
195
184
185
190
195
196
193
189
193
197
192
177
173
178
189
192
189
184
192
177
177
180
186
189
187
187
184
179
174
182
191
183
170
168
181
194
196
190
187
193
193
180
161
156
167
180
180
180
193
198
187
177
179
187
194
197
193
188
188
192
191
179
173
180
190
189
178
170
184
188
179
179
184
186
184
183
183
181
180
185
188
185
170
169
178
193
197
189
180
183
190
190
170
157
163
177
178
179
185
191
181
172
174
180
187
192
192
188
184
190
194
187
180
182
189
187
178
171
177
194
185
179
180
181
181
179
181
185
184
185
189
190
181
174
178
190
194
188
177
176
193
199
189
169
167
177
183
182
183
184
180
177
179
180
181
185
192
192
189
192
197
192
184
183
184
185
185
185
186
193
188
182
177
177
178
180
184
187
185
182
188
193
188
183
181
186
191
189
182
181
190
200
196
183
176
182
190
191
187
181
180
186
194
191
181
179
187
190
191
195
198
193
185
183
184
184
193
199
192
189
188
186
180
178
182
189
195
193
181
177
186
193
193
190
188
188
193
195
192
188
190
195
197
192
186
186
193
198
192
182
179
194
209
203
187
180
183
186
191
196
200
189
185
186
186
184
190
198
196
188
188
189
187
186
188
197
200
195
181
176
179
184
189
191
192
193
198
201
200
196
193
192
194
193
190
189
193
199
198
187
182
194
209
204
189
185
183
183
186
199
201
189
182
193
195
185
184
193
194
187
182
175
174
176
178
184
189
190
185
182
185
182
174
174
188
196
186
170
173
189
196
185
177
187
191
180
175
176
178
177
182
195
203
199
194
199
206
204
197
196
201
204
202
195
191
198
208
207
208
185
181
174
173
174
176
181
185
187
181
177
176
175
171
171
182
191
188
175
174
189
194
183
176
191
206
193
179
175
177
174
172
185
202
207
197
195
202
206
197
187
184
190
193
195
198
205
209
204
195
180
182
176
176
179
179
178
180
185
184
179
175
176
177
175
176
188
193
185
181
185
190
188
181
190
208
211
199
185
182
180
178
190
208
211
199
191
197
204
203
193
185
185
189
195
197
202
208
207
196
180
183
178
178
180
184
179
176
180
185
184
181
183
188
183
180
187
195
190
181
183
188
190
189
191
205
218
215
199
190
187
191
201
213
214
200
188
193
205
211
205
197
192
194
197
197
198
208
216
205
188
186
175
170
178
186
183
175
177
183
185
185
188
193
190
184
186
194
192
181
178
185
196
196
192
196
212
216
211
198
195
200
209
214
213
199
186
189
204
217
215
206
199
200
204
199
197
211
224
219
195
190
171
161
175
185
182
173
174
179
183
187
190
192
191
186
186
191
193
184
177
183
195
199
192
187
196
205
205
197
192
193
204
209
208
197
187
189
201
214
215
206
203
207
208
200
198
211
220
217
193
187
167
161
175
185
179
171
173
178
181
185
188
188
185
183
182
187
193
190
184
186
194
195
189
183
185
195
196
193
183
184
196
202
202
198
194
193
199
208
211
208
209
208
206
201
202
204
207
205
184
182
171
170
182
184
174
171
175
177
175
179
186
184
180
179
181
186
193
193
194
197
195
189
183
182
186
190
190
182
176
176
189
198
201
199
197
195
198
205
210
211
211
206
200
199
204
203
199
191
172
176
179
184
189
184
173
173
183
181
168
175
185
187
181
182
186
190
189
194
201
207
200
186
179
183
189
191
186
179
175
179
192
198
200
199
197
197
198
208
213
212
211
205
199
198
206
205
192
182
170
173
182
192
194
186
174
176
188
182
170
173
185
192
186
189
193
195
193
191
197
207
202
188
184
190
197
195
186
180
180
186
195
201
201
195
191
193
205
212
213
208
205
205
203
204
204
202
188
177
178
173
180
192
196
186
176
177
186
188
181
182
188
190
186
188
199
203
201
190
191
196
197
193
190
192
194
193
189
184
182
187
199
205
199
189
185
193
206
210
207
199
196
201
210
206
196
193
188
180
182
175
178
190
193
187
181
177
182
188
189
193
192
186
180
183
196
209
207
193
184
183
188
191
191
189
188
190
192
190
186
187
199
206
197
186
185
197
204
203
196
191
189
202
211
204
186
184
192
190
184
178
180
187
190
185
182
180
178
180
187
194
192
180
173
180
193
204
204
192
183
176
177
182
184
182
182
185
193
196
190
186
195
202
192
185
191
204
203
192
190
190
191
199
207
200
183
183
198
203
180
178
184
191
189
180
180
180
176
174
179
189
191
180
172
175
190
196
194
192
191
182
170
171
176
180
180
184
197
204
196
189
188
190
187
184
196
204
198
190
190
194
195
198
202
202
191
195
207
209
179
179
184
195
190
175
176
180
178
173
179
189
191
185
175
178
182
183
183
191
202
193
171
166
177
183
181
184
197
206
201
194
189
184
181
184
196
204
198
196
199
202
200
197
199
202
206
208
209
205
185
180
182
194
189
176
175
177
177
180
193
196
192
187
180
179
180
180
181
194
205
195
175
171
184
191
186
185
194
198
197
196
194
182
181
185
194
197
197
200
206
207
202
195
195
203
210
209
203
195
190
179
177
187
185
177
175
174
175
190
211
208
193
189
184
181
182
183
187
193
198
190
179
178
188
193
194
191
189
184
187
199
200
189
185
186
189
191
193
198
205
206
202
196
195
200
204
200
194
189
190
177
172
177
179
177
175
172
175
195
215
206
191
190
188
185
185
189
192
192
190
187
183
181
184
192
196
194
186
175
180
199
206
198
190
187
185
184
185
190
198
201
200
198
196
195
192
189
186
188
184
175
170
174
177
176
176
172
175
192
202
193
187
192
196
191
189
194
196
192
188
187
184
178
181
191
198
197
186
176
178
194
204
201
192
188
185
181
178
181
188
192
194
197
198
196
191
184
181
184
179
169
171
180
182
178
174
173
175
186
189
183
181
193
199
194
190
193
196
194
193
192
187
176
180
193
198
198
196
188
185
189
194
194
190
190
193
187
181
179
183
184
187
195
200
200
195
185
179
179
178
167
175
188
189
181
175
175
177
181
182
179
181
189
195
194
188
190
195
197
198
196
190
183
185
191
195
200
204
199
187
183
187
190
188
193
202
200
186
180
179
179
182
189
201
203
199
189
180
181
172
167
178
190
188
178
176
178
179
181
181
178
176
180
187
188
185
185
192
196
196
197
194
190
188
186
189
196
205
199
185
179
184
188
186
196
209
207
189
179
179
180
182
187
196
199
196
193
190
187
164
166
182
186
179
175
177
180
182
183
185
181
173
172
183
185
181
179
185
191
191
194
197
195
185
180
182
190
195
189
182
183
188
187
184
193
209
206
186
176
178
182
184
187
190
191
191
195
198
196
159
170
184
184
176
174
177
179
181
184
189
188
179
176
183
184
180
176
180
184
186
190
198
196
183
176
180
187
185
183
184
194
197
187
177
185
200
199
184
175
178
186
185
183
181
182
187
194
200
198
165
172
184
183
181
181
183
181
180
185
192
199
194
187
186
185
183
179
180
184
182
184
192
195
184
179
186
190
186
184
191
200
201
188
177
177
188
192
188
181
182
184
181
175
176
182
187
189
190
193
176
178
181
182
185
190
194
190
183
179
190
203
205
196
190
188
189
187
182
178
176
180
189
192
190
188
196
197
193
196
198
198
194
189
183
180
184
189
192
192
189
183
172
169
176
188
187
183
182
189
184
180
179
180
183
191
201
199
188
176
182
197
206
199
195
195
198
193
181
172
172
176
183
187
190
192
196
194
189
198
200
187
181
189
193
188
182
184
193
196
193
182
172
172
183
191
188
181
181
194
183
174
169
170
175
185
195
201
196
180
177
185
192
196
199
203
202
193
178
173
174
177
180
181
182
187
190
180
174
192
199
177
169
188
206
198
183
182
187
190
190
187
184
183
186
190
190
193
196
200
180
167
166
169
172
175
183
194
199
194
185
181
183
195
203
208
194
184
181
181
182
181
177
172
170
175
180
168
165
185
194
175
165
186
207
205
188
182
180
180
181
188
194
189
184
187
199
207
208
202
179
169
170
176
179
176
176
185
197
204
200
189
185
192
202
203
188
181
187
191
189
179
174
169
169
172
173
171
171
187
191
178
171
184
200
198
193
188
182
170
171
187
196
190
182
188
209
217
209
198
179
173
176
189
188
180
176
181
192
203
206
200
189
188
192
193
188
185
190
194
187
176
174
176
178
175
173
177
189
196
193
182
178
182
192
194
193
194
185
172
170
186
190
184
180
191
208
209
197
194
184
178
182
192
191
180
176
176
181
191
202
202
188
179
181
189
193
190
192
193
189
179
177
186
192
181
169
180
203
206
193
182
180
183
187
192
196
194
187
179
182
187
188
183
184
191
193
191
187
189
185
180
182
187
182
172
170
172
174
181
195
198
184
172
176
187
194
188
185
191
193
187
181
184
191
184
173
184
206
207
191
181
180
182
188
198
199
190
184
185
194
193
190
188
190
186
181
180
183
187
183
180
179
180
173
167
167
170
174
180
192
193
183
174
176
185
186
183
184
192
197
193
178
171
180
184
185
188
200
199
187
180
178
180
189
203
204
192
181
190
200
197
188
190
192
185
180
182
183
179
179
179
175
171
169
172
176
178
181
184
190
190
187
185
185
182
177
176
185
193
196
189
171
159
168
188
197
197
192
190
187
185
185
183
187
200
207
195
185
192
200
191
187
188
188
189
191
195
193
176
172
174
174
171
169
177
188
189
186
185
186
187
190
193
190
180
171
174
184
187
188
187
173
161
170
195
205
200
188
184
188
195
197
190
184
189
201
199
194
195
195
189
183
185
188
193
205
213
204
187
168
175
181
180
177
185
197
198
188
183
183
185
191
193
190
179
173
173
176
179
182
186
183
174
179
195
203
197
185
177
188
202
206
194
180
178
189
197
199
197
192
185
184
183
186
196
210
222
218
204
171
179
189
191
184
185
192
192
188
186
186
185
186
188
186
182
179
176
173
174
183
192
193
189
187
189
194
190
180
176
187
200
201
192
178
175
179
190
194
193
189
187
186
185
188
193
203
218
222
220
183
185
190
193
183
178
180
185
185
187
186
182
180
183
185
183
181
178
176
180
186
195
197
194
189
186
186
183
178
177
183
187
186
183
184
185
183
184
186
185
185
187
188
188
192
190
190
201
217
218
194
189
186
185
178
172
173
178
183
186
184
178
176
188
192
184
176
177
183
188
190
192
196
196
191
185
184
181
177
179
181
178
174
177
191
197
188
182
180
181
185
189
189
189
193
189
181
188
203
206
195
186
182
182
178
177
176
178
181
184
179
175
178
193
199
186
172
173
186
194
192
189
193
198
196
191
186
181
180
186
187
179
176
184
189
190
189
185
181
181
192
194
189
187
196
196
183
184
195
194
185
182
183
187
189
188
184
178
178
180
178
176
185
197
201
191
177
175
183
192
193
190
192
197
199
195
189
185
188
196
196
191
191
196
186
177
180
187
184
186
194
196
187
183
195
199
189
186
195
194
172
182
193
197
197
195
188
180
178
181
186
185
188
194
197
196
185
178
180
189
196
194
189
191
195
193
188
186
192
208
207
201
201
200
183
170
176
186
187
188
195
193
181
178
194
202
193
186
193
197
168
184
201
201
198
196
191
183
179
182
191
190
185
185
191
196
194
183
177
187
197
197
184
181
182
182
181
183
194
209
210
203
198
194
181
178
181
186
187
190
193
190
175
176
194
205
188
177
183
195
176
194
200
195
190
189
189
185
181
183
194
188
179
174
184
193
192
182
175
183
195
196
186
176
171
168
169
174
189
205
209
202
187
181
180
183
187
188
188
191
194
188
176
179
199
204
184
165
166
186
187
196
194
188
182
182
182
181
182
186
191
184
174
173
184
192
192
180
175
180
191
197
194
184
167
161
164
173
181
197
204
195
182
175
177
184
188
192
192
195
194
189
181
184
198
201
183
164
163
181
190
191
189
184
179
178
176
177
181
184
185
184
182
182
187
188
186
180
178
180
187
196
202
194
175
162
167
178
184
193
196
190
184
179
178
181
186
193
195
194
190
187
185
186
191
191
184
178
181
186
188
188
189
186
179
176
179
183
183
180
181
187
191
191
188
185
182
183
185
182
182
190
202
198
183
170
175
186
191
193
190
188
190
190
185
181
188
194
193
187
184
184
184
184
185
185
186
190
197
200
187
189
191
187
180
181
191
193
183
174
177
187
196
195
187
179
179
188
192
186
177
181
193
197
187
176
181
192
196
195
190
188
193
196
190
185
189
188
183
180
182
185
185
184
186
187
189
197
205
205
190
192
192
188
185
187
196
196
182
176
177
183
187
189
184
177
179
192
196
186
173
176
191
193
186
178
180
189
193
196
192
190
189
190
187
185
182
178
174
175
190
196
190
185
189
193
195
197
200
198
184
178
167
164
171
180
185
183
183
183
186
190
185
174
176
191
201
189
172
178
193
186
171
173
193
207
205
193
188
186
185
188
194
191
182
185
202
209
198
187
191
201
205
204
204
206
208
208
198
194
180
184
176
165
169
178
181
178
176
176
178
180
177
171
173
188
198
186
170
174
189
187
169
167
194
216
211
191
178
181
183
183
185
188
185
183
197
204
200
191
190
195
199
201
204
206
205
206
198
192
173
188
185
174
173
180
179
175
173
177
178
176
176
179
183
188
191
185
174
176
188
188
175
168
185
207
210
195
181
181
182
183
187
192
189
184
189
201
203
202
200
199
197
197
199
200
199
204
203
195
173
188
187
178
177
184
182
174
173
179
181
179
182
195
197
193
188
186
183
182
183
184
183
180
182
191
201
200
192
185
182
187
197
201
193
184
186
199
207
209
210
205
198
194
197
195
192
203
212
204
183
187
181
174
178
189
185
176
175
180
183
183
189
205
207
191
185
190
191
184
176
180
192
195
186
181
189
201
198
189
183
190
205
207
196
186
188
195
203
209
210
205
197
196
197
191
188
203
218
210
193
187
174
165
176
187
185
177
176
180
183
186
192
202
197
187
184
192
197
185
170
175
196
208
196
179
180
194
197
191
188
197
209
209
198
193
191
194
198
203
202
196
191
194
197
195
194
202
213
207
195
187
166
163
178
187
184
179
184
184
182
183
189
190
185
180
183
195
199
186
175
181
198
208
196
181
180
190
194
194
196
203
208
207
202
200
197
194
195
199
200
188
186
190
196
198
199
200
204
202
186
179
162
167
183
187
184
186
194
189
174
176
187
189
180
178
184
193
194
186
188
195
200
194
186
185
188
192
195
197
199
203
206
208
208
205
199
193
194
203
204
191
179
182
196
203
205
198
195
198
175
173
168
175
187
186
183
191
200
184
158
163
184
191
184
182
184
189
186
188
198
208
202
183
177
187
199
201
200
198
196
195
197
207
213
208
192
182
193
209
211
194
177
181
199
214
213
202
192
194
177
175
175
184
189
184
182
194
200
177
148
157
184
194
187
186
187
187
185
188
199
207
198
184
181
192
202
202
201
200
194
183
186
203
215
203
181
174
191
210
209
195
183
190
209
220
217
203
190
187
185
182
183
189
186
181
181
193
191
171
152
166
187
191
183
184
188
192
191
190
192
196
193
191
192
195
195
193
193
198
194
181
181
197
205
193
175
177
193
199
195
192
193
202
212
215
207
199
190
184
187
186
188
190
186
182
183
189
184
173
167
182
192
184
174
179
193
198
196
187
181
182
189
196
199
196
187
178
183
193
193
186
185
194
197
187
183
194
201
191
179
186
200
209
209
199
192
189
189
188
181
184
186
188
184
182
182
184
181
177
181
192
192
178
171
181
196
202
195
183
176
175
186
199
201
195
184
176
179
187
192
192
191
191
189
187
196
210
209
186
172
186
203
208
198
183
179
184
192
196
171
171
178
186
185
181
181
181
180
181
188
192
188
177
177
189
199
197
191
184
178
175
183
196
197
191
184
185
190
192
192
191
190
186
182
185
202
217
213
191
182
192
202
201
186
184
188
194
195
204
167
159
165
183
187
182
178
178
179
184
191
191
186
182
188
195
196
189
186
190
189
179
179
192
195
187
183
195
206
201
190
188
188
183
179
182
199
210
207
201
198
200
201
195
183
188
205
209
201
200
172
155
158
180
192
186
180
178
180
186
197
195
191
191
195
196
193
187
189
196
194
179
176
186
195
188
183
199
214
208
189
185
187
184
180
181
192
198
201
204
207
207
202
188
181
192
212
215
204
199
181
162
159
177
189
188
184
180
178
188
204
202
196
194
195
194
193
191
190
196
191
178
173
183
191
189
186
194
204
201
185
184
188
189
187
185
186
189
193
199
208
207
196
187
185
193
202
205
203
200
188
174
168
172
181
185
185
181
176
189
205
205
194
191
190
193
196
196
191
187
183
178
176
181
187
189
188
190
192
188
180
181
188
193
193
189
185
181
180
189
198
196
187
186
189
192
192
194
199
203
184
181
172
169
173
179
182
179
176
188
199
197
187
185
187
193
199
198
187
180
179
182
184
184
187
193
195
192
186
182
179
180
184
190
194
193
189
177
173
183
192
188
178
182
192
195
190
189
194
199
183
184
177
173
172
175
177
177
180
188
193
187
178
179
186
195
200
197
189
183
183
189
190
188
189
194
197
196
193
189
186
183
181
184
188
192
193
182
175
182
189
186
178
181
195
201
198
191
189
189
180
180
180
179
176
175
176
179
186
191
189
183
177
178
189
195
199
198
194
190
189
193
194
192
191
192
196
200
202
202
196
185
181
179
181
191
202
197
183
184
188
187
182
182
196
202
199
191
183
180
172
173
177
183
179
177
179
185
189
190
186
181
178
180
188
196
199
199
197
195
192
190
190
190
188
184
185
194
201
201
193
186
184
181
180
191
204
204
192
185
188
192
189
186
196
200
195
185
180
179
165
165
175
182
180
178
181
184
185
184
182
179
178
181
187
194
198
196
193
192
188
183
182
182
181
178
180
187
192
187
179
182
185
185
184
188
202
202
189
178
187
195
192
189
196
201
188
181
182
187
161
163
175
182
182
181
177
175
176
179
180
180
180
183
187
191
193
190
187
187
187
181
177
177
178
178
181
184
183
170
167
172
184
186
186
189
193
190
180
175
185
197
193
186
198
201
190
182
186
196
166
169
182
187
188
187
179
172
172
178
184
187
187
186
185
187
189
186
182
188
191
183
176
180
184
185
188
190
187
175
164
167
179
186
189
187
186
184
179
179
189
194
190
185
195
205
195
187
190
200
179
179
185
189
192
192
189
184
181
181
187
190
192
188
184
185
190
187
181
186
196
193
190
188
193
194
195
198
197
192
174
170
174
187
191
190
186
185
186
188
192
194
191
188
193
198
194
189
190
201
184
182
183
182
183
185
196
200
197
185
181
191
197
193
183
185
194
191
180
182
199
200
198
195
194
195
196
197
199
198
185
174
179
191
197
196
195
193
192
193
195
196
195
193
192
190
187
187
195
202
179
175
175
172
169
173
190
208
205
185
175
185
198
195
185
187
191
189
178
181
195
199
190
184
182
185
187
185
186
191
186
175
183
199
204
205
201
196
190
189
192
199
202
201
189
182
184
196
201
202
173
169
166
163
158
156
176
198
201
186
176
183
196
196
189
186
185
183
182
186
191
189
174
165
167
175
176
173
171
182
183
174
183
201
204
201
202
197
184
179
184
198
205
197
185
185
193
205
203
198
176
167
163
163
161
157
168
186
193
188
185
187
194
193
187
183
182
183
188
193
191
178
159
154
162
173
173
173
175
179
179
172
183
198
198
193
195
197
185
172
174
188
195
188
183
192
205
208
198
190
185
171
164
171
173
170
174
181
188
188
194
194
191
186
185
185
185
186
193
201
195
176
159
162
175
179
179
180
189
191
181
176
184
195
194
186
188
196
190
175
172
177
181
180
185
200
205
198
186
184
196
177
172
184
187
180
178
181
184
187
199
200
188
179
181
191
194
187
186
197
197
183
172
179
191
190
185
193
205
201
183
181
189
196
190
182
184
192
192
183
174
172
174
180
188
193
190
184
183
187
197
183
181
190
189
178
177
179
181
184
197
202
188
177
182
198
198
186
180
190
198
193
182
184
191
194
195
203
210
198
183
183
193
194
190
185
186
189
187
183
176
172
175
188
193
184
170
172
184
190
190
186
186
187
182
175
172
175
180
186
195
199
191
182
186
197
195
182
180
186
195
193
179
172
179
190
199
204
202
188
179
183
193
192
187
189
194
190
185
180
175
173
177
192
192
176
161
172
191
192
180
183
183
179
175
172
172
177
183
186
189
191
191
189
189
188
183
179
184
188
187
184
169
157
163
184
198
201
191
178
178
185
192
190
187
190
199
195
189
184
180
172
177
190
193
180
170
183
196
192
177
177
176
173
174
180
185
186
188
187
185
185
188
191
191
184
177
179
185
185
180
175
168
157
160
178
198
199
186
178
181
191
193
188
185
190
198
195
193
192
188
177
178
187
191
186
184
195
205
198
176
177
177
176
182
195
196
193
190
188
182
180
184
190
190
182
178
182
184
182
178
176
176
173
171
179
193
196
188
180
185
195
194
183
180
187
191
188
187
197
198
187
183
186
189
186
187
200
208
206
177
180
183
186
190
198
196
190
187
188
187
183
184
188
188
184
184
184
182
179
179
182
189
189
186
184
193
199
194
183
185
192
188
176
178
189
189
177
175
189
202
201
191
187
185
184
187
203
208
209
184
185
188
192
190
186
182
180
183
188
190
187
186
187
187
185
187
188
185
183
183
186
195
199
196
193
196
200
194
181
180
182
178
167
179
197
196
178
165
179
202
208
199
186
180
176
185
199
205
203
185
184
185
186
181
170
169
173
179
185
188
181
182
188
188
181
180
186
188
187
185
187
197
202
201
199
197
194
186
175
173
174
172
171
181
199
205
188
171
176
201
214
201
182
175
176
186
200
202
195
181
179
180
183
179
166
165
169
182
187
181
172
174
188
191
180
175
183
190
186
181
184
196
203
204
199
194
188
180
173
171
175
182
183
183
190
202
195
180
182
200
212
198
180
176
182
193
199
199
193
173
175
183
185
183
178
174
176
186
190
179
168
171
188
191
180
177
181
186
182
179
184
197
203
203
198
188
184
179
175
173
176
194
199
183
175
187
193
185
183
197
201
190
181
184
190
193
197
200
195
169
180
189
189
187
187
184
182
193
198
190
176
176
187
187
183
181
182
181
180
185
192
199
203
202
194
185
185
188
187
179
181
203
206
184
171
178
183
182
181
184
186
182
183
193
192
188
192
203
200
172
188
194
188
185
188
190
191
197
204
199
186
183
185
185
183
183
184
180
181
188
197
200
202
199
192
183
186
194
192
182
183
198
201
189
178
179
180
180
179
177
174
175
188
200
195
181
180
195
198
180
192
193
181
179
182
186
191
199
204
199
185
182
186
188
187
187
182
179
183
194
198
199
202
201
188
177
179
189
191
186
185
189
192
191
186
181
181
184
186
182
172
175
190
202
196
180
174
184
189
185
186
184
180
178
178
177
181
197
200
190
177
176
187
193
193
190
182
178
184
193
195
196
200
198
184
173
171
178
185
186
185
184
185
188
187
184
184
191
197
191
178
179
192
202
198
183
174
177
181
181
178
180
185
184
176
167
174
191
194
182
172
177
189
198
197
191
184
181
184
188
189
193
199
192
179
173
172
177
182
185
188
187
184
181
182
185
190
196
199
194
184
184
191
197
197
188
181
181
183
181
177
184
190
190
179
170
171
184
187
177
173
180
191
193
189
185
185
185
183
180
181
188
193
184
174
175
184
184
183
185
190
191
183
173
178
192
196
193
190
187
184
184
188
191
193
190
187
188
188
183
183
187
189
186
182
178
177
180
182
179
179
183
188
182
174
174
183
188
182
171
173
184
189
180
175
181
191
191
188
188
189
189
174
165
175
194
199
185
180
181
184
186
186
187
189
191
190
189
188
188
189
187
185
184
183
182
178
176
181
185
183
183
185
179
168
168
179
184
175
165
172
188
190
181
176
182
188
188
191
191
190
180
164
161
173
186
186
177
178
184
190
188
183
183
187
192
192
189
186
181
177
169
167
174
180
178
172
172
175
183
194
196
184
177
185
194
196
193
192
188
180
176
187
196
205
212
211
204
198
198
198
195
190
189
196
203
201
195
195
196
198
200
204
211
213
212
211
197
189
171
179
177
175
177
179
176
173
173
177
183
191
191
179
172
181
192
196
195
192
187
179
173
185
203
218
218
205
193
197
201
201
197
193
189
192
197
197
195
195
198
199
200
207
214
211
204
208
202
192
163
176
185
181
179
180
176
174
176
181
183
184
184
181
179
185
191
194
194
194
189
182
175
179
195
208
208
200
189
189
195
197
197
194
190
192
200
200
198
201
203
204
203
205
211
206
198
205
206
197
165
176
185
182
180
180
177
174
178
182
182
182
184
189
191
191
192
193
193
191
186
183
180
181
188
194
196
195
189
182
182
188
194
192
189
194
207
208
200
200
207
208
203
199
202
199
195
202
208
204
177
177
180
179
179
181
180
176
176
178
180
182
188
195
196
191
188
190
189
184
177
178
188
193
189
186
186
193
192
182
176
183
188
188
187
199
212
207
191
191
203
206
199
196
197
196
196
201
209
208
188
183
178
176
178
184
183
177
172
173
179
183
187
191
190
184
183
187
186
176
168
174
192
203
197
189
184
190
193
190
189
191
190
187
188
202
208
196
181
182
196
197
195
194
195
196
198
199
205
208
195
188
180
177
181
187
186
181
176
174
175
180
185
185
181
180
182
185
184
176
172
181
194
202
201
196
193
191
193
198
205
208
198
192
193
202
200
186
174
180
192
190
188
189
194
196
196
196
201
211
194
189
178
179
185
188
187
185
184
176
171
174
177
180
180
182
184
183
181
180
186
193
192
190
190
200
204
200
198
203
214
214
203
200
201
203
194
177
176
191
196
185
176
180
196
198
193
190
200
220
193
188
178
182
186
186
186
189
189
172
156
162
175
183
185
187
184
178
175
185
195
200
189
180
181
197
211
208
205
203
202
200
200
205
209
204
187
174
183
201
204
183
169
181
206
210
200
194
207
224
188
185
181
183
184
181
182
190
184
162
144
156
178
185
186
187
184
173
171
183
198
199
187
179
184
196
205
206
205
202
193
180
185
202
211
202
184
177
186
199
201
189
178
189
214
220
212
208
210
219
184
184
184
183
181
178
181
188
178
153
140
162
185
188
181
182
183
175
173
182
197
195
189
188
193
197
194
192
196
204
193
179
180
193
203
197
189
186
186
189
191
194
198
201
210
218
218
215
211
208
181
186
188
186
180
178
182
187
179
158
155
177
191
185
175
178
183
182
179
181
191
193
195
196
201
199
183
174
184
198
198
187
183
190
194
195
199
198
190
181
182
200
210
209
199
199
210
211
205
198
176
186
190
188
182
180
183
188
185
175
176
189
193
183
176
183
194
190
184
179
184
191
199
202
204
197
182
173
177
190
196
198
196
193
193
198
209
211
195
180
179
199
212
204
184
177
187
197
194
192
170
177
184
183
183
182
185
189
190
190
191
190
187
183
188
198
200
191
186
181
179
184
197
205
203
190
184
185
182
182
186
200
204
199
196
200
212
213
201
190
187
193
205
199
176
167
177
186
190
194
165
166
169
175
182
186
187
188
191
195
194
185
178
183
199
208
201
189
187
187
179
178
189
203
199
183
181
191
193
182
180
193
207
202
198
200
205
206
198
197
196
195
199
196
180
170
177
186
189
192
168
162
161
169
184
192
191
188
188
190
189
178
173
186
203
208
197
185
187
191
183
175
181
198
193
178
177
192
199
191
182
189
199
199
196
196
199
197
194
199
201
197
198
197
186
180
187
193
194
193
174
164
162
168
182
192
192
188
184
183
181
178
177
181
196
200
195
185
184
187
182
176
181
191
191
180
174
184
198
201
190
185
188
192
192
194
197
195
188
191
195
196
195
195
189
186
192
197
196
193
178
176
169
169
177
188
190
186
180
177
178
178
177
177
188
196
194
185
179
180
180
180
183
189
189
182
177
182
193
199
192
179
176
183
189
195
199
194
183
185
191
192
191
189
190
192
194
196
197
194
181
182
174
167
173
185
187
183
178
176
177
178
177
174
185
195
194
183
176
174
178
184
188
191
189
185
183
183
186
197
194
176
167
172
185
195
200
192
182
183
191
193
188
183
186
191
193
197
198
195
183
189
178
168
172
184
186
180
177
180
183
182
177
173
185
196
193
185
180
179
181
185
190
192
189
185
183
183
186
197
196
183
168
167
178
189
197
193
183
185
198
202
194
181
181
186
193
194
195
190
185
192
180
172
176
187
189
181
181
187
191
190
182
181
192
198
195
190
189
187
186
187
190
191
188
183
181
185
190
200
200
193
176
169
174
185
197
198
192
191
203
207
204
187
179
182
186
188
187
184
186
187
177
173
178
189
192
188
185
188
194
195
194
194
196
199
199
197
195
194
192
189
186
187
185
180
180
185
193
199
199
191
184
178
180
186
193
200
198
193
193
203
204
194
184
183
183
179
176
179
183
180
175
175
179
185
188
184
180
179
188
195
199
199
198
198
201
198
194
195
197
190
179
176
178
178
179
185
192
192
187
183
183
185
188
187
187
190
193
187
183
189
197
197
195
190
183
175
172
179
181
179
178
180
181
179
177
172
170
174
182
191
197
196
193
194
197
194
186
192
203
190
173
167
176
181
182
184
187
185
169
169
174
188
193
188
176
177
182
178
174
182
192
195
198
197
191
180
178
183
183
183
186
189
189
180
168
161
165
175
184
188
188
186
184
185
188
185
181
190
203
195
174
168
181
187
184
185
188
181
161
159
171
186
192
185
174
172
175
177
178
184
193
195
197
197
196
191
189
189
189
190
193
196
193
181
169
166
174
183
188
188
184
177
175
178
180
178
179
192
206
200
182
181
191
193
187
189
191
183
166
163
175
186
188
187
182
181
181
183
186
191
196
197
193
191
192
195
196
194
185
189
195
195
190
183
179
181
187
190
189
187
183
178
173
175
177
177
180
196
207
204
194
193
194
194
192
193
194
184
173
177
187
186
186
191
196
195
191
192
195
197
198
198
190
182
186
195
199
194
178
182
190
193
185
177
180
190
193
188
182
183
187
183
178
174
177
179
185
197
202
200
196
193
190
188
189
193
190
180
175
185
195
190
182
193
209
204
190
191
201
201
199
195
187
182
185
191
192
191
172
174
179
182
179
171
174
189
191
183
175
180
190
191
181
174
180
184
191
195
195
191
186
182
181
180
183
186
183
174
173
183
196
192
181
187
203
200
187
188
201
202
193
184
183
190
190
187
185
188
175
172
173
175
173
169
170
181
189
182
177
180
189
192
181
177
183
190
193
191
186
178
173
174
177
177
178
179
179
176
175
181
193
193
180
178
191
194
185
186
198
197
183
175
183
197
195
181
179
191
187
174
169
174
178
177
177
189
197
192
182
181
184
184
182
182
191
193
191
187
180
171
167
176
186
184
181
181
188
187
178
181
193
197
183
173
183
189
189
189
192
191
177
173
185
197
192
179
179
195
197
184
172
180
187
190
194
202
204
199
189
184
182
180
183
190
194
192
186
183
178
174
174
186
199
196
188
190
199
196
183
187
198
204
191
178
180
189
193
193
188
184
181
182
188
191
186
181
187
201
196
193
189
192
195
197
199
202
201
196
190
188
183
182
186
195
196
189
184
183
182
180
183
194
205
204
201
202
201
194
184
192
206
208
194
180
181
188
190
186
180
179
185
190
189
186
186
191
196
199
187
195
199
197
195
192
190
190
189
190
190
191
190
189
193
195
190
185
185
186
185
183
185
192
196
200
204
206
198
186
182
192
205
206
192
182
184
189
188
175
167
173
190
194
189
182
185
199
200
198
180
193
196
188
184
179
174
173
178
185
187
189
190
193
194
191
187
184
187
189
185
182
183
185
183
186
199
200
189
179
180
187
196
197
190
185
189
192
187
170
161
174
192
199
193
187
187
194
195
193
183
182
181
177
177
175
165
164
177
188
186
185
186
191
194
191
185
183
187
186
183
180
179
179
176
180
191
194
182
179
182
185
188
188
191
193
193
191
186
173
170
178
194
202
198
191
185
183
187
188
185
176
168
168
180
184
171
167
181
190
186
180
181
188
191
189
188
188
188
188
183
179
178
179
176
177
186
191
186
185
186
185
180
182
195
199
190
183
180
181
182
187
195
201
201
192
182
179
180
183
185
172
164
172
191
195
182
176
181
188
187
182
182
185
185
186
191
194
191
189
187
182
181
186
187
188
192
196
195
190
188
187
182
181
194
200
190
175
176
184
192
195
194
197
195
190
186
184
179
175
179
170
168
181
193
193
185
178
177
181
186
188
188
184
177
180
192
198
195
193
189
185
185
192
197
198
198
199
194
186
184
187
184
182
186
197
194
181
179
188
199
198
192
189
184
185
193
197
181
167
179
174
174
184
187
185
180
176
174
174
179
184
185
183
175
176
185
196
196
192
188
187
189
195
199
199
196
191
185
177
179
185
184
178
177
191
203
200
191
195
200
200
189
179
173
178
196
202
186
170
181
178
179
182
183
179
174
174
174
173
172
171
175
178
179
179
182
189
191
187
183
186
192
192
193
191
186
179
174
174
178
183
185
180
174
186
205
210
202
199
198
197
191
178
171
177
193
200
189
182
186
185
181
180
182
181
175
174
183
186
175
164
164
173
178
177
180
185
187
181
177
186
193
189
185
182
180
174
173
176
178
181
183
181
173
181
198
207
201
194
190
189
190
184
173
173
187
196
197
194
188
190
182
177
182
184
180
178
193
204
191
173
168
173
174
173
177
186
185
177
177
188
193
189
184
180
179
181
185
186
183
181
181
181
176
179
192
196
191
183
178
177
187
191
178
168
176
193
204
201
186
188
178
170
175
181
179
181
201
215
205
187
182
179
173
168
176
185
183
179
181
187
191
192
190
187
184
187
192
193
183
179
179
182
184
184
184
185
184
180
168
167
182
193
181
163
171
195
209
201
184
177
171
168
175
179
179
184
204
209
204
195
190
186
176
173
181
184
182
183
185
185
186
192
203
201
190
184
187
188
184
180
180
183
187
186
181
180
184
183
169
165
181
193
183
167
172
199
208
198
182
163
162
172
181
180
174
181
198
201
191
189
191
192
189
186
188
184
179
183
187
178
176
190
206
208
190
176
174
180
185
185
183
185
188
186
180
179
188
191
180
175
184
194
187
174
178
195
199
193
176
159
162
181
192
185
170
174
192
192
178
175
187
198
198
196
194
188
182
184
185
175
170
182
200
204
190
171
163
171
184
188
188
186
185
184
183
183
186
192
192
188
189
193
189
183
183
185
186
186
174
166
171
187
196
188
170
171
187
188
173
170
184
197
198
193
189
188
186
185
182
175
172
178
188
194
186
174
168
171
183
189
192
187
177
181
190
190
185
191
196
196
192
190
190
188
183
178
175
177
172
173
177
187
191
186
172
172
186
187
177
173
183
193
192
180
177
181
184
184
183
180
179
181
183
185
183
178
176
180
184
187
187
181
173
178
195
194
186
189
200
198
191
187
189
190
185
171
168
171
173
175
178
183
184
183
173
173
184
188
184
179
181
190
190
180
174
177
182
184
186
187
187
186
186
187
184
183
183
185
186
181
177
175
173
176
189
190
190
194
200
198
186
181
182
186
183
177
173
174
182
178
171
170
174
175
168
168
173
178
181
190
193
183
175
174
177
192
195
191
175
175
189
197
188
186
193
204
200
196
196
198
194
192
199
205
197
188
192
200
200
197
200
206
205
199
196
195
190
201
173
172
175
177
180
180
172
173
183
186
186
190
188
175
167
170
178
192
202
200
181
176
183
194
197
197
199
201
200
200
203
205
201
199
203
205
193
181
190
199
200
195
197
205
205
196
197
207
205
201
166
167
174
183
187
182
172
175
192
194
188
186
183
170
165
174
188
196
203
202
193
183
177
183
196
201
198
198
197
196
198
203
203
199
202
204
196
187
193
202
200
191
193
201
201
197
198
208
208
206
166
165
176
184
185
180
174
177
193
194
185
185
183
171
169
183
197
198
197
198
196
186
175
178
192
197
196
193
193
187
187
194
198
195
196
206
207
197
194
199
202
194
192
197
202
200
200
204
206
206
174
173
177
179
180
179
178
180
183
180
177
183
186
180
175
186
199
195
187
184
189
187
175
176
192
199
195
191
190
184
182
186
189
188
192
207
212
202
191
194
199
198
196
198
199
201
201
201
201
207
183
182
181
178
178
181
183
180
174
169
172
180
186
182
177
182
194
190
177
174
184
189
180
178
192
200
194
189
190
191
191
189
184
181
189
205
209
197
184
188
198
201
203
202
200
200
202
199
197
204
192
192
185
181
181
185
186
182
171
166
169
177
184
180
178
181
186
184
173
174
185
195
187
179
190
201
199
190
191
199
204
195
181
178
190
200
200
188
185
190
197
203
207
207
195
192
196
195
195
204
199
196
190
185
183
183
183
180
175
172
173
175
177
179
182
187
188
182
175
178
190
197
190
180
185
199
204
195
192
199
203
197
181
181
191
194
194
192
194
198
198
198
205
206
194
183
183
189
199
208
196
192
188
185
182
180
177
178
179
177
174
174
175
180
187
193
192
184
178
178
186
192
188
181
183
196
207
202
192
189
187
184
183
186
189
191
195
201
204
204
198
194
199
202
198
185
182
189
206
209
185
183
182
181
179
175
174
177
179
173
170
173
176
181
188
192
190
184
179
175
179
184
185
184
188
195
203
203
195
186
174
173
183
190
189
190
198
206
204
200
195
195
198
202
202
199
198
203
208
205
174
174
178
180
177
174
174
176
173
164
163
172
184
186
184
185
184
182
179
175
179
188
190
191
194
195
193
193
198
194
178
174
185
192
189
190
201
205
194
191
195
200
203
201
202
207
214
217
211
194
170
174
182
186
181
177
177
178
174
163
161
175
188
187
180
178
181
181
180
182
190
198
196
194
195
193
182
184
200
202
188
185
191
193
191
191
201
200
188
185
198
206
206
198
196
202
218
221
203
183
173
180
190
190
184
180
179
183
184
178
175
182
190
190
182
179
182
183
182
187
196
206
203
193
190
188
180
183
195
199
197
196
198
198
194
195
200
194
188
193
201
199
196
193
189
191
201
207
196
181
178
187
195
194
187
182
184
190
194
192
189
186
186
188
187
185
183
184
186
190
195
201
198
187
183
182
183
183
185
186
192
203
206
203
199
199
197
188
190
206
207
191
185
191
191
181
179
189
192
188
177
190
192
190
187
187
190
194
199
200
194
182
179
182
190
189
183
182
188
191
190
188
188
185
180
178
183
183
174
176
190
206
206
204
202
201
191
181
187
208
207
188
181
195
199
180
165
176
193
198
176
186
187
184
184
190
194
196
197
193
188
175
169
175
186
189
180
176
183
189
185
181
181
185
182
178
179
176
168
176
194
204
203
201
200
199
190
178
184
199
201
190
190
201
201
184
169
175
192
194
179
184
184
179
176
187
194
194
192
185
174
171
169
172
183
188
179
173
175
181
183
182
182
187
187
184
182
175
173
189
203
200
194
193
195
196
191
182
182
188
191
192
196
204
200
188
183
184
186
185
181
183
181
175
172
179
187
190
185
175
168
171
175
178
183
188
178
170
172
179
184
186
186
188
189
189
187
184
186
198
200
190
184
185
188
192
193
190
184
182
184
190
195
196
192
190
192
189
181
176
182
182
179
172
170
175
181
183
174
164
164
173
180
184
190
189
178
171
175
180
184
187
189
187
187
187
187
186
190
195
193
180
178
180
181
184
191
194
188
183
185
191
196
190
185
189
194
193
181
178
180
184
178
172
172
181
182
178
168
167
172
181
186
189
193
190
178
174
179
183
182
184
187
186
185
184
182
182
183
184
182
179
177
177
175
175
186
194
195
189
190
196
201
191
183
185
192
190
186
186
182
188
179
173
177
189
188
179
167
171
185
189
191
193
196
192
181
178
184
186
184
186
188
188
185
182
179
177
177
180
184
185
181
178
175
176
185
197
199
194
192
197
203
199
185
184
188
189
187
191
187
189
180
175
179
190
191
180
169
176
188
195
197
198
197
192
185
183
185
188
192
193
191
188
188
188
182
179
181
187
192
191
184
181
184
185
187
194
202
196
182
184
199
203
191
186
187
186
186
191
189
188
183
178
178
182
182
176
173
177
187
194
198
199
195
192
190
186
185
189
201
203
190
185
187
191
188
186
190
196
197
193
186
186
193
191
185
187
195
192
172
166
186
201
196
189
190
188
183
187
190
188
186
184
181
175
169
166
170
175
183
190
196
196
191
189
189
187
185
189
203
202
185
174
182
189
188
187
193
198
195
190
187
188
194
190
176
175
185
185
169
158
178
197
195
189
192
191
185
185
187
191
193
194
187
169
155
158
170
179
185
188
189
187
185
185
186
184
183
189
196
188
171
166
177
186
182
182
187
189
188
187
187
188
188
181
169
169
178
183
172
166
181
194
190
182
188
193
191
188
187
193
196
198
192
173
158
158
174
185
189
188
184
178
178
181
182
180
184
187
183
174
162
164
178
179
178
177
180
180
181
187
189
186
182
178
176
173
178
184
183
179
184
190
188
179
184
195
196
190
186
190
194
198
197
185
170
168
175
185
189
187
179
174
176
179
177
177
182
185
179
171
170
174
179
180
181
182
181
176
179
190
193
186
177
181
188
185
183
187
189
184
183
188
190
185
189
195
196
188
181
184
187
197
197
193
182
174
174
177
180
182
182
179
180
180
177
176
184
186
183
180
185
188
185
181
185
193
190
179
180
193
195
184
173
185
199
194
186
189
193
185
177
182
194
197
196
194
191
188
178
176
178
192
197
196
182
175
173
173
174
177
184
187
186
181
179
179
182
184
185
189
196
197
186
176
185
197
196
184
181
193
194
182
169
179
197
197
185
188
191
188
176
182
195
204
198
187
186
192
179
174
174
187
192
189
176
173
177
178
175
176
186
189
187
183
184
182
180
179
184
191
197
197
186
178
182
190
193
189
187
192
193
179
163
167
188
195
188
187
191
191
183
181
191
195
185
175
185
206
186
176
170
178
186
183
178
183
192
190
177
174
180
186
186
184
186
186
181
176
178
186
189
189
188
185
184
186
190
191
192
193
191
183
169
170
183
192
191
192
194
195
191
186
188
184
174
168
188
217
190
182
173
176
181
186
192
200
204
197
179
172
177
183
185
185
187
190
188
183
181
181
182
186
193
194
190
188
192
194
195
195
193
190
185
182
186
190
194
198
199
198
195
191
189
181
179
181
194
215
186
188
184
180
183
191
205
208
207
190
177
173
180
186
188
183
184
193
198
196
185
181
182
187
194
199
198
195
193
191
192
194
196
198
201
195
186
187
193
199
200
197
194
190
186
187
199
200
200
200
178
194
195
187
185
189
200
199
193
184
177
179
187
192
193
187
185
189
200
199
187
183
186
191
193
195
198
196
188
185
187
190
195
201
206
198
185
185
189
190
192
195
197
190
184
192
212
212
195
190
176
189
197
192
185
182
182
182
181
180
180
186
192
196
196
192
188
188
190
189
186
183
186
188
186
186
192
191
182
181
184
182
185
196
202
197
185
185
183
178
178
196
202
191
183
191
208
204
188
184
183
182
185
187
184
176
170
171
177
184
186
185
188
192
196
198
194
186
184
183
183
182
183
182
179
180
184
181
178
184
186
179
175
187
199
194
188
187
186
171
172
195
206
199
186
187
192
186
182
187
191
175
169
178
188
184
170
169
183
188
185
180
180
185
191
195
195
189
182
180
183
183
180
175
175
179
181
181
181
190
191
181
174
181
195
192
184
189
191
179
177
191
206
201
190
185
184
182
181
184
192
168
156
172
193
194
180
176
182
185
181
175
175
181
182
184
189
192
190
188
187
184
179
176
178
182
186
186
187
192
192
189
186
189
190
184
179
187
200
196
183
184
197
199
192
183
186
188
187
182
185
169
159
172
191
192
185
179
176
175
174
176
180
181
175
174
183
193
195
195
194
190
183
181
184
187
187
187
186
186
189
195
198
195
187
176
176
195
215
213
188
173
184
192
186
182
191
200
190
176
183
175
170
175
183
182
179
177
173
169
170
177
183
183
176
174
179
187
192
196
197
194
188
186
187
186
182
178
178
179
184
198
201
195
181
175
184
206
222
219
190
170
178
187
178
176
191
203
190
179
190
186
179
179
180
175
172
171
173
171
169
174
180
184
185
185
184
183
187
190
193
195
191
186
186
181
175
169
174
181
185
191
193
188
180
181
191
210
220
208
185
172
181
187
174
175
190
197
189
187
199
196
184
179
179
178
171
173
181
182
172
170
176
185
192
193
188
183
183
183
186
190
190
183
179
176
171
169
176
188
192
190
180
176
177
185
196
206
208
195
179
176
189
188
173
169
180
189
192
196
196
196
184
180
184
187
176
174
188
191
178
172
177
183
188
190
187
186
183
181
178
181
183
179
175
174
174
178
186
197
199
189
174
170
176
186
194
198
195
183
175
179
192
190
173
162
173
189
197
202
186
185
182
180
184
186
181
177
187
192
187
183
182
182
181
181
181
182
180
177
175
176
176
177
179
181
182
185
190
197
199
188
175
171
175
182
186
189
188
184
175
178
191
190
173
162
172
195
203
205
178
176
176
178
182
184
182
180
183
186
188
189
189
184
178
177
179
178
175
177
177
172
169
174
185
189
188
185
185
190
195
190
181
177
177
179
182
188
188
185
175
178
190
187
173
164
178
203
209
205
176
170
172
177
182
185
185
184
182
179
181
187
191
189
185
184
184
179
174
179
183
176
165
171
189
199
192
179
174
180
188
187
184
183
183
182
183
188
188
181
175
182
192
188
175
169
180
201
205
204
178
173
174
181
188
192
190
189
184
176
173
177
190
197
195
193
190
183
179
184
186
179
168
172
192
203
191
171
163
175
187
188
187
188
190
190
188
184
180
177
180
188
193
189
179
174
181
190
192
193
177
179
181
184
191
198
193
190
191
182
172
172
187
202
198
192
188
185
184
186
189
187
176
177
191
200
188
169
163
175
184
185
189
194
198
197
195
184
179
183
189
192
191
188
185
181
179
178
179
183
172
180
185
187
192
193
191
191
194
188
177
176
191
203
197
184
181
181
181
187
193
194
183
183
193
195
182
168
172
184
184
182
187
199
201
198
195
192
190
198
199
193
186
187
190
188
179
171
170
176
168
177
184
187
188
188
187
190
195
195
185
182
191
195
193
184
179
176
176
186
200
198
186
183
191
191
179
172
183
192
182
172
179
195
196
192
193
198
204
208
203
189
180
184
193
193
182
173
172
177
183
178
169
161
164
172
175
175
177
178
180
182
181
179
181
180
175
172
171
169
168
175
192
198
186
175
178
192
194
189
189
191
189
188
192
195
190
188
196
203
203
204
206
204
192
187
190
189
187
215
185
175
170
169
179
183
178
172
178
182
183
184
181
174
175
179
169
161
165
177
179
182
189
192
188
172
171
189
205
204
198
196
191
188
196
196
181
177
192
204
202
198
201
201
190
187
196
205
202
214
184
173
172
179
189
189
178
173
183
184
184
185
183
170
171
178
177
164
166
184
198
189
181
185
192
182
172
183
206
209
204
200
195
192
198
195
179
176
194
207
202
189
192
199
200
197
203
205
203
209
181
176
177
185
190
185
176
178
188
186
182
187
188
174
170
184
190
179
174
187
200
189
174
177
195
194
177
179
195
200
199
203
199
195
195
195
184
180
195
208
201
183
184
197
203
205
205
202
196
204
177
177
180
184
184
181
179
185
189
180
175
184
192
183
173
184
197
192
179
186
198
190
170
173
194
199
184
177
185
190
192
200
202
199
198
196
192
188
198
207
197
182
184
196
203
207
207
199
189
201
177
180
183
182
180
182
185
189
186
173
167
179
193
190
177
181
196
194
179
185
199
194
173
172
190
199
188
178
184
191
193
197
200
200
200
197
195
197
201
204
193
183
189
200
200
202
206
200
189
198
180
183
184
181
180
184
186
187
184
172
167
176
188
190
180
181
191
189
178
185
203
204
181
172
185
196
190
181
187
197
197
191
189
193
197
195
197
207
210
207
191
188
201
204
191
190
200
199
191
194
186
183
182
180
179
181
181
181
183
180
176
178
185
188
186
186
191
191
185
187
197
201
189
178
184
193
192
188
190
199
199
184
179
182
187
190
198
218
224
210
194
194
208
207
186
178
189
195
194
191
185
182
180
179
177
176
173
175
185
189
188
186
187
188
188
190
196
199
196
184
182
188
190
186
185
193
200
198
191
190
188
180
175
174
176
181
201
225
228
208
192
196
211
206
188
176
181
193
196
191
179
177
176
176
177
175
172
172
181
193
192
188
186
188
190
189
194
206
204
182
165
175
190
192
188
193
202
205
196
185
180
179
180
181
173
176
199
220
218
200
194
198
207
206
193
186
183
195
195
189
173
172
172
175
177
177
175
175
180
183
183
182
184
188
188
185
185
199
201
181
164
175
191
194
191
191
197
205
201
190
176
180
191
191
177
177
194
206
200
196
199
203
204
201
200
196
197
198
196
184
176
172
173
178
181
180
178
177
178
179
174
173
181
191
189
179
176
185
195
187
181
190
196
194
189
188
191
203
210
199
184
182
194
195
184
178
190
195
191
195
204
203
196
195
201
206
204
202
193
179
184
179
180
186
186
182
178
179
182
183
177
175
182
191
188
177
173
179
190
193
196
203
199
187
182
183
186
199
211
208
192
187
190
192
185
181
187
189
191
202
208
195
184
189
206
208
204
201
196
181
187
183
186
189
186
184
182
184
188
190
189
185
184
188
186
176
172
179
191
197
201
200
193
177
175
181
186
193
198
202
201
192
186
186
185
183
183
184
196
210
206
186
174
191
212
210
195
196
200
191
179
182
186
186
184
186
189
191
192
193
196
192
183
181
182
177
175
179
189
194
194
191
182
175
177
186
189
181
180
194
207
198
184
184
185
185
180
179
194
209
204
184
177
193
212
204
186
188
199
198
174
180
185
182
178
184
195
198
193
189
192
194
184
175
175
177
176
177
183
189
190
184
178
179
187
197
194
172
163
189
214
206
188
186
194
190
177
174
185
199
197
188
186
195
204
198
183
184
194
195
177
184
188
182
171
175
192
199
191
180
184
193
191
178
176
180
177
174
177
183
186
186
181
184
198
208
201
177
169
192
211
205
193
194
196
191
178
175
181
186
189
191
194
193
191
189
186
184
183
186
184
184
188
181
168
165
183
195
189
177
177
192
196
187
183
182
178
174
178
184
188
189
185
185
200
209
205
191
188
196
198
197
199
200
196
181
176
181
185
181
181
190
195
190
183
187
192
185
171
176
183
180
182
178
167
162
176
189
189
177
176
190
199
195
188
181
176
178
189
191
189
187
180
179
188
198
198
196
196
193
180
183
201
208
192
172
173
188
189
180
174
182
192
187
183
188
194
184
168
176
176
175
176
175
171
169
179
185
184
180
180
192
197
195
190
179
176
184
197
195
183
176
173
173
181
187
189
189
188
177
165
175
198
206
187
168
170
189
193
182
171
175
186
188
188
193
194
185
174
184
174
175
175
175
174
178
185
183
180
179
184
188
190
190
186
180
179
187
193
189
177
175
173
175
181
185
185
182
177
171
167
175
192
198
187
175
174
187
191
186
172
172
184
191
195
195
193
188
186
191
178
180
180
177
176
179
181
180
177
182
186
183
181
182
183
180
181
183
184
180
178
180
182
183
186
192
191
184
178
177
180
184
183
186
192
190
184
185
189
187
176
171
181
195
197
197
197
192
192
193
184
186
185
180
178
175
174
174
178
183
181
176
175
179
183
183
181
180
179
179
184
192
193
187
188
195
198
194
188
189
193
192
183
183
195
201
191
181
189
192
182
169
177
192
195
194
195
196
194
193
184
185
186
186
181
174
166
168
180
185
178
175
177
183
187
185
180
177
181
184
188
193
193
184
182
189
193
195
194
196
198
199
189
184
192
197
188
179
185
197
188
171
176
191
190
187
190
193
194
196
181
184
186
190
190
176
161
166
181
186
179
179
186
188
188
186
182
181
183
186
181
178
176
173
170
177
182
186
185
188
193
198
194
188
187
187
182
178
183
196
194
178
179
188
185
182
185
190
196
200
183
184
184
188
188
180
169
172
178
180
178
185
189
184
183
185
185
187
186
181
164
159
160
164
166
168
172
175
176
178
185
193
196
190
183
180
180
176
180
192
193
180
180
187
188
186
186
190
196
198
186
188
181
180
184
186
182
179
175
171
173
186
187
177
176
184
189
190
188
175
155
152
159
163
165
168
173
177
176
178
183
189
192
191
188
184
183
180
180
184
183
179
179
188
196
196
194
194
195
193
192
190
178
175
181
193
193
181
168
160
167
181
182
176
175
180
185
186
184
174
161
162
174
174
172
172
181
189
189
188
188
189
190
193
190
188
188
187
183
178
173
171
176
191
202
206
202
197
193
189
190
186
175
175
184
197
195
179
162
159
166
179
183
182
180
178
177
177
177
175
175
181
190
187
175
174
185
196
202
200
195
192
192
192
186
183
190
194
189
175
164
167
182
196
203
199
196
191
189
191
186
180
177
180
190
194
186
170
163
164
172
181
186
187
184
179
173
171
172
175
185
196
198
186
176
178
187
199
204
203
199
195
193
188
173
171
187
203
200
180
164
172
194
202
193
179
175
180
193
202
184
177
177
184
188
185
173
165
167
173
177
181
186
189
187
179
173
172
175
180
192
199
193
177
175
183
191
195
196
198
198
195
191
182
169
169
187
204
203
188
175
180
199
201
182
162
161
172
193
211
183
178
176
178
180
178
173
172
175
177
178
179
183
187
186
179
175
179
186
193
198
199
183
171
174
190
193
190
189
192
197
195
185
178
181
185
190
195
200
200
195
192
195
193
182
167
167
176
193
208
177
181
179
175
175
178
181
184
184
179
176
178
184
187
184
179
178
184
197
202
201
196
182
171
173
187
191
190
187
188
193
191
177
177
193
202
191
186
193
211
210
196
188
185
183
182
183
186
192
198
173
183
185
182
177
180
187
193
191
182
176
182
192
192
188
185
185
187
193
197
196
192
187
177
175
179
184
186
185
187
189
185
175
181
202
205
187
175
187
208
212
199
185
180
186
194
194
190
186
191
172
180
192
195
188
182
185
197
197
184
181
191
198
196
194
195
193
187
182
183
185
185
184
180
173
171
177
181
184
190
187
180
174
181
198
199
183
176
181
195
199
200
190
182
184
194
194
185
181
188
181
180
192
206
201
186
184
196
198
188
186
191
195
193
193
199
200
187
173
173
180
182
177
173
172
171
175
177
187
194
193
183
174
177
187
187
184
185
185
181
185
199
202
189
180
185
188
180
179
189
193
185
190
205
205
194
190
192
194
192
186
181
183
185
188
193
193
188
179
175
176
179
174
166
168
173
176
180
191
201
199
189
176
171
175
176
181
190
193
181
179
194
206
197
176
176
186
187
187
197
200
190
187
192
198
197
193
190
188
185
178
168
171
183
184
180
180
188
191
185
182
180
175
166
168
175
180
186
194
200
199
193
184
177
170
165
174
192
201
198
185
188
199
197
178
170
186
199
200
199
191
191
185
180
181
186
187
183
182
179
172
163
169
184
184
170
169
183
193
192
187
186
183
176
173
173
177
184
191
193
192
194
193
186
173
166
172
193
211
211
190
182
193
194
179
170
188
204
206
201
182
189
187
175
166
166
172
180
183
180
173
171
178
187
186
174
172
179
185
188
191
192
192
185
181
170
170
177
188
185
184
188
198
197
186
175
175
191
208
207
187
178
188
190
178
173
188
204
207
199
179
185
189
180
163
156
165
178
187
183
179
181
187
193
191
188
183
178
179
184
191
195
195
190
185
173
167
173
185
187
180
183
193
199
195
186
182
191
195
188
174
179
190
189
176
175
190
200
202
197
181
183
187
183
175
167
170
184
191
183
177
185
193
196
199
202
193
182
180
182
187
189
191
191
188
176
169
178
190
191
183
181
188
194
196
192
190
189
184
175
170
183
193
187
175
181
191
194
194
195
179
180
185
189
188
187
185
187
187
178
173
181
191
194
200
203
197
184
182
183
184
184
186
189
187
177
176
183
193
192
186
185
187
190
191
190
187
185
180
172
177
192
195
185
177
183
188
187
184
192
176
178
188
192
194
195
194
190
179
169
168
180
185
189
194
197
189
180
181
182
181
178
180
184
182
179
182
187
188
186
185
188
188
186
182
182
185
186
184
182
189
197
193
181
180
187
187
179
181
196
175
181
190
189
187
189
197
193
175
166
171
176
180
183
193
193
180
171
175
184
182
175
174
177
176
177
183
185
184
179
181
186
186
182
177
179
187
192
190
189
193
200
193
181
181
188
188
180
183
199
178
188
192
184
175
181
199
199
179
169
172
175
177
183
193
193
180
171
174
184
185
178
174
174
173
176
182
186
180
178
179
183
183
180
179
182
189
197
191
179
183
198
196
182
180
188
187
187
188
198
184
191
191
180
172
182
201
205
190
175
173
174
178
188
195
192
184
178
180
188
190
188
182
178
177
182
185
185
180
180
179
178
180
184
188
188
190
193
185
173
173
188
195
186
182
185
189
190
191
193
185
191
190
183
181
187
201
204
195
183
174
174
183
191
194
189
186
185
187
190
191
193
191
187
188
188
186
182
180
181
180
177
180
192
196
192
187
190
185
176
173
179
189
189
186
186
187
190
190
187
182
187
190
189
190
192
195
198
197
187
176
177
186
190
187
182
180
182
184
188
191
193
191
192
195
194
185
177
181
184
182
179
184
196
198
190
186
189
193
190
177
174
180
189
191
188
184
184
184
183
179
188
194
189
188
189
191
194
195
191
187
186
186
181
178
178
178
174
173
183
190
188
183
184
192
192
180
178
185
192
182
176
183
194
192
182
183
199
204
201
183
174
180
191
193
188
182
176
177
182
178
178
170
163
165
176
182
181
176
169
170
175
180
182
187
192
186
170
165
166
173
181
185
189
192
189
185
189
194
192
186
180
181
185
189
188
189
196
203
206
206
204
202
192
183
188
205
209
207
218
186
182
171
169
179
187
186
178
171
165
167
179
181
180
185
190
179
155
149
165
185
191
189
189
191
184
176
184
205
208
195
185
183
187
193
188
180
189
203
212
206
201
200
197
192
194
206
211
207
208
192
185
173
176
188
195
187
175
168
165
168
183
186
184
185
188
177
153
148
172
196
194
186
188
195
186
172
178
203
214
206
196
187
188
196
192
177
179
198
212
206
198
195
199
203
206
207
205
201
200
190
186
183
185
192
191
182
174
173
172
173
186
192
188
186
186
184
169
166
183
197
189
179
188
199
193
175
174
190
204
208
204
195
190
195
194
178
177
194
207
203
194
193
199
211
212
208
200
191
197
182
183
186
191
190
184
179
182
185
179
175
183
195
193
184
184
189
187
184
193
195
181
169
182
198
197
180
173
182
191
199
204
203
199
197
191
182
183
196
202
196
187
191
200
205
208
207
197
189
198
174
176
183
188
187
184
184
189
194
181
171
178
194
193
180
182
195
196
193
196
197
183
168
174
192
197
184
179
182
187
191
201
207
209
202
192
186
190
199
198
184
182
188
194
194
196
204
198
190
198
172
173
178
183
184
184
185
190
192
179
169
177
191
193
180
182
194
195
190
193
203
189
173
174
185
190
187
183
190
192
191
194
205
207
200
192
188
199
204
194
180
177
190
194
188
190
202
200
193
198
173
172
173
177
180
181
181
183
185
182
176
181
191
191
182
184
193
193
188
191
198
195
184
182
185
188
190
191
197
201
198
195
194
195
194
189
190
203
208
195
179
182
193
195
191
193
201
199
198
199
178
175
174
173
176
178
174
174
178
184
185
188
190
188
183
184
190
196
196
193
191
189
188
189
188
189
197
200
202
204
204
197
189
186
186
186
190
202
207
198
187
192
198
201
203
202
199
197
199
202
179
180
174
172
175
176
173
170
176
185
186
186
185
185
182
180
184
198
205
199
184
182
189
191
188
190
204
209
203
199
199
200
193
186
185
187
190
196
202
199
195
195
201
208
212
206
191
189
201
202
185
186
176
174
178
182
180
178
180
183
181
178
179
183
182
177
175
189
203
199
182
181
192
191
186
188
202
209
198
188
194
198
196
192
188
189
191
194
197
198
202
202
204
207
211
202
187
188
198
200
191
189
178
178
184
188
187
185
184
183
175
169
173
181
184
178
171
179
192
193
186
191
196
192
185
185
198
203
197
186
184
191
194
191
187
190
194
193
192
195
201
206
204
203
205
198
185
187
197
199
192
187
181
181
186
190
191
190
188
185
181
175
174
181
186
180
172
175
183
188
191
197
200
192
182
181
192
198
199
194
188
185
185
183
180
187
200
201
191
189
198
206
201
199
201
199
195
193
200
201
186
179
176
180
182
187
191
189
186
188
194
188
181
181
183
182
177
177
181
187
193
197
197
191
182
179
184
192
200
204
194
183
177
177
177
183
200
204
197
185
190
199
197
195
203
205
201
200
202
199
173
169
170
172
174
183
195
192
178
181
198
203
185
179
181
183
182
180
183
189
193
192
191
190
185
185
186
187
196
211
208
183
173
173
178
183
194
202
198
185
183
192
192
190
200
208
203
200
200
194
168
169
173
173
169
179
198
193
174
174
195
207
194
180
178
183
185
181
182
187
193
193
189
190
194
195
190
183
191
211
208
187
177
184
188
186
189
195
194
187
184
190
190
189
194
201
201
197
194
189
172
174
184
181
169
174
191
194
179
172
188
203
197
183
181
186
187
180
178
184
193
194
189
189
202
205
194
184
192
206
204
191
190
194
193
187
186
191
191
187
186
191
193
189
186
191
196
193
188
187
177
179
187
185
170
168
182
194
188
182
188
198
196
186
185
188
189
185
181
185
194
195
185
184
197
204
194
193
199
201
193
190
200
204
196
184
186
191
189
184
182
192
197
189
179
185
195
192
184
189
175
174
180
182
172
167
178
193
196
195
194
194
194
191
186
184
188
193
195
194
193
189
177
172
185
193
190
196
207
200
183
185
205
214
199
184
186
193
187
178
175
188
192
187
182
186
192
189
184
191
169
169
173
177
177
176
184
194
200
201
198
193
191
188
184
179
188
203
205
198
187
178
170
166
178
184
187
193
204
194
173
178
201
212
200
186
186
191
180
171
171
179
186
187
188
191
191
188
185
187
166
170
173
176
178
183
189
193
194
197
196
189
185
183
179
178
190
204
206
192
175
170
167
168
179
183
186
191
194
187
173
175
190
202
198
188
186
181
175
169
172
178
182
186
190
191
189
189
186
181
171
176
178
178
178
183
188
187
187
189
193
185
176
176
177
179
187
194
194
181
169
172
176
179
180
184
192
195
192
185
181
178
181
187
192
193
187
175
171
175
181
183
182
182
184
186
186
189
186
176
177
181
183
180
179
181
182
182
184
189
189
180
173
175
180
181
181
182
182
177
174
180
192
190
180
182
196
200
192
190
189
187
179
180
191
197
189
175
175
185
192
189
185
179
179
181
183
186
186
180
181
177
175
176
180
181
181
183
190
190
185
179
178
182
187
185
172
172
178
182
184
190
199
192
179
176
191
198
196
192
191
188
181
180
189
193
190
181
184
196
200
193
184
179
178
180
182
184
188
192
178
169
166
170
181
186
184
187
192
190
182
182
187
189
190
185
172
168
179
185
188
192
195
191
176
171
180
191
189
185
185
187
187
186
186
187
188
187
190
198
201
192
183
182
182
184
186
183
191
204
181
174
166
167
177
183
189
194
194
182
178
185
190
188
184
182
180
178
180
181
181
183
185
185
174
172
177
183
182
178
176
180
188
188
185
182
184
187
191
193
195
188
183
184
188
194
191
187
193
207
188
185
173
165
169
181
199
205
195
178
172
184
188
177
175
179
186
188
185
177
172
175
178
176
173
174
179
183
181
178
175
177
186
191
188
185
183
183
183
183
183
183
186
189
195
198
195
192
195
202
196
197
183
161
159
180
203
208
194
174
172
179
181
172
169
176
186
192
189
178
170
174
176
175
170
172
183
189
189
186
182
179
182
193
196
190
186
184
182
178
174
176
189
196
197
195
194
192
192
195
193
197
186
169
164
185
202
204
189
176
177
179
179
177
175
176
180
191
193
185
175
176
177
174
170
172
184
190
194
194
190
184
187
199
203
193
188
190
191
181
167
171
192
201
191
181
185
189
187
188
185
188
187
180
178
189
195
189
177
177
181
184
185
185
182
178
177
183
193
190
183
178
176
174
173
177
186
190
192
195
193
190
193
203
200
188
188
197
200
184
165
171
195
201
179
165
176
186
184
180
177
180
188
190
189
189
184
172
167
175
184
190
191
189
185
178
176
180
192
193
188
181
174
170
176
185
187
185
185
189
192
191
192
194
191
184
187
200
202
187
173
176
194
195
170
161
176
187
183
177
178
181
188
190
188
185
175
165
166
176
186
190
189
186
182
177
175
180
189
194
193
186
175
171
178
189
188
179
178
186
192
188
182
182
184
183
187
193
196
192
184
184
188
188
174
170
182
188
186
181
178
183
185
185
184
180
175
173
177
181
185
188
186
181
177
177
179
178
182
188
191
189
183
180
182
183
181
178
180
186
190
185
171
170
179
186
186
187
192
200
197
186
182
183
183
180
180
183
188
190
174
182
183
184
184
180
177
182
188
187
187
190
189
179
175
183
185
177
173
177
189
190
190
190
187
176
174
179
185
189
188
183
171
170
180
186
182
181
189
202
203
186
178
182
192
189
172
173
188
198
172
180
187
195
191
182
178
189
194
191
189
194
193
177
174
188
193
182
167
176
184
185
186
192
190
177
171
181
193
193
188
184
178
176
179
182
181
184
188
198
196
187
179
183
195
190
172
168
184
198
178
180
195
208
203
186
183
187
191
192
192
197
193
178
174
189
196
186
172
176
184
181
178
186
191
181
176
184
197
196
192
192
188
176
174
179
184
186
185
185
185
186
188
190
192
190
183
175
175
188
192
192
205
207
201
193
188
187
187
188
192
189
184
178
178
183
188
186
184
185
185
179
172
178
188
189
187
190
198
196
195
197
187
169
163
175
185
187
182
180
181
190
199
194
187
190
193
185
174
180
197
207
207
197
192
192
191
187
183
186
184
176
175
180
182
174
174
181
189
191
184
179
175
176
182
187
188
191
195
195
194
195
182
162
159
172
185
184
179
181
185
193
199
196
183
186
197
195
181
183
192
209
208
186
176
183
188
186
185
184
180
169
171
185
184
171
166
178
191
184
181
181
181
179
178
178
180
186
191
190
187
183
177
165
164
177
181
177
175
184
193
195
197
193
181
180
190
196
195
196
179
197
204
184
164
165
179
187
190
187
180
175
179
186
185
175
174
177
180
177
176
180
184
183
178
172
172
182
194
190
178
176
177
180
184
186
182
172
170
176
190
194
194
187
180
176
187
203
207
202
168
182
194
185
163
158
169
188
198
189
184
186
190
188
184
184
184
181
176
174
175
180
185
186
180
172
172
184
200
193
177
174
186
196
199
193
185
174
167
166
177
191
194
186
176
178
194
210
208
197
168
171
184
185
173
166
173
189
195
182
181
195
199
189
186
191
193
186
181
181
183
184
186
188
184
175
176
193
206
194
176
178
192
207
205
193
186
178
169
163
175
191
195
182
175
183
202
208
199
185
175
166
175
185
184
183
186
189
183
172
177
193
197
190
191
195
194
190
190
191
189
186
186
191
185
178
181
198
201
188
173
181
195
202
198
190
184
181
173
172
182
194
193
182
178
188
196
191
181
177
181
171
175
187
190
192
193
189
173
164
174
187
188
188
193
198
188
185
196
198
191
183
185
189
183
176
183
196
191
178
172
184
193
192
187
186
187
183
179
184
196
201
191
182
185
188
184
166
166
180
180
181
184
187
186
187
194
190
173
171
177
180
177
180
195
196
179
176
191
200
187
176
180
186
180
175
183
194
184
175
175
184
185
180
178
184
191
190
187
189
201
206
194
183
188
189
174
156
161
185
181
186
189
186
176
175
190
193
184
182
183
178
173
177
194
193
177
176
191
196
183
172
178
185
177
173
182
193
188
181
180
182
179
173
174
181
188
196
193
184
187
202
198
185
189
192
180
167
171
192
174
182
187
184
171
169
184
197
194
188
183
177
175
181
192
188
178
179
192
191
180
175
184
189
180
175
183
193
191
187
183
180
176
172
171
171
178
196
198
179
174
189
195
191
192
193
190
185
187
189
172
174
178
183
175
170
179
193
196
184
176
174
178
188
188
182
180
187
197
193
180
180
192
196
188
183
185
189
188
185
182
180
178
175
169
161
165
188
197
177
163
177
190
193
194
194
193
191
191
187
172
169
176
184
182
177
177
183
185
178
172
173
179
182
181
179
177
185
193
193
184
186
192
197
196
193
190
185
180
180
180
182
186
184
172
160
162
182
190
180
166
174
186
193
193
190
185
186
186
185
177
174
179
185
182
178
177
179
178
176
176
177
175
172
174
177
176
174
182
185
186
185
185
190
196
199
195
187
179
174
178
185
188
186
176
166
169
178
181
176
172
178
189
191
187
181
179
174
175
181
170
177
180
179
175
174
179
185
185
173
171
178
184
182
179
185
193
192
190
189
189
188
178
178
190
200
194
187
189
190
183
172
179
191
191
186
190
197
199
197
193
190
190
188
187
189
206
223
228
217
173
175
175
175
180
185
190
188
184
172
172
180
187
182
181
187
190
185
183
187
196
190
179
179
196
209
201
188
186
190
187
182
184
193
193
189
189
196
203
199
188
184
187
192
195
196
204
217
217
201
175
173
172
173
182
195
195
185
177
172
174
183
186
184
184
187
184
179
182
191
198
191
185
186
202
208
203
188
181
191
199
195
187
188
197
196
191
191
199
202
194
184
186
196
200
200
203
208
205
188
175
173
174
178
184
191
187
178
175
175
176
180
181
182
184
186
184
184
189
197
193
186
184
190
198
204
201
192
181
190
203
201
189
187
196
197
188
185
194
203
201
195
194
197
200
199
198
201
198
191
173
172
177
185
187
183
179
178
179
179
176
176
176
178
181
184
187
193
198
196
188
180
179
185
188
193
201
195
185
187
197
198
189
187
194
193
183
182
192
197
200
206
207
202
195
192
194
196
196
197
171
170
178
188
190
180
179
183
185
180
175
175
176
175
174
184
195
199
197
193
187
177
174
178
180
185
196
198
190
185
187
189
191
192
192
187
180
185
189
188
192
210
214
201
187
188
192
194
194
199
174
171
177
185
187
183
184
188
188
177
172
179
184
179
175
186
199
198
185
186
188
182
176
180
183
184
190
196
194
187
184
186
190
193
192
185
180
181
181
178
187
205
213
201
190
192
197
194
194
200
178
173
174
178
179
180
182
186
183
174
174
185
191
181
177
187
197
190
177
182
193
190
183
188
190
187
190
194
196
192
190
189
191
193
193
191
180
178
178
178
184
200
205
205
206
210
207
195
196
205
180
178
175
172
171
172
175
175
173
170
175
185
188
183
179
184
189
183
179
189
194
191
189
193
192
188
190
196
198
199
199
198
194
193
197
196
186
178
182
187
192
197
199
210
226
229
214
198
199
205
180
183
178
171
169
170
171
171
171
170
173
177
178
178
177
178
179
181
189
200
199
191
189
191
188
186
193
200
195
193
203
208
200
193
201
204
191
182
191
200
196
191
195
214
232
228
206
198
201
202
182
187
182
177
176
177
179
179
178
173
169
167
169
172
176
176
172
176
192
204
202
193
189
187
184
185
192
193
184
184
198
207
199
191
199
206
197
194
199
203
197
190
195
210
219
207
194
197
200
196
186
187
185
185
187
189
193
194
190
181
172
166
165
171
179
179
174
175
188
196
197
195
191
188
184
184
188
184
172
174
189
200
192
185
192
206
206
199
196
195
195
198
202
202
196
183
180
195
199
197
185
185
184
187
192
198
203
204
200
191
181
173
168
172
182
182
178
177
180
185
190
194
197
193
184
180
181
178
175
177
187
188
184
181
188
200
210
201
185
177
189
206
207
191
177
176
181
197
203
202
182
179
178
181
186
192
199
201
199
196
193
183
175
175
181
184
180
179
177
180
186
193
198
195
183
174
175
184
187
189
185
176
178
187
192
198
205
200
180
164
184
209
205
183
176
181
189
199
202
200
180
176
175
176
177
180
188
191
188
192
197
190
178
177
182
184
182
181
181
182
188
195
201
194
179
166
172
189
204
202
184
169
181
197
197
194
202
201
183
168
179
201
198
183
183
191
195
197
197
192
181
180
179
178
173
173
182
183
179
181
190
186
180
179
182
186
184
182
182
185
192
199
200
193
175
167
176
195
209
203
183
170
185
202
198
192
196
202
194
183
184
192
191
188
192
197
197
194
190
183
181
184
186
185
179
172
178
180
178
178
182
182
180
182
186
190
190
185
180
182
192
198
195
182
175
174
179
195
205
200
185
176
189
197
190
185
194
206
203
191
187
189
190
190
194
196
195
192
189
187
175
180
185
187
182
174
178
184
187
186
182
179
179
184
190
196
197
190
180
180
192
196
186
173
173
177
182
195
205
201
186
185
193
193
185
188
201
203
198
191
190
192
194
194
194
195
194
192
193
196
166
172
177
182
183
179
181
187
196
197
191
177
177
186
192
196
198
195
184
182
191
190
178
168
172
182
184
193
207
204
189
188
195
195
190
198
209
203
185
180
187
193
195
196
195
193
192
191
195
201
162
166
173
179
181
183
187
189
196
198
194
180
180
190
192
194
197
197
193
189
191
186
176
172
176
180
184
192
206
202
188
185
194
196
196
204
211
196
178
174
185
194
196
196
196
192
189
190
194
191
162
170
178
183
187
191
192
190
188
190
189
181
181
188
191
191
195
196
195
190
189
184
181
182
183
183
185
193
201
198
187
180
189
193
194
197
199
189
174
173
185
194
196
195
193
188
185
191
192
181
168
178
188
188
190
194
196
189
179
181
185
185
181
185
189
189
193
194
193
189
186
185
187
190
187
181
184
191
195
193
187
181
182
186
184
183
185
182
176
177
190
196
198
192
184
177
181
191
191
173
171
177
186
184
186
192
196
190
178
177
186
188
182
181
185
189
190
189
188
187
186
186
192
195
186
177
181
188
193
193
190
186
181
179
176
174
176
181
180
182
187
197
197
186
175
171
177
183
183
178
170
167
168
170
175
188
194
194
186
182
185
189
186
182
185
187
184
183
184
188
189
190
192
196
188
175
176
183
193
194
192
188
185
181
174
171
177
188
189
185
184
189
190
182
175
176
179
181
182
185
172
159
154
154
168
183
193
195
192
184
183
188
188
186
185
185
178
173
176
188
193
194
194
193
189
180
173
182
191
191
188
186
188
185
173
171
182
194
195
184
181
183
182
181
181
186
187
183
181
190
179
167
157
159
166
175
191
198
197
186
182
185
186
183
181
180
175
169
170
181
193
195
193
191
189
185
178
183
188
185
180
182
189
185
173
172
183
192
191
185
181
181
182
182
187
194
195
185
183
196
187
182
176
170
167
171
187
202
202
189
181
181
179
176
178
180
177
171
168
175
189
193
191
187
186
185
185
187
190
181
176
180
187
181
175
178
183
186
184
185
187
188
187
186
190
194
193
188
187
199
190
194
192
180
169
170
187
202
204
195
188
180
172
171
179
187
185
178
176
180
185
188
188
183
178
179
184
189
189
181
177
180
183
181
181
186
186
183
181
188
192
193
190
187
186
186
186
186
189
196
183
190
194
182
170
174
190
200
202
199
195
185
175
175
187
194
193
192
192
189
185
182
182
180
175
174
182
188
185
181
181
185
184
188
194
196
190
184
185
192
192
189
186
185
182
182
185
186
185
188
171
182
191
184
176
180
191
192
190
191
193
189
183
182
191
196
198
201
203
199
182
176
177
178
177
177
180
180
180
182
185
185
188
199
203
200
190
186
187
190
186
182
181
180
180
186
198
196
182
171
169
179
190
187
184
185
187
186
180
177
184
192
192
187
188
191
197
202
202
196
179
172
171
180
183
182
179
173
174
182
186
186
188
201
201
189
183
187
187
183
176
179
182
181
181
196
213
209
178
158
177
183
189
188
186
185
184
182
179
176
180
188
190
186
178
181
191
195
193
185
176
172
173
182
188
188
180
169
171
185
189
184
185
193
187
178
180
190
189
180
176
182
186
185
184
200
216
213
183
160
186
189
187
185
184
182
181
183
186
184
180
184
187
183
173
176
185
187
180
173
170
171
179
190
192
186
177
175
178
185
186
182
182
182
177
171
180
191
194
184
178
182
186
186
187
192
197
201
192
178
186
191
182
181
183
182
176
178
187
188
183
185
187
179
169
175
186
186
174
167
169
173
186
201
199
185
180
181
185
186
183
182
183
180
175
175
181
196
202
192
184
180
182
187
190
184
175
186
199
196
182
183
180
182
187
183
171
168
178
183
186
190
189
174
167
174
191
189
179
177
177
174
187
206
209
193
185
188
190
183
179
188
191
188
177
179
185
197
200
196
185
178
178
184
193
184
171
181
198
200
176
178
181
184
185
182
168
163
166
175
189
196
190
170
163
176
193
191
183
185
186
178
181
201
213
205
192
191
188
176
176
195
200
189
180
182
188
192
195
189
183
179
181
189
195
193
185
185
190
188
179
181
183
182
180
179
175
164
163
175
190
196
187
172
167
177
187
186
184
189
192
182
180
192
209
209
198
192
178
167
173
194
195
182
175
183
186
186
185
184
183
184
189
195
197
202
199
191
179
176
184
186
186
180
176
180
181
175
171
180
191
193
186
178
175
176
178
177
179
185
188
184
180
186
196
200
196
186
169
164
174
187
181
167
171
182
185
179
177
180
185
190
193
195
199
202
199
187
176
178
182
187
188
180
178
184
190
185
182
183
186
186
184
183
181
178
175
176
175
176
178
179
180
181
183
188
188
180
170
167
175
175
169
164
171
182
185
173
167
175
188
191
192
191
195
195
190
186
188
192
175
184
190
186
185
187
189
190
187
184
182
182
184
184
182
180
179
178
174
170
169
171
174
178
177
178
180
181
180
179
177
173
170
172
180
185
183
169
166
171
183
184
183
182
187
186
183
192
203
205
176
179
186
191
186
184
185
189
188
183
181
184
187
182
179
183
186
182
176
172
170
169
170
175
177
178
180
186
194
192
181
175
179
188
191
188
183
176
170
173
178
178
177
177
179
179
185
201
209
203
184
178
178
183
184
177
177
185
187
181
180
190
192
183
179
186
190
185
183
182
179
175
173
176
179
177
179
192
205
195
179
179
190
195
193
187
185
182
178
178
179
177
177
178
175
175
186
202
200
186
193
175
167
174
176
175
175
179
178
176
181
191
191
183
184
189
189
189
192
194
189
183
182
183
181
175
179
196
201
188
177
184
195
192
188
187
187
183
178
181
184
183
183
183
176
173
177
188
185
174
198
176
166
173
177
176
174
171
170
174
185
188
185
181
184
187
187
189
201
204
191
184
187
189
180
169
176
190
189
178
178
187
190
181
179
187
190
182
176
182
188
189
188
186
181
169
166
169
172
175
191
178
172
182
183
179
173
169
169
178
189
191
179
173
177
182
183
188
203
204
187
175
185
195
187
172
174
181
179
176
184
191
183
170
175
187
190
184
180
184
190
191
191
187
181
173
159
160
174
183
178
176
180
189
188
176
171
171
175
183
191
188
178
173
174
176
178
188
197
196
180
167
180
197
194
180
176
178
180
185
194
193
179
169
172
179
181
188
192
186
184
186
186
185
183
180
169
167
181
192
170
171
182
188
183
170
169
175
182
185
185
185
184
183
178
175
176
181
188
185
171
164
179
198
199
185
178
178
183
191
196
191
181
173
168
164
171
192
204
190
177
179
184
186
189
190
186
181
189
196
163
162
176
183
179
165
166
177
183
181
176
176
185
189
186
176
171
176
181
181
173
172
185
197
198
189
182
179
181
186
188
188
184
178
164
152
161
189
203
190
175
179
184
189
194
198
192
186
188
193
163
159
171
181
179
169
170
173
176
173
170
172
178
188
189
180
170
172
182
183
181
183
190
197
199
193
188
182
177
177
180
184
186
182
166
158
162
180
188
182
178
183
188
191
194
193
186
179
180
188
167
165
172
178
178
176
176
174
170
168
170
173
174
178
187
185
172
171
182
187
185
185
189
195
201
202
199
185
174
170
175
183
185
181
177
175
173
172
171
173
180
188
190
187
183
181
176
170
171
179
177
180
183
186
182
175
176
185
192
190
189
193
194
184
173
181
193
200
201
199
193
181
170
168
183
193
193
186
184
186
186
186
191
194
188
185
190
194
183
181
185
190
194
196
199
198
198
206
214
212
172
176
179
181
179
180
186
196
197
194
192
194
193
183
177
184
192
199
202
201
190
177
166
172
186
202
204
190
177
178
188
190
189
189
187
188
195
198
192
183
178
178
186
195
199
198
198
209
206
188
166
168
172
173
174
183
193
195
193
191
191
190
183
176
181
185
186
190
200
200
188
177
176
179
186
201
209
198
178
178
191
194
189
186
190
193
196
196
197
193
182
178
182
193
196
195
198
207
202
180
161
165
167
168
172
181
186
185
182
183
187
180
164
163
178
182
180
185
197
195
182
179
186
186
183
189
207
206
185
183
197
196
189
189
194
195
188
188
196
202
196
192
191
194
195
191
192
204
202
189
165
165
167
171
174
176
177
175
173
176
178
168
154
156
174
180
182
185
193
191
180
180
193
188
173
179
205
211
193
188
193
191
187
190
194
190
181
183
193
198
199
205
205
199
193
190
192
197
199
198
171
168
169
177
180
177
176
176
175
174
173
169
162
158
168
183
188
187
186
182
180
188
193
187
173
178
200
205
191
184
182
180
181
186
189
185
181
185
190
189
195
216
219
204
192
190
191
193
196
198
181
175
175
180
181
179
180
183
179
173
175
181
177
171
173
187
197
190
178
178
184
191
195
194
186
185
195
194
184
177
171
170
173
178
183
182
183
187
185
180
192
218
221
202
193
196
195
190
193
198
184
182
180
178
175
176
181
187
182
172
175
186
191
182
178
189
199
187
173
177
190
194
197
198
196
190
188
187
180
173
170
170
173
179
183
187
190
190
184
181
196
213
211
199
201
206
204
192
194
201
183
184
182
175
168
167
176
182
177
171
173
184
187
183
181
187
191
183
174
183
193
194
196
198
195
189
187
188
183
176
176
182
186
186
190
197
197
194
191
194
199
201
199
200
208
214
208
200
197
200
181
182
183
176
165
161
168
175
175
171
171
174
177
178
180
183
184
181
182
190
196
193
191
192
189
186
189
192
188
182
187
200
199
194
197
203
201
199
200
201
195
188
190
203
208
208
206
203
199
189
178
178
182
181
173
165
170
177
176
171
168
168
171
177
181
182
183
185
189
195
194
188
184
183
183
185
187
185
182
183
195
206
201
192
195
202
201
200
204
203
187
176
189
203
202
192
196
203
195
177
174
173
178
185
185
182
184
186
184
174
168
169
174
180
182
183
184
189
195
194
190
183
180
182
186
186
183
175
173
182
198
202
192
185
189
198
198
195
194
190
179
178
189
193
184
176
186
199
194
177
172
172
177
186
192
194
193
192
191
184
172
171
178
185
184
182
185
190
190
188
186
182
180
184
187
184
177
170
170
183
192
189
183
184
192
197
194
185
177
175
180
186
189
178
172
171
182
196
197
188
177
173
176
183
191
191
189
191
195
193
178
173
177
186
181
177
182
187
188
185
183
185
187
190
184
176
173
174
179
182
179
173
182
200
207
201
190
179
166
166
184
198
191
175
174
179
186
192
198
198
182
177
176
181
183
177
175
181
199
199
180
167
171
182
180
176
177
184
186
186
189
192
195
189
175
165
172
185
190
181
165
164
191
219
219
203
191
184
172
174
189
200
190
180
184
190
190
190
194
195
191
185
182
185
182
168
162
176
199
198
175
160
168
180
180
178
179
183
185
186
188
194
197
188
169
161
176
194
196
178
162
167
198
221
210
193
189
190
186
183
188
193
191
190
195
196
191
188
188
186
186
186
185
187
181
168
164
182
199
194
173
161
172
182
186
186
186
186
183
182
182
189
193
181
167
165
182
196
193
181
174
184
197
202
188
183
188
193
193
190
189
186
188
193
198
195
189
186
187
184
176
178
179
181
179
173
176
189
199
189
176
170
178
187
191
194
193
188
181
175
176
180
180
174
169
171
185
194
192
190
193
199
199
186
175
179
193
192
189
188
187
184
185
192
196
195
186
185
187
189
162
172
175
175
175
177
183
194
198
190
179
174
181
189
195
196
193
184
175
175
178
184
177
171
172
175
181
188
191
196
203
210
198
182
176
190
203
193
181
183
186
183
182
187
193
194
183
181
185
191
160
171
177
178
177
181
186
192
192
188
179
175
180
191
198
194
188
175
172
178
190
191
183
178
179
180
182
184
190
194
200
205
198
185
184
196
205
195
179
180
186
185
185
189
193
192
186
183
186
190
164
177
188
189
186
185
187
186
182
178
175
171
176
192
200
193
179
167
168
188
202
197
191
189
188
184
180
182
187
189
191
193
194
187
183
189
197
194
185
182
188
192
194
195
194
187
185
189
192
191
167
179
199
201
192
190
190
186
176
172
169
168
174
185
194
193
180
168
173
194
206
199
190
193
196
186
175
175
183
186
184
186
188
184
174
170
181
190
190
187
189
197
205
202
187
182
186
196
201
193
162
173
191
196
189
189
191
187
177
170
169
173
173
180
188
192
188
179
179
193
197
187
182
191
197
186
172
170
180
186
185
185
185
182
165
158
171
189
190
183
183
193
204
199
185
181
185
198
198
196
159
165
177
178
174
180
188
189
179
174
175
179
178
177
182
191
196
189
185
186
186
177
175
186
195
187
170
169
178
191
188
187
187
183
167
157
173
189
189
178
173
183
192
191
183
182
186
189
189
191
164
165
165
163
162
171
181
185
182
177
177
183
181
175
178
190
197
190
182
180
179
176
173
179
192
189
173
171
184
191
189
188
190
186
171
167
181
191
185
174
170
176
181
183
183
189
188
184
178
183
175
173
170
168
167
169
173
179
181
179
179
182
180
177
178
187
190
184
172
172
179
179
177
180
192
191
180
180
189
189
186
190
193
184
171
171
185
188
181
176
176
178
180
183
188
192
191
182
173
175
181
181
181
182
178
171
169
174
182
184
183
179
176
176
182
189
188
173
163
170
182
184
181
184
188
187
185
186
189
185
184
193
194
179
173
178
185
182
176
180
189
191
188
185
187
191
191
185
178
180
177
182
188
192
185
174
168
171
184
192
191
181
174
175
188
199
190
171
160
172
184
186
185
185
186
186
185
187
184
179
183
196
193
177
175
186
187
178
174
185
200
200
188
183
184
186
187
184
181
186
167
174
184
190
182
173
170
174
180
192
195
190
177
176
192
205
197
179
172
179
186
186
186
186
184
182
186
185
179
179
186
196
188
176
181
193
188
178
174
185
199
197
181
178
183
189
188
185
185
189
162
166
180
182
176
173
174
175
176
180
191
193
184
179
187
203
204
192
183
184
186
186
185
185
182
182
184
184
182
186
194
195
185
181
185
188
186
181
178
183
190
188
178
176
185
199
198
192
187
188
166
167
177
177
174
173
177
182
179
175
180
190
190
183
181
194
203
200
186
183
184
184
184
183
181
182
185
185
186
191
196
191
186
185
183
179
180
185
185
182
181
183
181
179
190
204
207
199
185
181
178
175
175
175
174
174
181
187
187
176
171
183
189
185
176
183
198
199
185
176
176
180
184
180
177
178
185
188
189
193
194
188
187
189
181
170
177
191
195
182
177
183
187
186
187
200
204
202
186
175
189
182
173
172
174
176
179
188
196
186
173
179
190
187
178
180
190
196
185
171
167
173
179
180
176
180
188
192
191
189
187
182
185
193
182
172
181
201
205
187
174
184
191
189
185
187
192
198
190
181
191
187
171
170
175
178
176
179
187
187
178
181
190
192
181
176
188
198
189
171
161
165
180
186
183
184
194
195
190
185
182
181
185
191
189
185
191
205
208
192
180
181
186
188
182
176
180
193
199
190
184
183
170
168
179
183
174
168
170
175
179
187
191
189
178
176
191
201
193
177
164
163
180
194
198
196
196
196
185
178
178
183
188
192
192
192
194
199
202
195
181
175
177
185
186
179
178
194
206
195
175
177
169
168
174
179
176
163
159
163
177
189
190
185
175
178
193
197
189
179
172
172
183
200
206
203
199
191
179
173
176
187
190
191
192
191
189
190
194
194
184
174
176
187
194
188
184
195
206
194
170
170
168
164
165
172
174
170
164
163
175
192
192
184
176
184
190
185
175
174
177
179
187
199
201
198
195
188
170
166
174
187
188
186
187
185
182
183
188
190
184
180
183
192
197
194
189
193
195
188
167
167
167
164
162
170
177
179
175
173
182
192
191
182
180
185
187
175
163
165
178
185
188
193
186
184
190
185
167
164
174
179
178
178
183
182
177
179
188
188
184
185
189
197
199
194
188
187
189
186
167
166
169
170
171
178
183
184
181
181
184
187
186
183
183
184
185
172
161
163
175
181
186
185
173
174
186
185
171
170
174
175
173
176
184
181
174
176
182
184
182
182
189
196
197
191
182
183
188
192
172
169
171
180
190
192
190
180
178
179
181
181
180
180
183
185
184
177
170
170
175
178
178
178
175
177
185
184
179
180
181
176
172
176
183
180
172
173
181
184
177
174
181
193
194
184
176
183
195
199
181
176
174
183
197
200
189
180
178
180
180
178
178
179
186
188
188
180
175
176
178
175
172
177
184
189
188
184
186
189
186
178
174
180
181
180
176
174
183
188
179
167
172
187
192
178
168
182
195
200
194
183
174
179
188
188
181
181
185
185
181
178
179
184
190
192
187
178
177
182
184
177
171
177
190
194
185
184
188
191
187
181
179
179
179
181
183
183
186
188
181
169
172
184
187
174
170
182
192
188
200
187
171
172
176
174
173
176
190
191
185
180
183
185
189
188
182
176
177
186
188
182
178
182
185
180
173
179
184
183
181
185
184
174
173
185
191
186
181
184
183
179
179
186
185
173
170
184
188
183
196
181
172
172
174
171
167
170
184
187
184
181
181
180
177
178
178
180
183
187
188
186
187
188
179
166
164
172
175
176
179
186
183
172
172
186
192
182
169
174
183
187
187
189
184
172
172
185
188
184
183
174
175
182
185
181
168
165
174
183
182
179
180
174
166
169
180
187
189
188
185
185
189
192
178
164
164
168
170
173
181
186
181
173
174
185
186
176
165
170
181
190
189
186
181
176
175
186
191
189
174
173
180
189
195
189
173
165
168
174
178
181
182
173
160
163
180
191
187
183
183
182
184
189
185
178
174
167
167
174
186
188
181
178
179
180
178
177
177
178
182
185
185
178
177
179
183
187
192
194
172
175
183
187
189
186
179
173
173
174
176
180
184
184
170
169
180
180
171
174
183
183
180
184
190
190
183
171
169
180
187
186
186
187
186
175
173
186
196
192
187
183
178
171
175
185
189
188
190
193
178
180
184
182
181
182
183
181
180
177
175
177
185
190
186
177
172
164
159
167
184
185
181
182
190
192
186
176
174
180
183
184
188
190
186
174
174
189
203
200
192
186
179
173
176
189
194
186
183
189
180
182
182
179
179
184
188
186
182
178
176
175
178
188
189
182
166
156
159
173
181
187
186
184
185
187
187
180
176
176
179
182
186
189
183
174
177
183
193
195
194
190
185
181
183
190
189
180
178
183
179
182
182
178
178
190
194
189
176
176
179
178
174
177
187
182
167
161
172
178
181
183
188
188
185
184
184
183
175
172
175
179
181
181
180
181
181
180
182
188
192
189
184
182
182
182
179
175
171
174
185
178
178
184
185
180
179
184
186
186
191
200
201
190
183
185
189
187
187
189
187
178
171
172
185
190
188
187
187
190
197
203
202
189
182
186
198
198
185
184
198
205
202
198
201
203
194
191
197
208
180
180
183
185
179
178
182
187
186
187
193
201
197
188
183
186
187
188
188
187
180
173
171
174
176
182
187
192
191
191
192
195
191
179
170
178
196
203
198
197
198
200
199
198
202
203
201
201
200
198
176
180
184
180
173
174
185
187
180
181
194
195
185
180
182
184
183
184
190
187
175
172
176
178
175
174
185
198
196
192
190
191
189
182
175
178
192
198
202
205
204
198
193
195
200
201
202
206
203
196
175
180
180
173
168
172
182
180
170
177
188
183
167
166
177
180
174
176
188
185
170
172
184
186
174
172
190
203
201
195
191
189
191
193
192
186
185
187
197
206
206
195
190
193
200
202
203
207
206
200
178
179
174
169
169
171
174
171
167
174
182
176
160
161
175
177
168
172
182
179
168
174
188
190
178
179
195
201
196
193
192
192
196
206
204
190
179
181
192
197
198
192
191
198
204
204
203
204
204
202
182
179
170
168
170
171
172
171
170
174
179
177
167
169
174
176
169
171
178
177
172
178
190
191
189
191
197
192
183
184
186
188
192
204
201
185
181
185
189
186
185
188
194
197
204
206
202
198
198
198
185
184
173
172
173
173
173
174
174
177
181
184
184
182
182
181
176
176
180
182
181
185
191
195
198
199
195
182
173
174
176
177
182
188
186
183
187
198
195
182
179
187
190
191
197
203
202
196
193
196
185
185
179
176
174
173
175
179
179
177
181
188
193
189
185
186
184
183
184
191
193
193
193
194
198
199
193
181
173
171
170
172
176
181
183
185
199
206
201
194
190
189
185
182
184
198
201
198
195
198
183
185
184
182
174
169
174
180
180
175
175
183
189
186
183
185
187
186
186
190
194
197
194
189
192
198
198
192
184
174
172
178
185
188
190
196
202
205
204
203
201
194
181
177
177
188
200
201
198
198
182
182
184
184
175
166
167
175
178
175
174
177
181
181
179
183
189
190
183
184
190
194
189
181
185
194
201
201
195
183
183
192
200
198
199
200
201
199
198
200
196
189
188
185
181
183
199
203
195
189
181
177
179
183
179
169
164
167
172
174
175
180
184
183
180
182
194
195
189
180
184
186
181
179
184
193
197
196
195
191
192
201
205
197
194
196
196
190
188
187
183
183
191
199
189
186
197
201
190
177
176
172
174
179
182
180
168
166
169
171
176
187
193
193
183
183
194
197
192
186
181
175
169
178
190
194
188
185
189
196
197
198
194
189
187
187
185
184
181
176
174
179
195
200
197
192
195
196
185
175
170
168
168
174
184
187
175
164
166
169
173
188
200
198
183
180
191
197
194
189
184
173
166
179
193
193
178
172
183
195
192
182
179
185
185
184
183
181
178
174
175
181
189
195
198
197
193
192
189
189
169
169
170
172
181
185
174
170
171
171
169
181
194
192
178
174
186
192
194
191
186
179
174
183
190
190
176
175
184
188
179
167
174
191
195
190
185
182
179
179
183
187
188
191
202
203
191
191
193
199
172
169
172
173
177
176
172
175
184
180
167
169
182
183
172
170
181
189
189
188
187
184
183
186
187
184
182
181
180
177
165
163
181
205
209
197
190
186
183
185
191
194
190
190
202
203
192
190
194
197
175
171
173
175
171
168
170
183
195
186
166
164
173
175
175
174
181
185
187
187
186
186
189
190
187
184
186
185
179
170
164
172
191
204
201
194
189
187
180
182
189
193
191
193
195
194
191
190
189
188
173
172
172
174
171
167
178
195
198
185
171
172
176
177
181
183
182
183
186
186
180
178
185
193
190
186
186
185
177
173
179
189
196
192
183
180
182
180
177
181
186
187
189
191
189
186
187
189
186
181
168
169
170
172
171
175
188
200
194
180
178
182
185
183
187
188
181
179
185
186
174
170
178
191
191
182
180
181
179
181
195
205
201
182
172
173
177
177
176
178
180
179
179
180
180
180
182
182
181
181
167
172
172
171
169
180
192
204
193
183
182
187
185
185
188
186
180
174
182
186
178
171
175
185
185
175
172
176
179
186
203
214
203
182
170
175
179
179
179
180
176
170
168
171
174
176
176
174
174
183
170
176
178
175
171
177
188
197
189
186
182
180
179
185
187
183
171
167
178
189
190
181
178
180
179
174
171
173
178
185
198
211
202
186
179
181
186
186
187
182
176
169
169
170
173
175
178
174
172
187
175
183
188
184
177
175
181
187
188
185
176
169
169
181
190
182
165
158
169
191
199
189
178
179
180
177
172
172
175
181
188
195
194
184
181
184
187
191
189
184
178
178
179
178
175
178
185
184
182
191
172
179
195
193
182
177
180
184
186
181
171
162
163
181
191
184
166
154
165
189
198
186
176
179
189
187
176
171
171
175
178
182
183
179
177
177
182
186
187
185
183
187
191
190
180
181
190
194
194
199
162
173
190
190
179
175
177
183
182
178
172
168
166
179
188
188
175
161
164
181
185
173
169
177
193
194
182
171
168
171
172
173
177
178
175
173
175
180
183
182
183
190
194
192
187
186
193
197
201
205
158
174
187
181
172
170
173
177
177
177
179
178
175
175
183
190
187
175
172
172
171
167
164
174
189
195
188
175
168
171
172
173
178
183
179
174
175
179
179
179
182
183
185
189
191
192
188
188
193
202
163
180
185
176
166
165
168
171
173
176
183
184
181
175
178
192
196
191
177
171
169
170
171
173
183
191
190
181
172
175
177
179
185
186
181
179
181
183
178
179
180
178
178
182
193
193
185
181
186
192
170
181
182
177
172
169
166
167
170
176
183
185
181
176
177
189
201
197
184
173
175
178
179
177
180
187
186
183
179
179
183
187
188
185
182
182
183
180
177
179
181
179
179
183
190
191
186
181
179
178
171
176
179
180
180
177
171
166
172
179
183
182
180
179
182
191
197
195
182
179
182
182
182
183
185
186
184
181
178
180
187
194
191
185
184
186
184
176
173
181
188
188
188
188
188
189
190
188
179
173
165
170
175
182
183
181
175
174
180
184
182
180
180
182
186
192
193
185
177
178
184
182
179
183
191
192
187
178
173
178
193
203
193
181
185
190
184
173
169
176
188
195
195
188
185
188
190
188
180
174
160
166
177
178
177
176
175
178
182
185
184
184
183
182
184
189
187
178
169
176
180
178
173
180
192
196
190
179
173
181
200
204
190
178
182
190
184
173
168
173
187
194
191
184
183
186
186
184
183
185
163
168
179
180
174
172
173
177
180
181
183
187
185
180
178
181
181
175
169
170
180
178
174
177
185
193
196
187
181
188
204
204
186
175
176
182
182
178
175
177
185
190
186
180
180
179
176
176
187
194
171
170
174
177
174
172
175
179
180
179
182
186
183
175
171
175
179
175
170
171
182
186
182
177
176
184
198
198
196
199
204
195
183
172
167
171
179
185
185
184
186
190
185
182
178
173
165
170
186
201
178
168
170
174
176
175
176
182
186
185
182
183
180
173
172
177
181
179
173
173
182
189
187
178
168
175
194
201
201
198
194
187
181
178
172
168
177
191
195
192
189
190
190
187
177
166
163
174
186
196
179
167
164
171
177
176
176
182
189
192
187
183
178
175
178
182
185
184
177
175
178
184
186
177
166
173
190
199
197
191
184
181
183
186
184
180
182
195
198
195
188
188
192
190
180
169
172
180
186
187
176
168
165
172
177
178
177
179
183
188
193
188
184
181
182
186
189
189
185
176
171
175
181
181
174
176
188
191
189
185
182
180
181
187
191
191
190
189
189
189
183
184
188
191
187
181
182
189
188
184
174
172
171
173
179
183
182
178
173
176
185
189
188
186
184
185
187
189
186
178
166
167
179
188
187
186
186
184
183
185
186
182
176
177
189
191
188
181
181
183
180
176
180
190
195
191
189
192
194
185
173
177
175
172
176
184
187
183
170
167
173
182
187
186
186
186
186
185
181
177
170
173
185
196
194
187
185
183
182
189
192
185
171
170
180
183
179
175
178
186
184
174
174
187
198
193
188
192
196
191
172
179
178
167
166
172
187
188
178
167
165
175
182
186
189
187
184
175
171
173
175
180
195
199
188
177
182
186
188
190
192
185
175
174
177
178
175
178
185
189
184
176
174
184
192
186
184
192
194
189
171
180
179
167
156
160
178
186
186
177
171
172
178
185
189
187
181
169
164
169
177
186
197
198
174
164
183
195
194
191
187
182
181
185
187
180
175
181
189
188
183
180
183
184
183
180
183
189
191
185
171
176
179
169
157
160
169
178
182
183
178
172
172
177
186
186
180
172
166
169
178
188
199
190
168
160
184
198
195
190
184
178
180
191
194
179
175
179
188
184
180
185
194
193
184
177
180
186
188
185
172
175
177
174
171
171
171
170
174
181
183
170
165
171
182
186
184
178
172
174
182
189
191
184
174
175
189
194
190
187
183
176
176
186
190
178
171
177
188
186
179
185
199
202
191
181
175
179
183
185
180
180
176
175
182
185
180
173
175
184
186
174
163
172
185
191
188
180
173
178
189
191
182
182
186
193
193
184
180
184
185
177
172
177
180
175
172
178
189
190
182
182
194
203
195
180
168
171
180
186
182
184
175
175
186
191
184
181
186
195
190
176
172
179
190
192
186
174
167
178
190
188
174
179
198
207
190
172
172
182
183
179
173
171
174
178
181
186
190
191
185
179
183
192
193
181
170
171
181
187
184
184
177
176
185
187
184
186
201
203
190
179
180
186
186
182
176
163
160
176
189
186
176
181
195
196
179
166
169
177
183
182
175
170
173
185
191
189
186
186
184
179
178
184
190
187
182
182
185
185
176
176
179
182
188
188
180
182
197
197
182
179
186
189
177
169
166
165
165
174
188
188
184
181
180
176
169
165
167
173
182
183
178
173
177
186
190
185
172
173
182
186
183
185
190
194
194
194
190
183
171
174
178
185
194
194
180
176
183
183
174
177
187
187
171
162
168
171
171
176
188
193
187
179
170
167
169
168
165
168
179
181
180
179
180
183
182
176
167
169
182
192
188
185
189
195
197
197
192
185
170
172
178
185
195
198
185
174
174
173
170
171
181
185
176
174
184
182
173
176
192
199
187
168
163
174
183
173
161
164
175
179
181
185
186
181
178
175
175
176
185
194
189
179
180
186
192
191
186
181
176
175
178
181
187
197
193
181
176
173
171
170
177
185
189
192
193
182
168
173
195
201
182
162
165
188
198
182
164
165
174
177
182
193
194
187
179
183
187
189
191
192
186
172
167
174
187
188
177
175
184
184
181
179
181
194
197
193
182
177
176
174
173
184
193
198
192
174
161
171
192
197
182
165
169
189
200
188
170
171
178
179
183
193
196
188
184
185
190
194
194
191
185
170
162
174
189
190
176
168
191
189
185
181
181
192
200
197
184
181
181
179
175
176
185
189
181
170
166
172
184
190
186
173
169
181
190
187
174
173
178
182
185
188
186
182
181
182
188
193
194
189
184
176
171
177
190
193
179
165
193
192
186
180
180
190
197
190
180
178
184
184
176
171
175
176
172
172
175
177
178
183
187
182
169
167
181
182
175
172
177
182
182
179
172
171
177
181
187
193
191
184
181
182
183
181
184
191
184
167
170
170
173
181
186
184
183
179
172
171
178
189
196
192
185
182
179
176
176
183
190
192
190
190
191
188
183
186
189
191
193
197
197
190
186
191
200
201
196
196
199
200
194
190
190
190
188
188
193
203
170
174
180
186
185
182
180
175
164
165
180
191
193
189
184
182
182
183
183
182
186
192
195
190
182
175
176
186
195
191
181
187
193
186
175
179
194
206
205
206
208
209
198
192
194
196
194
196
201
208
174
180
185
186
182
178
176
172
162
166
182
188
186
183
182
182
183
188
192
187
182
185
189
188
182
176
176
190
199
192
176
176
188
186
176
177
190
199
204
211
219
215
198
192
197
200
202
204
209
210
179
187
187
183
178
175
173
168
165
172
184
185
181
179
179
178
177
188
195
189
174
172
179
184
187
187
187
195
198
194
183
183
192
194
191
187
186
187
190
205
215
209
192
188
199
204
206
209
212
212
181
187
182
177
176
175
173
171
172
184
187
183
180
180
179
174
170
177
191
188
169
160
168
180
194
198
198
196
195
194
194
194
200
204
201
193
188
180
181
192
199
196
187
190
202
207
205
205
208
206
180
180
175
173
174
174
173
173
178
190
191
190
189
189
186
174
163
172
188
187
170
156
160
179
197
204
197
189
186
194
200
203
204
203
197
190
188
182
179
179
182
184
183
192
206
208
200
198
198
198
175
173
170
172
175
174
173
174
182
188
191
194
197
200
194
176
165
174
192
195
179
163
163
177
196
201
192
179
182
193
202
200
197
192
186
184
189
190
186
181
177
177
180
191
202
201
196
193
193
194
174
170
170
176
178
174
173
176
181
182
185
191
198
198
191
182
174
182
196
200
191
179
175
177
192
196
192
180
183
195
197
192
189
188
187
186
187
193
196
194
185
179
181
186
191
191
191
193
195
196
177
169
170
184
185
176
172
179
181
176
175
183
190
189
184
182
183
187
191
194
194
192
187
178
187
199
197
192
191
192
191
189
190
197
199
196
185
186
199
202
195
183
183
184
184
187
192
196
197
198
180
170
171
185
189
176
170
176
180
177
174
178
181
178
174
180
188
188
182
179
187
198
192
179
186
199
201
197
195
190
186
190
198
210
214
203
187
179
187
197
194
190
190
190
188
190
200
200
195
194
180
174
173
183
186
177
167
170
180
183
182
184
184
174
169
180
191
187
175
170
182
193
186
179
187
196
196
194
192
188
184
191
203
211
210
198
188
175
176
182
189
193
198
199
198
200
204
202
190
188
179
180
176
178
180
179
167
164
174
183
189
194
193
181
172
180
192
187
177
176
182
183
179
179
188
190
184
184
191
190
181
183
194
200
193
188
187
183
178
178
183
196
204
211
208
207
204
199
192
190
173
182
178
170
173
179
174
163
164
175
190
201
199
184
175
179
188
187
182
182
184
179
175
180
189
186
175
180
193
194
179
173
180
185
183
182
187
193
190
186
187
195
205
213
214
209
196
197
198
197
164
183
186
173
168
180
182
171
162
166
183
199
197
180
173
179
188
188
185
185
184
179
176
179
186
186
178
181
192
194
180
168
172
179
183
184
190
200
199
195
193
195
200
205
210
204
191
193
201
203
159
178
188
176
164
175
188
183
168
164
178
194
190
172
169
180
190
189
185
184
184
182
178
179
184
186
185
184
186
185
179
172
172
181
186
190
195
196
193
191
192
192
193
197
200
196
190
192
196
196
160
171
182
177
168
172
188
188
172
168
179
192
182
168
170
183
188
184
185
186
184
183
181
182
188
189
187
182
177
178
177
177
175
178
183
193
194
187
178
179
186
190
189
189
188
188
190
192
189
183
167
169
174
174
172
177
188
188
174
171
185
191
177
169
178
185
182
177
186
192
188
179
178
188
191
187
182
176
173
174
177
177
176
176
180
188
190
179
171
173
181
185
187
186
182
182
191
194
185
175
168
168
169
173
179
186
193
184
172
175
190
191
175
171
184
185
174
173
190
204
189
172
173
190
192
180
171
172
174
175
176
179
180
175
176
179
179
177
176
178
180
181
183
184
182
181
187
190
186
182
172
171
170
175
182
189
191
183
174
182
193
186
170
173
184
183
171
177
200
208
187
167
171
185
183
170
162
169
175
178
181
185
187
183
179
176
176
181
187
186
177
177
180
183
182
180
182
185
188
190
176
176
176
178
179
182
184
183
181
187
190
176
163
173
183
180
176
185
204
205
183
165
168
177
174
165
165
172
177
180
184
190
191
189
185
181
179
187
196
190
175
175
178
179
177
177
181
184
188
194
179
180
179
175
173
173
179
181
182
187
183
168
162
176
184
182
181
192
202
198
179
168
170
174
174
171
173
177
176
177
181
184
183
184
187
187
186
189
192
185
172
175
179
178
169
172
185
185
184
190
178
179
179
173
167
171
177
182
183
185
179
166
165
179
186
183
184
188
191
186
174
168
172
177
182
186
188
183
171
171
175
177
175
176
187
190
187
186
186
180
174
178
181
179
173
178
189
189
181
184
174
178
178
172
166
171
177
180
179
180
178
173
175
184
187
183
178
177
176
173
168
165
171
179
188
198
203
188
167
166
171
172
172
175
184
187
182
177
178
176
178
178
178
178
182
187
189
185
184
190
174
184
185
177
172
170
171
173
175
179
186
187
184
184
185
182
174
168
169
169
168
170
173
177
185
198
208
190
168
163
171
173
175
179
183
181
177
177
177
180
182
180
173
176
193
197
187
179
186
198
175
185
187
183
177
172
168
166
170
182
196
198
187
179
177
178
176
173
174
175
177
181
181
174
176
190
206
193
170
168
177
178
180
183
183
179
177
177
181
185
185
180
172
178
194
197
182
179
191
202
175
179
181
182
180
175
169
165
169
182
197
198
187
179
176
179
182
185
187
187
189
191
190
178
172
181
195
189
174
175
183
182
180
183
182
179
176
177
184
188
187
182
178
182
191
191
184
185
195
195
167
170
172
176
179
180
175
171
176
183
188
188
185
183
180
182
188
193
196
195
193
192
191
184
179
180
185
182
176
181
190
184
179
182
185
183
175
174
181
186
184
183
185
187
187
186
189
196
195
188
163
163
167
172
177
180
182
186
190
189
184
181
185
189
188
184
188
192
191
189
185
179
180
185
187
186
181
174
172
180
193
193
182
180
189
187
175
172
176
177
175
182
191
191
187
185
192
196
192
181
164
176
178
175
173
176
183
192
198
196
181
176
186
193
189
182
183
182
179
178
177
169
167
177
189
192
184
174
171
181
195
200
187
177
183
186
177
171
172
173
174
182
191
190
185
184
185
186
186
183
173
190
194
181
174
175
180
188
194
195
182
179
183
188
183
172
173
172
171
171
171
168
164
173
182
190
187
179
178
184
197
198
186
172
174
180
179
175
174
178
183
186
186
185
180
175
172
175
185
190
181
194
194
185
179
178
178
179
184
189
185
180
178
176
171
166
166
166
168
173
178
180
176
173
175
183
188
188
187
188
192
191
182
170
171
177
178
176
180
186
191
191
186
180
174
162
161
168
185
192
180
182
183
182
182
181
175
172
177
186
189
182
170
166
166
167
167
169
172
178
185
188
185
179
174
176
183
188
188
186
184
182
180
177
176
177
175
176
182
190
194
192
188
179
168
159
161
175
187
190
170
169
173
180
183
180
174
171
175
187
195
186
167
160
168
172
172
171
174
180
184
187
188
186
179
172
175
181
183
180
177
178
183
186
185
181
176
173
176
186
191
190
192
186
174
168
176
183
185
185
165
166
174
181
181
178
176
174
176
186
197
187
170
161
174
177
175
172
175
180
178
180
185
187
183
174
169
172
177
178
177
179
183
185
185
186
181
168
167
180
185
188
192
194
190
190
194
192
182
181
168
171
178
183
183
182
182
179
176
181
188
184
171
167
178
179
174
170
174
181
180
177
179
186
185
178
167
169
174
179
182
184
178
173
175
179
179
165
164
178
188
187
188
194
201
204
203
194
181
178
174
177
178
180
183
187
189
186
180
176
174
173
170
172
183
181
169
165
174
188
189
184
186
191
185
179
172
173
177
183
187
187
174
164
165
172
175
171
171
185
193
185
176
183
199
206
201
191
182
180
179
180
176
176
179
185
190
188
185
178
170
165
168
180
187
182
169
167
176
194
196
192
193
196
185
175
179
183
185
185
186
185
180
173
171
174
177
179
183
190
194
180
167
167
182
195
198
191
183
180
180
182
179
173
172
174
177
183
187
185
175
164
167
180
186
182
170
169
180
193
196
195
197
197
183
174
184
195
193
188
184
185
191
191
186
182
182
187
187
186
186
181
171
160
167
180
193
192
182
178
179
186
184
174
163
163
167
177
184
188
183
169
168
174
178
176
173
174
179
184
189
193
195
192
178
173
188
197
193
184
179
183
197
202
196
184
184
189
187
180
180
188
188
175
168
177
190
191
182
179
178
189
186
174
164
164
167
172
180
186
187
172
164
168
172
176
180
179
176
178
184
191
190
184
178
179
189
190
185
180
176
179
188
196
188
176
180
189
188
177
180
198
207
195
182
180
185
183
180
182
179
187
184
174
172
176
178
176
180
187
188
176
164
168
175
181
186
182
173
175
186
190
185
181
184
189
188
179
176
176
175
175
180
184
179
171
175
188
192
185
181
195
208
205
192
183
177
176
180
185
180
184
179
175
181
188
186
182
182
189
190
181
173
173
177
184
188
179
169
175
189
190
178
178
191
196
184
171
171
177
178
176
176
179
177
175
179
189
197
190
185
186
190
192
190
185
179
177
180
183
174
180
180
184
191
194
188
184
186
188
189
187
185
182
174
173
180
175
165
173
189
188
177
179
193
197
181
169
174
186
186
180
177
181
184
184
185
191
196
190
182
178
177
180
186
193
191
187
182
178
171
178
182
189
198
197
183
180
183
184
185
192
198
188
169
163
171
170
166
171
185
188
180
180
190
191
179
170
176
192
193
185
180
183
188
186
184
188
190
186
179
178
177
179
187
196
198
194
183
171
173
176
183
190
196
194
180
176
179
179
178
189
197
192
174
168
171
170
167
172
185
190
184
179
180
186
183
172
173
188
194
187
181
184
185
181
179
185
189
184
178
181
184
187
191
194
194
191
181
173
177
176
177
181
188
188
182
179
179
177
176
179
186
192
193
192
185
175
168
171
187
193
184
170
172
188
190
175
164
176
187
185
182
183
183
177
177
185
191
187
180
183
191
192
188
183
181
179
175
172
180
175
173
175
180
183
183
181
179
178
176
172
172
187
207
215
203
181
170
173
189
196
183
164
167
189
198
178
162
168
182
183
182
184
186
185
184
187
191
187
181
183
191
188
176
170
172
174
170
170
182
177
178
178
177
180
184
184
179
176
177
174
170
178
200
216
206
187
174
175
186
192
184
170
172
188
198
183
168
171
180
183
183
185
188
189
189
186
185
182
180
181
189
184
169
167
179
182
172
169
184
180
182
183
179
177
182
185
179
175
180
184
179
176
185
197
195
185
180
180
185
189
189
184
181
185
190
183
171
172
181
185
183
179
183
186
186
181
178
179
180
181
185
185
178
176
187
192
180
167
189
185
182
182
177
172
177
184
178
173
180
192
191
180
180
183
185
185
185
186
186
189
191
189
184
183
184
180
172
172
180
185
179
168
168
175
181
178
178
180
180
179
181
188
190
187
186
190
188
172
164
171
178
183
183
184
183
178
173
174
177
181
186
187
181
174
173
175
176
178
186
193
195
193
188
180
172
176
186
186
176
175
185
190
189
188
189
190
190
189
186
186
189
191
187
180
178
182
184
186
157
166
177
183
184
185
182
175
173
177
182
185
186
185
180
176
180
185
184
184
188
200
201
196
189
179
169
173
183
179
164
169
188
198
189
184
190
193
187
183
187
193
195
194
193
186
182
188
197
195
159
168
177
181
183
181
178
174
176
180
182
182
182
181
179
179
184
191
194
193
192
193
193
193
193
188
176
176
179
176
164
171
189
194
190
188
193
194
183
183
197
205
200
191
196
196
192
197
204
200
167
175
178
181
182
181
176
174
182
185
180
176
179
181
180
180
183
193
200
197
190
184
182
185
198
201
193
185
184
180
178
182
188
190
190
193
198
192
184
190
205
209
193
183
196
199
198
201
208
203
171
178
179
180
183
184
181
180
189
191
182
178
183
187
185
179
176
185
195
193
185
172
170
175
192
201
199
193
191
192
194
194
190
186
187
199
203
193
182
189
207
207
186
180
190
195
194
198
207
201
171
176
178
180
184
187
186
187
192
194
186
187
192
196
190
179
172
180
191
191
181
169
167
171
180
187
192
193
195
203
207
201
189
180
181
194
202
193
183
187
202
202
189
185
190
190
182
184
197
197
171
170
175
181
184
185
185
188
190
189
188
191
198
200
192
179
169
179
195
196
184
175
172
173
174
176
181
186
195
207
211
203
184
177
179
187
193
190
186
187
192
197
198
198
196
182
173
176
191
194
172
163
170
183
184
180
179
184
184
181
182
189
195
195
191
182
177
184
198
200
189
182
181
181
178
176
177
181
192
205
207
195
181
179
183
184
182
184
192
191
188
191
205
207
197
179
174
177
191
195
176
158
164
184
187
178
175
181
181
174
174
183
188
186
184
183
183
186
193
194
190
187
190
191
189
186
182
180
185
195
196
191
187
190
194
188
172
176
192
196
188
187
201
205
200
187
185
188
194
198
178
162
164
183
189
179
175
179
182
176
174
177
179
178
179
184
185
183
183
181
182
189
196
194
196
196
187
180
180
184
187
191
195
202
204
191
173
173
189
195
189
188
192
199
200
200
200
195
192
197
176
171
170
180
184
178
174
179
187
188
183
177
173
173
178
185
186
177
172
172
177
188
193
192
192
190
183
180
178
176
178
187
201
209
204
190
176
176
188
193
191
189
190
194
199
205
205
200
192
195
173
182
180
178
176
173
173
176
187
197
194
182
171
172
183
189
183
174
171
171
176
184
189
185
181
178
178
182
185
177
172
182
202
204
195
185
182
189
192
194
195
195
193
196
201
202
200
202
202
197
169
191
192
177
167
171
176
178
183
192
197
189
175
175
188
192
183
175
174
175
177
178
183
181
175
170
174
187
194
186
175
181
197
200
188
181
185
196
200
199
200
201
201
200
198
190
185
200
213
200
164
196
204
181
162
169
182
182
178
181
194
195
182
178
191
197
188
180
180
179
176
176
177
176
174
175
179
187
195
193
187
188
191
192
183
182
187
196
201
201
202
202
203
198
193
179
176
195
211
199
163
191
202
179
162
169
188
185
171
172
191
199
188
181
186
197
193
185
182
179
177
177
175
171
175
184
187
186
187
190
193
192
188
183
182
187
189
190
189
191
194
195
194
189
183
176
178
192
197
188
166
182
193
180
169
171
185
183
170
174
192
200
186
178
183
194
192
184
182
181
182
182
175
168
177
190
189
179
175
179
190
189
179
175
182
192
194
185
177
177
183
188
187
182
180
182
188
189
183
173
172
175
179
183
182
182
179
170
168
183
196
193
177
174
184
188
185
179
182
187
190
185
175
170
177
188
184
174
168
172
177
177
174
174
183
196
196
186
175
172
176
181
183
183
187
191
193
189
180
171
172
167
169
184
196
191
175
161
167
188
196
180
168
172
186
183
174
174
188
196
193
185
173
173
177
180
175
171
171
171
170
170
171
178
185
189
190
187
182
178
178
182
189
198
203
201
195
192
191
185
171
162
164
185
202
196
175
161
168
192
192
171
159
175
190
184
174
181
197
200
188
176
171
172
172
170
169
172
176
177
170
172
178
185
186
183
183
188
192
189
186
191
200
209
213
206
192
193
204
205
172
166
167
178
191
189
178
170
174
186
186
167
160
178
190
187
186
198
206
197
177
170
172
173
169
166
170
178
181
180
177
178
184
190
191
183
180
189
197
193
189
192
203
206
204
196
187
195
207
209
175
173
171
170
172
180
181
177
175
179
176
170
169
182
187
186
197
212
211
192
171
168
178
179
171
169
180
185
181
178
179
179
180
186
191
190
189
191
191
186
183
189
194
191
184
184
187
192
194
193
180
181
172
161
162
176
187
182
174
172
171
171
177
182
182
186
201
214
210
188
170
173
185
188
180
180
192
189
176
173
176
177
176
180
187
192
191
191
185
176
172
180
183
177
173
178
187
187
182
180
186
184
173
164
166
179
186
182
175
170
171
177
183
185
182
181
192
198
197
184
178
179
186
189
189
192
196
188
171
171
181
182
178
176
181
184
187
187
181
173
173
175
176
176
180
187
187
184
178
175
188
186
179
174
179
183
182
178
175
175
177
183
185
184
179
175
175
179
183
185
185
183
181
180
183
193
197
183
168
173
186
189
184
178
174
174
178
181
180
178
179
179
175
177
190
198
191
183
181
182
187
179
178
185
186
181
173
173
176
180
185
187
187
183
177
173
167
169
178
188
190
184
174
171
175
186
194
184
172
178
188
187
184
181
175
168
172
178
180
184
186
188
177
178
192
198
192
189
191
190
182
168
166
181
186
177
168
169
177
185
188
188
187
183
177
171
165
167
182
191
190
185
176
169
169
177
187
186
183
183
182
175
176
180
177
170
169
176
182
187
190
189
183
180
186
190
192
196
197
192
176
159
156
173
179
176
170
174
180
186
187
188
186
185
181
172
169
174
187
189
186
182
181
178
174
174
180
185
189
188
179
168
166
179
183
175
170
174
183
182
179
181
184
184
183
183
190
204
202
191
173
160
157
169
175
175
177
181
187
190
188
186
188
190
187
180
177
182
185
182
176
174
181
187
182
172
173
183
189
187
180
174
172
175
178
176
173
175
180
178
165
166
181
191
187
181
189
203
202
190
176
175
172
172
173
176
179
184
189
195
190
184
189
194
192
183
182
183
180
173
166
169
176
186
183
175
171
176
184
183
182
185
181
173
174
175
174
175
179
178
166
163
178
193
193
188
189
194
195
193
184
193
192
178
174
179
180
179
183
189
188
183
186
191
187
184
183
182
175
168
168
171
174
178
177
176
174
174
178
180
184
192
183
172
172
176
176
175
178
182
179
174
176
188
190
189
189
190
192
194
187
199
196
181
179
181
180
171
173
182
186
184
183
184
179
175
175
176
175
172
176
177
175
174
175
177
176
175
174
174
181
187
180
173
175
178
176
174
177
186
189
184
179
179
181
184
187
189
191
190
181
192
188
182
182
183
178
168
167
176
185
185
180
175
170
167
168
173
178
182
183
182
179
177
177
178
176
174
173
173
176
180
181
183
183
178
172
169
176
184
189
187
184
176
168
174
190
193
186
185
173
181
183
183
183
182
176
168
169
178
185
186
177
171
167
163
162
165
178
184
184
178
179
182
182
178
174
174
174
173
173
180
186
193
188
178
168
168
173
178
181
185
187
180
167
174
193
195
183
183
169
178
184
187
185
179
174
172
175
183
187
181
174
172
172
166
161
161
175
182
179
173
176
183
183
176
171
172
173
173
172
181
191
193
187
179
173
173
174
176
180
187
191
185
175
181
196
193
179
181
171
178
186
191
188
181
177
177
179
185
185
177
170
175
180
173
161
159
172
181
179
174
175
181
180
175
171
172
172
167
166
178
190
187
182
180
180
179
178
181
193
196
194
184
182
193
199
189
177
179
176
175
179
186
190
187
181
178
181
183
180
172
169
181
185
180
166
162
174
189
190
181
176
179
179
175
173
175
175
165
163
177
188
184
180
183
185
184
184
191
206
203
186
177
184
198
201
188
178
175
177
168
168
181
194
193
183
177
179
184
179
171
173
183
187
182
172
171
181
198
202
190
180
179
182
180
176
176
174
168
166
180
192
190
182
184
188
186
184
191
205
195
174
161
176
196
201
191
180
169
177
166
165
178
194
192
179
175
180
184
183
178
180
185
185
181
175
176
185
199
204
194
181
181
188
185
181
178
176
173
173
186
199
198
185
184
189
189
185
185
191
186
168
154
168
189
201
192
178
168
176
175
175
180
186
185
180
179
183
185
184
184
185
185
180
176
177
179
182
190
195
192
180
182
190
189
184
178
178
177
178
191
201
197
182
178
188
192
181
177
180
183
176
165
169
184
197
193
180
172
180
185
183
180
179
181
183
185
185
183
184
184
186
187
177
174
177
178
177
180
187
187
181
178
187
190
185
180
178
176
176
186
196
188
173
172
184
190
181
173
177
187
188
182
178
184
192
190
183
180
188
187
184
177
177
181
187
188
185
182
182
181
183
185
182
180
183
184
177
174
184
186
182
180
183
184
182
179
178
175
173
178
186
181
168
169
180
190
184
176
177
189
193
191
186
185
187
188
187
188
185
184
180
177
178
183
185
182
177
177
179
181
182
183
182
184
194
190
177
174
183
189
186
181
180
179
176
182
186
181
177
177
180
182
178
176
179
186
187
182
180
183
187
186
185
187
189
188
185
186
177
178
181
182
183
183
179
173
169
168
178
185
186
181
171
181
197
194
176
172
184
189
187
188
186
178
173
186
201
201
185
179
179
187
191
184
180
184
188
185
179
178
181
182
182
189
194
194
179
174
175
179
185
188
186
180
174
170
167
167
178
193
194
177
163
174
194
191
172
169
181
187
188
191
190
181
172
186
207
213
195
181
179
188
194
186
178
181
190
186
177
177
182
184
183
186
195
193
179
166
182
183
188
190
183
177
174
176
176
174
178
193
194
177
167
174
187
182
170
170
179
187
188
193
193
188
177
179
199
207
197
181
179
183
183
179
176
185
194
188
174
176
188
191
188
186
189
189
177
173
190
189
186
182
176
172
176
182
183
179
179
184
184
181
183
187
185
175
171
171
175
186
188
188
190
190
180
177
182
190
188
180
178
177
175
170
175
190
198
187
173
173
188
197
187
179
179
179
177
183
188
187
184
180
170
169
175
183
181
178
178
178
175
178
194
200
189
177
175
175
175
183
185
181
182
185
180
174
172
177
180
179
178
177
175
176
182
191
194
185
172
173
183
191
185
177
175
173
174
188
179
181
184
181
172
166
172
177
174
171
176
179
174
177
190
199
193
183
185
179
180
185
184
180
182
183
179
172
172
174
178
179
179
181
185
189
189
187
185
182
176
174
181
187
185
182
179
175
172
187
172
176
184
185
174
164
173
175
170
165
175
187
187
180
182
190
190
186
183
184
185
187
187
186
186
185
179
173
173
176
178
179
176
178
189
199
192
180
178
181
180
178
183
188
190
187
183
174
173
185
177
177
181
181
172
166
176
183
177
169
176
194
202
192
185
186
186
185
183
186
190
191
190
191
191
189
179
174
175
178
180
177
169
169
183
196
191
179
177
180
181
179
181
188
193
189
178
172
175
186
181
188
190
183
179
179
180
181
184
188
187
184
182
182
178
177
181
183
179
176
175
178
182
186
186
178
174
178
191
191
184
177
177
180
184
187
187
186
185
184
186
187
191
194
192
183
179
182
186
186
174
182
185
180
179
181
184
186
192
197
195
188
182
177
175
177
184
186
184
183
183
183
183
186
194
186
170
168
182
185
183
180
183
188
189
189
190
184
171
168
173
191
198
200
195
186
183
187
193
190
169
173
177
177
178
180
182
185
195
196
190
183
178
174
176
180
186
187
188
189
189
186
183
188
196
194
176
165
173
180
184
186
189
191
192
192
193
188
172
166
177
197
202
201
198
193
190
196
201
191
169
170
172
175
178
181
181
184
191
190
177
174
175
178
182
184
184
183
186
189
189
187
185
187
191
192
182
172
175
183
189
190
191
191
194
196
197
193
187
186
191
199
195
195
196
195
192
200
207
195
174
175
175
176
180
185
186
186
186
181
169
167
179
186
189
186
181
181
184
186
188
190
188
182
180
182
184
183
184
190
193
190
186
187
191
196
200
200
201
204
206
196
186
186
191
188
187
196
207
198
175
178
179
179
182
190
193
190
182
174
170
174
183
190
190
186
180
181
186
187
188
196
196
180
167
169
184
189
190
192
191
184
177
180
190
196
199
201
205
210
207
192
186
186
184
177
178
189
201
196
176
179
182
182
184
190
194
190
178
173
173
178
183
184
184
182
181
184
191
192
191
195
197
182
166
167
182
191
190
189
187
180
174
177
189
195
197
199
201
199
196
196
198
196
183
170
173
187
193
193
177
176
179
182
183
183
186
183
174
172
176
181
180
178
179
183
182
186
193
192
187
188
192
190
178
177
181
184
182
182
182
180
177
178
186
191
193
194
194
189
186
196
210
206
186
173
178
186
191
192
180
173
172
181
183
180
180
177
169
168
176
182
180
177
181
185
183
185
191
191
183
180
189
195
195
185
182
179
176
177
182
189
184
179
182
183
182
187
192
186
183
195
209
206
193
188
188
188
188
192
180
174
170
177
181
178
177
176
171
172
176
178
177
177
185
188
183
182
186
186
175
171
184
197
197
187
181
178
175
175
185
193
195
185
181
176
173
182
193
189
185
189
197
198
198
199
197
190
186
193
178
178
172
175
177
177
177
177
178
179
179
173
171
180
193
189
180
176
180
181
171
170
183
193
190
179
179
182
179
175
181
194
199
193
184
173
169
179
194
196
188
185
181
187
198
204
198
188
187
192
177
181
179
175
172
172
175
178
182
187
183
169
166
181
198
193
177
173
179
180
171
173
185
189
178
171
177
190
187
180
180
191
203
200
191
178
175
184
196
197
193
184
180
181
196
198
190
189
192
192
172
181
182
173
168
167
173
178
183
187
185
171
169
184
201
197
178
174
179
181
174
173
184
185
174
168
177
191
192
186
184
192
203
201
192
182
181
185
192
195
196
197
189
187
189
186
182
192
202
192
169
181
184
175
164
164
172
179
180
182
182
178
178
189
202
201
183
177
182
181
176
175
179
181
178
177
180
186
187
189
193
197
198
193
188
185
183
184
187
192
200
205
199
190
182
178
179
194
203
193
171
179
183
176
164
162
171
180
180
179
181
184
187
193
199
198
188
183
181
179
177
176
176
177
184
189
186
177
176
183
196
198
192
182
182
183
183
182
183
185
194
204
200
184
175
177
185
193
193
188
178
180
179
178
171
166
166
174
182
186
186
186
188
191
192
192
189
186
179
176
180
182
178
173
183
193
190
174
165
175
190
194
183
175
179
188
188
186
180
177
182
189
189
180
175
181
190
187
176
178
179
176
174
182
183
173
162
165
183
197
192
179
180
185
185
184
186
187
178
171
180
191
185
173
179
190
188
174
164
171
181
185
181
177
181
189
193
191
183
173
172
177
181
183
186
191
192
181
170
175
178
168
168
184
195
181
157
158
183
201
194
177
173
185
185
181
184
187
177
171
181
194
188
175
176
184
183
176
174
177
183
184
183
182
183
186
190
190
184
177
175
179
186
195
201
201
189
181
179
182
171
155
158
181
197
185
162
161
179
195
190
172
174
187
188
181
184
184
179
174
178
187
183
175
174
176
176
176
182
187
189
188
188
188
183
181
182
184
180
180
185
192
197
204
213
206
187
185
190
194
164
157
160
172
184
183
174
170
177
185
184
175
178
191
190
186
186
185
180
175
176
180
179
175
171
170
173
178
186
191
191
188
187
189
186
180
181
179
177
179
195
203
203
202
203
200
185
185
196
197
167
169
168
166
168
176
182
179
177
177
179
183
186
189
186
185
187
187
183
175
177
181
182
176
169
169
174
181
184
186
185
182
183
188
188
188
188
185
176
176
192
205
199
186
184
185
182
185
189
191
177
182
176
162
160
176
188
184
177
173
178
185
189
184
178
179
185
189
188
184
180
185
188
181
172
171
177
181
180
180
182
183
183
185
187
191
195
191
179
171
183
194
186
173
171
177
181
182
182
183
185
187
177
167
169
182
186
184
177
174
176
184
186
180
172
172
183
187
189
190
191
190
190
185
180
175
177
177
177
182
187
192
189
181
179
184
192
192
179
172
176
187
185
175
176
183
184
184
181
179
185
182
176
178
182
182
181
180
180
177
174
177
180
176
171
171
178
182
186
192
194
188
182
181
183
179
176
174
177
186
195
202
196
180
172
174
183
185
179
175
179
189
186
178
185
193
193
188
183
179
182
170
168
181
185
178
171
177
184
180
168
169
173
176
176
175
175
177
183
190
191
180
168
171
179
182
178
177
180
185
189
192
191
182
173
174
176
178
176
177
188
196
190
180
189
198
198
193
185
176
177
161
161
177
182
168
165
176
184
180
168
168
174
180
180
175
169
172
181
184
180
170
165
168
178
178
177
182
184
181
173
170
178
182
180
177
176
173
173
177
188
193
188
181
184
191
196
194
183
171
176
158
153
169
175
166
168
178
183
181
174
174
178
182
180
170
166
172
180
179
167
165
171
177
179
175
174
185
189
178
161
158
169
180
184
181
179
176
173
174
175
180
184
183
181
182
187
189
184
172
175
160
152
164
169
172
172
175
178
181
184
184
183
182
178
172
171
178
182
174
161
165
179
187
183
172
170
181
193
181
165
166
172
177
177
178
179
179
177
171
163
164
180
189
185
179
182
188
187
184
178
166
159
165
172
175
175
171
170
181
193
192
183
181
180
181
183
184
180
170
162
171
181
190
185
173
168
174
186
185
179
180
179
175
171
173
176
178
178
175
164
162
178
195
197
187
186
190
195
197
179
172
167
169
174
178
177
167
163
176
192
193
184
181
183
188
197
194
180
170
167
173
179
184
182
176
169
168
176
180
186
185
180
173
170
173
175
177
179
180
178
175
180
194
197
195
194
196
200
201
178
174
172
172
174
177
177
168
164
173
184
189
186
184
185
190
195
192
179
171
171
175
176
177
179
179
174
169
170
177
183
182
176
172
172
175
176
176
177
183
186
183
183
185
189
195
197
198
197
196
177
175
173
174
177
179
176
172
171
172
177
186
186
185
182
183
184
183
181
179
176
174
174
176
178
181
179
173
170
176
183
181
177
176
175
174
173
174
178
179
182
184
183
180
180
187
195
197
189
188
176
177
177
180
183
179
175
175
181
181
180
180
184
183
179
174
171
173
179
183
180
175
172
175
178
181
184
179
174
176
183
185
182
180
177
171
170
177
180
175
173
177
182
179
174
179
190
188
182
184
177
180
182
187
189
180
173
176
188
189
181
175
177
182
181
172
163
165
178
184
180
172
171
177
179
182
187
188
178
176
179
186
188
182
178
175
175
184
185
174
171
179
184
180
171
176
185
180
176
185
177
181
185
189
190
179
174
176
186
192
184
176
171
182
185
179
168
169
176
183
178
171
172
177
179
181
190
189
182
170
169
177
184
184
182
182
186
190
186
179
183
190
191
178
174
179
181
176
174
187
176
177
182
186
186
180
175
175
180
187
187
178
175
183
187
184
179
177
178
179
177
174
173
175
178
181
184
184
179
166
162
169
183
185
185
188
192
192
184
184
194
204
196
180
177
182
183
178
175
181
169
170
175
182
183
181
178
173
175
181
188
185
185
186
187
187
186
181
177
177
179
176
171
173
179
179
174
172
174
170
167
171
184
185
184
186
189
189
182
184
195
201
190
176
177
183
187
182
177
175
167
168
174
181
184
184
181
176
173
175
183
189
190
188
185
187
187
181
176
177
182
179
168
169
181
181
168
165
172
180
179
182
186
181
176
178
183
186
182
183
187
186
179
172
175
182
185
186
179
168
169
171
177
182
186
188
187
182
176
170
173
185
192
191
186
184
183
179
176
180
185
180
168
169
184
186
170
167
175
185
188
193
188
174
163
168
182
185
179
178
181
177
171
171
176
180
183
186
181
168
175
175
180
182
185
188
191
188
180
171
168
177
189
196
192
183
180
178
179
182
185
178
172
173
186
188
177
176
179
181
184
190
184
167
158
168
183
184
176
176
178
175
171
171
177
182
186
188
185
175
182
177
179
180
180
185
189
188
181
173
167
170
184
198
196
186
184
186
186
185
181
177
176
180
185
184
181
180
180
177
177
184
182
166
162
173
185
183
177
178
181
177
173
174
180
185
189
191
189
186
179
174
177
177
176
178
181
181
178
169
166
169
180
193
194
191
192
190
186
179
177
176
183
186
181
174
175
186
188
182
180
181
180
174
175
181
182
179
176
179
181
180
177
177
181
186
192
193
190
189
172
173
177
176
172
171
173
173
171
165
165
170
180
184
185
191
196
193
180
175
178
180
186
189
178
166
171
190
201
196
185
179
178
182
187
189
181
176
176
181
183
183
183
181
181
185
192
193
185
184
172
177
182
179
168
167
171
174
171
164
166
176
179
175
175
186
194
185
170
169
178
183
187
189
180
166
170
193
211
208
189
176
176
183
190
189
178
176
176
180
184
189
191
184
180
182
189
188
184
185
180
188
189
179
168
170
180
184
180
173
173
178
178
172
171
178
182
177
170
171
178
181
186
189
186
173
174
193
208
203
182
173
175
179
178
178
177
178
179
180
185
190
191
184
179
181
186
189
187
190
187
198
195
180
169
174
188
192
187
180
178
180
179
175
173
171
169
173
179
177
173
177
185
188
184
178
176
187
195
188
173
170
176
173
168
166
173
180
182
183
184
183
183
180
177
181
188
188
189
195
186
197
196
181
172
175
187
189
183
180
180
180
180
179
175
168
166
178
191
185
171
175
182
182
180
178
177
183
185
177
167
171
176
175
169
165
170
176
182
186
183
176
172
174
179
186
189
186
185
191
174
184
189
184
177
177
179
178
175
175
177
179
181
181
176
169
170
187
196
187
177
179
180
175
172
176
177
180
181
173
169
171
177
181
182
177
174
174
182
190
189
176
175
179
184
189
188
178
172
183
162
172
181
184
179
177
176
174
171
170
173
182
186
184
176
169
179
189
189
185
184
185
179
170
170
175
176
178
182
178
174
173
177
186
195
191
178
171
181
197
198
185
183
186
189
188
181
171
168
181
164
170
177
180
180
180
181
179
175
172
174
186
194
189
177
173
184
186
183
183
186
187
181
175
176
178
175
176
181
182
179
176
177
184
196
195
182
177
184
196
195
192
188
187
189
181
173
166
175
186
196
200
193
182
175
173
177
183
185
185
183
181
180
178
178
182
191
191
186
183
181
179
181
190
194
192
191
194
198
202
200
193
178
168
178
195
198
194
193
198
203
201
190
182
183
183
184
188
199
202
194
196
191
181
176
175
179
184
188
189
188
185
179
172
170
180
190
189
185
186
186
180
174
184
197
197
187
183
191
205
207
194
175
170
180
193
196
191
187
188
194
200
199
190
185
184
190
196
200
199
185
181
179
177
177
177
180
183
186
186
185
183
177
169
170
181
186
184
182
186
188
183
176
180
190
193
182
175
185
204
207
197
187
183
189
191
191
188
184
183
189
197
202
196
189
186
192
200
202
197
178
170
170
174
178
179
179
180
179
177
175
177
176
175
179
185
185
180
179
180
182
182
180
179
179
179
173
175
185
199
202
192
192
196
198
190
184
186
190
193
191
192
196
197
192
183
189
200
206
197
176
171
171
173
177
181
182
176
170
166
168
175
182
186
188
189
185
181
179
177
177
183
185
179
174
174
176
179
185
191
189
184
187
202
204
189
178
186
204
208
193
177
183
196
192
181
186
202
207
199
176
178
176
174
175
182
185
178
162
159
164
177
184
187
188
187
184
182
181
178
177
188
189
182
180
184
186
184
182
181
177
173
179
198
206
193
181
190
211
214
192
170
178
191
189
179
186
202
207
197
176
181
180
176
177
186
188
177
161
160
171
177
178
177
179
182
183
185
185
182
183
189
189
187
189
201
202
190
176
174
172
172
178
192
202
200
196
198
203
200
183
176
184
188
184
181
194
204
200
191
176
179
177
173
179
184
182
172
162
164
175
180
171
167
168
180
183
185
185
184
183
182
184
187
198
207
205
192
174
170
173
183
186
188
193
201
203
199
192
185
183
188
195
192
181
185
203
206
193
188
178
177
170
170
177
181
177
166
162
167
179
182
174
165
169
182
185
185
187
186
180
174
177
188
196
198
196
189
177
175
183
194
192
184
184
195
197
194
183
180
186
197
205
195
187
191
203
200
185
185
180
178
168
167
173
177
175
167
165
169
176
180
177
174
177
184
184
184
188
188
178
167
172
184
186
181
185
187
183
181
188
195
194
184
182
183
183
180
180
182
187
196
199
197
196
196
195
186
181
186
183
178
168
167
170
174
176
174
169
168
172
176
177
182
184
184
180
182
187
190
180
171
174
179
178
176
180
187
187
184
187
192
191
188
185
180
172
174
182
187
189
189
189
194
201
199
188
174
177
187
185
174
167
169
172
174
177
179
174
169
169
174
179
183
183
181
176
177
187
189
185
179
180
183
176
172
181
191
188
183
183
187
190
195
194
186
175
175
182
185
184
183
184
191
206
204
186
173
179
186
178
164
162
170
176
176
176
178
173
167
167
176
183
185
183
179
175
175
182
190
189
185
186
186
178
174
183
191
188
184
184
185
187
190
196
192
184
182
181
180
182
186
186
187
201
205
191
184
187
188
171
157
159
173
180
175
174
174
174
169
170
176
187
188
183
180
178
178
181
188
189
186
184
185
185
180
180
184
185
187
187
184
179
179
184
189
188
186
182
179
183
194
192
184
189
200
201
197
193
191
173
162
162
174
178
171
169
173
177
175
172
177
187
188
183
180
184
182
176
178
187
185
182
184
188
186
179
175
177
182
184
180
172
166
174
181
184
187
186
181
183
194
194
182
180
193
202
198
190
193
182
175
173
176
174
165
162
173
185
186
175
175
185
187
177
175
186
188
176
171
180
186
183
184
189
188
181
174
171
176
178
178
171
165
171
177
183
190
195
188
178
182
186
180
176
183
194
190
181
192
192
179
177
181
177
162
156
170
192
194
181
177
182
184
173
171
188
193
178
164
173
190
192
186
182
186
185
178
174
173
176
181
178
176
177
178
180
189
195
187
173
171
177
178
178
179
183
180
173
187
190
175
173
183
181
159
148
164
186
195
187
181
185
184
171
170
187
196
178
163
173
191
197
186
179
181
182
180
179
182
186
188
187
184
180
177
179
183
186
182
174
172
177
179
181
180
179
177
175
180
174
161
165
180
178
160
150
160
176
184
188
190
191
187
176
175
187
190
177
168
176
188
189
183
178
176
176
178
184
192
196
195
192
188
179
175
176
174
172
176
182
182
181
184
189
187
182
179
179
179
164
159
166
169
166
161
161
166
170
177
188
195
195
190
183
182
183
180
174
172
181
184
182
176
174
173
172
174
183
192
195
193
190
186
177
174
175
172
161
170
188
195
184
181
190
191
182
180
183
183
164
168
172
168
159
160
170
175
175
178
191
197
197
190
185
181
177
171
171
175
181
182
178
173
170
170
170
174
181
187
188
186
186
185
178
178
182
174
162
168
189
197
186
175
182
186
178
176
185
188
172
180
180
168
158
161
174
181
181
183
195
199
197
185
178
173
168
168
172
179
182
181
179
172
166
165
170
178
182
184
186
187
186
184
182
184
184
179
166
167
183
190
179
170
171
176
175
176
182
188
176
181
178
172
164
165
170
175
180
186
194
196
188
175
167
163
164
169
176
181
182
183
182
177
169
166
174
182
186
188
191
194
191
185
183
187
183
176
170
171
180
183
176
171
171
175
176
178
182
187
172
170
170
172
170
167
165
169
176
183
187
186
178
169
164
164
168
173
178
182
182
183
183
181
175
170
175
184
187
190
193
196
192
185
184
187
180
172
171
175
179
179
176
175
179
184
186
184
184
183
163
159
162
170
171
166
163
167
173
175
173
170
167
166
169
173
175
177
178
179
178
180
183
183
181
176
177
182
183
180
182
186
187
186
185
188
180
173
170
176
180
180
177
180
189
195
193
184
177
177
159
158
162
169
170
166
166
175
178
173
162
160
163
169
176
178
179
179
179
174
173
176
180
183
182
178
179
180
179
169
165
170
177
183
188
190
186
176
172
172
178
179
179
182
189
195
191
179
168
171
163
163
166
169
170
170
175
183
182
174
164
161
167
175
178
175
176
179
179
175
171
174
178
181
181
177
176
175
174
166
161
165
175
181
187
191
189
180
172
170
172
177
181
183
184
185
181
166
159
169
172
167
166
168
171
174
176
179
179
179
177
174
174
176
174
171
173
178
183
178
175
176
177
178
181
180
171
171
176
178
176
175
178
183
186
186
184
179
174
170
170
176
183
185
180
176
173
166
164
179
174
165
165
169
172
172
172
171
171
179
186
181
177
176
176
177
179
182
182
179
176
175
174
177
183
181
169
165
177
190
188
182
179
180
181
179
177
176
176
175
177
181
189
189
182
176
173
174
180
192
176
163
164
169
170
169
166
164
165
177
185
182
174
176
184
191
192
188
182
174
170
174
174
178
183
182
171
165
174
187
188
181
175
174
175
174
176
177
177
180
185
189
192
189
184
180
181
186
196
202
173
161
165
169
168
166
166
171
176
177
177
174
174
179
194
200
200
192
180
171
166
170
174
177
181
182
177
170
171
182
185
175
169
168
168
171
178
181
178
179
185
191
191
187
183
183
185
194
202
201
175
167
167
170
170
167
170
183
189
179
170
170
175
182
195
201
197
187
180
172
166
171
176
180
180
181
180
175
172
179
186
180
168
162
163
171
180
184
178
176
178
182
184
184
184
184
186
191
196
192
176
172
167
172
175
173
175
188
196
182
168
168
171
175
187
192
190
180
180
180
179
177
179
180
179
181
184
180
174
178
190
186
173
160
160
167
175
179
179
174
171
173
179
183
186
185
182
182
183
183
177
172
166
173
180
177
176
182
188
182
175
171
167
164
176
188
183
179
182
188
189
183
180
180
181
185
190
185
175
177
190
188
173
160
162
169
174
178
179
173
167
170
177
181
185
185
180
175
175
182
176
174
170
173
176
176
175
175
179
182
183
177
166
158
171
186
185
183
184
188
187
180
175
179
184
190
193
188
175
173
183
183
172
162
166
173
177
178
176
172
171
175
180
180
182
182
178
169
172
188
175
179
179
172
168
171
176
176
174
179
188
188
172
163
170
184
188
185
183
180
177
172
172
177
186
189
188
181
174
175
179
177
168
164
167
176
180
180
177
173
175
182
186
183
181
180
177
170
176
192
172
186
187
172
159
166
181
180
170
174
189
192
181
173
174
182
186
184
178
171
165
167
170
174
179
179
174
172
174
181
182
178
167
163
165
173
181
185
181
177
178
182
186
186
180
176
172
172
174
189
171
188
192
175
159
167
185
184
171
170
182
188
184
179
180
180
180
177
172
166
164
168
169
170
171
170
165
165
175
188
190
184
170
161
162
171
178
183
182
184
182
181
181
185
182
171
166
168
175
180
171
183
186
179
168
175
186
182
171
166
170
174
176
182
186
183
175
171
172
174
174
173
170
168
169
170
167
169
178
186
189
184
171
159
159
170
177
179
182
186
185
179
176
180
182
172
164
168
177
177
170
171
178
180
179
181
182
179
174
167
164
161
166
179
189
182
174
170
179
184
180
174
170
171
176
178
176
177
180
182
183
180
168
159
162
177
180
177
176
185
188
181
172
175
179
178
170
173
183
178
165
159
172
182
182
180
179
179
178
172
165
159
165
180
186
183
174
176
188
188
178
166
169
177
183
183
181
180
178
176
179
181
170
161
169
183
184
179
176
180
185
183
173
173
181
180
178
179
186
184
159
154
170
179
179
175
176
181
181
173
164
163
170
179
183
180
177
179
189
187
174
161
169
180
182
180
177
175
174
175
182
184
174
164
176
186
186
180
178
181
182
179
175
175
179
181
181
181
183
183
161
160
171
175
174
173
175
181
182
171
163
166
177
184
185
182
178
176
180
183
177
166
168
175
176
173
171
172
174
180
188
186
174
167
180
189
187
182
181
185
186
181
177
176
179
183
182
179
180
183
168
173
176
174
172
174
179
182
180
172
164
169
177
186
186
183
173
167
169
181
184
172
169
171
170
169
170
176
180
186
190
184
173
170
180
189
187
181
180
187
191
188
179
174
175
180
183
182
182
186
179
187
183
172
173
183
187
184
180
176
173
174
178
184
187
182
167
162
169
181
183
175
170
172
173
172
176
181
183
184
183
180
174
173
175
181
184
179
176
180
189
189
178
170
170
177
183
187
190
189
183
193
186
175
178
190
193
185
182
183
181
179
179
184
185
173
163
166
178
180
174
170
173
177
179
177
179
184
182
176
173
177
178
172
169
173
177
173
168
175
185
184
175
166
167
175
185
192
195
191
180
186
185
180
183
192
191
184
180
184
184
182
184
188
184
166
164
181
192
181
166
167
178
181
178
177
179
182
179
168
167
178
181
175
168
165
166
166
169
176
180
177
171
167
171
179
187
190
189
177
169
174
178
181
186
189
185
180
181
182
181
179
186
193
181
165
171
193
198
181
167
172
178
176
173
175
180
182
177
169
168
176
181
179
176
166
159
160
173
184
183
176
175
178
183
185
186
182
175
167
161
165
173
180
186
187
177
175
177
179
174
174
187
193
179
167
181
199
196
182
179
180
177
166
166
176
182
183
179
174
173
175
180
185
186
175
159
164
180
194
190
186
185
190
190
187
182
176
170
168
162
163
172
179
184
183
171
168
174
177
173
173
184
189
174
168
183
197
189
183
184
184
176
166
167
177
183
185
180
175
177
181
187
190
188
179
167
172
188
193
192
192
194
195
188
181
178
177
180
181
185
185
183
179
173
167
174
185
185
170
166
177
180
177
172
179
188
187
185
188
192
190
191
203
205
198
194
196
196
191
188
186
179
174
183
197
198
198
199
205
208
200
186
177
184
190
191
192
192
189
187
184
180
179
174
170
175
183
181
168
168
179
178
167
163
177
189
185
182
188
197
188
184
191
200
197
191
193
194
193
189
187
184
182
185
191
197
199
203
206
207
201
190
178
180
191
195
198
197
192
182
172
171
176
178
176
176
178
175
171
172
180
177
165
163
179
187
182
178
185
191
187
178
179
183
183
185
192
200
197
189
190
196
194
191
188
191
193
197
199
201
199
192
179
176
182
195
199
198
196
173
165
165
174
179
178
177
175
172
171
177
181
177
172
175
183
185
182
179
182
183
182
177
171
167
167
174
189
201
198
188
189
197
203
197
187
181
184
189
192
192
190
188
183
175
174
188
198
200
198
170
166
169
174
178
178
178
174
170
171
177
184
184
183
184
186
186
185
183
178
176
176
174
172
170
172
176
184
194
194
185
181
188
200
200
187
175
176
186
190
184
180
182
186
181
179
186
195
201
199
169
172
175
176
178
180
180
176
172
171
176
183
185
186
185
184
184
185
183
178
175
176
176
178
188
196
192
183
185
188
184
176
178
193
201
193
178
179
190
191
178
173
180
188
192
189
190
195
198
197
171
176
175
175
179
183
180
175
174
173
175
180
183
182
179
179
181
182
180
178
178
179
180
184
205
217
206
186
180
185
187
184
182
188
195
196
193
191
190
187
181
179
184
191
198
202
203
198
194
193
170
176
172
173
180
182
176
171
175
176
176
178
179
177
174
176
180
180
178
178
180
181
182
186
204
210
203
188
184
186
192
195
192
186
191
198
203
196
188
184
187
189
191
190
194
205
208
199
190
187
172
176
167
168
176
177
171
167
178
182
175
176
178
175
173
178
185
186
182
180
181
181
179
184
188
188
185
186
189
190
194
198
195
188
188
200
202
193
181
182
193
201
197
189
186
194
202
199
188
185
174
176
165
164
166
169
168
173
182
182
174
174
181
181
177
181
187
191
190
186
185
182
179
177
176
173
172
179
188
192
189
189
189
190
193
195
191
182
179
183
195
200
198
192
188
190
192
190
185
184
178
170
164
164
165
168
173
183
186
174
167
173
184
186
181
180
184
189
192
192
191
187
181
177
174
174
174
177
184
185
182
178
182
192
201
195
181
178
181
185
190
193
194
195
195
189
181
180
182
185
177
163
160
170
173
174
181
190
185
168
163
175
190
188
180
177
177
180
187
193
196
192
183
178
176
181
186
181
178
181
180
175
180
192
205
195
182
179
182
183
184
187
190
194
203
200
185
178
182
184
170
153
158
177
183
184
184
186
176
163
163
180
196
190
179
174
173
172
176
188
197
194
183
175
175
181
189
186
179
180
181
180
181
188
198
196
190
187
184
179
178
181
184
188
202
207
196
187
186
185
162
150
157
178
191
188
181
177
172
168
171
183
191
186
175
175
179
175
170
178
192
190
180
171
173
181
185
185
184
183
183
179
175
175
183
188
191
191
188
178
175
176
178
182
194
206
206
197
191
189
163
159
162
173
184
184
177
173
176
177
176
180
183
181
173
176
187
183
168
171
184
186
176
173
176
178
181
185
188
184
180
175
168
165
175
182
187
193
196
185
172
168
173
179
188
198
204
202
197
196
175
171
170
172
174
172
171
177
187
188
180
175
177
178
174
176
193
192
174
167
177
180
177
176
181
182
181
184
186
182
174
170
166
167
175
179
181
193
205
195
171
161
172
181
180
184
192
194
193
197
191
181
177
176
168
159
166
183
195
192
181
176
179
179
170
173
192
199
184
172
174
178
180
180
181
181
183
183
185
178
173
173
176
179
184
182
180
188
202
200
176
160
171
182
179
177
180
184
186
192
192
177
177
180
167
150
159
177
187
182
181
184
186
182
168
170
185
196
192
180
177
179
182
180
177
178
179
181
181
178
177
183
186
190
190
186
178
180
190
196
184
169
170
182
181
177
178
182
184
184
178
168
176
182
167
152
154
167
168
170
182
192
192
182
172
171
182
189
192
189
183
180
180
179
176
174
176
179
178
179
183
189
191
189
184
181
177
175
178
187
189
178
174
181
190
188
184
186
186
181
165
165
174
179
168
158
160
164
163
168
179
194
193
182
180
181
182
184
187
189
185
180
179
178
176
174
174
176
176
176
180
191
192
181
168
169
172
173
173
180
185
181
176
184
197
196
188
189
191
185
168
172
177
177
165
163
168
172
172
174
182
189
189
187
187
188
181
179
185
187
183
179
178
177
175
174
176
179
178
176
178
186
189
177
160
160
171
174
172
170
171
175
175
183
194
193
183
186
195
192
175
178
181
177
165
164
171
178
180
181
184
188
189
189
189
185
178
178
184
186
182
178
177
174
171
173
180
186
185
182
182
185
186
181
169
165
168
170
171
168
168
169
172
175
181
178
176
182
193
192
177
177
178
175
163
162
167
175
178
181
185
189
190
185
179
173
170
174
184
184
179
179
179
174
166
171
182
190
190
189
188
186
184
184
184
179
167
165
169
173
172
168
167
170
171
170
171
180
187
186
171
166
164
164
163
162
163
165
168
172
183
186
179
168
165
164
166
172
179
179
177
180
182
175
166
169
183
189
188
188
186
179
176
188
198
191
170
158
169
179
177
164
163
170
175
177
179
181
182
180
161
157
158
161
164
167
165
164
163
168
173
175
169
158
160
165
169
171
172
170
173
183
188
180
169
172
184
186
181
179
176
170
171
187
201
195
177
167
176
179
176
163
165
180
191
192
187
178
177
181
157
161
163
165
170
176
177
173
171
169
167
166
162
160
166
174
177
175
170
167
170
186
189
178
168
174
182
181
173
172
172
171
173
183
194
194
184
179
177
175
171
165
172
186
195
198
187
171
169
183
160
169
174
175
177
183
186
183
180
174
167
166
170
174
178
180
181
177
171
170
179
190
184
169
165
173
177
174
171
177
183
180
177
182
188
190
188
181
174
173
172
174
177
182
187
191
185
164
162
183
164
174
181
183
183
182
181
179
178
177
173
173
179
185
183
178
175
172
172
177
190
193
175
159
163
175
175
168
172
189
197
190
179
183
188
187
182
176
174
177
182
183
181
174
172
177
177
163
161
184
168
170
180
183
181
174
166
164
171
178
177
178
183
188
186
177
167
165
169
183
193
187
168
155
166
178
174
168
177
195
199
184
178
182
185
182
177
175
178
184
189
189
182
170
165
166
171
170
173
186
168
166
174
179
177
168
154
156
169
179
177
169
175
187
189
181
168
168
172
176
181
177
168
161
171
179
177
173
180
190
184
174
173
177
177
174
174
178
183
187
189
187
181
172
165
164
171
180
186
193
171
168
172
175
172
163
158
165
178
179
166
158
168
186
189
186
180
177
175
171
167
169
171
173
177
181
180
181
182
182
174
168
171
171
165
165
176
186
186
184
182
181
180
177
171
167
170
186
199
197
175
171
171
170
169
166
168
180
189
176
157
153
165
181
187
189
189
186
180
170
165
170
180
181
180
180
180
183
181
177
175
175
173
168
158
164
179
186
184
177
173
174
178
180
177
172
173
188
196
189
176
174
168
167
168
171
178
186
184
169
156
159
165
170
176
189
192
187
183
178
177
180
183
183
181
178
178
178
176
177
179
184
179
168
163
169
175
179
180
177
173
172
176
181
181
178
177
181
182
179
176
174
165
164
169
174
177
178
172
164
164
168
164
158
167
187
193
185
183
187
191
187
182
180
180
179
177
173
171
173
183
186
177
167
168
171
172
170
176
179
176
173
175
180
183
184
181
177
175
176
175
174
165
166
169
174
175
170
160
162
176
177
164
153
165
184
191
185
184
190
192
181
172
175
179
181
179
174
169
169
180
184
174
164
169
173
170
167
173
178
176
173
175
180
183
186
183
176
174
185
176
178
175
169
168
172
176
171
160
165
183
186
173
159
166
180
187
185
184
184
180
171
167
170
177
180
179
174
172
172
181
183
172
161
165
170
171
172
177
178
174
170
175
181
183
183
181
177
178
194
182
187
185
171
164
174
183
178
168
170
184
190
181
173
171
174
178
181
181
176
169
167
168
171
173
174
173
172
173
179
187
185
171
162
163
168
173
179
185
184
173
169
175
184
184
179
174
173
178
197
186
190
187
172
163
176
186
183
172
173
182
186
185
182
177
173
167
172
176
174
169
171
174
173
170
168
168
170
175
182
189
184
171
167
167
170
172
179
191
188
178
171
179
186
186
176
166
166
176
191
184
184
178
174
171
179
184
178
171
174
178
176
174
181
183
175
158
161
173
177
177
178
179
174
170
169
171
174
178
183
182
174
169
171
175
174
171
176
184
187
184
180
184
189
187
177
164
164
177
187
172
170
174
178
181
180
179
174
172
177
177
166
161
173
184
178
156
155
173
183
182
177
175
173
173
175
178
180
181
180
175
166
165
173
180
179
175
175
177
179
184
190
192
190
186
179
165
167
182
187
160
160
173
184
186
178
173
175
179
180
175
167
163
165
172
172
160
159
174
184
178
169
167
171
176
180
181
182
181
176
169
165
167
175
182
183
180
180
176
171
174
190
192
189
184
178
166
170
184
187
154
158
176
189
184
175
175
184
186
179
171
174
173
169
167
165
163
163
178
180
173
161
160
169
178
179
177
176
174
175
175
173
173
175
181
184
184
186
183
176
173
178
184
184
182
176
170
170
176
178
163
166
176
185
185
180
182
189
190
175
166
177
185
179
170
167
166
168
178
185
178
164
160
169
176
177
175
169
166
172
181
184
176
173
178
183
188
190
193
189
178
172
172
176
180
180
176
172
169
165
180
178
178
183
188
188
185
185
184
174
168
179
187
186
182
176
171
170
178
188
188
169
160
167
178
179
175
166
159
171
182
185
174
171
178
184
187
187
190
193
187
173
165
169
176
181
182
180
170
163
192
184
174
177
191
196
185
174
175
178
179
179
181
185
188
189
178
173
176
186
187
174
165
171
177
180
177
167
161
169
180
182
175
171
178
188
188
182
178
182
184
177
166
166
172
179
184
187
179
169
192
183
172
176
191
194
182
167
171
185
191
183
177
180
190
191
185
177
176
178
176
170
170
178
181
180
176
169
164
167
180
184
178
172
177
188
188
179
169
168
173
178
174
169
169
174
181
189
188
178
181
175
170
172
186
189
180
173
178
189
193
187
181
182
185
187
187
183
176
165
161
163
178
187
184
179
176
171
165
168
180
187
181
174
178
182
181
176
169
163
163
176
179
174
172
173
178
184
184
179
172
169
167
171
178
181
181
183
188
190
188
184
184
186
184
181
185
189
178
163
157
167
180
190
184
177
176
174
170
170
179
183
179
176
178
177
174
174
174
167
162
169
177
179
181
181
182
180
177
172
175
168
167
171
174
176
179
185
190
188
180
177
186
192
182
179
182
187
179
169
166
173
183
186
181
177
181
182
176
173
176
176
174
174
178
176
170
174
180
175
164
166
179
187
192
192
186
179
175
174
177
174
173
174
174
172
170
172
181
180
176
174
184
188
180
176
181
183
178
174
175
176
179
180
178
181
189
190
180
173
173
175
175
177
178
175
172
176
182
175
164
168
181
189
197
198
189
180
179
180
171
170
179
183
173
166
174
186
189
178
174
180
184
182
179
182
186
179
175
179
184
184
189
195
196
182
179
185
193
183
172
178
187
192
195
194
194
196
198
200
196
191
188
194
211
212
200
192
181
175
174
171
173
174
170
168
173
181
180
175
175
179
179
174
176
186
187
178
171
181
186
184
186
195
194
181
178
189
192
178
166
181
205
209
193
185
193
203
206
205
203
198
194
195
206
208
201
194
188
185
174
168
167
169
171
173
174
174
174
175
178
179
174
170
175
187
186
176
175
182
188
185
184
188
185
172
175
190
195
178
168
190
218
217
192
182
189
200
201
201
201
199
195
191
191
195
197
196
193
191
169
163
164
169
174
176
175
172
174
181
186
181
175
173
178
184
183
180
181
187
188
186
184
181
169
162
171
189
194
181
175
192
213
211
193
184
191
192
188
188
192
196
192
183
178
183
191
196
194
195
165
164
167
171
178
179
175
174
183
190
188
183
178
179
180
181
183
186
190
191
189
185
182
177
171
168
172
181
186
183
182
187
195
194
195
196
194
187
176
174
181
190
187
179
178
184
191
189
190
196
166
166
169
176
180
181
177
176
191
194
185
182
181
184
182
180
181
187
190
189
186
184
183
181
181
181
181
180
182
186
187
185
180
181
189
197
195
185
176
171
180
189
185
183
192
200
192
180
185
197
171
169
170
176
182
182
176
177
191
192
181
182
186
187
182
178
179
183
183
182
181
183
184
184
185
187
185
183
183
188
192
188
180
176
184
194
193
188
183
181
185
194
188
188
207
213
196
178
183
197
175
173
169
174
182
180
171
173
189
190
179
180
192
193
183
179
180
181
179
177
179
182
186
184
179
177
178
183
189
191
193
193
189
180
181
189
194
192
188
189
194
197
190
188
200
208
198
183
186
196
174
177
176
173
175
173
168
171
189
191
179
179
190
193
183
180
185
188
183
178
179
183
186
184
174
161
162
177
192
194
189
189
189
184
183
188
193
193
191
193
199
198
189
183
185
188
190
190
192
194
172
181
180
174
167
165
168
177
193
189
177
175
185
193
186
180
186
194
191
184
181
185
187
184
178
164
158
169
189
192
183
177
181
185
186
187
190
192
192
194
197
194
188
182
172
175
188
193
191
189
169
178
183
177
166
166
176
187
192
185
172
173
184
194
190
179
181
191
194
190
188
190
190
185
184
182
171
166
175
185
179
169
174
186
190
186
187
192
194
192
191
191
190
185
174
175
185
191
188
185
168
173
183
183
173
175
186
193
187
173
169
176
188
198
191
177
172
178
183
187
191
194
188
180
183
192
186
168
165
177
181
178
176
185
189
184
185
190
192
191
189
190
191
189
185
184
186
188
184
184
165
168
180
184
184
187
189
187
176
166
170
184
195
200
190
176
169
167
172
179
188
192
181
167
174
192
192
176
166
175
187
188
184
184
184
184
185
187
188
189
188
187
188
190
192
192
189
187
185
183
162
165
173
184
189
188
182
174
170
172
180
187
190
188
183
180
177
170
161
166
180
185
172
159
166
183
189
183
177
178
187
191
187
182
181
183
186
187
186
186
183
181
182
188
193
193
193
192
189
186
161
165
166
171
181
183
175
168
174
185
187
184
180
178
176
181
189
183
164
162
173
178
169
161
172
184
188
185
183
182
183
184
181
178
181
185
187
190
191
184
171
167
178
189
192
190
193
195
194
190
168
167
166
167
174
176
174
176
186
193
189
178
174
175
175
184
199
194
177
166
171
175
171
170
182
191
188
182
183
182
178
175
175
178
185
187
185
195
201
191
168
163
180
193
189
185
189
192
194
193
176
170
169
169
167
170
180
191
196
190
181
177
177
179
180
185
194
198
191
181
176
174
170
173
183
191
185
179
178
182
183
177
175
181
190
191
189
193
202
198
177
171
185
193
189
183
184
187
190
191
175
170
175
177
174
173
186
196
192
179
175
180
185
185
181
175
180
186
192
189
182
175
170
172
176
180
180
178
178
182
186
186
182
185
195
197
189
187
192
198
194
188
187
190
189
184
183
184
186
187
169
168
178
183
181
177
187
191
179
167
171
182
188
184
178
171
168
172
186
192
183
177
172
171
172
172
177
183
181
181
185
188
188
186
189
192
185
178
181
193
197
191
185
189
192
191
188
187
187
185
168
170
178
187
187
184
183
183
173
166
170
179
181
179
178
177
170
167
180
186
182
177
178
178
175
173
184
192
185
175
178
188
192
183
176
175
177
179
182
183
182
183
185
192
196
195
192
191
190
185
175
176
180
186
189
186
183
180
176
171
170
172
175
180
186
189
180
173
181
185
183
181
184
186
180
177
188
197
187
173
173
185
191
181
160
156
170
186
187
175
167
171
183
196
195
191
190
194
195
185
183
181
181
185
186
183
182
182
181
173
165
169
178
187
196
196
190
187
186
187
185
183
185
185
182
180
190
197
187
178
175
180
185
182
165
156
167
187
193
177
160
167
185
193
181
175
180
194
196
184
184
180
180
182
179
176
178
180
179
167
163
168
181
187
189
190
190
190
190
189
184
183
180
176
172
178
187
188
185
182
178
173
174
183
182
174
172
183
191
185
171
171
181
183
172
165
175
190
191
178
178
173
173
175
174
173
174
175
172
166
165
171
175
172
172
175
178
182
183
182
180
180
174
166
164
176
184
182
181
182
178
162
162
185
201
194
179
180
190
190
180
178
179
180
175
173
178
187
184
175
169
167
167
170
173
174
174
173
171
169
170
171
168
159
160
165
169
171
171
169
172
175
173
160
159
174
184
181
177
181
178
163
161
185
204
196
182
180
187
186
181
178
181
189
191
186
183
185
180
179
166
169
169
171
177
182
180
176
175
174
173
171
168
159
162
169
172
170
166
164
168
175
173
159
157
174
185
182
177
185
187
175
171
182
193
188
181
180
181
180
176
176
182
192
196
195
191
185
182
184
168
174
176
178
183
188
183
178
178
177
176
178
179
177
177
179
177
172
169
169
175
180
173
160
158
173
185
181
178
188
197
189
179
181
184
182
178
174
175
177
177
178
181
183
184
189
193
187
182
186
167
176
183
185
187
186
178
172
173
176
179
186
194
193
186
178
172
169
171
177
186
186
171
159
160
174
179
178
176
190
199
193
179
180
184
184
176
171
175
182
186
183
176
168
167
177
190
188
179
182
164
174
184
186
187
181
168
160
166
176
182
190
197
198
184
169
161
162
171
184
191
182
168
161
165
177
179
175
178
184
186
181
178
181
184
183
177
175
179
188
190
181
168
158
159
169
181
183
178
176
163
171
180
182
184
180
164
154
166
179
183
183
188
189
177
160
156
163
177
183
182
173
165
165
172
180
179
178
180
178
172
171
178
179
175
171
176
183
187
187
181
173
165
161
162
166
172
177
179
181
166
172
177
178
181
181
169
164
172
180
177
172
174
177
168
158
161
176
179
177
171
168
168
170
177
180
180
182
184
180
170
173
185
181
163
155
173
187
187
181
169
166
168
171
170
166
165
175
183
183
172
176
174
171
175
180
179
178
178
176
169
168
171
172
161
161
174
186
181
172
169
170
173
178
181
180
176
182
188
185
176
180
189
182
162
156
171
185
184
175
169
167
173
177
174
166
168
176
181
182
175
179
173
166
168
177
181
182
178
169
165
170
175
173
162
165
182
187
179
173
175
177
177
180
182
178
172
176
187
182
177
183
190
183
175
171
175
177
180
180
177
174
176
177
171
168
172
177
177
178
176
179
174
166
166
173
177
176
171
168
169
174
177
174
169
173
183
181
173
175
183
181
177
177
179
176
170
173
177
174
171
179
183
185
187
188
176
171
177
188
187
181
178
177
171
171
180
179
177
179
175
179
178
174
173
173
169
166
168
173
177
177
176
176
176
178
179
173
168
172
183
178
169
171
172
171
170
173
174
167
164
176
180
182
187
190
176
171
178
191
187
181
179
180
179
179
185
186
184
187
176
177
178
179
179
177
165
163
169
179
181
177
177
180
179
177
178
173
169
172
178
175
168
167
165
164
167
176
176
169
168
179
180
178
179
179
174
173
183
189
180
174
178
186
185
183
187
191
192
192
180
175
175
178
181
179
168
163
172
181
180
180
183
184
175
173
176
177
173
171
172
172
173
173
168
163
168
176
178
175
177
183
182
178
174
169
168
175
187
187
174
168
178
189
188
185
187
192
192
187
182
171
167
170
179
182
176
167
172
177
179
182
185
184
177
169
171
177
178
175
173
176
181
184
176
170
170
174
178
178
179
181
182
181
179
168
161
173
190
187
175
174
184
192
190
186
185
187
186
176
185
174
163
166
181
190
181
171
171
177
179
179
181
183
181
173
168
170
176
180
180
181
185
186
183
176
175
176
178
179
175
172
174
184
183
169
160
172
183
181
176
183
191
192
189
185
184
183
182
179
182
176
170
173
184
193
182
172
173
180
180
175
172
176
183
178
165
162
171
183
185
180
179
180
180
179
178
181
182
179
168
162
171
185
183
169
164
173
176
168
172
193
201
192
185
183
182
182
185
187
175
182
181
183
188
188
182
178
179
182
179
174
170
173
177
178
164
159
163
178
178
173
169
171
174
177
180
184
189
181
166
162
174
185
182
171
173
180
175
161
169
191
200
189
180
179
177
180
187
191
170
184
189
189
185
179
180
185
187
181
173
176
177
174
171
170
167
164
167
171
171
167
165
168
173
177
179
184
187
177
169
171
183
188
180
172
180
189
184
172
170
182
189
185
181
178
175
178
183
183
176
183
188
191
186
181
184
192
191
176
167
179
187
179
169
169
174
176
174
173
169
163
167
175
177
177
178
179
176
170
171
180
190
190
179
176
182
191
193
187
180
177
176
178
183
182
179
176
172
165
184
183
185
192
193
187
185
186
185
174
169
179
187
180
170
173
184
187
184
181
174
168
169
178
182
180
178
173
165
165
170
180
187
185
181
178
180
184
188
191
187
177
172
176
187
192
185
178
169
159
194
178
176
189
196
190
179
174
175
178
179
181
178
172
171
183
194
192
186
184
180
174
173
179
180
180
178
172
166
166
170
179
179
178
181
183
183
180
179
181
184
181
174
174
185
195
192
182
171
165
190
174
172
181
190
184
173
166
170
182
190
183
169
165
169
187
197
193
180
179
179
177
174
179
180
178
175
171
169
174
178
178
174
174
182
190
190
181
171
169
175
183
179
175
180
190
190
178
175
178
180
171
169
173
175
174
172
172
177
187
191
185
170
166
169
183
191
186
171
167
174
177
182
182
180
176
174
173
174
181
186
183
174
174
187
193
193
187
174
163
168
180
183
174
175
182
183
176
175
184
175
171
168
168
167
169
177
185
189
190
189
184
178
173
172
178
182
176
165
161
169
178
187
187
179
173
175
176
178
183
187
183
174
175
188
193
192
188
181
165
163
174
177
174
175
181
182
179
177
181
181
173
170
169
170
174
183
192
194
190
186
183
182
179
179
178
176
170
165
164
168
175
186
190
179
174
180
184
183
183
182
178
171
172
181
190
189
188
184
168
162
165
167
170
176
188
190
183
178
181
186
180
175
174
176
179
184
185
183
183
186
186
182
176
178
179
175
167
164
165
167
173
182
188
179
175
184
192
188
178
174
171
168
171
176
183
187
187
180
167
158
159
161
167
184
196
194
184
178
179
169
176
189
191
179
171
173
182
192
194
189
183
183
185
189
190
188
183
177
173
172
175
177
176
175
171
174
183
192
193
186
185
195
198
194
191
192
191
189
194
195
191
187
199
212
211
199
190
189
193
178
181
185
182
175
172
173
177
182
186
188
185
181
183
192
196
185
176
172
173
173
175
179
184
183
176
177
185
191
185
180
192
210
209
190
182
188
194
197
201
202
200
202
208
211
207
195
190
190
196
184
182
179
175
173
173
173
170
173
184
188
184
180
183
195
194
182
173
173
177
179
179
184
191
190
179
178
187
186
178
181
200
219
209
184
176
185
195
198
199
201
205
209
208
203
196
194
194
193
198
181
177
173
170
173
176
173
165
175
188
190
181
175
180
188
185
178
175
180
186
187
188
191
194
190
178
177
180
179
176
183
202
212
200
184
182
190
194
192
190
193
201
205
198
188
188
194
195
193
196
172
168
165
167
178
181
172
168
185
198
189
176
172
176
178
178
178
183
189
192
192
193
194
192
185
178
174
175
174
176
182
195
196
192
191
195
196
194
187
181
185
196
193
182
182
191
196
191
190
196
168
159
157
167
180
181
173
174
190
197
186
174
174
176
177
177
180
188
192
190
189
191
192
188
179
176
177
177
175
176
182
187
183
184
192
198
198
194
187
182
186
192
183
173
186
201
194
183
187
198
173
158
154
166
180
179
172
172
184
187
183
181
185
185
182
181
184
188
189
183
181
183
185
182
171
171
181
185
182
179
181
183
181
181
188
192
191
190
191
191
195
193
178
173
194
207
191
179
187
201
178
167
163
170
179
176
169
169
175
180
183
187
193
193
188
185
186
187
185
179
173
175
177
177
165
163
177
191
190
185
182
184
183
180
180
182
184
187
195
200
202
192
178
178
195
198
185
181
192
201
179
178
176
175
174
172
168
168
173
180
184
187
190
192
188
184
185
188
185
177
170
169
180
182
172
165
171
189
196
190
184
183
183
180
178
179
181
186
193
201
199
189
179
178
183
184
182
186
195
196
174
189
195
180
170
170
172
173
178
185
185
178
181
187
186
180
181
188
187
178
171
174
185
191
188
176
173
182
192
192
184
180
180
180
179
180
185
190
193
195
191
182
178
176
175
176
187
191
191
190
171
194
203
185
171
174
183
182
178
183
184
175
179
188
186
176
174
182
185
181
178
184
191
196
197
193
181
176
182
189
188
182
178
177
176
180
187
193
193
190
184
179
181
180
172
175
193
194
185
183
173
191
202
187
175
182
190
183
175
177
181
182
183
193
190
176
166
173
179
180
183
190
191
189
193
197
187
172
173
188
194
190
181
177
174
177
184
189
190
190
187
184
187
188
179
181
192
192
182
182
176
188
191
183
181
184
185
178
171
172
181
188
192
195
190
176
165
167
173
178
183
188
182
172
176
191
189
175
171
186
196
196
187
180
177
177
179
181
183
188
191
190
191
192
187
184
186
187
183
181
178
180
180
180
182
180
173
168
170
178
185
190
192
189
180
175
170
170
172
174
178
179
172
165
173
187
189
179
173
181
191
191
184
181
181
180
179
176
178
184
187
188
191
193
189
183
181
183
182
182
174
171
168
170
178
176
163
159
173
186
189
187
183
176
171
173
178
179
177
173
173
173
171
173
185
195
189
177
173
179
182
181
177
182
186
185
183
182
182
180
177
179
187
192
186
183
183
182
181
181
169
167
162
167
176
178
166
165
180
190
189
183
176
173
172
177
184
185
182
178
176
175
174
182
196
204
190
175
171
182
180
174
171
181
186
184
185
191
194
181
169
176
190
192
185
185
188
186
182
181
165
167
168
169
175
183
185
182
185
186
183
178
176
177
182
186
185
186
188
186
182
179
177
183
195
197
184
173
176
189
190
177
170
176
180
182
186
196
198
186
176
180
190
190
184
187
192
189
181
185
163
169
175
176
180
192
198
193
186
177
173
176
180
188
191
186
178
177
182
188
186
179
176
177
181
180
175
175
185
201
200
184
173
175
180
185
188
189
189
189
191
191
189
186
180
184
188
186
186
186
165
173
179
181
185
193
199
198
187
175
170
174
181
188
190
182
169
164
170
180
180
177
175
173
171
169
173
183
199
202
197
186
179
180
187
191
188
181
179
185
195
194
189
183
179
181
184
185
184
184
172
175
179
183
186
188
189
188
184
178
172
173
177
181
181
176
163
159
164
171
174
175
179
180
176
170
176
193
202
193
184
182
186
187
187
185
181
179
179
181
182
185
187
185
179
178
182
184
181
178
180
179
179
184
188
185
182
181
181
181
172
171
174
177
177
174
169
166
168
172
173
176
183
189
185
178
183
194
193
184
175
180
190
191
185
176
174
187
192
180
167
173
192
191
178
174
185
188
182
174
184
180
179
189
190
184
178
178
180
178
168
168
173
179
181
182
183
182
181
181
179
178
182
186
185
182
183
184
179
173
173
179
186
186
179
171
174
200
210
186
162
169
194
194
176
171
184
194
186
176
180
178
182
194
191
182
177
179
178
172
165
166
174
180
184
187
191
192
188
184
182
177
174
176
179
182
179
173
170
171
173
174
177
182
181
181
188
209
214
192
172
173
194
193
174
165
181
195
191
181
171
173
184
192
188
180
176
178
178
173
168
169
174
178
179
182
185
187
184
180
177
172
165
166
176
181
178
167
169
174
176
170
171
180
186
193
200
207
207
196
184
182
192
191
178
170
175
186
187
181
169
172
180
186
185
177
172
174
179
178
174
171
171
171
172
173
175
176
174
171
170
166
163
163
175
181
180
174
175
182
181
174
172
182
187
191
195
198
196
191
186
184
190
192
186
177
174
180
182
179
174
175
175
179
181
177
168
168
179
182
176
173
171
169
167
167
169
169
172
172
168
164
163
167
173
179
180
182
184
188
187
181
178
181
181
180
180
182
184
184
181
182
188
194
189
181
180
181
182
178
177
178
176
178
181
178
167
164
176
178
177
177
177
174
173
171
171
173
181
180
171
167
167
170
173
174
182
186
187
187
187
184
181
180
177
172
168
170
176
181
182
181
182
183
180
178
184
188
187
179
172
178
180
181
182
179
171
166
168
172
175
180
183
180
175
172
172
179
189
189
177
170
170
175
175
176
181
185
183
177
177
178
179
179
180
177
171
169
174
182
185
180
175
171
171
176
187
193
188
176
165
177
185
182
179
181
177
169
164
169
178
186
186
180
169
166
172
184
195
193
180
168
171
180
180
181
182
181
174
163
161
173
179
183
183
185
182
177
175
177
180
177
166
164
169
178
182
186
182
174
163
178
187
182
178
185
184
174
168
173
187
189
183
171
162
162
171
185
194
189
176
167
170
181
186
184
181
180
174
165
164
174
186
188
180
182
187
187
175
169
170
169
166
167
175
177
173
174
175
175
166
179
185
180
177
185
187
178
174
180
190
189
175
161
158
162
178
184
186
182
174
168
168
179
186
182
175
176
181
179
175
183
195
188
171
168
185
189
172
163
163
168
171
174
180
178
168
168
172
177
171
180
181
174
174
179
183
180
178
180
185
186
174
162
160
166
184
185
179
173
173
171
170
177
183
179
169
175
188
192
190
190
193
185
168
165
177
182
171
165
168
172
174
174
174
174
171
170
173
179
173
181
179
171
167
173
179
180
179
179
180
180
177
173
166
170
182
180
169
169
175
176
172
174
182
178
168
174
191
196
188
186
184
180
177
178
177
173
170
175
180
179
176
170
166
169
173
173
174
181
174
179
180
172
169
173
178
180
185
185
181
178
178
180
176
173
175
173
163
168
177
178
174
176
181
179
173
177
186
183
178
176
177
178
187
191
181
171
174
185
187
181
176
172
169
171
177
178
179
184
172
178
182
179
178
177
175
177
192
195
183
174
177
183
180
175
173
165
160
164
177
178
177
178
178
176
175
180
181
173
168
172
175
178
188
192
181
173
178
187
186
181
180
183
179
176
181
185
186
186
171
175
178
182
185
180
167
170
192
198
183
175
178
183
180
175
172
168
162
165
177
180
182
181
174
169
171
181
182
171
168
174
179
178
181
182
176
174
181
185
180
175
184
196
188
181
184
194
193
184
171
168
170
175
179
175
159
162
183
191
180
177
181
181
175
173
176
176
168
167
174
180
185
187
174
167
170
180
181
176
175
180
181
179
178
174
169
171
182
185
177
177
191
200
192
181
185
197
193
174
173
165
160
163
173
172
162
161
174
177
175
177
183
181
172
171
182
184
175
173
174
177
184
189
182
174
175
179
177
177
179
180
180
179
178
171
163
169
179
184
179
184
195
198
188
183
186
193
183
164
182
173
160
157
170
184
177
167
171
174
174
176
180
180
175
173
183
186
181
177
176
175
178
187
186
183
181
180
177
177
177
176
173
173
175
171
167
168
174
174
179
192
196
190
183
181
190
190
177
167
187
183
167
160
179
199
194
177
176
178
176
173
173
179
181
179
181
182
181
180
177
174
174
179
182
183
183
181
178
178
176
172
168
168
169
171
173
173
166
165
176
195
195
181
176
185
190
188
180
181
189
194
179
170
185
202
196
182
181
181
178
170
172
179
182
180
179
178
176
174
174
174
175
175
176
178
180
179
178
178
179
174
172
169
168
172
182
180
168
162
176
193
189
174
176
185
189
187
187
189
185
191
187
179
183
189
185
182
184
183
172
170
176
181
179
175
177
178
174
169
169
173
178
177
176
176
178
176
173
172
175
181
183
179
172
173
182
185
175
169
180
188
182
171
177
183
181
182
188
189
175
184
187
185
181
178
177
180
184
178
167
172
185
183
173
170
176
181
177
169
164
171
181
181
177
177
178
176
168
165
171
183
191
190
177
174
177
182
181
179
185
187
177
173
181
183
176
176
184
185
170
177
185
189
183
176
174
177
180
176
169
176
184
181
170
168
177
184
181
170
165
171
180
183
179
178
180
178
168
162
166
174
189
191
177
172
175
178
179
182
188
188
178
177
190
191
178
172
178
181
172
176
187
189
186
179
174
173
176
177
177
177
177
172
166
166
173
179
179
177
174
175
177
177
175
177
182
181
175
168
166
169
176
179
175
172
175
176
175
177
186
187
178
178
192
197
186
173
175
187
174
179
185
184
181
177
173
169
172
176
177
175
172
168
164
164
171
177
180
181
182
181
176
169
168
177
183
184
183
179
174
167
166
170
173
175
176
175
172
174
182
184
177
176
185
196
189
175
175
189
173
180
181
177
173
171
170
170
170
174
175
174
173
172
167
162
167
176
179
182
187
188
180
167
167
178
186
186
184
186
184
173
168
170
179
180
178
175
174
175
180
179
174
173
179
186
185
177
177
183
171
175
176
175
172
169
170
172
174
177
177
176
178
177
170
165
168
175
179
179
184
189
184
170
168
178
187
183
180
183
186
181
173
174
184
183
180
177
176
179
178
176
173
169
169
175
182
184
181
177
174
173
173
179
183
181
178
178
181
183
183
181
178
177
175
173
172
173
174
172
175
186
188
176
169
175
184
183
178
179
182
181
176
176
181
186
185
181
178
176
175
174
171
162
162
170
182
192
188
175
179
171
173
186
195
193
186
182
183
187
190
186
173
168
175
179
176
170
168
166
168
179
188
182
173
174
179
179
175
173
175
174
173
173
177
184
190
186
175
168
171
173
170
161
161
168
178
192
192
180
179
186
191
188
181
177
173
174
180
187
186
182
180
183
185
185
185
189
191
185
179
180
180
168
167
173
180
187
190
190
191
193
195
193
190
190
190
185
182
193
204
193
183
182
188
188
187
186
194
203
183
188
191
187
185
183
179
174
177
183
186
185
185
189
191
186
181
181
184
181
178
179
177
172
172
185
191
194
192
189
190
192
191
186
184
184
185
182
183
196
204
199
194
192
191
191
191
188
190
198
190
189
187
185
186
186
181
170
174
183
186
186
189
194
195
186
177
177
179
180
181
182
182
181
186
193
197
193
191
188
188
190
186
179
175
177
177
181
187
196
202
202
203
201
195
192
193
191
191
195
186
184
181
181
184
188
178
171
177
186
185
182
184
188
187
180
176
178
179
182
186
188
190
192
193
193
190
186
184
183
186
186
183
178
176
177
179
185
192
192
194
199
203
201
194
193
195
193
190
194
177
174
172
175
181
186
177
175
182
186
180
176
176
178
177
176
178
181
182
182
186
192
197
197
195
191
182
178
178
180
182
183
182
183
185
186
187
191
193
192
189
192
193
189
189
194
193
188
188
196
172
164
164
171
182
182
176
175
179
179
176
175
177
177
175
178
182
188
185
179
181
191
195
194
191
188
183
179
177
179
180
180
182
187
193
194
191
193
196
194
191
188
181
175
185
192
189
184
190
200
173
159
159
171
179
177
173
172
171
171
175
183
188
186
181
182
188
191
187
179
174
181
185
185
186
189
189
186
183
181
179
178
179
188
192
190
188
189
197
200
194
188
175
172
184
186
182
187
200
203
177
163
162
173
177
172
169
169
167
169
178
190
195
191
189
190
191
191
187
180
171
171
174
177
183
191
196
195
188
184
181
178
179
183
186
183
180
181
193
200
198
185
176
180
192
186
179
188
205
202
178
174
173
175
176
172
170
171
171
176
180
183
185
187
188
188
188
188
184
180
170
168
172
179
187
192
196
198
192
186
183
181
179
181
182
180
177
176
181
193
191
180
180
192
196
186
179
188
199
197
176
180
180
176
174
176
177
176
177
183
181
173
169
179
186
184
182
181
178
173
172
172
179
189
193
190
190
192
192
187
184
183
182
182
183
184
181
178
178
180
179
176
181
195
196
192
187
188
190
190
172
183
182
174
173
180
184
180
178
181
181
171
165
175
184
182
178
175
173
173
176
182
189
197
194
187
184
187
188
187
188
190
188
182
182
185
185
182
179
177
174
173
182
192
192
193
195
190
182
185
176
180
177
172
174
183
184
178
175
178
180
179
177
182
187
182
179
177
176
176
179
185
191
191
184
177
177
185
188
189
192
194
189
181
179
182
184
184
183
181
177
178
186
190
190
192
196
194
183
186
179
175
170
169
173
176
176
173
173
176
181
186
189
190
183
181
180
182
184
183
181
183
185
182
173
171
176
186
189
193
193
192
187
182
179
179
179
179
184
188
184
183
190
193
188
184
189
191
187
186
183
171
163
169
174
174
167
170
177
181
183
189
193
187
179
175
177
183
189
189
180
176
176
177
174
174
180
185
188
190
189
182
180
183
184
181
178
176
181
186
186
186
190
191
186
180
181
184
182
180
181
170
161
170
178
173
162
166
181
184
182
187
187
178
171
168
169
175
186
190
179
174
175
182
187
187
185
184
184
186
183
171
172
186
190
184
179
178
180
180
180
183
186
184
180
182
183
181
168
168
175
170
164
170
180
181
169
167
177
182
184
183
178
171
169
168
166
167
182
189
183
177
178
189
194
192
186
183
183
184
179
166
168
183
188
182
179
184
185
177
174
178
179
174
174
187
197
187
166
165
171
175
171
171
180
186
181
171
174
182
185
181
172
170
180
182
170
167
180
189
187
181
183
188
190
185
179
180
186
189
181
169
169
175
178
177
178
189
189
179
173
173
175
171
175
194
208
196
178
175
171
177
176
172
175
187
188
175
173
180
185
179
171
180
192
195
182
175
179
186
185
182
182
184
182
172
170
179
197
201
188
171
168
173
177
181
186
187
184
180
177
175
173
173
177
190
199
199
191
190
172
178
178
167
168
176
180
178
177
181
182
175
174
186
198
195
185
182
181
181
179
179
181
183
178
166
161
180
206
208
188
173
170
177
186
191
189
180
178
178
178
177
177
176
177
180
186
190
194
197
174
177
176
165
162
165
170
173
177
182
182
178
179
187
188
182
179
180
181
178
175
175
180
186
186
173
165
179
201
204
184
174
175
186
197
195
182
176
177
177
176
176
178
178
174
173
178
179
180
189
176
174
173
168
163
162
164
169
176
181
182
179
178
180
177
166
168
180
183
179
174
171
175
187
191
182
171
174
187
189
181
178
182
193
200
190
175
176
187
182
171
172
181
178
171
171
181
179
172
178
171
171
173
174
172
169
168
168
173
179
182
177
174
174
171
168
172
184
185
182
175
166
170
181
186
185
174
169
171
175
178
184
186
187
188
179
173
185
198
186
167
169
182
182
172
173
187
188
178
177
165
166
173
180
181
179
175
172
173
178
181
176
171
176
176
176
182
189
187
181
174
165
166
177
182
181
175
169
167
169
177
185
186
182
179
180
184
194
198
187
171
171
180
184
174
176
187
193
187
183
162
166
174
182
184
181
176
173
173
179
181
176
176
182
183
182
185
187
184
178
171
166
170
184
188
182
174
172
172
174
178
185
186
177
176
181
196
197
191
183
175
173
178
183
178
173
176
184
186
184
169
168
172
178
181
177
171
167
172
181
181
179
181
187
186
180
176
179
178
174
168
166
177
194
197
184
172
174
181
182
180
183
186
178
174
183
195
194
184
181
179
176
179
184
180
169
163
170
177
179
176
172
171
175
178
171
159
157
171
179
177
174
177
184
182
170
166
171
177
178
172
170
179
194
193
176
168
177
188
188
183
181
182
178
173
174
178
181
181
182
182
179
179
182
181
169
164
166
170
172
179
175
173
175
178
170
154
152
168
170
167
165
173
176
175
168
164
171
183
185
175
171
175
184
179
167
166
180
189
187
178
178
178
175
171
167
166
170
176
185
185
180
179
180
179
174
173
174
174
171
175
175
177
180
179
173
162
161
163
163
156
157
162
166
170
172
174
180
191
189
173
169
173
176
173
166
171
185
186
175
172
174
176
174
173
171
170
170
175
184
187
179
174
175
178
181
180
184
179
172
168
178
186
184
176
174
175
174
170
161
158
160
162
164
170
177
185
192
195
187
169
168
177
179
176
175
183
186
180
166
165
172
179
180
180
184
184
178
174
176
182
182
173
173
179
183
181
180
177
174
166
181
193
185
170
172
183
185
175
169
170
171
168
165
174
190
195
196
191
179
170
172
181
186
183
182
185
185
178
169
169
180
188
189
188
192
197
189
170
168
180
182
175
173
183
186
174
171
174
175
171
184
195
183
165
165
180
183
179
176
180
184
173
168
179
198
200
187
179
173
173
177
184
189
184
177
176
178
179
177
178
182
190
191
188
190
198
188
167
164
181
187
176
171
179
183
172
168
174
179
175
182
187
180
161
158
171
180
177
174
178
180
176
173
187
202
198
178
165
168
175
182
182
180
175
168
167
172
179
184
185
184
183
182
181
183
186
180
166
168
184
187
174
166
172
179
176
175
179
186
176
179
180
174
164
159
168
178
177
168
170
172
174
176
187
197
191
171
161
165
174
178
175
171
168
167
168
174
180
185
184
178
171
169
173
178
179
171
168
175
183
181
172
164
166
175
178
179
183
188
174
178
178
174
171
173
180
186
182
172
167
168
173
179
185
186
181
172
169
170
173
175
173
171
172
176
179
179
180
182
180
174
163
162
172
176
175
171
171
179
180
174
170
170
171
175
178
180
182
185
173
175
178
178
181
188
194
194
188
179
173
172
175
180
181
178
175
175
177
177
176
176
176
177
181
186
187
182
176
177
177
173
165
167
173
177
175
171
173
177
174
170
173
182
181
177
177
180
180
179
171
173
174
178
186
194
193
191
188
184
177
175
178
181
180
176
174
174
178
179
178
180
181
184
186
186
183
177
173
176
178
175
171
173
177
180
175
172
174
177
174
170
181
193
188
176
173
181
181
176
170
170
168
171
178
181
177
179
184
182
177
177
180
180
177
173
172
174
177
178
179
181
182
184
185
182
178
171
171
177
181
179
173
172
180
180
174
171
175
181
177
176
189
197
186
169
169
180
182
173
174
172
165
162
164
166
167
170
176
175
173
176
181
180
172
170
172
176
175
176
177
177
176
176
179
180
180
175
171
176
181
180
171
169
178
181
176
171
176
182
185
188
191
193
179
167
171
176
174
169
180
178
167
157
160
172
176
176
175
173
171
175
180
180
172
167
175
181
179
177
174
173
170
168
173
183
187
181
173
176
183
182
171
162
173
183
183
172
172
177
187
191
191
185
176
175
177
176
168
170
184
184
171
162
172
191
196
187
179
177
175
174
180
180
171
167
177
187
183
175
172
173
172
168
170
182
188
182
172
176
188
187
171
155
167
183
187
173
164
170
186
193
185
177
177
185
188
178
167
173
185
183
173
167
182
202
200
186
184
183
180
176
181
182
172
167
179
190
185
172
171
178
183
177
174
179
182
175
163
175
191
187
170
154
164
180
186
173
163
167
185
188
174
168
179
192
191
178
172
174
180
176
173
173
184
191
184
177
182
186
181
176
183
184
174
167
177
191
186
170
168
181
194
190
179
178
177
163
156
171
187
185
169
163
165
176
181
172
165
170
182
182
167
161
177
187
183
177
175
174
171
172
175
177
179
177
165
163
180
184
181
178
185
186
175
168
174
185
183
171
166
177
192
189
181
179
177
165
155
166
180
180
173
172
172
172
173
172
171
173
177
176
165
164
176
177
169
172
177
178
166
173
181
180
178
171
159
160
174
183
180
179
184
184
175
166
164
174
180
174
169
175
183
182
178
178
180
176
166
166
171
171
172
175
175
171
172
174
173
172
172
172
171
172
174
172
166
169
181
184
169
183
189
182
178
176
169
164
173
179
179
179
180
182
179
164
160
163
174
175
174
177
179
175
171
176
185
185
177
172
170
167
169
172
171
169
171
174
174
172
171
171
173
178
180
177
174
180
188
191
177
193
194
180
178
179
174
166
167
173
175
174
177
182
181
166
157
160
173
176
179
182
179
169
167
176
188
188
181
176
173
168
166
166
164
164
166
170
173
177
174
169
174
180
183
183
182
186
189
193
181
194
191
178
177
177
173
160
161
164
167
169
177
189
184
166
159
170
179
180
182
184
180
167
169
183
192
184
175
174
177
174
170
167
163
160
159
161
172
183
179
165
171
183
185
182
182
185
186
185
180
184
182
179
178
175
163
160
161
165
166
168
180
193
185
167
167
182
186
183
181
186
182
168
170
188
192
177
163
166
178
179
176
173
170
164
157
156
169
182
177
165
174
188
182
171
175
186
187
175
178
174
175
182
186
176
164
164
171
175
173
171
180
188
184
174
175
187
189
177
175
185
185
171
170
184
184
169
155
157
173
179
179
179
179
175
168
163
165
174
172
172
183
187
174
161
170
187
191
180
180
171
172
189
194
181
171
176
187
189
182
174
173
177
180
181
181
182
182
173
174
185
187
174
171
176
177
163
152
155
168
174
177
179
179
183
183
176
168
168
172
180
184
183
167
158
168
186
195
187
182
183
183
178
177
179
181
172
167
170
183
187
185
184
181
177
176
182
188
190
186
185
183
177
175
179
187
190
184
173
174
190
194
189
185
189
190
185
183
192
200
191
179
178
185
186
182
179
184
189
179
178
181
183
186
187
184
178
176
179
184
188
191
191
183
171
175
186
194
190
187
184
181
170
171
185
193
197
192
180
175
177
182
183
185
186
183
176
179
194
202
191
176
176
186
195
195
188
185
186
175
174
180
188
193
191
186
182
182
185
186
188
192
194
184
174
179
192
195
192
188
183
178
171
174
187
196
198
195
186
175
168
171
177
182
180
174
172
179
194
201
192
182
182
193
199
202
194
184
184
173
174
180
188
194
194
190
185
184
185
184
184
187
188
183
177
181
191
192
190
189
187
180
177
179
186
190
191
190
187
178
170
170
175
181
181
177
176
183
193
195
190
188
192
197
197
195
190
185
185
173
176
181
186
191
193
192
188
181
177
178
182
185
184
180
180
183
185
184
183
185
188
188
187
185
185
182
182
183
184
181
176
175
180
185
186
185
185
188
191
191
188
188
192
196
193
184
181
184
189
174
178
182
186
187
187
187
184
172
165
170
188
191
187
181
180
181
182
179
177
181
190
195
194
191
189
183
177
178
182
182
180
180
186
191
190
189
189
191
191
190
187
183
186
187
186
176
178
190
196
176
181
186
190
185
176
175
177
168
162
174
194
202
191
181
181
184
185
180
177
179
189
194
193
194
196
191
182
179
183
183
179
177
189
192
189
187
187
188
189
189
185
182
183
184
181
176
187
199
201
180
180
185
189
181
170
168
172
173
172
178
192
199
192
186
185
187
188
185
182
182
187
187
187
194
202
200
188
182
183
182
176
176
185
188
184
181
180
181
183
184
183
186
191
191
183
181
194
207
201
179
177
179
184
180
172
170
175
185
183
181
181
183
184
186
189
190
188
184
184
185
184
180
180
189
197
200
191
184
181
179
175
176
182
184
182
179
176
174
174
177
182
193
201
201
192
187
194
200
197
176
173
171
173
176
178
178
182
187
185
178
168
168
176
187
194
191
183
177
178
182
180
178
180
182
185
190
193
186
174
172
176
180
182
184
183
181
175
171
168
172
183
197
204
204
199
189
186
188
191
170
165
161
165
173
180
182
180
180
178
173
166
166
176
189
197
193
178
173
174
177
178
181
184
174
168
180
191
186
171
169
182
187
185
183
182
183
180
175
171
172
183
195
198
198
197
193
184
180
189
166
160
155
158
170
176
177
173
173
174
175
176
176
181
190
196
192
184
178
176
175
177
184
186
169
156
171
190
189
174
171
185
193
187
180
180
184
186
185
181
178
182
192
192
191
192
194
190
184
189
167
155
153
158
170
171
170
171
172
174
177
182
184
186
188
191
191
189
186
182
177
176
184
184
167
153
169
191
195
185
179
185
192
190
182
179
181
188
193
189
183
184
190
191
186
185
189
192
192
190
170
158
153
164
174
173
172
176
179
177
174
180
187
185
182
182
184
187
190
186
177
176
181
181
170
162
174
191
197
193
184
185
192
194
189
182
181
186
191
191
187
186
189
189
185
181
183
190
192
184
176
170
161
169
181
183
182
185
185
177
171
176
184
182
177
176
172
174
183
187
181
178
179
180
175
172
179
190
194
192
187
186
189
195
193
184
181
181
183
185
187
186
183
181
180
183
185
186
181
173
181
177
169
171
182
189
189
185
180
176
173
175
174
172
173
174
163
160
171
185
184
179
176
178
176
177
183
187
187
185
184
184
187
191
192
188
182
178
178
180
186
182
175
168
175
189
201
194
175
167
178
180
172
170
177
190
188
179
169
175
181
180
168
162
174
179
169
158
169
183
184
178
175
175
174
174
180
185
182
176
176
182
183
184
188
191
186
178
177
178
180
175
167
165
177
200
213
202
182
174
173
176
173
167
170
179
180
170
165
179
192
181
165
164
179
190
183
177
178
182
180
175
175
178
176
172
175
181
182
174
173
178
179
177
187
197
189
180
177
178
175
170
166
171
185
202
210
206
196
193
168
169
172
163
160
166
171
169
167
180
193
181
171
175
187
193
193
192
189
183
177
177
179
184
184
178
171
176
183
181
176
176
175
177
188
198
190
180
176
176
173
170
170
177
190
193
193
194
200
207
161
164
172
167
157
160
169
170
170
178
188
183
179
184
189
188
191
194
193
188
182
180
181
187
191
185
173
169
182
187
183
179
177
180
190
196
184
178
177
177
174
173
174
177
184
185
177
174
186
205
159
162
172
170
161
162
170
170
170
175
186
182
179
181
183
181
182
186
189
191
189
182
175
181
190
187
176
172
179
187
189
185
182
184
189
185
173
173
181
179
175
174
171
171
174
179
177
169
175
190
160
164
169
171
170
170
172
169
168
176
185
180
171
172
175
177
177
178
182
188
188
181
173
173
178
181
178
178
181
184
186
186
185
184
180
172
162
167
180
178
174
172
169
167
168
181
186
178
175
180
162
164
167
170
175
177
176
172
171
179
187
179
167
170
177
181
181
183
180
180
180
179
180
179
174
173
180
188
188
183
180
185
187
181
173
167
163
167
170
171
172
172
174
168
170
179
188
189
182
179
166
165
164
167
172
177
177
173
172
181
186
181
178
183
187
185
184
185
182
176
172
179
192
194
183
171
178
193
196
182
176
182
186
181
171
171
171
169
165
166
171
175
174
172
173
176
182
186
183
178
170
168
164
163
167
172
173
171
173
180
185
186
189
199
196
183
179
182
182
177
174
183
203
207
193
175
173
184
194
184
176
179
184
182
176
176
179
174
164
168
174
178
177
175
173
172
173
175
175
173
174
170
166
165
168
170
168
169
172
178
178
179
190
202
193
176
169
174
179
178
176
183
198
201
191
173
164
173
186
184
179
179
181
179
176
178
178
174
171
177
181
179
177
176
176
174
172
169
168
169
174
170
170
173
174
171
165
165
169
170
165
164
177
190
184
171
164
166
171
173
174
177
181
178
170
163
161
166
178
184
183
181
176
172
172
173
172
170
174
184
186
178
173
177
181
182
179
174
169
170
171
170
175
180
182
177
165
166
171
168
154
153
165
178
178
173
171
170
169
168
169
170
167
160
154
158
167
175
178
183
188
183
172
165
169
173
173
171
178
187
189
178
172
177
185
188
184
179
174
173
168
168
177
186
187
177
172
174
175
170
158
158
165
174
179
182
183
180
173
165
164
170
170
162
157
164
182
187
181
183
186
186
173
169
173
180
181
178
179
187
190
184
176
177
185
187
181
177
175
174
169
168
179
186
182
175
174
177
177
173
170
170
172
178
185
191
192
188
176
166
168
177
183
177
168
175
191
193
183
182
184
183
180
180
184
188
189
186
184
189
194
190
178
174
180
180
173
172
175
175
176
173
174
177
175
170
172
177
180
180
181
181
182
184
191
196
195
185
175
169
173
186
195
189
175
174
182
183
176
175
178
178
179
185
188
190
190
187
186
191
195
193
178
169
172
174
172
173
180
184
183
174
168
172
170
164
166
176
180
178
178
180
183
188
194
197
188
177
168
166
172
186
195
185
168
163
171
173
170
168
170
171
172
177
181
183
184
183
185
190
193
188
172
161
167
173
177
183
191
194
185
178
171
170
168
164
168
177
178
168
166
170
181
188
191
189
182
173
169
164
166
176
181
171
157
160
173
176
166
165
166
167
166
166
168
171
175
179
183
185
183
178
169
164
166
175
179
188
194
193
183
179
175
173
173
175
182
184
175
159
157
169
180
185
185
181
177
175
175
170
167
170
171
162
160
173
187
185
174
169
170
167
163
162
161
164
169
174
179
176
173
171
172
171
172
176
180
186
187
184
177
178
176
176
182
192
198
193
175
159
162
175
182
183
181
177
175
178
182
178
168
168
168
166
172
186
196
187
175
174
173
167
166
168
169
167
169
173
173
170
167
169
176
179
179
177
176
179
178
173
175
175
172
175
188
202
205
190
171
166
172
180
181
182
182
179
175
175
183
181
172
173
173
174
183
195
193
178
170
173
174
166
166
175
179
177
174
173
172
169
167
170
178
184
181
174
170
174
174
171
179
174
167
169
181
189
188
180
172
171
175
177
180
183
187
181
171
170
178
181
179
178
176
174
183
188
182
166
161
172
177
169
167
175
184
182
178
175
174
175
173
170
174
178
173
166
164
170
175
176
182
178
168
166
169
171
172
172
174
174
173
173
180
184
187
179
167
165
176
181
184
182
174
166
173
183
180
167
163
172
181
178
173
174
181
183
181
178
179
182
177
172
172
173
167
162
163
168
173
179
180
180
174
168
162
164
171
176
175
172
171
175
182
184
179
170
166
169
176
183
188
186
172
157
164
180
185
178
171
175
182
184
179
175
176
180
181
179
179
183
181
174
173
174
169
169
172
172
170
175
173
181
184
175
166
171
181
184
180
173
175
183
186
183
171
164
170
177
178
178
184
188
175
161
164
179
187
183
177
179
186
189
186
175
172
174
176
174
172
181
184
178
174
176
176
182
187
179
170
173
170
178
183
182
178
181
185
185
182
180
183
191
189
180
167
164
178
185
179
170
175
189
187
175
172
177
180
179
177
181
185
187
181
171
167
168
170
167
170
179
183
177
172
175
183
192
193
182
169
166
172
173
180
186
187
184
178
177
180
184
187
190
188
180
168
166
180
190
183
168
167
181
190
187
181
177
174
170
172
182
184
179
171
167
166
166
165
166
170
178
178
170
165
169
179
187
186
180
167
163
173
171
177
184
186
181
167
166
181
187
188
186
185
181
172
170
179
190
188
173
165
175
185
187
183
179
173
168
170
180
182
172
163
166
169
169
166
168
172
172
167
162
163
168
173
173
172
173
169
160
173
173
178
182
184
180
166
164
179
188
186
183
183
181
178
175
178
187
189
178
169
172
178
182
180
180
179
175
171
176
177
171
163
168
179
177
171
171
173
172
160
159
169
173
171
166
170
181
178
167
179
183
183
180
181
183
174
169
178
184
183
182
182
184
185
182
179
178
180
177
174
175
177
176
174
177
183
181
176
175
175
172
169
170
177
180
175
173
174
174
165
164
175
183
175
172
182
195
192
178
187
192
187
182
183
187
182
173
176
180
181
180
181
185
189
188
177
173
173
173
173
178
182
177
171
173
182
183
174
172
176
179
176
171
172
174
172
171
176
179
174
168
178
189
187
181
188
201
197
185
190
193
187
182
183
184
178
174
175
177
177
174
176
184
190
188
177
174
175
174
174
178
180
176
172
176
181
179
172
168
175
185
181
171
165
164
165
166
175
186
181
167
175
194
193
180
182
190
188
185
187
184
180
180
181
177
172
174
176
176
174
170
174
184
188
183
179
181
184
180
176
178
178
171
172
180
180
173
166
165
173
181
180
175
169
165
164
164
169
180
177
164
175
197
194
172
168
174
179
180
181
175
174
179
177
170
169
178
185
182
175
172
176
184
185
181
180
185
190
187
181
181
174
168
171
178
179
168
161
161
165
172
178
181
182
178
172
167
166
167
166
164
179
194
190
170
160
166
177
182
182
173
170
175
173
164
170
188
198
188
175
175
183
184
183
182
182
185
188
188
186
185
175
168
170
173
172
166
161
161
164
169
177
185
189
189
182
173
166
167
166
168
178
186
184
176
169
168
179
187
176
175
175
173
173
178
182
177
165
168
179
187
187
187
186
181
170
166
172
180
184
185
187
189
186
184
188
191
186
173
175
189
190
184
182
186
187
188
189
191
187
179
180
189
196
192
187
187
192
196
168
170
179
179
175
175
178
180
178
178
179
182
188
192
185
171
170
181
190
190
184
182
183
185
185
185
187
191
190
180
175
177
187
189
187
185
181
177
183
196
197
185
175
182
195
197
198
198
200
202
157
166
182
187
181
178
179
183
186
186
182
179
185
191
184
172
177
195
205
197
185
178
177
177
180
182
187
193
195
189
178
175
180
188
191
187
177
173
181
195
199
186
176
182
193
198
201
201
201
200
157
168
182
188
183
183
185
186
185
183
182
178
179
187
186
180
181
195
201
195
185
178
175
174
177
183
189
192
192
189
186
183
183
186
189
188
183
178
182
193
195
188
182
186
190
192
192
193
193
191
167
175
181
182
184
187
192
188
176
173
177
178
180
187
190
186
182
183
186
185
183
182
179
176
176
182
189
190
188
189
192
192
188
185
187
190
189
185
184
189
191
188
186
188
190
185
180
183
185
187
176
181
182
183
183
184
185
181
169
164
174
184
187
190
189
182
176
174
176
178
180
188
190
183
179
186
192
187
182
184
197
196
191
187
188
191
192
186
182
187
191
187
183
184
186
183
178
181
186
190
180
186
188
187
182
176
175
173
171
171
179
190
193
188
181
178
174
174
176
177
183
195
197
187
184
191
194
184
179
183
192
190
188
189
189
188
187
183
177
182
189
186
181
179
184
186
186
189
196
197
180
186
187
186
180
172
167
170
180
185
189
192
190
180
173
174
178
181
182
181
188
198
197
185
184
189
191
185
179
181
183
181
182
188
187
183
181
180
176
177
182
185
182
180
186
191
194
199
200
198
177
180
180
180
179
176
171
173
188
196
190
185
180
175
175
183
189
187
184
184
188
191
187
181
180
184
189
190
184
179
176
175
178
184
182
179
179
180
177
174
179
187
187
185
189
196
197
197
196
194
174
172
169
169
176
180
180
180
183
186
183
178
174
174
184
193
194
188
182
183
184
183
180
178
175
176
186
193
188
177
172
174
177
177
176
177
180
183
180
177
182
193
193
187
191
194
193
187
187
189
170
164
160
165
172
180
182
179
172
173
175
176
174
177
190
199
194
182
179
181
180
176
177
178
173
170
182
193
188
173
172
177
179
174
173
179
183
185
184
183
187
195
194
184
186
190
190
182
179
186
165
161
160
164
169
172
175
171
165
165
176
178
176
178
188
191
186
181
180
182
176
173
178
183
178
171
182
190
187
174
172
183
184
178
177
181
185
187
187
187
190
192
190
182
181
186
190
184
181
186
166
165
166
167
168
170
170
169
167
171
177
178
176
178
180
180
178
180
186
184
175
173
183
188
183
175
178
187
185
178
177
184
190
188
183
182
185
191
192
191
190
188
187
183
181
184
188
189
189
187
173
176
172
169
170
175
176
175
175
175
175
172
174
178
179
177
176
180
184
182
176
178
184
188
184
180
179
183
185
184
182
186
197
197
190
183
185
188
190
191
191
187
184
183
183
182
184
189
196
194
182
188
176
169
177
188
189
184
179
173
166
169
177
183
182
178
176
178
182
180
180
182
182
180
180
181
181
180
181
183
186
191
196
195
189
185
185
184
183
189
198
192
182
179
181
182
182
191
201
196
186
190
177
170
178
192
193
186
175
166
163
168
175
180
182
182
180
176
176
178
182
181
176
171
175
181
183
178
174
176
188
192
191
188
186
187
186
180
177
188
202
197
179
170
175
183
187
194
198
192
179
182
175
171
173
182
185
179
168
164
165
170
172
171
175
180
181
177
175
178
180
176
169
167
171
181
184
176
165
165
181
193
190
180
184
190
189
177
176
187
199
194
177
167
175
189
197
196
192
189
169
170
172
172
169
172
175
173
167
167
170
174
169
164
168
178
185
182
178
176
174
170
167
169
174
180
183
175
159
159
177
193
186
177
182
193
189
178
176
183
189
188
177
174
182
194
198
193
190
188
158
159
174
176
170
169
173
174
171
170
174
176
172
170
173
180
187
187
181
174
171
173
172
173
179
182
183
174
162
164
179
192
189
178
182
190
187
179
175
178
183
183
179
179
187
190
186
182
186
197
158
160
179
179
176
175
180
180
173
171
174
176
176
177
180
184
187
183
177
177
179
180
176
174
179
185
183
174
170
172
185
192
188
180
180
186
184
179
176
177
183
184
179
176
184
185
171
167
182
197
164
167
181
182
180
181
184
184
173
168
173
176
176
178
183
190
189
176
172
178
190
190
175
168
173
180
181
179
177
181
186
189
186
181
176
175
178
180
179
178
182
185
174
169
176
177
164
161
176
189
171
173
177
182
183
182
182
179
171
171
178
177
168
168
177
192
188
172
167
177
190
191
177
167
164
167
180
186
187
183
181
182
185
181
171
165
172
177
179
176
178
183
174
164
168
173
172
170
176
182
172
171
172
178
180
177
175
174
174
176
182
180
168
166
175
189
187
177
170
174
183
188
185
173
160
159
174
195
198
185
173
174
184
182
169
161
167
172
172
170
174
183
179
168
168
178
184
183
180
178
172
169
169
173
173
169
171
175
178
181
185
185
180
177
180
184
186
183
179
176
177
191
195
182
167
165
175
196
200
186
170
170
182
183
172
165
167
168
167
166
172
186
186
174
172
179
186
186
182
178
170
168
170
170
166
164
171
181
182
183
185
188
190
190
187
182
182
185
185
180
182
196
198
185
174
175
181
186
187
184
176
175
182
184
181
175
172
169
167
170
176
186
187
180
177
179
183
181
179
180
169
171
174
168
164
165
180
186
185
180
180
182
190
195
191
181
175
178
183
179
182
193
191
176
172
183
182
175
171
174
179
183
182
183
184
182
176
171
171
174
178
179
181
181
180
179
179
176
177
183
167
172
176
173
169
169
182
186
184
178
173
172
180
189
187
177
170
171
172
172
177
182
178
160
161
176
179
165
156
165
183
187
180
178
181
182
177
173
176
181
176
169
173
180
182
180
178
177
177
185
168
172
177
179
179
179
181
181
180
177
171
168
174
180
178
174
169
167
164
163
168
172
168
152
150
165
177
168
157
165
183
188
178
170
173
178
178
177
182
185
177
167
170
178
181
178
177
178
178
184
170
169
174
184
189
185
177
175
174
176
175
174
176
179
176
171
171
171
167
163
166
171
169
158
152
163
178
175
168
172
184
183
170
165
171
178
180
181
186
187
182
176
175
175
175
173
173
176
178
180
174
163
164
182
196
192
175
170
172
178
181
181
180
179
174
170
173
178
177
172
171
176
177
172
166
170
179
180
178
180
181
175
166
169
180
183
182
185
190
191
188
184
180
176
172
169
169
173
178
180
178
161
153
172
195
193
176
172
175
185
186
185
184
183
171
168
171
186
186
179
175
179
182
181
178
176
179
177
176
177
176
169
168
174
186
184
180
183
194
194
189
184
181
173
171
171
172
175
181
185
185
166
151
168
192
192
176
173
184
190
187
183
185
186
172
161
168
185
186
176
171
175
186
186
179
173
173
172
169
169
170
171
172
175
180
180
175
183
194
192
181
177
175
172
172
175
181
185
189
192
188
174
160
170
186
184
172
176
192
193
181
178
188
188
170
156
164
182
180
167
162
170
181
180
172
171
175
177
171
165
167
173
176
171
167
167
171
182
189
184
173
171
172
170
171
179
189
193
192
191
184
180
174
175
180
178
173
180
188
186
178
180
187
184
169
157
162
177
175
161
158
167
175
173
169
174
190
195
183
168
165
174
178
171
157
156
168
183
184
175
171
174
176
171
172
180
189
192
188
180
177
180
178
177
178
180
179
177
178
178
180
184
186
180
170
165
167
171
169
164
161
169
172
171
171
183
200
202
188
171
162
169
179
177
163
158
171
183
179
169
170
180
181
174
172
179
184
185
182
175
176
176
173
173
179
186
184
175
170
175
182
183
181
178
177
176
173
170
167
165
167
171
175
175
178
188
197
192
178
166
160
166
177
180
172
168
176
180
174
168
172
179
179
173
172
177
178
180
180
176
180
175
166
168
181
189
184
173
171
176
180
177
173
177
186
186
179
171
169
169
172
176
176
176
179
185
186
177
165
162
164
169
175
177
174
173
180
180
176
172
171
170
168
166
166
170
172
175
178
180
180
176
168
168
176
178
176
172
174
176
176
170
171
182
189
188
182
177
176
177
180
182
177
172
175
181
179
169
162
168
174
178
179
177
172
171
179
182
181
177
169
161
159
160
161
164
169
173
176
179
177
178
176
174
170
170
173
173
173
173
172
173
177
184
184
182
180
181
182
187
192
191
175
166
169
179
180
174
170
173
178
182
183
182
173
168
173
183
184
182
172
162
161
161
160
162
175
182
180
176
170
179
187
182
171
166
173
176
171
168
173
181
184
183
178
177
179
179
180
185
193
193
178
166
169
179
183
182
181
177
174
178
190
189
176
164
169
179
182
182
177
172
172
171
162
165
185
196
190
177
170
178
194
194
181
173
178
179
173
168
178
188
188
179
171
177
180
179
174
174
181
187
181
173
173
177
180
184
189
178
167
172
188
190
175
163
165
176
180
182
181
179
180
176
169
173
190
199
192
183
174
175
193
199
191
183
182
183
177
174
180
186
182
174
170
178
184
181
170
164
166
176
177
177
176
176
175
181
185
181
168
170
180
181
171
167
169
176
180
180
177
175
176
179
174
176
187
190
187
183
176
173
182
194
195
190
186
184
182
178
177
181
178
172
171
179
188
187
177
163
162
164
171
177
182
180
175
176
180
180
174
172
173
174
175
175
175
177
180
178
170
167
173
179
175
174
178
181
179
179
177
172
176
184
189
190
189
188
187
176
173
178
180
176
175
180
188
189
183
173
166
162
169
178
183
183
178
173
174
177
177
174
170
172
185
190
181
177
178
177
168
164
174
181
178
176
180
185
178
176
177
173
173
176
179
185
191
193
188
175
173
181
184
182
182
184
186
185
182
176
171
169
175
181
184
182
175
171
172
175
177
175
170
173
191
198
183
174
177
181
175
170
177
184
183
182
192
197
187
179
182
177
175
175
177
180
190
195
192
180
178
183
184
183
184
186
183
177
175
175
173
175
179
182
179
172
170
170
171
172
178
181
177
175
186
191
183
174
178
186
185
179
180
183
185
189
197
199
189
180
185
179
178
179
180
178
182
195
196
190
184
181
178
176
181
185
178
171
173
175
174
174
177
178
173
167
169
174
174
175
179
186
182
174
172
181
182
180
181
187
190
180
174
176
180
182
185
185
180
173
185
176
177
181
180
176
180
195
198
195
187
178
172
170
179
182
173
168
177
184
179
170
168
169
169
169
172
179
180
179
179
182
180
174
169
178
187
185
181
181
180
173
167
171
172
169
166
167
167
166
182
175
175
178
177
175
180
195
197
193
187
182
174
172
177
180
172
169
181
191
184
173
166
166
171
176
178
181
181
179
176
174
174
176
180
188
192
188
176
172
170
167
166
168
168
163
152
155
165
167
181
173
171
172
171
173
183
191
191
186
183
185
184
180
179
180
179
177
182
189
189
177
168
168
171
174
177
179
179
179
176
172
173
181
189
194
190
182
176
172
169
166
165
168
171
169
158
159
168
177
171
172
174
174
174
174
177
179
178
177
175
176
177
184
191
189
175
170
173
177
177
180
188
192
187
181
180
184
187
190
193
192
184
177
177
182
185
189
194
192
182
176
185
201
203
192
191
197
204
205
170
178
187
180
166
158
170
180
180
175
169
170
181
188
190
182
176
178
185
185
179
178
185
190
188
182
177
178
185
191
192
188
182
181
182
182
182
185
193
197
189
180
184
197
199
194
191
197
206
213
162
182
194
183
162
156
170
181
182
176
171
171
178
187
187
181
177
183
190
186
179
177
182
189
189
185
181
183
189
194
192
188
183
185
187
187
185
187
190
193
191
186
188
191
191
189
189
193
202
213
160
179
188
178
161
162
176
179
178
176
175
171
173
183
189
186
181
182
186
182
176
176
179
183
186
190
194
194
194
196
198
195
190
189
190
191
191
192
190
190
188
189
191
187
185
183
186
190
195
202
165
175
179
172
166
169
181
182
175
176
177
172
167
180
193
190
180
177
178
178
177
179
179
176
178
192
206
206
198
200
202
202
196
192
192
194
195
194
189
187
188
190
191
185
180
182
187
190
192
196
169
170
169
168
169
176
181
179
174
176
177
170
165
178
190
188
178
174
175
175
179
184
181
173
173
189
206
207
197
198
202
204
199
193
192
193
193
190
186
187
191
191
187
182
182
187
192
193
195
197
171
170
168
169
172
175
175
174
177
182
181
171
166
172
183
181
177
176
176
177
182
189
186
176
172
183
195
196
195
194
196
197
196
193
191
188
186
182
181
187
193
192
180
176
181
195
198
197
197
201
168
171
169
168
174
177
172
170
180
189
186
174
169
168
171
175
179
182
181
179
183
190
190
181
175
178
184
189
190
190
189
189
192
193
188
181
179
179
180
187
192
190
177
171
185
196
199
193
194
199
169
173
166
164
177
180
175
171
180
191
187
181
174
171
172
177
184
187
184
182
184
188
189
185
177
175
180
188
191
188
185
187
190
190
183
177
176
179
182
186
188
186
176
171
183
193
193
190
191
194
170
170
165
163
175
183
180
174
177
183
184
184
182
180
178
185
187
188
186
185
184
183
183
183
178
174
179
190
193
188
186
187
186
181
176
177
179
182
185
188
191
187
177
175
180
187
189
185
185
188
171
168
166
167
173
178
181
176
173
174
179
186
186
184
182
184
181
181
186
191
187
179
178
182
182
179
182
189
189
188
189
191
186
174
175
183
186
184
186
190
194
188
179
175
177
184
188
182
181
184
173
171
172
171
168
169
175
176
170
170
176
181
180
179
177
175
172
176
188
194
186
176
177
183
189
185
183
182
181
184
189
191
183
177
181
188
188
184
183
189
192
186
178
175
177
183
189
185
179
181
179
181
181
176
165
166
171
173
172
174
177
175
172
172
169
164
162
172
188
190
182
176
181
189
195
193
183
175
174
178
183
187
187
186
187
189
188
182
181
188
190
183
176
176
179
184
189
189
183
182
187
194
190
173
166
169
171
172
174
177
177
173
172
174
170
164
164
176
183
181
178
180
184
188
195
196
183
172
173
177
179
179
186
191
191
188
187
184
179
187
191
184
176
177
181
185
187
189
191
193
192
199
189
173
171
175
175
171
172
176
176
174
178
182
181
176
179
184
183
178
178
183
183
183
188
194
182
172
172
177
178
177
180
185
184
182
185
183
180
185
195
192
180
176
180
182
180
187
200
205
187
193
183
174
173
176
172
167
165
167
169
173
186
187
187
187
192
193
186
178
181
183
179
175
182
192
181
171
171
180
182
178
177
178
177
175
185
184
179
186
199
199
184
172
173
176
175
187
199
207
175
178
178
175
172
168
163
162
162
161
160
172
184
183
178
186
197
197
185
179
180
180
175
173
180
186
180
169
168
181
188
184
178
174
171
171
183
184
180
182
194
199
188
172
169
172
175
182
192
193
169
170
175
176
171
160
157
162
166
159
156
169
180
175
168
177
188
187
177
172
173
176
174
174
180
182
178
168
169
179
191
189
184
178
172
171
176
179
177
178
187
195
189
177
173
174
176
178
180
181
173
172
179
181
174
161
161
170
175
163
153
166
177
173
168
174
184
180
170
163
169
174
174
173
177
181
178
172
173
181
189
190
188
183
176
173
175
176
173
176
186
195
190
180
178
176
173
173
175
177
187
186
186
182
176
169
171
180
182
168
155
163
177
177
174
178
179
173
160
160
172
175
171
167
173
179
181
179
178
182
187
189
187
181
175
176
180
179
173
179
192
198
187
182
182
177
165
166
179
180
195
194
189
183
179
178
181
184
182
168
159
168
176
177
177
183
185
172
160
165
177
176
167
164
167
175
181
182
181
180
181
184
184
178
169
173
190
191
179
180
190
193
183
177
178
172
159
163
180
185
191
187
183
182
181
180
180
180
176
167
165
173
178
172
174
183
186
175
166
172
177
173
167
165
167
169
174
180
178
174
174
180
183
177
164
169
193
200
185
177
180
183
178
175
176
173
165
170
182
184
179
173
176
183
184
175
173
175
174
169
172
183
182
171
171
179
182
178
175
176
175
173
172
173
170
162
163
172
175
173
171
176
183
177
162
165
188
197
186
170
171
179
179
174
177
179
179
180
183
183
170
166
174
188
185
169
166
174
176
175
177
188
188
177
173
177
179
180
181
180
177
176
176
175
168
165
163
169
175
179
178
179
181
179
167
165
176
184
180
169
171
181
184
179
177
182
185
182
182
183
165
165
177
187
176
164
167
179
180
179
181
185
185
182
180
180
178
182
188
187
183
184
178
168
170
177
178
174
174
183
189
186
183
180
177
171
170
173
175
174
176
184
187
184
181
181
181
178
180
186
162
168
179
178
168
164
176
184
184
181
180
179
179
180
185
184
179
180
186
187
188
188
176
160
166
187
194
179
167
176
187
194
188
184
182
178
170
170
174
175
175
180
186
186
182
176
171
171
180
191
166
174
178
172
165
168
185
189
185
181
179
174
169
172
184
185
179
178
180
181
182
184
177
162
166
185
195
179
157
159
179
191
191
186
183
179
175
175
177
176
168
167
177
185
179
165
161
168
184
190
171
177
179
175
166
173
186
187
182
179
180
175
168
168
176
177
176
176
177
176
176
180
180
173
168
173
181
174
156
153
167
185
190
183
177
176
178
181
183
177
165
164
172
178
170
157
158
173
184
188
175
181
183
181
175
177
182
181
175
173
181
179
174
170
169
169
171
175
178
177
176
179
180
176
167
164
166
167
166
164
166
174
179
176
172
175
180
186
185
178
173
173
174
170
163
156
162
176
186
186
176
179
180
185
185
180
177
172
167
170
178
179
176
170
165
163
167
175
181
183
180
177
175
174
171
166
165
169
179
181
173
170
170
172
176
180
181
184
185
182
180
182
180
171
166
165
168
175
182
185
179
174
171
181
191
188
175
169
167
171
176
176
175
172
165
161
165
177
182
187
184
173
167
170
178
176
169
171
185
187
181
174
171
173
182
184
180
180
183
181
180
184
181
174
174
175
173
173
178
184
178
169
164
179
195
192
175
171
177
183
180
175
175
176
166
160
167
179
180
180
176
171
165
172
182
179
170
172
184
185
183
181
178
177
180
182
174
175
179
178
175
177
178
176
180
185
185
175
175
183
176
171
167
178
194
189
173
173
191
198
188
178
178
177
162
157
167
180
176
172
172
168
171
179
184
177
171
175
184
181
180
183
186
178
174
171
169
173
178
175
171
173
173
173
179
190
192
181
171
176
173
174
173
179
187
181
169
174
195
204
195
185
181
173
160
155
166
175
172
170
171
172
176
181
184
178
175
184
189
178
170
180
189
178
164
161
168
177
181
177
176
177
173
167
172
185
191
184
175
173
172
175
176
177
178
175
171
172
187
198
195
188
180
169
160
159
163
166
166
169
173
174
175
181
181
181
184
194
191
173
164
174
185
178
162
159
170
179
180
178
183
186
175
160
163
179
187
184
182
181
174
175
174
174
177
179
175
173
178
190
193
186
176
167
166
169
169
164
161
166
172
174
175
177
180
181
189
194
187
167
164
176
185
178
166
165
175
181
178
177
184
185
175
161
164
177
182
184
186
187
178
176
171
169
181
186
181
175
176
186
186
179
170
170
175
180
177
168
162
165
170
174
174
176
178
182
187
184
173
164
169
183
185
176
166
169
179
182
178
176
178
178
168
165
170
176
179
181
182
183
180
177
171
171
184
188
180
176
179
183
180
172
170
176
184
185
185
179
172
170
172
174
175
176
177
179
180
174
166
166
178
189
186
177
167
172
181
181
178
177
174
169
165
164
169
174
177
178
177
173
178
178
175
176
181
184
180
176
177
179
175
171
175
184
187
185
184
183
182
183
181
178
176
176
176
179
177
171
165
168
178
184
183
175
172
175
181
181
180
180
175
167
165
164
164
167
181
187
181
165
174
175
178
180
178
180
178
175
171
171
173
176
181
186
185
182
179
180
183
188
188
181
176
174
177
181
181
176
168
166
169
174
176
177
178
178
181
180
179
181
179
176
173
167
158
162
183
197
191
173
175
173
180
184
183
181
179
174
168
167
175
182
185
184
183
180
177
173
175
180
182
179
175
175
178
183
184
179
170
162
162
169
175
179
179
179
182
181
179
180
184
186
183
172
158
164
184
200
199
186
178
174
181
189
190
187
182
177
171
170
177
184
184
179
178
181
178
171
166
165
170
175
176
176
178
181
183
179
169
162
161
172
178
179
177
180
184
184
179
176
181
186
185
176
167
172
181
191
193
193
178
174
180
190
193
189
186
182
176
171
176
181
180
174
172
177
181
174
162
161
165
173
174
176
179
182
181
176
170
166
169
175
180
179
178
181
190
187
180
171
175
179
181
177
172
175
180
180
182
194
178
172
175
183
183
185
186
187
176
167
170
180
182
175
170
175
181
174
163
164
172
178
176
176
180
184
179
172
170
171
172
174
175
178
181
186
189
188
179
174
169
170
175
175
175
178
181
178
177
190
178
172
171
171
170
173
187
190
179
164
166
181
187
181
172
172
173
170
168
171
181
182
179
181
185
184
174
167
168
172
173
171
170
176
185
189
185
180
180
177
172
169
171
172
176
181
184
183
183
186
182
176
170
166
163
166
182
192
184
168
168
180
186
183
176
172
169
168
172
177
181
180
179
181
182
177
167
163
167
174
174
170
170
176
183
182
179
178
181
181
178
174
171
170
173
180
185
187
185
179
186
178
172
170
168
168
180
192
192
180
179
180
180
177
175
172
169
168
175
180
179
175
175
177
176
171
168
167
170
176
179
177
174
174
174
175
177
180
182
184
183
179
171
165
168
173
177
180
177
166
188
179
174
177
176
175
179
190
191
189
185
182
174
169
172
173
169
169
176
183
177
169
168
170
172
174
176
174
175
180
184
184
180
174
169
172
182
185
183
181
181
180
170
160
160
162
167
170
168
151
185
180
178
180
179
179
182
184
185
188
191
188
175
169
171
174
171
169
174
180
176
169
168
171
177
185
187
182
177
179
183
183
177
172
170
176
187
187
181
178
178
180
171
160
155
152
152
164
165
152
181
177
179
180
182
184
182
172
172
178
188
189
179
175
174
176
176
172
169
171
174
175
173
174
180
187
189
183
178
180
183
182
176
173
176
183
186
183
179
180
182
181
174
167
154
147
147
165
172
165
174
173
177
182
179
174
174
179
184
182
180
177
175
176
182
189
189
188
187
183
178
177
181
184
184
178
171
173
186
196
196
189
181
176
176
179
185
192
194
191
180
176
183
192
194
192
195
202
204
192
183
185
187
181
169
162
171
180
178
171
172
179
180
178
185
192
191
182
182
184
179
177
178
183
187
180
170
169
180
191
195
188
177
175
177
180
185
190
194
189
181
178
184
193
195
190
187
188
191
191
183
190
193
180
161
158
171
178
173
168
173
185
184
180
184
192
188
177
175
179
180
180
183
188
189
184
176
174
180
191
195
187
181
181
182
183
186
191
191
185
181
184
188
190
190
188
183
179
182
189
177
187
189
175
159
160
173
177
175
177
182
185
181
177
184
188
183
173
171
175
178
182
187
191
191
189
187
187
190
194
193
187
186
188
189
187
189
192
192
183
183
190
192
185
183
186
186
182
181
192
172
178
179
172
163
166
174
178
181
185
187
181
170
173
182
187
182
175
174
176
180
182
185
186
187
189
194
198
199
199
195
190
191
194
194
191
190
193
193
186
187
196
195
182
179
187
194
192
193
199
169
171
174
172
170
173
178
181
185
188
186
171
160
171
183
190
186
181
180
181
182
181
179
176
180
185
193
200
202
201
191
190
194
197
195
192
190
192
194
193
195
198
192
183
182
190
197
200
203
209
164
167
172
175
175
178
180
182
184
185
177
161
155
171
186
189
189
189
186
185
185
182
177
175
176
177
182
191
198
198
188
188
191
194
193
188
185
186
190
194
197
197
193
187
188
192
195
198
203
211
164
169
174
177
180
181
180
179
182
182
173
162
162
177
185
186
186
188
188
184
182
183
186
184
179
175
173
181
192
192
183
185
189
192
191
184
178
180
185
190
191
189
186
186
189
192
190
187
191
202
166
170
173
177
182
182
177
176
181
182
171
169
178
187
185
176
179
186
189
183
180
185
191
190
184
176
174
179
189
187
183
186
191
192
188
181
175
175
179
184
183
179
177
182
186
189
187
182
182
193
171
172
173
177
184
178
172
175
183
184
175
179
193
195
185
173
174
185
189
189
186
185
188
188
183
176
176
181
185
184
184
189
194
193
188
183
178
176
179
184
183
173
172
178
184
186
188
183
181
187
174
173
175
180
181
172
167
179
188
184
177
182
196
195
184
174
175
184
194
197
192
184
180
183
181
177
175
178
180
181
186
197
198
192
189
190
188
184
184
188
186
174
171
177
181
184
188
189
184
183
176
175
178
183
175
165
166
180
186
180
173
178
187
185
179
175
176
183
193
198
194
181
176
180
181
177
171
171
176
180
187
197
195
189
189
192
194
190
188
189
187
174
173
178
181
185
189
192
185
181
176
178
181
182
172
164
168
177
178
173
169
172
177
178
176
176
177
179
186
189
186
179
178
180
182
177
170
168
173
179
184
187
189
187
187
192
193
190
188
189
188
178
174
178
182
186
192
192
183
181
177
182
182
177
169
165
167
171
173
173
171
172
174
177
177
177
178
179
179
178
177
181
184
184
183
178
173
172
175
179
179
177
179
184
186
187
188
186
183
187
190
183
175
176
182
188
190
189
187
187
173
178
179
176
170
169
166
167
173
178
178
178
179
180
181
181
185
184
179
173
176
183
185
182
180
178
175
175
179
181
175
166
171
181
181
179
184
183
179
182
191
190
180
174
178
184
187
187
190
195
167
171
175
176
173
168
160
162
175
185
185
184
183
181
181
186
191
190
182
176
179
185
184
180
176
177
174
174
182
186
177
165
170
180
177
172
181
184
177
174
182
190
183
171
171
178
180
184
191
197
162
165
170
176
174
165
155
160
174
179
179
182
181
175
175
184
193
193
182
178
180
185
184
180
178
176
172
172
183
191
182
172
176
181
175
170
176
184
177
168
172
185
184
171
168
171
175
181
187
187
168
167
166
173
172
159
152
161
173
173
169
173
178
172
169
178
187
184
173
170
175
182
184
184
182
178
173
172
187
195
188
179
183
186
178
169
172
179
175
167
170
183
186
175
172
173
176
178
178
176
185
181
171
169
166
158
155
165
175
171
159
167
176
172
169
174
181
174
163
162
170
178
181
184
185
181
175
177
193
198
190
181
184
186
180
173
174
174
171
174
183
189
186
180
178
178
178
177
176
173
204
200
183
169
164
161
161
171
181
170
156
164
177
177
172
175
177
169
159
161
171
173
174
178
182
181
181
185
195
196
186
180
181
179
176
175
178
175
171
180
193
196
188
186
187
182
175
175
180
179
206
207
189
169
165
167
171
177
181
170
159
167
178
178
174
173
175
172
168
169
173
169
167
174
180
182
183
187
187
185
181
180
177
171
167
172
188
186
175
181
192
190
186
188
191
183
172
177
183
184
191
194
187
175
173
176
178
177
174
167
162
170
183
182
173
172
176
178
180
179
176
168
166
176
180
180
178
178
175
172
176
180
180
168
159
169
192
193
179
177
179
178
176
182
187
182
172
178
186
185
175
179
181
182
179
177
178
176
172
166
165
175
186
184
173
170
173
180
189
189
176
166
170
181
184
174
166
163
162
166
176
186
182
166
157
169
190
193
179
170
169
169
170
175
179
180
179
182
185
182
169
170
178
186
185
178
173
174
172
168
169
177
188
186
180
172
171
179
191
192
180
171
172
181
182
171
161
156
160
172
184
191
182
168
163
172
183
183
175
169
172
174
172
169
175
181
183
181
181
179
168
167
176
185
181
170
168
171
175
174
174
178
184
187
186
182
172
175
188
192
186
174
169
172
177
175
169
166
170
180
191
195
182
170
171
176
178
177
174
173
179
187
184
173
173
177
179
175
173
175
170
168
170
176
175
169
169
171
175
177
178
177
176
182
190
187
178
175
185
189
187
177
169
169
177
183
184
181
179
180
189
193
187
177
177
179
177
175
175
175
180
189
191
183
172
170
171
170
170
171
171
170
170
168
169
171
175
176
176
179
181
177
170
173
184
189
185
181
182
184
183
180
176
177
180
184
189
190
181
173
175
187
192
185
178
176
177
178
179
176
174
180
187
184
172
161
165
172
174
171
173
175
174
169
167
171
184
184
178
178
183
182
171
169
175
183
187
185
182
180
180
183
187
187
184
175
179
183
177
166
164
180
193
187
173
168
175
181
180
174
170
173
179
179
169
157
164
179
186
171
176
180
183
176
163
165
182
186
181
178
181
181
173
167
169
175
182
182
180
179
179
183
188
187
180
168
163
173
177
171
165
175
187
181
168
165
174
180
180
175
174
173
172
170
166
162
168
184
190
180
176
186
188
182
164
160
173
182
176
171
175
178
174
169
170
174
176
174
174
179
181
180
176
175
173
166
161
169
181
182
180
181
182
176
167
169
174
178
178
180
183
182
173
168
169
170
170
178
187
186
175
184
187
184
167
161
169
175
170
165
167
170
170
173
177
179
175
165
164
176
184
177
164
161
169
171
169
174
188
190
189
187
182
173
174
177
176
174
174
180
186
185
177
174
179
179
173
171
177
183
172
178
180
180
176
172
173
173
168
167
169
169
170
174
184
185
180
164
160
176
186
176
159
158
169
172
172
175
186
186
186
187
184
179
179
181
176
168
169
175
182
182
179
179
188
190
179
165
164
172
169
171
174
179
184
184
179
172
171
176
179
175
168
170
181
186
186
172
167
178
190
177
165
167
175
172
166
170
181
179
177
181
184
181
180
179
171
166
168
174
177
178
175
176
186
191
182
164
158
164
170
169
171
178
188
190
183
173
175
185
188
181
168
164
172
183
184
176
175
189
192
178
169
175
182
170
157
161
177
180
171
172
177
179
177
174
169
170
175
178
179
177
171
167
174
184
182
171
166
172
172
171
172
178
186
188
184
176
175
185
189
184
173
164
168
173
174
174
176
193
193
175
167
179
183
173
159
162
180
183
176
172
173
174
173
170
171
178
182
184
185
180
170
160
163
177
181
178
182
191
178
176
176
180
185
186
182
176
174
177
184
188
182
173
171
171
168
164
172
188
188
171
166
179
184
178
169
172
181
185
182
179
177
176
174
173
176
182
186
187
185
181
173
166
168
176
181
186
194
202
180
182
184
186
189
185
179
176
177
177
176
184
186
180
177
173
168
160
165
176
177
171
171
178
181
179
176
177
178
183
186
188
185
180
177
176
179
182
183
184
183
180
179
179
181
182
184
189
193
193
179
185
190
192
190
182
177
179
183
181
176
176
183
187
186
178
169
163
166
171
172
172
174
177
178
177
176
175
171
178
187
192
190
183
181
182
181
179
179
180
180
178
178
185
189
187
186
189
188
176
176
178
188
189
188
182
177
179
185
184
175
171
176
186
190
182
168
167
173
178
177
175
176
177
177
175
174
169
164
170
182
187
183
179
183
187
182
174
175
179
180
177
176
182
187
185
185
190
186
164
175
174
178
181
179
179
177
178
181
182
177
171
177
190
195
182
167
168
182
188
182
174
173
176
179
181
178
168
154
161
177
180
174
173
184
192
182
169
173
181
185
180
174
174
178
180
182
191
189
168
178
171
169
171
174
176
175
172
173
177
178
179
185
195
194
181
165
170
182
187
180
174
174
178
184
189
185
168
151
157
173
178
172
171
183
189
183
171
171
180
188
188
180
172
172
175
179
186
186
176
179
172
170
172
174
174
170
167
169
175
183
192
194
192
186
178
173
173
176
177
176
176
179
180
184
191
187
172
153
157
171
177
177
177
180
183
184
177
172
175
185
191
185
174
172
174
177
178
178
178
178
177
180
178
177
174
163
162
166
175
186
195
193
182
173
176
179
177
171
167
176
186
185
182
182
186
186
177
165
165
170
174
179
179
178
178
187
185
175
169
177
185
182
169
169
176
179
175
174
180
180
184
183
180
177
172
161
159
164
176
183
187
182
173
167
173
182
177
165
167
184
195
189
175
175
180
183
180
176
171
168
167
175
179
172
172
186
192
179
162
166
173
172
161
162
174
177
175
176
184
187
189
184
174
170
168
164
161
164
174
179
181
177
173
169
170
173
171
167
173
191
197
183
172
172
178
181
180
179
178
167
159
169
177
173
167
179
190
181
164
160
164
162
157
158
166
173
179
182
185
193
192
177
167
165
169
168
166
168
173
175
173
175
176
173
170
170
172
175
182
191
191
181
171
173
179
178
174
174
176
170
164
168
174
174
165
169
181
183
168
162
164
165
162
161
164
170
180
185
181
198
190
173
163
167
173
175
172
172
177
179
176
174
176
174
171
173
181
184
184
183
181
178
176
177
180
177
168
166
172
177
177
176
175
173
164
164
176
181
175
168
172
176
174
169
167
170
177
179
171
194
189
174
168
172
177
178
174
174
179
184
180
172
171
171
172
180
189
189
179
174
175
177
179
182
186
182
170
159
166
182
187
183
176
171
164
165
171
177
175
174
178
182
182
178
174
174
174
171
164
190
187
179
176
175
178
177
173
171
178
185
183
174
171
171
175
182
186
183
171
169
173
176
180
187
194
191
172
159
163
180
189
185
173
169
166
167
171
176
176
178
181
182
181
179
176
175
173
168
164
187
188
187
183
180
177
172
167
165
171
178
181
179
176
173
174
176
174
169
165
169
175
177
180
190
197
195
180
167
166
175
184
181
172
168
168
169
170
175
179
182
182
181
177
172
167
168
171
170
168
173
173
178
183
182
179
177
175
173
176
184
188
178
169
171
183
187
186
186
186
184
179
175
179
190
193
181
178
186
192
187
188
191
192
184
185
191
196
190
179
177
178
181
182
182
185
193
201
200
186
178
171
172
177
176
174
174
171
167
171
188
194
179
165
175
191
191
179
179
187
189
180
172
177
190
193
182
177
179
184
186
186
189
189
186
184
188
193
189
181
178
179
182
182
185
187
190
192
191
175
184
172
168
169
171
170
168
165
164
171
188
195
180
169
179
189
185
172
176
189
191
182
180
184
189
189
181
176
176
181
185
185
186
190
186
182
182
187
187
183
183
184
183
183
186
190
189
187
182
169
182
175
167
163
165
166
164
162
165
179
192
194
181
171
177
182
175
170
176
190
190
187
188
191
190
183
179
176
177
180
183
183
186
189
188
178
174
178
184
186
189
190
182
179
183
190
188
185
183
177
179
177
174
167
167
168
167
168
173
188
191
189
178
172
175
175
174
175
182
190
187
185
187
190
188
178
175
176
177
179
179
181
185
190
190
178
175
176
187
192
195
193
182
177
181
187
187
189
193
192
177
179
182
177
171
173
175
177
182
187
187
179
173
174
179
180
180
183
188
191
183
177
177
181
183
176
173
173
175
176
177
178
183
187
188
185
182
183
189
194
196
194
187
182
183
181
183
190
201
201
171
177
189
187
176
178
182
185
184
183
180
172
170
180
186
186
184
187
190
188
180
173
173
178
183
179
170
170
173
175
176
177
179
182
188
190
187
186
187
189
190
190
189
188
186
181
180
186
198
199
169
175
188
190
180
180
182
185
184
178
171
167
173
186
192
184
182
184
186
182
175
177
181
184
186
181
175
172
175
175
175
176
175
177
186
190
186
181
180
179
179
181
185
188
188
185
182
182
186
190
171
173
180
187
184
175
174
182
186
181
168
166
179
190
188
175
174
181
185
179
174
183
190
192
186
183
179
178
178
176
174
176
177
180
186
188
181
175
173
172
172
171
177
185
189
191
188
181
177
181
173
173
176
187
186
171
167
178
194
187
174
171
184
187
177
167
173
184
187
183
180
186
192
191
185
180
180
184
182
173
171
182
188
189
189
189
181
174
172
174
172
168
170
181
189
194
190
182
174
177
176
173
173
186
186
170
165
178
195
192
176
174
182
181
170
168
179
190
189
187
185
186
185
185
182
177
176
180
181
173
172
187
197
194
191
192
191
185
182
183
177
166
169
181
190
188
187
183
178
178
175
173
172
184
185
173
168
176
187
182
173
176
179
175
175
185
192
190
184
184
186
184
180
181
180
173
169
174
178
176
176
191
196
191
187
192
201
198
193
191
184
172
173
183
186
184
180
181
181
180
172
171
169
179
182
176
171
173
172
167
165
172
175
175
182
199
200
183
171
173
184
183
182
182
178
171
168
174
180
181
182
187
188
183
178
188
202
202
198
194
189
181
177
181
184
180
177
180
183
182
172
168
167
175
178
174
170
170
168
165
164
170
172
173
186
202
199
178
164
168
176
186
188
184
175
169
170
178
183
183
180
177
177
177
175
182
191
195
192
190
193
189
181
177
181
183
182
183
187
186
168
167
169
174
174
169
166
170
177
179
175
172
169
170
181
194
191
179
169
171
178
187
189
181
170
164
172
181
183
180
174
171
174
177
177
178
183
185
182
183
190
191
180
172
176
184
187
187
191
191
167
169
172
176
175
166
160
170
189
197
187
173
165
164
173
183
185
178
175
174
179
184
185
177
165
164
171
179
181
176
170
169
178
182
178
175
179
181
178
175
182
187
179
167
168
180
188
190
193
190
167
167
169
179
176
166
159
169
189
195
186
174
166
161
169
180
184
178
173
174
177
180
180
175
170
168
171
177
180
177
173
175
184
186
182
179
179
179
175
171
173
181
176
166
168
179
186
188
187
184
169
166
166
172
177
172
166
167
180
181
175
173
168
165
168
180
182
173
167
170
173
176
178
180
179
176
175
179
184
183
181
181
186
185
186
182
179
177
174
172
174
176
173
171
173
184
187
184
181
178
174
169
165
166
171
172
169
167
170
169
170
171
173
169
171
178
178
169
162
165
170
173
177
184
186
182
181
187
190
189
185
181
181
183
187
185
179
174
172
177
182
181
175
177
184
191
189
181
177
179
179
179
166
162
165
172
171
169
169
167
167
171
175
173
173
176
175
168
163
165
168
171
176
183
185
184
187
191
193
189
184
179
178
178
182
183
178
171
174
183
190
184
182
185
193
194
189
179
178
184
176
187
180
166
164
172
174
171
170
170
170
173
175
173
173
175
176
172
169
169
170
171
174
178
179
182
190
193
188
183
179
178
174
174
176
177
173
170
174
185
186
182
184
190
194
189
183
180
181
184
171
188
187
172
168
175
177
172
169
170
171
171
170
171
172
175
179
180
177
176
174
171
172
173
174
179
190
189
177
175
178
179
175
172
172
173
170
171
175
179
175
172
177
186
187
183
180
184
185
182
171
182
184
178
173
178
179
174
170
169
169
167
168
171
174
174
182
185
183
179
177
173
173
174
174
177
181
179
170
172
181
185
177
169
171
174
172
171
175
174
171
169
171
175
177
176
179
185
184
175
173
176
180
180
178
179
177
175
174
173
169
165
168
173
178
181
184
187
186
182
179
173
172
176
176
174
172
169
169
173
185
187
178
167
172
181
181
177
174
176
177
178
173
165
166
175
181
181
177
171
177
173
174
178
181
177
174
175
178
178
172
169
174
180
184
185
185
184
185
184
178
171
170
175
175
170
167
168
171
179
189
189
177
167
172
187
188
183
179
178
188
193
185
164
160
175
181
176
169
165
178
171
170
176
182
180
172
172
176
178
177
177
179
183
184
188
186
183
183
183
178
167
165
174
177
175
175
177
179
180
184
187
181
171
172
184
191
188
182
179
187
199
190
171
163
172
184
179
166
162
176
169
166
173
181
183
177
173
173
176
181
185
183
178
181
187
188
182
180
179
176
170
166
177
182
181
181
186
187
176
173
180
185
180
174
176
182
186
180
175
177
188
190
179
167
171
185
186
173
160
173
170
169
172
179
185
185
179
174
176
185
189
182
171
175
185
191
187
181
179
178
174
173
179
185
185
182
186
186
173
163
171
185
182
171
165
170
177
175
170
167
174
179
179
171
170
180
190
182
163
174
173
173
173
173
176
185
186
183
180
184
184
176
168
170
181
188
185
179
178
178
178
176
178
185
183
177
178
180
172
165
170
181
179
166
159
162
168
169
168
166
167
172
176
176
173
174
187
186
173
174
176
178
174
164
165
180
190
187
180
177
177
173
171
173
178
179
175
174
176
180
177
172
171
175
175
170
169
175
175
176
178
180
175
164
162
164
168
171
175
176
171
170
177
181
172
168
175
182
177
174
179
179
171
161
160
178
190
184
172
170
171
174
177
181
183
176
166
165
175
181
177
167
165
168
170
170
171
171
174
179
184
184
175
168
170
173
172
172
182
186
180
176
179
184
176
165
170
176
175
172
177
176
171
167
170
186
189
173
167
169
172
174
180
188
189
179
165
162
177
186
180
171
165
166
170
172
171
169
168
173
184
184
178
174
177
179
173
170
180
188
184
181
183
186
181
168
168
168
165
170
173
172
171
174
182
194
188
170
165
175
175
172
176
188
194
189
176
173
182
188
185
174
170
171
170
167
166
164
164
167
175
180
178
177
179
180
173
169
174
183
183
180
180
184
181
174
170
168
166
171
169
169
172
177
190
196
185
169
169
181
180
168
171
184
195
194
189
187
190
191
180
175
177
179
171
158
158
163
168
169
170
171
172
175
178
178
176
173
173
176
176
173
173
176
183
181
171
172
180
175
170
170
175
183
191
192
181
168
170
182
185
178
176
181
187
188
187
189
192
188
172
171
180
183
173
157
154
168
180
179
171
164
169
173
175
180
184
182
178
173
172
173
173
175
179
180
176
183
198
179
174
175
183
188
187
183
177
171
167
177
189
193
187
183
180
177
176
185
189
179
170
169
181
187
180
165
164
177
192
190
175
169
172
175
179
183
190
192
184
173
171
178
181
179
180
182
186
194
206
179
180
186
195
194
183
175
176
176
168
172
189
199
193
179
174
169
169
178
182
177
172
174
181
184
180
172
172
183
193
191
180
180
183
183
182
182
188
191
186
176
174
185
193
192
186
186
192
197
196
175
179
194
203
196
178
174
180
184
176
170
181
191
189
179
174
169
169
174
179
179
177
178
180
179
174
172
174
183
186
183
181
188
194
191
182
178
180
182
182
178
176
186
199
203
190
186
194
197
182
172
176
192
200
191
176
175
188
191
183
173
171
174
182
184
179
172
171
177
181
181
179
179
177
173
171
169
170
178
182
179
179
187
194
193
181
172
171
176
181
181
175
177
192
202
196
186
189
192
177
174
174
183
185
180
177
181
191
190
183
175
167
167
180
190
186
172
172
180
185
181
177
174
173
174
175
172
170
173
178
180
179
182
187
190
182
169
165
173
183
184
176
172
179
194
191
183
182
187
178
177
173
172
170
171
175
181
184
181
179
177
174
176
187
193
185
176
180
186
185
177
174
174
177
182
188
180
171
169
176
183
181
176
180
186
182
169
164
172
182
187
183
175
174
185
185
177
177
180
179
179
173
168
166
168
172
173
174
172
175
179
185
188
188
186
182
182
186
187
182
172
174
180
184
188
191
183
171
171
176
180
177
176
179
182
180
174
172
172
176
185
189
183
177
178
181
176
172
174
175
180
177
169
167
169
169
165
164
170
176
181
187
187
182
174
175
188
195
189
172
168
173
181
184
184
183
178
177
180
179
174
169
172
177
179
179
179
180
173
170
179
190
185
175
173
178
177
173
172
174
187
185
177
173
174
171
160
159
172
182
181
179
175
169
164
170
186
195
185
172
170
174
176
175
174
173
177
182
187
182
168
162
166
175
171
171
184
188
177
166
170
179
175
163
164
173
177
175
174
177
193
190
182
175
178
177
164
160
173
185
181
169
164
164
166
170
178
183
183
179
177
174
169
165
165
171
179
188
191
180
167
162
168
173
166
167
181
189
180
167
166
168
167
156
156
166
174
181
182
180
192
191
182
174
178
183
174
164
172
187
185
168
159
169
172
170
171
179
184
184
180
175
168
164
169
177
183
186
182
174
169
170
173
173
168
166
176
184
181
169
166
168
168
163
160
163
167
181
184
180
184
187
178
171
177
184
180
169
171
187
188
173
164
174
176
171
172
183
188
184
180
178
177
176
177
181
182
178
170
169
174
180
180
175
172
171
173
178
177
171
169
174
178
177
172
169
170
177
181
178
175
179
176
172
175
180
181
173
172
182
186
176
169
172
174
173
177
189
190
181
179
182
185
186
186
183
181
173
163
164
175
187
185
177
174
175
173
173
174
171
170
172
180
184
187
185
179
174
174
177
176
181
179
174
174
176
177
174
173
177
179
175
174
175
175
176
182
185
184
180
179
181
185
188
188
185
182
176
168
163
173
183
183
171
169
173
173
172
172
170
168
168
173
180
195
199
193
175
166
176
181
183
181
177
174
172
173
175
175
171
167
170
177
182
181
178
177
175
174
181
184
181
177
180
185
186
184
185
179
168
168
178
178
169
165
166
169
173
174
170
166
163
166
175
192
198
195
177
165
171
169
172
175
176
179
182
180
174
167
171
182
185
177
171
171
174
171
165
162
175
185
183
179
182
192
196
189
182
186
186
183
184
193
195
195
197
199
195
182
176
178
183
190
188
180
178
182
190
194
198
167
164
166
172
176
177
174
168
168
178
188
183
170
165
176
181
173
161
164
179
187
183
176
180
190
194
193
188
184
182
182
184
194
198
198
197
197
194
185
180
180
182
185
183
181
181
190
197
197
193
171
160
158
160
170
168
164
160
164
178
182
173
166
171
182
181
170
164
173
184
188
187
183
182
185
188
192
192
182
179
181
185
190
194
193
191
187
188
187
185
183
183
181
181
180
184
196
203
201
185
174
165
157
155
163
163
159
156
162
170
170
168
169
177
183
176
166
172
183
188
187
186
188
189
181
178
185
185
179
177
180
182
183
183
182
180
177
179
187
190
186
181
177
180
181
184
189
200
199
184
178
174
166
162
163
166
163
161
164
166
167
167
172
178
179
171
169
180
190
187
182
179
185
188
181
175
176
174
171
171
175
178
176
174
176
176
174
175
181
186
185
181
177
178
178
179
176
188
193
186
179
180
180
174
170
172
173
172
171
170
171
173
175
177
176
174
175
181
186
181
172
171
176
182
182
178
173
166
163
163
175
177
173
170
174
179
180
178
178
181
182
179
177
177
176
169
164
176
188
184
178
181
184
181
175
176
181
181
177
176
178
179
178
178
178
178
178
177
175
172
169
168
172
176
182
186
182
166
161
162
177
180
172
168
174
186
186
182
178
178
178
176
175
176
175
170
164
171
183
184
174
177
181
179
175
175
180
184
181
180
180
180
180
178
178
180
176
172
169
166
167
173
176
177
184
191
190
175
167
170
181
183
170
166
176
186
187
183
180
178
175
172
171
176
181
181
177
176
181
187
171
173
173
173
170
168
175
184
184
180
178
177
173
172
172
173
174
172
168
165
171
183
185
179
179
188
195
187
177
177
183
182
171
166
176
185
183
178
178
177
174
168
167
174
187
192
188
178
175
183
171
170
169
168
167
165
169
178
183
181
179
171
167
162
163
169
176
179
173
170
176
188
191
184
179
182
188
191
189
184
184
183
178
175
179
184
179
174
174
176
174
167
167
178
191
197
187
176
171
179
172
172
168
167
169
169
168
175
180
182
178
174
164
157
160
173
183
182
173
172
179
186
188
187
182
178
178
188
192
187
183
184
182
180
182
185
183
175
171
176
176
169
166
178
191
188
175
169
170
177
175
173
163
164
176
177
173
173
175
179
180
177
168
159
169
186
192
179
165
168
182
186
186
186
187
180
176
182
192
189
182
183
183
179
178
187
190
178
172
176
182
176
172
180
186
177
161
161
174
177
179
170
157
162
180
185
180
171
169
172
176
176
171
167
181
200
198
174
157
167
183
188
187
186
187
184
183
185
190
187
181
181
179
175
175
187
193
182
171
177
190
186
179
180
182
171
159
164
180
181
182
170
153
160
176
182
177
171
170
170
172
171
169
168
182
201
197
174
161
169
184
190
186
182
182
183
186
188
187
181
177
176
176
175
176
184
188
183
175
183
194
192
182
178
177
173
168
178
187
187
188
177
160
164
172
171
167
171
177
176
170
165
162
163
173
190
189
179
171
176
182
186
183
177
173
175
182
185
181
175
172
176
180
179
178
179
182
183
181
185
191
188
181
173
171
174
177
188
193
191
190
186
175
174
172
163
160
169
184
187
172
162
157
159
168
177
181
177
175
178
179
179
177
173
168
169
174
178
176
172
174
179
183
181
178
177
180
182
184
186
189
185
176
166
166
170
180
190
195
188
186
187
185
183
176
166
160
168
180
182
171
165
163
165
172
177
176
171
173
174
172
170
170
171
170
169
171
174
175
175
181
186
184
177
178
181
182
180
181
186
187
182
172
165
168
173
180
185
188
186
176
179
182
184
181
176
169
167
172
171
169
168
169
171
178
180
175
167
168
171
171
169
171
177
178
176
175
177
177
181
191
191
180
169
179
188
184
176
174
187
191
181
171
171
179
183
181
178
182
187
163
165
172
176
180
182
181
170
167
165
169
171
172
173
179
180
175
167
169
170
170
170
174
182
183
180
180
181
180
184
193
189
176
169
183
191
184
173
174
189
192
181
175
179
189
192
184
172
175
189
157
160
164
167
172
183
184
173
165
166
172
173
172
172
177
178
175
171
172
171
169
171
177
182
180
179
181
181
178
179
183
182
177
178
186
187
177
171
177
185
184
179
180
187
192
192
185
177
176
187
161
164
165
162
166
177
180
171
167
170
174
173
170
170
176
178
176
173
171
169
168
171
175
175
174
176
181
181
175
173
176
176
177
188
191
180
167
169
182
182
174
174
183
187
186
184
183
182
180
182
167
173
172
165
165
174
175
168
165
172
175
172
163
163
174
180
183
177
167
165
168
173
172
169
165
178
187
183
174
175
177
176
175
189
195
176
159
167
183
180
169
169
181
186
178
175
180
187
183
175
174
179
174
169
168
174
172
168
167
174
178
168
155
156
169
181
193
182
164
159
170
175
171
162
164
179
189
184
178
181
185
176
172
184
193
177
159
165
183
184
173
172
180
181
174
171
177
184
180
169
175
175
174
172
174
176
175
174
177
179
178
167
156
153
164
182
196
186
167
160
170
174
170
166
167
177
181
179
178
184
191
181
168
173
186
181
166
169
183
187
184
182
181
177
173
172
174
175
171
167
174
174
173
178
180
179
178
181
185
184
179
171
163
161
165
180
192
185
169
166
169
170
168
171
170
169
170
169
171
183
192
185
172
168
174
176
176
180
185
189
191
193
186
174
171
177
177
171
166
171
173
172
175
183
187
185
184
185
185
182
180
179
176
170
169
180
184
181
170
171
169
165
164
170
171
168
167
167
170
177
185
186
178
169
167
172
179
185
185
183
186
194
185
169
167
179
181
173
169
179
172
173
175
184
189
189
188
183
177
175
179
184
180
173
175
182
183
174
171
174
173
166
161
168
177
177
176
177
177
176
175
178
180
176
168
168
175
182
179
174
175
185
181
166
165
178
187
182
177
184
173
172
174
179
184
188
188
181
171
170
178
182
175
168
175
185
185
174
171
179
181
173
159
166
182
190
189
187
184
175
164
166
174
176
171
165
166
172
172
164
160
170
175
169
167
174
181
180
180
183
175
172
172
172
175
183
185
178
171
172
179
178
169
165
173
184
184
175
175
181
184
176
162
164
183
194
192
186
181
172
156
156
168
177
173
165
162
165
165
160
156
162
175
175
174
171
169
170
173
177
175
173
171
170
174
179
182
179
176
176
176
175
170
169
174
179
177
173
174
181
181
176
166
166
175
182
179
173
170
164
159
157
168
174
173
168
168
171
172
169
164
165
177
187
183
169
158
162
167
168
175
174
170
171
173
177
182
183
179
174
173
174
177
178
177
173
168
168
173
177
178
174
169
169
172
172
168
164
161
161
164
167
173
177
172
172
178
182
180
180
177
175
181
189
184
168
159
165
168
164
173
174
172
170
171
176
187
188
177
171
171
174
179
183
180
172
167
168
173
177
176
175
176
177
175
171
164
159
159
162
167
173
179
178
174
175
187
188
181
183
183
182
181
182
182
172
171
178
178
163
170
172
172
169
168
173
190
192
176
168
171
173
175
182
181
176
175
176
176
177
178
180
183
184
181
175
168
162
161
163
169
173
177
177
174
176
188
188
177
179
184
181
176
174
175
176
180
184
183
169
171
171
171
167
164
174
189
190
177
167
174
176
176
181
183
182
183
184
181
176
175
182
185
185
181
176
173
167
164
167
171
173
173
171
171
176
188
188
175
173
175
173
168
170
175
181
183
182
181
179
173
169
171
171
171
175
186
185
176
171
176
181
185
186
186
184
185
184
179
172
170
178
182
182
180
180
178
170
165
169
175
175
170
166
170
177
189
191
181
174
169
167
168
171
176
181
180
177
177
182
175
169
172
180
183
181
180
179
176
172
177
189
196
193
186
181
180
181
179
174
171
174
179
181
181
185
181
174
168
172
176
176
173
174
175
181
189
194
188
178
168
165
172
179
180
181
180
177
177
183
175
166
171
186
193
184
174
175
177
174
179
192
200
189
176
173
173
179
180
180
177
176
176
178
182
183
180
174
174
175
175
175
178
181
182
181
184
189
187
180
173
172
180
187
186
181
178
177
178
180
172
169
173
191
196
186
175
178
182
177
177
188
192
178
168
170
177
182
185
184
182
181
179
177
177
175
172
173
180
182
172
169
179
192
187
180
178
180
181
177
174
174
181
188
189
181
175
176
180
179
173
175
180
189
192
188
186
187
186
180
173
175
173
168
167
176
183
183
182
181
183
186
181
173
170
169
167
172
187
190
176
167
177
192
188
173
171
174
175
174
171
172
175
181
188
185
173
173
177
179
175
180
185
187
186
188
192
191
185
178
173
168
165
167
173
183
186
184
175
173
181
189
182
169
169
170
169
173
192
195
179
169
175
186
183
172
169
174
172
172
171
170
169
171
184
188
177
171
174
180
178
179
181
180
181
185
189
189
180
176
172
167
167
173
178
182
184
182
169
166
178
187
184
174
176
177
174
175
191
194
181
170
173
177
180
172
169
172
173
172
174
175
173
172
182
187
181
173
174
179
178
173
169
171
174
177
181
183
178
172
167
169
173
175
175
175
183
182
171
167
173
182
183
183
184
181
173
173
187
189
178
166
165
170
176
176
173
172
172
171
177
184
181
177
180
184
179
175
175
177
182
170
159
162
167
170
174
180
181
172
165
169
174
172
167
166
179
183
178
170
169
172
179
183
184
177
164
168
182
185
175
163
158
163
174
178
178
173
169
167
177
188
187
180
178
179
177
175
175
176
187
171
158
160
164
169
174
182
182
176
167
168
170
167
162
162
174
183
184
178
166
160
164
174
175
168
160
166
181
183
172
164
158
160
169
177
181
180
171
168
176
183
180
174
174
176
176
174
172
175
187
177
170
167
166
170
181
186
184
179
173
168
165
166
167
166
169
177
184
179
164
151
154
165
169
170
170
173
178
178
172
168
167
163
164
175
183
183
174
171
178
179
169
162
167
175
180
177
175
174
178
180
184
177
171
176
188
188
183
182
181
171
165
172
175
171
163
169
182
180
168
155
157
164
170
176
178
178
174
169
170
175
175
169
167
174
181
180
174
176
179
177
165
161
167
177
180
181
180
178
165
177
191
188
175
177
186
186
180
183
185
175
166
173
179
170
159
164
177
179
174
170
173
175
175
177
179
177
171
166
169
177
177
173
173
177
180
177
172
172
175
175
170
164
169
177
179
180
181
181
159
172
190
190
178
177
180
181
175
180
184
175
167
170
171
167
162
162
174
178
181
183
186
186
180
170
168
173
174
168
168
173
172
169
173
182
184
175
169
167
169
170
167
167
172
178
178
175
176
180
164
172
182
184
179
176
176
175
174
176
176
172
166
165
167
169
168
166
167
181
185
186
186
186
179
164
163
177
182
176
171
170
168
165
168
179
185
180
171
164
162
164
163
166
170
184
184
170
165
177
172
171
173
177
179
177
177
176
176
171
167
167
167
167
172
179
178
167
167
183
193
182
179
180
179
167
166
179
186
181
172
172
170
165
163
167
178
182
176
166
158
158
161
167
173
187
188
175
163
169
173
175
173
174
178
182
179
177
178
181
179
176
176
176
176
176
173
170
169
169
174
180
183
186
181
172
170
177
184
185
184
183
179
177
182
196
197
186
182
185
186
181
182
191
196
195
189
186
190
208
171
177
177
176
176
178
178
181
185
187
178
170
170
178
180
179
174
169
166
167
173
181
186
186
180
174
178
183
184
184
185
186
183
179
184
198
199
190
186
186
181
176
176
182
189
194
198
196
197
208
172
175
175
172
170
171
174
178
182
180
167
159
170
186
187
179
173
173
170
169
173
184
189
186
176
173
184
192
187
183
184
186
183
180
185
193
195
192
189
185
177
171
176
180
181
192
205
206
203
202
172
175
175
168
164
167
171
174
175
166
151
150
172
189
188
178
177
184
178
169
169
183
189
186
174
172
185
195
189
182
181
181
178
176
180
187
192
194
191
180
167
170
182
185
183
188
201
203
199
195
171
175
177
171
167
168
172
172
169
156
145
150
172
183
183
181
187
193
184
172
167
174
184
185
177
172
181
187
186
180
177
176
173
172
177
182
187
188
185
171
161
173
191
194
185
182
186
191
189
185
171
175
180
179
175
172
172
174
171
157
154
160
172
175
176
180
193
193
182
168
166
169
174
181
180
177
180
181
179
176
175
176
174
172
176
180
183
183
180
169
167
179
192
193
182
176
174
175
178
177
174
177
180
183
179
174
175
177
173
170
170
175
175
170
170
182
189
184
169
166
169
172
171
174
180
186
186
181
174
172
178
181
179
176
177
180
182
182
180
178
179
182
183
181
178
174
170
169
174
178
174
178
180
178
176
174
177
178
176
174
178
183
180
170
168
181
183
173
161
162
177
181
170
164
174
190
196
184
172
170
183
185
182
177
176
177
181
184
187
190
190
184
175
173
178
182
174
171
178
188
171
177
175
168
164
168
177
179
173
169
176
183
181
169
167
177
180
170
159
166
182
191
178
162
169
188
196
184
172
176
187
188
180
176
176
176
178
183
195
196
191
180
171
172
183
188
179
176
183
197
167
175
173
160
154
160
173
175
164
162
169
177
175
165
165
175
177
171
163
168
183
189
183
169
169
181
185
183
178
183
188
187
176
174
177
178
176
179
188
189
185
178
173
177
187
186
181
177
183
191
168
173
171
158
152
157
170
171
168
166
171
174
171
168
170
177
177
169
164
171
179
185
185
180
177
175
174
175
179
184
185
182
172
172
178
180
173
165
166
173
177
177
175
177
181
178
177
179
182
183
170
173
168
159
156
162
169
173
175
177
179
176
172
173
179
182
176
165
161
167
179
183
184
183
183
179
176
177
181
183
181
175
171
172
181
185
174
152
147
162
179
183
177
177
177
177
177
178
179
178
174
170
159
158
164
172
176
180
183
185
183
176
171
176
183
184
175
165
161
169
182
185
182
181
183
186
185
183
181
178
175
174
172
174
182
187
177
151
143
162
186
191
181
178
178
179
179
179
179
180
174
165
152
154
165
177
180
180
182
182
177
171
169
170
172
177
177
175
172
176
183
183
177
174
178
191
195
187
179
172
172
177
178
178
179
184
181
164
160
174
186
190
184
181
180
181
182
179
182
183
177
168
156
156
166
172
173
175
174
169
166
165
163
161
162
169
177
183
182
181
179
175
170
170
176
185
188
183
175
169
174
183
187
181
178
180
183
181
180
181
181
181
183
181
176
175
178
181
182
183
180
177
170
168
167
165
165
165
163
161
161
163
164
163
161
165
175
180
183
179
173
166
166
170
177
179
176
172
172
175
180
186
185
179
176
179
185
188
188
185
179
174
176
177
171
168
172
180
182
180
182
184
184
180
174
168
161
157
159
162
165
168
173
174
172
169
169
172
174
174
167
161
164
174
181
175
167
166
173
186
192
186
176
171
174
182
187
184
181
183
182
177
175
177
172
168
168
173
179
183
176
182
188
186
180
174
167
163
165
169
171
172
175
180
182
175
167
165
170
170
168
164
167
177
181
177
170
170
177
191
196
186
167
162
176
189
189
176
172
183
192
185
178
180
181
176
169
165
175
186
163
169
179
180
178
177
174
169
171
176
175
172
173
179
184
178
169
168
173
174
171
168
173
179
181
178
174
174
179
186
192
184
171
167
179
190
187
174
170
180
193
192
183
186
189
184
173
163
172
188
163
163
165
167
171
176
178
177
177
177
175
171
171
177
182
177
172
173
182
180
172
169
173
178
177
175
174
173
172
175
179
180
179
181
183
183
180
175
173
175
182
186
186
186
187
184
178
174
175
183
171
160
158
159
165
173
174
172
171
174
173
170
170
178
183
179
173
173
177
176
169
167
170
173
174
175
174
171
166
169
171
175
185
194
189
174
171
175
178
171
171
179
185
181
178
179
182
182
180
175
179
165
154
154
166
173
170
166
166
169
171
170
168
175
181
181
174
169
167
167
167
167
168
170
176
182
182
174
170
174
175
174
182
199
197
176
165
173
179
173
168
176
183
179
171
172
181
186
180
170
180
169
155
157
169
172
170
165
163
168
174
171
167
166
171
176
176
166
155
157
168
173
170
167
178
188
189
179
176
185
186
177
175
192
198
180
162
169
180
179
174
178
184
180
173
172
176
178
172
165
174
168
162
166
172
177
176
173
171
176
179
176
165
157
158
172
174
167
152
155
170
175
172
169
174
184
186
178
177
190
195
180
170
180
188
179
163
166
179
184
182
184
187
186
182
176
171
166
164
164
169
172
174
177
179
180
182
185
184
181
182
179
167
156
155
167
172
168
155
157
170
176
173
169
169
172
172
170
172
184
195
184
171
172
174
171
165
168
180
184
185
186
187
184
184
179
172
161
162
170
168
176
183
189
185
182
187
193
189
183
179
179
167
161
161
168
170
164
158
160
169
173
171
169
166
164
162
163
168
179
187
186
179
170
167
166
167
172
178
181
185
187
181
173
178
180
176
168
169
181
171
178
186
189
183
178
188
191
184
178
177
174
165
164
172
178
175
161
159
165
171
173
171
169
169
170
169
171
175
177
179
179
178
174
170
168
170
172
175
178
185
187
175
163
169
180
178
173
177
192
173
177
180
179
175
175
184
183
174
171
172
167
158
162
177
185
179
164
162
170
177
177
171
169
174
181
186
189
186
180
171
168
171
175
174
172
171
172
172
174
182
185
172
160
165
175
174
168
176
191
175
173
173
171
171
174
178
172
166
168
175
170
156
161
176
186
180
168
168
176
181
178
172
168
175
187
195
194
187
177
162
156
162
172
178
176
175
174
172
171
176
181
177
171
171
172
168
163
165
177
175
172
171
173
177
178
171
162
161
172
177
177
169
167
174
180
177
172
172
178
180
178
172
166
169
179
185
183
176
167
158
154
158
171
177
178
181
182
177
171
175
180
184
183
183
179
169
160
158
163
175
174
175
180
184
180
167
161
165
173
179
180
180
177
175
174
170
170
172
174
174
173
171
171
170
168
168
165
164
165
162
161
164
174
175
175
184
188
184
176
176
177
183
185
188
186
179
171
163
159
176
176
176
180
182
174
166
166
172
176
175
178
181
180
175
169
167
169
171
172
171
171
174
177
174
166
159
157
163
171
170
168
171
179
176
173
183
189
187
184
182
179
177
179
184
187
187
184
177
165
175
175
175
174
169
164
168
175
179
173
169
169
175
181
178
168
168
172
172
169
168
172
178
183
180
171
163
163
169
176
175
171
174
180
178
174
180
185
186
187
184
175
169
169
178
183
186
186
183
173
174
172
172
169
162
162
173
183
182
172
163
163
175
187
180
168
170
175
172
167
168
175
181
182
179
175
173
170
173
174
173
172
175
180
178
175
178
181
184
183
181
174
167
167
174
179
180
179
178
174
172
171
172
171
166
167
179
185
183
174
168
168
179
188
184
172
172
175
171
166
170
180
180
175
173
177
181
180
170
166
167
172
177
179
178
177
178
182
183
181
178
173
171
171
175
179
176
173
171
168
172
169
174
178
178
177
178
180
180
176
174
178
184
186
181
173
170
172
173
173
177
180
178
169
167
176
185
182
165
159
164
174
178
180
178
178
179
181
179
178
177
176
178
178
178
177
177
172
169
167
174
170
170
181
186
182
174
173
177
178
183
186
187
180
172
170
167
167
176
181
183
181
174
168
168
177
182
177
162
159
165
173
179
181
178
177
178
178
176
174
175
180
184
182
178
173
170
171
173
175
178
174
168
177
188
185
174
172
176
180
186
190
188
173
168
167
166
168
178
186
185
181
175
169
171
175
174
171
168
170
172
173
176
178
176
175
176
176
172
170
173
180
184
182
176
169
166
165
173
181
183
180
175
175
185
183
177
172
174
179
183
186
184
171
166
168
169
169
172
176
180
182
175
168
169
172
169
168
174
182
177
170
169
174
175
174
176
176
168
164
169
177
179
176
174
170
164
163
167
178
181
184
182
182
184
184
179
174
175
179
176
178
178
173
170
171
174
171
159
160
174
188
181
167
169
172
169
170
182
186
177
169
170
172
171
171
178
176
167
158
165
174
174
172
173
177
172
166
163
169
176
180
182
183
184
182
173
173
180
181
173
170
175
176
172
170
175
169
148
148
174
191
187
172
173
176
174
174
184
184
174
170
170
169
165
166
174
173
160
157
164
173
174
172
177
184
184
175
167
168
172
169
172
179
181
175
164
170
183
183
170
167
176
178
167
164
169
164
148
151
177
192
187
179
180
179
173
172
177
179
174
170
168
161
158
159
167
167
157
157
167
177
176
174
180
186
186
180
175
172
173
162
164
170
171
164
159
171
183
182
171
171
177
176
162
156
159
160
159
164
178
185
180
182
183
178
166
166
172
180
178
174
166
153
151
161
164
163
154
157
168
176
175
175
179
181
179
178
178
177
176
163
163
165
163
160
165
177
179
175
174
177
177
173
165
158
158
161
168
175
176
173
172
177
179
175
163
162
168
179
184
180
164
151
153
167
174
167
156
163
175
176
172
172
176
177
173
170
172
178
181
176
173
170
160
161
180
186
175
171
176
180
177
175
174
171
165
165
172
178
171
165
163
169
173
174
171
168
168
174
186
184
168
158
164
178
181
168
161
168
178
176
167
163
173
181
175
167
169
177
181
185
187
178
161
166
189
192
171
166
177
180
173
175
182
184
172
167
171
174
167
164
165
166
170
176
180
177
169
169
176
181
174
168
171
181
179
166
163
171
178
172
161
161
174
186
181
173
176
182
179
185
196
188
170
169
189
190
171
164
174
177
171
175
182
183
172
166
167
169
168
172
175
172
168
171
177
177
171
165
167
172
173
173
177
179
173
164
163
167
170
166
158
161
175
183
182
181
183
187
177
180
195
193
178
172
181
182
171
162
171
174
171
168
170
171
169
164
164
167
173
180
185
180
169
161
162
171
173
169
165
164
166
170
175
174
170
165
164
163
162
161
160
163
169
174
176
177
180
185
173
175
186
189
183
176
174
173
170
167
172
175
169
157
157
166
167
165
164
168
176
182
183
180
172
157
153
165
179
181
170
164
163
166
170
171
172
171
167
164
161
160
165
165
163
163
166
168
168
173
172
171
174
178
181
180
176
169
167
168
174
178
167
151
152
170
174
170
164
169
177
178
178
179
178
166
158
164
179
183
175
169
169
170
167
166
173
180
175
169
166
167
171
170
162
160
162
164
161
162
177
173
170
177
186
182
175
176
186
186
177
175
178
178
178
181
196
200
197
181
169
168
181
190
180
159
160
177
186
186
186
184
173
162
169
183
185
183
187
198
195
173
160
176
204
217
206
193
193
197
180
182
181
181
182
181
180
184
190
187
175
174
181
181
178
180
195
200
190
174
169
173
184
190
182
164
164
174
180
184
189
192
180
162
163
179
184
185
188
195
187
167
155
172
196
212
208
194
192
197
178
186
189
184
179
179
182
186
190
184
175
176
188
190
180
175
191
197
185
171
170
176
183
187
182
174
173
177
177
180
187
192
184
169
169
182
188
190
191
190
179
165
164
175
187
202
206
195
190
199
171
183
191
186
175
174
178
184
183
176
171
174
189
192
179
177
193
200
185
169
168
171
178
184
182
177
178
181
183
181
181
182
179
177
180
186
190
195
195
184
169
169
182
189
192
198
201
195
190
191
165
174
187
189
178
171
173
177
176
168
164
169
182
185
181
182
197
201
189
175
169
166
172
183
182
172
175
185
190
185
176
173
174
179
185
189
188
191
191
179
167
178
202
210
201
196
195
191
186
184
165
169
180
189
180
171
169
171
170
164
162
167
173
173
175
186
200
199
190
178
170
165
173
185
183
167
168
186
197
187
172
166
175
184
189
185
182
187
189
180
177
189
206
209
201
194
191
189
183
177
172
173
179
185
181
172
168
169
170
168
167
174
175
168
170
185
195
189
182
181
180
173
174
181
181
169
172
186
193
184
170
169
179
186
182
178
178
182
188
189
190
194
195
193
191
190
186
182
180
177
176
180
180
179
177
173
171
171
171
168
170
181
182
170
168
179
187
180
176
180
187
185
175
174
174
176
183
184
181
172
169
174
181
184
180
175
176
186
193
196
197
194
181
176
182
185
181
175
179
181
175
181
183
177
173
173
176
173
164
160
166
184
192
178
170
176
179
173
171
178
190
191
177
166
168
183
190
178
165
166
171
177
180
181
179
176
180
192
198
196
192
186
176
173
181
184
179
177
182
185
168
179
184
176
165
169
175
173
158
154
159
178
189
185
178
175
173
171
170
175
182
186
179
167
170
180
183
171
158
165
177
177
177
180
182
179
180
191
196
191
184
181
178
176
177
181
183
187
188
184
165
174
183
175
160
161
170
171
165
158
160
170
181
187
185
176
171
170
172
173
175
180
180
176
175
174
173
161
158
165
177
174
172
181
184
179
175
178
181
177
177
183
186
175
171
177
196
202
199
183
166
170
179
173
159
159
167
174
176
174
169
167
176
192
189
176
165
168
173
173
171
175
180
180
177
175
171
163
160
164
174
173
172
179
183
178
169
165
167
169
178
190
191
174
169
185
206
207
193
183
162
167
172
172
163
164
172
183
188
187
175
167
172
186
184
172
165
171
176
173
170
172
175
175
176
177
179
172
161
162
172
175
175
178
181
179
172
166
165
169
182
194
192
177
175
193
206
196
181
184
156
161
167
167
167
171
178
183
183
178
171
167
168
173
170
162
165
176
181
178
173
171
172
170
173
182
185
178
163
162
174
185
185
178
177
179
180
178
176
175
178
186
187
185
185
197
195
178
166
180
150
156
162
164
167
174
179
176
166
161
161
163
162
160
156
154
166
178
183
180
171
167
166
169
175
183
183
174
164
167
180
193
189
177
172
177
186
191
186
176
167
174
181
186
187
188
184
174
163
170
155
157
163
166
168
175
176
165
153
152
158
164
164
159
153
154
163
174
179
177
167
161
163
172
180
181
173
167
167
173
183
188
184
174
170
177
188
191
185
172
162
162
175
182
179
175
176
172
168
168
160
163
167
169
172
172
169
160
158
163
168
170
170
168
163
159
159
164
171
172
166
159
162
175
184
180
166
161
169
179
180
176
172
170
173
181
188
183
170
167
168
171
175
177
172
169
173
175
173
173
163
166
170
171
172
171
166
164
172
183
182
176
174
175
173
165
159
161
166
169
167
162
163
175
184
179
167
165
177
181
176
168
165
173
178
187
191
176
162
168
183
185
181
176
170
169
174
173
173
178
160
166
169
169
169
168
165
167
182
195
186
173
173
177
177
169
164
165
169
172
171
167
166
173
179
178
173
173
179
179
173
169
171
177
180
187
187
175
164
171
190
193
186
178
174
173
175
172
173
177
163
164
164
165
167
165
163
167
183
190
179
170
172
179
180
172
169
172
176
177
173
169
167
170
174
175
176
176
177
173
170
176
181
180
179
181
183
179
169
171
182
188
184
180
177
175
176
176
174
172
169
163
157
163
168
167
163
166
175
176
171
167
172
182
184
176
170
171
176
176
171
167
167
170
173
175
176
175
172
169
170
176
187
187
176
173
179
180
172
168
172
181
182
178
174
175
179
181
178
168
175
158
153
164
174
172
168
167
168
168
166
166
169
179
183
178
166
163
167
169
168
167
172
177
180
178
177
175
173
174
174
176
187
189
180
174
177
178
170
164
168
178
180
175
170
173
178
182
176
168
175
161
154
164
174
176
176
173
167
165
168
169
167
170
175
173
160
155
159
166
169
173
175
181
184
183
181
179
178
179
180
176
181
190
188
180
177
176
171
168
173
180
180
174
171
173
176
175
170
168
173
169
164
164
171
177
186
179
169
166
174
175
168
164
164
164
160
154
155
168
174
180
179
178
180
182
182
180
179
182
180
176
178
185
186
182
176
175
173
174
176
180
181
177
174
173
174
168
162
163
171
177
176
173
171
176
185
186
172
167
176
184
176
165
160
161
161
158
157
168
179
183
177
170
170
173
177
176
178
179
179
175
175
180
181
179
178
177
176
177
178
179
180
179
177
175
175
170
164
159
173
183
189
185
174
171
184
188
177
170
174
180
177
167
164
167
167
164
162
166
177
181
175
167
163
164
167
172
175
176
175
175
176
180
181
181
180
177
177
182
183
180
176
176
177
176
177
175
170
160
176
185
189
187
177
171
179
188
183
175
172
170
168
169
175
176
175
168
164
164
170
177
178
170
166
164
166
173
178
179
177
174
175
180
184
186
183
178
177
186
192
185
172
171
173
175
175
177
177
170
174
178
180
178
174
172
179
183
183
179
173
163
157
164
175
181
178
172
166
163
166
177
182
177
169
169
175
183
186
183
178
174
173
176
183
187
185
179
177
187
197
189
171
164
169
172
171
173
177
175
172
173
170
170
172
174
178
178
179
181
179
170
159
160
173
182
180
175
168
165
166
180
185
180
168
171
183
188
187
183
177
172
168
171
177
185
187
182
177
179
190
189
173
167
169
174
174
172
172
171
171
172
169
172
177
179
175
169
174
183
188
181
170
165
170
179
180
175
171
167
169
182
185
175
164
168
182
183
172
170
173
169
165
165
172
180
185
184
174
170
175
181
178
174
177
185
184
176
168
164
176
177
177
182
185
177
165
161
172
184
191
190
181
172
172
178
180
174
171
170
172
179
181
173
161
164
175
175
163
163
170
170
168
168
171
174
180
183
176
165
167
174
177
178
185
198
196
179
169
165
182
181
181
186
185
169
158
162
177
184
182
181
179
174
173
178
178
172
171
170
172
175
179
176
167
165
169
169
163
170
175
172
172
174
175
170
171
175
176
171
168
171
175
178
187
197
193
179
171
173
185
181
179
180
175
164
158
168
180
180
169
168
172
176
176
177
176
173
172
171
169
170
175
178
174
168
169
173
178
179
176
172
173
181
180
169
164
169
181
179
173
171
175
180
184
184
180
173
171
177
184
178
174
171
168
166
168
175
181
175
161
157
166
175
175
171
172
177
179
174
167
166
169
173
173
168
170
177
187
186
174
171
175
186
186
171
162
168
181
183
181
181
183
182
178
174
171
169
169
171
179
174
174
170
169
176
179
180
177
171
161
159
165
171
171
166
169
179
183
179
172
168
168
168
165
163
168
183
188
185
170
169
181
186
185
174
166
170
180
181
182
188
191
187
175
171
174
173
171
166
175
176
178
176
176
179
178
176
174
173
169
164
165
167
168
164
167
175
181
182
180
176
171
166
160
161
170
183
185
180
169
172
184
187
182
175
169
172
174
175
178
191
193
187
176
175
178
182
180
173
176
179
181
181
180
176
170
168
173
178
177
172
168
167
170
166
163
163
176
183
185
181
177
169
163
164
172
178
178
173
171
176
182
182
176
170
169
169
169
172
178
185
192
183
175
174
179
184
187
186
179
180
180
179
178
171
158
160
174
184
185
177
174
173
176
170
155
153
172
184
184
179
174
170
170
171
172
171
170
172
175
177
178
176
171
168
168
167
166
170
177
183
188
182
173
170
173
179
185
189
182
181
177
175
172
167
155
160
176
186
183
181
180
183
181
172
156
152
166
177
177
172
167
168
173
174
170
167
166
172
178
178
173
169
168
170
172
169
165
167
178
186
190
183
172
166
166
171
177
182
179
179
176
173
172
168
163
169
182
185
177
176
183
186
183
174
166
161
163
165
166
164
162
167
174
175
171
168
167
172
178
179
174
169
167
169
174
172
163
165
178
188
190
183
173
171
171
172
167
166
171
174
176
175
175
170
164
171
187
185
173
170
180
185
181
174
173
167
161
158
163
164
165
171
177
179
176
174
170
171
176
182
183
175
159
158
168
168
159
161
176
183
184
181
181
182
183
179
170
163
165
169
176
181
180
170
161
169
187
187
172
169
179
184
174
170
171
170
161
159
165
170
173
178
182
183
181
177
173
171
175
187
189
173
148
143
157
161
159
160
172
175
173
175
182
187
186
183
179
174
164
166
178
187
185
170
158
164
183
187
179
175
182
183
173
165
164
164
165
167
171
176
178
182
183
183
182
178
174
175
183
192
188
166
144
141
156
158
157
162
168
166
161
168
179
182
180
179
183
184
170
172
183
188
187
175
162
164
176
184
185
182
181
180
175
166
161
162
167
171
175
177
177
180
179
181
182
179
176
180
193
194
179
159
151
157
168
164
160
165
174
169
159
162
173
174
169
168
176
184
181
182
184
185
183
180
174
168
167
177
183
181
177
177
179
177
169
165
168
172
177
180
179
174
172
177
187
185
177
180
192
190
172
162
170
181
179
166
159
167
177
174
164
163
169
169
164
164
171
180
192
187
183
176
179
187
185
174
165
166
176
175
170
172
186
188
183
172
170
171
174
183
183
169
163
174
191
191
177
174
180
181
170
170
184
191
179
163
157
168
174
170
162
163
169
170
168
168
172
179
196
190
177
173
176
185
189
178
165
160
163
167
171
176
185
190
188
181
172
167
169
180
183
172
162
169
187
189
174
165
167
171
171
176
182
181
169
158
160
164
162
156
156
168
175
175
172
174
179
185
194
182
175
176
180
182
182
177
168
158
160
171
180
181
180
182
185
185
176
164
165
174
181
178
165
165
173
176
172
165
163
165
170
174
174
169
161
158
162
163
156
149
155
173
181
172
169
173
179
183
187
178
174
179
183
180
176
173
170
166
169
181
187
184
172
171
181
184
181
166
163
168
177
178
173
166
164
167
172
172
165
164
170
173
169
165
162
165
168
167
161
155
162
178
178
165
162
167
171
171
178
175
175
175
177
179
175
169
167
172
179
189
189
179
169
170
176
183
182
173
165
166
172
178
179
175
165
164
175
177
170
167
172
176
171
168
170
171
170
172
171
170
172
176
172
159
158
162
162
162
174
168
170
178
182
178
175
177
179
172
167
174
179
177
173
174
188
195
196
189
179
174
181
187
183
176
179
187
189
189
188
185
183
180
177
180
186
191
193
194
193
185
176
178
191
200
198
194
188
183
179
174
174
180
182
178
176
178
182
175
172
177
183
179
169
171
189
196
193
182
174
174
181
188
187
181
174
172
175
181
188
193
189
177
166
168
181
190
193
196
196
183
174
178
191
198
196
193
187
184
177
179
181
182
180
178
177
181
183
182
183
187
190
180
171
171
186
192
187
176
173
175
177
183
190
191
180
167
164
173
187
193
190
180
170
170
178
186
191
196
194
180
177
183
190
190
190
188
187
187
171
177
186
187
181
174
176
181
184
185
189
192
195
182
175
169
180
185
184
178
173
170
172
179
190
193
182
172
168
174
182
184
182
182
184
182
180
183
192
197
187
180
184
192
196
188
185
184
186
188
167
174
185
188
178
171
172
175
179
180
184
188
188
182
177
174
175
178
182
183
178
166
169
184
188
183
179
181
183
185
180
174
174
182
194
193
180
178
193
202
191
181
191
206
205
190
186
187
186
186
170
173
179
181
173
165
163
167
170
170
174
179
179
176
174
173
171
171
182
188
178
167
176
193
188
170
170
188
200
194
178
164
165
182
196
192
182
180
193
201
191
182
190
204
203
195
190
190
189
180
178
177
175
174
167
161
160
163
165
166
169
176
176
171
169
171
170
171
183
189
179
172
182
200
188
165
165
189
203
195
173
161
165
177
185
184
179
180
188
193
190
184
183
189
195
193
190
187
185
174
182
181
177
172
168
166
166
167
167
167
169
177
180
169
166
169
171
174
179
183
181
178
184
196
187
171
170
185
196
185
171
164
169
175
178
180
182
183
183
183
183
178
175
178
186
188
183
179
175
167
179
181
179
176
175
174
173
171
169
167
167
175
177
171
166
169
172
174
175
177
178
180
186
187
184
179
179
181
182
179
173
169
171
178
180
182
187
188
180
175
175
174
172
173
183
185
180
176
169
160
172
174
180
183
183
182
179
175
172
169
166
168
172
172
172
171
172
172
171
171
175
179
182
181
181
182
182
177
174
178
180
178
178
183
182
182
186
189
183
176
175
176
176
175
179
185
187
184
174
163
166
168
178
185
183
180
177
176
175
170
164
160
167
175
178
175
170
172
175
173
173
175
179
180
180
181
180
175
172
180
185
182
181
186
184
178
181
189
187
176
176
181
181
173
172
186
197
198
187
175
166
165
174
181
179
176
174
176
176
174
169
163
166
180
187
176
169
174
180
177
170
171
176
178
178
177
177
173
171
177
186
183
182
183
181
173
176
191
192
177
178
187
188
172
169
185
201
200
190
189
165
165
173
176
175
172
172
174
174
174
172
169
171
183
183
175
169
175
182
179
170
171
174
175
175
176
177
172
168
174
186
186
182
180
178
174
179
194
196
181
178
188
188
176
174
189
195
184
178
189
160
164
172
172
170
170
172
170
168
168
171
173
173
175
174
170
168
174
180
179
175
173
172
171
172
176
177
173
164
174
188
192
183
175
173
175
184
198
197
181
173
179
183
181
182
190
184
167
161
179
158
165
174
171
169
169
169
167
162
164
168
171
168
164
163
161
163
168
176
178
177
176
173
171
173
178
177
171
165
173
188
194
183
169
165
175
186
194
190
179
168
170
174
178
182
184
181
166
157
165
161
163
168
169
169
169
168
168
166
165
165
168
165
162
158
157
159
163
172
175
174
172
172
174
178
178
173
167
166
173
182
184
178
166
164
173
183
187
180
172
169
168
170
170
171
178
181
177
166
164
163
163
166
168
169
169
167
170
175
175
169
167
167
166
160
158
158
161
168
172
170
167
169
173
180
179
167
165
167
168
168
171
173
170
169
173
178
176
168
171
175
176
172
167
160
168
184
187
175
171
162
163
163
165
167
167
165
172
183
184
175
170
170
171
165
161
162
164
166
169
170
167
165
172
181
179
167
167
169
167
159
164
176
178
176
177
177
172
168
175
184
183
178
167
155
162
181
187
177
177
160
164
163
163
163
164
164
169
181
185
177
173
176
175
168
165
168
169
167
169
173
172
167
168
175
178
173
172
173
168
164
169
180
181
178
179
180
176
175
182
186
181
181
172
158
160
174
183
175
175
158
163
165
166
165
163
161
163
174
178
176
176
178
177
171
169
172
173
167
168
176
178
172
168
171
176
176
176
175
171
172
176
179
175
176
180
182
181
180
180
176
173
178
179
169
163
173
177
173
170
161
165
169
171
173
165
163
166
173
173
173
173
175
176
174
172
172
171
168
169
175
181
179
173
170
171
173
175
174
173
175
178
174
170
172
182
186
183
179
172
168
167
177
182
176
172
175
177
172
168
164
167
171
178
178
173
174
176
176
174
171
166
164
169
176
175
171
170
169
169
170
178
185
184
173
167
167
170
174
175
175
172
170
171
174
180
186
182
174
168
166
166
175
181
177
174
177
177
174
174
168
168
171
175
176
177
186
189
179
174
171
165
159
165
175
176
173
170
170
169
167
174
186
187
180
165
164
169
176
176
174
169
171
175
179
181
184
184
177
170
168
169
173
174
172
173
177
175
173
180
172
175
173
166
163
173
189
189
174
168
172
173
168
169
172
175
174
173
173
173
172
175
180
181
179
173
172
175
177
176
173
170
175
181
180
178
183
187
182
174
171
169
171
170
168
170
178
177
173
174
176
181
178
167
158
168
184
182
166
158
172
185
187
181
176
175
176
177
178
179
177
175
171
168
171
177
180
181
177
173
168
168
177
183
182
179
182
187
185
180
175
170
170
169
167
169
180
182
169
161
181
186
185
176
168
168
175
173
161
157
169
188
195
189
177
175
177
180
180
179
179
177
167
162
164
172
179
181
178
170
166
168
176
184
187
185
184
184
183
183
178
169
170
173
171
170
178
186
171
155
183
187
186
182
177
175
175
172
168
165
168
178
186
184
176
174
178
180
178
176
177
176
171
165
163
166
170
176
178
173
168
169
176
185
191
192
186
180
181
185
182
170
169
173
173
170
172
180
173
160
180
180
178
176
179
182
181
178
177
176
173
171
172
172
172
175
177
177
175
170
171
175
178
173
167
162
163
170
178
179
177
176
178
183
188
190
186
180
178
182
180
168
167
172
170
166
168
175
176
166
176
175
166
165
173
184
183
182
182
184
179
172
166
164
166
173
178
177
173
168
168
179
182
179
166
162
163
168
174
178
182
182
180
177
178
183
186
181
174
171
169
167
167
168
168
166
169
175
176
173
174
173
163
160
169
179
180
179
181
186
187
181
172
165
165
173
179
177
174
170
172
184
186
179
167
164
169
169
166
171
182
185
179
170
169
176
184
183
171
156
156
163
167
167
168
171
177
178
176
171
178
176
172
170
171
169
169
173
180
183
184
184
179
170
169
176
180
177
173
172
177
188
190
182
166
168
180
177
161
162
176
183
179
171
169
171
178
178
165
148
148
163
170
172
174
179
181
175
170
171
182
182
180
183
176
162
159
170
180
179
176
176
175
171
172
181
181
175
172
174
179
187
190
184
171
172
187
184
165
161
176
181
178
174
171
167
165
164
163
151
150
163
176
177
178
178
175
166
162
173
186
183
182
186
178
163
158
168
178
176
169
170
172
171
175
180
180
174
173
173
174
177
181
180
176
176
188
188
176
171
175
179
177
175
174
168
156
157
162
162
161
172
183
184
178
173
168
161
157
171
186
181
178
176
175
170
166
166
169
171
171
169
168
171
173
176
178
180
181
178
168
165
168
173
174
173
179
188
186
182
179
179
177
175
174
171
159
157
164
169
172
183
195
191
175
168
168
167
163
167
183
180
175
169
171
179
177
165
161
166
172
170
165
163
164
167
178
187
186
178
165
157
161
168
169
165
166
181
196
193
181
179
178
177
176
173
166
163
165
170
178
193
197
189
173
171
179
178
173
168
179
182
179
171
172
181
180
166
159
169
173
169
158
156
157
162
176
189
185
177
169
165
168
172
170
159
159
177
199
196
179
178
181
182
178
174
168
166
167
170
179
187
189
181
175
178
189
190
183
175
177
182
182
178
176
177
171
166
168
173
169
163
159
160
163
165
174
179
182
177
174
176
180
180
174
162
159
175
192
190
177
176
183
182
177
168
165
165
168
172
178
178
176
174
177
183
189
190
188
185
176
179
181
180
176
169
165
169
184
182
170
159
163
174
176
171
169
171
174
178
179
178
179
181
178
172
167
170
178
180
178
178
179
177
171
165
161
162
168
176
178
172
171
174
178
180
181
182
185
186
176
176
177
178
174
167
164
177
192
190
172
161
172
184
187
178
169
168
176
179
176
165
164
173
178
176
170
167
169
175
180
182
174
167
167
167
166
165
169
178
181
179
180
180
177
171
172
176
179
178
178
174
172
171
169
168
172
185
196
187
172
166
175
186
187
181
175
175
180
182
171
152
149
165
177
177
171
168
169
176
183
183
173
168
167
171
172
170
170
178
184
187
189
186
174
169
170
175
175
169
176
174
171
166
166
170
180
189
191
184
171
169
176
183
185
183
182
183
184
181
164
148
149
167
178
178
176
175
175
178
183
185
181
176
169
169
173
173
174
178
183
186
186
183
177
173
173
178
178
173
171
173
174
172
172
178
185
189
186
176
169
169
177
184
185
184
184
185
183
174
159
157
162
177
180
179
182
182
179
178
179
183
187
185
167
161
169
174
175
177
179
175
173
175
180
179
178
178
182
184
168
173
179
184
186
187
185
182
180
176
170
173
181
188
187
183
181
179
179
168
159
165
179
184
181
180
183
184
180
177
178
182
187
186
167
158
167
174
177
178
174
166
162
167
176
179
176
177
183
190
172
174
180
189
199
198
185
175
176
179
176
174
180
184
183
178
172
170
171
165
163
173
181
182
177
176
183
182
178
177
179
177
176
177
173
168
171
175
178
180
177
168
162
162
167
171
172
174
180
186
181
179
176
181
199
199
180
169
175
182
177
170
171
175
177
175
167
165
165
167
171
176
180
176
171
172
183
182
179
178
176
169
166
172
181
183
179
173
174
177
178
176
172
162
157
159
165
170
173
174
189
183
166
170
190
197
179
168
173
176
169
163
164
168
170
169
166
165
167
171
176
180
180
175
167
170
185
187
178
172
171
165
163
170
186
190
181
170
171
174
176
177
172
163
155
153
160
167
168
166
191
176
157
163
183
193
181
170
173
171
162
162
170
175
173
169
168
170
173
175
175
177
180
179
171
170
183
189
178
167
164
166
168
173
180
182
175
170
169
169
167
165
165
166
162
158
161
166
168
167
186
170
158
165
183
189
180
173
173
169
163
168
182
189
182
174
172
179
182
177
166
168
178
182
177
173
177
181
175
162
159
166
172
171
169
169
170
170
169
168
161
154
157
171
175
165
161
167
169
169
182
171
166
172
185
185
179
175
175
173
170
175
194
200
195
179
176
185
188
178
163
161
174
180
179
175
174
175
171
161
160
168
173
168
163
166
173
171
168
168
165
156
159
174
179
168
163
167
171
170
183
177
173
173
176
179
176
174
176
179
178
180
193
204
201
186
178
186
192
180
164
159
171
179
180
177
174
176
174
165
162
168
172
167
166
173
179
170
163
167
171
169
169
171
172
167
165
170
172
166
172
172
176
181
178
176
180
181
171
159
161
173
178
176
171
164
161
164
171
181
185
184
182
181
184
185
183
183
185
190
191
190
193
198
187
180
190
202
194
180
180
197
206
198
183
179
179
178
176
174
176
173
174
178
178
172
174
179
177
171
168
171
173
171
170
168
169
172
174
175
176
177
179
179
187
186
176
168
172
182
188
190
195
197
182
175
188
200
197
186
186
197
207
203
187
177
181
184
181
176
174
172
175
180
178
168
172
180
184
181
178
175
174
172
172
174
175
175
174
173
173
177
179
180
186
189
178
162
163
176
186
189
191
191
183
179
184
189
189
187
189
192
202
202
189
177
179
185
186
184
170
171
178
182
177
171
174
182
188
188
187
183
179
175
178
177
174
171
170
173
175
182
182
180
184
189
181
167
166
178
185
184
183
186
190
187
181
177
182
188
186
184
190
196
188
177
176
182
188
190
169
171
179
181
175
171
176
181
182
183
186
186
182
177
178
175
164
160
165
176
181
185
186
184
185
187
184
179
180
184
184
177
174
184
199
197
182
175
183
194
186
177
182
194
191
178
173
180
186
192
173
176
177
174
166
167
175
175
171
169
178
182
179
175
173
168
152
151
167
181
182
183
189
192
190
187
186
189
193
195
187
171
166
183
204
203
185
178
187
193
185
172
177
188
188
181
177
180
186
189
178
178
173
163
159
163
172
169
164
162
171
177
175
171
167
162
153
156
172
182
179
176
185
196
191
180
180
192
200
198
185
169
167
181
196
200
188
180
184
185
180
173
176
183
185
182
180
182
182
183
179
178
170
163
160
165
169
169
168
168
173
176
172
165
161
160
160
166
175
177
173
170
180
193
192
179
175
184
197
195
185
171
172
178
190
192
188
178
171
170
173
173
175
181
185
184
181
178
174
174
176
174
171
170
170
171
170
171
176
179
177
169
163
158
160
164
167
170
171
171
169
169
177
185
186
180
178
181
191
194
190
178
177
181
185
187
186
177
161
160
168
172
174
180
185
186
181
171
166
165
172
170
171
178
181
179
175
176
185
187
179
163
153
156
163
169
169
168
166
167
169
171
175
181
183
181
181
183
190
196
194
188
185
184
180
178
179
176
162
163
174
175
174
177
184
187
181
170
163
167
168
167
169
181
185
182
178
178
183
186
175
162
153
158
170
171
167
164
166
170
172
173
175
179
181
181
184
187
193
199
198
191
186
184
173
170
179
181
174
173
178
180
175
173
183
189
182
171
169
176
167
163
164
176
182
182
178
175
175
177
177
171
164
167
172
172
167
166
172
178
178
175
174
175
178
180
183
188
193
198
196
189
184
180
171
168
178
190
186
179
179
181
176
174
179
183
180
170
173
191
168
160
161
173
178
178
174
168
165
169
182
184
181
178
176
172
169
170
176
181
180
174
172
171
174
178
180
182
186
191
191
184
178
174
172
172
178
191
191
179
175
176
180
177
176
178
176
168
172
191
172
164
162
169
173
170
167
163
161
169
186
192
189
177
171
172
171
171
174
178
178
176
171
167
171
177
179
176
177
187
193
184
172
169
174
177
180
186
188
180
172
174
179
179
176
178
175
165
162
181
176
167
166
168
165
159
159
163
168
174
182
188
185
173
166
167
172
170
171
172
177
179
176
170
171
178
181
175
174
182
191
182
169
164
173
180
178
179
185
183
176
172
175
173
173
178
181
173
163
170
179
173
169
169
165
154
156
168
179
177
174
176
176
170
166
168
171
172
170
168
173
179
182
175
171
175
179
178
175
178
182
179
169
163
169
175
174
175
180
184
183
178
172
168
169
175
183
181
170
170
179
172
170
170
166
158
161
175
184
175
164
166
176
172
167
169
175
177
173
168
170
178
181
176
170
169
172
176
177
176
175
174
173
169
169
170
171
172
178
185
188
182
174
168
162
169
181
182
177
176
174
173
171
169
167
165
169
178
182
170
157
167
179
177
168
170
182
183
172
169
172
177
178
173
170
168
168
172
174
174
175
178
180
175
170
168
168
171
178
185
185
181
179
174
162
158
168
180
179
179
171
174
172
168
167
168
172
175
173
162
160
173
181
177
168
171
183
182
168
168
177
183
177
170
171
172
170
170
172
176
181
185
183
177
173
171
170
173
181
184
178
172
178
179
164
154
163
174
175
179
171
177
175
170
168
170
172
171
167
165
168
180
183
177
168
169
177
176
168
170
182
190
182
172
172
175
174
170
168
174
186
188
176
172
177
182
178
178
182
182
172
164
175
181
172
162
168
173
173
175
173
180
181
176
171
172
175
175
173
173
175
179
179
174
167
167
172
174
171
171
182
191
188
180
175
175
173
167
166
174
182
178
163
164
183
193
186
180
180
179
167
162
174
185
181
177
176
174
171
175
173
178
188
185
174
175
180
184
182
180
178
174
170
169
167
168
172
180
178
172
173
182
190
189
181
173
166
162
165
175
177
167
155
162
183
192
187
181
179
175
166
164
174
185
185
182
179
174
172
180
171
176
187
183
171
172
182
191
188
182
177
172
168
172
174
174
180
186
184
170
164
172
184
190
186
174
163
160
166
177
175
160
155
168
176
179
182
184
180
173
168
167
174
180
183
183
179
172
172
185
169
175
180
172
161
164
175
185
180
177
177
178
180
183
184
184
186
188
186
171
159
162
175
182
183
177
169
164
170
178
175
163
164
170
171
167
171
183
183
176
170
167
170
175
178
180
179
174
173
179
172
175
176
167
158
158
168
171
169
170
178
187
196
199
193
188
185
187
186
174
162
160
165
170
176
180
179
174
172
174
173
168
170
175
171
166
167
174
180
179
173
170
170
173
176
180
182
178
170
171
178
179
179
173
168
166
164
163
161
164
172
189
204
204
190
182
179
182
183
177
169
164
162
162
167
179
182
178
170
167
167
168
173
180
181
173
167
167
171
178
176
170
170
172
174
178
179
177
170
167
182
182
181
180
180
176
171
167
165
166
170
180
193
194
180
169
169
177
181
181
176
169
163
163
166
170
172
171
167
163
164
171
179
184
186
179
167
162
166
174
173
169
169
172
172
172
172
171
166
169
182
181
177
177
181
183
177
172
173
171
170
172
177
178
172
164
165
174
179
181
180
168
163
165
167
165
163
163
165
165
167
178
184
186
183
177
172
167
168
170
169
164
166
170
169
165
164
164
166
174
180
176
168
164
170
178
179
176
174
175
173
171
171
171
167
168
170
173
176
181
181
168
163
166
170
167
157
160
165
170
175
188
191
186
177
175
178
177
174
170
167
164
166
168
166
163
162
163
166
176
178
173
162
157
160
168
174
175
175
173
173
177
175
170
167
171
174
176
178
182
181
173
167
169
175
170
166
165
168
174
181
194
195
181
172
174
181
182
177
169
166
165
166
166
166
165
165
162
166
175
177
172
168
165
163
161
165
171
173
166
167
175
179
172
170
175
178
177
176
179
182
181
179
178
176
174
177
176
171
172
183
192
192
180
173
174
178
177
173
167
167
170
170
170
169
167
165
160
160
172
176
172
179
186
176
161
159
167
171
161
160
172
177
173
172
177
178
174
173
176
180
188
190
186
180
182
191
187
172
166
179
187
184
176
172
171
168
164
163
165
170
173
173
171
168
166
162
157
156
167
175
173
183
191
185
166
161
163
167
165
167
174
175
172
175
180
178
171
170
172
176
184
189
186
182
186
197
191
171
164
174
179
175
168
168
167
161
153
155
163
171
177
179
174
167
164
163
161
158
162
175
177
179
181
179
173
166
160
161
170
182
183
175
172
175
180
177
171
169
169
169
172
175
179
182
186
190
186
171
166
173
173
167
161
164
167
162
149
148
163
175
180
181
175
167
165
171
172
169
166
180
183
175
166
167
176
173
159
156
173
191
189
173
166
170
176
178
175
171
169
165
161
164
174
181
180
175
173
174
173
171
170
167
163
169
172
166
152
151
167
179
180
178
174
170
170
181
185
179
171
183
189
178
157
158
179
182
167
158
169
184
181
170
164
162
166
178
181
176
168
165
165
167
177
184
174
162
165
179
178
169
170
171
172
175
174
167
156
160
174
182
174
168
169
174
180
185
187
184
177
182
188
182
163
164
181
190
181
169
167
166
167
170
168
163
162
177
183
175
168
169
174
179
184
185
171
160
165
180
179
170
173
178
178
178
173
163
159
167
180
178
161
153
165
180
186
184
179
176
175
178
181
180
176
175
186
189
189
185
168
155
158
172
179
170
166
175
183
175
172
175
179
183
185
183
172
166
168
177
177
176
177
177
174
173
169
160
158
172
181
175
155
150
164
182
185
179
172
170
170
177
176
178
180
181
183
187
192
193
176
161
162
177
185
173
168
176
182
179
177
176
175
174
177
179
175
171
167
169
177
182
184
173
163
166
169
165
164
175
181
175
159
158
169
178
177
174
171
168
166
179
176
175
175
173
173
182
190
193
183
171
171
177
182
174
172
177
182
183
182
177
168
164
169
177
176
172
167
169
179
187
184
169
157
165
173
173
171
175
180
175
169
170
172
172
170
169
171
172
170
182
179
175
168
163
169
182
188
188
182
176
173
175
179
177
175
177
181
184
182
176
170
169
173
177
176
174
172
176
184
185
179
167
166
175
181
179
178
178
179
175
171
173
175
172
165
164
168
174
178
181
178
175
168
166
175
187
190
182
173
170
170
174
183
186
182
179
179
180
176
174
178
183
181
176
174
175
177
180
181
179
168
167
177
186
184
180
180
180
179
172
166
170
175
176
168
164
167
175
184
177
175
175
173
174
186
190
190
180
172
169
170
177
188
193
188
181
177
174
168
167
182
195
183
175
170
171
173
175
175
171
161
167
187
190
182
175
176
180
179
169
161
163
171
175
173
172
172
175
185
175
173
173
177
184
189
189
187
183
176
168
172
179
186
188
186
179
172
168
163
165
179
187
180
173
168
167
165
168
169
165
159
165
182
188
177
168
173
179
177
170
164
165
165
167
172
180
178
175
176
181
177
171
174
183
182
179
182
188
182
169
171
176
177
176
176
173
165
162
165
168
172
173
174
173
169
164
163
165
168
164
156
160
175
179
174
170
173
178
176
174
175
174
162
155
166
182
182
171
167
183
181
168
170
178
176
170
177
187
182
167
168
172
171
161
158
158
158
162
168
170
167
167
179
181
171
166
168
174
173
164
158
161
167
174
173
171
176
178
175
175
182
178
162
151
159
174
175
164
160
176
175
170
170
179
177
168
172
182
178
165
167
173
173
159
153
152
158
170
176
176
167
171
185
188
175
172
178
181
172
163
163
165
168
170
171
174
176
177
175
175
178
177
163
158
161
165
165
163
161
166
169
168
175
185
183
173
170
176
179
169
169
175
177
171
161
158
166
181
181
174
171
178
190
189
176
176
180
179
167
161
167
170
168
166
170
173
174
173
172
171
171
167
162
165
165
162
162
165
165
167
167
169
180
188
186
176
172
176
180
175
172
174
180
182
178
173
177
187
184
174
174
183
188
182
176
175
176
175
163
161
172
172
163
161
172
176
171
167
169
170
167
162
162
167
168
165
167
172
171
180
175
170
176
186
184
175
173
179
183
180
170
170
183
188
189
184
183
184
178
171
173
181
183
177
171
173
176
175
165
165
175
172
156
159
175
178
167
160
164
170
168
165
163
163
164
166
173
177
172
179
180
184
185
180
182
184
177
164
158
166
175
175
175
175
172
162
158
166
183
189
181
171
178
190
192
182
172
179
189
190
188
190
193
188
181
189
195
186
175
174
185
200
196
180
174
171
170
171
175
182
178
179
181
179
175
178
179
172
167
169
166
164
168
180
181
171
168
172
176
176
175
175
181
191
190
174
165
174
187
188
185
190
194
189
184
192
198
187
175
175
188
202
199
182
177
179
184
184
182
176
169
170
177
177
172
175
183
182
179
174
165
159
165
183
190
185
178
175
173
172
176
180
181
187
187
168
161
173
188
188
184
187
190
187
185
188
189
181
173
176
191
196
193
179
178
184
190
192
193
170
166
168
175
177
173
177
184
187
186
180
171
163
164
180
189
187
179
175
172
172
183
185
178
180
184
172
166
175
187
187
182
182
186
189
188
185
180
171
169
180
188
189
182
176
177
182
186
191
204
168
167
169
174
174
176
182
187
186
184
184
177
170
170
175
180
178
173
172
174
179
190
189
177
178
185
183
178
179
184
185
182
181
187
194
193
184
177
170
173
182
186
178
171
171
176
178
175
185
200
169
171
173
172
172
178
186
186
180
177
179
177
172
170
171
169
166
165
170
177
184
189
188
179
182
188
190
187
183
186
188
184
184
193
201
196
187
180
179
180
183
183
177
170
171
176
178
174
179
193
168
171
173
171
171
178
184
182
176
172
175
175
172
172
171
166
162
164
172
180
181
181
179
177
181
190
192
190
185
187
192
189
190
197
202
199
185
180
183
183
183
181
179
178
177
180
182
181
181
187
166
169
170
170
170
173
176
176
174
175
176
174
170
171
172
170
166
167
174
178
177
170
168
171
178
185
187
184
182
187
193
192
192
195
200
196
182
174
175
179
178
178
183
184
184
183
186
187
186
187
169
169
169
170
170
169
170
173
178
183
181
173
167
170
175
175
171
169
170
172
170
165
162
168
176
180
179
178
181
187
191
191
191
192
191
188
178
167
169
174
177
177
179
184
186
185
186
184
182
183
172
172
171
172
170
166
165
172
182
187
182
170
164
168
174
175
170
165
163
167
169
165
164
169
176
178
178
179
183
184
186
189
191
188
183
177
172
168
167
178
183
179
175
178
184
186
181
175
176
181
172
173
171
174
173
169
170
175
181
182
177
168
167
169
172
171
166
159
158
168
172
170
168
175
181
179
178
183
188
186
181
183
188
184
171
169
178
177
175
179
187
180
172
172
181
183
174
163
169
182
166
166
170
175
177
175
175
176
175
174
175
176
175
171
168
164
161
158
162
173
178
174
171
175
182
181
179
184
193
191
179
178
177
173
166
169
182
184
179
182
185
179
173
174
179
178
168
158
167
186
159
156
165
176
180
180
178
174
170
171
180
190
189
175
165
163
163
164
168
176
180
176
169
172
179
182
180
180
187
189
182
173
167
166
168
174
177
177
178
180
179
174
176
179
177
173
166
163
170
191
159
150
159
172
178
177
174
171
171
176
188
197
193
175
164
165
170
171
170
172
176
176
169
169
176
184
184
177
177
183
182
171
159
163
177
178
168
165
175
180
174
171
179
182
175
170
169
170
174
188
165
156
156
166
169
169
170
173
177
181
185
189
188
175
167
169
176
178
169
164
168
174
173
170
174
185
188
179
172
177
183
172
161
168
181
179
164
161
174
182
175
172
178
181
173
170
179
181
177
181
171
163
158
161
162
163
168
176
180
177
173
176
178
174
170
172
182
184
169
158
162
174
178
174
173
179
187
184
177
177
180
173
166
172
181
180
170
169
179
184
179
176
178
179
174
173
180
183
180
181
173
168
164
164
163
164
171
177
180
171
162
166
178
176
172
175
186
187
172
162
164
176
183
178
170
170
179
185
185
183
181
176
174
175
177
177
175
178
183
183
177
173
176
180
176
171
171
178
181
181
173
172
169
169
169
171
176
179
176
161
155
168
180
178
174
177
186
185
171
168
172
178
181
176
168
165
170
178
185
187
187
183
179
177
175
173
173
178
183
179
172
171
177
182
177
165
160
169
180
181
178
177
176
174
175
178
181
180
175
162
160
172
181
178
173
176
180
177
170
172
178
180
177
173
170
169
169
172
178
187
191
188
183
180
178
174
171
173
178
178
171
167
173
180
177
165
160
169
179
183
185
181
178
175
176
181
183
180
175
170
169
177
182
176
171
169
172
171
170
175
181
179
174
171
175
176
173
168
171
182
189
188
182
181
185
183
174
171
176
179
175
170
172
178
178
174
173
174
178
180
187
184
181
177
176
181
181
178
177
176
175
177
179
176
168
163
166
172
176
180
179
175
172
176
183
187
179
168
165
176
182
179
176
181
194
192
181
172
176
179
179
176
174
175
181
183
182
179
178
182
183
182
184
181
177
177
178
179
179
178
176
178
181
179
166
161
168
181
185
180
174
174
176
183
189
190
180
167
166
175
178
171
169
182
192
189
181
177
175
174
176
178
176
177
182
186
182
176
176
182
170
174
186
184
173
170
172
176
179
180
178
179
183
184
171
165
175
187
188
179
171
171
176
185
190
186
176
166
169
176
176
164
165
179
180
177
176
177
175
172
171
175
177
178
182
183
176
169
169
176
163
170
182
182
170
162
162
171
179
182
182
183
187
188
183
178
180
184
181
170
167
171
178
182
184
180
171
167
169
180
178
166
165
175
174
165
167
174
175
171
169
170
175
180
184
183
173
165
167
170
164
169
177
179
171
160
159
165
178
183
184
184
188
193
192
181
180
178
175
169
166
169
175
176
175
172
169
167
170
176
176
169
168
172
173
168
166
167
169
172
171
172
176
183
185
184
177
169
169
173
170
172
178
180
177
165
162
166
177
180
180
180
185
190
188
174
171
173
174
171
166
167
170
172
168
167
167
167
167
168
168
168
170
176
180
178
168
165
165
169
172
174
175
178
181
183
178
172
174
182
173
174
179
186
182
175
170
173
176
176
171
172
178
184
177
164
162
172
179
177
170
166
167
170
169
166
166
166
164
162
163
169
174
179
181
178
172
166
164
168
172
176
173
171
174
177
174
170
176
192
173
174
179
184
181
174
172
175
175
169
166
169
176
180
171
161
164
175
180
181
177
165
159
168
172
169
166
166
166
163
163
170
177
178
177
177
175
172
169
169
171
172
168
165
167
171
169
161
168
190
173
170
173
177
172
169
172
175
174
169
169
173
177
178
172
169
173
176
179
183
181
163
150
162
177
177
168
169
172
170
168
173
183
178
172
173
177
177
175
175
176
171
167
165
167
170
166
153
159
182
174
166
170
171
167
165
169
173
171
168
172
180
181
177
174
176
180
180
179
183
179
159
146
159
178
179
171
172
178
178
176
181
185
180
174
176
179
179
179
183
183
178
168
168
171
173
169
153
154
175
176
169
173
180
176
169
169
171
170
165
170
181
182
176
174
178
182
180
178
179
177
164
159
164
176
176
174
176
181
181
180
184
186
182
180
180
179
174
173
186
191
184
172
172
174
175
169
157
158
172
176
169
181
194
191
176
172
172
169
164
167
177
178
173
172
178
179
176
174
175
176
175
175
175
175
177
179
179
180
178
180
181
181
179
179
180
177
166
165
179
191
184
172
170
170
170
168
164
165
168
172
170
182
196
194
182
172
171
169
168
171
177
176
172
174
180
179
174
171
172
177
183
183
179
178
181
184
181
170
169
173
171
168
168
172
175
172
162
159
170
185
179
172
167
166
166
167
170
171
167
171
173
176
183
183
176
170
169
171
178
184
182
176
173
177
182
179
171
169
171
175
180
179
177
181
189
190
177
162
161
163
160
156
159
166
170
169
163
160
170
175
174
171
169
168
165
166
177
181
171
176
180
174
166
164
169
172
171
171
178
191
188
175
173
177
180
176
167
168
172
175
174
168
172
185
194
185
170
156
157
156
155
155
159
167
169
168
164
165
174
173
168
169
172
173
165
166
179
187
177
183
193
179
156
151
167
181
177
168
170
183
181
175
176
174
170
167
164
168
174
175
168
165
173
186
189
178
166
162
158
156
157
162
167
171
169
165
165
172
182
176
163
165
176
179
167
165
175
184
181
186
194
184
161
157
174
189
184
168
161
166
173
178
177
171
163
163
165
169
174
176
175
174
177
179
176
172
170
170
164
161
165
170
172
175
172
164
164
178
185
176
162
164
177
182
172
167
170
173
173
183
186
184
174
173
184
190
186
169
155
158
174
186
183
169
163
166
170
172
173
177
180
182
178
173
168
170
175
175
168
169
173
175
170
171
171
168
170
180
184
175
164
164
175
182
177
172
169
165
160
178
178
182
183
182
181
181
180
175
164
167
180
190
184
169
162
173
177
175
170
175
181
182
179
172
171
174
174
169
167
176
183
175
161
164
172
173
174
179
180
175
167
166
172
177
177
175
170
163
158
177
176
181
184
180
173
169
174
179
180
181
186
189
184
169
162
174
178
174
170
172
183
184
182
177
175
174
170
164
166
178
183
171
157
163
174
175
174
176
179
176
168
167
170
172
172
169
166
165
165
180
180
182
182
174
164
161
171
184
187
185
183
183
183
174
164
167
172
172
169
172
187
191
183
179
177
175
168
165
169
177
177
167
163
172
177
176
173
176
178
173
166
168
173
173
164
155
158
167
174
179
178
179
180
172
164
162
172
185
186
181
174
177
185
184
172
168
169
171
171
179
198
200
185
175
176
172
167
169
172
171
168
166
170
183
183
171
168
174
178
168
161
168
178
177
163
151
156
169
181
177
173
174
181
176
166
166
179
186
184
177
172
177
187
188
182
177
174
172
170
181
201
199
179
169
171
169
166
168
170
168
164
163
175
187
184
166
162
170
175
164
158
165
178
179
167
157
162
170
180
177
171
174
184
178
166
167
182
187
183
178
178
181
184
185
187
187
179
171
167
178
190
186
173
167
169
165
160
165
169
168
164
165
171
181
175
164
162
169
169
163
158
162
170
171
172
171
171
173
174
180
179
183
184
173
160
164
182
190
184
178
181
183
179
176
183
188
176
165
162
171
174
172
171
173
173
163
160
165
169
169
166
166
167
167
166
164
170
173
168
163
163
166
164
166
175
178
173
171
172
180
183
190
187
171
157
163
180
189
181
173
178
180
175
170
174
176
171
161
161
164
164
167
177
182
175
167
169
173
173
169
167
166
163
165
165
170
177
178
172
169
172
172
164
165
175
174
166
167
172
169
180
190
187
175
163
164
176
182
176
168
172
176
174
170
170
171
170
167
167
166
165
171
184
187
178
173
177
180
176
168
166
166
166
168
171
174
178
179
175
174
177
175
170
173
175
168
160
161
172
157
169
182
186
183
174
169
172
177
176
171
169
170
171
171
173
176
178
178
177
174
175
180
184
183
179
178
178
181
175
168
169
168
168
173
177
173
171
174
176
177
176
172
171
174
176
165
161
165
171
160
166
174
183
188
181
171
170
175
181
179
172
166
166
172
177
184
188
185
181
182
186
186
178
175
175
174
174
175
173
172
175
170
167
176
179
166
159
167
175
175
170
166
165
168
168
165
165
172
172
173
172
171
181
185
179
172
171
176
183
186
178
165
160
163
179
192
189
184
176
178
186
184
173
168
169
171
171
172
171
176
180
173
164
170
176
162
154
164
173
172
163
159
160
160
161
163
172
177
172
184
183
180
175
178
187
186
172
158
162
171
176
173
171
179
183
177
165
168
187
192
179
166
181
203
202
186
180
178
180
179
178
183
190
195
194
191
185
180
175
176
180
183
187
184
181
179
178
178
182
185
181
176
171
177
188
186
172
158
158
168
166
159
163
180
187
178
169
173
187
186
171
170
185
209
204
183
176
185
190
186
180
183
190
193
190
186
184
179
178
179
181
185
186
184
185
187
188
189
190
176
175
166
167
175
182
181
170
164
167
169
164
154
159
177
184
182
180
184
186
176
166
168
182
202
198
178
174
188
198
190
182
184
188
187
185
184
180
176
178
187
187
181
177
179
187
191
194
197
201
170
169
162
162
173
177
177
172
173
176
174
165
158
159
170
177
180
186
190
187
171
165
167
175
190
191
177
173
183
192
187
181
183
185
181
180
182
180
170
176
191
195
180
165
172
184
188
187
195
208
170
170
165
164
170
177
178
179
184
186
179
169
163
164
166
169
175
185
189
186
175
170
169
170
180
185
182
177
179
181
181
183
186
188
178
174
180
180
172
176
195
200
179
158
163
179
180
176
185
201
171
172
170
168
172
179
183
187
191
189
177
167
166
171
171
168
168
177
183
182
180
178
175
173
176
182
185
181
176
175
180
187
191
190
178
173
176
180
179
183
193
195
179
163
167
180
179
173
176
188
168
171
171
173
175
181
185
190
193
189
175
167
170
179
180
175
170
172
174
178
181
183
179
174
173
178
188
186
175
175
187
194
194
189
183
177
174
178
185
190
187
182
178
177
179
183
183
179
179
181
164
167
169
173
176
178
179
182
185
186
177
173
175
186
187
183
173
169
171
176
181
178
173
170
169
175
186
185
176
177
191
196
191
185
185
183
174
174
187
192
182
175
178
185
187
186
188
188
185
184
167
168
168
170
174
175
174
176
179
182
181
178
180
186
190
187
179
170
168
171
174
170
165
166
170
175
180
181
175
175
185
190
187
184
188
185
174
172
185
190
179
171
175
183
185
185
188
187
185
185
176
174
169
168
169
171
173
173
176
176
174
174
176
180
183
182
179
171
167
169
169
164
161
168
176
177
177
178
176
171
172
179
186
186
185
182
177
177
186
188
182
174
173
176
178
181
182
180
180
181
179
178
172
168
166
170
175
177
175
171
169
168
171
173
172
174
175
171
166
167
169
166
164
175
183
180
173
177
181
172
160
171
186
186
181
180
186
190
192
190
184
176
172
171
175
176
175
172
172
179
172
173
174
171
169
172
176
178
177
171
168
169
170
169
165
166
170
169
166
170
175
172
173
185
192
182
172
178
186
179
166
169
179
179
174
179
192
196
192
191
185
176
172
174
175
173
168
167
175
181
164
165
173
177
177
177
180
181
178
175
174
176
173
167
163
165
170
171
170
172
176
177
179
185
192
185
176
179
184
184
174
170
168
166
170
177
184
184
183
186
181
173
173
178
176
168
163
167
180
190
162
162
168
175
180
181
181
181
180
182
181
180
176
168
166
169
173
173
170
170
174
176
175
180
187
189
184
179
176
180
177
171
165
162
171
175
172
169
174
178
174
169
176
185
175
163
162
174
185
193
164
164
163
168
174
182
181
180
180
181
179
174
170
169
171
173
176
173
167
164
166
170
171
173
181
191
192
184
174
171
174
172
169
169
177
173
166
164
169
172
170
168
178
186
176
165
166
181
189
189
168
169
160
160
166
177
178
177
178
178
172
166
165
170
174
175
173
169
164
160
161
166
171
173
178
184
189
186
177
174
171
174
176
182
181
175
172
171
172
170
167
168
180
185
180
171
170
183
187
184
169
169
162
160
166
174
176
176
176
175
170
163
167
175
175
172
166
164
164
164
165
168
173
172
172
175
182
186
185
181
175
175
181
186
184
182
183
184
180
170
166
168
180
185
184
176
171
178
184
179
168
168
166
166
171
176
177
176
177
176
171
168
172
176
174
169
159
160
166
171
172
174
174
175
171
168
172
181
188
187
180
176
180
184
184
184
186
186
179
172
168
168
172
182
185
177
165
170
181
175
173
168
166
170
177
182
182
181
180
177
173
173
175
175
174
170
158
157
167
176
176
171
169
172
172
169
169
175
185
190
180
173
176
185
186
184
182
180
178
176
172
169
169
173
183
179
167
168
177
173
179
168
164
169
180
184
181
180
180
178
172
172
172
174
174
171
163
161
168
176
175
164
159
167
176
175
171
171
180
186
178
171
174
187
190
183
177
175
177
180
179
173
168
169
180
183
178
175
178
176
179
165
160
167
179
183
176
174
176
176
170
169
173
175
173
169
166
165
170
176
173
160
154
165
180
182
177
173
176
181
178
171
179
188
192
182
177
174
176
180
182
179
170
169
178
184
182
181
182
182
171
165
164
169
175
176
166
167
173
174
170
173
178
174
167
167
172
173
174
177
177
169
162
166
179
184
182
179
179
181
179
178
183
189
189
182
178
175
172
173
178
180
171
168
173
179
179
181
186
184
164
164
170
175
174
169
164
166
172
175
175
178
179
173
165
167
179
178
177
181
184
182
173
172
174
178
180
180
181
181
180
179
182
184
181
176
176
176
169
168
171
173
171
169
170
170
170
174
181
178
162
167
175
181
173
165
164
169
174
179
181
181
175
168
167
174
181
178
173
177
189
191
186
176
170
168
170
178
181
181
178
176
178
179
177
177
178
177
172
169
168
168
171
175
175
169
166
170
176
171
167
171
177
180
176
170
171
173
176
179
182
177
165
165
170
176
179
176
174
178
184
187
186
179
167
158
162
173
179
178
175
173
173
176
178
181
182
181
179
172
169
169
175
182
183
177
173
173
177
172
172
172
176
181
179
175
176
177
177
177
177
169
161
165
171
173
174
175
175
176
176
177
180
177
169
156
157
170
174
173
171
171
173
177
180
184
186
187
184
173
169
172
178
181
184
183
180
181
185
185
171
171
175
183
181
177
177
178
173
169
168
166
166
168
167
166
170
177
177
174
171
171
173
174
170
164
165
171
174
172
170
171
173
175
177
180
186
189
184
170
168
173
174
174
176
181
183
183
190
197
166
164
175
183
179
174
175
176
169
162
163
172
177
174
166
165
175
182
176
171
176
176
172
170
174
174
175
178
178
176
167
167
169
170
172
175
182
185
179
168
168
170
169
165
168
174
178
177
183
194
162
161
174
182
177
173
173
175
169
164
170
179
183
177
169
172
186
182
171
169
181
180
167
166
177
182
182
182
182
176
165
163
164
167
170
173
175
175
173
170
168
169
168
165
166
172
175
166
167
184
169
167
177
185
180
177
177
178
170
169
178
186
182
176
175
182
192
183
171
171
179
173
158
163
177
182
177
177
179
175
162
162
164
168
174
178
174
164
166
171
173
172
171
172
173
175
173
165
160
176
175
174
184
189
189
186
185
182
174
173
181
185
179
175
177
186
188
180
174
175
174
161
153
161
174
174
167
168
177
175
166
167
170
175
180
182
174
159
158
173
179
176
173
177
180
180
176
168
164
174
181
180
187
194
195
191
189
185
179
176
178
180
175
172
176
182
184
178
176
175
173
166
159
162
165
166
165
167
174
177
175
172
174
178
181
184
178
165
159
169
181
178
172
174
181
182
178
172
172
174
179
176
180
190
193
189
186
184
180
175
176
178
176
171
174
181
183
179
176
175
179
177
168
163
166
169
171
171
173
179
177
171
168
172
177
183
184
177
166
169
175
176
169
169
180
181
175
173
174
171
174
170
172
180
182
177
177
180
179
177
176
178
176
174
176
183
186
182
175
174
180
181
173
164
168
183
188
177
172
175
176
164
157
164
173
178
186
186
180
173
172
172
169
171
180
178
165
166
174
171
175
173
171
170
171
170
172
175
176
176
176
178
176
175
176
182
182
176
171
175
180
178
168
163
176
193
194
179
167
169
168
160
155
161
168
170
178
188
188
176
165
165
170
177
179
169
157
161
174
174
181
183
180
174
166
165
170
172
168
171
175
180
177
174
177
177
170
165
169
176
175
170
161
164
177
191
192
182
169
165
163
161
160
163
165
164
167
182
187
177
163
164
178
183
175
161
156
162
173
180
184
190
188
178
170
168
169
167
161
164
173
179
176
171
174
171
163
161
169
178
175
166
164
167
172
179
188
189
177
165
162
165
168
168
166
162
166
178
183
175
164
170
186
186
171
160
162
172
173
173
181
185
188
184
177
173
168
161
157
161
175
184
180
173
170
169
165
168
174
178
176
173
174
172
168
169
182
193
185
169
163
169
174
170
169
169
173
180
180
174
173
184
190
183
169
167
175
180
173
160
175
175
184
190
185
176
166
163
164
169
181
189
185
178
172
174
175
177
178
176
175
180
186
182
170
167
177
189
180
165
162
172
179
172
170
174
179
180
177
178
182
188
187
176
169
175
182
182
169
155
173
172
181
191
186
175
167
169
174
179
185
190
190
186
180
176
177
179
176
171
170
181
191
189
179
174
176
179
170
159
162
176
181
172
169
173
176
176
177
181
186
185
179
172
170
172
176
176
169
163
176
174
182
192
189
174
168
173
181
183
183
184
188
189
184
176
174
175
172
167
168
181
187
186
182
179
177
172
163
157
163
175
178
172
168
168
169
171
176
182
184
178
172
173
174
168
165
168
172
173
179
174
177
189
188
175
166
172
183
185
176
174
181
186
181
173
172
175
171
169
174
183
183
178
177
180
177
169
164
163
167
172
173
169
168
166
162
165
174
180
178
170
170
178
179
167
157
164
179
181
178
169
173
184
184
172
165
171
184
184
177
174
178
182
176
171
178
183
176
173
180
189
180
167
170
179
177
169
167
169
170
171
167
165
169
170
166
163
173
177
173
164
166
180
183
169
156
163
179
182
177
167
170
182
179
166
164
173
183
185
182
180
179
177
171
175
188
190
181
176
183
187
175
165
166
176
174
169
169
172
173
173
168
166
169
173
168
166
170
174
167
159
158
172
182
173
157
159
174
181
179
170
179
184
174
164
166
180
186
183
182
183
181
175
172
178
190
188
176
167
172
177
173
168
170
173
171
168
169
171
173
175
172
166
166
169
172
171
172
172
165
156
152
163
180
177
157
150
168
178
176
174
185
186
173
164
172
184
186
178
176
179
180
178
177
181
184
176
166
159
163
168
171
172
172
172
171
172
172
171
172
175
173
166
164
169
177
178
177
173
167
159
156
165
181
178
158
148
161
175
171
174
185
187
174
165
172
182
182
174
170
173
176
180
184
185
181
167
161
158
162
169
175
173
173
172
174
175
175
173
172
171
169
166
169
177
179
179
178
175
171
166
165
175
185
180
164
156
162
170
167
170
178
182
176
167
169
175
176
173
170
170
174
180
184
185
182
176
166
163
169
177
177
169
168
176
175
174
174
175
173
169
165
165
179
184
174
171
174
177
176
171
171
180
183
181
169
168
169
169
169
169
170
174
172
169
168
171
172
174
177
177
177
176
174
180
187
189
177
173
177
183
174
160
165
177
176
169
170
174
176
173
164
166
182
183
165
156
169
181
179
169
167
172
175
171
170
175
177
169
179
175
170
169
168
167
169
172
172
177
185
189
184
173
165
175
191
195
183
177
181
184
173
159
167
176
175
168
168
175
179
176
167
168
181
175
157
150
169
184
176
161
156
164
165
162
163
174
177
170
184
179
168
165
174
184
182
171
165
172
177
177
174
169
171
177
178
169
165
174
185
181
177
182
187
187
186
182
179
177
177
176
180
193
207
207
195
185
180
178
182
190
194
193
192
191
190
189
189
193
176
177
168
165
176
185
180
163
155
159
170
172
168
163
168
175
173
166
164
177
187
181
172
183
193
190
182
181
186
189
186
180
182
191
199
195
183
179
180
182
183
182
185
190
196
195
190
187
187
191
167
173
167
164
172
179
172
157
154
161
168
169
166
163
164
168
170
171
174
181
183
174
168
176
193
193
180
178
190
197
190
183
186
191
191
186
180
179
181
187
188
178
177
183
192
193
188
186
189
191
165
174
168
164
169
173
169
159
164
171
171
169
167
165
161
159
166
178
184
183
176
168
165
173
187
192
181
177
186
191
184
181
187
193
187
180
181
182
182
188
192
183
175
176
185
185
182
184
188
191
176
183
171
160
167
173
171
169
180
182
173
167
170
172
163
159
170
184
189
181
171
167
166
171
182
184
180
177
178
179
175
175
187
192
180
172
178
184
184
187
193
188
179
177
176
176
177
180
187
188
187
187
170
162
167
174
177
181
189
186
171
166
172
175
172
168
173
181
182
177
173
174
176
177
176
177
177
177
173
170
169
174
185
186
173
165
171
181
184
187
186
185
181
179
178
175
174
176
179
178
183
181
168
164
171
176
181
184
187
184
172
170
178
181
179
177
174
171
170
171
176
184
188
186
173
168
177
179
175
171
174
179
179
174
168
165
170
178
187
186
179
173
179
185
183
178
174
173
173
174
175
169
165
169
176
179
179
180
179
177
176
181
184
183
182
180
174
166
164
169
178
187
192
188
170
164
177
183
177
176
184
186
175
165
169
174
175
178
186
185
172
164
174
186
187
182
175
169
168
174
169
166
165
173
183
185
180
175
173
172
178
183
184
181
179
180
177
168
165
169
175
179
179
179
170
170
177
181
178
178
184
185
174
166
175
185
179
179
184
180
168
164
171
179
182
180
174
167
166
176
174
170
166
170
181
187
184
174
172
171
172
174
174
172
172
178
180
174
168
170
172
169
165
170
175
176
177
178
177
175
175
179
179
179
181
184
184
186
186
177
169
168
172
174
175
177
174
169
167
177
178
176
170
165
169
180
181
176
174
172
167
162
162
165
169
174
180
178
171
171
172
168
165
173
182
180
174
176
180
177
174
176
187
186
182
182
188
193
191
178
172
171
174
173
173
175
175
175
175
176
177
177
173
163
159
167
174
179
180
176
165
158
157
162
169
175
183
182
173
172
175
174
175
183
188
178
172
178
187
184
178
180
189
186
180
180
192
200
193
180
175
171
173
174
174
173
173
179
183
178
176
177
174
162
158
160
172
181
182
178
172
167
163
165
171
178
183
180
176
177
180
182
184
188
187
178
175
183
194
190
180
182
184
178
173
179
192
193
186
179
172
169
169
175
175
168
167
178
188
184
178
180
174
169
166
166
174
179
181
179
176
171
168
169
174
181
182
178
175
179
181
181
180
183
183
178
179
189
194
185
178
179
179
175
172
176
184
182
177
173
170
165
168
174
175
164
162
178
191
184
183
184
175
172
174
174
175
177
179
178
175
171
167
169
176
182
176
168
169
175
177
172
169
172
177
180
183
192
192
180
169
173
182
177
173
172
179
176
170
166
167
166
172
179
175
166
163
178
189
181
182
184
173
174
178
179
173
170
175
180
179
169
162
166
177
176
165
157
162
173
171
165
162
166
173
179
183
188
189
176
167
172
186
185
174
172
180
179
167
163
168
176
180
181
179
172
170
180
186
178
176
177
170
172
177
178
169
165
174
188
185
172
165
169
173
164
149
149
162
171
169
166
166
168
172
175
178
184
186
180
174
177
188
187
176
175
186
184
169
164
176
184
186
184
185
180
173
175
180
175
170
169
167
169
176
177
172
170
178
192
189
175
169
173
171
154
143
150
170
175
172
172
174
175
173
171
173
180
189
186
178
175
182
182
181
182
190
188
173
170
182
185
183
180
187
186
171
167
169
169
173
166
161
164
173
178
178
178
182
184
182
174
172
174
172
159
152
156
173
178
175
175
176
177
176
172
171
178
188
189
179
166
168
176
180
183
188
186
180
180
183
180
174
174
184
184
171
161
162
165
176
163
152
158
169
177
179
178
179
176
171
167
169
174
177
174
164
163
167
172
174
172
172
174
177
175
171
174
185
188
174
158
157
170
176
181
184
186
183
182
179
174
169
170
180
183
174
166
164
168
175
161
149
155
167
170
171
173
175
172
165
162
166
172
178
180
174
162
159
167
173
172
169
170
176
178
174
173
181
184
175
162
160
165
173
179
184
184
180
176
172
168
167
170
178
182
179
177
178
179
172
163
157
159
162
163
164
169
174
173
168
167
166
167
173
183
177
160
155
163
179
180
170
166
169
173
175
176
181
184
180
174
168
165
169
181
186
181
170
167
167
166
165
168
175
176
176
183
188
186
169
167
165
165
164
162
165
170
176
177
177
174
167
162
168
179
177
163
157
168
183
186
178
168
166
170
175
180
182
183
182
180
174
166
167
179
186
177
166
165
168
165
163
166
168
169
170
185
191
184
171
171
170
168
166
168
174
177
177
178
179
175
164
158
168
179
179
170
168
173
185
187
183
174
166
167
174
183
184
181
180
180
176
169
172
182
186
179
172
171
169
164
164
171
172
168
170
182
185
176
172
173
170
167
168
176
185
181
173
172
175
172
160
160
171
180
179
176
176
177
178
179
179
178
173
167
173
181
183
178
177
177
177
174
175
180
184
184
184
178
171
166
171
180
181
177
178
180
178
169
177
174
170
167
170
182
186
179
164
165
173
171
162
164
175
179
179
178
178
177
173
169
171
176
176
172
173
177
179
178
181
184
183
176
173
173
179
186
187
179
169
169
177
183
185
186
188
187
181
171
177
174
170
170
174
178
179
172
160
163
175
176
170
169
171
176
180
178
173
171
173
172
170
171
173
176
178
177
178
180
185
189
186
173
167
164
169
182
184
172
168
173
178
180
182
187
192
190
184
179
178
175
173
173
175
175
174
166
159
164
178
185
179
167
164
173
183
179
166
165
178
189
178
168
167
179
185
182
178
180
184
184
179
170
164
161
164
172
176
169
166
172
176
174
172
178
187
187
185
179
177
176
175
175
176
176
174
168
162
169
183
192
181
165
161
173
187
179
159
161
184
200
188
169
167
180
186
181
175
174
175
173
167
165
166
165
162
165
170
169
167
171
176
175
168
168
176
181
180
178
177
180
180
178
178
180
180
174
169
173
186
189
179
170
169
178
179
170
162
166
183
191
182
169
172
177
177
173
169
167
164
162
161
164
173
174
161
159
166
170
169
169
178
182
173
165
170
174
175
176
179
185
185
180
179
185
188
181
174
176
186
184
176
174
179
180
172
167
169
175
174
168
164
168
175
173
165
162
165
166
164
164
165
170
177
178
166
158
162
169
170
170
177
184
181
175
172
170
169
176
180
186
186
180
178
184
189
185
180
180
181
179
175
175
182
180
170
166
177
184
173
154
149
160
171
169
159
160
168
174
174
173
173
176
179
181
175
166
162
167
171
172
172
178
187
188
180
167
163
175
177
178
178
178
178
179
182
184
180
179
180
181
179
177
179
182
180
177
181
185
177
162
150
156
164
168
168
170
177
182
182
175
172
174
179
187
188
180
168
168
173
175
167
169
190
200
182
160
154
169
174
170
169
176
178
174
174
177
178
177
178
185
185
176
176
186
189
182
177
178
180
173
161
156
161
172
179
180
181
185
187
172
163
166
177
189
195
190
175
168
173
176
169
167
186
197
178
153
151
165
175
170
170
177
179
175
171
173
174
173
176
188
188
176
176
187
191
179
167
168
178
179
167
157
161
179
190
187
178
181
181
171
158
159
170
180
188
186
180
169
169
175
174
171
180
183
169
150
151
169
180
178
178
183
182
177
170
167
168
172
178
183
181
173
175
185
182
168
161
164
169
170
165
160
163
180
190
185
175
175
175
170
164
161
163
165
171
176
175
164
166
176
182
176
172
172
171
160
159
172
181
183
185
186
183
178
166
162
163
175
181
179
171
167
173
180
173
166
165
168
165
163
164
165
169
176
184
184
177
170
169
170
172
169
163
159
165
173
170
162
165
179
188
177
165
168
179
177
169
172
178
179
183
185
181
173
165
160
163
178
182
175
162
162
174
179
174
173
177
179
171
168
171
176
174
172
180
187
185
173
165
170
179
181
170
165
170
175
167
162
167
183
187
175
164
175
190
189
173
169
172
171
179
187
181
174
167
165
169
179
181
176
165
168
179
182
179
179
185
188
179
176
181
186
180
172
175
186
186
176
162
168
181
186
180
176
176
175
169
164
173
184
182
168
168
180
193
192
176
167
172
170
176
184
183
178
175
175
172
175
176
176
176
180
185
185
181
179
182
185
183
179
181
184
181
174
174
180
180
172
163
168
178
181
177
173
173
172
170
173
178
180
175
165
167
179
189
187
179
171
179
176
177
184
186
184
183
180
173
167
169
175
181
185
186
184
178
173
173
178
178
174
172
174
177
177
176
176
172
167
166
172
176
171
164
162
166
172
174
176
178
178
171
164
166
174
179
182
183
178
184
182
179
179
182
184
181
177
170
165
167
175
181
180
177
177
180
176
172
170
173
169
163
161
170
177
178
174
168
166
168
171
169
162
156
157
163
174
175
177
177
175
169
166
168
172
176
181
188
181
184
179
171
169
173
178
175
172
171
171
173
176
177
172
164
169
182
186
179
172
170
168
162
158
168
177
178
172
169
168
169
169
167
162
159
163
168
175
176
179
176
172
165
165
175
175
174
178
184
180
175
169
166
164
168
173
173
172
178
181
179
177
175
170
163
168
184
194
186
177
170
170
165
165
169
174
173
171
171
170
170
170
170
168
167
169
173
173
173
178
179
168
157
159
179
183
169
162
171
176
168
162
161
165
168
175
178
179
181
183
181
177
174
174
169
171
180
189
187
175
171
169
170
170
170
170
168
169
173
173
172
175
177
177
173
171
172
170
171
178
179
163
151
158
182
184
160
145
156
167
167
163
166
170
171
175
181
185
184
181
179
176
176
176
177
175
173
173
175
172
169
169
171
173
171
166
163
167
170
173
175
178
180
178
170
167
168
170
172
177
175
162
154
161
180
179
156
142
149
162
171
172
175
176
172
170
179
184
181
178
178
178
176
176
178
177
167
161
162
167
172
174
172
170
168
166
162
164
170
175
175
175
173
170
167
167
169
172
174
174
172
166
164
170
176
173
162
160
159
159
172
177
180
179
168
164
172
177
174
173
178
182
179
174
173
171
166
159
158
164
175
179
172
165
166
168
167
163
168
174
175
168
163
163
166
168
170
171
175
174
172
171
173
174
172
171
174
179
174
160
179
182
178
169
162
162
171
174
170
169
179
189
185
175
166
167
169
168
164
164
177
182
170
165
170
178
174
165
168
173
174
165
158
162
169
171
167
168
172
176
174
172
172
173
170
170
175
188
182
164
187
183
174
163
160
168
177
175
170
171
176
188
188
182
168
167
175
178
176
175
180
180
172
164
174
186
181
169
165
171
172
166
162
165
172
170
161
160
168
177
177
170
168
168
168
168
170
176
177
166
180
169
164
172
180
179
172
171
177
180
179
178
176
170
160
161
172
176
172
169
172
178
177
173
170
172
179
178
178
186
192
187
176
179
190
192
189
187
183
181
185
195
196
190
190
192
193
194
196
200
166
164
167
175
178
174
167
165
169
172
172
177
179
172
163
164
169
168
164
167
178
181
174
168
168
172
176
176
177
186
192
189
182
181
186
185
182
180
181
180
178
180
185
189
193
192
181
178
181
186
154
162
173
178
176
169
162
161
167
171
173
176
179
175
166
163
167
168
165
167
178
183
176
170
174
177
179
177
178
186
191
190
189
190
186
180
179
182
184
183
172
168
172
189
194
188
175
174
175
177
157
170
179
178
173
167
163
163
173
175
174
174
177
178
167
164
168
173
171
169
173
181
180
177
178
180
178
177
180
183
181
182
190
197
191
181
180
184
186
184
172
164
172
187
188
181
175
177
178
177
174
181
181
174
171
171
170
171
177
178
174
173
177
176
170
169
176
182
177
170
170
176
180
181
181
179
176
176
178
177
173
171
185
202
197
180
176
183
186
183
170
167
181
190
181
173
176
185
186
179
188
186
173
165
168
173
177
178
176
172
171
174
176
173
170
173
180
181
175
170
170
175
180
183
179
175
175
176
176
174
167
163
180
199
194
175
168
178
186
182
170
171
186
192
178
167
177
190
188
178
188
179
165
164
170
177
180
179
169
165
168
179
178
172
170
176
177
173
169
167
170
177
183
186
180
170
175
178
178
175
170
169
175
188
187
174
170
178
185
181
171
173
185
188
176
170
177
180
178
179
178
167
160
168
176
179
179
175
164
160
168
181
182
170
168
171
170
165
161
165
171
178
184
186
177
170
175
180
181
180
180
177
176
179
182
181
181
184
184
179
171
171
178
182
178
175
173
169
166
179
168
163
163
174
186
186
179
171
164
162
167
180
182
169
164
167
168
164
163
166
172
175
177
177
176
175
177
179
180
182
185
183
178
177
181
187
190
187
181
173
170
170
170
172
177
179
172
160
159
177
165
165
168
178
189
191
180
171
170
170
171
173
173
168
163
166
172
172
167
168
172
170
168
171
177
180
179
177
178
183
186
183
180
178
180
184
188
187
175
168
168
171
171
171
174
178
173
165
162
175
166
173
175
174
176
179
176
171
174
177
172
166
165
166
167
170
177
178
170
169
172
170
168
171
178
181
178
176
178
182
185
186
185
180
177
178
180
181
172
165
165
173
174
175
176
179
176
174
174
175
167
177
177
167
160
162
166
172
179
181
173
159
160
168
173
176
182
182
174
171
173
174
175
178
181
178
178
182
185
184
185
191
192
182
173
173
176
176
171
164
166
172
176
178
180
179
179
183
184
177
169
176
175
166
152
149
159
173
181
178
169
163
164
171
177
181
184
183
179
177
177
178
180
182
178
173
178
191
193
183
180
190
193
187
177
177
179
178
172
167
166
167
170
176
179
178
178
185
187
176
173
174
173
171
165
154
161
174
178
173
168
169
172
173
176
181
182
181
181
181
179
177
178
179
176
171
179
196
198
180
170
180
192
190
180
180
182
179
173
169
166
163
165
172
175
175
173
179
183
175
175
174
174
178
177
166
164
173
174
171
170
176
175
168
170
177
176
173
175
178
176
170
169
173
174
172
180
193
196
178
165
170
185
188
179
177
179
179
174
168
166
165
167
170
173
171
173
176
179
176
176
173
173
186
189
177
166
168
171
176
180
181
172
161
162
171
169
166
168
174
170
166
164
168
171
173
178
185
187
176
167
168
180
182
173
170
175
177
169
165
170
176
176
176
174
172
173
177
180
177
175
172
173
184
188
179
166
162
173
188
194
186
171
163
162
164
163
164
167
169
169
168
169
171
173
175
177
179
181
178
177
178
178
172
167
166
176
174
164
164
177
190
189
179
178
177
174
171
176
178
174
173
172
175
178
175
169
167
176
193
198
184
172
170
167
164
166
174
178
174
171
173
176
177
176
175
175
177
179
182
183
183
178
168
164
168
178
175
166
166
182
194
191
179
179
178
173
162
166
178
177
174
169
162
164
172
174
175
179
185
185
176
173
176
175
171
173
186
188
178
174
177
183
182
178
176
175
178
182
184
182
176
171
165
165
172
179
178
170
170
182
185
181
175
174
178
174
160
156
172
180
176
166
156
157
168
176
177
176
175
170
166
169
179
180
178
180
185
183
179
178
181
183
182
180
179
176
176
182
184
175
165
160
161
165
172
179
179
175
173
174
175
172
170
173
178
179
166
156
170
183
178
166
158
156
163
170
174
174
170
164
159
163
175
181
179
176
172
169
172
178
183
182
179
179
180
175
174
178
179
171
162
156
156
159
172
181
179
173
168
166
167
168
170
174
180
182
175
168
175
181
178
171
164
161
164
170
176
176
172
166
160
159
169
179
178
166
157
156
165
175
183
182
178
177
177
174
172
171
172
172
168
161
155
159
172
182
175
166
162
164
166
167
171
176
183
184
179
177
180
182
179
174
169
168
169
174
179
179
177
172
165
161
169
177
176
164
157
157
163
171
181
183
179
175
174
174
172
169
169
171
175
169
159
163
178
185
174
163
163
166
166
165
171
178
182
181
178
179
182
177
175
169
167
170
177
181
181
177
175
171
167
167
173
178
176
168
165
164
162
163
171
180
179
175
173
176
176
172
166
168
176
174
166
170
182
185
176
170
171
170
166
165
173
180
180
178
175
174
176
171
171
165
165
171
183
185
178
171
171
170
168
171
178
183
178
172
171
169
163
154
158
172
178
177
176
177
179
174
167
167
174
175
172
173
178
179
176
176
177
171
167
172
181
183
181
178
174
169
168
169
167
164
164
173
183
181
173
166
172
175
175
175
180
184
181
176
173
170
164
154
154
162
172
178
181
181
178
172
170
175
179
177
171
169
168
166
168
172
174
170
169
180
186
187
185
182
177
167
166
176
174
170
169
173
178
175
168
166
178
189
184
173
173
178
181
179
172
167
164
163
164
165
168
175
181
183
175
169
171
185
186
179
171
165
159
155
160
166
169
169
175
182
187
186
186
184
179
168
166
189
189
177
173
174
175
171
164
167
181
197
193
174
163
167
179
181
170
162
164
175
182
177
168
169
181
183
173
164
174
187
187
175
169
165
159
155
160
168
171
173
177
183
183
180
180
182
181
175
171
197
197
181
176
176
177
172
166
166
181
195
194
175
159
160
174
177
168
161
166
184
196
189
173
167
174
177
171
166
171
181
178
168
167
169
166
163
167
179
181
178
176
182
183
175
170
175
181
182
176
193
194
182
174
175
178
177
172
169
175
187
188
176
170
169
168
164
161
166
176
184
191
192
179
171
171
171
167
166
168
173
169
163
167
174
174
171
175
189
191
178
170
181
186
175
164
168
178
180
177
180
186
181
170
171
178
180
176
172
175
180
179
178
183
183
168
151
157
176
184
175
171
173
180
180
173
167
165
166
170
173
169
166
170
176
174
171
175
190
189
175
169
180
186
178
168
167
169
171
176
173
181
178
171
169
177
180
177
175
177
180
178
178
185
187
174
154
161
184
192
171
149
156
176
186
176
164
166
172
175
175
174
174
176
178
175
172
174
179
179
173
171
175
177
178
178
172
161
157
174
168
174
175
174
172
175
176
175
175
180
183
182
179
179
181
181
171
172
186
190
171
149
152
175
183
174
167
173
180
181
178
176
175
177
182
184
181
172
169
169
173
176
170
166
178
189
181
156
149
172
172
172
173
176
178
175
172
172
176
181
185
187
180
173
175
186
188
180
178
180
172
160
164
172
173
167
169
177
181
182
177
172
167
168
182
190
187
173
165
166
181
186
174
163
174
189
182
156
153
172
176
173
174
181
183
179
173
173
179
183
186
188
184
173
175
190
192
181
168
165
168
174
177
170
160
159
167
174
176
176
175
172
162
160
175
187
184
171
160
167
185
194
183
168
171
182
179
164
160
172
179
177
178
182
186
184
181
181
182
183
181
183
182
179
180
190
188
176
162
157
166
176
182
172
161
161
166
170
171
172
175
175
169
164
165
169
171
165
159
165
182
192
188
175
173
177
180
171
164
168
179
180
180
181
184
185
184
184
184
182
178
172
171
176
183
184
180
173
167
162
163
170
179
177
170
166
167
170
171
172
174
177
179
173
162
159
164
164
161
164
177
184
183
178
176
180
183
177
168
169
177
176
176
177
179
180
181
180
181
180
172
160
160
170
179
180
177
178
180
176
169
169
177
183
180
173
167
170
176
176
173
177
183
181
169
162
166
169
163
163
167
169
173
175
179
186
187
181
174
175
176
171
169
172
175
175
176
176
175
173
168
158
156
167
177
176
176
181
187
187
176
169
174
185
187
176
166
171
182
180
172
170
179
183
178
171
169
169
165
161
160
162
163
168
179
189
186
181
180
183
178
170
168
170
171
172
173
173
169
167
168
167
165
167
176
177
174
174
180
186
182
172
169
175
179
174
170
170
179
181
173
168
171
175
174
170
168
168
165
162
160
161
161
165
176
184
180
177
183
187
181
178
173
172
171
173
176
174
164
162
169
175
173
170
174
178
175
168
169
179
183
172
162
162
168
174
174
173
172
174
173
171
168
165
162
159
162
167
168
164
163
166
166
164
169
174
173
172
181
187
183
188
179
168
168
173
178
176
165
162
172
180
178
167
167
178
178
168
162
167
173
172
161
158
164
174
179
174
167
166
170
171
168
161
156
153
159
170
174
166
167
172
171
161
163
171
172
173
177
183
179
189
179
164
162
173
176
175
172
172
173
177
176
165
164
173
182
178
169
164
165
167
168
168
171
176
179
174
167
165
166
169
168
167
163
159
164
173
175
170
172
175
169
159
164
176
176
174
172
172
170
178
169
159
164
174
176
176
180
182
175
171
171
171
167
170
181
186
178
167
158
163
173
179
178
175
173
173
171
168
165
167
173
175
172
168
166
168
170
175
176
173
161
155
168
182
181
170
164
164
163
166
162
161
171
179
178
177
183
188
178
170
169
175
176
171
177
186
185
172
161
164
172
184
182
169
167
173
178
176
170
171
179
183
177
170
162
161
166
176
180
174
158
155
170
187
181
163
158
159
165
165
165
169
175
180
178
178
181
185
182
176
174
175
175
174
172
177
181
178
170
167
171
177
175
166
163
171
183
183
178
178
181
182
172
161
156
158
168
176
180
174
160
158
167
179
175
158
155
160
172
175
178
178
174
172
174
175
177
182
191
189
176
168
167
169
169
169
174
179
178
174
171
172
172
167
163
168
180
184
179
175
175
172
163
155
157
166
171
174
176
174
168
161
160
164
166
163
161
163
175
184
190
184
169
164
172
175
172
175
192
197
179
159
154
160
163
162
164
176
181
179
171
172
176
173
167
166
176
180
174
166
163
163
160
158
164
172
174
171
172
175
176
164
153
156
170
173
168
164
174
186
189
178
166
167
176
177
170
170
183
191
178
158
153
155
158
160
162
173
180
179
172
176
184
184
174
165
169
173
169
160
159
164
165
163
168
173
173
166
167
173
173
166
159
161
174
178
171
166
174
177
175
171
172
180
182
177
169
170
174
175
172
169
166
161
159
163
169
176
177
173
172
176
188
193
183
168
164
165
165
162
163
168
169
168
167
170
168
161
163
168
169
167
168
172
174
173
169
166
177
169
166
171
179
177
172
173
180
180
174
170
176
178
172
167
172
185
187
181
174
170
166
161
168
181
183
177
178
190
196
185
171
169
177
183
185
187
186
183
183
190
188
176
172
178
186
189
188
187
166
165
171
177
178
174
169
173
177
177
172
171
180
183
177
169
171
175
179
178
176
174
168
162
167
181
184
179
176
180
188
188
181
172
172
182
186
188
184
180
180
183
184
179
175
174
173
174
176
178
160
161
177
182
178
168
167
171
176
176
174
174
179
183
180
172
168
170
172
172
172
173
174
173
172
177
181
181
176
175
181
187
186
178
173
177
184
187
184
179
175
175
178
181
182
177
172
171
172
174
161
169
181
184
176
170
168
170
174
176
176
175
176
178
179
174
170
171
169
168
169
175
182
181
177
174
174
178
179
175
177
181
186
184
179
178
182
185
185
181
170
169
176
184
186
180
177
177
177
175
171
176
182
183
177
172
171
172
172
175
178
178
173
170
173
175
177
177
174
171
171
174
181
184
179
171
171
176
178
175
171
171
179
189
190
179
176
180
182
179
167
167
178
185
183
179
182
186
182
180
178
175
175
176
175
175
176
175
172
172
176
176
169
163
166
174
178
179
178
175
172
170
174
180
178
174
173
176
178
176
170
165
177
198
197
179
171
175
180
175
168
172
186
189
180
178
188
191
187
182
177
169
165
171
175
178
178
176
173
169
169
169
166
162
163
171
176
175
175
175
170
165
165
176
180
179
178
180
181
181
173
169
181
202
200
180
172
179
182
176
170
178
189
189
180
180
188
189
187
183
172
163
161
171
178
177
175
176
175
168
161
163
164
165
165
168
169
169
171
170
166
162
162
174
181
183
182
182
183
184
181
177
188
203
200
184
183
187
186
179
175
179
182
181
181
184
185
184
182
182
165
161
164
173
178
179
173
172
173
169
164
165
170
171
169
169
169
168
166
165
166
164
166
172
181
186
183
178
180
185
184
182
188
199
195
189
190
191
187
181
177
176
172
172
181
185
181
176
177
178
160
163
169
173
176
177
172
170
172
174
174
176
179
176
172
170
173
173
167
165
168
170
170
172
179
184
180
174
175
181
183
182
183
187
186
184
186
185
178
177
176
171
166
170
181
183
174
170
174
174
160
167
173
174
174
174
170
167
169
178
180
181
181
177
172
172
177
177
169
164
168
172
174
172
177
181
180
175
172
175
179
181
178
174
174
175
175
170
166
169
172
169
168
175
186
184
173
170
172
173
163
171
176
175
173
169
165
163
168
177
179
175
176
176
175
173
178
177
171
165
166
171
174
174
175
177
181
180
171
170
175
182
180
169
168
172
169
160
157
164
172
173
173
183
191
185
172
170
171
171
165
170
177
181
178
167
162
163
169
170
165
164
169
176
177
174
176
177
174
168
164
166
172
176
172
173
181
186
173
167
171
182
182
178
177
177
172
162
160
165
171
171
174
182
190
186
174
170
169
168
165
163
174
188
185
169
164
169
170
164
158
161
172
174
175
171
173
175
174
169
163
165
171
175
172
172
181
185
175
167
168
174
181
187
188
184
172
169
168
171
170
168
170
178
183
181
176
172
170
168
160
157
170
187
187
175
170
172
170
162
161
171
174
168
164
168
171
170
169
165
162
165
171
174
175
178
183
182
175
169
169
167
172
186
191
180
169
170
176
174
166
163
167
172
173
174
176
177
174
171
159
156
168
185
186
179
175
173
170
167
175
183
175
160
157
168
172
169
165
164
165
169
174
177
179
182
182
177
170
172
172
164
162
173
180
172
167
171
177
171
160
161
171
173
167
167
176
179
177
177
163
162
173
178
179
178
178
172
171
177
188
189
174
158
159
171
177
172
166
167
169
171
175
179
181
182
182
174
169
174
182
176
161
159
164
166
167
170
173
166
161
165
175
173
162
162
175
178
176
179
172
176
178
174
169
173
175
172
174
185
190
185
173
168
170
180
186
187
180
175
173
170
172
175
178
180
179
173
168
177
187
183
168
159
161
167
170
170
169
163
164
169
173
170
159
161
175
175
172
178
176
185
186
169
159
167
173
174
178
181
182
177
176
179
181
183
194
199
194
181
172
168
167
169
174
177
178
175
174
179
183
181
174
167
167
170
173
173
170
168
169
171
171
167
159
166
180
178
169
174
177
186
188
170
156
162
170
173
175
174
169
166
175
185
181
177
187
199
196
182
174
167
164
165
175
178
177
176
177
179
175
173
176
176
174
172
172
173
171
170
172
173
173
164
159
171
188
185
172
171
174
180
184
174
165
167
171
173
173
169
163
159
168
182
179
167
174
186
186
178
172
168
167
172
178
180
177
175
177
174
169
169
176
177
174
170
169
170
168
167
169
175
177
168
163
176
191
187
173
169
176
175
178
178
179
180
181
179
174
167
161
157
166
176
173
162
161
172
174
171
168
170
175
181
183
181
175
173
169
165
165
174
179
178
173
170
169
167
163
162
167
177
179
173
172
179
183
179
168
169
179
174
172
178
185
190
188
181
176
167
162
162
168
176
171
162
160
168
171
167
165
171
181
187
184
178
173
169
158
154
164
180
184
179
174
174
172
168
162
160
165
172
175
175
176
177
177
167
165
169
181
173
166
170
186
191
187
180
172
167
165
168
176
180
175
167
166
170
169
162
160
169
180
183
177
173
172
168
158
151
160
177
183
177
175
178
177
172
169
166
166
167
172
175
175
173
170
166
166
170
172
168
163
168
182
185
178
171
170
170
171
175
182
186
179
171
171
172
167
158
156
165
176
177
173
172
172
170
161
153
159
170
176
174
175
177
176
175
174
173
168
166
173
178
174
169
167
167
168
171
167
166
167
172
178
177
171
168
172
177
180
180
182
184
182
177
173
170
164
156
157
164
170
173
173
176
177
175
166
162
166
166
169
171
172
172
170
168
170
172
169
169
177
183
175
168
166
166
166
171
171
172
175
179
181
176
172
172
178
185
186
181
175
176
179
179
174
169
167
166
163
165
170
175
179
179
180
174
169
172
174
169
166
169
173
169
165
162
164
167
169
173
180
183
179
174
170
165
164
169
182
183
184
184
183
178
175
176
180
185
186
179
167
166
175
180
175
169
172
175
169
169
173
180
182
179
176
171
172
178
180
171
165
168
174
172
167
164
165
167
169
173
177
182
182
180
176
170
169
174
192
189
184
183
182
178
176
178
179
178
178
177
166
166
173
178
173
170
175
178
174
174
180
184
179
173
170
168
169
178
179
166
162
170
177
178
175
175
177
175
170
169
174
181
182
179
178
178
179
180
191
188
177
177
178
176
176
177
175
171
172
173
174
178
180
175
168
165
174
176
176
178
182
183
177
171
169
168
169
175
173
163
161
169
178
177
178
185
188
183
168
165
177
184
177
173
175
180
180
179
178
178
172
173
177
176
177
177
173
172
173
175
178
186
189
177
162
162
174
176
173
174
179
183
179
174
172
172
174
175
172
164
163
171
176
173
172
185
189
181
166
168
181
184
172
164
168
173
172
173
169
173
173
175
177
179
180
176
172
173
176
175
175
183
187
177
166
169
179
177
166
162
177
188
188
179
176
178
180
177
172
169
173
178
175
168
166
176
180
174
167
172
182
177
164
161
164
167
163
172
168
173
176
177
179
180
179
173
169
176
180
176
166
169
174
176
175
183
187
176
158
155
173
192
193
176
173
179
183
178
169
172
180
183
180
170
166
169
169
167
170
178
179
166
157
160
168
167
167
179
173
176
178
179
179
179
176
171
172
180
183
173
163
160
167
176
185
190
189
176
158
158
176
193
188
169
164
175
182
177
168
173
181
184
184
177
171
165
164
164
174
183
176
162
155
159
170
172
175
182
176
177
179
181
180
177
175
177
186
188
182
174
167
168
170
175
185
189
182
168
161
170
183
187
172
156
156
170
177
173
172
175
179
178
176
178
174
168
162
167
181
184
180
166
160
162
171
179
179
176
175
175
178
181
182
181
182
189
196
190
178
170
178
182
180
178
178
181
175
166
167
182
191
182
164
154
159
171
175
174
177
180
181
175
167
168
169
168
167
175
181
184
181
176
171
169
171
176
174
163
174
174
177
180
183
184
188
193
194
181
167
166
179
190
186
176
173
176
174
170
172
183
188
181
167
162
166
173
177
179
181
184
184
176
164
159
163
168
173
177
178
177
178
182
182
177
173
170
168
157
175
172
170
175
181
183
185
185
181
168
157
159
171
184
181
171
170
178
181
177
170
173
179
181
177
171
169
173
180
181
181
182
180
172
163
158
163
170
177
176
168
162
168
182
188
182
172
167
167
167
180
169
160
167
177
177
176
173
168
162
159
161
167
173
173
167
169
177
184
183
169
161
166
177
181
174
167
171
179
180
175
171
170
167
165
163
164
168
172
169
158
155
161
177
187
181
168
165
170
180
183
168
157
165
170
169
167
166
164
167
171
171
168
165
166
167
168
171
178
179
167
160
161
168
172
171
168
169
173
174
171
167
165
164
165
165
164
166
166
163
158
157
163
175
183
176
161
157
171
186
182
167
160
165
168
165
165
168
168
173
180
183
172
165
167
173
173
169
169
170
169
168
166
163
165
171
174
171
166
168
170
169
167
167
166
162
159
163
167
165
162
165
170
175
178
172
155
151
165
184
176
172
169
171
170
169
172
177
179
177
180
182
178
167
169
180
179
171
164
163
170
179
178
167
166
175
181
176
164
164
169
174
174
174
170
158
151
161
174
169
166
170
174
174
173
169
155
151
159
174
171
175
176
174
173
175
178
182
185
180
172
175
176
172
175
181
182
175
164
160
165
181
184
180
175
178
182
178
167
165
168
172
179
182
175
163
154
164
174
171
170
172
174
170
168
167
162
160
162
165
170
174
172
171
175
179
178
180
185
180
167
163
169
175
175
176
177
176
169
161
161
173
185
189
180
178
179
179
174
170
167
168
175
180
178
169
161
165
171
172
172
172
167
162
165
171
175
176
170
163
172
173
166
166
177
181
175
172
175
176
165
161
165
171
173
171
175
178
173
165
160
166
177
185
179
174
177
183
183
176
169
168
171
174
174
171
166
165
168
174
176
173
164
159
166
176
186
185
179
166
173
172
169
172
180
179
168
164
167
172
172
170
168
169
170
172
176
180
176
170
167
167
170
175
172
169
173
182
186
180
173
170
168
165
165
167
168
168
171
176
179
177
165
160
164
174
184
181
178
174
176
176
179
182
179
172
166
163
165
172
182
180
172
167
166
171
182
184
181
176
173
169
168
169
170
170
172
177
180
178
173
169
166
162
162
166
169
171
174
177
180
180
171
160
158
163
168
168
170
176
174
179
188
189
178
168
171
173
171
174
185
186
176
169
167
172
179
182
182
181
176
169
164
166
176
177
170
169
172
174
169
164
163
164
168
169
171
174
172
173
174
177
172
158
151
154
160
161
162
174
166
173
186
187
177
172
178
180
176
173
180
177
173
171
169
168
168
173
179
182
174
164
162
167
184
188
174
163
165
172
167
160
162
171
176
174
172
172
168
161
161
169
169
160
155
159
164
163
163
169
160
164
172
178
181
181
181
178
175
173
171
166
165
175
177
166
160
167
179
181
169
157
158
172
189
194
179
165
163
167
167
163
166
176
180
175
172
172
167
157
154
160
163
161
163
170
173
171
167
168
[truncated: 210,001 more chars]
