# Supplementary material for: Evaluating flow modulating treatment response in intracranial aneurysms using black-blood MRI in vitro
Source: Commun Med (Lond). 2026 Mar 27;6:170. doi: 10.1038/s43856-026-01413-z (PMC13031954; doi:10.1038/s43856-026-01413-z)
Supplement: Supplementary file 14 — Supplementary Data 11 [file 43856_2026_1413_MOESM14_ESM.zip › Data_Sup_Figure_5c/pump flow rate 0 mls/BB3/without device/24_BB3/4_agar_right_array.txt]

201
202
212
215
208
192
176
170
179
200
214
213
210
211
214
202
188
188
192
190
188
183
184
198
211
207
194
189
189
190
195
198
200
197
195
200
204
199
196
197
206
214
213
205
203
202
199
191
195
209
202
202
202
204
205
203
192
176
174
190
208
210
208
207
202
181
168
181
194
191
187
185
186
200
217
216
199
184
180
183
186
195
202
196
186
187
197
204
207
208
208
207
207
208
208
197
187
182
189
200
196
197
194
192
200
211
208
191
179
187
202
208
206
203
192
172
165
183
197
196
193
190
186
197
217
222
201
177
173
180
186
196
208
204
187
177
188
206
212
211
206
198
197
206
209
196
182
186
201
208
193
198
192
184
192
208
211
202
195
196
201
202
202
200
195
186
185
194
199
199
202
201
193
196
211
220
203
176
173
184
192
199
210
210
195
183
192
208
209
201
199
196
196
204
207
196
187
198
217
221
195
199
194
185
188
198
203
206
208
208
203
197
195
195
197
204
206
203
197
199
211
212
203
196
203
213
205
186
184
194
202
203
207
208
202
194
203
212
201
189
196
204
204
201
200
197
200
206
217
220
201
195
188
187
189
191
196
202
210
214
204
192
189
189
194
206
212
203
196
203
212
213
210
201
197
204
206
201
201
203
204
202
201
203
203
202
213
217
199
188
202
217
209
194
191
202
210
208
205
209
204
188
182
187
197
199
197
194
196
204
201
192
188
188
189
199
202
194
196
206
206
203
204
202
198
197
203
208
211
209
206
202
200
202
205
207
212
215
206
201
213
219
203
186
187
205
218
207
194
194
200
183
177
191
205
211
203
189
183
189
197
197
196
193
192
193
191
189
197
206
198
187
193
201
199
195
196
201
204
207
208
206
203
204
206
206
207
210
214
218
222
212
190
182
195
215
223
211
193
192
194
183
184
197
211
213
205
192
181
180
192
204
206
202
199
195
192
192
200
204
193
183
190
201
202
201
193
187
189
201
212
211
206
207
208
207
204
206
218
227
223
202
183
186
209
226
225
210
197
195
192
188
192
201
203
202
201
198
191
183
191
206
210
205
202
200
200
205
209
203
197
198
204
206
205
204
196
182
176
190
207
213
210
209
211
210
207
205
212
221
217
199
187
195
217
232
225
206
194
194
193
194
197
196
196
194
194
201
200
192
192
201
201
199
198
198
202
211
213
206
205
219
227
217
204
203
205
195
180
183
200
213
211
207
209
212
212
207
208
214
213
205
196
197
212
227
221
199
187
190
197
198
199
196
197
191
191
199
203
198
192
191
189
188
190
194
202
211
212
206
210
228
237
220
196
195
208
210
195
187
198
209
209
202
202
209
210
204
204
210
213
214
204
192
200
216
217
198
183
187
194
202
208
211
207
194
186
195
205
200
189
183
181
184
191
198
203
206
202
198
203
219
227
211
189
185
201
213
212
204
204
205
201
194
194
201
203
199
200
209
216
217
203
185
188
208
215
203
192
193
191
201
217
225
214
191
177
190
207
206
194
186
185
192
202
211
211
206
196
189
189
196
205
200
185
180
189
203
216
219
213
199
189
188
196
201
200
192
192
204
217
215
199
186
190
206
213
209
205
203
187
199
216
221
203
180
175
190
206
208
200
195
192
200
217
223
220
213
200
183
176
181
190
193
189
189
189
194
209
221
212
191
183
194
209
213
203
188
180
192
212
211
196
191
198
205
209
212
214
209
191
201
208
198
178
172
188
201
203
203
202
199
194
203
221
225
219
216
204
185
176
181
190
194
198
205
204
199
201
208
202
187
187
204
222
223
210
191
173
179
200
204
193
193
198
201
204
213
216
208
196
204
202
178
156
172
203
214
202
198
200
194
189
198
215
217
209
208
203
188
183
191
198
199
203
218
227
215
200
192
191
193
199
214
222
219
211
198
180
178
194
197
193
190
194
197
203
211
212
202
206
215
208
180
158
177
213
221
206
198
197
188
181
190
205
207
199
199
199
194
190
197
200
201
202
216
231
227
201
184
192
206
210
211
210
208
207
203
195
188
191
194
192
191
192
198
207
208
200
194
210
220
216
197
180
187
209
216
212
208
203
188
182
191
200
200
196
199
201
195
189
191
197
198
196
202
219
224
204
186
199
215
214
206
204
204
205
205
205
203
197
194
195
196
198
206
212
207
191
189
213
220
217
207
202
201
204
208
214
222
213
195
191
197
196
193
196
208
211
199
185
185
193
196
189
188
202
216
207
193
201
214
212
205
207
208
201
198
205
210
204
198
203
207
206
209
215
208
190
185
213
214
207
203
202
202
200
201
214
227
217
200
197
200
190
182
195
217
222
202
182
184
197
202
189
180
193
212
208
196
198
209
207
203
207
210
198
187
197
210
207
203
212
216
210
206
211
209
194
182
210
210
202
195
194
196
195
200
212
219
208
196
199
199
182
171
187
214
223
205
187
192
209
209
191
182
197
213
208
196
195
204
204
199
200
203
196
184
191
205
208
208
212
213
205
200
204
204
193
185
204
208
205
196
188
186
186
196
205
204
193
190
199
197
178
167
182
205
215
207
197
200
212
209
194
191
206
217
209
196
195
203
203
193
189
194
194
189
190
201
210
209
201
199
200
203
202
194
190
197
196
202
207
203
191
183
183
194
200
193
183
187
197
196
181
177
187
200
204
206
205
206
210
204
198
198
209
214
210
199
198
205
206
197
193
194
197
196
192
203
217
214
194
186
201
212
201
180
183
209
193
196
205
206
196
189
192
199
197
187
182
188
197
195
188
193
201
201
198
201
207
207
200
195
197
200
203
206
207
201
200
205
211
208
200
198
202
201
195
205
222
218
195
189
204
215
199
178
188
219
194
187
192
196
195
196
205
207
197
188
186
193
197
193
194
205
216
211
197
195
204
206
198
196
196
195
193
199
205
204
202
209
211
210
201
200
201
199
197
203
215
215
205
201
206
205
194
186
199
218
194
185
183
186
188
196
207
209
199
189
188
197
199
192
189
202
217
215
199
194
199
205
201
197
192
188
190
198
203
204
207
214
211
199
193
196
201
199
195
196
200
205
211
211
204
193
190
194
203
206
193
188
184
183
191
194
196
198
195
191
192
201
203
191
181
193
209
211
201
195
199
203
203
196
187
187
194
199
201
202
213
216
203
186
184
197
204
201
193
189
189
197
207
209
200
190
190
198
200
198
192
197
193
191
198
198
185
183
186
188
193
204
206
191
178
187
201
203
199
201
200
199
198
195
190
192
200
201
197
199
212
213
196
182
188
204
211
204
194
189
193
200
203
203
198
195
195
200
200
198
195
206
203
196
203
200
182
176
181
186
194
199
199
193
190
197
199
193
194
203
203
194
193
192
192
195
201
199
195
197
206
204
194
188
197
211
218
210
197
196
206
210
204
203
202
201
202
204
206
203
197
205
202
197
198
196
186
186
189
190
191
190
189
194
207
211
201
188
192
204
205
196
192
192
193
195
196
196
195
195
201
204
201
198
201
211
219
214
200
199
212
214
207
208
211
211
208
209
211
206
194
193
196
198
194
189
193
200
205
200
189
181
180
193
213
216
202
188
192
203
205
198
193
194
194
192
192
194
197
198
200
210
216
209
201
207
218
216
199
192
200
203
203
212
218
215
213
211
209
202
189
186
194
201
196
189
195
211
219
210
192
179
180
192
206
210
203
194
194
202
208
202
193
195
197
189
186
194
203
200
200
218
231
220
202
205
216
210
193
182
183
186
197
213
217
210
210
209
200
189
182
188
196
200
194
190
197
213
223
216
193
178
182
193
199
204
206
201
195
201
209
204
191
192
198
192
185
192
202
197
196
215
237
227
205
204
212
202
189
178
176
178
194
211
209
196
198
207
196
181
186
203
206
193
184
187
199
209
216
211
192
178
186
198
201
202
206
204
196
197
207
205
190
189
198
198
189
189
194
192
190
210
230
224
203
197
201
199
189
184
182
183
195
212
203
180
183
202
201
181
195
215
208
182
171
183
198
200
202
203
191
180
190
205
206
199
197
201
200
200
202
202
193
191
199
201
194
190
189
190
193
206
217
211
192
183
189
195
193
193
196
194
198
210
203
180
180
198
204
187
205
214
205
184
174
184
191
190
190
197
195
188
195
209
209
192
185
195
206
204
198
197
198
199
202
201
197
193
192
195
203
208
206
196
181
175
184
193
195
199
206
203
197
202
203
193
188
195
198
191
206
202
200
197
194
192
187
183
186
196
199
199
201
207
205
191
185
198
212
207
193
191
202
210
206
200
199
200
202
203
205
206
200
190
181
182
191
195
193
194
203
204
195
192
200
204
200
193
192
191
199
192
199
210
212
203
189
188
191
194
197
203
206
205
205
204
203
210
213
205
194
193
203
213
209
199
196
205
209
206
203
203
202
201
198
199
206
206
195
187
193
199
195
188
192
204
205
198
195
195
191
193
200
209
211
206
199
202
200
190
191
200
205
201
203
216
225
222
210
205
202
200
200
206
206
199
196
201
209
209
201
197
203
214
215
214
217
217
201
181
179
189
197
193
193
196
200
203
209
204
192
199
198
197
199
202
206
214
207
188
184
196
203
198
204
223
230
220
207
206
210
205
194
192
197
197
194
195
205
210
203
196
205
219
219
212
215
220
207
185
176
185
197
202
199
192
192
206
221
216
200
201
198
194
191
195
207
216
209
192
190
201
204
200
204
213
215
207
205
209
212
202
188
182
188
195
192
191
200
209
204
197
208
219
216
203
203
209
205
193
186
189
198
209
208
194
188
203
223
219
206
204
203
203
197
193
201
208
206
197
203
211
206
197
200
200
193
190
196
206
209
197
183
178
182
191
192
193
199
202
198
200
214
221
212
197
190
190
194
199
203
198
199
209
210
196
189
201
216
211
204
203
213
218
205
191
194
202
202
201
209
214
202
190
194
196
183
175
185
201
205
194
183
183
186
190
193
198
196
192
193
206
221
224
212
195
181
176
186
202
212
207
204
209
208
197
194
200
205
199
193
197
215
221
202
188
193
204
204
202
207
207
192
183
193
200
185
168
176
201
211
200
190
193
196
197
195
195
196
193
195
207
219
221
210
195
182
179
189
203
210
207
209
211
209
198
196
200
198
195
183
187
202
207
193
184
194
209
209
204
205
202
188
186
200
209
191
171
180
208
219
204
194
203
213
212
200
192
194
199
202
204
208
211
207
194
191
198
202
203
204
207
215
218
213
204
199
199
199
199
179
178
182
189
187
186
196
212
217
211
208
207
199
200
212
217
199
182
190
214
218
202
196
208
225
227
209
193
196
205
203
193
193
202
202
193
198
212
210
197
198
210
221
221
215
208
205
202
203
205
187
179
174
178
190
195
195
205
213
214
216
222
220
219
218
217
206
196
200
211
209
196
191
205
224
231
215
195
198
206
200
184
189
201
200
192
200
216
209
194
199
217
225
219
208
204
207
211
210
208
198
192
179
178
193
200
195
196
200
205
218
232
233
221
210
208
208
207
203
202
200
194
191
198
213
218
206
195
201
207
195
186
196
205
197
192
203
214
207
199
204
216
220
214
203
198
207
215
216
208
204
203
192
188
196
201
198
196
195
194
206
225
228
212
196
196
208
211
205
199
197
196
194
196
199
198
192
194
206
208
198
197
207
205
192
191
203
211
211
210
211
209
209
209
205
198
202
211
214
209
187
193
195
193
189
186
189
200
208
207
205
206
206
205
203
203
202
199
191
187
187
189
198
213
220
207
193
195
202
202
201
199
200
197
200
209
215
211
206
206
214
217
213
200
198
198
195
189
193
203
189
193
193
191
196
202
203
202
199
191
189
197
208
209
193
176
177
193
202
193
182
183
196
212
216
207
191
186
192
197
196
194
200
200
196
204
213
218
219
217
210
208
206
203
195
188
193
201
200
201
196
198
190
187
202
214
211
204
195
187
183
193
208
211
188
165
168
194
210
200
184
180
190
201
209
205
190
178
181
190
189
188
198
204
199
197
203
217
225
218
203
196
199
204
193
182
195
218
217
202
206
200
184
182
199
211
204
201
202
197
189
194
208
209
190
177
186
203
211
203
189
182
189
196
203
203
192
181
182
189
189
186
196
208
204
194
195
207
211
203
197
195
199
204
193
183
198
223
227
211
207
197
184
182
194
195
189
192
208
212
201
195
206
207
194
194
207
209
204
200
192
188
195
201
202
199
196
194
195
196
196
194
198
206
205
196
196
201
194
188
196
203
204
202
196
190
196
210
218
216
203
192
184
185
189
182
173
180
202
214
203
193
202
203
192
199
211
204
197
201
196
193
205
211
203
194
199
213
214
206
204
203
202
201
200
198
202
202
188
183
200
214
208
199
198
199
196
191
197
213
197
186
187
192
195
187
175
174
190
204
200
195
200
199
188
193
200
192
193
205
204
198
209
216
202
191
202
222
223
210
207
206
207
207
206
201
205
206
197
194
207
214
203
197
204
210
203
184
182
206
190
184
193
203
207
201
194
186
187
195
200
200
200
193
187
186
183
180
194
212
209
197
203
205
196
192
202
215
213
205
204
206
209
216
216
205
202
208
212
211
209
202
194
196
207
216
211
191
181
201
185
184
204
217
213
212
214
210
197
196
204
206
199
191
190
188
182
184
202
214
208
197
197
193
187
194
204
203
196
195
199
202
208
217
220
208
198
205
221
222
207
189
183
193
207
216
216
199
186
198
185
185
207
218
208
207
220
225
210
200
203
207
196
189
194
194
190
200
212
211
204
202
204
195
189
201
208
197
186
187
195
198
200
205
209
209
202
203
216
217
204
186
181
191
203
210
210
196
187
200
188
189
203
208
197
198
212
221
210
196
198
202
193
189
194
196
200
214
217
206
200
212
217
207
198
206
213
204
188
187
193
195
191
188
195
208
211
206
207
207
204
194
187
187
195
206
206
192
186
199
197
195
199
200
195
196
204
208
200
190
189
193
191
189
193
198
205
215
211
197
200
216
222
215
207
208
213
209
198
192
194
195
188
179
186
206
218
211
203
201
202
202
194
184
190
206
210
200
191
199
203
202
200
200
201
202
203
202
198
190
186
189
192
194
197
203
211
207
198
192
202
211
211
206
205
203
202
204
203
202
202
201
193
186
188
202
217
214
204
199
201
205
195
183
187
208
223
218
206
200
206
205
201
201
205
207
207
206
207
201
194
189
195
203
208
212
211
202
193
193
199
198
193
191
196
197
192
193
202
213
217
210
200
198
200
202
211
212
204
197
200
202
193
185
192
212
228
230
218
205
200
199
198
198
199
202
207
210
214
213
207
196
198
211
220
216
207
202
200
197
194
190
186
186
189
196
193
187
197
215
222
213
206
209
214
209
205
201
194
191
199
199
191
192
202
213
219
222
219
211
190
191
195
194
188
192
204
208
209
212
209
196
197
212
224
213
198
203
210
201
189
188
194
189
186
199
206
199
198
211
216
209
207
219
226
214
199
188
181
183
194
195
194
203
212
209
203
204
211
212
182
182
195
195
181
185
201
202
196
199
200
192
188
207
220
208
193
201
209
199
187
192
203
193
186
201
220
216
202
199
201
200
204
220
228
215
195
184
180
185
189
190
196
211
216
201
190
192
201
205
183
183
200
202
184
185
201
199
190
191
192
184
182
198
215
206
193
199
205
195
185
192
202
196
187
198
219
220
202
191
191
194
197
211
221
212
196
192
197
194
184
183
197
215
210
192
190
197
197
197
191
191
205
207
191
189
201
202
195
196
194
182
180
193
208
206
200
202
205
192
181
183
195
198
191
192
201
206
197
190
194
192
187
198
214
214
205
208
216
206
184
178
201
218
204
188
196
208
200
192
201
200
201
199
195
193
201
203
205
209
204
190
183
191
199
202
203
210
208
193
177
176
191
203
198
186
182
189
194
202
204
195
185
195
213
216
210
214
222
209
184
182
208
220
201
188
206
218
205
195
207
204
193
189
190
195
200
204
210
213
205
191
185
187
192
197
205
215
214
196
177
178
194
209
203
184
175
182
199
212
212
200
190
197
210
209
202
204
209
198
180
188
214
220
201
192
206
217
207
196
212
207
194
184
187
195
200
204
208
207
196
187
186
187
189
195
205
214
211
200
188
188
198
208
204
191
184
193
209
218
214
200
196
199
200
196
190
191
193
185
179
190
209
212
200
195
204
210
202
195
212
214
198
189
191
199
200
200
198
194
184
183
188
190
190
195
203
204
203
203
205
200
196
197
200
200
199
205
216
217
206
195
193
196
193
188
187
190
190
186
186
191
194
197
200
202
202
198
195
198
206
214
202
191
196
205
202
197
191
186
183
188
196
197
191
192
198
196
194
206
218
211
194
189
200
208
206
205
211
211
198
187
188
195
197
198
199
202
202
201
204
197
187
189
201
209
203
192
193
208
203
208
197
188
195
207
209
200
191
189
189
196
205
202
190
187
190
190
191
204
221
216
196
192
204
209
196
191
201
205
191
183
190
201
206
214
216
215
209
212
219
211
195
192
207
214
204
194
199
217
200
195
182
176
188
203
206
205
202
199
197
202
210
205
188
181
187
192
193
200
215
216
204
201
205
198
182
179
193
199
192
187
195
203
207
214
218
215
207
210
215
216
208
207
213
213
206
200
204
218
197
187
172
171
183
192
197
204
208
201
196
201
211
205
188
181
189
196
194
195
206
215
213
207
200
189
180
182
189
194
196
197
199
197
197
202
206
205
199
195
198
208
215
215
210
206
207
206
204
206
196
187
176
177
191
192
185
192
202
197
191
199
207
199
188
188
197
199
194
193
201
209
214
207
195
189
190
191
188
190
198
203
195
186
186
193
200
202
199
192
187
197
209
209
200
200
208
208
200
197
196
198
192
193
205
200
181
180
187
185
189
199
200
190
186
196
202
197
192
193
195
199
203
201
196
197
202
199
189
191
203
203
187
179
188
201
205
206
207
203
198
199
202
195
188
196
206
207
200
199
194
209
208
206
209
204
186
181
181
178
186
197
194
182
186
199
203
194
193
194
191
189
192
196
199
205
206
197
190
198
207
203
184
181
199
212
214
213
214
217
219
215
202
190
188
199
206
206
207
207
191
206
211
204
196
193
191
195
192
183
186
195
190
182
188
203
204
193
192
198
195
187
187
192
200
203
202
194
193
202
213
207
192
190
204
215
219
214
213
216
226
223
206
194
201
211
210
205
210
213
189
194
202
195
183
177
192
212
210
194
189
195
192
185
190
204
205
194
191
199
202
192
188
190
197
198
196
194
194
199
210
215
209
199
197
202
212
213
205
205
213
212
201
200
216
228
216
203
202
206
189
189
192
192
181
176
191
214
220
205
192
192
196
191
192
205
208
196
190
201
209
201
192
192
198
197
195
195
198
195
203
219
223
208
190
191
207
214
200
191
191
191
189
201
223
232
221
203
193
192
195
195
190
187
186
187
194
207
217
208
193
187
192
195
195
206
214
202
190
200
210
206
196
195
201
200
199
200
200
193
194
210
225
214
194
192
209
213
200
185
181
180
182
199
215
216
213
208
196
186
203
209
194
182
186
197
202
203
206
206
189
175
184
198
205
212
214
205
195
197
207
208
201
199
205
207
205
202
202
196
191
200
214
216
205
203
212
211
196
187
188
188
187
198
200
193
199
214
212
192
205
214
198
176
178
199
209
202
198
200
188
170
177
200
212
213
210
206
199
198
206
210
207
200
203
212
211
202
201
203
201
197
202
212
213
209
207
202
189
189
204
206
198
197
192
180
192
218
224
201
201
206
197
178
175
196
211
202
193
196
192
180
180
198
212
212
206
203
201
200
206
215
214
202
201
212
214
202
199
209
210
200
195
204
211
204
196
191
184
194
217
219
200
191
190
189
198
215
220
205
196
194
193
190
188
199
208
203
193
195
201
199
192
195
203
209
207
205
199
197
203
215
217
207
202
210
212
204
201
210
214
203
195
201
205
194
189
190
191
200
218
217
195
181
192
208
210
208
208
202
196
190
196
205
208
206
204
202
195
195
203
212
204
193
197
211
215
207
197
196
205
213
215
211
208
207
205
204
204
212
213
204
197
205
206
192
188
198
200
200
207
206
186
173
189
216
221
208
200
199
201
192
199
215
218
209
203
204
199
190
199
214
209
193
194
213
222
211
200
205
210
208
206
206
207
206
199
196
204
215
214
202
199
211
212
196
192
203
204
195
192
191
185
178
190
211
218
210
204
201
209
200
206
220
219
204
200
210
206
188
191
210
211
198
197
213
218
206
205
217
218
205
193
193
202
204
195
186
199
215
215
201
200
213
215
202
196
202
201
188
182
187
191
193
193
198
206
212
212
204
213
205
212
223
213
192
195
213
212
192
193
213
217
202
198
205
206
200
204
219
218
199
183
183
195
205
195
183
192
209
208
200
202
213
214
205
198
197
195
187
185
192
204
208
199
188
195
209
211
200
210
203
215
224
207
184
187
212
216
201
203
223
223
202
192
195
196
192
194
204
206
194
181
180
190
202
197
189
190
196
194
196
208
213
210
204
196
191
192
194
194
197
210
216
202
185
190
202
201
193
203
199
212
221
204
181
184
207
214
207
209
224
220
198
185
192
201
196
186
186
193
192
184
182
188
198
198
198
195
190
186
196
215
219
208
203
195
190
195
202
202
200
208
216
209
192
191
195
190
184
194
193
206
217
205
187
189
207
215
207
207
213
208
191
183
197
211
207
190
182
190
191
186
184
188
193
195
200
203
198
191
199
214
216
207
203
200
195
198
205
206
200
202
214
216
204
196
192
185
183
186
187
198
213
208
195
195
211
218
206
196
196
196
189
187
201
215
216
204
196
196
191
184
183
188
193
191
194
203
212
206
201
202
206
206
206
206
204
202
201
204
202
201
211
218
211
202
193
188
190
184
183
195
208
208
197
198
214
220
205
192
193
198
198
198
203
212
215
216
211
202
189
180
182
196
205
196
188
201
216
212
197
193
200
202
203
211
214
199
190
197
207
209
210
212
210
206
201
197
199
190
189
196
204
203
195
197
211
213
203
199
209
214
207
205
205
208
212
216
215
205
187
178
186
207
220
208
190
192
207
205
197
196
201
199
198
211
218
198
180
193
216
218
205
197
202
210
210
210
205
200
199
200
200
193
189
191
198
196
193
208
228
228
210
204
207
208
208
206
207
201
190
182
193
214
224
213
195
190
195
201
206
210
207
194
190
206
218
206
189
196
215
217
202
191
197
209
214
213
206
205
204
205
201
192
191
193
193
183
185
211
232
224
204
201
211
212
204
197
199
199
196
192
199
210
212
208
202
197
197
206
220
223
207
186
184
200
216
218
211
208
207
204
198
196
199
202
205
209
210
194
213
205
189
191
202
210
216
216
200
187
190
198
199
193
200
203
191
179
184
194
206
211
207
195
193
201
211
213
208
203
198
194
197
204
211
212
208
202
199
199
198
195
191
193
195
194
190
188
194
192
213
207
193
199
206
204
206
206
189
175
183
200
204
194
193
200
197
193
192
190
195
207
206
192
189
196
202
206
209
209
200
195
198
208
217
215
205
199
197
196
200
200
193
185
190
208
215
201
191
197
213
201
190
203
208
197
197
200
189
174
182
198
203
193
193
199
202
203
203
194
192
199
200
189
188
194
200
203
205
204
195
193
205
220
221
209
201
202
199
195
198
204
196
182
188
218
234
213
188
206
209
193
186
199
205
194
193
202
201
189
186
194
197
196
200
204
204
205
211
202
191
194
198
189
187
192
204
205
203
197
192
195
213
225
215
195
191
196
198
197
197
201
196
188
193
213
227
213
191
206
199
185
183
196
200
194
194
207
214
202
191
193
196
200
209
209
196
197
209
205
192
194
204
197
186
191
209
211
198
195
196
199
210
215
205
191
183
185
191
198
196
194
194
199
199
198
197
200
200
199
189
183
184
192
194
189
190
204
215
204
191
192
200
204
212
207
188
189
206
206
196
199
212
203
187
193
214
215
195
191
199
201
200
198
196
194
183
174
182
197
200
191
194
207
205
182
168
184
207
192
186
190
193
192
190
187
189
199
206
200
190
193
203
205
208
202
184
187
206
209
199
202
211
202
190
196
216
213
190
185
196
202
198
192
195
199
191
178
179
194
201
197
200
211
205
179
162
178
208
186
187
201
205
198
194
195
197
198
200
196
191
193
199
204
203
194
184
193
212
213
201
197
195
190
188
200
211
205
188
185
192
202
204
202
200
198
197
190
188
189
197
205
206
206
198
186
177
184
203
185
188
207
213
204
203
211
214
205
196
196
197
195
194
198
198
193
193
202
214
211
201
193
182
176
185
199
205
203
198
190
190
198
208
208
202
195
196
199
192
186
192
205
206
194
188
195
198
195
199
187
188
204
211
208
210
223
223
206
193
194
203
199
193
193
194
196
204
209
204
200
201
200
188
179
187
196
200
208
210
199
189
190
193
195
196
195
196
197
190
184
188
198
196
183
184
196
203
199
206
194
189
196
203
207
213
221
216
198
186
193
204
207
197
190
192
204
214
206
191
190
203
209
205
199
197
196
198
210
215
203
187
182
179
181
192
200
199
189
186
185
191
192
187
182
186
196
197
199
214
201
193
191
194
203
213
215
206
193
184
191
204
211
202
190
196
214
217
196
181
191
205
205
207
214
210
199
196
205
206
197
192
188
179
178
194
211
206
189
179
185
192
189
183
184
191
199
198
198
211
208
201
190
189
199
213
215
208
198
194
192
201
213
208
194
200
213
209
189
187
202
205
188
190
212
218
205
196
193
193
194
202
202
200
195
202
214
211
197
186
188
192
189
184
185
195
207
209
201
201
212
203
190
186
196
209
216
216
212
206
195
199
215
216
202
198
203
196
192
204
218
205
174
169
196
217
212
194
183
186
203
215
217
215
211
208
208
212
209
200
197
194
188
186
187
197
213
216
203
190
207
197
188
189
195
203
210
218
219
212
200
200
215
220
207
190
184
186
198
216
222
206
179
167
184
209
215
199
183
192
214
222
219
217
216
206
198
202
209
211
208
196
189
191
195
202
211
211
200
191
197
186
191
202
204
199
199
206
210
207
200
199
209
214
204
185
172
180
202
216
215
206
195
182
180
197
211
203
194
200
214
216
210
209
210
200
184
181
194
211
215
201
191
198
207
208
202
198
195
196
185
177
197
220
217
201
192
192
195
196
194
193
196
198
197
189
180
182
196
205
203
200
201
195
184
186
200
203
201
199
199
197
196
200
203
192
176
169
182
205
213
199
190
202
214
205
190
188
191
199
180
178
203
225
218
202
194
191
187
187
191
189
184
185
196
203
198
189
190
197
197
190
192
192
187
182
186
194
196
190
181
177
182
194
195
191
179
176
184
200
205
194
191
202
206
193
187
193
195
197
184
184
203
214
208
202
202
196
186
188
196
192
182
181
197
215
213
197
190
196
196
186
182
189
194
186
175
177
186
186
176
169
173
185
192
194
196
197
198
197
194
191
194
203
197
186
191
203
203
199
192
191
196
195
191
196
204
199
189
195
204
199
185
184
199
217
215
201
192
195
199
191
183
195
206
195
169
165
183
195
188
175
174
183
191
201
213
215
208
194
189
194
202
203
194
187
197
207
207
204
199
193
189
187
185
192
200
200
193
198
205
199
187
188
200
214
212
200
192
192
198
198
200
209
217
203
173
166
189
209
204
185
177
184
193
201
211
213
201
183
183
196
205
204
198
198
204
205
203
204
204
197
192
193
194
197
201
196
196
198
198
191
186
190
202
214
212
199
184
184
195
207
212
217
217
205
184
180
200
219
213
192
184
192
194
194
196
200
192
179
180
189
196
199
201
205
206
202
199
199
210
205
199
205
211
209
201
194
194
194
190
181
182
192
204
216
214
195
175
177
195
208
208
208
208
207
196
192
205
217
210
192
187
195
197
190
187
194
196
190
185
179
180
192
201
204
204
204
201
194
208
208
204
211
221
218
200
188
190
198
191
184
186
197
204
210
207
188
171
177
197
207
198
196
202
209
200
192
199
208
203
189
187
196
202
198
195
202
212
211
198
181
178
191
202
201
204
209
206
193
206
208
203
207
217
215
199
187
194
203
196
187
195
204
203
194
188
179
175
184
201
204
193
191
203
207
195
186
195
204
198
188
189
202
210
211
211
213
220
220
211
198
195
201
202
199
206
213
208
194
200
199
196
197
202
201
194
194
206
213
204
196
205
213
201
182
173
176
184
195
205
206
197
194
199
198
184
179
191
203
198
189
193
208
214
214
213
212
210
207
207
213
218
214
202
199
208
214
205
194
199
189
188
188
188
186
187
198
214
216
205
198
210
219
208
185
174
178
191
203
212
213
206
200
194
190
181
180
191
199
198
192
195
206
209
206
202
201
196
185
189
210
227
216
195
194
210
212
199
190
202
191
188
187
187
185
186
198
208
208
202
201
206
213
211
198
187
187
193
201
212
216
211
200
191
189
187
186
189
196
198
195
195
200
202
198
194
194
192
181
178
198
217
206
184
188
209
213
199
192
206
204
198
197
199
196
191
190
192
195
200
202
200
198
202
202
196
194
194
196
202
208
206
199
193
194
193
189
189
196
201
195
187
190
200
201
196
195
200
197
190
195
203
193
178
184
204
213
205
199
207
214
211
208
207
207
199
191
185
187
198
205
194
184
186
188
191
198
198
191
190
195
197
197
197
199
195
190
192
202
206
194
181
186
203
211
202
195
205
213
211
205
198
186
178
184
198
208
212
207
202
212
216
206
200
201
207
206
194
192
200
206
193
177
173
175
184
197
201
192
187
188
192
194
197
198
195
194
196
203
204
191
180
186
205
213
204
195
202
217
224
216
198
187
188
194
194
200
212
210
194
203
207
195
184
190
207
217
209
201
204
205
194
178
171
174
186
197
200
196
193
191
192
192
193
193
194
196
197
198
197
192
187
190
199
202
198
195
199
210
221
214
198
189
199
206
199
193
201
200
193
196
192
184
181
190
202
212
210
206
203
201
194
183
179
188
197
198
197
200
202
199
197
196
193
191
194
200
197
190
190
195
199
198
195
191
195
199
203
207
208
203
191
190
204
218
209
193
192
192
197
193
184
181
193
201
200
196
203
208
201
190
186
188
190
202
208
202
198
201
204
202
202
201
198
196
200
204
201
190
187
196
206
208
202
194
200
209
210
207
203
194
184
187
202
216
215
201
195
195
200
196
183
186
206
215
202
191
199
208
195
176
179
195
204
210
209
204
202
202
201
201
206
205
202
203
207
210
205
199
194
195
204
214
216
212
211
210
206
203
202
196
187
190
199
204
208
213
211
210
197
194
190
195
209
217
208
200
205
209
194
172
176
201
214
210
203
203
206
206
200
201
202
201
199
208
216
212
207
206
201
195
197
213
226
225
216
203
192
194
206
202
193
195
198
195
199
215
225
221
190
192
198
199
200
204
212
214
213
209
195
182
186
203
214
209
199
199
204
206
204
203
201
193
194
211
219
210
201
202
202
194
191
205
224
223
210
195
186
193
209
210
200
199
201
196
198
211
226
223
189
194
201
200
190
193
210
219
211
203
203
201
199
199
204
203
198
195
195
199
204
207
201
192
194
209
215
204
194
195
198
191
189
199
209
206
200
197
197
201
213
213
202
197
203
207
207
208
217
217
197
197
200
200
190
191
205
210
200
195
204
211
205
193
193
197
195
189
189
197
206
206
204
201
201
207
207
197
193
194
195
188
187
198
199
190
191
203
210
210
212
211
199
190
201
218
219
209
207
209
208
201
199
199
198
195
197
196
188
186
199
209
204
192
188
191
190
189
192
202
204
203
203
205
207
206
198
193
195
202
199
188
187
199
199
186
186
202
210
207
206
206
200
191
198
219
224
213
205
203
214
203
202
203
204
197
193
190
187
186
195
203
201
197
193
191
186
189
202
212
208
199
200
206
208
204
194
186
196
209
204
188
185
198
202
192
188
194
197
194
196
206
207
197
197
208
216
209
203
202
212
204
204
207
204
193
188
193
195
193
195
201
202
199
197
193
190
195
206
213
204
196
201
207
208
206
193
182
191
207
204
188
183
195
205
203
195
191
187
186
193
206
212
204
195
198
205
201
195
199
202
201
203
204
194
184
186
198
204
202
203
205
206
202
196
197
201
203
201
198
195
198
206
208
207
206
198
185
184
194
199
192
189
192
201
206
202
195
190
189
195
208
214
204
193
197
203
197
189
200
196
194
193
192
186
180
185
198
206
206
205
207
210
204
196
200
214
214
197
183
186
202
211
208
202
203
202
193
185
187
194
199
199
196
195
202
208
203
198
197
202
207
205
198
199
208
213
200
189
201
199
191
186
186
190
189
189
196
202
204
201
202
208
206
197
201
218
221
201
179
182
201
211
203
193
195
200
200
195
195
201
207
206
197
193
200
207
206
203
205
208
202
195
197
212
224
221
203
190
200
205
195
187
193
204
202
195
194
201
201
193
193
204
207
198
196
209
220
209
190
188
200
206
197
186
186
193
201
207
212
214
211
207
198
197
203
205
203
200
206
209
201
191
200
220
227
217
197
188
197
211
204
201
206
212
207
199
197
199
197
189
188
198
205
198
189
194
210
214
206
196
196
198
195
186
186
189
197
211
221
221
212
203
198
201
206
206
199
192
196
206
205
199
204
217
219
204
187
185
196
210
212
214
215
207
199
196
198
197
191
191
199
199
198
196
193
190
200
212
213
204
196
194
195
194
193
195
200
206
210
212
210
207
204
202
207
208
201
189
188
202
210
205
202
206
205
194
182
184
196
205
212
220
212
192
183
191
194
187
184
202
213
205
194
199
204
197
195
203
209
205
197
193
195
201
202
205
205
199
192
200
213
216
208
200
201
207
202
193
190
200
209
203
195
196
201
196
185
186
198
197
205
217
208
186
182
195
195
180
183
210
223
203
190
205
219
209
195
194
201
204
198
193
197
202
206
210
210
198
188
198
217
220
206
194
195
200
202
202
204
205
203
197
190
196
205
199
187
188
197
195
201
192
191
206
213
202
192
193
193
188
186
195
202
204
206
205
191
183
187
193
192
187
180
176
186
202
212
211
211
212
206
197
197
205
207
202
196
191
188
184
178
180
192
201
201
195
188
185
190
193
200
192
193
208
210
194
189
195
195
186
184
193
204
214
225
223
200
186
189
191
188
189
188
181
185
199
209
211
214
219
211
198
201
216
218
204
190
186
185
185
193
199
193
188
197
209
205
191
190
192
202
199
200
211
208
190
188
198
200
189
183
187
200
216
234
231
205
193
199
200
196
194
193
186
186
196
209
213
217
219
210
199
213
232
227
204
191
194
194
193
205
214
200
184
197
219
216
195
186
193
202
204
206
211
209
195
193
203
209
202
188
182
192
211
228
222
198
194
208
213
203
198
195
189
186
194
210
214
214
213
205
201
220
239
228
201
190
200
202
200
206
212
204
193
203
216
211
194
185
191
197
203
207
210
209
205
203
207
215
210
193
184
190
208
217
205
186
187
208
219
209
198
197
193
184
190
206
213
205
202
200
201
213
226
223
203
190
193
199
199
198
197
198
202
207
205
198
192
192
192
192
199
202
202
202
202
202
205
214
209
193
190
199
210
212
200
184
183
199
214
209
199
199
199
190
186
200
204
195
190
195
198
199
202
213
211
193
181
186
195
191
185
191
204
204
191
185
194
202
193
190
196
196
189
186
190
193
199
203
199
191
195
205
211
212
204
192
187
194
206
205
195
196
202
197
189
192
192
183
183
193
198
191
189
206
215
199
180
179
191
192
189
189
195
194
188
190
201
208
195
193
197
191
181
179
184
187
188
187
187
189
199
207
210
210
208
202
195
198
205
200
189
186
193
199
193
188
185
181
183
191
197
196
195
204
207
200
189
186
187
199
200
192
183
184
194
203
205
203
193
195
193
185
184
185
191
190
182
173
175
189
201
205
202
203
206
207
203
203
205
199
189
179
183
194
196
190
190
192
192
192
196
200
201
199
197
197
197
191
188
199
209
197
179
182
205
218
207
197
191
193
186
184
191
203
205
196
181
170
174
193
205
200
190
192
203
208
202
197
201
205
199
188
186
190
192
192
201
208
200
188
188
191
193
192
191
193
195
190
187
196
205
196
182
188
209
218
207
201
192
197
188
186
199
212
210
197
186
181
185
199
207
196
181
187
209
213
197
187
200
214
213
207
204
197
189
195
210
215
199
183
182
182
183
186
192
193
190
187
186
194
196
195
195
198
201
203
205
211
195
205
202
195
202
211
206
197
195
198
198
201
205
191
174
188
218
218
192
180
198
215
212
213
218
208
190
193
206
209
194
185
188
188
183
189
199
200
186
181
188
190
191
195
199
197
187
185
198
213
198
214
213
203
200
204
204
205
208
209
202
199
204
192
175
189
218
217
191
185
202
208
194
195
212
215
198
192
196
198
195
197
206
208
201
200
204
204
193
185
190
191
192
195
196
188
177
178
191
202
198
211
212
202
193
193
199
210
214
205
193
194
208
202
184
187
205
207
195
196
207
200
177
173
197
215
210
196
188
192
203
212
217
217
215
212
204
203
203
203
200
195
194
194
190
184
182
185
188
187
196
196
197
197
191
186
191
210
213
194
180
190
209
209
189
180
186
196
199
206
208
199
183
175
188
208
214
201
189
194
213
218
210
207
211
209
198
195
207
218
212
199
195
195
195
195
199
200
189
179
193
184
188
202
200
185
184
204
211
191
177
189
205
202
184
176
179
187
197
205
204
202
201
196
192
197
205
200
194
200
211
210
196
192
196
196
183
180
198
219
219
202
195
200
206
209
213
211
195
182
192
182
190
211
215
196
188
202
208
195
185
192
193
182
173
180
190
190
191
199
200
201
210
209
197
187
188
191
196
197
197
196
195
188
185
182
174
172
187
211
217
202
191
201
210
213
214
214
203
189
196
192
197
213
216
203
195
203
207
202
197
193
186
171
173
193
205
194
186
195
199
195
196
202
197
183
175
182
191
189
181
188
200
196
179
174
176
178
183
201
212
203
190
195
204
205
206
211
208
196
200
200
201
204
205
203
201
201
202
205
206
200
186
175
185
207
211
191
181
195
203
191
178
183
194
191
180
181
188
186
179
191
207
199
178
177
192
196
190
196
208
208
195
193
197
197
200
205
206
205
199
199
198
196
195
194
195
190
191
203
213
206
196
190
201
210
201
184
180
195
206
193
176
179
198
206
196
189
191
192
189
198
208
197
179
186
207
212
197
192
209
219
206
195
198
200
197
195
200
209
190
188
196
203
197
190
188
186
188
203
215
208
200
200
207
202
187
177
180
192
203
202
192
192
207
216
209
200
200
198
195
196
199
193
183
192
212
213
192
185
207
221
208
197
204
209
195
181
192
210
185
178
199
219
211
194
189
190
194
206
211
204
198
198
200
194
182
176
177
186
197
206
207
207
209
214
212
206
203
200
194
191
194
195
194
195
200
200
185
183
201
206
195
194
207
212
195
180
190
203
187
179
203
230
224
202
192
192
198
206
206
198
190
190
193
194
189
181
177
179
189
203
209
208
205
204
205
201
197
195
193
190
193
203
204
195
188
188
189
191
197
188
179
190
205
205
193
191
197
196
193
187
208
230
226
206
190
187
191
201
203
196
186
187
190
197
197
189
179
177
182
193
199
197
196
201
201
193
185
189
196
198
198
206
208
196
184
189
200
207
197
181
179
193
202
200
197
204
206
193
192
194
210
227
221
202
187
179
182
195
202
197
192
191
192
195
195
193
187
184
184
186
188
190
194
204
205
193
183
189
203
205
201
208
213
203
192
193
206
207
198
194
200
206
200
195
198
208
206
189
185
192
212
224
211
195
187
185
185
197
203
201
199
198
196
193
191
194
196
197
194
189
187
187
196
206
207
198
190
195
207
207
204
211
216
210
198
197
197
191
192
209
226
215
196
189
198
203
197
186
183
189
211
217
200
188
193
194
194
201
206
204
203
204
204
200
192
194
204
211
210
203
192
188
193
204
205
202
201
201
202
201
203
215
218
210
200
196
186
172
178
210
234
214
184
180
193
196
190
188
190
190
206
209
195
192
199
201
197
201
209
207
202
203
209
207
197
196
203
214
222
217
200
188
189
195
200
203
205
204
199
197
205
216
216
203
197
196
186
168
171
199
220
205
180
177
191
195
194
193
205
199
200
202
201
200
201
195
194
200
209
204
195
195
205
204
193
195
201
208
218
219
203
189
186
191
194
198
207
207
199
197
208
216
211
199
195
196
195
183
179
189
203
200
186
181
188
197
199
199
214
205
195
198
208
210
204
193
193
203
210
201
188
189
196
189
182
193
203
201
203
209
203
194
189
191
191
196
206
208
197
194
205
211
208
200
197
196
197
196
193
190
195
203
199
188
188
198
204
203
215
205
192
193
205
214
210
199
200
211
214
201
188
191
193
179
173
190
204
198
192
198
198
197
194
192
193
199
204
201
187
183
195
204
206
206
202
194
193
201
204
199
196
203
203
191
185
194
205
200
204
200
187
185
195
210
213
204
205
216
217
202
190
194
196
187
180
193
204
201
194
193
198
199
196
191
193
201
202
190
176
176
186
196
203
206
205
195
192
199
209
209
201
198
197
188
186
194
203
195
197
195
186
180
189
206
207
197
196
210
215
203
192
193
199
199
197
198
203
204
201
199
199
202
196
187
189
200
199
187
177
179
187
195
200
203
202
196
196
202
213
214
203
192
188
190
192
194
198
193
194
191
188
187
195
205
198
184
186
204
208
196
189
191
197
203
207
203
205
206
203
198
201
202
194
183
186
201
202
192
189
194
198
201
200
198
197
196
198
206
214
211
197
187
187
196
201
199
196
198
191
189
192
199
208
207
192
181
190
205
201
186
186
193
195
196
201
205
208
208
200
193
199
200
191
183
188
201
205
203
204
206
209
210
205
197
191
192
194
202
208
202
190
190
200
206
204
199
201
211
193
190
198
212
216
205
192
192
204
211
200
186
190
202
201
192
191
203
215
211
194
187
193
194
189
189
193
201
202
204
206
208
210
211
209
201
193
185
183
190
194
189
185
199
215
212
199
196
207
220
194
194
204
215
209
196
197
206
215
214
204
196
200
210
211
195
187
199
215
210
193
184
186
188
189
192
195
195
194
196
199
201
203
203
207
206
200
189
181
182
185
183
189
210
221
210
193
194
209
217
198
199
206
208
196
189
197
209
211
207
205
207
208
210
212
201
189
193
205
207
198
187
186
187
188
192
193
190
185
185
189
193
196
197
199
205
206
203
193
187
186
188
198
213
216
206
195
200
208
208
201
202
201
197
188
189
197
199
197
195
204
209
206
204
203
197
188
188
197
203
202
193
189
190
191
191
192
190
187
181
181
188
193
194
195
201
211
213
209
198
196
197
205
209
209
205
206
210
211
204
199
198
191
186
188
196
194
184
180
190
201
206
201
197
194
187
182
188
198
200
201
197
195
194
195
196
198
196
191
186
182
184
192
195
195
197
207
213
210
201
200
205
205
205
205
208
212
214
211
202
196
196
189
185
194
201
192
176
175
191
204
203
198
195
190
181
183
195
205
200
195
199
202
200
197
200
203
199
197
194
187
182
186
195
199
200
203
205
201
196
197
204
206
203
204
207
205
204
207
204
192
196
195
189
195
200
193
179
181
194
202
199
195
194
189
185
193
209
210
197
191
200
211
208
200
200
198
193
193
200
197
186
180
189
200
203
203
198
191
187
195
203
203
199
202
205
195
185
193
205
185
199
203
194
191
194
194
188
187
193
195
194
193
194
194
198
210
218
210
193
189
205
220
215
202
197
193
185
184
197
205
196
182
183
193
199
202
200
192
190
198
207
200
191
197
209
197
179
184
207
186
202
206
194
185
189
194
192
190
189
189
190
194
197
201
209
219
218
206
192
193
209
223
216
201
197
194
186
182
194
211
209
191
183
185
191
198
199
194
192
201
209
200
187
198
219
214
189
187
208
193
203
205
196
192
196
196
189
187
188
189
190
199
207
207
209
210
207
199
194
194
207
219
216
202
200
201
197
190
197
212
215
201
185
182
184
192
193
193
193
202
209
202
195
207
229
227
202
191
205
203
207
203
201
206
210
199
185
184
194
196
194
201
210
208
197
190
189
195
196
196
204
215
215
207
202
205
207
206
209
215
215
204
190
186
186
187
187
189
193
202
206
209
213
222
228
221
201
189
198
207
209
205
207
215
215
201
186
185
197
201
198
199
204
202
187
174
176
191
199
198
200
211
215
206
197
198
211
220
221
217
213
205
196
192
193
191
186
188
197
203
206
212
224
226
215
203
191
186
197
203
204
206
208
209
209
202
192
188
194
202
200
193
192
196
187
174
176
191
200
200
200
206
208
199
188
191
209
221
219
212
210
208
202
201
205
200
190
192
202
207
205
210
219
217
203
191
187
189
201
191
194
200
201
194
193
198
197
190
190
200
202
189
185
195
196
188
188
194
200
203
202
200
197
190
183
192
208
212
203
201
209
212
207
206
211
206
195
198
207
208
204
203
206
205
202
197
194
197
207
184
185
197
199
187
185
198
200
191
192
206
207
191
184
198
209
205
201
200
201
204
204
194
186
185
188
200
208
203
191
191
203
213
211
208
209
206
197
201
208
207
203
198
195
199
208
209
202
202
201
196
183
179
188
195
193
184
183
192
202
200
191
190
197
203
205
206
208
208
199
182
167
168
178
190
194
201
208
207
204
211
212
205
201
203
201
196
191
187
187
189
184
182
193
203
203
202
203
199
193
202
187
177
181
193
199
197
196
200
205
201
191
190
202
217
225
220
208
201
195
183
173
175
187
192
192
195
202
201
200
207
210
203
200
203
200
196
193
194
194
193
191
189
186
187
195
207
206
201
201
200
196
190
192
202
209
207
205
205
206
200
189
185
197
216
226
222
208
201
198
191
188
191
198
197
192
190
192
194
196
206
206
200
203
206
199
190
196
209
208
199
199
203
192
182
193
205
203
198
201
193
200
204
209
213
214
212
206
206
206
201
187
181
189
204
209
209
207
203
198
198
201
198
196
195
191
187
185
186
194
203
200
194
201
209
203
190
196
214
214
201
201
210
204
191
193
198
199
197
199
187
198
211
217
214
212
209
205
203
205
200
187
183
188
191
189
193
205
205
196
201
207
198
187
190
194
189
182
183
192
196
192
192
196
206
207
199
197
205
208
201
197
204
208
200
191
192
198
202
199
191
198
211
213
202
195
197
198
199
203
198
191
191
193
186
177
188
208
207
191
198
208
196
184
194
202
192
180
183
193
192
192
192
192
193
207
211
200
193
198
200
196
195
200
196
188
191
204
210
202
198
200
209
204
186
176
179
185
192
197
196
193
198
200
186
176
190
212
208
190
195
204
195
188
202
211
194
176
181
192
194
196
197
188
183
203
217
206
195
196
200
199
190
188
187
188
200
213
213
205
201
205
206
196
181
174
175
177
180
183
187
193
203
204
189
180
192
210
206
194
197
203
194
190
204
213
197
176
178
191
199
201
201
190
186
199
207
206
203
203
203
201
192
181
178
191
211
220
207
198
196
201
193
186
187
189
184
177
175
176
179
189
203
204
189
180
186
199
201
200
203
203
191
184
194
206
198
183
179
189
198
200
199
195
194
196
196
197
207
208
202
199
197
183
179
198
222
221
199
190
194
193
180
177
193
204
195
183
181
183
184
187
199
199
188
180
186
192
196
202
210
209
195
185
190
203
202
192
186
188
190
191
191
194
195
192
188
193
204
206
199
195
193
191
192
207
220
216
201
193
194
196
181
177
195
206
195
184
193
204
201
192
192
190
182
185
195
197
194
200
215
220
207
196
199
205
204
201
198
190
184
181
186
191
190
188
188
195
198
199
196
193
192
197
208
211
206
203
209
207
193
208
200
190
193
199
191
187
202
221
214
194
184
179
176
190
209
210
197
195
210
219
214
210
210
208
198
198
203
199
189
186
192
193
187
185
193
199
193
190
193
194
193
202
212
204
184
187
213
220
191
217
219
202
196
195
192
191
201
214
209
192
178
172
175
191
213
217
203
191
196
205
208
210
213
202
189
189
204
210
205
203
203
200
191
192
199
201
190
186
192
196
199
205
207
193
173
178
208
221
188
211
219
206
195
194
193
192
188
185
185
184
181
178
179
190
206
216
206
187
180
185
195
202
203
196
185
185
199
214
220
216
206
195
192
200
204
201
193
190
193
201
205
204
199
189
181
186
204
212
182
193
200
198
194
190
192
196
185
165
163
176
186
187
184
185
196
211
207
186
174
181
196
202
198
193
190
189
196
209
218
213
194
182
187
202
204
198
197
197
196
199
207
207
201
200
203
204
202
199
179
180
185
194
196
187
189
198
195
172
163
177
188
186
181
180
191
205
203
189
180
193
212
213
200
196
195
196
195
200
202
198
186
178
184
195
196
194
199
202
197
195
203
212
212
212
219
219
206
190
183
182
184
195
199
192
190
202
210
195
184
188
188
180
172
177
192
202
200
193
191
207
226
225
205
193
194
195
195
192
189
189
192
190
187
187
189
193
202
203
196
191
198
211
216
215
220
220
207
191
196
196
194
196
200
196
192
203
215
214
205
198
190
179
173
179
193
199
199
198
199
209
221
218
202
192
191
192
192
191
187
196
212
209
191
182
187
197
203
202
195
190
195
206
210
206
208
211
206
198
209
209
199
194
195
194
189
193
206
216
214
203
193
189
187
186
187
191
195
197
197
199
200
198
194
195
197
196
195
195
199
214
225
215
192
183
191
201
204
200
196
197
200
204
204
199
198
200
202
207
212
206
200
197
195
187
178
178
193
209
210
201
200
207
206
192
182
186
196
196
190
186
186
183
188
202
213
207
199
201
210
224
225
209
188
185
196
203
203
198
198
207
211
208
203
198
192
188
197
210
197
192
201
210
204
187
176
180
193
206
206
198
200
211
211
190
175
182
196
197
187
184
184
185
192
210
223
218
206
204
205
215
216
203
190
190
199
204
200
197
200
211
216
210
207
201
186
178
191
212
182
175
202
223
212
195
190
197
202
207
206
200
201
203
200
184
175
185
199
200
191
189
190
191
193
206
216
215
208
200
197
203
209
208
198
196
199
201
196
194
199
205
207
206
206
198
181
174
191
213
177
173
201
221
209
195
201
208
203
199
205
206
199
192
187
184
183
193
202
203
196
195
197
194
190
195
201
199
196
194
195
202
207
210
206
199
198
198
197
196
196
196
196
198
203
195
181
177
194
209
181
178
199
209
195
187
197
198
186
183
198
209
201
186
182
189
196
203
203
203
197
197
197
190
184
191
193
184
176
187
208
215
207
206
205
203
198
199
200
198
195
193
191
194
200
198
189
188
200
206
183
184
198
199
183
177
186
181
165
167
190
206
199
185
183
194
203
208
206
200
193
193
194
189
188
196
198
181
168
186
218
225
205
194
202
207
202
198
197
197
196
198
198
196
199
202
196
192
199
204
171
183
202
201
181
176
186
180
162
165
187
202
195
184
186
196
205
209
206
199
191
191
192
192
196
207
208
192
177
189
217
218
195
187
201
213
208
198
191
190
196
207
209
197
196
204
198
191
198
203
162
179
205
204
183
180
193
193
177
177
192
200
191
182
187
197
202
206
208
205
197
192
192
195
201
208
211
206
197
197
203
201
189
190
203
212
212
202
190
184
193
209
210
193
187
197
197
189
198
206
165
178
201
202
187
185
200
203
192
190
199
200
189
182
189
196
198
200
208
210
206
196
190
193
195
199
207
215
218
210
199
191
193
202
204
204
209
207
196
185
190
203
203
189
186
196
198
192
198
205
185
184
191
194
191
190
194
200
200
200
200
197
187
183
191
192
190
195
206
211
206
199
192
189
187
191
200
213
225
219
200
195
209
218
205
194
200
210
207
194
193
193
193
195
202
206
201
194
194
200
204
190
178
186
196
194
185
191
205
209
203
192
184
190
196
190
183
190
204
207
199
195
194
190
189
193
201
209
219
217
201
202
221
228
208
190
195
210
210
200
195
188
190
208
221
216
205
196
192
197
212
190
169
177
196
197
185
187
206
217
211
195
189
198
207
197
184
188
200
201
193
192
195
196
198
201
206
206
207
201
192
198
217
224
211
200
201
207
205
202
199
189
191
214
226
212
199
197
197
199
204
186
171
176
195
198
190
188
201
216
216
205
197
205
215
211
195
191
198
201
194
190
196
205
207
206
205
204
199
189
184
191
201
204
205
207
210
206
198
199
203
196
195
208
210
195
190
199
203
203
192
185
182
185
191
194
190
182
187
205
218
213
204
204
212
215
207
195
195
201
200
194
197
206
204
197
196
202
199
190
188
190
191
186
191
205
212
203
194
198
208
207
202
199
192
184
188
202
205
200
188
188
194
196
191
189
185
176
177
194
208
207
202
197
197
207
209
200
195
203
203
197
193
198
195
185
188
201
204
201
201
202
194
181
179
191
201
198
191
197
211
211
202
194
188
189
196
204
203
198
190
191
200
201
193
188
184
179
181
194
200
196
193
190
185
194
203
201
201
202
201
197
195
191
185
180
186
200
206
207
210
213
207
192
178
177
185
188
190
194
204
204
197
196
204
208
204
202
200
201
199
197
200
201
195
191
189
187
191
202
204
195
189
189
189
191
195
201
205
202
195
195
196
195
186
184
188
196
199
201
206
215
217
205
186
174
178
185
184
185
189
189
190
203
218
220
209
199
201
204
206
199
198
199
197
197
198
195
196
204
212
204
193
193
201
201
197
200
208
204
195
194
201
201
193
187
188
188
192
194
201
211
218
213
196
186
186
188
183
180
179
181
188
208
220
214
204
200
204
205
207
199
199
201
202
202
201
195
192
200
213
212
200
198
209
211
202
201
203
204
199
198
201
202
194
185
184
185
192
195
198
208
215
213
203
199
198
195
191
183
181
182
191
205
205
199
200
206
204
198
200
195
196
204
207
207
202
193
188
195
210
210
199
195
203
207
202
200
201
202
203
201
197
194
188
187
188
195
196
195
194
204
213
208
202
205
207
202
197
193
190
190
192
197
194
192
202
213
207
196
190
191
192
200
209
208
199
188
187
198
207
205
199
192
191
192
195
199
198
196
199
202
193
183
183
193
208
212
202
188
187
199
210
203
196
203
209
207
198
195
193
192
190
192
193
196
206
215
211
199
185
189
192
196
203
203
192
184
188
201
209
204
198
191
182
179
190
205
201
188
191
200
196
182
182
200
219
221
204
184
180
192
202
198
192
199
210
207
196
189
188
186
185
192
204
206
202
204
208
204
183
194
200
199
198
195
187
181
185
196
203
203
198
191
181
179
195
211
205
184
184
200
201
189
187
196
208
211
203
191
187
191
195
194
190
195
205
208
195
188
187
185
182
193
211
214
196
186
198
201
183
204
217
209
195
187
186
184
182
182
185
195
197
193
188
194
209
216
205
190
189
200
204
196
187
185
190
198
203
204
203
198
193
191
191
193
200
204
197
191
192
193
187
191
208
212
190
174
183
192
183
212
231
219
196
187
191
192
184
172
174
188
198
198
200
211
221
216
205
201
200
201
200
196
187
183
185
194
203
211
215
206
193
192
192
191
193
199
197
194
201
204
197
191
198
204
192
176
179
187
184
215
235
226
205
194
196
200
191
179
178
189
201
204
206
217
220
209
203
207
206
199
196
195
196
197
200
203
206
210
213
204
194
194
195
191
192
193
193
193
202
210
208
201
198
199
196
186
182
185
185
210
229
225
213
202
200
201
200
198
196
198
203
206
206
207
207
199
198
204
205
197
194
199
210
215
215
213
211
210
205
198
195
196
197
195
193
191
191
193
197
209
219
219
207
197
194
192
188
188
184
202
215
217
215
207
200
201
206
208
207
205
202
200
199
195
191
190
193
196
198
197
196
204
217
219
213
213
217
215
203
194
195
197
201
202
199
192
194
198
201
207
223
230
214
194
192
199
198
197
181
187
197
206
209
206
201
201
204
205
203
200
197
195
192
189
187
189
190
189
195
199
199
202
207
206
199
203
215
219
206
196
199
200
203
210
206
197
202
209
207
208
222
228
211
192
194
208
211
212
175
173
182
197
202
199
198
200
202
200
194
192
191
190
190
189
192
199
194
186
193
203
201
194
192
190
190
194
206
210
207
203
203
203
207
215
210
199
204
213
210
210
217
218
204
192
201
220
225
221
177
170
178
195
199
194
193
199
203
201
193
191
190
189
189
189
198
212
204
189
197
207
201
186
186
192
194
195
197
198
195
198
204
207
210
216
213
204
203
206
207
209
213
208
195
193
209
225
227
217
212
201
195
190
179
179
190
195
196
197
201
199
195
194
194
192
192
200
201
191
177
171
179
192
197
196
201
212
208
196
198
210
214
206
199
195
192
189
189
197
207
205
199
194
191
193
208
220
213
197
227
214
198
183
175
187
204
207
199
200
200
198
196
197
197
190
187
193
198
191
183
183
192
201
198
188
190
199
197
187
190
203
208
198
184
181
189
198
201
202
202
194
182
175
178
192
204
212
209
207
226
218
200
186
183
198
212
210
198
197
195
192
193
194
190
183
183
196
196
188
187
199
210
209
198
187
182
178
176
176
188
196
196
185
173
170
181
198
209
204
194
185
177
173
177
190
195
196
199
210
212
206
196
192
194
206
214
206
194
190
187
186
189
190
184
176
186
205
202
186
187
206
211
201
194
192
183
166
158
169
186
190
185
177
171
169
173
189
207
208
193
180
181
186
187
184
181
182
196
209
199
191
189
190
194
201
209
202
192
187
184
183
189
191
180
171
188
218
212
185
186
204
199
184
188
200
193
167
158
173
183
183
181
177
176
175
176
185
202
209
201
188
191
204
200
180
171
183
199
203
196
188
188
188
182
185
197
199
194
191
188
188
194
195
181
167
186
224
219
188
184
201
193
178
190
209
200
176
173
186
187
186
187
182
177
181
186
191
201
212
212
200
197
207
202
182
177
193
203
198
199
197
197
192
175
174
186
194
197
198
195
193
199
200
184
165
182
218
219
191
188
202
198
189
200
210
198
180
188
203
198
193
197
188
177
183
197
201
206
213
215
206
201
202
200
192
199
209
204
194
201
207
211
201
185
180
186
193
197
200
200
200
203
204
186
164
171
202
209
193
192
202
202
199
204
203
190
179
194
210
210
203
202
193
181
186
198
206
209
209
207
203
198
196
195
203
215
214
197
191
199
206
207
204
201
198
194
196
202
203
202
202
206
205
188
166
165
184
198
197
197
200
197
193
195
194
186
182
190
205
211
207
203
198
194
191
194
201
206
202
196
194
193
190
192
204
217
210
193
191
199
193
190
196
206
205
193
194
208
215
206
200
204
203
189
172
168
178
191
199
205
200
190
183
186
194
196
190
187
194
203
204
202
206
205
195
188
194
202
199
191
186
186
186
191
200
205
203
199
196
197
183
174
183
200
195
179
183
208
227
217
200
197
200
194
184
182
185
193
203
211
206
192
182
187
201
205
196
190
192
200
200
200
209
209
195
186
194
199
199
194
188
185
187
194
196
194
201
214
205
192
180
173
177
187
185
172
173
199
224
223
203
190
192
196
196
195
197
200
206
209
209
204
197
199
206
204
196
194
201
207
205
204
204
204
191
187
194
195
195
197
195
190
189
194
193
188
201
223
215
185
183
181
181
186
188
180
171
179
202
214
203
184
184
198
201
196
201
209
204
198
199
209
213
209
200
190
185
194
213
221
214
201
196
192
192
191
190
185
185
195
202
200
196
194
193
193
204
220
216
185
186
185
186
191
198
192
174
163
173
193
195
182
183
198
199
195
204
212
199
181
183
202
215
208
196
183
178
190
214
227
218
196
181
183
193
197
189
181
180
191
204
209
200
191
195
201
205
208
210
187
186
184
185
193
201
197
182
166
164
177
186
184
187
197
195
194
205
208
191
176
180
197
205
201
195
188
184
188
205
214
210
191
176
178
194
201
194
187
186
189
203
211
205
197
199
208
208
202
202
184
186
187
188
192
193
190
184
181
181
184
186
188
191
193
192
192
203
202
188
182
193
201
198
194
199
203
200
193
191
193
195
195
186
182
193
202
203
201
196
194
200
208
209
204
205
206
203
197
197
180
191
195
194
191
188
185
188
198
205
205
199
196
194
192
186
188
197
197
189
192
206
213
202
192
199
210
209
197
185
179
189
204
203
192
192
202
211
213
204
194
193
201
209
209
204
198
195
194
196
186
199
203
194
188
189
189
192
202
216
219
213
202
196
189
180
181
192
198
194
195
207
216
206
191
193
205
206
197
189
185
194
208
210
200
194
202
211
212
200
190
188
197
206
207
200
192
189
189
197
201
208
205
192
187
188
188
190
199
210
216
213
206
201
191
180
178
192
202
196
187
193
207
202
189
188
196
196
194
197
202
204
203
202
200
198
196
200
202
195
182
183
198
205
200
195
193
192
191
197
213
212
201
191
187
186
185
187
196
200
201
202
202
205
201
189
187
199
207
195
179
181
195
195
186
187
194
193
193
203
213
211
199
195
198
198
189
189
199
197
179
183
205
211
198
192
199
200
194
198
211
209
201
197
193
189
188
194
202
199
193
192
197
204
205
199
199
207
210
197
181
181
191
193
187
190
197
197
197
204
209
208
201
197
198
198
189
188
202
201
185
188
212
217
199
190
198
203
202
202
198
201
204
202
199
196
200
209
210
203
197
197
200
201
202
203
205
208
210
201
191
190
192
192
190
192
200
201
202
204
205
206
207
204
200
198
197
200
207
205
194
197
213
213
197
187
194
201
204
206
189
197
202
197
191
196
206
212
204
195
199
209
208
199
196
203
205
206
206
206
204
202
201
194
190
193
198
197
199
202
207
211
211
203
196
199
208
213
210
203
201
208
209
204
193
190
191
192
196
205
191
195
194
186
177
182
194
196
186
182
198
214
212
198
194
200
203
203
203
205
209
210
208
195
187
194
197
188
183
197
219
223
206
188
186
200
214
216
206
201
207
211
204
194
193
198
198
189
188
201
193
191
186
174
165
167
177
178
169
171
187
202
202
195
193
199
200
198
196
197
205
213
211
196
188
194
196
181
172
193
224
227
198
174
181
203
213
207
198
202
213
214
199
186
196
209
203
186
187
199
184
183
181
175
165
165
175
177
173
175
181
186
188
189
194
197
197
195
191
190
194
205
207
199
194
193
190
181
177
195
218
216
186
169
184
208
211
196
191
205
220
217
195
181
196
214
206
191
197
206
176
177
180
178
169
172
185
191
190
184
183
182
182
184
189
192
192
191
192
192
190
192
198
204
202
191
187
189
194
201
205
199
180
175
191
209
209
195
189
205
222
218
192
176
192
213
212
205
213
213
178
180
183
180
174
176
190
202
203
194
188
188
188
188
188
188
188
191
199
201
191
181
189
202
203
189
186
198
213
212
200
189
182
185
193
203
206
200
194
203
218
215
193
178
188
212
224
220
217
211
191
190
188
183
178
176
184
200
207
197
189
191
197
194
189
187
190
195
207
211
192
176
183
195
195
191
192
201
216
219
204
192
193
201
201
196
199
204
203
203
212
212
196
186
193
216
233
226
206
196
203
202
191
183
178
171
173
191
205
199
190
193
202
199
190
191
197
203
211
210
192
175
181
188
190
197
200
198
203
210
208
201
205
215
209
195
192
202
209
208
208
203
195
194
203
217
229
220
195
190
203
203
192
186
182
174
172
188
202
199
195
199
203
196
191
198
203
203
204
205
191
179
185
191
195
205
206
191
185
194
202
206
211
219
215
198
189
197
207
211
206
194
186
199
207
209
212
210
198
201
195
195
193
192
187
179
178
190
196
196
200
210
208
193
189
204
208
199
195
198
192
182
189
200
206
208
204
190
181
185
198
206
206
205
206
201
194
194
202
209
205
187
182
198
203
194
194
203
207
213
188
187
196
203
195
183
182
188
186
186
202
217
211
190
186
202
207
193
191
199
198
186
189
203
208
203
198
197
193
192
199
206
199
185
186
195
199
195
195
203
202
188
185
199
201
188
190
204
210
212
192
187
199
208
198
185
186
186
181
180
194
207
201
185
183
197
202
190
191
200
200
191
189
196
197
193
195
204
205
199
203
210
198
173
168
184
199
197
195
197
197
193
195
204
203
193
196
206
205
197
200
194
200
202
193
188
193
190
183
184
191
191
183
177
183
197
199
192
194
202
203
197
192
189
186
189
199
209
204
197
203
211
203
180
165
176
195
202
197
194
195
199
205
214
211
204
203
207
203
191
206
201
196
188
185
194
203
195
185
191
199
190
175
174
188
201
199
196
198
201
203
202
200
191
185
193
208
205
193
186
198
212
212
195
178
177
192
205
204
194
193
200
210
217
212
206
206
209
205
195
203
201
191
181
184
201
209
197
182
193
211
207
185
177
193
204
203
198
198
201
203
209
209
200
192
198
205
202
191
189
200
212
215
208
195
186
190
201
201
195
195
203
209
210
201
198
203
210
209
200
198
195
192
191
197
208
209
194
180
190
214
220
200
184
191
204
205
199
199
199
205
210
209
203
197
197
198
201
204
207
211
214
216
215
207
195
188
190
196
198
201
204
206
196
184
183
197
209
207
199
195
191
196
206
213
213
206
195
188
193
209
218
205
185
184
197
206
204
198
197
204
205
200
195
195
195
198
209
216
217
216
214
214
212
208
199
187
180
189
203
208
208
200
187
176
177
193
202
200
198
195
189
195
214
220
209
200
198
198
197
203
207
199
184
180
191
203
208
199
193
199
202
191
186
192
201
209
217
217
209
205
209
213
207
199
197
194
186
186
199
208
206
193
183
183
189
197
200
203
204
199
190
195
210
210
197
192
198
202
203
202
199
193
186
183
188
198
207
200
191
194
199
191
188
194
204
213
218
210
193
189
201
209
201
191
193
203
200
191
190
196
196
189
189
202
209
207
203
207
209
199
193
195
204
198
185
182
190
197
197
196
196
193
189
189
192
196
199
196
189
191
193
193
193
196
199
201
209
207
192
184
193
205
200
188
191
206
211
198
187
190
191
191
196
212
219
215
209
208
204
192
194
201
204
193
179
177
187
190
185
186
194
196
196
196
202
200
193
191
193
195
192
191
192
192
186
187
201
212
205
194
193
199
201
195
193
204
211
204
196
197
197
195
199
209
213
211
208
202
189
184
196
208
207
194
182
183
194
195
180
178
192
202
201
200
209
209
195
190
198
201
190
182
183
184
183
185
202
217
216
204
193
195
202
203
197
200
207
210
211
213
209
199
197
197
195
197
201
195
179
181
199
216
214
199
186
190
204
207
192
182
194
207
204
199
209
217
205
196
202
205
192
178
177
187
197
201
207
215
213
201
192
195
204
209
207
206
208
212
216
219
211
200
197
190
184
186
194
192
181
184
202
217
216
202
188
190
210
218
206
194
200
209
204
194
203
216
215
203
202
203
195
180
182
198
213
213
210
208
204
194
187
194
204
212
214
214
211
213
214
213
206
200
199
194
186
187
195
194
189
190
202
212
212
200
187
187
206
218
211
198
200
208
201
189
192
208
214
205
198
198
196
185
191
211
221
212
204
206
204
189
182
196
205
212
217
215
210
209
208
205
203
203
204
198
194
196
201
200
198
191
193
200
203
199
187
184
198
209
202
191
194
203
199
188
186
199
210
202
192
195
198
193
197
210
213
199
193
203
208
194
183
192
203
209
212
208
201
201
202
204
207
210
209
200
198
204
209
206
201
189
187
188
195
200
192
184
191
200
192
183
185
199
200
187
184
199
209
199
184
191
203
204
201
205
202
190
185
197
207
202
192
193
197
203
208
203
193
192
195
203
212
219
213
199
194
204
212
210
204
186
184
186
195
201
195
186
190
198
196
184
184
197
199
188
182
198
212
201
185
190
208
211
202
200
197
190
184
188
199
200
196
195
195
198
204
204
197
188
188
196
210
218
213
197
191
199
210
212
207
218
212
207
202
192
193
203
202
193
188
197
206
204
196
193
191
189
186
183
183
184
186
189
192
192
190
195
202
201
191
191
198
207
208
198
185
181
191
205
216
219
219
216
206
197
194
199
206
203
197
227
226
215
202
187
183
189
191
191
194
198
200
201
199
190
181
178
180
186
189
192
196
201
202
193
185
186
195
196
186
182
194
206
203
189
182
190
200
203
205
207
207
204
197
197
199
199
195
194
197
222
221
211
197
186
181
181
184
188
194
195
194
197
200
191
179
175
179
185
190
198
210
217
210
194
183
181
183
182
179
181
192
200
195
184
184
195
202
196
191
193
194
188
188
198
200
193
182
185
199
206
199
191
190
190
188
187
187
188
188
187
190
197
200
194
189
187
186
186
186
199
216
219
205
192
189
186
178
171
174
184
193
196
189
186
185
191
191
191
192
192
185
178
186
199
197
181
173
184
202
193
175
167
176
186
194
200
202
193
186
184
190
198
201
200
196
196
197
191
184
195
209
206
194
191
200
198
182
171
176
188
192
192
189
187
186
185
187
194
206
205
190
181
192
202
191
176
176
190
202
188
168
161
168
175
191
207
211
202
194
191
193
195
204
204
195
193
202
198
186
188
197
198
190
195
208
207
189
182
188
191
192
194
193
186
184
185
191
205
218
218
203
192
200
202
193
187
194
198
195
191
180
175
170
168
183
206
216
211
204
199
194
195
204
204
189
183
197
201
189
185
193
200
197
200
205
203
195
198
205
196
190
197
198
189
183
189
202
211
214
215
212
207
205
205
202
209
217
206
190
195
198
196
184
173
184
206
216
215
208
204
200
198
201
199
183
177
189
198
191
185
193
203
203
198
194
189
190
205
215
206
195
197
203
195
187
195
206
206
197
197
207
212
209
202
207
220
224
209
192
198
207
208
197
188
192
205
216
215
207
203
202
204
201
192
179
180
190
195
189
187
193
200
198
191
184
179
184
199
214
215
204
200
207
206
195
194
202
199
181
180
196
208
205
194
197
207
212
206
199
201
200
201
203
199
193
195
205
213
208
200
201
205
201
185
181
189
198
194
188
190
197
196
188
182
184
184
183
189
207
221
215
205
214
216
201
191
196
195
182
179
189
200
197
186
184
188
198
207
203
193
183
185
198
201
187
177
187
205
211
204
202
205
202
190
188
196
202
196
191
195
201
196
184
181
188
190
183
185
203
223
218
207
216
221
204
187
193
198
195
193
192
192
190
181
179
185
200
212
204
179
166
171
191
196
183
171
174
193
211
212
206
203
204
204
196
194
195
197
197
199
203
201
193
188
193
193
184
183
203
221
216
203
209
217
203
187
187
196
200
204
202
193
184
183
187
198
208
213
201
172
157
162
183
194
193
182
173
180
201
214
209
200
207
215
203
184
184
199
205
197
196
203
203
197
193
187
178
182
205
221
211
193
196
207
204
187
180
183
194
203
205
199
189
186
195
209
215
206
195
182
167
167
181
196
203
195
178
176
191
207
207
198
207
218
206
183
183
201
208
196
189
198
206
200
194
185
176
180
202
217
207
189
187
199
202
189
178
178
188
197
203
202
194
189
195
209
210
196
191
201
187
179
183
193
201
196
184
181
193
202
201
199
207
213
204
190
189
201
204
199
193
192
196
199
198
191
182
184
197
210
206
197
193
195
198
194
187
189
192
195
198
200
199
191
191
200
201
194
194
209
207
194
187
190
191
184
180
189
203
205
200
199
208
209
204
196
194
193
196
202
202
191
184
190
199
201
197
192
193
199
209
214
206
194
194
201
205
205
202
200
200
199
198
194
192
193
197
197
200
201
212
209
193
185
183
178
179
193
208
212
205
205
207
206
203
197
191
185
188
198
204
193
182
185
196
206
208
202
194
195
211
220
209
193
193
210
220
213
205
203
204
200
196
198
199
196
195
200
202
189
209
211
192
182
185
189
190
193
202
211
214
211
205
198
193
190
187
185
185
189
191
191
188
184
189
199
208
205
195
195
204
209
199
189
197
213
218
204
193
198
206
200
193
199
209
206
195
194
198
190
205
205
188
182
190
201
203
193
189
200
214
215
201
189
186
188
190
191
189
179
179
189
194
189
184
190
197
198
196
196
195
187
185
190
202
209
204
194
186
191
198
198
190
196
211
213
199
190
190
200
209
201
186
181
191
204
209
196
182
190
209
213
199
187
188
197
201
201
194
179
177
190
199
192
182
182
189
194
195
195
189
182
184
198
206
200
191
192
192
188
189
193
193
193
206
216
208
192
187
208
213
202
185
185
192
202
209
202
186
188
204
209
200
194
200
207
207
204
197
189
188
198
202
194
183
182
188
194
194
193
192
193
196
207
208
195
187
201
207
194
185
193
196
195
199
211
212
200
191
204
216
202
186
189
197
199
202
201
193
197
208
209
204
204
205
205
202
200
199
198
197
205
208
201
192
190
197
196
191
192
200
207
206
204
206
199
197
208
214
204
195
197
198
193
194
203
209
201
193
201
212
201
186
189
197
192
193
195
198
206
215
215
209
206
203
196
194
195
201
201
203
212
214
207
202
204
204
198
190
193
204
205
196
190
198
206
206
206
206
207
207
204
199
195
198
203
202
192
190
201
205
194
183
186
188
180
180
188
200
210
215
214
211
205
197
188
188
194
199
202
208
214
213
206
206
212
209
196
187
196
204
195
178
174
191
207
207
198
198
209
214
205
195
195
203
207
196
183
182
203
197
185
181
184
182
170
172
187
200
203
200
202
205
203
193
186
186
189
194
201
210
212
206
199
198
204
204
195
190
197
201
189
176
176
189
197
195
192
200
213
214
200
192
196
206
205
194
182
183
202
189
178
182
187
184
173
176
193
201
195
186
188
198
201
198
187
183
182
189
200
207
203
198
194
188
185
194
200
199
197
197
195
192
193
193
188
183
190
208
218
210
193
190
198
204
200
195
196
195
202
186
177
182
192
191
184
186
196
200
194
186
186
195
199
199
188
180
181
192
200
198
192
199
200
183
170
185
203
205
198
198
205
210
207
199
186
179
190
209
220
208
192
192
200
202
202
209
216
209
204
192
183
185
194
195
190
190
195
197
197
198
200
200
199
198
192
184
188
200
201
189
186
200
204
187
169
181
206
210
199
197
205
210
209
200
189
184
191
205
214
208
200
198
200
202
216
228
222
205
208
207
198
196
194
192
186
186
190
194
196
206
214
208
195
195
198
199
203
209
201
184
183
197
204
192
179
183
197
207
201
195
193
201
205
196
191
191
196
200
207
209
208
200
192
200
226
235
211
188
206
217
216
202
190
182
179
183
189
190
193
203
216
207
189
194
210
211
208
207
195
182
182
190
194
196
189
181
183
194
199
192
187
196
202
195
189
195
203
204
206
208
207
195
183
194
222
228
200
183
201
219
223
207
187
177
182
191
193
186
187
200
209
197
182
191
211
213
204
200
191
184
182
185
190
196
191
179
173
182
191
192
192
199
204
196
188
194
204
209
208
203
193
184
180
189
208
214
203
198
197
210
218
208
186
179
192
203
195
180
183
201
206
190
176
188
202
201
197
194
188
182
183
192
197
197
190
182
178
183
191
197
203
205
203
195
188
190
200
207
204
191
180
181
185
191
200
208
213
216
200
199
208
209
193
184
196
208
194
173
179
201
203
186
178
185
189
189
191
197
190
180
185
201
208
199
188
191
196
195
195
202
209
207
200
197
192
189
195
201
196
183
180
192
202
202
203
207
214
216
210
195
198
207
200
188
196
205
193
173
176
190
191
183
185
191
184
181
191
205
197
182
188
203
206
197
192
199
204
200
198
204
209
204
199
198
197
193
198
199
190
182
190
208
216
208
204
206
205
203
213
197
193
198
195
192
197
201
192
180
179
179
175
179
195
202
188
182
197
210
202
188
191
199
197
196
200
202
194
188
192
202
205
200
198
203
204
205
207
205
195
190
204
221
220
207
201
201
200
196
205
199
192
183
181
189
199
198
190
187
188
181
172
179
199
204
193
187
199
208
203
196
196
196
191
199
210
202
180
172
188
203
201
195
197
202
207
215
219
212
199
200
212
219
212
200
198
201
200
197
191
197
191
175
173
186
197
196
190
191
198
197
189
187
192
194
193
193
196
202
203
202
201
195
193
205
215
204
182
177
194
205
198
192
194
199
203
212
216
209
204
209
216
209
198
194
198
202
203
201
184
194
194
184
181
187
194
195
191
190
202
212
208
194
182
184
192
194
194
196
198
199
194
195
200
207
209
207
200
200
206
206
196
194
194
195
196
198
203
203
204
214
216
201
187
187
195
197
197
200
190
192
195
197
196
194
193
197
198
195
200
211
211
194
178
182
196
200
194
192
194
193
187
192
205
206
202
205
216
220
218
206
196
198
201
199
190
187
193
201
210
219
218
199
187
186
186
182
186
200
202
195
195
204
206
198
195
201
202
199
195
198
197
188
182
193
207
211
201
193
193
189
183
193
208
206
196
199
213
221
218
208
202
204
206
203
194
192
194
203
213
219
216
202
196
193
182
175
186
206
213
199
193
200
200
195
197
202
204
201
198
193
187
185
194
208
216
212
205
198
196
191
189
202
211
203
190
191
202
209
210
208
209
210
208
202
202
202
203
202
208
212
211
204
204
206
197
187
196
213
211
196
190
193
193
189
192
198
201
202
201
195
187
188
202
213
211
200
200
202
199
191
194
207
211
200
187
188
196
199
200
203
211
216
209
198
200
208
208
201
202
205
204
202
204
214
217
214
212
211
198
188
184
187
189
189
190
197
200
201
202
202
196
194
202
208
198
182
187
202
201
190
191
205
208
198
189
191
200
201
197
197
203
213
206
193
192
203
207
203
203
202
200
199
202
211
226
231
216
200
186
182
179
186
193
192
190
197
203
203
203
206
205
200
197
198
190
175
178
197
200
188
185
193
199
198
195
198
203
202
196
191
196
203
202
193
191
200
209
212
211
202
197
198
196
200
218
228
214
192
183
183
184
191
197
194
191
197
204
204
203
208
212
203
192
191
190
182
183
196
202
191
184
189
198
201
200
200
200
199
196
194
195
195
196
196
201
208
213
215
213
200
192
194
198
199
206
215
211
196
190
190
192
196
199
193
187
194
202
202
202
208
213
202
190
191
195
195
193
200
202
194
189
192
199
201
197
195
194
194
194
199
203
197
192
200
215
221
217
212
202
192
184
189
201
208
207
206
204
201
201
199
199
199
196
188
185
189
196
196
198
205
207
199
192
194
200
202
201
203
201
196
194
200
206
201
191
190
196
194
190
195
206
206
198
202
216
221
210
196
192
190
184
184
200
217
216
202
196
199
207
201
197
196
195
190
185
186
189
190
193
198
198
197
195
200
202
200
200
201
201
198
198
208
211
200
188
189
199
199
189
189
201
208
202
200
205
204
194
185
190
198
193
186
198
217
217
197
183
191
202
199
195
193
194
194
189
188
189
190
191
192
195
197
199
202
203
197
195
197
198
199
206
215
214
202
190
192
201
203
196
189
190
197
199
197
193
189
180
182
197
211
207
196
197
209
208
188
175
185
193
193
193
193
195
198
194
192
195
196
193
190
195
198
198
201
203
198
192
192
196
202
210
215
212
202
192
191
193
200
202
198
188
187
191
192
192
187
181
184
201
213
212
206
203
203
199
185
179
191
206
200
202
212
212
206
204
205
199
191
196
206
204
194
195
206
205
193
185
189
191
188
187
191
195
196
186
177
181
192
192
183
185
198
196
183
178
197
216
220
214
208
208
210
211
202
190
186
185
188
198
202
206
213
210
193
178
184
199
203
199
197
198
202
205
203
197
189
191
197
195
187
187
190
192
190
183
182
190
190
179
175
192
209
206
193
193
200
204
204
205
210
216
219
220
210
194
182
181
185
190
197
202
208
203
181
160
171
198
207
195
188
196
211
218
212
195
184
191
203
201
190
192
193
189
184
184
191
198
189
176
180
203
220
218
213
210
205
191
188
195
207
213
218
219
212
197
186
186
193
183
186
192
201
201
182
167
176
197
203
191
187
197
214
222
219
202
185
187
200
200
195
199
199
190
184
186
194
197
191
186
197
212
221
222
222
217
202
187
187
195
201
204
207
212
209
197
191
195
204
181
175
178
194
200
197
190
194
199
197
192
190
197
206
215
216
204
188
186
195
193
191
200
205
198
192
192
192
191
193
200
211
213
213
214
218
213
200
194
198
203
199
193
194
202
203
200
199
203
207
182
172
172
186
199
208
212
211
206
202
197
194
194
196
201
202
192
184
187
191
183
183
197
209
207
201
197
194
189
191
203
211
209
207
206
206
205
203
202
204
206
200
190
188
193
202
207
210
208
201
189
181
179
180
189
206
217
217
212
207
202
193
188
189
194
193
183
181
188
189
181
181
193
205
204
200
198
195
193
193
197
201
201
202
202
197
199
205
204
202
202
202
199
190
190
203
218
224
212
194
193
196
188
179
181
198
215
217
209
202
198
193
184
184
193
195
184
181
187
190
185
185
194
197
192
192
196
197
193
193
194
195
193
202
204
196
195
202
198
189
193
205
208
198
192
200
217
223
214
195
196
204
199
185
183
196
211
213
202
190
189
191
188
185
189
201
203
197
191
191
192
195
198
191
183
188
196
196
188
189
200
199
193
200
207
197
194
199
193
181
187
206
217
210
196
192
199
209
210
201
191
202
205
197
192
195
205
205
193
182
182
191
193
187
185
203
219
214
197
192
196
206
202
188
180
187
195
193
181
188
207
210
197
197
204
198
193
194
193
187
190
205
218
214
198
186
185
194
205
204
181
193
203
206
200
198
196
195
188
186
187
190
196
193
189
202
219
218
199
189
196
208
205
188
179
184
193
191
181
187
208
212
197
194
200
198
193
195
197
196
198
208
212
210
198
191
192
198
204
203
170
179
195
205
203
199
195
190
191
195
194
191
196
204
204
203
203
199
193
188
191
199
203
191
177
179
187
189
185
191
204
206
193
189
195
197
196
196
199
201
204
209
209
202
200
202
207
208
204
199
168
170
184
196
199
202
203
198
198
204
200
191
197
214
220
206
186
178
184
185
186
187
194
192
180
176
184
188
189
194
200
197
188
184
191
197
197
196
197
200
204
206
204
199
199
205
210
209
202
200
180
175
178
189
196
203
208
207
207
206
201
195
201
218
223
207
182
173
183
191
188
183
193
198
193
183
182
186
191
197
200
195
187
186
193
196
195
196
198
198
197
197
198
198
196
194
197
200
200
201
204
192
183
185
192
200
205
209
211
208
198
196
205
215
213
203
191
185
189
199
198
194
197
204
200
189
181
182
194
202
204
200
198
198
196
194
196
200
204
201
192
187
190
196
192
181
182
195
204
204
219
213
193
186
189
191
195
200
208
206
196
194
204
209
203
203
202
195
191
199
208
209
205
205
205
191
181
186
200
209
211
210
209
207
200
192
197
208
207
199
193
190
190
194
189
180
186
204
213
207
214
219
204
185
182
185
187
193
201
201
192
191
202
204
200
200
202
195
186
194
204
208
204
203
202
190
182
193
206
211
213
214
212
205
194
191
202
213
204
190
194
203
202
195
191
195
205
214
218
206
197
212
203
182
179
188
195
198
197
191
188
193
202
200
193
193
195
189
184
188
191
192
193
200
200
189
187
199
208
206
205
205
202
193
186
190
208
215
197
184
198
218
215
196
195
213
222
215
210
200
184
200
200
185
181
192
204
207
197
182
182
195
205
198
188
187
189
189
189
188
183
176
183
198
203
195
193
201
205
198
194
193
191
187
186
193
210
215
202
189
201
219
213
193
196
220
225
207
195
192
186
196
198
188
187
194
205
210
196
178
180
200
210
201
187
187
191
193
194
193
182
175
183
199
204
199
197
203
203
194
184
185
190
197
198
200
208
212
209
206
203
203
195
186
196
215
215
197
188
190
191
196
198
194
193
192
196
200
193
181
185
204
213
205
195
193
194
195
197
196
191
186
191
200
202
195
194
199
200
192
182
187
203
214
213
207
203
205
214
216
205
189
177
182
195
203
198
189
188
194
196
196
194
192
193
194
190
190
189
188
193
206
210
209
201
193
190
190
197
199
195
192
199
205
202
194
194
196
195
187
184
195
211
218
216
207
198
196
205
211
203
185
177
186
197
195
186
183
189
197
196
195
188
185
191
193
188
184
189
197
203
206
209
210
203
188
181
189
200
200
194
194
205
212
205
198
198
199
192
180
180
192
203
203
201
201
198
192
190
192
195
192
190
195
200
197
189
188
191
194
193
191
181
178
190
195
185
184
194
206
207
203
207
212
201
183
178
191
205
201
193
196
208
213
206
200
207
208
194
177
175
184
187
187
190
196
198
191
183
183
191
196
198
199
199
199
200
199
193
191
192
187
181
181
193
194
183
183
197
206
203
199
204
210
201
186
183
195
203
200
195
200
207
207
199
196
202
212
204
183
171
173
182
188
193
195
195
192
191
190
191
191
195
200
197
196
200
203
199
195
192
188
184
188
199
199
187
183
191
197
198
199
202
204
203
198
194
192
192
195
200
201
197
197
193
186
188
204
212
195
175
176
196
211
209
198
189
191
202
205
195
184
188
201
200
189
190
200
205
205
195
191
188
194
204
204
194
185
182
187
200
206
201
195
199
207
200
186
180
191
204
199
188
190
195
184
174
191
212
205
185
188
215
232
221
199
185
189
209
215
197
179
188
209
208
187
179
194
210
214
197
196
197
202
208
208
197
185
177
183
205
216
205
188
191
208
206
185
178
192
206
197
184
192
203
188
171
183
205
206
194
196
218
230
220
199
184
188
207
213
197
183
197
219
216
190
180
193
207
207
197
200
207
213
212
204
193
183
178
188
208
217
204
185
185
202
208
192
181
193
204
197
189
197
205
192
178
185
200
203
197
193
202
211
206
195
186
188
204
209
199
193
207
221
213
191
187
196
198
194
194
203
217
217
206
193
186
182
185
197
204
204
197
186
184
198
207
200
187
187
197
197
195
195
197
189
183
190
197
197
192
189
190
193
196
194
190
194
204
206
201
202
208
207
199
191
194
196
195
191
193
203
217
214
195
184
184
189
193
199
197
191
191
191
190
194
201
201
189
180
186
195
193
192
191
187
184
192
197
196
190
188
190
191
191
194
200
205
203
200
202
206
200
189
188
196
198
198
200
201
201
202
208
202
185
181
191
201
201
195
186
185
190
197
197
190
190
195
190
179
180
187
191
193
195
188
182
188
200
202
194
195
205
204
195
196
208
211
198
188
195
202
193
179
191
210
209
203
209
212
211
198
195
191
184
183
195
208
203
187
178
183
192
201
203
191
180
185
191
188
184
184
189
199
206
197
182
184
202
209
200
200
214
219
207
202
209
209
193
181
187
194
190
188
206
225
222
208
208
213
215
194
184
185
187
188
193
204
199
182
175
182
187
198
207
198
181
181
193
197
190
186
191
205
209
200
182
179
197
209
201
200
212
227
224
210
204
201
197
189
187
187
191
204
220
228
218
204
199
207
208
189
179
181
186
188
189
194
192
182
179
179
179
190
208
205
189
185
196
204
197
189
194
205
205
198
185
177
185
195
196
194
204
224
231
216
198
198
207
208
197
188
194
211
224
220
205
193
191
203
196
189
183
180
178
180
182
186
186
186
184
181
179
188
201
204
194
192
199
203
198
193
198
203
201
197
190
179
177
183
191
194
200
211
219
211
199
201
215
220
206
193
196
208
218
214
200
187
188
204
186
191
190
182
173
172
178
186
191
192
187
185
188
194
194
194
192
194
196
196
195
194
193
198
205
205
199
187
180
181
189
194
193
196
202
203
202
206
211
210
200
198
198
201
209
216
208
193
190
202
187
194
196
189
178
174
177
189
199
197
187
186
197
201
192
187
190
191
189
189
191
190
186
195
211
213
203
194
191
193
194
192
185
186
194
199
204
207
203
192
189
198
204
202
207
217
212
194
187
198
195
197
196
193
188
184
183
193
203
200
185
182
194
200
193
192
196
192
183
184
190
186
180
190
210
212
200
193
198
205
205
192
180
186
199
203
206
207
201
188
185
200
213
211
210
211
200
184
185
198
204
203
194
191
193
194
193
194
201
199
188
180
186
192
194
205
210
201
188
188
191
187
181
187
205
205
192
186
194
210
215
199
185
193
207
207
204
206
206
197
194
207
218
216
211
202
185
175
187
205
210
205
193
186
190
198
201
198
195
196
195
190
186
185
194
213
222
209
199
198
197
193
190
194
195
195
185
180
187
207
219
210
198
206
214
204
196
204
212
210
204
207
212
210
205
198
185
180
195
211
208
204
194
185
186
198
206
203
198
198
205
207
197
186
191
210
218
206
199
203
201
198
200
199
194
191
189
185
187
200
212
212
206
216
217
198
183
192
209
211
203
201
200
198
198
201
201
200
201
208
200
199
192
189
189
198
203
205
205
206
213
217
208
193
189
199
201
193
191
202
203
198
202
204
202
201
199
194
191
195
202
202
203
214
215
194
174
180
198
205
198
191
193
195
196
204
213
212
202
199
191
191
191
192
198
199
197
201
207
210
215
216
211
199
189
186
184
179
185
199
201
195
197
206
210
210
208
200
192
191
194
194
194
202
205
193
178
178
191
196
191
185
191
201
204
205
211
210
201
196
187
186
188
197
205
202
191
195
199
205
211
212
210
200
190
185
178
177
189
202
202
193
195
207
212
209
201
193
189
188
193
197
193
188
189
191
192
192
192
191
184
183
193
208
214
209
205
204
204
204
187
184
190
201
208
205
194
188
187
190
205
213
206
198
197
196
187
185
198
210
205
195
197
207
204
193
184
184
185
188
197
210
205
189
178
189
209
215
201
185
178
183
193
206
217
217
207
204
207
208
189
187
193
198
202
205
204
194
179
182
203
214
204
197
205
211
199
190
200
213
207
197
199
206
195
181
176
184
187
188
196
214
217
201
183
191
215
223
204
182
178
187
191
196
210
221
215
201
199
204
194
192
193
193
195
206
212
200
185
188
209
214
199
193
211
225
209
188
194
211
209
197
201
207
196
182
183
194
195
190
191
206
217
211
198
197
210
215
201
184
185
194
193
189
198
216
216
198
187
196
194
196
196
191
193
206
213
205
196
204
215
208
192
193
213
226
206
181
186
208
207
196
203
211
203
195
198
205
202
196
196
199
201
203
203
202
201
201
196
194
201
206
200
191
194
206
207
190
178
191
191
198
199
192
192
202
206
201
204
215
216
201
191
195
207
216
199
177
182
202
205
198
202
210
208
206
206
207
202
201
207
203
191
190
198
200
198
197
198
206
216
216
205
199
200
202
200
189
184
199
201
201
201
204
210
207
203
201
197
187
186
194
198
194
194
195
193
184
182
190
197
193
191
193
198
198
182
167
177
197
197
182
181
194
196
188
187
197
199
190
182
181
181
191
202
204
192
179
180
185
188
196
197
204
214
209
194
193
201
201
193
188
195
203
204
200
191
183
185
192
192
184
180
186
191
191
181
180
192
196
180
169
187
207
205
191
185
193
195
188
182
183
188
200
207
206
197
189
187
186
185
196
198
199
204
195
181
184
201
208
196
181
193
212
218
208
192
187
191
197
185
172
173
183
184
181
180
192
205
197
175
171
195
216
215
198
189
191
193
190
186
189
199
209
210
207
202
202
202
201
187
198
198
196
195
187
176
179
197
203
193
181
192
212
217
212
199
195
198
197
182
169
179
190
185
174
177
192
204
197
185
188
202
215
215
205
195
191
193
192
188
193
206
212
210
207
205
211
212
211
190
193
194
196
198
193
184
182
192
197
192
185
191
199
201
203
204
202
199
195
178
169
185
202
197
177
174
185
192
193
200
205
205
206
208
209
201
197
194
191
185
192
204
205
201
201
207
209
211
210
192
191
192
199
211
211
197
189
191
197
194
187
186
184
179
186
199
201
200
195
177
170
187
207
203
184
177
183
183
184
199
210
202
196
199
207
207
200
194
184
180
189
197
190
187
196
206
205
201
197
198
198
200
204
217
218
205
196
198
201
196
189
182
174
171
181
191
193
195
195
183
174
186
200
197
185
185
188
182
177
191
203
197
191
195
200
206
202
192
183
182
191
192
182
180
193
203
201
194
189
202
204
205
207
214
215
205
200
200
198
195
191
184
176
181
190
191
184
189
197
193
184
185
188
184
183
194
198
183
173
188
200
194
188
191
195
200
201
193
188
192
199
195
188
187
192
196
196
193
191
198
202
204
207
209
208
202
199
194
188
193
195
189
186
194
206
201
189
189
201
203
195
191
183
178
185
201
202
181
172
190
205
195
185
186
193
197
199
196
197
202
206
207
207
201
193
188
190
193
194
182
191
198
203
204
204
203
196
186
183
190
198
198
194
202
215
215
199
195
203
207
204
194
186
179
189
204
203
182
174
194
209
195
178
179
189
198
199
197
197
201
208
216
219
212
196
186
188
193
193
173
183
194
197
198
200
202
195
183
183
190
194
197
200
203
213
216
206
201
202
205
204
198
187
181
189
204
206
188
177
191
205
195
175
172
187
202
205
196
189
194
206
217
218
211
201
198
198
194
193
172
181
190
187
184
193
203
198
191
189
185
182
193
206
208
207
204
197
194
193
195
196
193
185
180
185
201
210
199
182
185
200
195
175
165
181
205
210
198
186
189
205
214
211
206
206
206
202
198
196
178
184
187
178
172
185
205
209
203
194
178
173
191
211
214
205
193
182
180
181
182
183
184
184
182
184
199
211
207
188
181
193
197
179
163
178
205
216
206
195
194
204
204
202
201
202
201
199
202
205
185
184
186
178
171
182
204
218
215
197
178
177
195
210
209
199
189
179
177
177
178
178
185
194
195
194
196
206
207
193
185
192
198
185
167
175
201
217
216
206
201
198
195
196
198
193
188
191
203
210
193
189
185
180
178
184
203
222
220
200
184
185
201
202
194
193
193
189
185
186
186
184
194
208
211
199
189
194
202
199
190
190
194
190
177
176
192
209
214
209
200
191
185
190
191
181
181
190
202
206
200
196
188
184
182
189
202
218
218
201
190
194
199
192
183
188
197
196
193
196
197
196
203
218
219
200
181
185
200
203
194
187
188
193
190
183
185
196
200
197
194
191
190
189
183
177
185
200
203
196
199
202
191
181
181
188
201
210
210
201
190
190
190
187
181
186
194
194
194
201
202
201
204
215
214
195
178
184
200
204
197
186
185
196
199
188
181
188
191
186
189
201
209
198
180
178
194
205
201
190
192
201
193
179
179
191
202
207
205
199
188
184
185
186
186
187
188
189
193
200
199
191
194
206
207
195
186
190
198
197
194
187
187
198
200
190
185
193
197
188
192
216
227
208
184
185
199
202
196
188
182
196
196
185
183
193
203
205
202
196
185
179
184
190
190
189
189
188
195
199
193
182
184
197
206
204
198
197
197
193
189
187
192
200
199
189
194
210
215
203
199
218
228
210
190
192
198
193
190
192
178
186
197
197
194
193
198
202
199
192
184
182
188
195
198
197
195
194
196
197
191
182
181
191
204
210
208
201
198
194
185
184
195
206
201
191
197
218
226
214
204
205
208
202
196
195
194
188
189
199
180
180
196
209
199
189
192
196
194
190
185
184
190
195
200
204
203
200
196
193
191
188
183
186
195
204
202
197
198
197
188
183
197
213
207
193
193
210
219
212
198
190
189
192
196
192
184
182
191
202
185
174
188
203
198
188
192
195
193
189
185
185
189
192
196
203
203
201
195
189
193
192
186
180
184
191
191
188
193
198
189
184
197
213
211
195
187
192
198
196
191
184
184
192
194
185
176
177
193
202
188
174
180
189
191
191
198
200
198
196
187
183
186
191
191
193
200
201
194
189
193
198
191
180
178
184
185
185
189
193
190
186
193
206
210
200
188
181
181
184
187
189
190
196
195
185
178
186
198
203
186
177
175
177
187
196
200
202
203
201
190
184
193
199
190
187
197
204
199
191
197
206
202
188
181
183
191
193
191
190
188
187
189
197
210
211
199
186
181
184
191
194
195
196
194
188
190
201
209
206
180
183
180
178
186
195
196
196
199
200
192
191
202
207
196
190
200
207
200
192
198
211
210
197
186
188
197
201
198
191
186
184
185
193
207
216
210
200
196
196
194
193
193
194
192
191
199
212
214
211
176
189
191
182
182
190
192
189
186
186
189
198
208
209
202
201
206
204
193
188
196
206
207
197
188
188
195
203
203
194
184
182
188
194
204
215
215
210
208
207
196
186
188
193
192
191
194
205
211
214
177
191
197
186
179
185
193
190
179
175
190
204
203
193
195
208
209
196
184
181
191
195
194
192
189
186
186
195
203
198
185
182
189
198
201
204
205
208
215
214
197
183
188
201
200
190
184
187
200
213
177
192
200
191
178
185
201
200
181
174
192
207
191
171
179
202
207
189
174
180
191
190
187
190
191
187
182
190
202
202
189
180
190
201
201
195
189
196
211
216
201
186
191
208
209
192
176
175
193
208
176
187
201
199
185
185
202
205
189
184
197
201
180
160
172
197
200
183
171
179
195
196
190
190
191
186
180
191
206
205
193
183
189
201
204
193
181
185
203
214
206
193
196
208
210
194
176
175
192
205
175
181
201
203
186
180
191
198
193
195
200
193
175
166
178
194
196
186
173
175
193
202
196
193
191
183
180
196
213
211
198
188
191
202
203
196
186
182
194
205
208
201
198
200
203
198
184
183
200
210
179
181
198
202
183
172
179
189
194
201
200
186
177
182
192
195
195
191
179
172
186
202
200
195
193
184
180
194
214
216
204
197
199
199
199
201
203
196
187
190
202
206
198
191
200
208
195
188
204
214
190
184
193
194
179
170
177
188
197
203
196
182
182
196
203
196
190
195
187
174
182
198
200
195
196
189
179
182
201
214
211
207
207
198
191
203
219
212
184
172
190
207
199
191
206
221
208
191
200
209
197
188
186
184
182
179
184
193
200
201
190
181
186
201
207
196
190
196
194
182
186
199
199
196
199
199
182
167
185
210
214
210
208
200
190
200
220
216
183
162
179
201
201
197
212
228
216
194
192
200
191
187
179
179
187
191
191
192
195
195
189
183
186
195
204
197
192
195
195
190
196
203
198
193
200
204
183
160
173
203
211
203
205
208
200
195
202
204
187
172
181
196
200
205
218
225
211
190
187
197
182
181
177
179
190
197
190
184
184
188
191
189
184
187
196
197
197
197
196
195
200
201
193
188
197
203
182
162
174
199
202
193
203
216
211
190
183
190
193
193
193
195
196
207
219
218
202
184
184
199
177
177
182
186
190
193
187
177
174
184
192
192
186
185
189
193
200
204
201
197
198
196
189
189
199
200
184
171
183
198
193
187
200
218
213
190
177
185
199
206
204
198
195
206
219
216
201
185
187
203
183
183
191
196
192
188
186
180
180
186
189
190
191
193
191
192
198
206
201
193
193
193
188
193
206
205
190
183
193
199
190
184
196
214
210
193
185
193
202
203
201
195
195
206
218
222
210
193
190
201
194
193
200
203
196
187
187
189
191
192
184
179
190
201
198
194
196
197
190
185
192
194
189
195
213
211
194
189
195
200
191
180
186
202
207
200
198
202
203
192
184
186
195
207
216
220
214
200
193
197
201
200
200
201
198
191
190
192
196
193
179
172
184
201
207
203
195
185
177
180
195
198
190
194
209
211
197
188
193
201
196
181
175
190
204
203
202
205
205
189
176
182
198
209
211
210
206
203
202
202
201
198
194
192
194
196
194
191
189
186
180
177
181
193
203
208
199
184
177
187
200
200
190
186
192
199
195
188
188
198
201
186
172
182
197
199
196
202
203
194
182
187
202
208
205
196
195
202
211
210
199
197
189
181
186
196
200
193
181
179
186
193
193
188
190
202
204
192
186
197
206
204
198
183
175
183
193
192
188
193
203
194
180
183
192
190
188
195
202
200
196
197
204
205
200
197
196
204
213
211
200
199
192
183
183
194
202
200
189
182
194
210
207
189
181
193
204
197
192
200
207
208
207
190
173
178
197
201
193
190
196
197
191
191
196
193
183
183
193
201
201
200
199
200
201
204
204
203
202
199
202
200
196
191
188
190
196
205
205
198
201
213
211
193
180
188
199
194
189
194
202
211
213
202
188
189
203
208
198
186
188
192
196
200
208
203
185
174
184
200
200
195
197
201
207
211
206
194
186
187
199
197
198
199
198
187
186
201
215
212
203
203
203
194
184
186
192
190
186
191
201
206
211
210
207
204
207
209
198
185
182
187
192
201
214
215
192
173
178
194
195
191
195
209
216
211
197
184
180
188
192
189
193
202
203
189
182
195
211
209
198
193
193
192
189
188
189
191
197
203
202
201
203
209
209
203
202
203
196
186
184
190
194
197
209
216
201
180
180
192
194
190
199
215
221
208
190
183
190
200
183
180
189
199
200
196
195
199
198
191
192
193
193
192
195
196
195
198
210
216
208
199
198
201
196
187
189
196
195
189
192
202
204
196
199
210
211
197
190
195
198
197
200
213
219
209
193
192
204
209
178
178
188
191
193
203
215
212
191
179
190
204
201
195
200
208
205
202
210
218
211
199
199
194
179
173
185
197
195
188
197
214
215
201
196
206
215
211
204
203
202
199
198
207
213
209
202
202
207
206
180
185
192
186
184
204
226
222
197
185
199
214
209
199
205
216
212
199
201
210
207
199
201
191
173
172
192
202
193
185
197
216
219
208
203
207
216
218
215
211
205
197
196
202
207
204
206
206
204
198
185
198
200
188
183
201
219
219
206
204
211
212
208
203
207
213
205
190
191
204
205
198
200
194
181
183
200
207
195
187
197
210
208
205
206
208
211
215
221
218
206
196
196
202
201
198
203
205
200
195
192
206
205
192
187
195
201
203
205
217
218
207
204
204
205
203
193
184
188
201
203
197
196
195
192
197
207
208
198
196
204
206
197
195
202
203
203
210
219
218
206
198
199
201
200
198
202
206
203
200
196
202
193
187
194
199
195
186
184
182
183
187
195
196
191
185
180
173
177
190
198
194
193
194
197
196
192
191
199
202
199
192
192
194
196
197
197
195
181
169
170
178
178
180
185
192
191
186
186
194
190
199
194
193
203
211
203
191
190
194
194
193
195
196
188
180
178
179
181
187
189
189
190
195
198
196
192
197
204
201
190
184
188
193
188
181
183
188
187
180
178
176
175
177
184
193
200
197
191
194
198
206
198
191
198
206
200
190
194
202
200
193
194
197
187
179
180
187
189
184
179
179
186
197
198
192
188
195
203
200
187
181
187
190
181
169
167
180
195
198
191
185
187
191
195
197
201
201
200
201
204
207
198
187
188
193
190
184
189
203
200
193
194
195
188
183
187
193
193
184
176
174
184
196
197
187
181
188
197
197
190
183
184
185
183
169
166
180
200
204
194
193
206
210
203
199
200
201
199
201
199
197
189
184
187
187
180
173
183
195
197
192
192
190
187
188
199
203
199
188
180
177
184
195
196
185
180
187
191
190
186
183
182
183
185
182
180
187
200
195
185
197
217
216
199
195
196
196
189
191
192
189
187
191
197
194
181
175
181
191
191
190
190
184
177
189
207
212
204
196
191
184
184
192
193
186
185
193
192
180
179
180
182
184
188
194
197
196
191
179
177
197
214
205
187
188
195
189
177
177
195
197
203
208
212
201
186
184
189
189
188
189
189
180
171
184
204
212
205
204
203
195
188
187
188
186
191
202
195
178
177
185
185
184
189
200
206
198
186
176
181
197
204
191
182
188
194
188
176
175
202
207
219
225
220
201
189
189
192
188
186
191
194
184
175
183
195
198
200
203
205
199
191
186
182
181
192
201
195
185
189
198
193
185
190
201
206
200
189
189
197
199
196
192
192
193
193
189
186
186
199
202
216
227
220
198
187
191
194
190
190
200
202
193
189
188
188
188
195
202
200
195
192
188
184
183
188
192
189
192
205
210
197
186
188
200
207
203
198
201
205
203
196
202
207
201
194
193
193
195
186
182
195
211
208
194
188
193
194
193
198
206
205
199
199
196
188
187
196
202
194
189
190
193
191
188
188
186
186
196
208
211
200
188
188
197
206
205
199
198
200
200
201
209
208
200
197
195
193
192
180
170
176
186
187
188
193
198
197
196
200
201
199
198
199
199
194
195
203
203
196
188
189
194
196
196
194
189
188
191
198
202
200
191
188
196
205
205
196
183
185
196
203
204
199
196
198
197
188
182
185
177
174
170
169
181
196
202
198
194
189
185
188
192
195
197
199
201
203
204
201
195
189
191
196
200
200
198
195
186
183
193
202
196
186
191
204
205
193
179
181
194
201
198
191
191
196
196
184
180
192
191
184
171
165
176
192
200
197
187
176
174
182
188
190
193
197
200
200
202
204
196
187
188
197
202
203
204
201
186
178
193
208
198
180
185
200
204
200
195
193
194
194
194
194
194
196
193
189
186
195
195
193
182
172
173
183
197
197
187
175
176
184
185
185
187
194
196
198
200
200
191
184
192
203
203
203
203
202
187
179
193
206
193
176
179
195
201
206
214
211
197
187
195
203
201
198
196
194
192
192
190
190
189
180
174
181
197
202
193
187
188
187
181
180
185
190
195
200
200
193
181
181
198
209
206
197
197
198
189
180
187
195
186
176
178
184
189
202
218
216
194
184
195
206
204
202
201
196
191
191
187
188
190
183
178
187
201
204
199
198
197
189
177
178
185
190
196
202
200
185
172
179
199
210
203
193
191
195
192
183
180
180
186
186
185
175
174
189
205
208
195
190
197
199
198
200
203
194
185
193
188
188
187
182
184
196
202
202
201
201
197
184
177
181
185
188
192
200
199
184
171
179
195
201
196
191
190
193
192
187
178
177
192
204
193
171
168
186
200
199
196
201
201
190
183
188
194
192
185
192
193
190
185
180
191
200
202
200
200
199
190
179
179
187
189
188
190
200
201
187
176
180
191
193
194
191
189
189
191
193
185
183
199
214
199
176
176
199
208
196
198
211
207
186
172
176
188
193
195
189
194
194
187
186
193
201
201
199
199
194
181
175
183
194
196
193
194
202
206
195
183
183
188
194
198
197
188
185
191
197
192
190
202
210
200
184
191
212
216
197
196
212
210
190
174
176
189
201
206
187
190
195
194
189
192
198
201
200
199
189
176
171
183
201
207
203
201
203
204
201
192
186
186
195
203
201
187
185
194
196
190
189
196
200
195
188
196
211
211
197
196
208
209
195
185
187
200
207
210
183
180
193
199
187
184
195
200
196
191
184
175
171
180
199
211
210
201
195
196
200
198
188
183
191
202
196
186
188
196
190
181
182
190
190
187
183
190
198
197
192
195
204
206
196
189
195
205
206
206
183
174
186
197
187
184
196
202
193
184
182
179
173
175
191
207
207
193
182
184
198
200
186
176
182
190
188
184
192
198
186
174
179
191
189
179
176
181
187
189
193
198
203
203
193
185
192
200
202
201
189
179
186
196
192
193
201
203
193
184
182
179
177
175
181
196
198
182
167
176
199
205
187
173
178
184
182
184
194
198
187
178
188
199
196
184
176
178
187
197
201
202
202
198
191
184
188
195
200
199
191
193
192
195
200
204
204
201
195
191
186
185
186
184
181
191
194
180
165
176
204
214
195
179
183
190
189
188
195
199
198
195
200
205
203
198
188
185
196
209
212
204
196
193
191
191
192
197
201
203
191
203
200
198
201
203
194
191
194
197
191
189
195
195
189
193
198
188
175
182
204
214
204
192
194
201
201
196
196
200
206
207
206
201
202
207
202
193
198
211
212
202
190
188
195
199
200
200
203
206
188
204
203
191
190
189
183
181
187
194
192
192
195
197
197
197
202
197
188
187
194
202
204
201
200
206
208
201
194
195
205
206
198
189
191
205
210
200
196
200
204
199
191
191
201
207
203
195
197
203
182
198
198
181
173
178
184
186
185
189
191
191
190
190
191
195
199
200
195
187
181
185
197
199
198
204
207
200
191
193
196
193
183
177
181
195
206
204
196
194
198
200
196
193
203
209
201
186
186
194
178
192
190
171
161
177
199
200
189
184
188
188
182
179
183
188
191
192
193
191
182
181
189
193
192
199
200
193
191
191
189
178
173
176
183
186
192
198
197
196
198
200
193
189
198
207
201
186
185
191
174
185
187
172
162
182
210
211
191
182
186
186
180
177
182
186
185
184
188
192
193
189
188
188
189
196
195
189
193
198
189
175
175
189
196
188
182
187
195
201
205
201
186
179
189
203
204
195
193
199
171
180
188
180
170
181
203
202
185
179
186
188
185
184
188
192
186
184
186
191
198
197
190
189
194
195
190
185
195
203
194
181
187
204
210
199
184
179
187
203
207
200
183
176
189
205
207
203
206
211
169
176
192
191
175
174
187
187
177
178
189
193
192
192
194
195
193
190
188
187
195
199
193
192
200
199
188
183
194
204
198
191
199
209
214
211
196
183
182
195
207
203
189
186
200
209
204
199
208
218
174
179
196
197
181
172
179
181
178
181
190
194
196
194
193
193
196
199
191
184
191
198
197
197
201
203
191
178
181
194
198
200
202
201
206
213
211
196
183
188
202
206
203
203
212
211
198
190
199
209
177
186
195
195
187
183
185
186
187
188
188
189
194
193
189
189
197
200
192
185
193
206
203
194
198
208
199
175
167
182
198
206
202
194
193
204
213
204
188
184
197
209
211
211
214
209
197
187
187
192
178
190
192
192
194
196
196
191
190
191
189
185
188
192
188
187
195
196
190
190
201
209
199
186
194
212
206
177
163
178
196
205
203
195
190
190
198
197
188
186
197
207
208
206
207
206
199
190
186
186
177
190
190
188
195
205
200
188
184
189
192
190
191
193
189
188
193
195
193
195
203
202
186
176
192
211
206
184
174
183
192
198
204
203
190
181
181
186
187
190
200
207
203
200
202
206
202
197
193
191
177
185
191
193
198
205
202
186
178
186
195
201
202
197
189
184
190
201
202
200
202
194
177
175
193
206
199
191
193
195
189
188
201
206
197
184
180
182
187
194
202
205
201
203
208
210
206
200
198
197
182
185
195
201
202
201
200
191
180
187
197
207
209
205
191
183
190
207
209
200
196
191
181
184
198
201
192
194
204
204
189
183
194
205
204
196
190
189
194
199
200
198
200
210
217
213
206
201
200
198
188
188
198
208
204
200
201
199
191
187
192
200
208
207
196
185
189
200
200
193
194
195
193
196
204
198
188
191
203
205
193
182
185
198
207
207
198
198
204
205
194
185
193
211
216
206
200
199
199
197
189
189
198
207
202
199
201
201
193
189
187
189
199
206
203
194
186
187
189
191
198
201
201
203
205
198
189
190
197
201
197
184
180
192
205
201
195
200
208
204
186
174
185
204
207
195
193
201
205
202
186
185
194
197
197
198
198
197
189
185
184
187
192
201
205
199
185
179
188
200
205
203
200
199
198
195
192
193
194
195
194
185
182
188
195
189
188
197
204
197
184
176
183
200
201
195
196
209
216
211
185
184
190
190
190
195
199
195
184
179
185
194
196
198
202
199
188
184
198
211
209
202
200
197
189
186
191
196
196
189
187
186
187
186
184
183
191
200
198
191
187
187
193
201
206
208
210
216
218
210
190
190
193
192
189
189
192
195
189
184
192
202
202
196
195
195
192
192
201
209
209
205
204
200
188
182
190
201
198
184
179
187
194
186
182
192
205
205
194
190
194
199
201
206
218
222
219
211
206
199
196
195
198
198
192
181
182
195
205
201
198
201
202
196
191
192
192
191
190
196
202
206
209
206
194
185
190
204
199
181
175
191
200
192
189
208
217
203
191
195
203
204
204
210
223
226
213
197
187
185
198
194
199
204
199
179
171
193
216
215
200
192
196
194
187
187
190
187
182
186
199
204
206
205
198
189
193
205
201
182
176
191
203
199
204
222
217
191
184
203
211
205
199
206
219
219
201
184
181
187
194
190
194
203
201
181
172
192
216
215
195
185
191
189
182
182
189
189
187
193
201
202
195
194
192
190
196
208
204
187
180
191
203
205
214
225
206
176
180
209
222
209
195
199
211
209
196
186
189
199
192
186
188
193
197
194
189
198
206
198
186
187
195
190
178
182
195
198
200
206
208
201
190
185
182
185
197
211
207
193
190
198
201
203
213
219
199
173
183
216
230
213
194
196
207
208
200
194
200
207
189
185
182
183
188
199
209
210
198
180
179
194
204
193
177
186
204
206
203
205
208
204
196
184
174
181
200
212
206
199
202
206
200
198
208
211
197
185
199
225
230
211
196
201
213
212
203
201
204
204
188
186
185
179
180
196
214
217
198
180
179
197
211
198
182
190
210
210
197
194
197
203
202
189
175
180
199
208
200
197
211
213
200
195
203
204
199
203
218
228
220
200
195
207
217
213
205
202
202
195
187
188
192
185
178
189
206
212
201
188
184
194
210
206
189
191
207
211
198
188
188
196
198
191
182
182
192
199
194
195
205
209
198
196
197
193
194
210
228
224
199
185
193
208
214
211
206
204
201
191
190
192
194
190
183
186
194
196
197
196
193
192
206
209
196
187
198
212
207
191
186
188
190
191
190
188
187
191
191
190
196
197
196
196
194
184
187
208
224
212
185
178
193
205
208
209
208
206
202
193
180
178
178
180
187
189
183
182
191
196
197
196
196
196
193
191
188
188
193
199
193
183
184
191
190
188
196
208
203
186
183
189
192
194
197
198
197
193
189
188
190
193
193
184
177
183
192
191
189
194
181
181
184
188
197
197
190
187
193
201
203
201
197
190
185
183
190
197
199
197
188
183
191
200
200
194
197
205
197
182
182
192
195
188
188
195
197
192
192
195
197
197
194
186
181
187
201
202
192
191
193
194
194
196
201
202
199
193
195
203
209
208
199
187
176
177
186
196
197
190
183
183
195
209
209
199
194
192
189
187
189
195
195
187
186
188
190
192
196
201
203
203
202
201
193
191
199
199
188
191
202
197
196
198
200
200
195
193
196
208
212
210
201
190
180
177
179
182
186
187
185
183
192
203
209
201
189
187
188
193
194
192
190
188
187
187
189
194
204
205
203
205
213
211
199
190
191
190
183
191
197
186
185
194
196
193
184
186
195
206
208
205
200
196
190
186
181
179
181
189
193
188
185
194
198
196
194
195
196
189
182
183
185
188
189
190
193
203
206
198
192
204
217
209
189
184
187
186
179
187
185
176
180
191
193
184
179
184
194
197
197
196
197
195
191
192
193
187
187
196
206
199
184
182
188
192
200
211
205
183
171
173
185
188
188
190
197
202
199
188
186
204
213
198
178
178
188
187
179
181
180
181
192
199
193
183
180
190
193
186
181
187
194
190
181
187
201
203
197
203
218
215
192
181
184
192
205
217
209
184
172
179
188
189
188
193
197
197
188
185
189
203
204
190
179
185
195
195
186
183
186
193
207
208
195
180
179
190
188
175
171
181
194
185
174
177
195
206
202
204
217
218
200
185
186
192
198
202
204
197
194
193
192
191
191
193
193
190
188
193
197
198
196
194
194
198
202
200
197
195
190
193
207
210
194
177
177
187
187
177
175
184
192
189
175
173
183
198
200
197
201
204
200
192
191
192
186
182
193
211
215
205
195
195
197
196
191
193
196
201
201
195
191
198
206
210
207
204
202
203
192
184
191
197
185
173
181
194
195
187
186
187
187
187
186
177
175
189
196
191
184
185
192
194
194
192
177
167
185
214
218
203
198
201
203
196
192
196
200
201
198
195
194
198
201
205
207
203
197
201
195
180
180
179
173
174
192
207
207
199
195
189
182
183
187
185
183
191
194
188
183
183
191
195
198
196
179
166
179
201
204
196
199
209
209
201
194
195
196
195
195
198
197
192
189
193
201
196
185
187
197
190
184
178
176
185
200
211
209
200
194
185
176
175
181
191
197
200
197
192
194
197
196
196
200
199
184
174
180
189
188
190
200
210
210
205
197
190
190
191
195
199
199
193
183
186
197
194
179
177
199
202
197
194
196
199
198
198
197
195
191
183
176
172
177
190
201
208
204
202
209
210
200
198
197
195
184
181
185
187
186
193
205
206
205
207
197
184
190
201
201
194
193
194
193
193
200
198
183
173
199
205
204
204
213
206
184
177
184
194
193
186
178
176
179
185
197
208
211
210
211
208
198
194
193
186
181
184
192
191
191
200
206
199
196
204
198
184
193
211
207
188
185
202
210
208
208
208
193
177
198
197
196
202
209
198
174
167
181
197
199
191
181
181
185
186
188
201
215
213
201
191
187
188
188
182
180
186
195
197
198
200
200
192
190
199
194
184
192
210
205
185
184
205
217
215
216
216
202
185
201
190
188
194
196
186
176
173
183
196
202
193
185
185
194
190
186
195
207
201
184
174
178
182
183
183
185
188
194
200
201
198
193
189
189
194
188
181
189
203
202
189
188
204
214
213
212
214
205
192
201
188
184
187
184
181
183
186
188
192
195
193
188
188
196
195
189
191
195
187
173
168
176
179
179
184
192
192
193
202
203
194
185
187
194
193
182
180
193
205
202
191
190
199
206
203
203
205
206
205
201
190
184
188
186
184
190
194
192
191
192
191
188
189
196
197
196
194
191
182
174
173
179
178
178
187
194
193
193
202
207
195
180
187
199
196
183
182
201
213
203
189
187
194
199
199
194
198
212
216
201
190
186
188
189
190
194
199
198
193
187
183
183
189
195
199
202
202
200
191
185
183
184
180
180
190
193
192
192
201
206
196
183
185
199
201
186
181
198
211
199
185
185
192
199
199
197
200
214
218
202
190
184
183
185
189
196
200
199
195
186
176
176
186
197
201
203
207
208
204
197
192
189
183
186
191
193
192
190
197
201
196
188
186
196
201
188
177
185
195
194
190
193
197
201
204
205
208
210
208
197
186
180
176
175
182
193
195
190
185
181
176
173
182
193
198
196
201
204
203
197
193
190
189
191
193
193
193
190
187
188
192
194
189
189
190
187
177
177
184
190
200
207
206
203
204
207
206
202
195
191
183
179
176
175
183
194
187
173
171
180
182
177
178
185
188
185
182
188
194
194
192
193
198
197
190
189
192
192
179
174
185
197
195
182
179
182
184
186
190
196
208
216
211
200
197
199
200
196
189
193
192
187
185
187
195
196
184
167
166
180
190
184
174
174
180
177
167
170
184
194
192
192
201
201
189
183
192
194
179
171
184
202
199
183
175
181
194
206
209
208
208
209
206
199
192
191
191
190
189
202
208
200
199
206
209
200
186
176
175
185
192
187
174
173
181
180
167
166
184
197
192
188
200
207
196
185
192
195
188
184
195
206
204
190
182
185
197
214
223
215
201
194
198
200
196
191
189
189
190
208
216
209
208
213
209
192
186
189
189
190
191
188
181
180
188
189
178
178
193
198
187
184
200
212
204
192
193
196
197
199
206
212
206
195
192
189
189
201
212
209
193
186
195
207
207
196
186
187
193
207
211
207
205
207
197
181
181
193
198
193
190
188
186
186
189
191
191
197
202
192
179
184
201
210
208
200
198
198
200
204
208
209
204
199
196
193
186
185
190
193
190
190
202
216
217
202
186
184
192
197
198
195
191
193
187
176
176
187
199
199
191
189
189
186
183
187
198
208
205
184
173
188
203
204
204
204
201
198
197
198
199
199
199
197
194
195
193
182
176
185
195
201
208
219
221
207
187
182
188
188
190
182
175
180
188
186
178
182
196
199
191
188
191
188
176
175
191
209
206
185
179
194
203
198
198
201
194
192
192
191
188
189
194
193
188
192
199
192
181
187
197
199
199
208
218
214
196
184
186
182
186
179
169
177
195
198
185
180
190
193
191
191
198
193
179
174
187
205
208
196
191
200
201
199
199
196
183
181
189
188
184
186
195
194
187
189
199
199
193
196
196
185
182
193
212
218
205
191
191
177
186
184
173
180
198
202
187
177
181
191
194
196
201
198
188
182
189
203
208
202
197
198
200
202
203
192
177
175
184
186
186
191
199
198
190
187
190
195
202
205
192
175
175
191
209
217
209
197
198
170
184
189
186
186
194
197
186
173
175
190
201
201
198
196
193
191
193
200
203
202
194
191
195
202
203
194
182
179
180
180
186
199
206
203
200
191
185
193
206
207
195
187
191
202
207
206
203
200
209
169
182
193
197
194
193
192
187
176
175
188
203
203
192
186
191
194
193
193
195
197
193
190
192
198
201
202
195
184
173
173
187
204
210
210
208
200
192
198
211
212
206
206
214
214
202
194
193
201
210
179
185
194
197
196
196
195
193
187
181
185
195
199
190
185
188
191
186
182
189
197
198
195
192
192
201
213
211
189
169
171
193
210
212
211
211
205
199
206
216
217
215
216
216
210
198
189
192
200
203
191
192
191
192
195
198
198
197
195
188
182
186
195
197
192
194
192
181
178
189
200
202
197
190
191
204
221
218
192
168
177
201
217
213
209
205
202
198
203
212
215
214
206
197
194
195
197
201
202
196
200
199
189
185
191
199
199
199
196
191
184
185
199
207
205
201
194
184
184
194
201
197
191
188
193
205
218
216
196
177
185
206
216
210
203
201
199
190
191
200
208
205
191
180
183
200
211
212
206
195
196
196
187
182
189
199
200
197
193
189
189
196
208
211
205
199
197
196
198
202
200
192
185
187
195
200
205
209
203
190
191
201
204
197
194
204
203
189
183
193
201
195
183
180
192
208
217
215
206
196
187
188
183
184
189
198
201
199
192
188
195
207
214
208
195
191
196
205
207
204
200
192
186
190
195
191
192
202
205
198
193
194
190
181
187
206
210
194
188
195
196
189
186
195
207
212
210
206
201
195
176
177
180
186
191
198
203
202
194
189
196
207
212
202
186
183
191
201
202
198
197
196
195
196
195
186
186
198
203
198
196
194
185
175
184
203
208
200
196
198
194
185
191
205
213
206
199
197
195
191
171
171
178
188
192
196
204
204
199
195
195
198
201
200
190
185
187
192
194
196
199
201
203
202
197
189
188
195
200
197
199
198
193
188
186
191
196
199
201
197
190
183
189
203
207
200
193
191
191
192
173
169
179
189
192
196
202
201
197
197
196
191
192
200
204
196
184
188
198
204
202
197
197
204
203
194
191
197
201
199
197
199
205
204
194
182
186
199
201
191
183
180
185
196
203
203
199
196
195
196
178
176
186
191
191
194
197
194
193
199
201
191
187
200
213
204
187
192
209
214
203
190
191
204
209
199
191
195
202
200
195
197
210
211
196
183
193
210
205
190
181
182
186
196
209
212
208
202
201
201
186
186
195
197
192
190
188
187
190
203
207
194
184
196
212
206
191
197
213
214
200
186
188
206
214
201
187
188
200
199
195
200
208
206
191
192
212
226
213
194
187
187
191
203
215
216
208
202
202
200
188
191
200
205
195
183
177
184
197
207
207
197
188
194
203
198
189
191
202
201
194
186
189
205
212
198
183
185
195
197
197
205
207
193
182
198
225
230
213
199
195
195
196
204
211
209
200
197
199
197
186
192
202
210
201
182
173
186
205
211
204
198
198
196
193
185
183
183
187
190
191
188
189
198
201
192
186
192
197
194
196
206
209
190
182
203
223
217
203
200
204
204
198
197
199
200
197
196
199
199
190
195
201
208
206
191
178
186
205
208
203
204
209
200
183
179
181
179
180
190
195
194
187
187
188
188
192
201
200
191
191
202
205
196
193
205
207
194
189
200
214
215
200
187
189
199
203
199
199
205
200
202
197
201
210
207
191
188
196
198
199
207
213
200
180
180
190
185
182
195
205
201
191
183
182
187
198
207
202
192
191
196
197
200
206
206
193
179
183
202
221
222
204
190
194
207
207
194
193
206
207
204
192
192
206
213
202
189
187
189
194
204
206
193
179
189
202
193
182
190
205
208
202
192
186
191
202
206
201
200
206
200
189
196
211
205
188
181
192
209
218
218
209
202
210
219
205
184
185
204
204
197
187
185
194
203
202
194
189
188
188
190
193
187
182
195
209
200
180
178
191
202
207
200
195
196
199
199
198
208
220
207
186
189
205
200
186
190
204
211
208
205
206
212
222
223
202
179
184
202
194
185
184
185
183
186
196
199
197
193
184
180
187
189
186
194
207
208
190
174
176
188
197
201
201
194
189
191
195
208
216
205
188
189
197
188
180
194
211
208
195
190
199
208
216
220
205
187
191
199
189
177
185
192
182
182
193
199
199
197
186
179
188
197
193
190
203
217
208
185
176
180
185
197
204
191
180
185
194
196
197
195
194
195
192
179
177
194
208
202
188
187
195
196
206
216
210
197
196
199
185
173
178
189
192
183
178
190
207
213
208
201
197
195
194
192
193
197
203
200
186
178
183
186
180
178
186
194
181
164
165
179
190
194
196
194
192
192
204
207
200
196
196
186
177
187
204
203
188
181
186
176
178
188
194
190
184
193
203
205
203
201
197
195
194
196
200
204
208
202
189
182
191
192
181
177
184
187
171
156
166
187
194
195
200
208
203
195
199
203
202
201
201
194
183
189
208
211
193
180
193
186
189
195
202
199
196
199
201
199
202
206
201
192
192
195
200
203
202
199
187
186
197
200
189
184
181
178
166
165
181
197
199
200
209
220
216
200
196
198
198
199
203
202
191
190
201
207
196
188
197
192
194
206
209
203
201
201
202
202
203
209
207
198
195
192
186
184
191
191
186
185
196
202
192
183
178
176
174
181
195
204
201
201
211
221
220
208
199
192
191
191
199
200
190
189
196
199
198
201
199
191
193
207
208
199
196
202
206
205
204
206
208
206
200
189
175
171
181
190
186
184
190
197
189
180
181
184
187
188
195
204
202
198
200
209
213
213
205
193
184
187
190
189
182
182
193
197
200
209
193
183
188
199
200
191
191
201
209
205
197
197
205
205
196
185
176
173
180
191
193
188
187
190
184
176
183
194
194
184
190
201
199
188
182
190
203
210
205
192
185
187
188
180
175
181
192
196
202
207
185
182
185
190
191
189
193
202
203
194
184
186
198
197
184
181
186
187
188
196
204
202
190
184
183
181
186
194
192
182
186
198
196
184
174
179
191
199
198
190
188
189
189
184
183
189
193
195
201
201
180
182
185
188
189
190
191
191
188
180
176
179
188
186
175
178
189
195
197
201
212
210
194
182
183
186
188
189
189
190
193
194
193
188
181
178
180
187
193
194
190
186
188
194
199
200
195
191
195
199
180
181
186
189
189
189
186
181
176
175
175
176
180
182
181
180
184
191
198
204
211
205
191
179
184
191
187
184
191
201
200
190
191
195
192
177
174
184
197
197
190
184
186
195
205
209
198
187
188
199
191
186
188
188
182
182
186
182
180
180
180
174
172
182
191
189
178
180
190
197
200
194
185
180
183
190
187
182
194
206
197
185
190
203
197
180
173
185
198
200
196
194
193
194
198
205
201
185
184
199
203
198
193
183
175
181
195
197
194
190
188
180
172
182
198
198
183
178
180
182
190
192
190
184
186
189
188
185
191
197
191
184
192
201
198
185
179
185
194
200
205
210
204
192
190
199
199
189
185
197
205
205
201
188
185
194
208
210
201
195
195
189
179
180
194
200
197
187
172
169
184
203
201
191
189
190
189
189
189
189
188
189
193
195
195
197
190
183
188
200
211
216
212
197
189
194
199
196
193
195
195
206
204
202
208
216
211
201
195
193
197
195
187
185
188
197
201
198
179
167
185
211
212
199
189
186
186
191
192
191
192
196
195
190
195
208
201
184
187
201
204
205
205
201
195
194
200
203
199
193
192
200
199
203
225
228
204
182
181
192
197
196
190
188
188
190
198
203
192
178
190
212
210
196
183
177
180
189
197
199
202
204
203
192
197
212
210
195
193
199
193
187
194
201
199
195
199
204
202
192
195
196
188
196
219
220
194
171
175
192
198
192
190
192
193
186
187
199
202
193
193
204
203
188
174
171
174
185
198
208
210
210
208
199
198
208
215
208
202
195
185
182
190
198
197
195
197
199
198
195
199
191
183
189
198
198
186
176
178
190
193
190
188
196
199
188
183
193
197
192
192
200
199
184
172
173
179
184
195
207
210
209
207
198
194
199
213
216
205
191
188
191
194
195
196
197
197
196
196
198
198
186
185
189
185
180
183
186
188
189
189
190
194
199
199
192
186
186
184
181
187
197
197
184
175
182
188
187
192
203
205
199
193
189
185
189
206
216
205
195
198
200
194
189
197
206
205
199
202
206
195
183
187
194
186
175
181
194
200
192
189
190
197
197
195
195
194
189
176
172
181
194
194
183
178
186
193
193
198
203
199
186
176
174
175
182
197
204
200
197
203
202
189
183
201
219
216
206
209
212
199
186
185
196
192
181
183
200
208
197
183
184
193
196
192
193
199
198
184
176
181
187
186
179
180
188
194
198
205
206
196
181
172
171
175
184
189
190
188
192
200
195
182
181
202
224
221
207
206
207
210
191
180
186
191
185
183
197
208
197
177
174
187
198
194
189
195
205
202
189
184
183
181
179
181
186
194
203
205
202
193
189
186
184
184
190
189
180
177
180
190
192
187
187
204
223
216
198
194
193
210
191
175
176
183
184
183
184
189
187
173
168
182
196
192
180
186
205
210
196
182
183
188
187
182
183
195
204
201
188
188
202
210
202
193
192
192
184
176
176
185
198
203
202
205
213
205
188
183
180
197
188
176
174
181
185
181
170
168
174
175
176
180
188
184
174
180
199
207
193
178
185
198
201
190
182
192
203
194
177
183
210
223
210
192
189
197
196
190
185
190
204
214
211
205
201
193
189
185
180
192
189
181
176
183
188
183
168
163
170
180
185
183
176
174
174
184
196
199
186
174
182
204
213
199
181
186
198
191
175
182
205
215
203
189
187
198
207
207
200
198
202
210
208
202
193
188
191
195
186
198
197
186
184
185
190
189
183
178
177
184
192
184
172
171
183
196
199
197
189
177
176
195
212
205
184
182
193
192
182
185
197
197
191
189
191
199
207
209
208
200
194
195
200
200
194
188
194
198
189
205
199
192
191
189
188
189
197
195
184
183
191
188
178
179
191
201
202
201
199
185
174
183
204
205
185
175
187
194
193
192
192
191
192
195
198
198
198
200
200
193
186
186
197
207
201
191
189
191
190
204
195
196
201
196
182
182
194
198
187
184
193
195
189
188
191
195
197
204
207
194
178
182
196
197
180
175
189
200
200
193
193
195
203
206
204
199
195
191
188
187
187
194
207
216
208
193
184
186
191
196
187
196
206
197
180
173
177
186
188
193
198
198
196
190
185
184
188
201
207
196
187
192
198
188
176
178
195
205
199
191
191
202
213
213
205
201
199
193
185
186
194
207
218
221
210
194
186
188
197
190
186
192
198
194
181
169
167
177
192
200
197
193
192
191
182
177
184
198
202
194
196
206
206
188
177
182
195
200
196
189
191
203
212
210
201
202
203
201
194
195
201
209
218
217
207
196
190
190
199
189
189
189
188
191
187
173
168
181
197
200
191
186
188
189
184
183
192
201
201
194
201
215
214
195
186
185
187
189
190
192
196
205
206
199
193
195
199
203
203
202
199
197
205
208
203
198
191
188
195
185
193
186
182
190
194
184
180
192
201
199
188
181
187
191
192
191
200
210
207
196
197
210
212
202
193
187
182
180
185
192
203
207
201
191
187
188
190
196
203
204
191
185
194
204
204
199
192
183
190
182
187
183
185
198
203
193
189
195
201
201
192
184
184
192
193
195
198
209
209
197
188
192
199
197
190
188
191
187
185
190
204
210
200
188
186
186
185
191
200
200
192
189
199
208
205
199
192
190
199
180
179
178
188
206
208
196
190
195
199
204
200
188
180
186
194
191
188
196
206
199
185
179
183
184
184
196
209
204
185
181
198
211
206
195
194
193
192
196
198
198
199
205
213
211
201
194
196
204
211
187
178
174
185
203
205
194
190
195
198
201
200
189
181
185
195
189
179
183
195
198
186
179
177
175
180
203
225
214
185
175
193
213
214
205
202
201
202
202
202
200
206
213
212
203
196
191
198
213
218
197
182
172
178
194
198
191
193
198
198
195
192
190
188
194
200
195
180
178
190
196
192
188
184
177
183
207
228
216
186
177
197
216
218
210
207
205
203
201
200
201
203
202
195
192
193
193
200
213
215
203
189
174
173
186
193
191
195
199
195
187
187
191
195
203
209
205
192
186
191
194
196
199
197
187
185
203
219
212
190
187
203
216
213
208
207
206
200
195
198
199
191
179
174
186
200
201
201
207
207
197
189
176
173
185
194
192
196
196
190
186
189
194
198
201
211
212
202
194
196
195
198
203
206
195
185
191
206
209
199
193
204
210
201
196
207
211
201
192
195
194
180
165
170
191
207
208
204
203
203
186
186
177
174
187
197
196
194
190
184
185
191
193
191
190
203
211
205
196
197
198
198
201
203
195
183
185
200
207
201
200
204
202
188
183
201
214
204
192
192
189
183
176
183
198
208
208
205
202
200
175
177
173
175
188
198
197
192
187
186
187
189
190
182
180
194
206
200
190
192
199
199
196
195
192
184
185
199
203
197
198
204
200
181
172
188
207
204
190
184
189
194
196
197
202
205
205
201
199
197
176
172
173
176
186
196
195
192
189
191
190
186
183
181
181
189
198
194
186
188
199
202
195
191
187
186
192
201
202
193
195
205
204
186
171
176
194
197
182
174
188
205
208
200
198
203
202
197
193
192
183
174
174
179
186
193
194
190
192
201
198
186
182
188
194
194
193
194
191
191
198
201
194
189
187
189
193
201
202
196
196
202
206
202
185
177
184
190
182
176
189
203
204
194
196
203
203
195
191
193
191
182
182
184
186
191
191
186
192
207
207
189
181
194
206
202
193
197
200
194
193
195
195
194
193
193
194
196
202
204
202
201
203
208
201
188
185
194
192
190
193
195
191
192
196
200
198
194
195
197
194
188
188
188
189
190
187
181
188
207
210
193
181
194
210
205
195
201
207
197
188
190
194
201
206
201
190
187
199
214
215
204
200
203
201
193
194
206
209
204
196
187
184
191
196
191
188
194
202
202
188
190
192
193
189
187
185
184
191
203
205
195
184
191
203
200
194
200
204
195
186
186
192
203
211
204
189
181
195
217
223
214
199
191
187
190
204
218
218
206
195
188
188
193
189
180
183
200
212
207
179
185
195
199
194
187
188
192
195
197
199
198
195
195
196
193
192
193
195
192
187
188
192
201
205
201
189
186
196
214
220
216
204
187
177
187
211
223
213
195
192
200
203
196
182
177
190
209
217
210
181
191
199
203
200
193
190
195
199
196
198
206
211
207
197
191
188
188
189
193
193
193
195
197
196
195
191
193
196
202
205
207
205
195
186
191
211
219
203
186
195
215
216
198
183
186
202
211
211
208
192
203
206
207
208
203
192
189
194
197
201
212
216
210
200
195
193
187
187
194
196
201
200
196
191
191
195
194
192
192
195
197
201
207
206
200
204
207
196
187
200
222
223
202
191
199
203
195
195
206
204
215
209
204
207
204
191
184
188
196
203
206
203
198
199
204
200
189
184
190
198
203
205
198
190
195
197
192
186
190
196
197
199
211
218
206
195
196
196
193
200
216
219
207
202
204
193
176
182
205
207
215
207
196
195
196
193
186
189
197
202
195
179
179
195
209
205
189
180
182
189
196
200
198
197
198
199
191
189
197
207
203
198
207
215
203
190
190
195
195
194
203
211
209
208
205
188
171
182
209
204
205
201
190
182
185
194
198
195
202
202
188
169
170
190
205
201
191
184
181
182
184
188
193
197
198
197
196
198
204
208
205
197
199
203
198
188
188
191
192
192
198
204
203
204
205
197
185
193
211
202
199
199
195
182
184
200
207
201
203
205
194
180
180
191
198
194
192
193
191
186
179
180
192
200
197
192
198
205
202
199
198
198
195
194
195
194
191
190
193
201
206
201
192
195
205
207
200
202
210
209
198
188
191
199
192
176
177
195
206
201
189
185
188
191
185
184
190
199
199
187
182
186
190
184
182
183
182
173
169
177
188
191
185
182
182
184
192
200
203
196
193
190
187
188
200
209
206
193
188
211
198
183
187
196
192
182
185
197
205
201
193
187
187
190
192
192
192
197
199
192
188
192
189
174
172
173
172
163
162
175
188
191
188
187
186
187
192
201
205
198
193
191
185
185
193
206
207
195
185
207
195
183
185
194
194
191
193
195
196
196
197
192
188
190
201
204
198
193
192
190
195
202
191
173
169
173
168
158
165
183
191
187
190
202
204
196
191
196
200
197
190
187
186
186
192
201
202
198
189
198
191
189
191
194
195
194
194
193
187
188
198
199
194
193
203
209
202
192
186
186
194
208
201
178
170
172
169
165
178
199
201
185
187
208
213
203
192
194
194
191
183
183
186
190
196
202
201
200
199
194
192
191
193
195
194
195
195
195
186
186
196
205
203
196
198
204
200
195
185
177
185
207
207
185
169
170
175
176
189
209
208
189
180
194
206
206
198
196
194
185
183
186
189
195
202
205
205
206
206
194
192
189
188
190
192
195
201
200
192
187
195
206
205
192
190
195
195
193
185
174
180
200
206
186
165
164
175
179
190
208
213
190
169
175
196
207
205
199
192
187
188
194
197
197
203
206
207
207
205
191
190
183
181
186
195
201
206
203
193
188
192
203
200
185
181
188
191
190
187
178
178
189
195
181
164
165
174
178
185
202
208
188
167
170
192
210
210
198
188
186
192
201
203
202
201
200
199
199
198
181
182
182
183
194
202
201
198
193
190
189
192
195
189
180
181
188
189
191
194
190
183
181
181
176
170
172
177
180
181
190
193
187
179
182
195
207
206
193
182
182
190
197
202
203
199
193
185
186
190
175
178
184
195
209
210
195
179
177
185
190
189
187
186
188
192
187
184
194
206
204
187
175
175
177
180
184
190
191
186
180
181
188
196
195
194
195
199
193
182
178
184
191
196
201
199
187
174
174
184
184
185
192
203
211
207
189
169
166
180
192
190
181
185
202
203
187
178
193
212
210
191
178
178
182
188
194
203
205
196
179
175
190
203
198
187
187
194
193
184
183
190
191
191
193
194
187
174
174
186
196
196
197
200
199
198
188
174
168
179
194
194
185
191
207
208
190
178
187
202
205
197
189
188
190
193
202
211
211
198
183
182
192
199
195
187
187
191
193
191
193
202
202
191
189
194
190
183
187
198
197
197
195
193
188
191
194
186
176
181
197
199
194
194
202
203
194
185
180
180
194
204
199
192
193
196
205
212
210
199
192
191
189
187
188
192
193
191
191
195
201
211
211
198
191
193
192
190
202
210
188
189
191
187
186
192
199
192
181
182
195
201
201
198
197
197
197
195
177
165
183
208
208
194
189
196
206
208
206
198
196
193
188
183
188
198
198
190
192
199
201
204
206
200
196
194
190
191
207
216
182
184
185
186
188
200
202
191
180
180
190
198
197
194
193
194
201
202
181
163
180
208
208
191
186
195
201
201
199
199
194
193
193
193
195
198
197
196
197
198
194
196
199
196
192
190
183
183
197
212
185
189
190
186
188
200
203
191
177
179
187
192
190
191
192
193
197
202
191
176
187
208
205
188
183
191
193
192
195
198
194
194
206
208
202
198
201
206
205
196
190
195
198
188
183
182
181
173
181
202
185
192
199
193
183
188
199
195
182
181
191
191
187
188
191
192
194
196
194
187
196
209
206
191
185
192
191
181
185
189
191
199
215
215
201
198
211
220
209
191
191
202
199
186
181
186
185
173
173
193
179
193
209
201
178
176
193
199
190
191
199
197
190
186
188
191
191
190
189
189
197
205
203
192
189
194
193
182
181
183
188
197
209
205
192
195
219
227
207
188
196
208
200
188
188
198
198
186
180
192
178
191
209
204
179
171
188
202
200
198
201
201
194
185
184
189
188
184
180
181
192
197
195
193
193
195
196
187
186
185
185
189
193
184
173
186
213
220
199
187
199
206
195
190
200
211
210
200
194
195
186
190
200
198
186
176
184
202
207
198
191
189
192
191
187
186
185
181
177
176
185
188
186
187
192
196
195
192
193
193
185
182
181
173
166
180
203
207
193
186
197
199
191
191
204
213
211
201
198
197
202
192
189
194
192
184
183
196
206
194
174
173
188
201
194
180
180
186
184
178
182
188
186
182
186
193
194
194
199
197
187
184
184
178
173
180
194
196
188
187
192
194
193
194
204
212
206
195
192
191
207
193
186
194
197
188
179
184
195
188
168
163
187
207
197
175
176
193
193
179
181
194
194
180
175
184
194
197
199
197
193
196
197
194
186
187
194
192
184
183
190
196
198
197
200
206
203
192
188
187
195
186
187
198
199
188
173
172
185
191
178
171
184
199
192
176
181
201
199
177
176
198
201
183
170
179
196
204
199
197
201
208
210
201
195
194
196
192
184
182
189
199
202
197
197
201
202
201
197
194
185
180
184
190
189
179
171
173
184
198
193
184
180
182
182
184
198
211
199
173
169
191
202
190
174
181
198
204
197
197
206
211
204
198
197
197
196
193
184
182
191
200
199
197
194
196
201
209
211
201
182
175
179
179
171
169
177
188
195
198
198
192
180
172
179
194
211
214
198
177
170
182
195
196
188
187
194
196
193
194
203
203
190
190
197
197
195
194
185
183
191
198
197
194
194
194
195
204
209
198
184
172
178
177
165
167
186
203
199
189
190
194
188
179
183
198
210
209
197
187
184
184
191
196
195
188
183
186
188
192
195
194
186
188
196
195
196
196
188
185
189
195
195
197
199
196
190
190
194
190
185
176
188
192
178
172
188
200
190
179
184
199
200
192
192
196
198
194
193
198
204
202
195
193
191
182
176
182
189
190
191
192
192
194
196
195
198
198
193
188
191
197
200
202
204
198
186
179
182
186
185
185
204
210
192
178
181
186
178
176
186
200
204
197
195
193
190
184
184
197
215
218
203
189
180
174
177
188
196
192
189
193
200
201
198
196
202
204
200
197
198
200
204
206
205
196
185
179
183
193
190
196
212
212
198
180
175
174
177
183
191
193
191
190
192
193
191
185
182
189
209
219
208
190
178
176
187
199
200
192
190
197
205
204
201
201
202
203
204
205
206
206
205
206
202
191
184
184
191
200
193
201
204
202
194
182
174
176
186
194
189
182
176
181
188
197
200
199
191
186
196
209
207
196
187
189
197
202
197
191
193
202
208
206
202
200
199
198
200
208
209
204
200
200
198
190
187
187
191
199
194
195
190
189
194
191
181
184
198
201
190
176
172
179
190
196
202
207
205
194
190
196
199
199
198
199
200
198
190
187
198
210
211
208
203
200
191
190
197
205
202
194
192
195
198
196
193
187
186
191
196
187
176
185
203
204
189
187
198
203
198
185
176
180
192
194
197
202
210
205
191
182
184
193
196
196
196
195
190
192
205
215
212
205
199
193
188
188
193
194
192
192
194
196
198
202
199
193
191
192
197
181
170
186
210
213
192
180
189
201
208
199
180
177
190
195
188
190
204
208
194
174
168
176
186
190
193
197
197
197
203
209
205
201
195
192
192
192
192
184
182
195
205
203
199
200
201
200
205
205
195
181
171
183
205
206
188
177
183
199
211
203
180
171
184
195
190
187
194
200
193
175
164
165
174
183
191
200
201
198
196
196
196
195
194
194
201
199
189
178
179
197
211
206
199
195
195
200
213
216
193
184
175
180
194
194
186
183
190
198
205
198
179
168
178
192
196
194
192
193
189
183
177
174
174
179
189
198
202
196
188
187
192
194
193
195
205
203
190
179
183
197
204
204
200
194
188
192
208
219
186
186
183
182
186
187
186
191
196
195
194
189
182
173
174
187
199
202
198
192
191
196
200
194
180
176
186
196
203
197
188
188
197
199
191
192
203
209
200
190
189
190
189
196
203
198
186
185
200
212
182
188
188
188
189
189
190
194
195
189
184
186
185
179
179
187
195
197
197
193
192
201
213
209
191
176
178
192
205
203
193
195
208
209
193
188
202
216
214
203
193
182
179
190
203
201
192
189
198
208
184
193
195
194
195
197
193
189
185
182
180
181
181
182
182
189
191
189
188
191
195
201
209
209
196
182
179
192
206
205
199
203
217
214
193
185
202
221
222
207
195
186
183
191
199
200
198
199
204
205
189
198
200
199
197
196
191
181
179
179
179
178
177
178
183
191
192
184
183
188
196
197
196
196
195
190
187
192
199
198
196
206
217
209
188
182
199
217
213
196
192
197
199
196
193
194
201
205
210
207
193
199
202
200
193
192
187
180
182
187
185
176
176
180
185
189
191
191
186
187
197
200
191
185
187
190
191
193
193
189
192
200
206
198
184
184
197
203
191
181
192
209
212
199
191
194
198
202
209
207
196
197
199
198
193
187
182
181
188
195
191
182
184
189
189
188
193
198
194
186
196
206
195
182
180
182
190
194
193
189
191
192
192
189
188
193
194
186
178
180
197
212
208
196
194
197
196
197
208
208
198
197
196
195
191
187
183
180
187
198
197
190
192
198
196
189
193
202
197
185
194
210
209
191
177
176
187
193
194
194
194
192
184
185
196
203
191
176
178
197
208
204
197
192
195
196
194
197
209
208
200
199
192
191
193
194
188
181
185
196
202
198
194
196
197
197
200
206
199
185
190
212
216
202
185
181
186
190
194
202
204
199
188
187
198
201
186
176
189
211
212
194
185
188
195
194
192
201
210
203
194
196
189
187
192
199
197
189
187
193
202
199
191
190
196
204
211
211
198
185
193
211
216
206
194
188
184
188
194
207
214
209
200
191
189
190
184
187
201
212
204
191
189
196
196
192
196
210
214
201
183
184
185
184
190
198
203
203
195
192
195
196
192
188
196
207
212
210
199
189
196
208
211
206
196
190
186
187
198
211
215
214
211
199
185
182
191
202
207
201
195
197
204
208
200
194
205
219
216
200
175
179
185
187
183
188
198
208
205
194
192
196
198
198
199
201
202
202
196
193
194
202
206
201
195
191
187
186
199
211
212
212
215
209
190
186
199
213
209
194
194
208
217
213
201
200
211
219
214
199
175
183
193
192
181
176
186
201
203
193
188
196
203
205
201
194
190
194
197
193
191
195
201
199
194
193
192
188
192
202
204
207
218
220
206
194
197
209
208
199
203
214
217
208
198
199
205
207
205
199
183
194
201
194
179
170
176
192
197
191
188
192
197
196
194
190
186
192
198
195
186
186
193
193
191
197
195
186
187
193
196
202
218
227
216
195
188
196
203
203
204
206
204
195
191
192
193
196
199
204
193
206
206
192
179
175
181
191
194
189
192
192
183
177
186
193
192
192
198
198
190
182
183
185
187
195
197
193
191
189
187
197
215
222
211
194
186
188
196
196
194
193
192
190
188
186
188
192
199
206
203
212
205
189
181
185
192
198
194
192
200
199
177
165
179
197
196
188
192
200
198
183
177
179
184
190
199
204
203
192
182
193
208
208
198
197
198
192
189
187
188
190
192
192
191
192
197
201
204
206
208
215
207
189
184
195
203
203
192
193
210
213
188
170
183
201
194
181
187
202
203
188
178
182
186
190
199
213
211
192
178
189
201
194
188
202
216
206
190
188
199
202
198
195
195
201
206
211
209
206
204
203
186
182
190
191
177
172
184
196
187
169
166
176
181
184
186
192
201
203
195
183
184
195
201
194
187
194
195
195
195
195
188
178
170
172
181
188
191
194
197
194
189
195
203
203
197
199
210
210
217
204
184
177
184
188
182
183
195
204
195
177
169
168
170
180
185
187
190
196
194
186
185
191
191
185
184
183
182
181
185
190
190
182
173
165
172
190
201
204
205
197
185
181
186
194
192
191
198
198
208
193
176
172
178
184
187
189
193
200
196
183
169
165
168
185
197
192
185
187
191
194
194
189
182
183
185
182
169
167
178
185
183
185
185
175
173
187
204
212
210
200
184
177
185
193
189
181
187
188
188
179
174
172
174
182
185
183
182
185
186
183
172
166
176
200
214
204
188
184
187
196
200
195
186
186
190
183
170
172
185
187
178
182
193
187
177
184
200
211
210
200
190
190
197
203
193
182
182
182
175
174
173
173
176
185
188
183
174
174
176
177
175
173
185
209
221
211
196
186
183
189
203
205
195
188
187
185
181
187
198
193
177
177
190
192
182
182
194
204
202
202
207
211
213
210
203
191
186
183
176
178
178
173
175
185
188
187
178
175
177
180
180
180
187
204
210
205
198
189
179
179
198
206
196
181
179
187
192
198
205
198
178
170
183
197
197
189
190
195
198
206
221
224
220
209
206
202
194
184
182
188
185
176
175
181
189
194
194
184
181
185
185
183
183
191
197
195
193
189
176
173
188
196
184
171
175
190
195
197
201
196
179
170
186
209
215
201
187
185
194
210
224
227
216
203
203
205
198
186
180
190
190
186
183
182
185
198
203
195
186
186
187
183
178
185
193
190
188
187
178
174
182
184
172
168
180
194
193
186
187
190
184
181
196
217
222
205
183
176
189
205
216
217
207
195
194
200
196
186
175
187
196
200
201
189
180
190
200
198
191
188
188
185
186
193
199
192
191
191
187
178
177
182
180
182
189
197
190
179
180
186
191
195
203
211
213
203
183
173
182
196
203
203
199
191
190
191
190
186
178
183
192
209
212
197
179
176
186
193
195
194
192
193
198
203
203
197
199
203
197
184
181
190
196
195
194
196
194
186
184
189
197
202
201
197
201
204
193
175
176
187
195
193
189
188
188
189
190
190
182
178
183
198
205
197
179
169
173
188
200
202
198
200
205
205
201
200
207
211
204
190
188
200
209
202
196
195
196
196
198
201
203
202
193
188
198
210
204
183
174
183
193
190
187
187
186
189
198
201
183
174
175
183
187
186
177
169
170
185
202
207
206
206
207
199
192
199
209
209
204
195
190
197
204
203
199
197
197
200
205
204
198
191
188
190
201
211
207
189
178
185
192
192
191
191
185
186
202
211
180
176
177
176
172
173
180
178
175
183
197
204
203
204
204
196
190
198
205
201
198
196
190
187
194
202
201
197
194
196
200
199
192
189
187
187
192
200
201
195
188
190
192
194
195
194
183
180
199
214
180
182
186
179
168
173
187
188
179
177
188
196
193
194
200
200
200
202
199
189
192
197
190
182
187
199
200
190
186
186
186
186
190
194
190
178
172
178
188
197
199
199
196
194
194
195
187
181
192
212
184
192
200
191
173
179
197
198
180
172
183
190
186
187
198
206
208
208
196
186
193
200
193
186
187
196
193
183
180
181
177
180
197
205
193
173
162
168
184
197
202
203
200
192
190
195
195
184
185
202
185
198
213
201
179
184
204
201
180
176
190
194
185
180
192
208
211
209
199
190
193
200
198
190
189
193
191
181
177
174
174
187
210
212
196
180
176
178
187
192
197
200
198
192
191
199
203
191
182
194
179
201
219
204
180
187
208
201
181
186
205
206
186
176
189
203
206
204
201
197
191
192
193
190
188
192
193
186
176
171
179
201
218
210
194
194
201
199
191
189
189
190
192
195
198
200
200
194
186
191
178
203
216
197
178
189
208
200
182
191
211
206
186
174
185
197
196
194
194
194
187
184
186
189
192
194
196
187
177
173
184
207
216
198
186
198
215
211
195
190
190
185
186
199
208
198
189
191
195
195
183
201
206
188
178
193
207
198
181
183
196
196
183
179
189
191
187
185
186
187
185
183
185
191
198
201
195
180
176
177
189
204
206
190
180
194
211
208
197
196
197
189
189
205
210
193
180
188
201
201
188
197
197
186
184
196
203
195
181
174
176
180
186
194
197
187
180
181
182
181
186
194
194
194
199
202
190
174
173
186
191
193
193
184
180
192
202
201
199
202
204
197
197
207
208
192
182
191
203
202
191
192
194
195
195
195
194
190
184
180
173
175
191
205
199
181
175
186
185
178
189
206
204
188
186
192
187
175
181
195
196
188
186
184
184
193
198
193
193
199
203
199
197
200
203
196
196
202
202
200
185
185
197
206
203
193
186
185
191
197
190
183
193
205
201
184
182
192
188
177
189
206
200
176
172
183
188
188
194
205
201
188
187
187
191
198
197
187
185
190
196
196
194
193
196
202
210
212
205
202
177
178
193
202
195
184
182
185
195
209
207
192
187
192
195
192
193
196
188
176
182
192
183
171
172
186
194
198
203
210
205
194
193
195
198
198
195
185
182
182
190
192
192
192
197
204
211
211
207
204
171
171
183
184
177
178
187
189
191
205
211
198
182
180
187
198
200
196
185
177
176
177
172
176
192
201
199
196
199
204
204
199
201
207
206
197
189
186
183
179
184
192
196
199
202
203
201
201
201
202
168
166
176
176
168
180
196
194
183
188
201
201
188
179
183
193
197
193
189
186
186
179
173
187
207
210
195
184
189
196
199
203
209
215
205
188
185
189
189
181
182
192
202
207
208
205
193
185
189
193
172
172
182
182
175
186
200
192
176
178
194
201
196
189
183
187
191
192
192
197
203
199
188
190
205
206
190
178
182
192
198
208
215
212
194
181
182
192
192
185
184
190
198
201
206
204
193
182
181
184
180
188
197
193
186
193
199
187
174
179
192
199
197
192
187
188
191
192
190
198
218
219
199
184
187
194
191
186
188
192
201
211
214
203
185
181
188
195
193
191
191
191
185
186
194
201
198
187
185
185
189
203
205
193
188
193
194
186
178
183
189
190
191
189
190
193
197
193
183
185
210
222
198
174
175
191
202
203
198
197
199
207
209
197
186
188
196
195
195
196
199
191
175
172
184
200
201
195
194
196
194
204
200
187
185
192
193
186
183
186
186
182
183
188
190
195
201
198
181
175
196
210
193
173
180
199
211
210
201
192
193
199
201
199
197
198
200
201
202
204
202
191
174
171
183
200
203
199
199
202
193
193
186
183
187
195
194
187
184
184
185
185
187
190
192
191
194
197
189
180
188
195
187
181
194
209
213
206
192
186
189
194
201
207
205
199
200
208
213
208
199
191
183
180
188
201
203
197
198
200
197
184
178
185
197
202
195
184
178
183
192
195
194
192
191
184
184
192
195
190
186
184
182
185
201
209
204
191
184
188
196
198
200
208
208
196
194
209
219
209
193
192
196
195
194
200
202
198
198
196
203
188
182
192
205
206
192
176
170
181
199
206
194
186
187
186
185
189
196
193
186
177
175
184
198
202
194
181
181
194
205
201
196
198
201
194
192
206
214
204
193
198
207
203
196
196
199
200
202
197
204
197
195
197
202
196
187
175
172
182
201
206
191
179
184
191
192
194
193
188
182
178
177
183
194
197
188
178
181
198
208
199
186
185
194
195
198
201
204
197
196
203
211
207
197
191
192
197
203
201
196
200
202
201
193
186
185
187
186
187
193
198
188
176
175
185
196
200
195
186
183
186
191
191
190
192
188
181
183
196
200
192
179
179
187
196
202
205
202
196
199
206
210
207
200
192
190
193
200
203
186
196
204
203
189
183
188
200
201
190
186
188
191
182
171
171
183
197
200
193
190
199
208
202
191
187
188
186
189
192
193
187
185
184
185
191
205
215
212
204
203
204
204
205
205
198
195
193
195
202
182
192
203
204
191
184
191
202
204
194
184
184
192
192
177
163
165
181
196
199
197
205
216
209
191
184
188
190
191
191
190
193
198
198
188
185
201
224
228
216
205
201
199
202
204
202
205
201
194
196
192
197
205
205
197
191
191
195
197
196
184
179
185
194
188
170
160
170
188
198
198
202
210
208
195
190
193
192
190
189
191
200
211
213
197
184
197
226
236
222
205
199
196
199
200
202
209
209
199
192
198
207
212
209
197
190
189
189
192
194
186
175
176
190
191
179
169
175
189
196
194
193
196
198
199
200
199
189
185
185
190
200
212
218
206
190
197
220
229
216
201
194
196
200
199
199
204
206
201
192
194
208
216
209
196
188
187
189
192
193
187
176
176
186
190
184
180
188
198
198
192
190
189
194
201
204
197
186
182
185
192
198
205
209
206
203
205
212
212
203
196
193
196
205
205
199
195
196
203
198
188
202
211
210
197
186
186
189
192
192
186
183
185
190
189
181
183
195
204
199
196
194
194
197
201
199
191
187
188
192
196
197
196
194
200
212
212
203
198
196
196
193
195
204
211
204
191
193
206
206
186
196
204
207
201
190
185
185
188
188
190
192
198
198
191
183
182
192
199
195
197
201
203
202
199
190
186
191
194
196
197
199
194
186
193
213
213
195
191
200
200
194
193
200
208
206
197
199
210
210
194
201
201
204
206
199
186
179
181
185
195
202
204
199
195
194
194
194
190
187
197
209
211
206
196
184
184
195
197
191
190
199
199
189
189
203
200
185
190
207
207
196
192
198
207
209
205
206
206
201
200
207
199
198
206
209
197
185
183
189
200
206
198
190
193
206
215
208
189
183
200
216
214
203
191
182
182
193
197
188
186
199
208
197
185
187
186
182
195
211
205
194
195
205
211
212
210
206
198
187
195
201
193
187
195
207
207
198
193
194
201
200
190
183
191
211
224
214
193
188
206
219
211
197
188
182
182
193
200
197
189
198
211
203
186
181
182
187
202
209
198
191
199
214
219
215
211
203
190
180
183
185
185
179
179
189
202
206
200
197
196
197
192
188
192
204
211
207
195
190
203
210
203
194
190
187
184
190
204
209
204
204
211
206
191
183
186
195
207
208
199
192
202
216
219
212
208
203
192
182
172
171
178
177
169
171
189
203
202
192
186
190
197
199
193
187
188
193
195
191
191
192
193
194
195
194
189
190
202
214
213
210
211
212
203
192
188
196
208
211
205
199
199
205
206
205
205
204
201
190
172
169
177
181
171
166
180
199
201
188
178
185
197
199
188
176
176
187
197
193
182
178
186
196
199
199
193
191
198
206
206
202
208
216
211
194
186
189
202
209
206
200
193
192
193
195
202
208
206
198
182
177
179
185
186
180
182
197
202
190
181
188
194
186
177
177
185
193
201
199
189
180
183
194
195
195
194
195
199
197
187
187
200
211
206
195
187
188
195
198
198
193
189
189
190
191
200
207
206
201
193
188
182
187
196
194
187
196
202
195
192
198
192
176
172
187
198
196
197
204
203
192
187
191
192
190
191
202
206
192
173
174
191
199
196
199
203
197
191
188
189
189
192
194
195
195
202
205
204
202
199
195
187
187
196
198
191
193
198
197
201
206
196
179
181
199
204
192
188
200
207
200
191
192
192
188
193
208
211
189
170
174
189
189
186
200
216
212
195
187
191
194
195
199
202
202
204
207
204
200
177
180
181
176
172
178
189
191
188
185
178
173
176
180
184
189
189
184
187
197
195
181
176
188
201
196
189
198
208
206
197
193
188
185
182
178
176
178
181
193
201
192
183
191
204
201
193
200
210
206
191
187
182
172
165
176
193
200
195
195
191
183
179
176
175
177
180
180
185
193
193
182
174
182
192
193
194
202
201
188
182
184
192
196
189
175
174
186
194
198
203
196
184
181
189
195
193
195
202
198
191
184
177
166
163
178
197
197
191
195
198
187
174
170
172
176
181
182
185
190
191
183
178
179
184
189
197
201
188
172
170
180
192
201
193
178
181
197
207
202
200
198
192
188
192
196
190
188
191
190
180
177
173
165
165
182
194
186
177
185
193
183
165
164
179
191
190
187
187
189
186
179
176
180
187
194
196
191
183
171
174
182
192
199
193
181
183
198
208
201
196
197
200
203
203
199
187
180
182
184
170
170
170
170
174
189
193
179
165
172
184
176
156
160
188
207
202
192
191
190
183
174
176
190
200
200
191
185
185
188
188
190
194
198
195
183
180
190
202
199
192
195
209
214
208
196
185
181
180
180
173
174
174
175
178
185
186
177
167
170
181
175
157
160
187
208
203
193
192
191
183
174
179
196
204
198
189
188
197
202
196
190
192
196
194
187
182
184
192
194
194
198
211
213
203
189
187
187
185
183
187
188
187
183
177
172
174
181
184
183
181
175
162
162
179
196
198
193
192
190
185
181
185
191
192
192
194
201
205
203
196
189
188
193
200
199
190
180
182
190
197
203
209
209
197
185
187
195
194
186
194
197
197
193
177
159
163
188
204
197
182
174
170
169
174
187
198
198
190
186
185
190
189
183
179
186
200
206
197
189
189
187
184
190
200
205
194
179
174
184
196
202
207
207
196
186
189
201
199
190
194
196
201
199
180
159
165
195
216
203
182
176
182
182
180
191
207
205
190
181
188
196
191
182
183
191
197
192
181
179
188
193
188
190
197
196
186
179
177
182
189
197
204
208
201
192
193
202
205
195
188
186
188
193
186
173
177
195
211
202
187
186
196
198
194
197
209
209
193
182
188
194
189
190
200
199
187
173
171
179
197
201
196
195
192
181
180
190
192
186
182
187
198
204
198
193
194
203
206
202
183
173
171
182
191
188
183
185
194
197
196
199
209
211
203
197
199
204
203
194
190
187
186
199
212
204
181
167
170
188
210
212
203
198
189
177
187
207
209
187
173
179
194
198
194
192
193
198
203
203
181
171
168
176
189
191
180
173
180
195
204
208
211
215
208
190
180
193
210
210
192
177
178
196
209
202
185
173
174
190
211
214
204
194
187
187
202
218
210
185
170
175
186
191
192
191
188
188
195
201
183
182
181
181
188
188
177
170
177
193
204
204
202
204
204
188
175
188
213
216
196
177
175
188
199
200
193
180
174
184
203
210
199
187
186
193
202
205
195
183
179
181
185
189
194
192
186
182
187
193
186
193
193
191
189
186
178
175
178
186
196
196
191
190
196
194
186
190
205
210
200
184
180
184
194
199
192
178
167
175
192
198
189
182
183
186
184
176
176
186
192
194
192
193
193
191
191
191
192
191
189
193
196
197
191
187
185
186
182
180
188
194
189
184
188
198
201
200
198
200
203
199
190
185
189
194
188
175
169
175
187
188
183
179
178
174
162
156
168
187
198
199
198
196
192
191
203
210
202
190
187
186
192
196
193
191
193
193
187
184
191
197
196
187
186
198
208
204
196
195
201
203
194
186
179
182
186
182
180
180
184
184
183
182
179
171
159
158
172
186
189
189
194
198
193
194
210
218
206
193
187
185
186
189
191
198
202
195
187
193
202
205
201
193
191
197
203
204
200
197
195
194
189
179
173
178
190
196
193
185
184
187
188
187
184
182
177
176
181
181
177
175
184
197
199
198
201
203
199
197
188
189
187
179
185
203
209
193
181
193
207
204
195
194
198
200
198
198
199
196
188
180
180
179
179
184
195
198
194
186
187
195
200
195
188
190
194
192
187
183
177
172
177
195
205
197
185
185
193
200
185
194
188
175
179
204
213
189
169
180
197
196
187
190
204
204
196
194
195
190
180
174
179
187
194
200
195
185
181
182
188
199
207
201
192
193
198
195
190
189
189
182
183
197
206
192
175
179
197
204
177
190
191
177
177
199
210
190
165
171
187
189
185
190
201
201
197
195
195
186
179
181
186
197
207
209
192
169
167
181
190
196
203
201
193
194
195
193
193
196
198
197
195
201
201
189
179
190
205
203
174
184
191
182
179
192
203
190
175
180
191
190
186
189
195
193
192
200
199
187
184
191
195
197
202
203
185
165
168
185
191
190
193
193
191
193
195
190
191
197
199
199
200
201
197
191
192
202
205
198
178
184
192
190
183
190
198
194
189
199
205
198
190
191
193
189
190
200
200
192
193
196
191
187
189
191
181
172
180
190
188
186
187
188
189
196
197
191
192
195
193
193
197
201
198
195
199
202
196
194
182
186
189
188
186
193
200
192
191
206
214
200
187
187
190
191
188
191
195
195
195
189
178
178
187
188
182
184
193
194
185
184
193
194
194
196
196
195
194
194
187
187
193
199
200
199
198
193
188
194
181
183
185
183
187
200
203
189
179
195
207
196
181
180
188
190
187
183
186
193
192
177
166
179
199
199
188
189
197
195
185
186
201
210
204
196
192
195
198
193
184
185
195
204
205
199
194
189
188
196
175
177
180
183
189
202
206
189
174
184
195
193
186
181
182
183
183
183
189
193
188
171
165
185
208
209
195
188
192
192
189
191
209
220
209
192
185
192
199
191
182
185
200
209
207
198
194
192
193
194
174
175
179
182
186
197
201
191
179
183
190
192
193
187
179
176
181
192
196
196
187
177
175
187
202
206
198
190
189
194
198
202
210
215
204
186
180
185
190
185
182
186
194
200
200
199
199
199
196
190
179
181
180
179
180
190
195
194
190
189
190
190
195
192
182
178
186
198
200
194
190
190
186
181
184
192
194
192
191
199
208
210
206
203
195
186
182
183
183
183
184
182
180
181
190
201
206
204
199
191
187
190
181
172
173
186
194
194
191
189
186
186
190
193
189
186
191
197
193
183
188
197
193
176
174
185
196
198
199
202
206
206
199
193
189
189
189
187
182
185
191
183
165
165
185
206
210
203
200
201
187
192
183
170
170
183
194
193
186
184
183
183
187
195
193
190
190
191
182
175
187
200
192
178
179
188
196
198
197
195
194
193
194
193
192
192
198
197
194
193
195
183
164
164
187
210
210
199
201
209
182
189
185
176
173
184
195
192
182
180
183
185
188
192
190
185
182
185
182
181
192
200
192
185
188
195
195
194
192
185
177
178
192
200
193
189
198
211
212
202
193
187
179
181
195
207
204
196
200
209
185
187
189
186
181
185
192
189
181
181
189
191
190
188
184
180
178
183
187
190
199
201
194
192
194
193
190
188
186
181
177
180
194
200
190
182
190
211
220
208
192
191
197
202
202
199
194
193
199
200
194
194
198
194
188
186
189
186
179
181
190
196
191
184
184
184
184
188
190
191
195
200
199
196
189
186
185
184
185
187
191
195
195
195
186
182
186
204
216
210
197
196
208
213
203
189
186
193
199
192
201
202
207
204
190
183
186
190
185
178
184
193
193
187
186
191
195
196
188
181
186
197
205
202
190
184
183
184
186
194
207
208
195
186
187
190
193
197
208
211
206
204
208
211
201
188
186
196
199
190
198
203
210
208
194
184
189
201
196
179
175
188
198
196
190
193
199
197
185
177
181
198
212
209
192
186
189
189
187
197
211
212
193
181
187
200
204
205
206
212
213
207
204
202
197
194
198
201
196
192
191
194
204
206
196
187
196
210
206
188
175
185
202
204
192
183
184
187
187
186
188
203
215
208
192
189
196
194
187
190
206
207
192
180
186
200
211
213
213
212
212
209
200
197
197
203
211
209
196
195
191
187
193
199
195
189
193
204
209
197
184
184
198
205
193
174
170
178
191
197
200
205
211
201
189
193
204
198
180
178
197
205
194
183
186
194
204
213
214
212
210
207
200
195
197
209
222
215
196
191
198
188
187
191
191
191
189
194
202
205
194
182
186
197
194
180
173
180
196
202
199
200
202
195
187
198
211
202
176
170
188
201
195
190
192
192
194
202
210
212
209
204
199
197
199
209
221
216
196
183
200
193
188
188
188
191
191
189
194
203
198
183
178
185
190
189
188
195
202
201
192
191
194
194
194
205
211
198
176
171
186
197
197
201
203
198
190
194
204
211
207
197
196
200
206
207
212
207
192
177
188
188
189
188
188
194
198
195
192
198
198
188
178
179
189
194
196
203
207
201
187
182
190
200
207
211
206
193
184
185
193
198
202
208
211
206
199
198
203
205
202
191
193
206
214
208
200
197
192
181
173
174
183
191
192
194
199
199
192
189
194
194
187
185
188
190
190
194
202
202
191
181
186
206
220
217
202
192
197
204
206
207
209
208
207
209
211
208
202
198
193
190
193
208
215
206
197
194
197
193
169
166
177
193
197
194
191
193
187
183
190
199
197
194
193
190
179
179
189
197
194
182
182
203
223
218
202
197
207
209
210
212
214
204
195
203
215
213
202
193
192
196
201
204
204
202
200
201
203
202
184
179
183
198
202
194
184
182
182
181
190
201
202
196
195
194
186
178
179
188
192
185
181
195
213
214
204
203
203
202
196
203
210
198
186
193
204
205
202
199
199
205
206
199
194
199
206
205
199
197
200
200
197
198
202
197
185
181
181
184
191
200
197
188
189
201
206
197
182
183
195
196
186
186
201
208
205
203
201
191
181
186
198
194
183
185
189
193
204
211
205
203
204
201
195
198
203
196
182
184
205
210
201
192
192
195
194
190
187
187
193
193
188
180
183
201
218
212
194
189
205
209
193
183
190
203
204
203
201
191
177
175
185
187
186
185
182
186
208
219
203
190
196
206
206
198
193
182
171
176
197
202
199
186
181
190
199
197
189
188
190
190
189
185
184
195
208
209
198
196
208
212
195
183
190
200
202
204
207
204
192
180
178
182
190
193
185
187
207
218
199
183
191
208
210
198
185
178
173
176
191
189
188
185
179
183
197
200
192
185
183
185
193
199
192
186
186
193
195
196
201
201
193
189
195
200
203
205
208
212
208
193
180
185
200
204
194
191
202
209
199
188
193
203
205
199
192
189
184
182
192
181
181
188
187
189
196
201
198
187
177
181
200
207
195
180
178
183
188
191
192
192
194
197
201
203
203
203
204
207
210
196
183
191
210
211
198
190
194
200
199
198
200
203
204
204
203
200
194
191
198
180
177
189
201
199
194
200
207
198
182
185
201
202
184
178
186
187
186
190
193
196
199
202
202
199
198
198
199
201
201
191
181
193
212
213
198
190
193
196
200
203
207
207
208
208
208
203
199
197
200
181
173
190
206
197
185
195
213
212
193
188
199
193
177
180
197
195
186
192
202
206
203
202
201
195
193
196
201
202
196
183
179
193
208
207
194
186
189
193
198
202
206
208
208
205
203
201
201
202
196
180
176
192
200
186
172
189
214
216
198
192
200
195
181
186
202
199
188
192
205
209
201
196
196
194
192
200
208
207
195
182
182
194
201
197
189
187
189
191
195
198
200
203
201
198
196
200
205
206
170
177
193
191
174
175
196
204
187
172
178
194
199
195
195
194
178
163
162
178
188
184
175
177
184
185
181
180
190
200
198
190
190
200
201
189
177
173
181
192
199
191
177
174
181
195
206
203
182
167
175
186
198
186
167
177
202
205
186
177
189
204
206
203
198
188
176
170
175
183
190
186
179
175
177
183
189
195
199
196
187
183
190
205
207
194
185
185
190
192
194
193
184
182
186
196
210
214
198
180
183
195
197
180
165
180
204
199
181
180
193
204
205
205
201
183
171
177
186
189
188
184
178
174
172
176
188
198
201
193
181
180
190
200
197
190
194
201
198
186
177
180
191
199
198
197
206
215
207
192
188
197
192
175
167
183
201
194
177
178
189
193
195
203
203
188
173
179
191
189
183
174
172
173
176
178
180
183
192
191
184
186
195
197
187
183
195
207
203
180
163
170
193
208
201
192
196
204
203
197
190
190
184
173
173
186
197
192
180
177
182
184
184
195
204
196
182
183
190
186
173
166
168
178
188
189
176
169
182
193
191
191
200
200
188
181
187
201
202
183
165
170
190
198
190
183
186
193
193
195
197
189
180
177
180
184
187
189
186
181
181
181
177
182
197
199
189
189
191
181
171
168
174
187
198
201
185
172
181
194
192
191
199
205
195
182
180
190
196
189
176
177
183
181
174
174
183
186
186
190
206
195
189
188
184
174
176
188
193
189
185
180
172
173
184
192
194
199
194
182
178
182
185
188
196
207
204
190
188
193
192
187
194
202
200
189
176
178
188
192
186
185
183
175
171
176
185
186
186
190
212
202
201
199
184
168
171
188
201
197
187
180
172
171
176
186
197
205
199
190
190
197
193
183
186
204
211
200
189
189
191
186
182
190
199
191
175
171
181
189
188
183
185
186
186
187
189
190
190
192
213
203
203
200
182
168
177
194
204
200
189
182
181
181
181
189
203
207
197
189
198
206
193
176
178
192
199
189
180
187
195
188
178
184
192
181
167
168
181
186
184
184
191
202
202
197
196
197
197
196
205
194
193
193
183
180
190
200
201
195
188
189
197
198
193
195
198
200
188
185
195
200
190
178
179
183
181
172
175
188
198
189
178
186
187
171
160
172
187
188
183
186
199
207
205
201
201
202
202
200
196
186
181
183
186
192
195
194
190
189
190
197
206
208
201
190
187
185
184
184
186
188
187
185
184
181
173
173
179
191
197
190
184
192
190
173
167
179
189
185
182
190
199
203
200
198
199
200
200
200
190
187
180
180
193
202
193
180
177
184
193
199
202
205
202
186
170
170
185
189
182
176
183
194
192
186
184
185
186
186
190
190
186
189
192
191
191
190
184
178
181
190
194
195
196
195
194
190
192
192
189
194
188
189
203
203
185
170
171
184
196
199
192
191
192
183
167
167
188
199
188
173
182
196
197
196
197
191
180
175
186
194
185
179
192
211
213
196
178
176
183
186
188
191
195
192
187
186
186
185
189
196
192
196
207
202
177
168
175
185
195
196
184
173
175
179
176
172
186
204
198
184
184
192
199
202
200
187
168
169
191
200
181
166
184
213
215
192
176
181
190
188
185
188
189
184
187
196
194
181
189
184
183
196
207
193
175
176
188
189
190
194
186
168
161
177
188
182
182
199
211
201
187
183
190
199
196
180
166
175
200
200
173
159
176
197
199
188
185
192
194
190
190
191
180
173
192
214
207
187
186
169
168
190
201
187
174
188
204
199
190
197
201
182
162
173
190
187
180
196
214
209
187
175
180
191
189
184
182
191
200
187
165
163
176
183
181
184
191
193
190
191
198
195
179
175
197
217
211
193
190
166
162
183
196
187
180
193
210
206
193
198
212
205
182
176
185
186
185
197
210
203
185
172
175
182
188
198
206
205
190
170
164
173
182
179
177
186
190
183
181
190
199
197
187
188
196
200
198
197
195
178
171
181
190
193
190
192
198
199
192
195
212
218
205
189
183
183
189
199
200
190
180
176
179
181
189
205
218
208
181
163
171
188
187
179
180
188
185
174
177
190
194
191
194
201
196
182
187
197
190
188
185
184
186
196
198
187
178
183
186
191
201
215
216
202
187
184
192
194
188
178
175
183
189
191
190
195
208
201
180
169
183
196
188
178
182
190
182
173
181
192
189
183
193
206
197
183
190
200
177
188
193
184
180
192
197
186
170
173
185
190
189
200
207
204
194
193
194
188
178
172
176
185
196
199
192
185
190
193
185
182
190
196
187
180
184
188
181
174
183
191
189
181
186
198
199
197
202
201
174
186
191
180
173
183
192
187
178
183
194
193
180
179
188
194
197
202
201
187
178
176
178
185
194
199
190
177
178
187
190
191
193
192
183
183
185
186
185
180
183
192
193
191
186
189
196
202
203
197
184
188
185
175
171
180
191
191
189
200
209
198
177
168
175
186
193
202
202
192
189
188
188
187
191
193
187
176
176
182
185
189
192
186
182
185
188
188
188
188
188
193
200
201
192
185
189
192
192
194
200
193
181
174
176
188
191
187
189
203
209
195
176
169
175
184
188
192
195
197
201
202
195
192
192
192
187
185
184
182
180
185
188
187
186
187
188
189
193
196
194
196
200
200
191
185
184
183
182
190
206
194
181
184
192
199
195
184
182
190
193
184
176
176
182
185
184
180
183
194
203
204
197
195
197
196
196
196
192
185
177
176
182
190
190
189
186
189
199
203
199
196
193
189
183
183
188
189
187
193
200
190
188
196
204
200
189
186
186
183
178
177
183
186
185
183
181
179
179
187
192
194
195
191
192
198
204
201
195
189
182
174
176
189
196
189
183
190
200
203
199
194
189
183
176
179
194
205
198
190
191
185
187
200
201
188
181
192
202
188
172
176
190
194
187
181
183
186
186
183
177
180
189
186
183
194
206
202
193
193
194
182
172
184
198
191
180
184
195
197
196
192
189
187
177
177
194
209
205
190
187
180
181
191
190
175
175
197
211
193
173
176
192
198
191
182
186
196
197
183
168
174
190
186
173
183
198
196
188
193
200
189
174
181
197
193
182
181
187
191
192
191
192
195
189
181
189
201
202
195
185
178
176
182
180
172
175
193
203
189
172
175
187
197
196
188
189
197
198
183
169
177
195
192
175
178
188
187
184
191
197
192
181
185
194
193
186
182
183
189
195
194
193
197
197
188
185
189
195
202
182
180
181
181
175
172
179
192
193
182
172
171
181
194
199
192
188
193
194
185
178
186
200
198
186
179
183
184
185
185
186
186
186
193
194
192
189
187
186
190
197
197
192
194
198
195
187
186
195
208
179
188
192
189
175
171
180
191
191
184
175
171
177
189
194
190
184
187
192
194
194
196
198
198
191
185
184
185
188
181
173
177
192
198
193
187
188
189
188
186
192
195
195
196
196
195
189
190
198
206
181
194
202
193
175
168
178
189
195
194
185
174
174
182
188
186
182
184
195
205
209
206
199
192
186
182
184
191
190
179
172
182
197
199
186
177
179
185
184
181
181
190
199
203
198
189
187
192
199
199
187
197
200
190
174
168
175
187
196
196
187
179
176
179
186
188
188
188
194
205
209
207
201
189
177
173
184
196
195
184
181
192
201
194
179
174
176
178
179
179
180
189
203
210
201
187
185
197
201
194
191
192
191
186
179
174
178
190
195
190
182
181
184
187
189
195
196
191
188
191
197
203
203
193
176
170
181
197
199
192
194
204
204
191
181
182
183
178
179
185
189
193
199
207
201
191
193
203
202
191
187
187
187
188
188
187
189
199
198
185
176
183
193
194
195
196
197
189
180
179
186
197
206
200
183
175
183
196
198
196
201
207
201
186
184
193
196
189
188
196
201
196
195
202
202
202
204
206
203
196
183
179
183
191
193
194
199
208
204
188
176
185
197
200
197
195
195
185
176
178
186
197
203
198
188
185
192
196
193
194
203
208
197
184
187
198
203
199
198
202
204
199
194
195
203
207
208
204
200
201
180
176
181
192
193
192
194
201
200
195
186
186
195
197
195
194
194
188
181
185
195
201
198
189
186
194
203
201
188
188
203
207
192
184
190
197
200
196
196
199
199
197
195
196
201
207
207
202
196
203
187
179
182
188
191
190
188
183
187
197
197
190
189
191
192
196
201
200
192
191
197
200
194
185
184
197
210
204
185
181
198
203
190
184
192
196
189
183
186
194
196
195
196
198
201
203
203
200
197
200
192
183
182
184
191
192
186
174
177
192
201
196
188
187
191
202
213
213
202
192
189
192
194
189
188
195
204
202
186
183
193
197
190
189
199
198
183
173
180
194
197
196
197
203
202
201
201
200
196
194
187
178
176
181
190
197
195
184
178
189
202
202
191
185
193
205
213
213
205
193
183
183
195
202
198
195
196
196
193
192
193
194
195
200
204
201
188
179
182
195
201
200
201
205
204
198
198
199
196
192
177
162
163
177
190
199
201
195
186
187
200
204
195
188
196
204
201
196
197
194
182
177
190
204
204
197
194
195
201
202
198
198
204
207
203
198
195
192
189
191
202
207
207
202
198
195
198
200
196
192
175
152
153
173
187
193
197
199
190
184
193
203
200
196
204
204
192
181
184
190
186
177
182
196
205
206
199
197
203
204
200
201
208
209
201
196
198
198
191
190
203
215
213
197
188
193
202
202
193
194
186
163
158
173
183
185
187
193
190
180
183
197
203
201
203
203
193
178
175
183
185
177
176
184
200
213
211
200
198
198
197
196
199
200
198
194
194
196
196
197
208
219
213
190
178
192
208
202
186
190
198
184
176
177
182
181
180
189
191
180
176
187
195
193
193
200
201
193
181
181
186
186
178
179
197
217
217
201
194
194
189
180
181
189
197
195
188
190
204
213
213
212
206
190
179
191
204
196
178
183
202
199
192
186
182
180
181
190
191
180
173
178
183
183
181
190
202
204
194
189
196
196
185
179
196
217
219
204
196
196
188
171
165
180
198
200
187
187
208
220
209
195
193
193
188
188
192
188
178
181
199
200
201
195
183
178
184
192
191
182
172
172
179
181
181
183
194
202
202
201
205
203
191
182
193
212
217
209
203
203
194
174
163
175
196
204
191
188
205
214
197
180
183
196
196
188
185
184
183
184
199
198
202
201
186
180
188
197
191
181
171
171
183
192
190
183
184
192
197
199
203
201
191
184
190
204
213
213
207
205
202
187
173
177
198
210
202
194
196
199
189
180
185
197
199
193
191
190
188
185
205
201
201
200
192
190
194
198
194
185
170
173
193
205
196
185
182
185
188
191
197
200
195
188
188
199
209
210
200
200
207
201
186
187
202
211
208
198
192
191
190
190
196
200
203
204
202
197
191
183
210
203
197
197
198
197
197
198
199
193
178
178
197
205
192
186
188
187
180
186
196
205
202
194
191
197
204
201
193
197
211
211
198
198
210
210
201
196
195
196
199
204
205
206
209
211
209
200
192
189
206
199
191
193
197
193
188
194
204
204
188
183
197
198
182
183
196
194
182
188
202
211
205
193
191
199
203
197
193
202
216
213
203
207
211
198
184
182
193
201
205
208
208
207
207
206
205
202
202
201
196
188
189
195
193
181
176
188
207
211
195
187
197
196
183
182
196
198
188
193
205
210
199
187
190
202
205
199
201
214
217
208
200
208
207
188
169
170
187
198
202
204
205
199
193
192
197
207
215
211
186
188
200
201
186
183
194
200
185
176
186
198
191
184
192
195
184
173
172
175
175
175
176
178
180
177
168
163
177
195
198
189
188
198
206
201
188
185
187
191
194
191
179
162
160
181
204
197
166
154
183
196
208
201
185
185
199
200
184
177
187
198
199
199
199
194
180
177
179
180
181
181
185
185
182
175
169
175
192
203
196
184
181
191
202
202
193
186
189
195
198
192
183
173
168
180
204
210
189
173
188
203
209
195
180
181
194
195
187
179
182
192
203
212
206
188
176
180
187
186
185
187
187
186
182
174
172
184
202
208
195
182
178
180
185
193
194
189
189
189
185
182
187
190
183
183
201
214
204
189
195
205
201
186
173
174
185
195
193
182
172
181
205
220
208
184
174
184
191
187
184
183
182
181
180
178
176
182
196
203
194
183
179
176
176
184
187
188
190
185
172
173
189
202
193
184
195
211
205
195
198
199
190
179
170
167
180
200
208
186
163
173
206
222
205
182
179
190
190
179
173
178
180
179
181
183
181
177
181
190
188
181
182
183
183
181
183
189
193
186
174
175
190
198
188
182
191
201
196
193
196
197
184
177
170
167
179
205
213
187
162
172
203
214
197
180
183
194
189
173
168
178
184
181
184
195
194
178
171
177
179
181
188
196
195
187
179
187
194
190
182
185
189
187
180
182
193
195
189
193
196
197
190
182
176
174
182
203
209
189
169
174
194
201
189
177
183
197
193
179
175
183
189
183
187
205
208
191
175
177
181
181
187
198
203
194
183
184
190
190
187
188
190
183
180
190
199
194
188
193
199
200
197
192
183
180
187
196
199
194
184
181
185
186
184
178
183
196
201
191
186
189
189
182
187
205
212
197
184
184
189
185
179
188
199
197
188
185
189
186
180
182
184
187
190
203
206
198
189
194
202
199
198
195
187
186
190
192
193
198
198
187
181
182
184
183
188
197
204
202
195
190
185
176
176
190
199
195
189
191
194
183
172
178
189
188
185
185
187
184
177
178
184
191
199
208
212
203
194
196
197
191
194
192
190
191
195
192
187
195
199
189
181
182
189
190
189
192
199
198
195
190
185
173
163
169
181
191
193
195
189
175
169
178
186
179
173
179
183
184
184
185
190
193
198
206
210
204
196
195
190
186
187
188
190
194
199
191
182
184
189
187
180
181
190
192
184
182
187
190
191
191
192
178
159
157
175
195
202
195
178
166
170
185
190
179
169
169
173
180
190
198
201
197
195
198
200
199
196
194
184
186
186
185
189
196
198
189
175
172
181
183
178
179
190
192
178
169
176
186
188
192
200
190
164
159
181
205
206
185
163
160
173
188
194
190
180
167
163
174
193
204
204
199
197
193
191
190
194
195
186
193
190
187
192
195
192
185
173
172
178
182
178
175
186
190
178
165
172
188
190
190
197
194
174
170
190
206
197
173
161
167
176
182
192
203
201
183
170
177
190
195
193
197
198
191
185
189
199
199
189
191
191
191
196
191
183
180
177
176
181
185
179
169
175
186
184
169
173
190
196
190
190
188
181
182
195
197
183
167
172
184
181
172
180
202
213
201
192
191
190
180
174
185
192
187
188
201
208
203
187
183
184
195
198
185
174
181
188
187
185
187
179
165
165
184
189
178
174
190
200
191
179
179
184
190
192
186
175
174
187
197
184
168
170
190
208
213
213
209
196
177
172
176
179
182
196
216
217
205
186
176
179
194
198
180
169
184
201
197
188
187
185
171
166
179
190
181
175
191
201
190
173
176
190
195
189
184
183
188
195
195
186
177
176
182
193
208
216
209
197
192
191
185
176
179
199
217
213
201
190
180
181
192
192
180
176
190
202
198
188
189
196
191
180
181
184
178
178
192
201
190
175
182
197
196
186
188
202
201
190
179
181
190
188
180
183
198
202
194
194
207
214
200
185
186
197
201
199
197
198
194
193
192
192
186
187
189
190
185
181
190
206
210
200
189
181
174
181
197
204
193
182
189
196
188
182
196
214
208
179
163
177
197
193
178
179
190
189
180
189
211
217
204
194
198
196
188
189
195
202
204
201
194
192
194
195
187
175
167
172
189
207
215
211
196
180
174
181
194
200
193
185
184
185
179
179
197
216
207
177
161
173
190
188
176
182
190
185
178
187
201
198
189
193
205
199
189
191
195
194
203
203
196
193
194
193
185
169
160
168
186
196
203
202
193
180
177
184
191
192
189
182
176
174
176
183
196
206
202
184
173
173
179
179
178
183
189
185
182
185
187
181
176
187
200
202
197
197
196
189
195
194
190
187
186
184
184
177
171
176
185
182
181
183
185
180
182
187
187
185
183
181
172
170
178
187
191
193
194
192
186
181
178
176
178
184
187
187
186
187
186
185
184
188
196
196
194
195
196
193
189
182
179
179
179
179
182
185
187
191
188
175
167
170
176
181
186
188
188
187
187
187
179
177
182
191
190
189
188
189
188
186
181
179
181
183
184
186
188
190
196
200
199
195
190
186
184
185
196
205
187
173
174
179
178
174
177
185
190
192
184
172
165
170
177
180
182
185
189
194
202
202
194
186
188
197
197
193
188
186
184
184
183
183
183
182
183
186
191
195
203
206
200
192
190
187
181
181
194
213
190
179
184
190
181
175
176
183
182
180
176
174
175
180
185
184
178
176
186
199
211
213
202
190
195
206
206
200
193
187
176
172
179
186
183
180
184
190
196
202
202
192
178
178
190
200
196
190
193
214
196
193
202
200
184
175
184
191
181
169
171
181
184
188
191
188
178
173
181
192
205
211
200
189
197
210
206
198
197
195
176
160
171
189
186
180
188
197
201
202
195
176
164
166
187
206
209
196
187
206
198
199
208
203
182
174
192
203
187
169
172
186
191
194
193
190
183
180
180
182
191
202
193
185
195
207
196
185
194
201
180
155
166
190
189
180
190
202
204
198
188
178
175
175
181
197
205
197
187
196
192
192
203
202
183
173
190
205
193
174
175
184
190
195
193
192
193
193
187
176
182
198
197
183
190
196
183
171
184
197
183
161
169
189
188
180
188
200
200
192
187
193
202
196
180
180
190
193
192
190
182
181
193
200
185
172
180
192
187
175
174
178
188
193
190
189
196
203
195
177
181
201
201
186
186
188
177
166
175
188
186
176
181
189
186
181
186
195
197
192
193
206
219
207
180
170
181
193
198
185
180
180
192
198
186
172
175
183
181
173
172
177
189
193
187
185
193
202
196
182
184
200
202
190
187
189
182
174
174
182
184
187
190
193
191
185
186
191
193
193
198
209
215
204
182
174
185
197
200
187
189
193
198
196
182
171
175
184
184
175
174
183
193
192
183
179
185
194
194
186
185
191
191
190
192
196
193
182
177
178
185
193
199
200
195
189
186
185
185
188
198
204
203
193
183
184
192
198
196
188
197
202
200
189
175
168
176
190
193
185
183
189
195
191
182
175
179
189
196
194
185
181
181
185
194
200
198
189
181
181
189
197
201
201
194
186
180
178
176
178
191
199
197
189
186
192
196
195
194
191
195
194
188
183
173
165
173
189
196
193
189
191
195
191
182
177
178
189
199
198
183
175
176
183
191
195
195
194
185
185
189
198
200
194
187
180
173
171
171
174
188
199
198
192
190
197
200
197
197
187
186
178
176
179
176
169
173
186
195
193
189
190
190
189
187
184
184
190
197
193
179
174
181
188
187
184
191
198
193
184
186
195
198
188
184
176
169
170
175
185
191
196
197
198
198
205
208
202
200
185
176
171
173
181
182
181
184
190
192
189
187
185
185
186
187
189
186
188
190
185
177
178
189
195
187
178
186
199
198
185
182
192
197
189
185
181
175
176
188
199
198
193
197
201
204
207
208
205
201
176
170
174
180
180
183
191
199
200
193
188
186
185
184
184
190
192
189
183
182
183
184
185
193
197
190
181
185
198
201
190
184
189
195
195
191
189
187
190
201
206
199
192
196
205
206
199
198
199
201
169
169
185
191
182
180
190
199
197
193
188
187
191
189
186
192
194
190
181
182
191
197
194
192
195
194
188
187
193
202
202
193
188
192
199
198
193
195
198
202
197
189
189
198
205
201
189
185
194
205
171
176
193
198
187
179
180
183
185
187
188
191
198
200
193
192
194
193
185
184
197
205
199
193
193
195
193
190
192
203
211
200
185
188
200
201
193
192
198
196
181
178
189
200
202
196
185
183
192
206
180
186
198
199
191
180
174
171
174
184
188
191
202
208
200
192
192
193
191
187
192
198
200
196
193
190
188
188
192
201
209
200
184
184
197
200
190
187
195
193
179
180
196
204
200
190
189
189
194
206
190
191
197
196
192
189
183
178
178
187
190
192
199
207
203
192
189
195
197
190
181
185
197
201
191
180
180
188
192
193
196
193
187
190
196
197
191
186
190
192
191
194
206
207
196
188
192
195
194
201
192
187
184
185
188
192
192
192
191
193
193
193
194
201
202
197
191
192
197
192
180
180
194
198
184
171
177
188
189
183
184
187
192
196
197
196
192
189
188
191
201
210
212
206
196
191
197
196
189
195
195
180
170
173
183
191
196
198
197
193
192
194
198
202
205
205
198
191
191
190
185
185
194
192
177
169
178
187
186
176
177
186
195
201
203
197
194
191
188
192
204
214
208
197
193
200
206
194
179
186
199
182
164
165
180
189
193
197
196
188
184
192
203
207
207
207
204
190
183
186
188
190
190
188
177
176
181
185
182
181
182
184
188
200
206
200
194
192
193
196
205
209
198
186
191
208
217
197
173
178
199
187
169
170
182
186
187
193
196
186
179
187
201
204
200
200
198
190
183
185
190
192
192
191
186
186
185
183
183
190
191
183
181
196
208
203
193
192
199
204
204
201
191
184
190
210
219
199
175
175
193
187
179
181
186
184
181
189
198
192
180
179
187
193
190
187
189
189
188
189
194
194
195
193
195
196
191
185
188
200
200
186
180
194
207
204
194
192
201
203
198
192
190
189
194
205
211
202
186
182
185
183
186
193
190
178
175
188
201
199
183
174
177
184
184
177
180
190
196
195
195
195
191
189
192
199
198
192
194
204
201
190
186
193
202
204
198
195
196
193
187
184
187
194
197
198
202
202
197
193
181
180
193
200
188
172
173
187
197
195
184
176
177
184
184
180
179
192
199
196
194
194
189
182
185
196
201
199
199
203
200
197
195
194
195
199
204
201
192
184
182
181
183
191
199
200
200
201
201
197
189
188
198
198
186
176
179
188
189
186
181
181
187
192
191
186
188
193
194
190
191
194
189
182
182
193
202
200
197
197
200
207
207
197
188
192
205
209
198
188
186
185
182
187
197
204
203
200
196
192
192
197
201
197
186
185
189
187
184
183
183
187
194
194
193
196
200
194
186
186
192
198
198
189
186
195
201
195
189
192
204
219
220
206
188
187
201
210
205
199
201
196
186
184
194
205
206
199
195
191
184
193
200
197
191
192
195
190
183
186
187
187
188
189
190
201
207
194
184
187
198
204
203
193
190
199
203
193
187
193
208
224
226
213
193
184
191
199
201
204
208
207
194
185
187
198
204
202
202
200
175
186
196
196
194
193
195
190
188
193
194
188
184
184
189
200
206
196
187
192
203
206
200
189
191
205
207
196
190
197
209
217
216
208
193
183
184
187
193
196
204
207
201
187
182
191
201
208
213
210
186
184
185
186
184
184
185
186
181
183
190
191
177
171
183
192
193
193
193
181
162
157
169
183
181
168
166
176
189
193
189
181
179
187
200
205
200
190
187
184
180
179
179
172
164
170
186
195
191
182
187
186
186
185
182
182
185
188
189
184
181
179
179
181
189
188
183
182
184
180
170
166
176
191
189
172
165
178
195
200
193
182
176
179
193
205
200
185
184
192
197
191
178
166
160
168
183
191
189
188
189
188
187
184
181
178
178
188
194
187
174
171
182
193
192
185
180
178
180
182
181
178
182
192
196
184
176
185
198
202
194
183
174
170
182
196
191
174
177
195
203
195
182
173
170
173
183
189
189
190
186
185
184
182
179
170
166
182
197
193
172
170
187
198
190
181
182
182
181
184
185
184
182
186
192
193
192
192
193
193
190
181
173
171
179
186
178
169
178
196
198
191
190
191
189
185
183
186
188
190
181
183
182
181
176
165
163
184
200
190
167
171
195
201
184
176
185
190
184
181
182
184
184
178
181
192
197
189
180
178
178
175
175
182
188
181
171
171
185
196
194
189
194
204
202
191
183
185
188
190
178
187
185
181
177
169
170
188
199
184
164
172
198
202
180
169
181
191
187
179
179
184
186
177
173
185
193
185
171
168
170
173
181
194
199
184
171
177
192
193
191
191
199
207
207
197
188
187
190
194
179
192
189
183
180
177
180
190
195
182
166
174
196
202
181
166
170
182
188
184
181
183
185
180
177
184
188
184
173
171
175
182
190
201
204
193
182
182
189
192
191
193
199
205
205
204
200
193
194
196
182
192
190
184
182
182
184
187
195
191
180
178
190
198
185
169
167
179
192
193
185
178
178
181
183
187
188
185
181
182
186
190
193
196
199
199
194
189
189
190
191
192
192
196
204
212
211
202
196
196
184
183
182
181
181
181
180
182
194
206
196
180
182
190
187
176
174
184
196
198
186
176
176
182
186
188
188
187
187
189
192
193
190
187
187
195
199
197
191
191
192
187
183
189
201
215
219
206
193
195
179
173
175
178
178
177
177
181
195
209
202
180
170
175
184
185
185
193
201
198
188
183
183
182
181
181
188
190
190
189
190
191
187
182
179
186
195
197
191
191
192
190
183
183
195
209
214
203
191
192
174
170
175
178
175
176
182
186
190
197
194
179
165
166
179
188
191
193
195
193
191
195
197
186
173
175
186
194
193
188
184
185
188
186
182
182
185
186
181
182
194
198
194
190
191
197
200
195
188
189
171
176
181
179
171
174
188
194
188
182
183
180
171
168
174
183
188
187
186
188
194
204
205
189
169
170
185
198
197
184
174
178
192
195
190
184
182
177
173
175
189
203
208
203
192
184
182
187
193
192
176
186
191
182
169
173
191
199
189
178
179
186
185
178
176
181
184
182
182
187
192
198
198
184
168
167
185
199
198
180
166
175
195
198
187
183
184
182
177
177
184
194
202
205
195
181
176
188
204
202
183
192
196
186
173
172
186
194
187
180
182
191
194
189
184
183
183
184
185
188
188
186
184
179
172
173
184
198
197
178
164
175
196
191
175
175
188
194
192
189
182
177
178
188
190
188
188
201
215
212
187
188
193
190
182
177
179
183
183
184
188
192
192
192
191
190
189
188
190
187
179
171
173
179
182
183
187
193
193
178
167
181
198
187
163
167
189
205
206
198
184
168
161
168
180
192
205
214
217
212
186
185
190
190
186
182
177
175
180
188
196
192
185
186
196
199
193
191
190
186
174
162
167
187
200
198
188
187
186
179
175
187
201
190
169
168
188
205
206
197
187
176
170
169
178
194
209
213
208
199
186
188
189
186
186
189
184
176
175
186
198
194
183
183
195
204
197
188
186
184
175
165
171
195
212
206
188
183
183
180
178
187
199
197
183
176
185
198
197
189
187
192
194
188
185
191
197
199
195
191
193
196
191
183
185
192
190
181
174
180
195
198
190
186
194
203
197
185
180
185
186
180
179
192
204
197
185
186
187
182
175
180
191
198
192
181
181
190
192
185
186
198
205
206
197
190
186
188
189
188
202
203
192
185
187
193
191
186
177
174
185
197
196
189
189
197
193
183
178
184
193
193
186
184
183
180
182
192
194
184
175
176
181
189
188
181
180
186
192
193
192
191
195
200
201
193
186
187
190
187
204
201
190
190
194
192
185
187
183
173
175
190
196
188
184
188
187
181
179
183
192
194
188
176
166
167
180
194
195
186
182
180
180
182
183
183
179
183
194
203
200
185
179
187
198
198
192
190
189
184
198
191
185
191
197
189
179
185
188
179
174
184
190
185
179
181
182
181
180
182
183
184
184
178
167
167
180
192
192
187
187
187
184
182
183
184
183
183
192
204
200
187
180
188
198
198
193
186
183
182
188
178
179
189
192
182
173
182
189
183
179
185
187
182
179
179
179
179
182
183
175
174
184
187
177
175
183
193
192
187
186
189
187
184
184
185
186
187
190
195
194
193
194
200
200
197
190
181
178
185
183
173
176
186
185
175
172
181
184
179
179
184
182
177
179
182
180
178
183
185
177
173
187
194
185
182
190
200
199
190
186
184
182
182
183
185
187
189
190
185
186
193
203
205
204
202
197
186
182
192
189
177
182
191
184
173
174
181
179
172
173
181
180
176
182
187
186
179
184
190
180
179
191
196
187
186
198
207
205
197
189
178
170
176
184
185
186
193
190
180
182
191
196
197
200
209
209
199
193
196
199
189
191
196
188
177
180
189
185
174
175
181
181
178
186
194
190
181
184
189
183
182
191
193
188
190
197
200
196
200
199
181
161
169
187
187
187
194
192
183
186
189
187
185
195
213
218
206
195
193
202
199
196
196
193
187
187
192
191
186
186
186
181
181
190
199
195
187
187
191
185
181
190
193
193
193
191
181
180
193
203
186
163
170
187
188
187
191
193
188
188
190
189
189
196
208
213
205
195
192
197
197
186
187
196
199
189
184
189
197
199
192
178
178
190
196
193
191
195
198
190
186
192
197
194
189
180
168
167
183
197
189
174
174
187
187
185
187
189
187
185
189
195
200
201
200
201
201
200
197
191
188
171
174
195
202
184
171
178
194
201
191
177
177
184
187
186
191
202
202
194
191
196
196
188
181
179
173
171
178
186
189
184
180
184
184
183
184
187
186
185
187
197
205
202
194
195
203
206
201
188
183
168
171
191
194
177
165
175
188
193
187
181
180
179
177
178
189
196
195
189
190
193
188
177
175
182
185
180
179
183
189
189
185
185
190
190
188
188
187
186
188
197
200
197
193
195
204
207
197
187
184
180
183
191
188
173
170
178
186
187
190
195
192
180
169
171
181
185
183
180
180
181
175
170
178
191
193
185
182
186
191
191
189
193
202
204
197
193
190
188
191
195
194
193
195
198
197
192
188
187
187
191
196
195
185
172
171
179
186
189
199
208
202
183
169
169
172
175
177
175
172
169
170
176
189
195
190
183
184
191
194
191
194
204
209
207
200
196
192
189
194
198
193
193
201
200
185
176
187
184
186
194
201
200
188
173
169
176
186
195
202
207
201
186
175
170
171
178
185
180
166
163
174
190
197
192
183
184
190
194
189
190
198
203
202
194
193
194
192
189
195
198
194
193
200
200
182
174
192
185
185
187
195
197
190
174
168
175
186
194
194
192
190
184
180
177
181
193
198
183
163
162
183
202
201
184
176
187
199
196
185
188
200
202
188
179
180
187
191
194
197
196
192
191
197
200
192
186
199
186
181
183
189
190
185
179
178
184
190
191
184
177
176
179
180
181
191
204
203
181
160
166
191
206
197
178
174
192
204
193
180
187
199
196
182
173
176
184
193
203
202
193
188
187
194
198
199
198
197
182
176
182
187
183
180
185
193
196
194
187
181
176
174
174
178
186
195
201
197
181
169
176
195
203
193
175
172
189
201
192
181
186
195
196
187
183
184
190
200
208
202
192
187
190
193
196
196
196
192
174
172
185
190
180
175
185
195
194
190
183
184
186
183
179
179
186
192
193
191
189
188
190
197
197
189
175
169
179
192
195
186
181
187
196
197
193
195
203
204
201
191
187
189
194
196
195
193
191
188
171
172
188
192
178
172
180
187
185
179
179
185
198
201
190
180
180
187
189
191
194
198
198
196
193
188
175
172
175
190
200
190
177
181
195
198
196
199
210
205
187
179
186
192
196
198
195
193
191
191
178
185
194
190
176
172
177
178
176
177
176
183
200
210
198
178
171
181
190
192
191
194
195
195
193
189
182
176
176
189
201
193
177
178
191
194
192
198
211
204
183
180
193
199
196
195
195
194
194
195
192
201
203
189
176
177
183
183
181
183
179
179
192
206
198
176
168
181
194
190
182
183
188
190
187
185
187
186
183
183
193
193
183
182
188
193
192
197
206
201
189
191
204
206
196
192
194
195
194
199
200
207
200
184
176
182
189
190
190
192
187
179
184
192
190
176
175
186
196
191
181
181
187
185
178
179
190
193
183
175
182
192
193
190
191
194
198
199
199
195
195
199
208
208
199
194
193
193
191
199
202
203
189
176
180
190
191
191
194
196
190
184
187
189
187
185
188
192
192
192
191
191
191
185
173
173
185
192
181
170
176
190
196
195
194
197
204
204
197
191
192
195
197
200
201
201
199
192
187
194
199
196
180
175
188
196
191
188
193
196
191
190
195
196
189
191
196
192
189
195
198
199
197
191
177
169
171
181
181
177
181
189
191
194
195
197
206
210
202
190
188
186
183
190
199
206
204
195
186
189
192
189
176
178
194
199
187
182
193
200
196
193
201
201
193
192
194
188
185
194
199
201
201
200
188
171
166
172
183
187
193
193
192
193
193
197
206
212
205
191
186
184
184
188
196
204
205
197
188
189
184
179
174
183
200
199
181
180
198
212
205
193
195
197
193
189
187
186
187
192
196
199
204
202
192
178
170
172
184
193
201
200
198
196
193
198
206
209
202
190
187
193
196
195
196
200
201
195
194
197
176
172
174
187
197
192
176
179
200
218
210
191
185
189
189
183
183
190
192
192
193
200
201
194
185
183
182
182
185
192
198
202
206
203
196
198
205
207
197
187
188
200
203
201
199
200
198
194
198
210
174
172
179
187
187
179
172
177
193
208
206
192
184
183
183
182
188
197
197
191
192
200
198
185
179
188
193
188
189
191
192
199
209
207
195
194
204
208
196
187
192
199
198
197
200
205
202
196
201
214
182
181
186
185
177
173
174
177
181
192
199
199
191
187
184
187
193
199
195
189
191
197
193
181
178
190
197
191
191
192
191
196
207
203
188
186
202
212
205
196
200
197
187
185
197
206
202
197
199
208
183
189
195
188
178
177
179
179
173
180
196
204
200
191
190
198
203
196
187
187
191
196
194
186
183
191
195
189
189
192
191
197
207
200
181
179
199
213
209
205
209
200
182
178
190
201
201
198
199
200
176
187
198
196
190
190
191
184
176
182
195
199
195
190
197
209
208
192
183
186
192
195
198
195
190
191
192
187
186
190
193
203
210
199
181
182
197
205
202
203
210
205
186
176
182
193
200
200
201
201
167
182
195
197
197
196
195
190
186
189
195
192
186
189
199
211
207
192
185
189
194
197
199
197
194
192
191
185
182
185
193
205
206
194
183
189
197
196
192
194
202
205
194
181
182
191
200
202
201
202
177
170
168
174
175
174
172
175
181
189
191
184
173
172
184
189
190
192
191
181
170
171
183
182
169
167
181
194
196
191
188
183
180
185
192
196
192
189
186
178
168
169
184
196
192
176
176
197
214
205
180
172
170
168
173
173
172
179
189
189
181
173
173
180
187
187
184
184
184
182
179
178
181
182
175
171
180
194
197
195
193
188
178
179
193
205
199
184
179
182
185
184
182
180
179
178
179
187
197
197
179
175
172
172
178
177
172
178
189
192
183
175
178
182
184
186
185
177
176
183
185
182
182
183
187
185
187
192
192
194
198
193
179
178
194
206
196
177
175
189
197
194
184
177
179
185
183
181
184
190
173
171
173
175
182
180
171
171
182
191
192
186
179
173
175
187
190
179
174
183
189
183
178
184
194
199
197
191
185
189
194
190
179
182
194
194
183
174
179
192
197
193
187
186
193
195
185
175
182
192
171
172
174
180
187
186
175
165
169
186
199
194
179
167
168
184
193
185
181
185
184
177
176
182
191
197
194
184
178
180
187
185
180
187
189
179
170
178
191
193
188
186
186
193
201
198
183
175
187
199
178
179
181
185
192
193
184
167
164
181
194
193
180
169
166
177
186
185
185
187
180
172
175
183
186
185
181
176
174
176
181
182
185
191
186
171
166
181
194
192
184
181
183
194
203
197
181
177
191
200
185
186
186
188
195
198
191
174
168
179
187
185
183
179
172
171
173
176
184
189
182
171
173
183
186
178
169
170
176
180
183
188
197
199
190
176
174
181
189
193
194
186
184
190
200
195
184
183
191
197
186
184
180
183
191
193
186
178
182
189
188
181
185
191
184
173
168
171
182
189
187
174
171
181
192
183
170
171
182
186
188
194
203
200
191
188
187
182
184
197
207
198
187
190
200
201
194
192
191
196
184
173
169
176
183
183
175
177
192
202
190
177
183
193
192
180
175
173
179
186
190
183
177
184
196
193
182
177
183
188
192
199
203
195
188
192
195
188
187
201
211
200
186
191
205
211
205
196
189
193
177
165
163
170
177
174
166
173
192
202
190
174
177
188
191
186
184
184
181
183
192
195
190
190
200
202
192
181
179
188
198
203
200
187
180
189
198
197
193
198
204
193
181
189
206
214
209
195
186
190
174
167
169
176
175
173
170
173
186
193
188
178
174
175
178
181
189
189
181
181
194
204
199
192
199
206
198
179
174
186
203
208
202
185
178
186
195
196
191
191
192
189
185
190
201
207
200
192
183
187
176
179
187
187
178
172
175
183
186
189
189
185
178
167
160
169
183
188
182
180
194
203
196
187
193
203
196
177
174
189
203
207
204
192
184
185
188
189
185
183
185
193
198
199
195
189
186
186
186
185
180
192
203
197
179
172
179
189
193
193
193
192
186
169
155
159
177
187
183
183
191
193
184
176
186
197
194
183
184
192
192
195
202
201
191
186
183
182
178
179
186
199
207
204
192
180
177
184
193
190
186
194
204
197
181
172
177
187
193
197
198
197
195
184
167
163
173
188
191
187
187
184
176
175
183
192
194
195
199
192
175
175
196
200
189
182
181
179
177
180
188
197
199
197
190
186
181
188
198
195
187
187
190
189
184
180
176
177
183
193
197
199
199
199
189
177
177
190
197
189
178
176
177
183
189
191
194
201
205
189
162
164
187
193
180
181
187
185
177
179
188
189
181
178
188
199
196
193
195
195
184
176
176
177
183
187
179
168
169
185
198
198
195
201
202
193
184
191
199
189
174
172
182
195
200
195
191
193
194
182
166
167
182
183
176
183
197
194
182
177
182
180
168
167
184
201
200
190
187
189
177
172
170
171
179
189
186
172
169
184
201
198
188
189
200
198
189
189
190
183
173
171
181
197
205
199
188
180
178
177
176
177
178
177
176
186
199
201
189
179
177
175
172
174
186
193
190
183
183
187
176
172
172
175
180
184
184
184
185
194
201
195
180
178
188
194
191
187
182
178
176
177
180
190
198
197
189
178
173
174
181
181
176
177
181
187
194
196
193
185
179
177
182
192
195
189
183
183
186
189
188
179
174
180
182
176
178
193
205
204
195
188
181
175
177
187
192
188
180
175
177
180
181
182
186
189
188
184
180
178
181
182
181
183
188
188
186
187
193
194
189
183
187
199
203
194
187
187
189
189
200
181
173
184
185
174
172
195
216
206
186
182
187
182
178
182
192
191
179
176
178
181
183
183
183
184
185
186
183
181
184
189
190
191
193
191
182
180
191
203
202
191
189
197
201
198
197
195
191
182
198
178
172
183
187
176
174
195
212
198
178
182
195
196
184
184
190
188
179
178
177
177
182
191
192
186
181
182
182
182
184
193
195
195
196
195
187
180
190
204
205
193
187
188
191
195
200
198
187
176
183
174
176
184
184
178
181
194
200
186
175
184
200
202
193
189
187
179
178
180
176
171
180
194
197
188
181
180
181
182
186
191
193
191
191
193
192
188
194
198
194
188
189
188
186
187
195
195
188
179
167
172
185
187
179
176
187
197
189
174
172
184
194
194
193
192
184
174
178
186
178
169
177
191
191
184
184
187
186
185
186
186
181
179
182
185
190
194
197
189
179
178
188
193
190
188
190
195
192
186
168
173
190
191
179
174
189
197
183
167
171
185
186
183
187
193
186
178
183
190
182
170
176
185
184
180
188
196
194
187
189
181
170
170
177
181
186
197
197
185
173
177
192
201
202
196
195
196
197
196
179
177
189
192
184
181
192
197
184
173
178
187
182
176
184
193
189
182
186
193
184
171
174
183
182
181
188
195
192
188
192
184
170
169
178
181
184
192
191
182
179
188
201
206
206
206
201
198
197
198
190
183
183
188
192
193
196
192
185
186
193
193
182
176
185
194
190
184
188
194
186
173
174
184
187
186
184
184
184
185
192
189
179
174
181
186
187
189
187
182
187
201
208
206
204
204
203
201
200
200
193
186
176
177
191
201
195
182
180
195
206
198
182
178
187
192
187
183
187
193
189
178
175
184
191
186
179
179
180
183
188
190
186
179
180
184
187
185
180
181
188
201
205
200
195
197
205
206
206
204
191
189
171
165
180
195
187
170
174
194
206
197
181
180
187
188
183
183
189
191
188
184
180
181
182
178
179
185
188
187
184
188
188
179
175
183
187
184
180
181
188
191
192
188
189
198
209
212
213
207
189
187
171
158
165
177
176
171
175
188
197
193
185
183
183
182
181
185
188
186
184
182
179
176
172
170
177
189
194
189
187
188
187
176
174
188
196
190
185
188
189
188
183
182
191
204
211
209
205
198
185
183
176
167
165
167
172
179
183
185
188
192
192
187
182
181
183
184
182
179
177
175
174
171
169
171
178
187
190
188
189
192
187
176
179
199
210
201
194
196
198
192
184
183
197
213
209
193
181
183
178
177
183
184
179
171
175
184
186
183
187
197
198
189
185
185
186
180
179
179
178
172
171
174
178
181
181
182
184
188
193
194
188
182
191
208
214
205
203
204
205
200
191
189
202
217
206
176
162
178
175
175
189
201
198
186
179
183
184
184
188
195
193
190
189
193
188
177
178
188
187
176
172
180
190
193
186
180
184
194
199
195
188
190
198
204
204
204
204
204
203
201
196
192
198
210
201
173
161
181
180
183
193
205
204
192
181
179
181
184
185
185
185
187
193
195
186
179
187
200
195
180
177
185
196
198
191
186
192
204
207
197
189
194
198
194
192
197
201
196
192
195
196
191
191
197
197
183
176
191
187
190
194
198
197
192
185
184
186
188
184
178
177
184
187
188
182
184
194
205
193
180
180
189
195
197
193
191
195
207
209
200
190
190
191
186
188
196
196
187
184
191
195
192
186
187
195
193
191
192
192
191
190
190
190
190
188
190
194
193
185
180
180
181
179
178
182
186
196
200
190
181
181
188
191
193
190
187
187
192
202
199
189
182
180
186
192
197
191
186
187
195
197
195
190
190
195
196
194
190
191
187
182
182
186
189
191
190
191
189
186
186
186
183
176
177
184
188
191
195
191
186
185
186
186
185
184
177
170
172
186
191
181
174
177
187
194
193
191
191
194
196
196
193
194
201
201
197
193
184
187
180
176
176
180
186
187
184
180
182
185
188
190
186
181
183
188
189
188
191
193
190
186
184
182
180
179
175
165
163
175
181
174
173
180
186
185
185
188
197
199
197
192
189
195
207
207
198
194
185
188
186
179
172
170
178
184
179
173
174
183
187
188
189
187
187
188
190
190
189
188
189
188
183
179
179
184
183
173
167
175
178
176
177
184
185
178
177
191
202
201
195
189
185
194
205
204
199
197
190
193
198
188
171
164
173
185
184
177
177
181
184
186
189
189
185
185
193
195
186
182
185
186
182
177
183
195
199
189
180
181
186
186
186
189
189
183
182
192
201
200
194
189
189
194
200
197
195
198
197
191
199
194
174
166
176
186
189
185
184
183
183
181
183
182
177
182
195
196
186
183
190
191
183
178
188
205
209
198
187
187
195
196
191
192
196
197
193
192
193
193
188
190
196
199
198
192
193
200
202
187
194
190
178
176
180
186
189
192
190
185
181
182
181
175
173
183
194
194
190
192
198
195
186
184
192
203
204
194
187
190
199
198
191
191
199
206
201
192
188
186
182
184
198
203
195
188
195
204
203
182
187
185
181
184
184
181
185
194
196
188
185
188
185
176
176
186
194
194
196
203
203
195
189
189
191
190
188
186
186
192
196
195
186
185
198
210
209
197
187
182
179
182
196
200
189
184
195
207
203
176
181
181
181
188
187
178
181
195
202
195
189
195
194
184
181
189
193
194
199
205
204
198
194
192
189
180
177
180
186
195
198
192
182
183
197
211
210
201
192
187
184
189
197
194
180
177
190
206
206
174
177
180
183
192
190
179
179
196
208
202
194
196
199
194
190
195
197
197
197
200
202
202
195
188
184
180
178
179
185
195
202
197
186
186
199
209
205
201
197
195
197
202
202
193
180
173
182
199
212
176
178
181
185
193
194
184
180
194
207
202
192
192
197
195
194
197
201
201
195
196
206
207
194
179
179
186
186
182
183
191
202
202
195
194
201
204
198
198
199
201
204
206
203
195
187
178
179
195
216
184
183
183
183
188
190
186
182
188
196
195
188
187
189
189
189
196
202
198
192
198
209
209
188
172
180
192
193
188
188
189
196
202
202
199
197
195
193
195
201
203
203
201
196
195
194
191
187
194
212
194
194
188
181
181
184
184
183
182
184
187
189
188
186
184
184
188
190
190
190
197
207
201
181
171
183
194
194
193
194
189
187
194
199
198
192
187
190
197
205
208
201
192
189
194
196
196
196
198
206
196
198
194
184
178
179
183
183
182
182
186
193
194
188
185
184
182
180
180
187
196
197
190
178
176
186
193
191
194
197
189
180
182
191
191
187
186
192
198
207
210
201
190
190
192
191
195
202
206
202
189
193
195
190
183
181
184
189
188
188
191
194
196
195
193
190
186
179
177
185
189
190
188
183
182
185
187
188
192
196
191
182
181
182
186
189
191
192
193
202
209
203
193
193
193
189
192
204
209
202
182
186
192
193
187
185
186
193
195
193
191
192
195
198
199
198
194
186
186
185
187
187
190
191
188
182
181
182
185
189
193
193
185
183
186
194
196
191
189
195
201
201
197
197
195
190
195
204
206
201
174
172
172
174
174
163
163
174
189
196
187
173
167
173
184
184
184
186
187
184
186
192
189
176
171
184
192
183
179
188
196
194
190
189
187
184
180
183
187
187
181
181
195
208
204
185
184
194
200
193
177
178
177
177
175
170
163
172
186
193
188
178
175
181
186
186
188
190
191
189
188
188
185
175
173
183
191
186
184
192
202
197
186
184
193
198
189
180
183
187
186
184
190
201
200
191
187
188
188
183
174
182
183
181
179
175
169
169
178
189
195
192
186
184
185
191
191
189
187
187
187
186
184
180
181
186
187
184
185
194
202
195
182
187
204
208
193
180
181
189
193
191
191
197
199
198
191
184
180
179
168
178
181
181
180
181
179
171
171
185
202
204
190
179
183
194
195
186
180
183
184
181
178
184
191
193
188
182
185
192
200
191
182
191
203
199
189
185
186
190
189
189
190
193
198
199
193
185
184
189
176
176
178
177
179
189
191
177
168
185
206
204
185
173
180
195
194
182
180
181
178
171
174
185
196
193
185
180
184
191
193
184
179
187
189
179
180
193
194
185
182
185
186
186
190
197
193
186
191
199
191
181
177
176
183
197
201
181
169
185
202
194
177
171
179
191
191
184
183
183
174
163
169
187
197
192
181
179
187
191
186
181
181
181
170
162
176
198
197
184
180
181
175
172
176
187
188
187
192
199
200
185
175
179
190
205
204
185
175
188
197
187
175
173
180
185
184
182
185
185
179
167
168
184
196
194
180
179
189
190
182
182
187
183
168
164
181
196
193
187
189
188
173
165
170
182
188
189
189
192
194
180
175
180
194
204
200
186
181
188
190
183
180
183
186
187
185
179
178
185
189
181
171
178
193
196
185
183
191
192
185
186
192
189
175
174
187
189
185
191
201
197
180
177
182
186
188
188
186
186
183
176
173
180
193
197
188
181
181
182
181
180
184
192
199
197
190
177
171
178
194
195
182
178
190
198
192
187
190
195
192
190
193
189
182
185
189
187
183
192
202
196
187
192
201
197
193
189
184
188
180
175
172
177
188
189
181
172
171
171
172
176
189
199
202
202
192
179
167
174
194
203
192
182
189
199
196
186
188
197
200
196
191
183
180
186
190
189
187
189
190
184
184
200
212
208
198
190
182
189
183
180
179
185
191
190
178
166
164
167
172
180
188
191
192
192
190
180
170
172
190
201
194
186
191
199
193
179
180
196
206
203
190
179
176
183
189
190
189
187
183
174
178
194
208
208
200
190
182
188
188
188
192
200
201
192
177
168
170
178
181
182
179
172
169
175
184
181
172
174
187
192
185
182
192
202
192
173
174
194
205
201
189
179
177
182
185
187
187
187
186
182
181
187
196
198
196
188
183
186
187
192
202
213
211
194
176
174
185
194
192
182
170
158
154
164
179
181
175
180
189
187
175
171
188
203
195
177
178
191
193
188
188
187
186
188
185
181
180
187
196
200
196
191
192
192
188
183
181
187
188
189
198
210
209
194
177
178
191
201
197
184
171
161
158
167
179
181
179
184
191
188
175
169
183
199
197
190
190
190
178
174
182
192
195
196
189
175
171
185
206
215
209
200
200
199
188
176
177
185
191
184
183
190
198
193
180
177
182
191
192
189
181
175
174
176
179
182
184
187
192
191
184
178
182
189
196
199
200
190
172
165
176
190
200
205
197
177
167
180
205
215
206
200
204
206
190
173
175
185
187
175
172
174
182
186
185
178
172
177
187
194
191
184
182
179
177
184
186
187
189
194
193
187
183
184
187
191
194
192
179
171
173
181
194
208
206
187
173
179
197
200
189
186
199
207
192
174
174
185
175
169
172
174
172
176
188
188
179
174
182
188
185
182
179
172
171
179
185
183
183
190
192
190
185
183
179
179
185
191
191
180
170
171
185
204
210
198
184
182
187
184
176
178
191
199
188
176
179
190
167
168
183
188
175
169
183
199
199
188
178
176
175
175
175
166
166
176
183
179
178
183
187
187
186
186
180
175
182
196
197
183
169
168
180
196
203
198
190
189
187
180
176
182
194
197
187
181
183
195
173
174
191
199
181
165
176
202
215
201
177
164
169
176
176
167
168
179
182
178
176
178
182
186
189
189
184
180
188
199
196
183
175
176
183
191
193
191
189
191
192
190
188
196
204
202
194
187
188
195
187
181
184
191
182
169
173
196
212
202
175
163
176
190
185
174
174
182
183
178
179
180
183
188
195
196
188
183
190
198
195
188
187
188
190
196
195
186
186
193
202
202
201
202
205
206
200
194
192
192
197
183
174
174
173
173
177
191
199
191
174
172
189
203
194
182
179
178
178
182
187
187
182
186
198
201
188
178
183
194
194
192
192
193
196
203
200
189
186
194
203
204
200
191
189
193
199
200
198
191
190
184
174
166
165
175
190
194
187
180
173
177
194
207
202
190
177
167
169
185
198
193
180
180
197
202
189
173
178
192
196
192
187
188
193
203
201
192
193
195
195
192
188
179
173
175
187
200
202
193
179
185
182
171
163
175
195
198
184
172
172
179
188
197
199
193
176
161
165
187
201
195
181
179
190
195
186
176
178
191
197
188
179
180
186
191
188
190
198
197
186
176
176
176
169
168
178
194
200
194
174
179
185
181
170
177
197
201
184
171
174
181
184
187
192
192
178
164
170
191
199
191
184
185
186
186
184
185
188
194
198
189
178
178
181
180
176
185
200
199
181
171
179
186
182
175
178
189
197
192
177
172
178
184
183
183
193
196
185
175
179
182
182
181
186
191
184
174
178
192
193
184
183
188
189
182
184
192
195
191
194
193
188
184
180
173
169
180
197
196
182
180
192
198
193
184
182
186
190
189
182
168
171
185
191
191
188
185
182
181
184
186
184
182
185
189
187
179
181
189
188
179
174
182
190
187
189
196
194
186
187
194
195
186
177
172
176
187
195
194
189
193
203
203
192
184
184
185
190
190
184
177
177
184
193
192
183
172
172
180
187
188
187
187
189
187
183
179
180
182
185
175
165
169
183
193
199
198
192
183
182
188
188
180
170
171
180
190
194
194
192
196
203
198
189
182
184
190
195
196
188
192
187
181
180
182
177
168
167
176
186
189
189
191
192
188
181
181
180
178
177
175
166
165
176
192
202
199
191
183
181
182
179
172
167
172
182
189
195
197
194
193
193
192
189
188
189
192
195
199
188
199
193
175
165
165
171
173
171
175
183
188
190
191
192
189
185
186
184
175
173
173
173
172
178
190
197
195
189
187
186
185
179
170
170
178
185
188
194
202
201
191
186
188
192
198
197
192
189
194
184
192
189
174
158
158
171
185
183
176
179
188
189
187
192
194
194
192
187
178
172
171
175
183
187
189
189
185
184
187
189
190
185
177
178
187
190
189
194
208
211
201
187
186
195
204
201
187
179
184
178
179
180
178
167
161
174
192
193
182
181
186
184
181
190
201
201
190
186
185
182
174
175
186
194
195
186
180
181
186
189
192
193
188
187
193
194
190
194
210
216
207
191
185
194
204
202
189
178
180
177
172
177
185
181
172
176
190
195
187
184
183
179
178
193
209
202
184
181
192
197
188
179
183
191
194
188
185
186
189
190
190
191
193
194
194
194
197
202
207
208
201
193
189
191
198
201
193
185
184
180
179
180
188
187
179
177
185
192
191
185
183
181
184
196
208
200
182
175
192
209
206
190
182
185
190
193
195
196
195
192
190
190
192
194
195
198
209
211
200
188
188
194
195
193
195
197
198
195
191
189
191
187
186
186
185
183
186
193
195
190
187
191
193
196
200
198
183
175
190
209
213
199
184
180
188
200
208
204
196
193
193
188
184
185
190
206
220
214
192
174
181
198
206
200
194
194
197
199
196
193
200
191
181
185
191
189
188
195
199
195
191
197
196
188
189
193
185
176
185
203
208
198
185
182
191
205
210
199
186
191
197
189
175
172
187
207
217
206
186
177
188
206
214
209
199
191
190
196
197
196
202
189
179
188
197
192
187
191
199
197
194
193
188
181
185
193
187
177
183
198
200
190
180
181
193
204
204
188
173
179
193
187
172
169
182
196
197
187
183
189
199
205
207
210
205
195
185
190
194
196
196
185
180
189
194
187
178
181
192
196
191
186
182
181
189
194
188
180
184
197
196
183
174
176
187
197
198
184
169
171
184
186
179
176
179
182
176
175
186
202
205
196
190
203
210
199
186
190
194
193
189
181
179
181
185
180
173
175
184
192
191
186
183
186
193
195
192
185
185
193
195
187
176
172
177
187
195
189
175
173
180
186
188
187
185
176
168
172
191
204
199
182
179
195
210
201
189
192
197
185
184
180
177
174
174
177
178
177
179
186
189
185
186
191
193
193
195
196
187
187
196
196
186
173
171
185
201
199
188
184
186
189
191
194
193
184
173
175
190
198
189
177
180
198
207
200
192
196
199
178
179
180
176
170
172
180
186
185
182
181
183
182
187
191
188
187
196
199
188
185
198
206
195
180
177
191
205
204
197
192
192
191
190
193
199
193
180
178
187
189
181
179
191
204
203
196
195
197
198
176
181
183
177
173
175
183
192
192
187
179
174
177
185
189
184
183
194
198
189
189
201
205
196
187
187
197
203
199
194
194
197
194
187
191
200
194
179
176
184
186
180
185
200
205
197
193
199
202
193
177
186
187
179
171
172
180
191
198
191
177
171
175
184
187
181
182
194
197
193
195
201
199
191
188
195
199
194
187
186
192
195
192
186
192
202
195
180
180
190
191
187
192
202
202
190
187
199
203
192
177
189
192
181
171
169
176
186
194
190
178
175
183
191
190
184
187
197
198
198
199
199
190
183
188
199
199
188
179
182
189
192
189
186
196
206
198
184
188
201
199
192
194
201
197
183
182
194
203
198
177
190
192
184
177
176
177
183
188
186
182
183
194
201
194
189
193
201
203
198
195
192
187
184
186
195
195
187
180
182
189
190
186
186
198
208
199
185
193
206
201
191
192
199
195
182
178
187
199
204
180
190
192
187
187
190
186
184
184
182
182
185
198
204
200
194
195
201
203
197
190
189
190
188
184
185
189
188
188
190
193
190
187
187
199
206
195
183
194
205
197
185
186
194
193
185
182
186
194
204
190
191
190
189
194
201
198
192
188
183
178
179
189
196
195
189
189
194
197
193
187
188
196
192
182
177
182
190
197
201
199
192
188
189
197
197
185
177
189
200
193
182
183
189
188
186
187
194
196
198
197
196
189
187
193
200
202
197
195
186
175
171
177
187
189
181
174
177
185
190
187
188
194
190
180
177
183
189
198
204
200
190
187
191
196
190
177
175
186
195
194
187
186
190
189
185
192
203
205
194
198
196
188
183
185
191
196
199
199
190
177
169
174
183
183
171
162
166
179
187
188
187
186
184
182
185
189
191
195
200
197
188
187
191
194
190
183
181
185
195
200
195
194
197
193
184
189
207
215
199
191
191
186
183
181
182
189
196
198
191
182
178
181
187
184
173
163
167
180
187
187
186
185
184
186
195
195
193
192
194
193
188
187
187
194
195
195
192
190
196
202
201
199
205
202
187
189
209
220
204
188
187
186
184
182
181
187
194
194
188
186
187
189
191
189
180
177
183
190
189
186
186
192
193
193
194
194
193
190
188
192
192
191
190
192
199
204
203
196
195
199
195
199
210
209
194
194
212
218
204
182
180
178
176
172
170
172
183
192
192
181
173
175
177
178
175
176
180
184
183
180
167
159
167
188
199
184
163
166
187
194
192
190
189
187
179
175
178
189
199
201
198
194
189
182
179
186
193
182
176
188
189
185
179
178
176
169
168
176
187
191
186
184
185
185
183
182
188
190
184
171
161
162
174
194
201
187
169
171
187
195
190
187
186
187
183
172
170
185
200
201
189
186
191
191
186
187
189
179
170
183
191
190
182
178
176
168
163
166
180
195
199
197
193
188
185
185
190
190
181
170
164
169
184
193
195
184
174
177
185
188
184
185
191
197
190
173
167
182
197
197
186
185
197
199
190
189
189
180
170
178
187
189
180
171
170
172
169
169
178
192
200
203
198
191
186
184
185
184
179
173
170
175
184
189
188
182
181
185
187
183
178
183
196
202
192
177
174
182
192
192
185
188
199
198
189
189
189
183
181
183
185
185
175
166
169
181
186
185
184
186
189
198
201
198
188
180
180
182
179
176
174
174
182
185
185
183
190
192
189
178
171
181
195
196
185
181
187
188
186
187
186
187
192
190
188
189
191
188
188
196
187
178
172
170
177
188
195
194
190
181
178
187
198
197
189
181
181
182
179
178
176
176
180
187
187
187
193
197
189
173
168
178
188
183
175
184
199
194
183
185
187
179
173
175
184
193
193
189
189
200
186
173
171
180
188
192
194
194
192
184
176
179
188
191
191
189
186
183
179
182
182
180
181
191
194
191
191
192
186
174
169
176
180
171
169
188
206
197
182
184
184
173
162
169
186
199
196
187
185
191
180
173
176
187
191
189
188
186
184
184
181
180
181
188
197
199
190
179
180
189
194
187
182
186
193
193
187
185
186
183
177
178
176
169
168
188
204
195
179
178
182
176
170
177
193
201
195
184
179
182
181
180
180
185
188
186
184
177
172
176
185
185
184
193
206
205
190
174
175
190
200
193
181
179
190
191
185
186
191
194
190
184
175
170
171
186
195
187
173
171
181
188
189
189
194
197
191
181
177
179
184
185
180
179
182
185
181
168
159
169
186
195
196
200
206
201
189
172
171
181
194
192
181
176
181
187
188
193
198
199
196
189
179
169
172
182
186
180
169
167
180
196
202
196
191
192
188
180
178
186
185
184
180
177
181
183
179
166
158
167
187
201
202
200
198
196
188
178
169
174
182
188
184
178
176
183
190
197
200
195
193
191
179
167
169
178
183
183
175
173
178
190
196
191
188
191
189
180
182
185
182
181
182
185
185
182
180
175
170
171
182
193
194
191
190
190
190
180
172
173
178
180
181
180
181
183
187
194
193
185
184
187
180
165
166
177
187
190
188
184
180
179
181
184
187
190
189
182
189
184
175
178
190
201
195
184
185
187
182
174
174
181
185
185
187
190
188
181
179
180
183
181
178
181
186
187
186
185
184
177
179
182
180
171
171
180
190
192
194
194
185
173
176
186
192
192
182
179
192
185
176
178
195
209
202
189
189
192
185
175
173
175
177
184
192
193
184
177
183
189
191
184
176
175
183
189
188
184
180
178
179
181
182
181
181
186
186
184
191
197
192
184
186
198
202
193
176
172
188
187
182
180
189
199
199
193
189
184
175
175
181
182
180
181
192
192
182
176
184
189
192
189
178
170
176
188
191
186
181
182
185
187
188
191
193
189
179
175
184
196
199
198
197
204
205
193
175
171
184
188
186
184
181
179
186
195
194
175
163
174
191
188
174
172
182
185
183
180
181
184
186
186
177
167
170
183
189
187
186
190
194
196
192
194
198
189
175
172
182
195
202
202
197
197
201
195
182
175
181
180
187
193
182
166
174
195
200
178
161
171
187
182
166
162
168
176
183
185
182
180
179
178
176
169
172
179
183
185
189
193
196
197
192
192
195
189
179
180
187
191
194
194
188
186
192
195
188
183
181
167
184
203
194
173
170
191
201
186
170
169
173
170
164
164
166
169
181
187
182
177
178
178
176
176
178
181
181
187
195
193
191
190
188
185
186
184
181
186
193
194
190
187
186
187
193
191
188
184
182
161
184
207
203
186
180
189
193
185
176
169
165
165
171
173
170
171
181
186
183
181
183
185
183
181
184
184
184
194
201
193
183
184
185
184
184
185
184
187
193
197
192
188
193
200
198
187
181
180
182
168
185
196
194
190
189
186
178
174
174
172
168
172
182
186
179
177
180
183
182
185
192
192
187
186
188
189
188
197
202
192
182
182
185
184
187
190
189
185
193
202
201
195
202
209
203
185
176
180
188
182
187
179
172
175
186
186
169
162
172
178
175
175
185
190
183
175
176
177
183
194
198
190
180
183
194
193
186
191
199
196
183
180
183
187
195
200
193
187
191
201
202
197
198
204
197
180
176
187
199
189
186
171
157
160
179
185
172
163
174
184
177
171
180
190
183
169
166
173
186
201
200
181
170
181
197
193
180
184
199
200
185
175
180
192
201
201
194
191
192
195
194
191
191
193
188
177
180
196
207
190
184
169
158
159
175
187
181
174
181
188
178
167
174
190
184
166
160
173
191
201
195
181
176
185
194
187
176
183
201
202
184
174
183
197
198
190
188
192
192
187
183
183
184
185
186
182
184
195
203
184
176
170
167
167
177
190
190
183
185
186
178
171
177
191
190
171
165
179
195
196
188
188
193
193
186
178
181
192
205
203
189
184
192
200
192
178
181
192
194
182
177
181
185
188
190
191
187
187
191
176
168
168
172
176
181
187
190
186
184
183
182
181
182
188
190
182
176
184
194
191
184
190
204
199
181
174
188
201
202
199
197
198
197
195
183
173
179
191
191
181
177
183
188
191
194
195
188
178
177
175
166
166
175
179
181
181
182
182
180
178
181
186
188
187
187
187
184
184
189
188
180
181
191
193
185
183
195
200
193
193
198
198
193
183
177
177
187
194
190
181
182
189
191
191
192
193
190
178
175
180
179
178
179
180
179
172
170
172
174
177
181
189
190
185
183
186
184
180
181
183
178
166
165
175
188
197
199
192
184
186
188
184
179
173
174
181
192
199
193
183
184
193
196
192
190
189
186
182
181
185
194
193
185
180
177
170
165
167
172
179
186
191
192
186
181
186
186
179
173
178
181
169
156
165
191
206
196
181
180
185
181
171
169
173
176
178
190
201
198
189
188
195
200
197
190
187
184
183
188
183
199
200
187
177
175
174
171
169
173
179
186
191
189
183
180
185
191
183
171
172
185
185
171
171
193
207
192
175
179
188
181
170
173
182
181
175
183
197
201
195
193
198
201
197
189
187
185
185
190
179
192
193
185
175
176
180
185
179
174
178
186
187
181
180
179
184
193
189
175
171
183
195
190
186
197
200
185
175
181
190
188
182
185
189
184
175
176
188
200
202
200
198
196
189
182
185
190
192
194
178
181
182
179
174
173
182
190
188
179
177
180
176
171
173
178
183
190
188
181
180
187
190
191
194
198
193
181
178
184
187
190
193
193
189
182
175
174
184
197
204
201
197
190
180
173
182
199
201
195
181
175
175
180
178
172
174
186
193
188
181
177
170
166
170
182
189
188
183
184
193
194
184
180
188
191
184
178
181
183
179
181
192
194
187
180
180
183
193
200
200
197
193
190
181
175
184
203
211
198
183
174
175
182
181
171
167
177
192
197
190
183
176
170
174
193
206
197
178
180
200
206
189
177
180
181
175
177
184
183
173
173
186
193
187
184
187
202
210
207
196
188
191
195
193
185
190
204
212
199
179
179
179
183
182
175
170
176
191
202
198
190
187
181
181
202
223
212
182
174
198
215
201
187
182
177
176
187
193
183
172
173
183
188
185
186
198
215
222
212
193
184
192
205
205
196
190
197
206
202
178
187
189
183
182
181
179
180
191
204
201
192
193
190
186
201
223
216
185
173
194
212
207
196
188
184
188
201
200
188
178
182
187
185
181
188
203
216
218
211
196
189
194
206
211
199
186
187
198
203
183
196
195
189
188
189
185
182
191
200
197
187
190
193
187
193
207
206
185
175
190
204
198
190
191
195
200
208
205
191
186
190
195
188
181
185
198
204
203
202
199
196
193
196
203
199
184
179
192
202
191
196
195
194
193
191
182
177
186
195
190
183
186
192
186
183
186
188
184
182
194
200
189
179
186
195
201
204
201
193
190
193
199
197
187
186
193
195
194
194
203
201
190
187
195
200
190
180
188
199
191
188
187
194
194
185
174
173
182
188
187
184
185
189
186
178
174
180
188
192
198
198
188
179
179
187
191
191
191
192
192
195
200
203
196
194
194
197
190
189
197
200
189
186
194
203
200
189
190
198
186
176
176
186
185
175
170
174
181
186
185
183
182
186
188
180
172
180
195
199
198
196
194
189
182
181
181
182
184
191
193
194
195
198
199
198
198
199
192
186
189
192
192
196
202
206
205
199
194
199
184
173
171
178
177
174
176
184
187
186
183
177
172
181
192
185
174
182
197
199
192
192
199
198
188
182
184
184
183
188
195
195
188
188
192
194
192
190
188
185
184
188
200
208
209
206
206
206
199
196
189
184
176
172
173
179
185
189
192
192
182
167
161
176
195
190
178
182
191
191
186
188
196
197
190
190
196
194
187
187
194
194
187
182
186
187
179
175
182
189
188
190
204
212
206
199
204
209
201
189
198
198
185
174
172
181
188
189
191
191
181
163
158
174
194
191
179
181
187
185
183
188
189
186
186
196
206
200
187
182
188
191
187
187
190
189
173
169
184
198
198
197
203
203
197
194
204
209
198
183
199
203
195
180
176
182
185
182
179
182
181
171
170
181
192
188
182
186
189
188
187
186
180
178
185
201
208
200
187
182
181
181
183
192
199
196
182
178
194
208
202
196
194
193
189
192
203
206
195
184
194
199
198
187
184
184
183
174
169
175
181
185
187
192
192
187
182
190
197
196
187
178
174
178
192
204
202
193
190
188
180
173
176
190
202
203
193
189
201
208
198
185
184
186
187
191
201
203
194
190
192
194
195
191
191
190
186
177
173
177
187
194
199
200
196
186
180
188
200
198
181
164
169
188
202
200
190
186
193
199
188
172
170
183
196
200
196
195
200
200
187
177
179
187
188
189
197
202
197
193
192
192
192
193
194
199
197
189
188
192
196
194
194
196
197
187
178
184
197
194
171
157
172
198
206
191
176
179
197
208
199
182
174
179
189
193
192
191
194
192
182
180
186
191
189
188
194
203
200
189
194
192
189
188
194
201
203
200
201
204
200
188
182
190
192
184
172
179
194
193
170
161
180
202
200
186
174
178
192
204
202
194
188
186
186
187
186
187
189
190
190
191
194
196
193
189
194
204
205
191
191
188
186
186
189
196
199
200
201
204
199
184
175
180
185
176
168
177
194
195
180
175
186
199
197
191
187
184
185
190
195
202
204
197
189
188
192
192
189
194
201
201
199
198
199
194
193
204
208
194
186
184
184
186
188
190
190
190
190
193
194
188
180
180
180
173
166
177
195
198
189
186
191
196
199
203
203
194
185
182
186
200
210
204
195
197
202
200
192
197
207
201
193
198
205
200
195
202
209
198
186
186
187
189
190
189
187
184
182
183
189
192
186
183
180
174
169
179
196
199
192
189
195
199
201
207
209
203
192
184
185
197
206
204
197
200
208
207
197
197
201
195
188
198
207
202
198
205
208
195
192
185
177
176
190
199
195
187
180
180
179
186
195
194
180
173
172
171
173
175
172
156
154
172
191
193
180
175
181
189
190
188
188
188
186
183
182
185
193
196
197
194
183
167
159
168
184
194
191
188
198
192
174
170
186
198
184
166
162
173
185
192
196
195
184
177
173
174
175
173
163
155
164
184
199
198
187
179
181
185
188
188
188
185
180
170
166
172
188
199
198
186
173
168
167
172
183
190
191
184
194
193
178
168
178
186
173
156
154
169
188
200
200
194
184
177
177
180
182
176
165
164
175
190
194
193
189
183
182
182
183
186
189
189
179
167
157
163
182
198
196
181
173
177
180
182
185
189
188
182
185
191
182
172
173
175
168
163
164
174
187
194
197
194
184
175
175
183
185
182
178
178
180
183
183
186
186
185
183
180
178
182
193
197
190
174
161
161
179
194
194
181
178
189
192
184
184
187
183
182
183
188
182
177
177
175
173
179
185
184
182
184
192
193
186
173
171
179
184
185
187
187
182
177
179
182
185
185
185
179
174
177
192
204
203
186
171
171
181
193
195
184
179
191
197
189
183
185
182
181
188
187
179
179
184
181
175
185
195
188
177
177
188
189
184
176
175
178
180
181
189
194
189
182
182
185
184
182
182
181
174
172
184
204
208
191
183
185
189
191
192
185
176
183
193
195
193
187
181
178
193
182
172
179
189
181
173
181
192
184
177
179
188
186
180
181
187
185
178
179
188
200
202
195
190
189
183
175
175
180
179
171
174
193
199
187
188
200
200
190
185
179
169
169
186
205
208
195
182
178
190
179
172
179
183
174
168
176
183
178
176
186
188
180
175
189
201
192
179
178
190
206
214
205
193
187
177
165
166
180
188
179
173
184
187
182
188
205
201
182
176
176
170
166
182
210
217
197
182
177
187
182
181
182
176
167
168
178
180
171
175
190
190
176
174
192
205
194
178
176
188
204
214
207
191
180
171
164
168
184
197
190
178
178
181
181
185
196
193
173
170
182
187
178
182
204
210
194
179
175
183
186
189
182
169
162
171
185
181
170
176
192
192
178
176
188
199
194
181
172
178
191
203
202
188
174
171
175
182
189
194
194
189
184
181
179
182
184
180
171
175
196
208
195
181
188
197
190
178
173
184
185
185
176
161
160
175
188
185
175
177
194
198
186
178
182
192
195
185
171
167
176
191
197
187
174
176
191
199
189
181
184
192
193
181
173
175
179
180
180
183
200
209
197
179
176
188
190
181
176
185
180
175
163
160
162
176
192
193
180
177
187
199
196
184
183
190
194
187
174
168
174
187
195
190
180
184
198
203
186
166
170
189
194
180
168
175
185
192
190
186
186
186
185
177
176
183
190
189
186
188
178
166
164
168
172
180
194
198
182
171
180
200
203
195
190
193
193
186
179
179
184
192
193
187
187
188
194
195
181
168
169
182
188
179
170
178
191
200
195
181
165
158
171
180
178
180
187
193
198
188
180
172
177
188
188
186
194
196
178
165
178
200
206
199
197
195
190
185
183
188
192
197
193
183
182
187
186
181
179
179
178
178
179
178
178
181
190
195
192
178
158
153
170
183
183
180
181
188
197
184
183
184
190
196
193
190
190
188
173
169
185
202
201
195
194
194
187
185
185
186
188
194
188
177
176
185
184
177
177
188
192
184
177
180
183
182
181
183
185
180
174
174
182
183
183
183
184
182
188
179
187
190
189
187
185
186
186
178
170
177
191
195
186
181
187
190
189
187
186
179
177
181
180
171
173
183
184
174
173
186
198
195
186
183
185
179
172
178
184
184
192
201
194
179
178
190
192
182
179
174
187
190
182
174
176
182
182
174
171
182
191
183
171
173
185
189
190
190
188
181
169
167
168
170
173
184
184
175
167
174
193
202
195
184
182
177
177
185
186
184
196
208
196
175
177
198
202
185
175
168
183
191
181
175
179
182
180
172
174
185
186
174
167
177
191
192
190
188
189
183
173
163
166
172
182
186
185
178
166
165
179
198
198
185
178
177
183
192
191
183
189
198
193
180
180
195
200
188
177
164
183
195
191
189
191
189
177
169
175
186
185
176
174
183
198
201
191
182
181
183
182
179
179
180
185
189
189
184
172
163
170
187
192
184
176
177
185
193
194
187
183
186
192
191
186
185
187
186
178
164
181
193
194
195
198
193
173
164
173
186
188
181
179
186
199
203
193
176
169
174
188
197
195
187
188
192
195
190
179
169
171
183
190
184
177
179
186
188
191
193
183
181
194
201
191
179
180
185
184
170
181
184
185
187
194
190
172
164
177
190
189
178
174
181
190
195
189
175
164
171
190
201
197
189
189
196
195
190
181
176
174
180
186
184
180
181
183
182
186
193
187
181
194
206
196
179
177
189
192
179
179
174
172
174
184
184
172
171
187
197
184
165
165
177
181
181
185
182
173
174
184
189
186
188
191
194
188
183
183
181
177
178
185
188
184
183
184
183
184
188
187
184
194
205
199
185
180
190
202
186
175
167
169
172
180
185
180
181
196
203
184
160
163
180
180
171
180
191
186
179
178
181
183
187
191
187
180
177
179
181
176
176
185
191
187
185
186
187
185
184
184
186
194
202
203
194
185
188
202
181
171
169
174
177
185
190
189
188
195
198
186
170
173
188
184
173
182
198
197
180
173
183
194
192
180
176
177
178
177
178
179
180
186
188
186
184
184
186
183
182
184
189
193
198
205
205
192
185
192
173
171
174
178
181
185
193
198
193
187
186
184
181
184
188
187
181
184
198
198
181
174
189
204
196
173
170
184
185
176
176
185
185
183
181
184
185
184
183
181
181
187
193
193
194
205
208
198
183
183
171
174
176
176
177
180
190
197
194
182
175
180
187
189
185
184
184
186
190
190
183
176
185
196
190
173
175
191
188
175
178
190
189
180
177
183
189
187
182
181
183
191
193
193
193
202
208
201
187
179
177
182
180
174
173
176
181
187
188
182
175
177
188
189
182
180
184
183
181
183
182
179
175
176
178
180
185
189
183
177
185
189
183
178
183
188
190
190
187
184
185
192
195
195
195
203
205
200
189
180
183
187
182
178
179
179
179
179
182
185
182
182
188
188
182
182
186
185
177
176
181
182
176
166
169
183
193
188
174
176
189
186
173
182
198
197
189
190
191
188
187
192
198
199
199
200
200
197
187
183
180
184
184
183
187
188
183
178
178
182
184
183
185
184
180
182
188
189
180
172
177
188
189
174
168
185
199
190
173
179
190
182
172
189
210
205
190
188
189
186
185
191
200
200
194
193
194
194
191
190
173
179
184
186
188
190
190
185
177
174
173
177
179
180
175
176
182
190
186
174
177
192
199
184
173
186
200
193
180
183
188
183
178
190
207
205
193
185
181
179
182
191
198
198
186
177
183
194
197
198
175
179
184
185
184
183
188
186
177
167
164
168
171
172
168
164
170
182
186
180
182
193
194
182
177
189
198
194
190
190
187
180
179
186
191
192
188
180
171
171
181
192
196
194
182
169
175
194
205
203
179
178
184
188
181
175
175
179
177
173
168
167
168
166
160
159
170
184
185
179
186
192
184
173
178
188
189
184
186
189
180
172
178
180
180
180
179
178
173
177
188
195
194
193
186
177
179
194
206
201
180
173
180
190
184
171
165
169
178
183
182
178
173
165
161
170
191
200
188
174
185
194
181
172
181
188
177
170
179
185
174
168
178
186
182
175
175
177
183
192
200
195
190
191
194
192
189
195
202
198
170
165
177
191
188
174
165
168
178
189
189
183
176
169
171
190
217
220
193
169
177
192
189
186
189
186
172
168
177
182
175
172
183
194
190
181
178
181
195
208
208
195
182
188
199
199
193
194
201
201
164
166
181
191
189
180
176
175
180
184
183
177
178
179
183
199
221
225
199
171
171
188
197
196
194
187
177
178
186
188
183
185
195
197
196
188
184
187
200
211
208
190
178
183
196
197
188
188
202
208
170
180
189
193
190
187
185
183
181
179
175
174
182
191
192
194
204
211
197
174
170
183
194
194
193
186
185
188
196
198
197
197
201
201
198
191
191
195
203
207
203
189
177
177
186
186
181
184
198
210
183
191
195
196
195
190
185
182
183
181
176
177
186
194
188
178
179
190
192
181
177
183
188
187
187
187
186
188
195
198
199
198
205
208
203
194
196
208
209
202
198
194
186
179
180
187
187
186
195
203
195
194
194
194
195
188
178
180
186
189
185
185
189
187
178
166
166
183
193
193
187
187
187
186
187
189
186
178
180
189
190
193
203
213
207
196
202
217
216
201
198
201
197
186
186
195
200
196
193
198
199
190
185
187
188
181
175
179
189
194
192
189
181
175
173
168
169
182
197
200
194
188
189
192
193
198
189
172
167
175
184
189
197
208
207
198
202
215
214
199
198
204
207
201
197
203
211
209
201
198
201
188
177
177
178
178
178
183
191
197
195
183
171
171
178
180
177
181
194
197
188
183
187
194
200
206
199
179
164
172
186
190
191
195
200
195
193
201
205
199
196
202
211
211
202
203
212
214
206
199
207
192
178
172
175
180
185
187
190
195
193
179
166
172
188
189
179
178
186
187
180
175
178
187
199
210
207
190
174
176
190
192
184
186
190
187
181
187
198
200
195
198
208
208
199
197
205
211
207
196
209
197
184
177
180
188
192
186
182
190
192
180
169
177
191
191
181
179
180
179
175
174
174
178
190
206
209
196
182
183
191
189
184
185
187
182
177
186
201
204
197
197
200
197
189
193
202
206
200
189
202
195
188
185
189
196
192
180
172
181
191
185
176
178
188
188
183
185
187
186
182
178
174
176
188
203
205
195
186
184
182
180
182
188
188
181
182
195
207
206
199
196
193
185
181
191
200
201
193
184
192
191
190
190
193
195
188
173
167
177
192
191
183
181
186
186
185
189
198
197
188
177
172
182
198
206
198
189
188
188
177
171
179
189
189
183
192
206
208
201
198
195
188
181
181
189
197
197
192
186
189
189
190
190
189
188
185
176
175
183
194
195
188
185
187
187
184
188
199
200
184
167
170
190
208
207
191
183
191
193
182
172
177
187
185
187
196
205
204
194
194
194
192
189
187
187
192
196
194
186
188
190
192
189
179
180
184
187
189
199
207
202
191
189
192
192
186
188
196
195
176
161
172
197
209
200
184
179
188
196
192
183
180
184
184
186
193
200
198
194
195
203
204
203
193
189
192
197
194
185
190
193
196
188
176
177
189
193
196
207
214
206
192
189
190
191
189
193
198
192
176
169
183
197
200
190
181
179
185
192
197
194
190
185
182
185
189
195
197
198
203
209
210
209
201
198
198
199
193
185
188
192
196
190
180
182
190
190
190
201
212
208
195
186
185
188
192
200
203
198
190
186
193
196
191
189
189
185
181
184
192
199
198
189
183
184
188
189
196
206
213
212
204
203
205
208
206
197
189
185
184
188
194
195
191
189
189
182
179
189
204
208
197
184
179
185
191
199
202
203
201
195
191
189
190
196
197
191
183
181
186
197
201
196
188
188
188
188
192
207
217
206
191
192
204
212
208
194
183
180
186
188
193
200
199
190
185
180
178
182
193
203
198
185
180
181
185
188
194
202
200
189
183
184
192
200
200
194
190
186
186
190
196
195
192
190
187
181
185
201
209
197
184
188
201
207
205
193
180
176
188
179
169
181
212
217
192
177
178
181
182
184
192
190
181
180
180
173
171
173
180
187
192
191
180
175
184
194
195
190
190
190
190
191
190
186
187
194
194
183
175
177
180
172
168
173
181
188
196
196
193
188
171
172
198
203
178
161
165
172
178
188
191
188
182
180
178
175
173
174
179
191
202
197
178
171
182
194
196
193
195
194
190
188
185
177
178
188
193
185
177
178
177
166
165
178
186
190
194
193
191
191
174
165
180
187
169
157
160
169
182
191
190
183
178
178
181
180
181
182
187
195
199
191
175
173
182
188
189
189
193
194
192
189
180
168
166
178
188
188
181
179
175
170
176
189
191
187
190
195
184
189
179
169
179
184
173
164
166
174
185
190
180
170
170
176
181
181
183
189
193
192
188
178
171
178
178
177
176
183
189
192
194
193
183
169
163
171
184
191
188
180
178
181
193
198
191
182
186
196
176
180
179
179
191
194
182
176
178
182
187
187
173
162
162
171
174
174
179
191
197
191
177
171
176
182
177
165
164
177
186
189
193
196
192
181
170
171
182
193
193
182
178
191
204
202
187
178
183
189
172
175
177
186
199
198
185
182
181
182
185
186
177
163
162
171
172
170
173
185
193
190
183
180
184
185
175
162
162
177
185
182
188
199
202
191
180
182
188
195
194
183
177
189
205
205
190
182
183
181
176
171
171
183
191
185
178
180
182
177
178
189
188
176
168
175
181
176
172
182
188
191
195
196
194
186
176
166
169
183
187
181
180
194
202
193
186
190
195
196
193
181
172
180
197
208
200
187
186
181
181
171
172
179
177
166
167
179
181
174
173
188
196
186
173
180
191
189
180
182
187
196
209
208
195
180
173
169
174
187
191
182
178
188
200
193
188
193
198
196
191
185
173
170
188
207
206
192
189
190
180
173
180
184
173
159
164
181
185
174
172
184
191
183
172
179
194
196
190
186
187
197
212
210
193
174
168
169
175
186
193
187
177
183
197
197
189
188
195
196
196
195
186
177
186
202
199
187
188
197
172
174
187
190
178
165
169
183
187
182
176
182
181
172
165
173
190
198
192
183
182
190
204
205
191
172
167
172
178
182
187
185
180
184
195
195
183
179
188
199
203
207
203
191
188
194
190
183
190
198
168
179
188
187
178
170
172
183
186
185
184
182
174
164
163
171
185
195
189
178
173
179
191
196
189
175
174
182
185
179
174
176
182
189
191
184
175
176
188
199
203
206
205
197
191
190
187
187
194
194
178
183
180
170
168
169
172
181
187
188
187
182
174
168
168
176
185
189
182
174
172
177
183
188
188
184
182
189
191
180
167
168
181
193
189
178
175
183
195
197
189
185
186
189
190
188
185
190
198
192
194
190
172
160
163
168
172
182
191
190
184
183
183
182
180
184
189
186
177
175
180
182
183
184
186
188
189
189
188
185
175
168
175
188
189
181
179
190
198
193
177
162
163
176
186
186
179
188
204
199
199
192
174
168
175
176
174
184
195
191
180
184
195
195
185
184
188
183
175
179
186
189
189
186
185
190
189
181
178
186
188
177
168
176
190
188
185
187
193
191
178
161
158
170
180
179
171
181
198
201
187
185
181
183
190
185
176
183
194
190
182
189
201
199
184
180
184
183
181
183
186
191
194
188
184
184
184
176
172
182
194
187
171
173
186
190
183
181
184
190
190
181
173
174
174
173
174
180
190
193
173
177
180
185
192
187
176
177
189
191
189
188
193
189
180
177
182
185
185
186
186
187
189
187
181
179
179
174
168
173
187
193
183
178
183
185
181
176
180
189
196
201
196
184
174
175
186
190
184
184
170
173
174
175
182
182
173
173
182
193
194
188
182
179
180
183
184
184
184
189
188
181
178
178
178
179
179
177
167
163
171
186
191
185
180
179
183
187
188
189
192
202
204
191
177
183
199
199
184
182
180
178
173
171
178
181
174
172
180
191
196
189
179
176
184
194
193
180
178
188
191
180
168
171
180
184
184
179
172
157
157
172
188
190
182
177
186
196
196
188
184
192
198
190
181
187
201
201
188
188
186
186
183
184
187
186
183
182
183
190
192
191
187
181
186
200
200
183
172
178
182
176
173
179
185
186
187
187
178
160
151
162
180
190
183
176
183
193
191
184
180
186
189
188
186
186
194
196
195
195
184
188
195
198
196
193
191
191
190
189
190
192
193
185
183
196
203
189
171
163
166
172
186
196
195
191
193
195
185
165
156
164
180
189
184
174
176
181
175
175
180
184
184
185
187
187
190
198
200
192
179
187
197
200
194
192
192
196
195
193
188
188
189
185
179
184
196
193
175
158
154
171
192
202
200
194
196
196
186
169
164
175
185
193
187
174
171
171
165
167
181
184
181
185
188
189
193
200
200
186
182
181
186
186
185
186
188
190
192
194
191
184
181
180
178
178
186
193
184
165
161
174
187
194
195
196
194
187
178
169
173
182
193
195
189
177
174
173
172
172
179
180
181
185
190
192
199
200
195
181
188
178
175
177
180
184
185
182
186
195
196
186
180
180
183
180
182
192
191
179
175
179
179
181
188
195
191
178
165
163
171
182
189
188
184
178
179
185
187
185
181
178
182
187
191
193
198
199
190
183
191
180
176
181
185
187
187
183
183
187
192
189
184
184
187
184
182
191
196
190
183
181
179
178
182
186
185
177
162
155
165
182
185
176
170
174
182
188
198
194
182
178
185
190
188
188
195
197
191
189
186
184
185
188
189
189
190
191
183
181
181
187
186
186
185
181
180
188
194
193
186
185
189
188
181
176
183
185
169
152
161
180
180
165
161
172
183
189
194
196
190
187
192
194
186
186
190
198
199
198
183
185
187
187
185
185
191
197
190
177
173
183
189
185
178
175
177
182
187
189
187
188
197
199
186
173
182
192
178
158
166
183
183
170
169
178
185
185
188
193
196
197
198
197
190
190
191
199
207
203
184
183
183
181
180
179
187
195
193
181
175
182
188
183
174
172
175
177
182
186
186
187
193
198
192
182
183
193
184
172
177
186
184
186
192
191
187
184
188
194
198
200
199
197
196
196
194
199
207
199
186
179
177
178
179
182
185
189
191
187
183
185
186
184
180
183
183
178
177
183
184
183
184
192
194
190
189
188
185
182
186
186
186
203
217
207
189
188
194
195
196
196
195
195
196
197
197
199
202
194
181
174
174
182
185
187
188
187
186
184
181
180
181
184
193
196
194
182
177
179
182
178
179
184
187
188
189
189
186
185
188
183
184
207
224
214
199
197
197
191
186
188
190
192
192
194
196
197
197
193
176
173
180
185
186
186
189
188
179
172
166
166
176
188
198
199
191
182
179
180
177
177
179
179
176
179
188
194
191
188
185
179
178
194
211
211
202
198
189
180
178
183
190
194
190
188
191
194
197
197
177
178
184
186
179
178
182
182
171
159
154
161
174
190
195
186
176
176
180
180
179
180
181
177
171
175
190
199
200
193
182
172
170
179
189
196
196
189
177
171
176
188
194
196
194
190
189
192
197
202
182
181
185
185
176
170
174
175
169
160
161
170
181
188
184
170
162
171
179
176
175
181
184
179
174
183
193
194
195
192
179
167
166
172
179
181
181
175
168
170
186
194
194
195
200
199
197
192
194
198
184
177
181
188
181
172
171
173
171
171
174
186
187
185
177
166
167
178
179
171
172
182
186
182
187
199
199
186
183
186
179
169
169
178
181
178
172
164
163
176
193
199
191
191
201
208
204
196
192
194
177
169
177
189
186
180
178
178
172
171
178
187
187
182
178
178
181
187
182
170
172
182
189
187
193
205
200
178
170
179
181
179
183
188
191
186
173
162
165
181
195
195
187
188
200
208
204
198
198
200
173
168
179
189
189
188
189
187
173
163
166
176
181
183
188
189
188
190
186
177
176
182
187
187
191
198
195
179
171
179
191
194
195
195
196
196
185
171
169
181
188
187
186
191
197
199
192
194
204
212
177
178
183
187
188
192
196
191
174
159
161
172
183
190
193
192
186
186
185
182
178
178
181
183
183
184
185
181
176
184
197
205
202
196
198
199
194
184
182
182
182
183
189
193
193
188
181
186
206
217
185
191
190
190
192
195
192
186
179
173
174
181
185
187
188
186
183
183
183
181
177
177
179
181
179
177
178
179
181
183
191
198
199
200
199
199
198
198
196
192
187
190
192
192
190
187
184
186
202
213
191
194
193
190
193
193
185
182
188
193
193
190
184
177
175
180
185
187
183
178
177
179
187
187
184
181
179
181
180
176
179
183
194
203
203
196
196
202
205
204
202
200
194
186
187
196
198
196
203
206
193
195
189
187
189
188
179
181
194
205
203
191
177
167
168
177
189
193
186
178
180
188
196
197
194
192
189
186
178
171
170
174
188
201
204
197
193
196
204
210
213
205
191
181
189
204
208
204
205
203
193
190
185
182
182
181
179
183
192
200
196
185
176
173
175
182
190
191
184
177
178
187
196
198
198
199
199
190
179
173
174
175
182
194
203
201
193
191
198
209
211
202
189
185
193
203
204
203
203
202
194
188
181
179
177
179
183
184
185
187
187
186
188
190
187
183
186
187
183
176
177
181
183
185
194
201
199
189
180
182
185
184
181
187
200
202
196
195
198
202
203
197
191
192
196
198
197
195
196
195
190
183
181
180
181
185
188
182
176
179
186
193
200
201
194
185
184
188
185
179
178
177
173
173
185
193
189
180
181
190
194
187
182
186
195
198
200
202
201
196
196
196
197
195
195
194
192
190
191
189
181
179
180
183
185
190
190
180
172
175
187
196
198
196
190
188
189
194
194
191
188
181
172
171
183
188
181
172
180
192
193
187
188
189
189
190
198
205
199
190
194
200
198
195
193
192
190
187
187
184
177
177
178
182
185
188
187
183
178
178
186
189
185
183
187
193
194
196
199
201
197
186
178
181
189
191
180
172
181
190
190
189
196
197
187
181
192
200
192
186
196
203
195
192
192
192
186
185
189
189
177
179
180
179
179
178
183
189
190
186
184
180
175
177
187
199
198
189
190
199
197
187
185
190
195
194
185
181
185
190
192
195
203
202
188
182
187
191
185
185
196
200
193
193
193
189
185
186
191
190
183
187
187
179
168
166
179
195
201
196
188
180
179
181
192
202
199
184
179
186
188
187
191
194
193
190
189
188
187
189
195
203
203
199
191
186
188
189
189
189
196
196
196
197
195
189
187
190
191
188
187
193
195
185
168
167
181
195
199
198
193
188
187
188
189
196
197
188
179
179
185
191
197
196
187
182
187
191
186
187
195
201
195
189
187
188
188
192
196
197
197
195
197
199
197
195
195
195
188
187
184
195
202
192
176
176
187
191
192
194
194
194
193
191
185
191
201
200
190
184
190
199
203
195
185
180
186
189
187
186
191
194
187
182
184
186
186
188
198
202
198
194
195
197
198
199
203
196
183
185
181
193
204
200
189
188
191
190
185
188
194
197
199
191
183
191
207
208
194
188
196
203
198
190
187
185
183
184
187
191
191
188
181
180
181
186
185
181
189
200
201
194
191
193
195
202
204
192
174
180
183
190
200
204
198
194
192
190
188
187
189
197
200
191
183
196
210
205
188
184
194
195
187
183
188
188
179
178
185
193
194
189
184
183
187
191
183
174
180
194
201
198
194
195
197
200
201
188
169
173
171
169
166
180
199
192
169
169
186
189
181
173
171
170
170
178
186
187
187
181
183
196
204
197
176
170
178
184
184
183
183
183
182
183
187
190
187
178
174
171
170
171
177
182
188
190
185
181
182
181
178
182
178
179
184
175
160
167
183
182
176
174
175
175
174
179
186
186
188
188
187
194
205
197
176
165
172
185
189
191
190
182
178
183
194
196
189
181
175
172
173
182
185
180
184
196
194
183
183
187
180
188
182
171
168
164
162
172
180
178
173
176
177
178
179
183
185
184
185
187
188
188
190
186
174
169
171
178
187
192
188
180
177
183
191
191
186
180
175
175
179
190
190
184
192
207
199
181
184
198
179
185
180
171
170
172
176
179
179
175
175
176
174
173
174
181
180
176
176
185
186
178
170
171
174
176
169
168
176
187
185
179
179
182
186
185
183
177
174
177
183
191
192
194
206
214
195
177
189
209
172
176
178
179
182
188
190
184
175
173
177
177
170
166
170
176
171
163
168
185
189
174
160
165
176
181
169
158
165
178
179
179
181
182
181
182
183
178
174
178
184
187
191
201
215
212
189
177
190
204
163
168
179
186
190
192
192
188
176
172
177
179
175
169
170
174
166
158
166
186
189
174
163
168
179
181
170
164
170
177
177
180
186
184
179
182
187
184
180
181
184
184
188
200
209
201
186
182
191
191
162
166
180
186
183
180
187
188
181
176
176
181
185
182
175
174
171
166
174
187
186
173
168
174
178
177
177
182
187
185
178
181
189
188
180
179
186
189
186
186
187
184
183
193
198
192
185
186
193
185
164
168
179
180
169
166
178
190
190
181
174
179
192
194
183
177
180
184
185
186
184
175
174
174
175
176
184
196
201
193
182
182
189
191
186
183
185
188
190
193
195
189
183
188
192
186
178
184
197
196
162
165
178
183
172
167
179
190
194
187
174
175
188
194
184
176
184
197
198
188
181
181
179
173
173
180
189
193
195
191
186
184
185
190
191
188
185
186
196
205
204
192
184
189
194
185
170
176
200
215
151
164
183
191
187
182
184
186
187
184
176
171
175
183
181
174
183
201
204
189
181
183
181
174
173
180
184
181
178
181
184
186
183
182
186
185
181
183
199
212
206
192
186
192
198
191
171
173
204
224
148
168
186
194
195
193
186
177
176
182
182
171
164
169
178
177
182
195
200
189
178
178
178
175
174
178
180
174
169
172
183
187
181
174
172
172
174
183
198
203
197
187
188
194
201
195
179
179
200
213
163
181
186
186
189
191
183
169
168
180
189
177
161
161
177
181
181
183
187
183
178
174
170
170
173
177
177
175
172
173
180
185
181
171
164
167
178
192
196
188
180
182
189
194
199
201
189
182
193
194
187
194
183
173
175
182
178
169
170
182
192
184
169
166
176
182
179
172
172
175
178
175
165
164
171
177
178
178
178
181
184
181
175
171
169
173
189
201
195
179
171
180
190
193
197
201
190
181
188
189
197
198
181
168
171
178
177
177
180
191
193
188
183
178
175
175
175
168
166
172
180
179
170
168
175
182
180
175
178
185
188
177
171
174
178
183
191
198
193
181
178
186
192
192
192
192
182
176
188
194
190
190
182
172
178
184
181
183
189
195
190
186
189
185
174
168
172
172
171
172
180
185
184
179
182
184
179
172
174
185
189
181
174
177
183
183
182
184
185
186
191
191
187
187
187
187
179
178
188
196
179
182
178
175
182
189
186
186
192
198
189
180
182
185
176
168
174
179
177
174
180
188
193
192
188
184
177
170
172
182
189
190
185
184
182
177
172
174
180
190
197
192
182
181
187
190
187
183
185
190
180
182
176
171
179
188
188
187
190
197
188
176
175
179
178
173
175
178
178
175
182
190
193
193
191
184
175
172
172
181
187
194
195
190
180
173
172
177
183
187
194
190
180
179
188
196
196
187
181
184
195
192
178
171
177
185
186
187
190
192
187
179
177
179
179
176
174
174
175
178
185
186
184
184
185
183
179
177
178
179
184
188
191
190
182
174
177
186
187
186
190
191
183
181
187
199
198
185
182
190
202
197
189
182
181
183
186
190
192
190
187
185
183
182
178
175
172
170
174
179
181
176
174
177
181
183
183
182
180
177
177
178
181
187
183
173
175
185
182
178
186
195
191
183
185
194
192
185
188
201
196
200
199
197
190
188
188
197
197
190
185
187
190
185
175
172
173
174
179
180
171
165
169
174
174
178
184
187
182
175
174
175
178
187
182
170
170
176
170
166
180
197
197
186
184
189
190
189
194
199
188
195
199
199
195
189
188
195
195
189
182
184
192
188
174
169
177
184
185
179
169
166
171
173
173
175
183
185
179
173
176
180
183
189
185
173
169
168
161
159
175
194
196
188
185
187
195
196
194
185
187
188
188
188
189
189
184
184
186
186
181
181
190
188
175
172
183
191
187
179
177
176
174
171
174
182
183
176
173
175
184
187
188
190
189
183
177
173
170
169
174
186
189
190
185
188
199
202
186
168
196
188
177
175
183
186
177
172
178
184
180
180
190
190
181
179
188
191
181
176
186
187
173
165
180
193
187
172
169
180
191
189
184
184
186
189
186
186
190
190
182
178
184
189
183
182
197
202
184
165
201
189
175
175
184
184
174
170
175
181
182
183
190
190
185
184
186
186
177
176
188
190
176
169
182
195
189
174
172
183
193
190
181
174
176
184
186
193
207
208
189
174
180
189
182
175
187
198
191
180
200
189
179
182
186
182
175
174
178
180
183
188
189
186
182
180
183
181
178
178
187
191
187
182
184
189
189
184
182
182
185
184
180
171
172
177
180
191
206
211
195
178
180
188
184
174
178
196
204
201
191
184
183
185
185
178
177
179
180
178
185
192
190
180
175
174
172
176
180
183
185
194
203
202
188
182
187
194
190
181
180
180
181
180
180
179
179
185
197
205
200
186
182
186
188
180
176
192
214
215
185
178
181
184
180
174
179
186
185
180
189
199
192
177
170
169
168
175
185
188
189
193
206
209
199
188
189
196
195
184
178
177
183
193
198
187
180
183
193
201
202
192
183
185
188
188
178
189
212
215
179
174
181
184
176
171
181
190
187
183
190
195
192
180
176
177
176
176
182
188
188
187
190
202
204
197
191
193
194
188
180
179
186
204
208
194
182
185
196
202
200
188
181
182
190
190
183
187
204
206
176
174
181
184
176
175
185
193
191
184
182
182
183
184
190
193
187
178
178
184
184
174
173
185
197
193
188
189
192
188
181
181
188
200
202
191
184
191
200
201
193
184
181
185
189
190
188
189
196
196
176
177
184
184
178
178
185
190
187
178
170
168
176
192
203
202
188
177
178
179
175
165
165
176
181
176
177
186
188
182
181
186
190
193
187
185
184
190
198
196
188
184
187
192
194
195
190
189
192
194
179
180
181
180
179
178
179
180
177
172
167
169
179
199
208
197
178
173
176
175
167
167
178
180
170
163
171
185
187
179
178
184
186
184
180
178
180
185
192
192
188
189
193
198
200
199
193
190
192
197
184
180
179
179
178
178
176
174
173
174
177
181
189
199
199
181
166
167
175
168
159
172
194
193
175
170
178
183
180
176
177
178
178
180
182
180
178
179
187
190
192
194
195
198
203
204
202
195
194
198
188
180
182
182
180
179
179
179
178
178
187
195
194
193
188
173
161
168
175
165
161
179
201
199
184
187
195
186
175
175
175
172
172
180
190
190
179
177
181
189
192
191
191
192
198
206
208
202
198
196
192
185
186
187
184
183
188
188
181
175
185
193
191
185
182
172
164
166
174
173
173
185
199
194
188
199
204
187
171
171
176
175
174
182
193
198
188
176
176
181
183
185
189
195
200
206
207
205
200
196
195
188
189
188
185
186
194
192
179
167
172
184
185
183
184
179
170
168
176
188
192
192
190
185
183
195
202
189
173
170
180
187
187
183
192
204
201
182
171
171
174
181
194
206
208
201
196
195
198
199
193
189
186
185
186
188
192
188
174
162
167
179
184
186
189
187
179
168
176
193
200
191
179
174
174
183
189
187
175
173
186
201
197
185
187
204
207
189
175
170
171
184
201
213
210
197
185
185
196
203
188
187
183
184
187
187
182
178
176
175
179
183
184
184
186
190
186
175
173
185
191
184
173
172
176
178
181
184
179
177
187
200
196
184
185
201
204
192
184
183
183
190
197
203
204
197
184
184
200
210
176
180
182
184
189
187
175
173
186
197
197
187
178
175
181
190
192
183
171
170
177
179
180
182
184
181
179
184
183
179
182
189
187
182
185
195
195
186
188
199
201
194
185
184
195
200
192
190
206
215
167
176
180
184
190
186
174
176
193
207
201
183
171
170
177
187
194
187
173
163
170
186
193
193
188
183
181
188
189
181
177
178
177
177
181
191
190
182
186
204
209
193
174
172
191
204
196
194
208
215
168
175
178
181
186
185
178
177
191
199
190
177
179
183
182
182
189
189
176
164
173
192
201
196
185
177
182
193
193
186
178
176
174
174
182
193
193
186
187
202
204
191
177
179
196
202
195
191
201
207
172
177
179
178
182
185
183
178
179
181
178
180
196
201
188
180
188
192
182
172
179
194
195
185
174
172
178
189
195
192
185
183
180
180
187
200
203
198
192
193
194
193
193
194
199
198
190
186
189
196
175
178
181
180
181
186
185
178
171
171
175
189
206
207
191
183
191
195
188
181
186
191
183
172
167
169
172
180
192
198
194
188
187
189
193
203
208
204
193
184
188
200
208
207
200
195
191
186
184
188
175
179
181
180
181
186
186
179
173
173
180
192
201
198
188
189
194
196
195
195
197
189
176
166
169
172
170
171
186
200
201
195
196
198
198
198
199
198
187
180
188
204
212
208
201
197
194
188
187
189
176
178
178
178
180
182
182
182
181
179
181
187
186
186
188
193
195
190
192
201
203
193
179
173
177
180
176
172
184
200
205
204
205
203
195
186
185
182
177
178
189
198
199
200
200
200
194
189
189
194
181
181
176
176
179
181
181
191
197
189
177
173
177
183
192
199
194
181
181
198
206
197
189
183
183
185
185
182
186
196
208
212
210
202
191
182
178
176
177
179
185
183
180
188
198
199
192
186
188
195
184
184
178
177
181
182
183
197
208
199
178
168
176
187
195
197
188
171
169
186
196
197
196
193
184
183
189
191
187
190
204
212
208
196
191
188
185
185
187
186
181
168
166
180
194
194
190
188
189
195
183
186
184
180
184
187
189
196
207
201
181
169
178
191
193
188
182
174
170
176
185
195
201
197
186
180
188
195
190
185
192
201
199
190
190
192
193
195
198
195
179
166
167
184
191
188
190
195
196
199
178
188
190
185
188
194
193
192
197
199
185
174
182
192
188
180
181
184
181
177
181
195
203
202
191
180
182
192
192
185
182
189
192
189
191
194
197
198
200
193
179
172
180
192
191
185
189
197
200
203
173
188
194
190
191
197
196
189
191
195
188
178
185
191
187
183
189
196
187
176
181
195
204
203
197
183
176
185
191
190
185
185
188
189
189
196
200
199
193
186
182
185
194
197
189
184
190
192
193
202
174
185
195
195
194
195
193
192
192
193
188
183
187
191
189
192
203
202
184
171
183
200
204
201
197
185
175
176
189
193
192
192
194
193
192
199
205
199
189
182
185
197
202
197
187
187
191
189
183
191
166
174
179
177
172
167
164
174
183
180
170
167
168
168
166
166
170
181
186
188
184
182
180
179
179
177
173
171
172
172
170
169
165
162
172
185
182
161
155
171
185
178
170
178
191
193
191
190
183
180
169
179
188
179
165
161
170
185
190
179
170
169
172
175
173
171
173
176
185
187
179
168
170
182
189
182
175
176
178
176
171
166
164
164
176
192
187
162
154
172
190
187
176
181
196
201
197
188
187
189
174
182
186
177
161
161
178
193
193
180
169
169
176
183
183
182
176
174
176
176
166
153
155
176
189
188
180
182
188
182
169
164
164
166
178
194
190
166
156
174
195
195
186
188
204
208
195
181
186
200
177
181
183
176
165
167
185
195
188
177
168
171
180
191
192
186
177
172
170
168
160
150
151
168
184
187
183
185
189
185
171
166
167
168
179
193
192
171
159
174
193
197
195
198
210
208
188
176
188
208
176
179
182
180
173
175
185
187
179
170
168
171
182
193
195
184
171
169
172
172
169
161
160
169
178
180
179
182
185
181
170
170
173
175
179
192
193
177
165
172
186
191
195
203
208
201
183
178
188
200
170
177
187
190
182
179
180
179
172
168
168
173
181
191
190
178
165
170
182
186
181
172
170
172
174
170
172
182
186
178
170
174
184
183
176
185
191
183
169
169
177
185
190
198
199
191
184
184
186
183
168
178
188
190
185
183
180
178
176
176
176
175
180
188
183
171
164
172
187
188
184
173
168
169
170
169
174
187
195
183
172
181
197
193
177
176
185
185
174
168
174
183
188
195
191
185
185
187
184
172
171
177
180
182
182
183
183
182
183
189
183
175
179
185
181
169
168
180
183
178
177
173
161
160
168
178
183
194
202
192
177
181
199
201
181
172
181
187
181
176
180
185
189
194
192
182
181
183
183
181
172
172
173
175
180
185
188
185
186
194
187
176
177
186
182
171
171
181
179
171
174
175
162
155
172
193
197
191
192
192
184
182
195
200
186
175
178
188
189
188
187
186
187
196
195
180
172
180
193
201
170
169
173
177
181
188
191
185
183
187
184
177
177
186
186
177
174
183
182
175
181
184
170
160
176
201
202
181
174
181
187
189
190
190
182
173
175
186
193
192
185
182
183
193
194
177
169
181
204
213
167
172
185
187
185
187
190
181
174
177
182
178
177
185
190
181
175
183
192
192
189
185
175
168
178
196
196
176
162
170
188
197
188
177
167
166
175
188
190
182
176
178
187
193
189
177
173
182
200
204
170
183
196
196
187
187
188
178
165
168
182
183
179
181
185
180
173
180
193
199
193
182
173
174
179
182
181
174
166
169
186
197
187
166
155
166
187
197
184
166
167
188
202
197
185
182
182
181
180
182
177
192
200
194
181
182
185
174
163
167
184
192
186
179
176
173
166
170
183
192
186
176
172
175
175
173
173
176
175
173
179
186
178
162
155
174
202
209
187
161
168
199
219
206
191
190
190
177
171
176
182
194
195
184
173
176
182
177
168
171
185
195
193
182
173
164
163
165
173
177
177
175
173
178
178
172
170
179
185
178
172
172
171
166
164
179
202
209
192
170
172
197
216
208
194
192
190
181
179
186
182
190
189
180
172
176
183
184
177
178
182
186
191
189
176
166
166
173
175
171
173
179
182
185
184
181
174
180
186
180
169
166
171
173
169
172
185
194
191
178
171
178
192
200
198
188
186
188
193
196
186
189
189
181
175
181
188
188
187
185
178
174
182
189
183
174
177
186
183
171
171
180
189
193
192
187
182
181
184
184
178
177
182
180
174
168
169
175
183
180
166
158
169
189
195
186
182
190
197
194
191
193
189
182
179
184
188
190
191
190
176
165
172
186
187
178
180
191
188
173
172
184
193
195
194
190
185
183
184
187
191
193
191
188
179
171
164
167
176
178
169
159
168
186
193
185
180
185
189
185
196
194
185
180
179
183
185
187
189
188
177
168
171
184
187
177
173
183
185
177
178
189
188
187
187
186
185
183
183
191
201
199
192
189
186
176
168
171
180
181
180
179
181
188
192
186
179
178
183
184
192
190
180
178
179
179
180
182
185
184
181
177
176
183
185
174
164
171
180
180
182
183
180
174
174
178
181
179
178
188
200
196
187
187
187
171
165
175
185
186
187
191
192
190
190
189
179
174
183
195
185
187
181
181
181
180
176
178
179
182
184
184
183
181
181
173
165
171
185
188
179
171
169
161
155
162
172
173
173
182
193
189
181
185
183
164
159
175
186
183
186
191
193
189
190
191
182
176
186
201
180
184
184
184
188
186
173
172
175
179
186
187
181
174
173
174
176
183
193
191
179
169
168
158
146
152
166
168
169
176
186
182
173
179
182
168
161
172
179
177
178
184
189
189
190
193
188
182
184
196
181
184
183
183
192
190
173
167
174
181
182
181
178
167
162
174
189
194
191
188
183
178
176
164
153
158
168
169
170
180
187
177
166
171
185
184
177
177
179
177
176
183
189
192
191
195
194
189
181
182
186
187
179
179
189
187
172
171
182
184
177
174
173
168
164
174
192
192
180
179
182
185
183
173
172
178
175
173
179
193
197
179
159
165
186
198
193
186
187
186
183
186
192
194
192
193
197
195
183
175
189
186
175
177
184
182
170
178
192
191
178
171
176
176
175
180
186
180
170
170
178
182
183
184
188
192
184
179
189
207
208
185
164
168
185
195
194
193
194
192
188
187
189
191
191
192
196
197
191
182
188
181
173
176
182
179
172
182
197
197
187
180
180
185
187
185
179
171
169
169
172
177
184
189
190
190
183
182
193
206
205
187
176
181
186
187
188
194
194
191
189
184
181
185
190
191
191
193
197
194
182
174
172
179
181
175
174
182
191
197
198
194
187
187
187
182
171
169
174
174
172
177
191
191
184
179
180
184
193
198
192
183
183
191
190
185
185
190
186
185
190
186
175
176
190
191
182
186
202
205
175
170
174
180
174
169
175
182
186
191
202
202
188
181
180
177
171
175
180
180
178
182
191
191
182
181
184
186
191
189
179
174
181
191
191
185
185
184
180
182
192
187
171
171
187
189
177
178
199
208
172
173
181
180
167
162
176
188
187
187
194
193
183
175
174
175
175
179
181
180
181
182
182
182
185
188
190
189
187
184
174
169
174
182
184
184
184
183
181
184
193
186
172
171
185
187
177
177
195
203
171
179
185
179
167
167
180
194
194
189
184
179
175
174
177
178
179
180
177
175
178
179
171
172
183
191
189
187
184
179
175
176
179
175
172
175
181
181
182
188
188
183
177
179
188
192
185
180
188
193
177
185
183
177
176
181
185
189
192
191
179
169
170
179
183
182
178
178
177
174
175
175
170
171
177
179
180
180
178
172
177
190
192
178
165
170
177
179
182
189
186
183
186
191
196
197
189
182
183
185
180
183
174
175
186
195
185
178
183
189
183
171
174
185
190
182
175
178
181
175
173
178
182
181
173
167
168
174
170
167
181
201
201
184
173
174
177
179
187
192
188
188
192
197
201
199
193
184
182
188
180
177
171
176
191
198
185
174
178
190
189
179
175
184
187
180
176
181
183
174
168
179
197
196
178
165
168
170
165
167
185
199
196
189
189
189
184
183
193
199
193
189
192
194
196
196
194
191
190
192
179
178
180
187
191
191
183
179
181
191
191
181
172
174
182
179
177
182
183
173
165
179
199
199
183
175
176
174
170
176
184
184
180
188
203
204
192
189
199
202
192
181
182
188
191
192
196
198
196
191
185
185
192
193
191
183
181
183
186
189
189
179
168
167
177
177
176
178
181
175
171
178
191
192
182
181
183
181
180
180
177
170
172
185
202
206
197
192
198
198
185
173
176
187
194
195
198
201
196
185
194
191
192
192
190
181
177
177
182
183
182
179
171
170
176
177
175
177
181
183
183
184
186
184
178
178
185
191
192
186
174
168
175
183
190
198
199
193
190
187
180
174
182
193
199
199
197
194
186
180
196
187
184
186
187
180
171
168
171
176
181
182
179
178
180
183
180
178
182
188
190
188
184
180
174
175
181
193
197
189
179
181
188
183
182
192
200
192
184
181
181
183
189
196
200
199
193
184
179
181
185
178
176
181
184
178
168
163
166
174
181
184
182
182
184
189
188
184
181
183
186
185
183
182
179
178
180
186
190
190
189
193
192
183
179
190
198
193
186
186
189
189
188
189
196
197
190
183
187
195
172
172
174
180
182
177
170
170
176
183
186
185
182
181
185
191
190
184
177
172
173
176
180
183
185
182
177
174
179
188
194
195
188
177
177
190
196
190
188
193
195
188
182
184
194
197
191
190
204
212
166
168
177
180
183
180
175
178
187
191
188
182
180
182
186
188
188
186
177
169
167
172
180
185
186
182
173
171
174
183
190
191
182
170
172
186
194
189
190
196
193
183
180
188
200
200
193
196
213
218
170
172
176
178
183
185
181
183
191
193
186
180
183
185
183
182
185
188
182
172
169
176
184
186
180
174
175
177
178
179
185
190
184
168
167
183
193
193
193
195
189
182
187
201
205
197
191
195
207
210
179
178
178
178
185
189
183
183
186
187
184
184
187
187
181
182
191
196
187
178
178
187
190
181
169
169
181
190
189
182
184
193
193
179
171
184
196
198
196
192
188
190
199
207
202
192
191
193
198
200
183
183
182
181
187
191
185
180
180
181
184
187
187
180
178
187
200
200
189
182
187
195
190
175
166
173
189
199
197
191
190
197
199
190
182
187
196
197
196
191
191
198
208
207
195
190
194
196
196
198
183
187
187
185
187
187
181
177
175
178
185
189
184
173
175
190
199
197
188
189
196
197
186
172
171
184
194
197
200
201
198
199
199
198
191
189
187
187
190
194
195
203
208
202
193
193
199
199
196
202
186
188
187
186
185
184
178
176
177
179
184
188
185
178
180
187
189
189
191
199
203
195
182
175
181
192
194
192
195
202
204
200
196
193
190
185
177
176
187
195
196
195
197
195
194
200
204
194
188
201
187
186
184
185
189
185
177
178
184
184
182
182
187
189
185
182
178
180
194
207
207
195
185
183
188
193
193
188
188
194
202
200
191
183
182
180
177
177
190
197
191
180
180
186
193
201
202
187
175
193
188
183
178
184
193
192
181
182
191
192
184
179
187
193
188
178
171
175
190
203
203
194
188
188
189
190
190
189
184
184
193
196
188
178
179
185
187
188
197
200
187
171
169
177
190
196
199
187
176
188
184
182
176
180
195
200
189
182
187
194
190
181
186
192
187
174
169
175
186
193
194
189
187
189
188
186
188
192
186
177
179
187
187
181
180
191
196
198
203
202
190
175
174
184
189
191
192
193
193
196
179
180
176
177
192
203
192
176
178
193
196
186
185
190
185
171
168
178
187
186
185
187
187
189
189
185
188
193
190
177
170
180
191
193
190
194
197
198
198
198
194
188
190
196
196
188
188
199
210
211
177
179
178
179
191
198
189
171
172
189
196
188
186
191
187
173
171
183
188
181
179
186
190
192
192
189
187
192
192
183
173
180
195
201
195
195
196
197
193
190
193
197
201
202
196
187
189
202
212
213
180
178
181
187
191
191
182
176
178
188
190
185
187
192
188
178
179
189
189
179
182
195
199
198
196
191
187
189
192
190
183
185
199
202
195
191
198
203
194
186
188
196
198
192
187
187
193
200
202
200
164
177
193
191
178
173
175
180
175
167
161
163
175
177
167
161
161
164
171
183
192
188
176
168
173
176
181
182
180
175
171
170
170
164
163
173
186
186
180
181
187
181
176
181
183
177
178
188
190
188
166
173
187
189
182
182
190
192
184
172
164
166
174
176
171
168
163
159
163
175
178
168
163
172
184
183
184
187
186
172
165
172
178
168
161
173
185
181
177
189
196
178
164
176
187
180
177
186
192
197
170
168
180
187
185
186
196
199
191
180
170
168
174
178
179
178
172
162
161
162
162
154
155
169
181
183
186
196
196
179
165
173
180
170
164
176
185
177
176
194
203
184
167
177
189
180
173
181
191
199
176
173
180
185
181
179
188
195
192
182
173
171
176
184
186
185
180
176
167
158
156
158
161
165
171
177
189
201
198
183
172
176
179
172
172
183
186
177
180
197
205
190
177
185
187
178
173
180
187
191
179
183
189
188
175
165
171
183
184
177
173
173
177
187
191
185
182
186
185
169
162
171
177
174
168
172
188
201
195
181
175
178
180
181
183
190
187
179
183
194
197
190
188
187
183
178
179
185
181
180
179
191
198
192
177
164
164
173
175
174
173
175
178
187
187
176
174
194
203
186
173
179
188
186
173
169
181
194
189
177
174
183
189
190
189
188
186
182
182
183
184
186
190
188
182
182
189
187
176
171
180
190
191
187
182
179
172
169
172
176
179
177
177
180
179
168
168
190
202
188
174
177
185
187
180
172
176
188
188
179
175
184
197
198
187
180
182
184
180
173
175
185
193
189
184
190
198
190
172
170
184
183
174
173
185
193
184
168
168
182
189
178
172
174
176
169
170
179
180
169
170
176
176
179
183
181
177
183
191
189
178
181
193
196
183
174
180
186
181
172
176
189
196
193
189
193
200
190
177
177
190
175
160
162
178
193
187
169
167
184
193
180
173
175
179
178
172
167
155
154
171
184
173
171
185
194
185
178
188
194
184
174
183
191
184
176
178
187
184
178
183
191
198
197
192
192
194
195
191
192
196
178
164
161
167
181
185
175
171
183
188
179
175
182
189
189
177
163
153
162
187
196
179
170
185
202
193
176
178
190
189
177
177
187
186
176
176
184
185
181
180
187
193
194
186
180
189
201
203
201
196
188
184
175
166
169
182
184
179
180
182
180
181
187
193
191
181
170
170
188
205
201
183
174
185
197
191
177
173
182
188
185
180
184
185
178
177
178
178
173
175
183
192
191
176
168
181
196
199
196
188
195
203
193
173
168
184
194
185
176
177
187
186
184
182
182
178
176
186
204
208
195
182
179
182
182
179
177
175
176
183
187
184
180
181
185
185
178
169
165
176
192
201
191
169
163
178
188
186
181
175
189
204
199
177
169
184
197
187
172
178
191
192
178
169
170
171
176
187
197
195
185
180
184
179
168
167
179
181
173
173
180
180
173
175
189
196
186
172
169
186
207
211
193
172
170
184
187
180
177
166
176
192
191
173
166
180
194
184
169
177
193
193
176
165
164
169
174
179
182
180
177
181
186
180
165
164
180
186
175
166
168
171
168
169
183
195
190
183
181
191
201
202
191
178
177
190
196
192
187
164
167
183
185
172
164
177
190
184
172
176
187
188
179
174
173
175
179
179
175
173
175
182
186
182
172
173
183
189
179
165
163
167
165
162
171
183
187
191
188
180
178
183
189
184
180
192
208
211
200
174
169
182
190
179
169
174
187
187
180
176
178
181
183
185
184
185
189
186
178
171
175
180
183
182
181
183
190
190
181
173
171
169
167
164
169
175
182
186
181
167
160
173
190
186
174
183
206
212
198
185
174
182
193
190
175
173
183
190
187
176
169
173
183
190
190
190
193
191
181
177
179
178
178
180
183
191
191
189
183
183
183
176
172
172
178
179
179
179
174
166
168
186
199
185
165
172
194
199
186
186
174
175
190
190
178
172
179
189
187
177
169
171
184
193
189
181
184
184
181
186
187
179
173
176
185
189
189
184
185
193
192
180
176
184
190
186
180
181
177
178
189
207
208
187
166
168
183
189
181
179
170
167
178
181
175
171
177
184
183
177
171
172
184
198
190
174
170
173
177
184
186
179
172
176
182
182
177
176
185
196
191
180
181
191
190
182
184
188
187
188
196
207
205
189
175
174
182
189
189
175
169
167
169
172
172
172
173
176
178
178
177
174
182
197
196
177
170
171
173
174
175
174
172
172
173
174
168
169
181
191
184
176
185
192
181
172
183
194
192
182
181
187
191
189
186
184
184
191
197
179
178
174
172
175
175
173
172
174
175
182
182
171
170
185
196
190
182
178
174
169
168
175
174
166
167
168
168
168
177
182
173
169
181
192
182
173
181
190
187
175
167
170
179
189
193
189
182
190
200
180
184
183
180
182
183
176
175
176
178
179
178
163
154
167
187
193
191
186
177
170
172
183
181
165
165
175
176
175
174
174
166
156
169
190
195
187
180
180
178
176
173
174
179
190
196
192
184
188
195
178
186
186
182
186
185
179
180
186
182
174
167
158
153
160
177
188
188
185
181
175
180
193
188
170
171
184
189
180
176
177
167
152
162
189
204
202
188
173
171
181
187
186
185
193
200
195
188
189
192
174
184
183
180
185
185
182
189
197
189
172
160
160
164
168
175
175
177
181
183
177
178
192
189
176
176
189
190
184
184
186
179
166
169
187
199
202
193
174
166
179
191
191
188
196
205
199
191
193
190
174
178
178
179
184
186
185
191
198
195
179
165
167
181
187
180
168
167
180
184
173
172
184
185
173
174
183
184
184
185
188
189
185
185
185
186
195
195
175
162
174
188
187
188
199
207
196
188
192
189
178
175
175
179
182
185
186
187
193
194
186
173
172
187
195
184
168
169
181
182
171
168
176
177
167
168
177
179
180
181
183
192
194
194
185
181
190
193
175
162
174
187
184
185
197
202
186
178
188
189
180
172
172
177
177
179
182
183
183
188
185
173
171
182
189
184
177
179
182
177
170
172
173
170
167
171
179
179
177
176
177
182
187
188
182
180
188
188
174
167
181
189
183
182
193
192
176
170
184
191
179
175
174
175
171
170
178
181
182
181
177
165
164
170
177
180
183
185
179
170
171
176
172
166
171
181
186
181
177
174
169
170
173
173
174
180
187
185
176
175
184
187
182
183
191
190
176
173
186
192
181
182
177
173
172
173
175
179
183
184
172
161
160
164
170
176
185
185
173
166
175
179
170
166
178
189
187
182
177
172
167
167
168
168
168
179
187
182
177
179
182
182
180
186
194
195
186
180
186
188
189
188
173
167
178
185
179
174
181
187
178
167
165
167
169
174
179
182
175
174
181
181
172
172
182
188
183
178
176
173
173
175
177
171
170
181
187
180
176
178
181
182
185
189
198
201
193
184
182
183
189
186
165
161
184
196
184
171
176
184
181
174
171
174
174
174
180
184
186
188
190
189
182
183
186
185
178
175
174
177
183
189
187
178
178
187
189
180
176
179
185
188
190
192
199
202
195
184
179
182
181
178
162
162
181
195
185
175
176
181
179
172
173
176
179
180
184
188
193
196
195
190
190
192
192
187
177
172
174
185
196
197
188
186
189
196
193
185
181
185
192
193
191
193
196
197
191
185
182
183
169
169
168
170
180
184
183
182
183
181
172
163
165
174
183
186
187
187
188
189
187
183
183
189
192
188
180
175
181
190
195
189
181
186
198
201
195
190
191
193
193
184
183
189
195
194
192
190
187
184
168
169
172
181
182
176
175
181
189
187
175
163
162
172
184
186
181
178
179
177
172
170
173
181
186
186
183
183
191
193
182
172
174
186
193
193
190
190
198
198
187
176
177
188
196
195
194
196
193
181
175
170
172
184
187
178
169
174
185
193
187
175
169
176
184
181
175
175
176
171
166
168
176
183
182
182
185
193
203
195
171
160
172
185
185
178
181
190
193
190
182
177
179
187
196
198
197
195
189
180
181
170
169
180
188
184
170
165
173
186
191
186
178
180
185
182
179
181
181
171
168
179
192
193
183
179
184
197
208
201
176
167
177
184
176
169
178
187
184
180
181
185
184
186
190
196
196
188
185
184
181
171
170
177
183
184
180
169
164
173
182
185
181
183
188
190
191
190
184
173
173
190
206
204
187
178
180
189
202
204
191
181
183
186
177
175
183
191
182
176
185
192
186
183
186
193
192
185
186
193
178
177
177
178
179
182
188
183
168
164
171
181
180
180
189
198
198
192
182
174
174
188
204
202
187
175
171
173
185
197
197
191
189
188
185
184
189
193
185
182
188
189
187
188
194
195
191
188
191
198
182
180
181
180
180
181
190
191
180
168
169
179
179
180
187
196
196
188
182
176
171
174
188
193
183
172
166
165
171
181
190
193
192
190
189
190
193
194
192
191
190
184
187
198
205
198
192
192
193
194
192
182
181
182
182
181
184
193
191
180
176
180
179
179
182
187
188
187
185
181
170
165
178
186
179
173
173
173
168
167
178
194
197
190
187
191
193
193
195
196
189
181
186
203
207
197
195
194
191
188
197
185
182
185
184
180
180
189
194
188
184
181
178
173
175
185
188
187
185
182
175
172
181
186
180
180
189
190
179
167
177
196
200
190
184
192
195
191
196
201
195
184
183
192
196
192
193
194
192
191
194
187
187
190
186
180
178
187
190
187
185
183
173
165
173
189
195
188
181
181
184
187
191
187
181
187
202
205
192
182
184
196
198
190
186
194
194
188
196
205
202
189
181
181
186
189
195
198
198
202
187
188
190
193
188
180
177
182
181
178
184
186
173
163
173
190
194
187
180
183
190
197
196
189
183
191
201
204
201
195
191
190
189
188
190
193
190
185
194
210
209
196
185
183
185
193
195
197
201
210
186
186
189
192
187
176
172
174
174
173
182
190
184
174
176
183
188
187
190
193
195
194
192
190
189
190
191
194
198
196
188
184
184
185
188
190
188
186
197
210
208
197
191
192
193
198
199
193
188
201
188
183
183
190
185
174
167
167
168
171
179
188
191
185
177
174
178
192
203
202
194
187
186
194
194
188
181
183
188
186
179
178
180
183
184
191
191
190
198
204
202
195
195
195
196
201
202
185
168
184
190
181
178
184
185
176
166
165
169
174
178
186
192
186
176
172
177
192
202
200
192
185
186
193
196
185
177
181
182
175
173
176
180
178
181
194
199
196
197
198
196
194
194
190
191
198
202
186
164
175
191
179
174
180
182
180
175
166
166
174
185
188
188
182
179
178
180
184
186
187
187
186
183
187
190
185
182
186
184
173
171
177
179
176
178
193
199
194
193
197
198
198
197
192
191
194
200
194
182
185
189
178
173
177
181
184
182
167
159
171
190
196
190
183
182
185
184
179
175
175
183
186
181
180
185
188
189
191
188
179
176
176
176
177
181
189
190
185
186
196
202
203
203
201
197
196
198
204
205
199
192
177
174
181
186
188
186
170
159
167
188
198
196
189
186
186
186
184
178
172
178
182
183
180
186
195
197
194
188
185
181
176
176
182
186
186
181
181
184
194
201
202
202
204
201
196
199
211
214
202
195
179
179
191
191
185
181
177
171
172
181
194
202
197
186
180
185
195
192
179
177
183
187
187
192
201
200
193
187
185
184
178
178
189
192
186
181
185
190
192
195
192
190
192
194
196
201
208
209
194
160
165
181
188
186
178
176
176
171
165
160
166
178
178
168
164
169
168
169
178
187
189
183
174
170
178
189
193
186
174
173
177
181
179
169
165
186
209
201
178
171
181
191
194
184
173
170
170
172
175
162
159
171
188
192
188
180
179
175
170
163
168
178
178
166
164
165
158
160
173
182
180
179
180
176
173
180
192
191
177
172
183
194
186
168
168
190
208
202
187
178
172
173
181
182
171
167
175
185
187
166
155
168
190
197
188
177
178
180
177
170
169
171
169
165
169
170
160
159
169
179
179
174
175
171
164
169
187
195
182
173
184
197
189
173
172
186
199
202
198
187
173
167
174
177
169
169
182
190
187
174
169
177
193
191
175
166
175
184
182
173
169
166
163
164
172
177
173
168
170
180
183
178
170
160
159
167
184
189
181
176
182
191
192
183
177
179
189
203
207
196
183
177
176
174
171
179
190
188
181
181
186
195
197
179
155
153
172
185
183
173
171
167
165
165
171
179
185
182
179
179
185
185
175
164
162
175
186
185
176
176
181
186
190
189
180
173
184
204
208
198
191
190
185
174
174
186
194
187
175
187
198
203
193
170
151
156
176
186
179
173
175
174
172
169
166
173
190
196
186
177
180
188
188
177
171
180
189
182
172
175
184
187
189
188
176
173
185
200
201
189
190
197
192
181
179
188
191
187
183
187
194
192
182
167
162
170
181
182
178
177
179
179
180
176
167
168
188
199
188
174
175
185
196
192
179
178
188
185
176
177
185
188
184
179
174
177
185
194
189
180
189
200
198
187
184
188
189
189
194
183
180
173
168
166
177
185
179
173
176
179
179
179
180
181
175
172
180
184
176
173
175
182
193
194
179
173
181
188
185
183
182
178
173
170
175
181
187
189
184
180
190
203
198
187
185
190
191
194
202
182
170
162
161
167
181
187
172
164
175
183
178
173
181
187
186
180
172
164
164
175
184
184
184
184
176
169
176
190
195
189
176
167
167
172
181
187
191
191
184
183
193
200
196
187
187
198
200
201
203
185
175
169
166
167
178
183
173
167
177
182
174
172
180
190
194
185
167
155
163
186
197
186
176
176
175
172
174
187
198
189
170
160
170
183
187
187
189
190
186
183
187
192
192
186
190
202
206
200
200
190
190
186
175
170
173
180
182
182
184
182
175
173
178
187
193
185
166
159
175
199
202
186
173
173
175
176
179
187
194
186
170
167
183
195
191
182
182
184
183
178
177
182
189
189
189
197
198
193
194
193
199
194
182
175
175
183
197
202
193
183
179
176
174
173
182
182
173
168
183
198
195
183
176
174
175
177
181
187
186
181
174
179
192
201
196
180
170
174
181
183
179
180
183
182
181
184
187
186
186
188
190
187
181
177
174
184
205
211
197
186
185
177
163
161
173
181
176
176
182
186
184
182
179
175
173
174
181
183
181
177
180
187
191
195
195
182
165
166
184
199
194
182
176
174
174
181
187
188
187
176
171
173
176
170
169
181
202
205
190
188
191
175
154
157
172
182
180
178
177
177
179
183
182
177
174
175
180
181
179
177
182
184
183
182
185
180
165
168
191
208
201
181
169
169
175
188
200
201
193
170
155
164
176
173
165
176
194
194
183
188
195
178
157
162
178
182
182
181
177
175
176
183
183
179
178
179
181
181
180
181
183
183
174
169
172
175
173
176
191
201
194
179
171
173
181
195
211
212
200
171
154
167
185
181
168
173
187
188
180
188
198
183
165
170
183
185
185
186
183
177
174
175
176
176
180
183
183
181
181
184
184
180
169
164
170
178
181
182
184
189
189
183
179
179
181
192
204
207
196
174
159
173
194
190
175
173
185
187
182
188
194
184
171
173
183
185
186
186
187
185
176
168
167
169
178
184
183
181
180
184
184
174
166
166
178
187
187
182
180
185
196
201
192
179
174
183
192
192
185
172
161
172
192
192
179
174
184
187
186
186
186
179
173
175
182
183
180
179
186
192
184
169
163
170
180
182
181
180
179
184
181
170
166
174
190
194
188
182
182
190
208
217
202
178
170
178
188
185
178
172
163
170
182
182
176
178
185
188
186
182
176
171
173
182
189
181
171
171
180
192
188
172
169
177
183
180
175
176
181
183
175
166
168
184
193
192
186
184
183
192
206
215
203
182
175
183
191
189
182
175
170
170
171
170
171
180
188
187
183
179
171
167
176
192
196
183
170
167
169
180
182
176
177
189
191
181
174
175
181
180
169
166
178
192
193
187
184
183
181
180
188
194
193
187
185
191
197
195
190
183
181
174
167
165
170
182
189
185
182
179
173
171
181
195
197
184
173
166
163
169
174
176
183
191
192
186
177
177
179
174
166
168
182
195
195
188
184
180
176
170
171
175
185
190
191
191
193
196
194
183
185
180
171
168
175
184
183
180
178
177
175
173
179
188
191
180
174
170
167
165
171
179
181
182
188
192
187
178
171
168
166
169
182
196
203
197
185
177
174
176
173
172
177
188
195
191
190
195
197
177
185
184
174
174
182
181
174
170
172
174
173
173
179
182
179
170
170
176
176
175
177
181
177
169
178
194
191
176
164
168
173
175
180
193
204
204
189
175
174
182
182
176
175
186
194
192
190
198
198
170
181
185
181
181
186
182
170
164
169
171
170
171
178
179
170
161
167
183
189
183
182
183
175
163
172
189
188
172
165
174
184
184
182
188
199
201
190
175
172
180
182
176
174
187
198
195
193
199
197
174
181
184
184
185
190
185
170
162
169
171
168
172
180
180
170
160
170
189
196
186
180
181
173
163
168
181
182
170
170
179
189
189
185
186
190
196
191
174
165
172
179
177
177
189
200
196
190
194
193
186
183
180
182
187
191
187
173
168
170
170
168
173
183
180
170
167
179
193
195
183
176
175
174
168
171
179
180
176
175
181
189
190
184
182
185
193
188
173
164
171
183
185
186
192
197
189
183
186
186
191
179
170
177
185
187
185
175
172
171
164
162
172
182
180
176
179
187
190
188
183
179
175
174
175
179
183
183
181
180
180
185
185
182
180
183
190
186
175
173
180
190
194
195
196
192
182
178
182
184
191
176
165
172
183
185
179
174
174
172
162
158
167
176
177
180
187
187
181
181
183
182
175
173
177
185
185
184
182
179
176
177
180
181
182
183
185
187
187
186
185
187
194
199
199
192
183
180
184
187
190
181
167
170
185
185
173
168
175
175
169
165
166
169
173
184
190
183
172
174
184
183
174
171
180
186
183
178
178
177
171
170
177
186
186
184
186
190
192
190
183
181
186
195
201
199
193
188
188
190
193
189
170
168
184
188
173
164
170
179
179
176
170
166
170
182
187
180
172
179
185
182
174
176
184
186
176
172
178
183
175
167
175
190
192
187
187
189
189
182
179
181
183
191
199
203
199
191
188
189
193
188
167
160
176
187
175
165
169
175
180
181
176
170
171
180
184
182
182
189
189
180
178
184
191
186
172
168
183
195
186
172
174
186
190
189
189
189
180
176
185
191
189
190
198
202
197
187
184
187
184
181
163
153
165
178
177
174
172
169
167
172
179
179
179
184
186
186
187
195
193
183
182
191
196
189
174
173
190
204
196
179
175
182
187
187
190
188
179
179
193
200
194
193
198
199
191
182
181
182
172
171
162
157
161
171
177
182
181
166
156
162
177
187
189
190
188
183
182
190
188
182
180
187
190
188
181
181
190
196
190
182
179
182
184
185
190
192
187
187
196
196
195
198
202
197
189
186
183
177
165
167
166
166
167
173
177
186
187
176
163
164
179
191
194
189
180
173
174
177
177
172
173
182
188
189
190
190
187
179
172
174
183
187
181
178
184
195
197
194
190
188
190
199
203
198
191
193
191
178
165
167
170
172
179
180
180
181
185
188
183
180
184
193
193
181
169
167
172
171
168
166
173
183
189
193
198
198
187
170
160
166
181
189
183
175
180
193
194
187
182
184
193
197
200
197
195
200
203
188
168
169
171
174
181
188
183
176
177
188
190
185
183
188
189
180
170
173
178
176
170
174
188
195
195
196
198
198
189
177
168
169
177
187
185
176
178
187
183
173
177
191
194
195
193
194
195
202
207
198
171
173
174
174
177
188
191
179
168
172
180
178
176
182
187
187
183
184
185
180
181
195
208
207
193
190
190
192
193
192
188
181
179
188
190
183
183
184
174
166
179
195
198
191
191
192
194
196
202
201
174
179
181
176
175
185
195
186
166
159
165
167
168
171
185
195
196
188
181
181
192
207
215
204
185
175
177
184
191
197
196
190
186
191
192
190
189
186
175
173
186
195
195
195
195
194
193
191
191
190
183
182
184
182
178
182
191
189
170
159
161
167
164
164
178
195
196
184
178
183
191
197
200
192
175
167
172
182
187
189
190
191
193
196
196
195
191
186
185
187
193
190
186
192
197
192
191
189
178
173
190
183
185
188
182
178
181
187
179
171
170
170
167
164
172
183
183
175
177
185
181
175
179
184
176
172
178
185
183
174
178
187
193
196
199
199
192
184
188
197
197
185
178
183
187
188
190
188
172
166
193
184
189
193
185
173
175
184
186
181
178
175
170
167
172
176
171
166
175
185
176
168
177
186
185
183
189
191
183
174
177
183
185
190
199
204
194
182
187
199
199
183
169
167
172
179
187
187
178
177
188
186
195
197
183
171
174
185
186
182
181
178
172
170
178
182
172
163
170
180
182
180
187
193
189
187
191
191
186
185
184
182
175
181
197
205
196
184
186
197
198
184
169
165
170
179
186
191
192
194
184
186
196
197
182
173
176
182
179
178
183
185
177
174
184
190
180
169
169
180
188
195
198
195
186
183
183
185
192
197
189
174
170
177
192
199
196
189
189
196
198
188
178
179
186
187
188
191
199
206
184
183
188
190
183
175
172
173
172
175
186
192
185
179
183
191
187
185
182
182
187
194
196
193
185
177
172
178
194
197
181
169
176
188
190
193
195
196
193
194
196
195
194
200
202
197
193
193
194
201
187
177
176
183
184
173
163
164
168
174
184
192
190
180
178
183
191
199
194
183
179
184
189
194
190
175
164
174
190
188
172
170
188
198
196
197
200
201
191
186
190
198
202
208
209
202
198
191
185
191
190
175
170
177
180
168
158
160
171
175
179
184
184
178
174
181
195
201
192
177
173
178
185
196
193
177
164
172
187
185
172
176
195
200
198
205
210
201
185
177
184
195
202
202
201
200
202
193
181
187
191
178
171
173
173
166
163
168
171
173
177
179
179
178
179
190
197
190
174
167
172
180
187
195
195
183
173
177
188
188
183
185
189
188
191
204
210
196
182
177
183
194
199
199
196
196
202
200
189
190
192
183
177
176
170
169
176
178
171
170
175
183
182
181
188
201
202
184
163
161
173
185
188
189
191
190
187
185
189
195
195
188
176
170
180
195
198
188
182
183
185
189
196
201
199
197
203
204
199
190
196
187
184
184
178
178
187
189
175
165
170
185
194
194
194
203
206
193
173
164
171
184
187
187
191
198
200
190
188
194
200
187
170
166
178
187
186
181
184
187
188
184
188
202
204
199
199
205
203
187
199
192
191
192
186
182
189
194
182
166
164
184
203
202
192
192
203
206
193
177
171
178
186
186
193
204
204
191
179
186
193
186
174
176
189
193
188
183
185
188
185
174
175
192
203
200
197
203
203
185
168
166
163
162
167
175
179
180
176
172
169
176
185
183
171
165
169
177
183
184
175
169
174
179
175
176
180
180
171
167
171
177
177
175
167
162
174
187
180
165
172
190
195
187
186
189
180
165
161
162
163
159
159
164
169
171
168
173
176
174
169
175
186
187
169
160
158
165
176
184
176
167
176
187
185
174
173
179
180
174
174
182
187
183
171
172
187
197
187
172
173
185
186
185
186
190
186
176
176
175
168
160
163
171
174
164
155
163
174
175
170
171
180
176
165
161
161
163
173
185
184
176
178
187
184
170
163
171
180
178
176
183
192
193
185
183
190
193
189
181
179
183
182
180
182
190
191
186
186
183
174
169
174
183
180
163
151
157
169
170
168
170
172
167
159
161
169
171
175
186
188
180
179
179
178
166
159
165
177
177
176
179
189
196
194
186
182
184
188
188
185
185
184
181
180
188
196
197
189
184
179
182
188
193
183
164
156
162
169
169
169
173
174
165
156
159
170
173
176
184
185
178
176
177
177
168
164
168
174
175
175
176
179
188
192
181
172
176
189
191
186
188
193
191
183
184
192
196
194
190
183
186
191
190
176
164
168
178
177
171
172
180
185
175
163
160
165
172
178
184
181
174
174
184
186
175
170
176
178
174
176
177
178
179
180
175
170
177
191
192
184
184
194
198
189
177
177
189
202
203
185
184
184
178
161
158
176
191
188
176
176
185
194
189
176
165
163
170
182
187
183
174
175
190
196
181
172
178
182
178
183
185
178
170
170
173
175
180
189
190
180
179
191
198
186
165
162
181
205
211
179
176
179
173
156
157
180
194
188
177
178
181
190
191
184
175
169
174
185
189
185
177
177
189
191
177
169
174
182
184
189
187
173
161
164
177
184
184
187
186
179
180
189
190
175
159
161
182
203
208
172
172
179
177
163
164
180
187
181
180
179
177
177
182
183
179
175
176
181
183
183
180
179
178
177
168
164
169
179
188
191
184
169
161
169
186
191
189
190
184
180
182
187
183
169
168
179
193
196
196
166
173
182
183
178
180
182
179
176
181
182
175
171
176
178
177
174
171
171
174
181
184
179
171
165
165
166
171
182
190
187
175
166
171
183
191
192
193
194
185
177
178
182
183
181
190
202
199
186
184
170
180
181
182
187
192
187
180
182
189
187
180
178
177
175
171
166
162
160
165
177
185
183
174
167
169
173
182
187
189
180
168
170
184
194
192
190
191
197
186
171
167
175
188
197
208
208
193
178
183
187
189
178
173
189
196
189
186
194
197
192
187
185
181
173
169
167
162
159
163
175
185
188
181
175
177
181
185
189
187
176
170
179
194
200
193
184
183
189
189
177
167
171
186
201
204
197
184
178
186
203
194
171
170
187
194
186
189
201
203
197
190
182
174
172
174
175
172
166
167
174
184
190
186
180
182
184
185
185
184
180
181
191
195
195
191
180
171
176
187
191
180
175
180
188
188
182
182
185
188
205
186
168
173
185
185
181
186
198
200
199
192
174
162
170
181
184
183
180
176
177
184
192
188
182
186
187
179
177
182
187
191
193
193
185
183
175
163
165
182
196
197
183
177
176
176
180
187
193
192
199
178
171
181
184
180
179
186
189
189
196
196
175
160
168
180
184
186
186
180
176
179
184
186
184
189
187
174
171
182
193
195
194
186
179
173
170
166
165
175
190
196
190
181
178
182
185
191
196
194
187
172
174
187
187
180
181
188
183
178
189
201
188
170
170
176
178
186
190
184
174
170
176
180
184
187
182
170
170
184
193
193
189
183
173
166
169
175
176
176
182
189
188
182
184
189
190
188
188
189
174
169
180
191
188
179
184
189
181
173
184
200
196
180
172
175
180
185
189
185
176
167
167
174
178
182
177
168
170
182
189
185
179
177
172
165
168
179
187
185
185
187
187
179
181
191
192
184
179
182
166
168
181
190
185
179
184
186
179
176
184
195
190
176
171
177
185
186
188
189
184
174
166
169
176
180
174
168
171
180
182
175
169
169
171
168
169
179
191
194
195
194
188
177
174
186
192
187
177
180
163
168
181
186
180
179
186
186
181
183
187
186
178
170
171
181
188
187
187
190
195
188
174
169
176
180
177
173
175
179
177
166
161
167
173
173
172
177
187
192
196
198
194
183
176
186
194
191
182
181
169
172
179
180
176
177
186
187
187
190
189
180
175
174
175
180
185
184
183
184
194
195
182
174
178
184
182
180
181
180
173
163
164
173
180
179
178
180
180
180
183
191
195
193
188
190
197
195
186
184
178
176
174
172
172
179
186
189
192
194
188
179
184
191
185
175
174
176
173
171
181
188
182
176
183
189
189
187
184
177
171
168
175
183
185
186
186
184
177
173
175
184
195
200
199
196
195
193
188
185
180
178
173
168
172
182
185
186
187
187
183
181
193
205
194
176
167
167
165
163
169
176
174
174
180
190
192
189
184
176
169
175
190
194
190
191
191
188
183
181
181
183
187
193
196
194
193
194
191
189
174
176
176
172
175
184
182
172
170
178
180
182
195
204
196
177
166
163
161
161
167
168
168
168
176
186
185
181
177
174
173
181
195
197
190
190
192
190
191
195
191
182
177
179
185
190
192
194
195
193
168
177
183
182
185
188
179
162
156
167
180
184
189
191
185
177
171
168
166
167
172
172
169
170
177
181
176
171
173
179
179
181
189
190
190
192
190
188
195
200
194
179
168
166
173
186
193
196
198
196
172
177
185
190
191
191
180
163
154
163
178
186
186
181
172
172
175
177
177
178
179
179
175
176
181
181
172
168
177
186
184
175
174
181
192
198
194
185
186
191
189
180
170
162
168
185
197
198
196
198
181
177
180
186
190
188
180
171
168
167
173
184
189
181
167
165
176
186
187
185
185
183
180
181
187
185
175
175
185
193
189
172
163
172
191
203
196
182
176
180
185
186
179
170
172
188
198
197
192
195
185
172
168
176
187
185
179
181
179
171
168
180
196
191
170
162
174
185
188
191
193
188
181
182
189
189
183
185
193
194
190
177
169
173
186
197
192
181
177
180
187
193
193
186
184
193
200
196
189
193
181
170
164
172
184
185
179
182
186
177
170
180
195
193
176
169
174
176
179
192
201
196
182
179
184
186
186
188
189
189
188
186
184
184
184
184
185
186
187
187
189
192
196
196
196
198
202
198
188
188
180
177
172
177
188
189
180
182
184
182
180
184
187
184
178
178
178
170
171
188
201
196
183
178
179
182
179
178
181
183
186
189
195
197
187
177
179
192
198
190
183
185
193
198
200
201
203
197
188
186
185
187
183
183
190
189
178
177
182
185
186
186
178
171
172
180
181
172
170
182
191
187
182
179
180
179
172
169
178
187
187
182
190
201
196
179
179
194
197
183
177
182
189
196
195
196
199
195
187
186
190
189
183
182
184
181
173
173
178
182
185
182
174
166
169
180
182
179
177
177
176
174
178
182
183
179
169
167
183
199
191
174
178
196
197
183
182
192
189
177
178
189
196
197
193
190
189
189
189
187
187
184
178
175
176
172
165
168
176
176
176
176
176
172
173
182
188
184
179
176
173
172
178
182
180
177
169
173
191
203
191
173
174
188
190
182
185
191
185
176
184
195
200
200
192
182
180
183
187
186
181
180
177
174
173
169
164
169
174
171
169
173
180
180
181
189
193
186
178
177
179
180
182
179
171
170
174
181
189
189
182
178
181
184
182
179
184
192
192
187
190
195
199
200
194
181
178
183
186
179
177
185
184
180
178
176
171
173
176
175
172
177
182
182
184
190
190
183
176
181
184
184
181
176
169
170
180
187
180
168
168
181
189
187
180
178
185
195
199
195
191
189
192
196
194
187
184
190
190
177
175
188
190
183
182
182
180
179
180
180
180
181
182
184
183
181
178
176
182
187
185
176
175
180
180
181
186
189
174
157
161
181
192
193
190
186
187
192
195
195
190
189
190
193
195
194
193
200
200
180
172
185
187
179
176
180
182
178
179
182
180
177
179
186
183
171
165
175
190
195
184
171
174
188
195
190
188
186
174
164
172
184
189
197
203
200
190
186
184
186
191
194
192
193
196
199
201
206
207
191
169
178
179
172
167
172
173
173
174
179
176
168
175
187
184
171
164
175
191
197
190
181
182
190
196
191
186
183
179
179
188
190
187
195
206
204
192
182
176
179
192
199
197
195
198
201
203
205
209
198
170
175
178
173
167
166
166
167
171
177
175
167
170
180
180
175
173
176
186
194
199
197
189
186
185
184
182
184
185
189
195
192
186
188
196
197
191
183
179
182
193
198
195
194
196
198
198
200
201
194
175
179
182
181
174
169
167
168
172
178
179
173
171
171
172
175
179
178
182
191
200
199
188
179
177
179
185
188
190
190
193
191
187
184
185
187
188
185
185
191
195
191
187
187
187
188
190
192
191
185
181
184
191
191
180
175
175
175
176
179
184
182
173
166
166
172
175
176
183
190
189
180
178
178
180
182
189
191
192
191
191
189
183
182
186
188
185
184
188
195
194
186
182
178
170
172
183
189
187
180
183
190
197
191
182
179
182
183
178
179
185
185
176
169
169
169
167
169
182
188
178
167
173
186
191
188
188
190
191
191
191
186
179
184
195
194
186
181
186
191
187
185
181
173
162
164
179
188
188
185
182
193
199
191
179
180
187
184
175
178
187
187
178
177
181
179
166
164
177
184
179
175
183
195
194
187
181
181
187
191
192
181
176
185
198
197
187
183
185
184
183
184
185
178
167
168
180
191
194
193
183
193
195
185
179
183
185
180
172
179
190
186
179
182
191
189
173
166
173
183
188
190
194
194
186
182
178
180
187
192
189
177
175
184
188
186
185
188
187
181
182
188
191
190
185
183
187
191
197
196
186
186
184
181
183
186
182
173
173
183
193
189
179
182
193
194
185
178
178
184
191
195
191
182
181
182
182
182
188
194
185
175
179
186
182
173
181
192
188
178
185
193
199
201
201
194
192
194
199
199
187
179
173
176
189
188
175
168
175
187
190
186
179
181
187
190
189
191
189
185
186
186
183
177
179
188
186
180
190
196
185
177
187
195
186
178
187
197
186
176
186
196
199
202
203
199
197
198
201
200
187
176
170
176
188
186
172
169
180
186
185
180
180
182
184
187
189
194
191
184
179
177
177
180
186
192
184
176
187
196
187
180
192
202
197
197
200
199
187
177
183
192
195
196
197
197
199
202
204
203
185
181
176
177
182
181
174
176
185
186
180
177
178
184
187
188
188
188
184
181
179
178
182
187
193
193
183
176
187
198
192
184
188
197
203
207
208
202
190
182
184
188
193
195
194
194
196
199
202
201
185
188
184
180
178
178
180
187
189
184
177
176
179
185
191
192
189
183
180
180
182
184
186
189
193
194
188
184
190
200
198
188
182
186
195
202
203
197
196
194
188
186
189
199
200
194
194
196
196
191
187
192
191
183
178
179
188
195
192
181
171
172
181
187
191
193
193
189
183
181
185
187
187
186
189
196
197
193
192
197
199
192
182
180
186
193
192
192
196
199
192
181
183
201
207
199
190
192
191
182
190
194
193
187
185
185
187
192
192
178
166
170
183
189
187
188
192
194
187
181
183
185
184
181
186
196
200
192
188
190
199
198
189
183
185
193
192
186
188
192
188
174
175
198
211
203
191
192
191
183
183
181
169
161
168
183
189
190
188
181
174
172
177
185
182
171
163
173
189
188
174
165
172
179
173
164
164
171
170
167
167
174
178
173
166
161
163
166
170
180
192
194
183
173
178
183
179
173
178
180
176
175
168
161
163
171
177
184
188
185
178
176
182
190
186
168
156
168
186
187
173
165
174
185
182
175
174
174
172
169
171
177
179
174
169
171
174
176
178
185
194
197
188
180
186
197
192
181
184
185
172
170
169
166
164
163
164
171
177
178
175
174
180
188
185
171
162
170
185
186
175
170
176
186
187
184
181
176
170
169
174
180
184
182
181
183
184
178
179
182
190
192
190
181
187
202
202
188
186
188
172
168
172
174
176
174
169
163
162
166
171
176
180
180
178
175
174
180
183
182
172
168
172
180
185
184
182
175
172
173
176
183
185
187
190
192
186
173
174
177
181
185
186
183
186
195
199
194
187
189
166
166
171
181
190
193
185
166
153
158
174
186
186
176
168
172
180
183
181
177
168
163
164
174
179
178
177
177
178
180
181
180
179
179
187
190
183
172
170
174
178
182
185
186
183
181
185
190
191
191
164
160
166
177
188
197
195
179
158
158
179
199
197
179
165
169
178
179
178
176
171
163
164
174
181
176
173
176
182
184
184
178
171
171
179
188
183
173
173
179
180
179
180
187
182
171
169
182
195
195
169
161
164
171
172
177
189
190
175
165
180
201
202
186
170
171
174
173
175
183
181
173
172
181
188
181
172
175
181
184
185
180
169
167
175
185
184
174
173
182
184
178
176
181
178
164
160
175
193
195
176
168
170
171
161
158
178
192
186
174
176
189
190
181
177
177
175
172
177
186
190
181
177
181
188
184
171
168
174
181
188
184
173
171
177
186
184
174
173
180
186
180
174
170
166
162
164
175
185
186
176
177
180
179
165
161
173
188
189
183
180
177
171
169
173
177
174
171
176
187
188
178
171
172
179
182
173
163
166
177
187
183
176
176
184
189
184
176
174
177
181
182
177
165
158
167
181
184
178
177
173
179
181
182
179
179
180
181
183
188
188
179
169
166
168
168
163
164
173
180
179
172
167
165
170
176
172
164
167
177
179
173
173
182
190
189
182
179
181
177
175
181
184
174
168
182
197
192
175
174
174
174
173
175
188
197
187
177
178
187
191
188
184
180
175
163
156
158
167
173
175
175
174
171
171
175
176
173
176
179
173
165
170
184
192
188
184
186
192
186
172
175
185
187
188
198
205
194
178
182
182
178
169
169
190
202
188
174
174
185
191
194
199
200
188
173
163
162
165
171
176
185
188
182
176
178
179
179
180
180
171
164
172
185
191
189
184
187
195
193
180
176
182
191
196
200
201
195
186
188
194
188
176
177
192
199
187
173
174
184
187
189
195
200
198
187
179
176
173
173
179
192
198
189
176
177
180
179
179
182
178
175
180
185
190
192
187
184
188
192
190
184
184
187
187
188
190
191
190
190
202
193
186
191
198
196
183
175
180
188
188
180
179
188
194
194
189
188
184
179
181
192
196
184
172
175
179
175
176
185
186
185
184
185
188
188
183
174
175
182
193
194
191
187
179
175
180
188
192
189
201
191
189
199
202
191
182
182
190
192
184
176
172
179
187
183
183
189
189
181
176
182
184
176
170
175
178
172
173
186
192
187
185
187
187
182
175
170
168
172
182
193
194
190
182
179
179
183
187
188
193
183
184
195
195
186
184
190
194
186
174
172
178
186
184
175
174
185
191
182
169
170
177
177
176
176
176
171
174
186
191
184
181
188
188
174
165
170
175
175
176
180
186
188
187
189
186
183
185
188
181
176
180
188
185
177
182
192
189
176
163
170
186
194
189
178
176
184
190
181
167
162
173
181
183
179
175
169
174
186
188
178
175
186
186
166
155
171
190
191
181
174
175
179
186
193
193
186
187
190
170
177
185
185
177
175
180
184
177
168
167
173
184
190
189
188
187
187
185
182
172
167
172
181
184
181
174
170
174
181
181
171
168
180
182
162
153
174
200
205
194
177
170
169
178
191
196
190
188
190
165
178
187
187
180
179
178
174
170
174
180
180
179
180
185
192
195
191
184
184
185
183
179
178
178
179
174
171
174
181
178
166
165
177
179
164
158
179
201
206
197
188
180
175
178
189
194
188
184
190
170
178
186
186
186
186
179
172
173
185
190
186
181
178
176
183
191
190
182
182
190
197
189
176
173
174
176
178
181
182
176
167
170
180
180
172
171
183
193
191
188
191
193
190
187
192
193
183
176
185
175
177
178
180
185
187
181
177
187
195
191
185
187
187
175
169
180
187
179
174
182
193
190
176
172
173
179
184
186
182
173
171
181
188
184
180
181
186
187
182
182
189
197
198
197
197
194
182
173
180
177
176
173
177
184
187
184
185
193
195
184
177
191
194
177
167
177
185
174
163
167
178
179
174
175
178
182
188
188
180
172
178
194
197
188
182
185
187
189
188
185
186
192
194
195
195
194
189
179
179
174
176
176
178
183
186
186
186
188
189
179
177
187
189
180
178
185
183
168
157
160
164
167
172
181
183
182
183
187
182
175
183
196
197
186
183
183
188
199
202
194
184
184
184
183
187
192
193
184
179
168
175
181
185
188
189
187
186
184
183
180
181
181
178
177
189
196
186
165
158
164
166
169
178
187
184
175
176
185
186
180
182
187
188
187
185
183
188
204
212
200
186
180
173
170
178
190
191
183
182
165
170
181
191
191
188
187
189
185
178
180
186
182
172
172
187
197
187
169
166
173
178
178
184
190
184
172
174
186
190
184
174
173
180
190
192
187
186
200
207
198
188
181
170
165
177
191
188
179
187
166
165
174
186
187
180
181
192
193
180
175
185
190
179
168
173
184
184
174
170
179
185
185
186
188
182
174
178
187
192
187
172
165
174
191
198
191
184
187
193
193
192
184
171
169
183
196
189
181
193
166
163
169
177
180
172
173
191
198
182
172
184
199
191
169
161
167
172
175
177
186
187
183
183
184
181
176
180
188
189
186
177
173
178
186
192
188
181
180
183
190
196
191
180
178
190
202
197
189
196
169
171
175
176
175
171
173
190
198
184
175
185
199
193
172
160
157
161
167
183
195
190
181
180
180
178
177
179
182
183
186
188
187
182
178
179
182
183
182
183
187
195
195
189
188
195
206
203
191
190
174
184
187
182
179
179
181
192
194
185
179
185
188
184
175
170
163
157
164
184
198
196
185
181
180
177
176
176
178
180
188
194
193
183
172
172
181
188
188
182
183
190
195
196
190
193
203
203
189
180
183
193
196
193
186
185
187
190
190
185
184
182
177
172
175
179
173
165
168
182
193
191
187
184
182
181
179
177
177
181
188
188
186
182
179
177
182
190
189
179
175
182
195
196
188
186
195
198
187
177
189
190
191
193
192
182
178
180
186
186
184
180
173
168
175
182
180
174
171
178
182
180
176
177
182
191
188
182
182
188
189
180
176
184
191
189
183
185
185
175
170
181
197
200
187
177
184
194
192
186
189
180
181
194
195
174
158
164
179
186
185
182
175
169
172
182
187
181
173
172
178
175
164
161
177
193
194
185
184
189
186
177
176
186
195
192
183
181
179
175
170
182
200
202
183
168
175
190
195
194
188
178
179
194
196
172
150
153
173
185
187
186
177
166
168
186
196
186
174
176
188
186
166
156
166
181
187
184
183
184
183
182
185
188
189
187
180
179
181
181
178
185
196
198
182
168
174
188
193
190
189
187
188
196
195
177
160
161
173
180
183
183
173
161
165
188
202
189
176
183
200
198
176
161
162
168
173
182
183
182
185
192
194
187
180
179
178
180
185
188
186
185
187
188
184
177
181
188
188
180
191
192
193
192
189
181
177
178
178
176
175
175
170
164
168
185
193
186
181
191
199
192
178
174
170
163
165
180
186
187
190
198
196
190
185
183
182
181
185
192
193
185
180
182
189
193
193
188
183
174
188
187
186
185
178
177
179
182
182
178
170
168
173
178
178
178
177
179
187
193
187
173
172
183
184
169
164
177
189
190
193
195
194
196
198
195
185
181
184
191
198
190
178
180
195
207
202
190
184
179
183
175
175
176
172
163
163
170
181
187
177
172
185
197
190
172
164
171
189
192
178
163
167
186
191
178
169
175
185
188
190
190
191
199
204
198
189
185
185
191
198
195
183
183
200
211
204
192
191
191
182
173
172
176
172
155
145
157
184
199
192
184
194
204
194
170
161
171
188
191
182
171
172
182
188
184
179
178
182
185
188
188
188
189
190
189
189
191
191
192
197
195
185
184
195
203
199
194
198
199
183
181
180
181
174
157
148
160
187
203
202
195
195
196
188
173
170
179
191
192
187
182
181
183
185
189
188
183
184
190
193
191
184
177
174
177
185
192
195
194
191
189
186
183
186
189
191
192
201
202
188
194
192
184
175
170
170
178
186
191
196
197
194
187
180
176
179
190
198
193
182
178
182
188
190
190
189
188
189
197
202
197
185
176
174
177
181
186
195
194
187
184
186
185
183
182
184
194
201
201
187
199
197
182
171
180
192
193
182
175
184
195
192
182
180
180
183
193
198
189
172
169
184
198
197
186
183
186
193
198
201
199
194
192
191
186
181
181
191
194
186
183
190
193
188
182
185
194
198
197
181
194
191
173
169
185
197
191
173
167
178
189
187
183
184
184
184
187
190
181
168
167
189
207
200
181
175
184
189
191
194
201
204
205
201
193
184
182
189
192
189
188
193
196
194
188
189
191
194
194
182
190
182
168
168
184
189
179
171
173
181
182
179
184
191
189
181
179
183
184
176
177
191
202
195
183
182
186
185
182
187
200
208
203
191
183
180
184
189
194
196
195
192
193
194
193
190
188
190
190
183
186
178
166
173
183
182
174
174
182
184
175
172
184
195
189
176
175
188
194
188
183
186
188
188
195
199
193
185
184
188
197
199
187
173
167
173
181
187
192
202
200
190
187
190
192
192
191
191
189
185
185
178
172
179
187
185
179
181
185
182
175
176
188
195
187
173
177
196
206
197
183
179
176
183
203
210
194
184
189
193
190
186
178
167
165
172
182
186
191
201
201
188
179
180
189
195
197
196
194
183
185
183
182
186
189
188
186
184
182
181
182
184
191
194
183
171
177
200
211
198
181
174
172
181
200
205
188
182
191
189
178
177
181
180
178
179
186
191
193
198
198
188
176
175
185
197
201
201
197
178
183
189
188
188
188
188
188
187
183
186
189
189
189
189
181
171
177
196
207
198
183
179
177
180
192
194
184
183
187
179
168
172
190
199
192
187
192
200
201
200
198
191
182
180
183
192
197
198
193
176
183
191
190
187
184
184
187
189
188
189
189
184
180
181
180
174
177
191
201
198
188
181
180
181
189
189
187
186
185
177
169
178
196
204
196
188
191
207
213
207
199
195
194
191
189
187
188
189
188
178
184
190
189
187
183
181
186
190
192
188
180
171
170
174
178
180
180
183
193
199
192
182
177
181
189
191
192
190
187
184
184
189
195
195
190
184
187
203
213
211
200
199
203
205
199
186
182
181
183
183
182
186
191
191
186
180
181
188
191
184
172
164
164
168
180
183
179
176
185
198
196
180
172
180
186
189
190
190
190
195
202
200
191
184
181
182
184
190
201
204
199
199
206
212
207
195
184
183
189
176
180
181
179
178
179
182
183
187
184
171
156
157
172
184
182
171
172
176
176
174
176
183
185
176
165
165
175
181
174
164
166
175
179
174
168
165
169
186
202
199
182
171
173
175
169
165
179
199
201
176
178
179
177
175
174
176
179
182
183
175
163
165
179
190
182
171
172
177
174
175
182
183
175
172
172
178
177
174
165
161
163
173
175
173
169
165
169
188
202
200
187
181
182
187
188
182
183
197
199
174
170
176
178
175
172
171
173
174
175
173
167
169
182
194
187
176
176
177
173
175
185
185
173
170
181
190
181
167
160
163
169
175
177
177
177
172
172
184
192
190
183
185
188
193
197
195
192
193
193
170
165
171
178
182
182
178
171
165
165
172
173
174
180
190
190
186
183
180
171
170
176
178
169
166
178
188
184
171
167
170
176
180
181
181
181
179
177
179
178
175
176
185
190
188
190
195
194
191
186
161
160
165
178
190
199
194
176
159
161
178
187
181
174
179
189
192
189
183
174
164
162
165
163
160
169
181
183
179
178
179
180
180
177
179
185
188
182
178
175
173
177
185
187
181
178
184
191
188
180
158
154
158
171
188
203
202
182
159
160
185
201
190
171
171
185
194
192
184
179
170
160
162
161
162
166
177
180
182
182
180
177
175
173
177
185
190
186
179
179
181
184
186
187
183
180
182
188
183
177
163
154
155
164
178
189
193
185
167
161
178
198
191
171
168
183
194
188
180
180
179
173
171
172
173
176
178
178
180
180
178
174
173
174
178
184
188
183
178
182
194
194
184
184
191
192
190
183
176
176
174
162
159
164
170
174
180
182
173
165
171
184
179
167
171
187
192
181
174
176
181
181
179
180
184
187
180
170
170
175
176
175
175
179
182
183
182
175
173
183
198
198
182
177
189
201
197
179
170
175
182
174
167
167
170
172
174
179
177
173
172
171
164
162
174
186
183
174
172
179
181
176
175
180
187
190
178
163
164
175
177
175
178
184
186
182
174
168
169
180
193
194
183
174
182
197
195
178
170
181
184
181
170
169
175
180
179
177
177
180
180
172
162
165
177
180
173
170
178
183
177
167
166
174
183
184
173
159
164
176
178
172
173
180
185
181
172
166
172
181
184
188
188
179
178
187
188
179
175
189
178
179
173
167
175
186
185
175
172
180
185
178
174
180
184
181
170
173
186
192
183
170
168
171
175
179
172
161
166
178
178
170
166
171
178
181
175
174
182
186
181
183
192
191
184
186
186
184
184
197
169
176
178
169
173
186
188
173
162
169
178
179
183
194
198
189
180
182
192
193
188
180
176
172
171
177
175
166
167
178
180
173
164
167
175
183
184
183
191
192
181
180
190
193
188
187
194
195
194
196
163
179
189
183
179
187
188
173
160
164
168
171
181
197
202
196
191
191
190
188
186
186
178
165
162
173
177
169
169
179
185
179
172
168
176
187
192
192
193
194
189
185
186
187
185
187
199
202
195
190
166
181
193
191
189
191
190
179
172
172
171
166
171
186
193
190
189
194
191
182
181
183
175
158
154
166
177
175
174
182
187
185
178
177
184
192
192
190
189
189
193
190
184
180
179
187
198
198
190
182
177
180
185
189
191
190
189
189
193
190
177
165
167
177
179
171
174
186
189
181
176
181
174
157
150
160
176
181
183
187
189
183
179
186
195
191
185
181
182
187
192
190
182
177
181
189
192
189
184
180
185
173
172
182
184
181
184
197
206
196
175
163
169
178
171
159
162
179
187
180
176
180
182
172
160
161
174
186
189
189
186
179
179
191
198
186
174
175
182
188
192
186
176
176
187
193
193
186
184
185
187
171
167
173
174
171
179
195
201
186
164
159
169
178
174
166
167
173
179
177
174
177
185
187
178
172
176
185
187
186
183
176
175
190
196
180
167
174
187
192
192
182
174
177
186
194
193
190
192
193
184
179
176
174
171
171
176
184
183
173
161
159
166
175
182
184
178
169
167
173
175
174
182
187
186
181
177
178
180
182
183
174
172
185
189
174
167
180
192
194
192
187
182
180
184
187
189
192
196
199
176
185
187
180
176
176
176
174
172
169
167
166
167
173
186
195
185
166
161
171
176
175
175
180
185
181
174
169
173
182
185
175
170
181
186
175
172
185
194
193
191
194
193
185
179
181
183
185
190
197
172
185
188
182
182
182
177
171
171
176
175
174
172
176
183
188
183
171
165
171
177
178
178
177
177
176
170
165
171
183
185
175
169
180
186
179
176
185
193
188
188
196
199
187
177
179
180
174
177
188
173
180
181
181
182
182
174
172
179
182
180
173
174
176
175
176
179
181
178
173
175
181
183
176
170
168
169
170
175
182
181
175
172
182
190
184
178
179
186
187
186
192
195
185
180
184
185
175
170
179
176
179
178
176
178
177
171
173
183
185
175
167
169
170
169
171
181
189
186
175
173
175
177
174
167
168
176
179
180
179
178
176
176
183
190
188
178
175
183
186
185
185
186
180
179
186
193
187
176
178
174
181
179
176
173
172
171
177
182
181
173
166
165
164
165
176
190
191
186
179
171
169
170
171
171
173
183
189
183
176
179
182
182
182
187
189
181
177
186
192
185
182
183
184
180
184
192
191
179
174
170
177
181
176
173
174
179
184
184
180
176
173
168
164
170
185
194
190
186
183
177
173
173
176
173
174
185
193
184
174
181
190
189
182
183
185
182
183
194
198
186
183
189
189
183
184
189
186
170
169
165
170
179
177
173
174
183
190
187
179
179
179
175
172
176
185
188
187
186
186
184
184
185
183
173
171
184
194
184
173
182
195
194
184
180
179
180
187
199
198
187
185
192
192
187
186
186
174
163
168
162
165
175
178
174
169
177
189
191
183
178
180
181
178
175
175
178
183
186
183
180
186
196
188
172
168
182
191
184
173
179
192
196
192
183
175
175
184
194
194
187
187
188
188
188
188
186
172
166
178
165
168
178
180
171
160
165
180
189
182
177
178
180
175
167
162
166
174
178
176
175
181
189
185
172
168
177
185
180
170
172
184
194
195
187
177
175
179
183
186
188
189
188
186
187
188
186
181
182
189
172
179
182
179
167
159
162
174
184
181
178
179
174
167
163
162
162
165
168
170
173
176
179
179
174
169
170
175
173
168
169
179
186
187
184
181
179
179
179
182
190
192
188
186
184
184
186
189
191
191
181
193
190
176
168
169
172
178
178
177
177
177
168
164
168
171
168
163
163
168
176
180
180
179
176
172
171
172
172
169
174
178
178
172
176
185
188
183
178
181
188
190
190
188
181
180
187
198
195
187
187
195
186
173
172
180
184
185
179
173
175
176
173
171
178
184
178
169
166
171
182
185
182
180
178
178
178
179
174
172
176
178
170
164
174
188
191
182
181
181
182
183
188
190
184
182
191
198
194
185
190
184
175
175
180
184
184
183
179
175
176
177
178
179
185
187
181
173
171
173
183
180
171
167
177
190
193
189
177
174
177
178
170
168
182
192
186
177
179
183
178
178
189
195
189
185
193
198
196
194
186
169
166
180
187
179
172
174
178
179
180
181
182
181
181
183
181
178
171
175
186
178
157
156
181
202
202
191
179
173
175
177
179
181
190
194
181
170
177
185
179
179
190
197
190
186
192
198
198
201
186
165
165
185
194
177
163
168
178
180
179
182
181
173
170
177
184
181
173
177
192
183
158
154
180
199
196
186
179
178
180
184
189
190
190
190
180
171
176
185
183
183
190
193
185
182
189
194
195
198
187
172
171
187
191
178
170
176
181
174
171
174
173
163
162
178
190
187
175
182
199
196
175
165
178
187
182
182
184
187
190
194
195
188
182
183
181
176
178
184
186
187
186
184
182
183
187
188
186
187
190
179
179
186
187
182
184
190
183
166
159
165
169
165
167
184
196
188
177
181
195
200
188
179
175
173
173
182
196
199
198
196
194
185
176
178
183
182
179
182
187
187
179
176
183
191
192
185
179
180
190
178
178
187
186
185
191
195
183
167
160
167
177
180
181
190
192
184
176
176
179
181
184
184
178
169
171
187
201
202
194
189
188
186
180
180
187
190
185
182
185
185
175
174
184
198
196
182
179
183
187
173
174
187
188
181
180
181
183
180
178
182
190
196
193
189
182
175
173
170
165
164
175
186
184
175
175
187
197
192
182
180
187
191
186
182
192
201
195
185
185
186
179
172
183
197
196
182
180
187
185
173
174
188
188
175
163
166
182
196
197
194
196
201
198
185
171
169
174
175
165
165
177
190
189
183
181
186
190
186
181
181
187
187
180
179
193
205
202
189
186
188
183
174
178
192
193
184
186
193
187
178
177
181
181
168
160
168
186
198
198
192
191
196
195
183
169
174
183
183
177
179
190
195
189
185
184
184
186
191
192
191
187
178
169
172
188
201
201
192
186
187
186
179
181
188
191
190
191
195
187
185
181
175
171
169
171
181
184
184
183
183
183
188
189
182
176
182
190
186
180
187
198
197
186
181
183
186
190
199
203
199
188
176
171
176
183
191
195
193
186
182
187
189
192
193
192
191
194
196
184
183
179
170
167
174
184
189
179
165
164
175
181
184
184
184
185
186
188
180
174
183
198
199
184
174
176
186
192
198
202
202
197
187
184
184
181
180
191
198
189
181
183
197
207
202
193
192
196
196
177
176
174
169
169
177
183
183
172
160
162
173
181
183
184
186
186
184
181
173
169
175
190
198
187
171
169
181
187
187
192
205
207
199
193
192
185
181
192
207
201
185
181
195
208
203
190
186
192
194
176
173
168
168
171
173
173
173
172
169
169
172
179
184
187
187
183
180
181
178
171
170
184
196
191
176
174
182
184
181
189
209
214
199
189
192
188
181
194
213
214
195
181
187
197
196
187
185
188
190
179
177
171
168
168
167
167
172
179
180
175
171
177
188
192
187
175
176
189
194
180
169
178
193
195
188
185
184
182
184
197
212
211
189
176
181
185
181
190
208
214
199
181
178
184
187
187
188
188
190
184
184
180
174
167
167
174
186
186
181
178
178
182
191
195
184
169
174
198
208
189
172
179
189
188
191
193
187
184
190
199
204
200
184
172
173
178
181
186
196
202
195
183
174
176
184
194
195
193
193
183
186
189
183
170
168
184
198
192
178
182
191
192
192
192
184
170
174
197
209
191
177
182
185
180
186
191
188
184
186
185
185
187
186
178
170
171
180
186
188
189
189
185
177
176
185
199
199
194
191
179
181
192
191
175
168
184
200
191
178
187
202
197
186
186
187
178
176
189
201
191
182
186
185
176
178
185
185
182
176
167
168
180
192
186
172
171
183
191
189
187
188
190
183
182
190
197
196
191
188
176
176
189
192
176
166
177
192
189
182
191
200
190
177
179
186
185
180
185
193
190
182
184
182
177
177
183
184
181
170
164
168
182
193
190
177
173
182
193
193
193
194
195
191
190
194
193
188
187
186
178
176
185
190
178
168
174
183
186
188
192
190
179
170
175
188
189
183
182
186
188
181
176
178
179
180
183
185
181
175
177
186
192
192
190
184
182
183
188
193
196
200
202
198
199
200
192
181
183
191
183
181
186
188
182
176
176
179
182
189
192
184
171
168
177
189
191
184
180
183
187
183
175
176
180
181
182
184
183
182
194
204
203
194
187
187
186
184
184
187
194
204
205
199
199
202
195
183
184
197
159
171
177
174
162
162
167
176
179
178
169
157
153
156
166
172
173
168
167
168
173
178
187
190
187
181
175
173
176
181
177
167
167
173
179
178
176
178
188
191
180
167
167
180
180
167
170
188
199
191
174
174
176
173
164
163
169
174
173
172
167
164
162
165
169
172
175
176
171
167
178
190
188
179
179
183
180
172
172
172
169
162
164
173
178
176
170
169
180
184
176
169
175
186
189
183
183
192
200
193
176
171
171
173
171
168
170
173
171
167
165
164
167
174
177
177
176
175
173
172
183
196
190
175
172
181
182
174
168
166
164
164
167
174
175
173
171
172
176
176
168
168
177
191
197
194
194
196
198
189
173
169
170
178
177
174
173
176
172
167
165
165
167
176
184
183
173
171
174
178
186
189
187
175
167
170
174
173
171
169
165
167
173
177
173
171
173
180
181
174
165
169
182
194
194
192
194
199
195
183
173
173
176
180
180
179
180
183
179
174
172
169
170
176
185
186
175
170
177
186
183
178
174
171
162
161
166
171
173
170
167
168
177
178
172
170
180
191
190
177
171
178
190
196
190
185
189
197
188
178
174
176
179
179
177
177
182
187
183
177
177
179
177
174
179
184
181
177
182
189
182
171
166
163
161
162
167
171
174
172
169
171
178
180
171
168
183
196
193
182
182
191
199
199
194
191
194
193
183
177
173
173
174
173
173
176
180
184
180
171
172
180
181
172
172
182
188
186
184
183
180
175
172
169
169
172
175
175
173
172
171
176
182
181
170
168
181
192
190
185
190
198
198
200
205
206
204
191
181
181
172
168
167
168
174
177
179
177
172
162
164
173
177
174
173
182
189
188
178
173
173
178
183
181
180
182
182
174
171
171
174
182
186
182
171
170
179
184
183
186
192
193
191
194
211
218
207
186
179
188
174
170
165
168
178
183
179
174
169
165
164
165
170
173
178
182
183
181
175
168
166
174
189
194
192
187
180
171
170
175
182
186
185
179
174
174
175
175
178
186
191
186
179
188
206
212
197
179
179
194
176
177
172
173
177
184
182
177
172
173
172
166
163
173
182
183
177
177
181
176
165
168
187
198
195
185
174
165
170
183
191
189
181
173
174
176
172
169
176
187
188
182
180
187
196
194
184
173
179
197
171
180
184
177
169
176
186
182
174
177
178
167
160
172
188
186
179
183
194
189
174
169
180
189
188
184
175
166
169
188
197
189
175
166
169
175
174
172
180
187
185
184
186
190
190
185
176
173
178
192
160
178
195
183
164
171
187
183
168
170
174
164
157
171
188
191
184
191
200
196
182
174
173
174
176
183
183
171
170
183
195
190
172
161
165
176
180
182
183
182
179
182
192
194
188
185
184
182
182
188
148
176
198
186
166
173
189
180
162
163
170
162
157
169
186
188
186
194
199
191
181
172
163
157
165
183
189
178
168
176
188
188
173
163
165
178
188
191
187
177
174
182
191
190
185
189
194
192
186
184
150
174
188
180
172
183
191
179
164
167
175
169
163
171
180
179
177
188
194
185
175
170
159
151
158
178
190
184
170
171
183
184
175
171
177
185
191
192
188
179
178
182
185
183
184
194
199
196
187
182
166
171
173
174
176
187
189
183
177
180
185
181
177
176
172
164
164
178
188
181
176
176
172
163
161
172
185
186
177
175
178
178
176
179
189
193
189
187
187
188
190
186
179
176
186
197
198
188
181
180
181
169
164
170
176
179
183
186
188
188
190
189
186
177
166
157
160
175
183
181
184
193
196
185
170
168
179
189
187
179
178
179
176
184
193
193
185
182
185
194
202
190
175
173
188
200
195
183
178
182
186
171
168
171
171
172
178
187
186
181
182
185
181
169
162
161
165
169
173
178
187
198
203
196
181
173
179
188
187
181
183
184
182
183
190
190
188
183
181
188
199
193
178
178
191
197
192
184
184
188
182
179
178
175
169
170
180
186
181
173
173
172
169
162
164
170
169
160
161
173
184
182
186
188
184
179
178
181
182
182
188
191
184
178
179
186
194
188
175
173
185
192
189
188
189
188
185
187
192
193
175
183
184
175
169
176
185
185
177
170
168
165
162
166
176
178
165
151
158
175
176
164
164
179
184
180
173
171
173
179
194
196
185
173
174
182
192
190
175
166
177
194
200
194
183
176
178
186
196
195
166
178
181
172
171
180
185
184
179
172
168
163
165
175
184
178
160
155
169
182
173
160
165
179
182
177
167
163
166
180
196
194
178
170
174
179
182
184
178
176
180
196
201
190
175
172
175
184
188
191
163
173
178
173
172
173
175
175
175
174
171
165
167
178
185
176
164
168
183
188
180
172
178
183
179
170
164
163
167
180
190
183
170
170
179
179
170
169
179
186
190
192
193
181
172
175
183
183
184
188
165
177
180
176
169
166
163
163
166
170
171
169
165
170
176
175
171
176
185
187
186
185
185
181
174
168
167
167
169
178
182
175
163
168
184
183
166
161
177
192
189
185
183
177
176
182
189
186
184
188
169
183
187
175
165
162
160
158
159
166
174
174
166
165
168
173
173
174
180
183
185
184
180
172
171
172
174
173
171
172
179
177
168
172
185
187
173
165
177
188
182
175
179
185
183
184
190
190
185
188
169
186
188
173
164
165
168
163
161
167
180
182
176
172
172
173
172
173
180
181
180
177
175
173
170
174
180
179
170
170
182
188
183
179
182
184
179
178
184
185
175
171
182
193
191
187
186
185
181
183
169
184
186
172
163
170
177
175
168
171
182
187
186
184
179
171
167
177
189
187
176
177
184
184
172
172
184
185
172
168
183
199
198
187
178
174
176
185
190
187
176
172
181
194
195
189
184
180
176
178
169
179
184
177
169
171
179
179
175
177
186
188
187
184
178
168
169
185
198
187
172
179
197
196
177
170
184
189
177
168
177
195
199
192
179
170
172
182
190
189
182
175
176
187
194
192
182
177
177
179
173
179
185
182
173
169
171
173
176
180
187
187
177
169
166
165
172
188
194
181
168
177
194
195
180
175
185
189
178
166
167
179
190
194
189
181
178
181
185
187
187
179
174
180
187
186
178
178
186
187
178
181
181
178
174
168
165
167
172
179
185
184
168
154
156
166
177
185
184
173
166
173
182
183
180
179
184
182
175
165
164
169
179
189
198
197
190
183
181
187
190
183
174
176
182
178
173
180
193
190
180
181
173
167
170
171
169
169
172
175
181
183
168
154
158
172
183
185
177
167
167
174
175
174
173
177
179
177
170
168
170
172
174
182
194
203
202
190
185
187
190
184
178
178
178
173
175
188
199
194
180
178
164
156
166
177
177
176
174
173
177
180
176
169
172
180
186
186
178
170
172
178
176
168
166
172
177
177
172
173
175
177
175
174
183
195
198
190
189
190
188
180
179
185
187
182
185
193
197
197
181
174
161
158
169
181
184
184
176
174
175
179
181
183
185
184
184
185
182
176
177
178
172
165
167
173
180
181
178
175
176
179
177
172
174
182
186
184
189
194
186
175
179
193
199
198
196
195
195
197
179
169
163
167
175
184
187
186
179
175
175
177
181
185
186
181
177
181
182
177
177
175
169
168
176
181
183
185
183
175
174
177
179
177
177
179
176
177
187
197
191
179
181
195
206
207
202
194
190
196
181
167
165
174
180
184
185
185
182
175
170
170
176
182
180
173
173
180
182
177
178
180
177
179
186
188
185
187
186
179
173
177
184
184
183
183
181
177
184
195
194
187
183
188
199
202
201
191
186
189
181
170
168
175
178
181
184
187
181
170
159
162
174
180
177
170
176
186
186
180
180
189
194
191
189
188
188
187
187
183
178
181
189
188
184
187
187
183
182
187
192
191
184
180
183
192
196
190
185
185
179
176
175
178
178
180
186
190
181
164
153
160
177
186
181
177
186
193
188
179
181
195
201
194
182
183
191
192
189
183
179
184
190
186
182
184
191
189
181
176
182
186
181
172
174
184
194
193
188
187
178
179
186
186
181
183
191
192
179
165
160
171
184
189
186
186
191
192
186
178
178
185
191
187
179
183
193
196
188
179
174
180
188
187
182
182
192
195
185
174
174
182
180
169
166
179
194
194
190
189
177
179
189
192
190
189
192
188
177
174
180
186
190
188
185
186
187
182
178
176
173
172
180
186
185
185
189
191
190
179
175
181
191
191
184
184
194
201
193
177
175
184
183
168
160
175
193
194
186
186
174
176
183
190
190
191
189
179
172
180
189
189
185
181
179
177
173
171
175
176
175
174
180
191
191
183
180
188
192
187
183
189
195
193
184
184
195
202
198
186
184
192
189
169
160
176
194
193
183
181
173
174
175
176
181
187
186
177
172
179
183
179
176
176
176
170
163
169
179
182
183
188
197
197
188
176
178
186
193
195
198
200
197
188
180
183
193
197
194
188
188
195
194
178
169
180
193
192
182
180
173
171
169
169
175
183
184
177
174
173
172
167
168
177
177
167
162
170
180
182
188
202
205
191
173
171
181
187
190
193
200
201
191
180
177
184
187
186
186
185
185
188
190
188
186
188
190
190
185
184
171
168
167
174
182
185
183
179
175
172
164
164
169
179
178
170
169
174
176
176
189
204
200
177
160
170
185
188
181
183
188
190
182
175
178
185
185
180
180
185
184
181
185
192
195
193
186
185
189
192
171
164
168
182
192
190
180
176
175
173
167
168
174
178
179
178
178
176
172
173
187
195
182
164
162
176
183
180
176
178
182
184
179
175
176
186
186
182
185
193
191
182
180
187
194
191
183
183
191
194
174
167
170
186
194
186
172
171
177
177
170
170
175
179
182
184
185
181
176
178
187
185
171
166
174
181
177
173
178
187
192
193
187
179
176
186
191
190
194
204
202
190
180
182
187
186
185
188
191
192
180
175
174
182
184
174
167
173
183
180
172
169
175
182
185
187
184
184
184
187
186
178
172
177
186
184
171
167
183
201
205
204
200
189
179
185
193
195
199
204
203
193
184
185
188
188
190
193
193
189
184
181
178
178
173
165
167
182
190
181
172
172
178
183
187
186
185
185
189
189
182
178
182
188
188
181
171
170
186
202
205
205
205
197
184
181
190
194
195
194
193
189
187
194
196
194
194
195
194
193
183
180
182
183
169
160
171
192
195
182
177
183
184
180
183
187
188
186
185
184
178
180
189
192
184
180
178
179
184
189
190
194
204
201
186
175
181
190
191
183
182
183
190
200
204
200
195
190
191
197
180
175
181
184
170
159
173
193
194
181
180
188
186
176
178
189
192
189
185
182
179
180
187
188
181
180
182
184
183
177
175
183
196
194
178
168
175
186
185
178
177
182
191
199
205
202
193
187
191
197
180
173
178
179
166
158
173
189
189
180
181
187
185
178
183
192
195
192
191
187
178
174
179
185
182
179
181
185
182
175
174
185
190
183
173
171
178
182
181
176
178
185
191
194
199
200
192
185
192
196
184
177
173
170
161
162
175
183
182
181
181
182
183
188
195
196
192
193
195
190
176
165
170
182
183
178
179
184
182
180
185
192
190
182
179
184
188
185
178
174
176
187
189
188
191
197
195
191
193
197
193
190
178
165
161
170
181
179
178
183
187
183
184
196
205
199
187
188
196
190
173
163
170
181
182
179
180
182
182
182
188
196
196
194
195
200
198
188
179
171
173
184
187
180
181
193
198
192
194
198
168
173
168
161
156
161
174
179
177
171
169
173
173
165
153
150
156
161
168
173
174
174
181
190
195
188
174
167
176
190
194
184
169
166
172
181
183
182
175
170
170
170
174
181
179
173
188
199
188
172
185
181
168
155
152
162
175
181
177
171
171
178
179
167
151
151
165
176
176
175
177
179
180
185
193
193
182
173
180
193
194
184
170
167
171
178
181
175
164
163
169
172
173
180
181
180
186
193
183
174
190
180
164
155
156
167
176
181
176
170
169
175
177
170
159
161
170
177
179
181
184
185
184
184
187
187
181
180
182
187
185
177
171
167
168
175
179
175
163
162
169
171
173
182
185
185
184
185
179
176
184
177
169
167
167
170
175
180
178
172
166
165
171
176
177
173
167
166
173
186
191
188
185
185
184
175
173
176
182
180
171
167
167
168
169
173
181
179
172
172
175
176
177
185
188
187
185
184
181
180
183
183
183
179
172
167
176
185
185
174
162
159
168
182
189
180
163
157
172
190
193
185
182
186
184
173
164
168
177
176
167
165
170
173
173
174
181
183
182
182
184
185
185
186
187
186
186
187
185
183
183
192
196
186
167
159
170
186
188
174
161
161
174
188
191
180
166
164
174
187
189
182
177
178
180
174
164
164
174
175
173
171
177
179
174
174
179
183
184
184
188
190
188
188
186
185
186
187
189
190
178
190
195
182
162
157
169
183
184
170
160
166
182
190
181
172
173
175
177
181
182
180
175
175
176
177
175
169
172
179
180
183
184
182
173
171
178
183
182
180
183
185
187
188
188
185
184
187
195
196
170
183
184
175
166
167
171
176
173
166
160
169
185
187
172
167
171
178
175
171
174
182
184
179
178
182
182
175
174
177
184
190
192
181
171
172
180
183
180
175
177
179
181
190
192
185
181
188
198
199
170
178
178
177
176
177
174
170
168
167
165
170
182
183
172
163
168
177
175
166
166
180
194
196
189
186
185
179
173
175
186
193
190
179
173
176
180
180
178
178
178
178
178
188
194
188
181
187
196
194
173
180
185
186
183
180
176
175
174
174
173
173
175
180
176
168
167
174
177
169
163
175
198
208
200
190
183
177
174
180
190
192
186
179
178
178
178
177
179
182
186
182
179
187
193
188
183
185
188
182
172
180
197
197
177
169
176
184
182
182
182
175
169
171
178
175
172
174
181
175
166
171
194
205
199
190
184
178
179
186
193
192
184
179
177
176
176
177
180
182
187
189
187
188
188
186
184
181
177
173
164
179
201
196
168
161
179
188
182
182
185
176
163
164
178
181
174
176
182
179
171
173
184
187
186
187
189
187
183
184
191
190
182
176
173
171
174
180
180
175
178
187
192
190
185
182
185
184
178
176
157
174
194
185
164
166
182
184
174
176
185
178
163
164
177
178
174
176
183
179
171
171
173
173
171
183
193
189
177
174
182
186
179
172
168
170
178
184
176
164
163
180
197
193
181
179
186
190
186
183
161
171
177
175
172
178
185
177
167
173
184
182
172
173
181
176
169
175
185
180
171
169
172
172
172
182
192
184
167
161
173
180
173
168
171
177
181
183
178
165
162
177
193
193
182
181
186
191
194
194
172
172
172
175
180
185
181
172
166
175
188
189
187
186
185
175
169
177
186
180
174
176
183
185
185
186
186
174
158
158
171
175
168
170
179
183
181
180
181
179
176
179
189
190
188
187
186
186
189
197
176
171
175
184
186
182
177
171
170
178
189
198
196
188
182
177
177
180
182
181
182
191
199
199
190
184
180
169
163
166
177
178
172
173
182
187
182
180
187
194
190
183
185
190
197
194
188
181
183
193
173
175
186
191
183
174
173
175
172
176
188
196
192
179
172
175
180
180
175
177
186
198
201
195
187
181
180
176
174
176
184
188
183
175
177
187
188
183
185
190
191
184
183
194
203
197
187
178
180
190
166
178
191
186
174
172
177
178
174
176
183
184
179
169
166
170
172
171
171
176
181
184
186
183
177
176
180
182
181
181
190
201
197
178
172
185
197
190
175
174
176
178
181
196
203
193
185
185
189
192
162
175
183
174
170
176
183
182
176
176
177
172
170
172
172
166
159
163
176
182
171
160
166
181
181
175
176
183
182
178
191
207
204
180
167
181
197
190
170
164
169
173
179
193
195
186
184
194
200
196
160
167
171
168
170
179
184
181
175
176
174
169
171
180
182
169
154
165
188
193
170
155
172
195
194
176
171
179
180
177
190
204
197
178
169
178
187
185
176
174
173
173
177
186
188
185
188
199
201
192
162
163
171
172
173
176
176
172
170
173
175
174
173
181
186
176
163
171
190
195
181
175
190
207
200
177
166
174
179
180
183
188
184
173
172
173
174
175
184
189
186
176
176
182
187
190
192
192
192
188
167
170
178
179
176
172
170
163
162
170
179
180
176
176
181
180
174
172
176
184
194
198
200
201
195
179
167
169
179
181
178
173
172
173
174
172
167
171
186
194
186
175
174
182
192
195
190
184
183
189
171
182
189
182
176
173
171
164
162
169
182
183
179
172
174
176
176
169
160
166
188
200
190
182
186
185
172
167
175
181
174
165
168
178
182
176
170
173
184
187
181
172
176
183
193
190
182
176
182
194
173
188
191
180
175
177
178
173
169
172
182
185
184
177
173
173
173
169
158
158
172
181
174
173
182
189
176
165
171
179
174
167
176
185
184
180
176
179
182
181
176
174
177
185
186
179
178
179
189
198
173
186
189
179
176
182
185
181
177
178
184
187
190
189
180
170
170
175
173
164
160
165
173
179
185
186
177
167
168
175
176
176
181
186
183
180
180
184
184
182
178
177
178
182
180
174
178
189
199
202
176
186
188
182
179
184
188
183
180
184
186
187
191
193
183
171
171
184
190
176
162
166
184
193
190
183
179
173
170
171
174
176
177
179
180
182
183
185
185
184
183
178
176
177
179
180
183
194
202
198
180
184
183
182
182
183
183
182
183
184
186
186
185
184
179
171
174
189
196
187
174
177
191
196
191
187
184
179
173
168
170
171
171
174
184
189
188
185
185
187
187
178
172
174
184
185
184
191
199
193
179
175
171
175
182
182
177
179
182
184
183
184
181
173
167
168
176
187
192
189
184
185
186
187
188
189
188
181
173
171
172
171
171
179
191
199
197
189
186
187
185
177
170
175
185
185
182
186
194
188
174
165
158
165
179
177
170
175
184
182
180
182
181
171
160
164
178
189
191
187
185
184
181
179
179
187
187
181
175
176
179
181
183
190
196
198
198
196
193
188
183
177
175
179
184
182
179
188
196
188
170
161
156
163
172
171
165
174
186
185
181
182
183
175
165
163
175
190
194
189
182
181
180
176
172
175
179
175
176
179
184
187
189
190
189
187
190
197
196
188
180
176
180
189
189
182
183
190
197
190
175
168
166
169
170
168
167
177
185
187
183
181
180
180
178
171
172
185
195
191
182
180
180
177
169
168
173
176
179
181
183
184
185
182
175
174
182
191
195
187
177
175
185
196
197
189
187
193
196
189
181
177
177
176
173
173
180
182
184
185
184
176
173
182
187
178
166
172
186
185
180
179
181
181
174
168
173
181
186
184
179
177
175
173
171
173
179
186
189
188
182
178
184
196
199
195
191
190
188
185
183
179
179
177
176
183
191
186
180
180
180
170
168
181
191
180
162
167
179
181
177
180
189
190
181
172
177
188
193
186
176
174
174
173
175
182
188
185
184
186
186
184
183
185
193
195
196
190
185
179
181
176
174
173
177
186
193
185
175
175
173
167
170
183
189
178
166
174
183
179
174
184
199
196
180
173
184
195
193
182
175
178
179
179
182
191
196
189
181
182
187
187
180
179
182
190
196
195
186
179
175
176
176
172
173
181
187
182
177
176
173
173
181
189
187
175
175
189
196
184
176
186
200
195
176
173
188
192
182
170
171
181
188
185
187
192
195
190
182
179
182
184
180
175
176
183
194
197
188
184
172
181
186
179
172
176
184
185
181
180
180
182
188
189
181
174
178
194
203
195
181
180
189
188
179
180
185
183
170
162
169
183
189
189
189
189
189
186
183
181
180
181
182
176
173
177
192
195
188
187
172
184
191
183
174
178
188
188
183
185
187
187
186
182
173
170
175
186
198
197
187
177
178
188
191
185
176
172
171
171
178
187
193
192
191
191
187
183
185
187
187
186
185
178
170
176
191
192
183
185
173
182
187
180
175
185
194
186
175
179
187
184
179
175
167
164
168
179
190
193
188
179
180
191
198
182
166
171
183
191
194
198
198
195
192
192
189
185
189
195
197
195
191
180
171
178
194
194
184
182
170
177
177
172
174
188
192
179
169
175
179
179
178
177
170
161
163
180
188
184
184
186
191
196
192
175
168
178
191
196
202
206
201
197
194
195
192
186
187
192
199
200
196
186
179
184
194
194
188
184
167
171
172
172
179
189
190
174
169
178
180
180
183
187
176
162
164
184
189
179
179
192
196
186
176
174
183
186
182
180
192
199
197
194
192
192
190
185
182
182
188
194
196
190
188
187
188
189
192
191
166
170
174
182
192
195
188
176
176
186
188
185
189
190
179
166
169
185
187
180
183
193
187
169
165
184
200
190
169
163
175
183
185
187
188
188
187
186
177
171
178
189
192
192
190
188
182
182
192
198
170
171
180
195
206
204
191
182
183
188
188
184
186
186
181
174
177
185
184
182
190
191
173
155
167
194
205
187
167
166
172
175
178
181
182
181
186
188
181
174
178
188
190
187
188
190
183
180
191
198
178
175
180
197
207
202
189
185
182
180
174
173
177
179
181
181
185
186
183
185
197
193
170
158
176
196
193
179
179
189
188
182
182
182
179
178
186
195
193
186
186
192
190
185
186
193
193
191
191
190
181
177
178
189
195
191
184
183
180
172
159
159
168
178
184
190
193
189
181
185
197
195
178
173
185
191
179
171
190
206
201
191
192
191
181
178
190
201
202
195
195
196
193
192
194
202
204
201
193
186
181
179
179
184
183
176
174
179
179
171
155
152
163
175
185
195
199
190
178
178
190
192
186
186
192
189
175
170
187
201
198
194
199
198
187
184
193
204
204
198
197
197
196
201
207
206
199
195
192
190
181
178
180
184
181
171
168
176
182
176
162
157
165
172
180
191
198
191
178
175
183
187
186
189
195
194
184
178
183
187
189
192
195
193
187
187
197
204
199
196
196
196
196
203
210
201
185
177
187
196
181
177
177
183
184
175
169
175
183
182
171
166
169
171
173
181
189
191
184
182
183
181
178
182
192
195
193
186
181
183
185
189
188
182
178
186
197
199
194
192
197
196
195
196
202
193
175
169
186
203
184
176
170
174
179
180
176
175
177
178
175
173
177
177
175
175
183
193
198
195
185
175
172
179
187
191
192
190
189
190
191
191
183
174
176
186
194
194
191
191
193
194
190
187
190
189
180
179
193
203
188
177
161
159
171
183
184
176
172
174
176
177
183
191
189
179
178
191
203
201
185
172
171
179
183
185
187
189
192
194
194
187
181
179
185
191
191
189
186
186
188
187
183
176
181
190
197
196
198
197
191
181
159
152
166
187
189
177
170
176
181
181
185
200
202
187
174
181
196
196
182
173
176
182
182
181
181
184
190
190
183
178
182
193
200
199
192
186
184
180
176
177
177
173
176
193
207
206
201
193
175
167
160
166
179
182
174
171
170
167
166
177
189
187
166
149
150
166
176
178
176
174
175
186
195
186
170
166
180
188
181
174
174
177
175
174
177
178
178
180
191
192
184
182
181
181
189
190
180
171
190
182
167
160
167
172
175
180
179
178
176
181
189
179
160
157
167
178
181
178
175
172
171
179
189
187
179
178
189
198
194
182
175
171
171
176
180
180
174
177
190
190
177
175
176
174
174
173
166
167
195
186
170
159
162
169
173
180
183
183
180
180
179
169
162
169
180
181
178
179
178
176
174
174
177
180
183
190
197
197
194
183
172
167
168
178
185
179
172
177
188
183
173
173
175
168
163
159
159
169
190
183
174
168
167
169
170
177
178
174
173
172
168
167
171
183
185
175
172
179
185
180
176
173
172
174
182
194
196
188
180
174
168
165
170
182
185
177
175
182
191
183
175
175
178
172
167
164
165
177
183
180
180
179
173
168
173
175
171
162
158
162
166
173
185
189
180
167
168
179
188
184
180
178
177
177
178
186
188
180
174
169
167
170
177
187
182
175
175
187
193
184
174
175
177
178
179
179
180
186
179
182
188
183
167
164
174
180
170
156
151
158
173
186
190
184
174
167
167
175
186
186
182
181
182
182
179
179
183
185
180
172
171
175
181
184
180
172
174
185
190
183
171
170
173
177
181
186
195
196
172
186
188
175
158
159
174
183
175
159
151
161
180
189
181
173
171
171
170
172
182
186
180
175
180
184
181
178
184
190
186
177
177
178
180
181
179
175
175
178
183
181
173
171
169
169
172
188
202
201
168
185
184
166
160
163
170
176
175
166
159
165
183
184
170
163
169
173
171
170
181
187
178
171
176
183
184
183
184
187
181
177
178
179
177
177
180
181
174
175
178
182
183
182
173
162
164
185
204
199
172
183
181
170
170
168
166
168
175
174
169
172
182
178
164
160
170
177
174
174
179
182
179
174
178
187
189
184
179
175
170
171
178
181
179
176
180
181
176
172
178
188
192
194
181
166
168
188
201
189
179
183
185
185
182
170
160
166
177
178
177
179
183
177
168
166
173
177
177
176
175
175
178
181
185
191
189
181
174
168
164
166
176
184
182
177
176
180
178
174
181
192
198
197
186
177
182
194
194
178
178
182
192
197
182
163
160
174
184
182
181
187
187
181
174
173
174
176
175
172
168
168
177
183
186
188
187
182
177
173
167
167
174
185
185
175
175
180
182
178
181
190
195
194
185
182
190
196
188
173
172
178
191
189
170
156
164
183
187
183
184
192
191
182
177
175
173
171
169
168
167
169
178
179
174
175
183
187
184
176
174
174
178
183
182
175
175
183
183
177
178
186
191
188
178
180
189
194
187
177
167
175
182
177
163
159
171
185
187
182
184
191
190
182
176
174
170
166
166
165
166
172
179
176
165
166
180
190
183
173
175
181
181
179
175
176
179
184
180
172
171
179
185
183
174
173
183
191
192
190
170
174
171
168
169
171
177
184
184
180
181
183
183
180
176
174
171
169
170
170
168
172
182
182
174
171
180
183
169
163
174
185
183
174
175
178
181
181
178
171
168
175
184
183
174
174
182
191
198
200
175
174
172
175
182
182
177
180
183
181
176
177
177
176
175
176
176
176
179
177
171
170
180
190
190
187
180
168
155
159
177
187
180
173
173
176
175
176
181
180
171
174
186
188
183
183
187
191
197
204
170
175
180
187
190
182
175
177
185
185
178
175
173
172
170
178
183
183
181
180
176
176
181
188
193
194
183
163
154
167
183
187
181
176
172
171
168
175
188
191
180
179
189
197
195
191
192
191
192
201
165
179
192
193
185
176
172
175
185
188
184
177
172
165
164
174
185
184
177
176
183
185
182
178
180
187
183
172
171
180
184
185
185
181
173
167
166
175
191
195
186
179
187
203
205
195
190
187
187
197
161
179
192
186
174
172
173
176
179
187
187
180
170
162
161
169
178
178
173
175
183
188
183
175
169
177
182
182
184
183
182
183
193
190
176
171
172
176
186
189
182
172
179
199
207
194
186
188
192
195
168
177
181
174
170
174
174
172
172
181
186
179
170
167
166
167
171
175
178
175
173
176
184
184
178
175
181
188
190
179
172
182
197
194
182
180
182
181
180
181
177
164
167
187
198
189
187
194
199
193
174
171
169
169
173
181
179
167
163
174
184
181
174
174
174
170
169
177
184
177
164
167
190
207
198
181
178
188
187
173
169
183
195
192
185
187
191
189
185
183
175
160
159
177
192
190
191
199
201
188
182
170
170
172
175
179
177
165
160
171
183
181
179
178
179
177
176
180
182
176
168
174
194
213
208
188
177
185
186
175
170
179
186
184
182
186
190
192
190
187
178
164
160
175
193
198
194
193
190
178
189
177
175
177
177
178
176
170
165
174
183
183
180
179
180
182
182
179
172
174
183
191
194
199
200
190
182
185
189
183
175
175
178
179
177
179
186
190
190
186
179
170
167
179
197
204
191
178
176
173
191
183
181
178
176
177
180
179
179
180
181
181
180
177
176
181
184
175
163
168
190
198
186
178
184
190
188
187
193
190
176
167
173
180
179
176
181
184
183
178
179
177
175
180
192
196
184
169
171
178
188
183
179
177
177
178
183
186
187
187
179
174
176
177
175
176
181
176
165
166
181
186
175
166
176
189
188
186
190
189
172
162
173
186
185
180
180
183
179
174
178
184
184
181
180
180
178
176
183
191
183
178
176
178
179
179
181
184
188
189
179
171
175
182
180
176
177
179
173
169
172
174
170
168
175
185
184
179
181
182
170
162
173
187
188
183
183
184
181
176
181
191
192
183
173
171
178
190
198
201
182
177
177
181
182
180
179
178
183
188
180
170
176
190
189
178
173
178
180
177
174
173
174
174
175
180
179
171
171
173
170
167
170
179
185
186
185
186
185
182
182
191
195
187
175
172
185
198
202
201
185
177
174
178
180
180
178
178
182
185
178
169
178
192
193
181
173
174
183
189
187
185
179
178
178
179
178
170
167
171
175
171
167
172
181
183
184
183
184
183
181
187
191
188
179
181
188
194
194
190
185
173
166
173
180
181
178
179
182
182
174
171
180
188
186
177
171
173
183
196
199
192
183
182
183
183
179
174
173
175
181
177
171
172
179
181
180
182
183
182
180
184
188
185
184
186
189
189
185
180
179
166
158
169
180
177
170
175
185
183
173
172
181
183
173
166
169
175
188
198
197
190
188
187
186
180
178
178
180
183
185
183
181
183
183
174
173
183
187
181
179
184
188
186
183
183
187
189
186
177
175
163
162
173
178
166
156
169
187
188
178
175
180
178
166
160
163
178
193
197
189
184
190
195
186
175
173
176
182
184
185
185
187
190
185
171
171
185
187
180
178
185
191
190
182
180
185
193
193
181
180
174
175
180
174
156
149
165
185
191
183
179
178
178
175
165
160
169
188
196
186
178
187
195
186
173
171
176
180
181
181
182
186
187
183
175
177
186
187
179
176
183
191
193
182
174
183
196
197
183
189
182
183
184
173
162
162
173
182
186
185
178
174
180
187
178
156
153
173
188
185
176
179
188
185
175
174
181
183
178
177
179
180
179
180
183
186
188
184
176
175
179
185
186
178
172
181
195
196
185
188
178
178
178
176
178
186
184
176
180
184
178
171
179
192
185
160
147
161
179
182
174
174
183
183
177
179
189
188
178
175
181
181
176
178
191
198
192
181
175
175
176
178
179
174
175
185
196
196
186
179
169
166
170
177
194
204
192
175
175
183
178
170
175
185
181
166
157
166
175
176
173
177
182
178
171
181
194
191
175
173
184
186
177
179
194
203
195
183
176
176
177
178
180
178
180
189
197
194
186
170
165
162
166
176
193
203
193
178
178
186
186
178
175
174
173
173
177
182
182
175
174
182
186
175
166
175
187
181
167
169
185
188
182
179
191
200
195
187
181
180
179
182
191
192
187
189
189
186
185
169
169
168
167
172
186
197
192
184
186
192
190
183
175
169
168
175
189
197
193
182
179
183
187
179
169
169
171
168
165
172
183
185
179
181
188
191
188
187
192
190
182
184
201
205
192
183
180
179
186
172
175
176
171
170
180
190
190
189
190
193
188
181
175
170
171
176
187
198
198
190
182
181
188
188
176
164
163
168
175
184
186
182
177
182
187
185
181
188
201
201
188
185
201
209
196
180
172
176
189
175
180
181
174
169
177
185
183
177
184
186
181
176
176
177
178
180
185
189
191
188
181
180
189
193
180
165
167
182
192
195
191
182
179
179
184
183
178
187
203
208
194
184
196
206
198
184
177
185
196
175
178
180
175
169
173
178
172
170
178
182
178
177
184
186
186
185
186
185
180
177
176
179
188
192
180
171
177
189
195
197
195
189
185
184
183
183
183
188
196
202
195
186
191
201
200
190
186
195
201
170
174
181
179
170
170
172
170
174
181
187
186
190
194
191
188
187
189
185
173
165
167
176
186
189
184
182
183
181
180
187
192
195
194
191
183
184
190
188
185
188
193
191
191
197
199
190
187
196
202
165
172
183
185
176
172
175
178
183
190
196
199
200
198
189
182
182
187
187
176
163
161
172
184
189
192
192
186
172
166
175
187
196
203
198
186
187
195
188
176
180
190
193
191
196
202
190
179
188
199
169
172
185
191
186
181
182
187
188
188
193
200
200
193
183
177
175
181
187
182
171
164
169
180
191
197
197
188
177
174
176
184
196
205
200
187
187
194
189
178
178
189
194
190
195
205
192
176
182
196
176
175
185
193
191
185
187
190
183
173
178
187
189
184
181
180
179
180
182
183
181
175
175
183
192
194
191
189
190
190
188
189
198
203
196
186
186
190
190
183
183
192
194
192
195
206
200
185
184
193
178
175
183
191
188
184
185
184
174
162
161
171
177
182
188
193
190
182
178
181
187
187
185
191
194
189
181
185
195
196
189
189
196
199
191
187
188
189
190
189
189
194
196
196
197
204
204
196
193
193
177
176
184
190
186
179
178
178
173
165
159
159
168
180
193
204
201
183
171
175
186
187
188
196
200
189
177
181
188
187
183
186
193
192
188
191
194
193
193
193
194
195
195
196
198
198
197
196
195
192
179
181
186
191
190
182
174
175
179
180
170
162
166
178
191
202
197
180
170
178
182
180
183
197
204
193
181
182
183
179
180
183
183
182
188
198
204
202
196
196
195
195
190
190
191
189
184
183
190
196
183
185
184
188
193
187
176
175
185
190
180
171
171
176
180
184
180
173
175
184
184
174
177
191
199
195
188
188
187
186
187
185
177
175
186
203
210
207
198
195
197
196
187
180
182
181
177
176
187
200
187
183
176
181
193
194
181
175
182
186
182
180
179
178
169
167
168
172
183
192
188
178
177
186
192
191
191
193
195
196
196
187
176
175
188
201
205
203
197
195
196
197
188
176
174
180
181
183
192
202
187
174
164
173
190
195
184
176
176
177
179
183
184
180
168
165
168
175
185
192
192
189
186
186
187
188
189
191
195
198
194
183
178
186
193
194
192
192
191
191
194
196
187
175
173
187
197
197
196
198
180
165
158
171
187
193
186
175
169
171
178
183
184
178
176
176
178
179
182
189
195
194
192
190
189
189
187
183
188
190
183
173
179
193
199
191
182
182
184
185
189
191
188
181
183
197
207
204
195
193
163
158
158
167
184
188
173
159
161
170
172
173
183
190
181
170
173
185
184
174
173
175
174
182
189
182
165
161
170
169
153
148
165
184
182
171
166
169
181
195
200
196
184
184
187
189
187
181
180
184
170
168
167
169
177
176
167
168
180
182
175
172
180
184
179
178
181
187
181
171
170
176
175
175
179
178
172
169
176
177
168
159
166
178
179
173
171
174
184
192
192
185
177
179
180
177
168
167
178
188
177
179
179
177
173
167
160
171
186
184
173
168
169
170
174
183
188
184
174
170
173
176
174
166
165
172
178
181
183
183
180
171
167
173
177
178
175
176
185
186
179
173
175
181
177
165
155
159
177
191
179
182
183
181
175
165
157
168
177
172
167
165
161
160
170
185
188
177
168
172
178
179
172
161
156
164
180
191
190
182
178
174
169
169
175
181
177
176
183
182
172
167
177
185
178
166
161
169
182
189
177
178
180
182
180
171
163
167
167
160
158
163
162
161
172
184
183
171
167
175
183
181
175
166
164
166
181
190
189
181
179
175
170
167
173
176
175
174
182
182
170
165
175
182
180
177
180
185
187
186
174
172
173
177
180
179
175
175
169
159
157
161
163
167
175
178
175
168
166
172
180
183
180
177
176
178
182
186
188
184
179
173
170
169
172
174
173
177
184
182
173
168
172
176
180
184
193
194
192
187
171
168
165
166
171
180
183
185
180
169
159
159
163
169
171
172
171
169
167
167
176
184
182
180
182
183
183
184
188
189
179
169
168
173
173
174
175
181
185
186
182
178
176
177
180
187
191
191
190
186
170
166
160
157
167
177
181
185
187
180
166
159
165
167
167
167
173
173
167
165
176
182
178
172
177
184
182
184
187
187
175
165
170
176
177
176
178
181
184
186
188
188
186
186
185
183
182
184
189
184
171
167
159
160
172
175
172
175
184
184
173
168
168
165
164
170
179
179
172
172
179
180
170
166
174
183
182
180
181
179
168
162
170
180
180
175
175
176
176
182
189
194
196
198
192
179
177
184
188
182
174
167
163
171
182
178
165
166
178
179
176
175
174
168
167
173
183
183
177
176
176
169
160
161
171
182
182
176
171
168
165
160
165
177
183
176
170
171
176
179
181
187
198
204
193
177
179
190
188
181
175
174
176
181
185
175
164
165
173
175
176
182
184
177
172
175
181
178
176
175
169
161
159
161
166
179
181
175
167
166
165
162
159
172
184
182
174
175
180
181
177
181
193
199
189
177
180
189
188
182
174
183
184
178
173
167
166
172
176
175
176
186
191
184
175
175
174
168
167
167
164
162
164
164
161
169
181
182
171
168
169
167
162
170
188
190
183
181
183
183
179
179
186
190
186
179
179
183
184
184
177
191
187
172
163
163
168
178
180
174
175
185
190
183
174
172
171
161
160
162
164
167
177
176
164
165
181
189
179
167
171
177
172
175
187
195
192
186
184
184
184
183
183
183
183
182
178
177
180
183
180
192
185
169
164
167
172
181
183
175
173
180
181
175
166
170
172
165
162
168
168
170
181
186
179
175
183
189
178
165
172
185
185
180
182
189
192
186
180
181
184
184
180
178
183
184
182
180
182
186
179
187
179
172
174
176
174
182
185
178
170
171
171
163
158
167
177
175
174
177
172
167
174
189
196
194
189
182
171
165
174
187
188
181
177
179
182
182
180
179
178
179
180
181
183
186
189
188
190
188
174
183
178
174
179
180
174
180
187
182
170
167
163
155
151
163
176
177
179
183
179
167
165
179
195
200
190
176
170
172
177
181
184
181
173
167
168
176
185
181
175
177
186
190
187
187
194
198
196
190
173
184
181
174
177
180
178
179
186
187
179
171
164
157
153
162
172
174
176
185
192
182
169
165
177
190
187
175
176
181
178
172
177
182
177
163
158
171
187
186
176
179
193
199
189
182
191
199
194
188
177
186
181
172
172
179
180
181
184
186
186
178
168
160
159
166
173
173
172
180
198
201
184
165
167
179
183
178
181
184
173
162
171
186
184
170
160
167
184
189
182
184
193
197
188
177
184
192
190
184
181
185
180
173
174
182
183
178
175
179
184
181
173
168
166
172
176
175
168
172
191
204
194
176
171
180
183
180
181
180
164
155
167
185
188
179
170
171
183
187
183
182
185
187
180
174
179
188
188
180
185
184
177
173
176
185
184
174
165
171
180
180
176
172
172
177
180
179
168
162
172
186
191
186
184
188
185
178
174
171
164
161
167
179
187
189
183
182
184
185
183
177
176
177
174
174
179
190
189
177
190
184
177
172
174
180
181
171
163
168
176
180
179
178
177
176
176
177
168
159
161
172
179
183
189
193
187
177
169
168
172
174
173
173
182
189
191
189
187
185
179
175
173
173
176
179
184
190
190
177
197
188
176
169
168
175
178
174
171
173
175
179
183
183
180
172
170
170
169
168
170
172
172
172
179
188
189
181
170
171
180
183
176
171
176
186
189
186
183
180
179
177
174
175
181
187
189
189
188
176
197
184
174
165
165
170
177
180
181
181
176
175
183
187
181
167
164
165
171
176
182
185
181
168
168
179
190
186
181
179
181
180
175
173
176
181
184
181
175
175
182
182
176
176
183
194
194
188
187
180
192
179
170
168
171
172
175
179
185
185
176
173
176
181
177
167
164
166
172
178
185
188
185
169
162
173
188
189
186
182
175
169
172
180
185
182
181
179
175
173
181
185
181
178
183
196
197
189
188
185
185
173
172
178
177
170
168
173
181
184
178
170
171
177
176
169
165
166
170
173
177
185
186
171
159
171
185
185
184
182
174
164
170
185
191
185
182
182
181
178
181
189
189
186
186
191
194
192
188
189
183
172
175
185
181
169
164
168
176
182
178
171
171
178
178
174
169
167
169
170
172
179
178
166
162
174
181
175
175
181
177
168
170
186
192
185
180
185
187
183
181
190
196
191
183
183
192
191
184
185
187
173
174
183
181
169
165
170
176
178
175
172
172
180
184
182
172
169
172
176
178
178
171
163
166
179
181
171
172
182
184
174
173
182
187
180
174
181
187
184
182
190
198
189
174
176
185
184
174
177
188
173
168
178
180
174
172
174
179
177
172
171
172
177
182
183
178
173
174
183
186
181
171
169
174
183
180
175
177
186
188
179
172
178
180
173
168
175
182
182
184
195
197
181
165
171
186
181
169
174
188
173
165
175
182
178
172
175
179
177
172
170
169
170
173
179
180
175
178
185
184
179
180
180
180
179
179
181
187
190
188
179
171
175
177
170
169
175
178
178
186
200
196
176
165
176
189
182
172
176
182
175
174
181
185
176
165
169
178
178
172
169
166
165
167
174
176
175
178
180
175
175
187
193
184
174
175
185
189
188
182
178
176
181
181
174
174
179
180
178
187
197
193
179
176
184
191
185
178
180
183
181
181
185
183
167
157
163
175
176
173
170
170
171
174
175
173
171
174
176
170
171
187
197
185
172
173
182
184
179
178
181
184
187
186
180
181
186
184
183
186
188
184
181
183
186
187
187
186
185
183
179
182
186
177
167
162
166
171
172
171
171
175
178
182
183
172
165
167
173
171
168
178
191
189
178
178
183
181
169
171
182
193
194
191
188
187
187
185
183
182
175
171
175
181
183
183
188
192
192
178
170
171
178
176
175
178
178
172
170
170
170
171
176
182
185
175
164
165
174
173
163
168
184
191
183
181
189
184
166
167
183
196
195
189
188
190
190
184
180
177
169
166
171
178
182
185
190
198
198
169
160
161
167
174
185
194
189
175
168
169
171
169
168
171
178
177
170
170
177
174
163
166
181
187
178
179
192
188
166
163
181
192
188
182
184
191
192
185
177
173
171
171
176
184
187
188
191
196
196
165
159
159
162
171
187
198
192
178
171
175
176
173
165
164
172
177
178
180
180
176
170
174
182
180
171
175
188
183
166
166
180
186
181
177
183
193
195
191
183
180
177
181
191
198
192
187
184
185
186
167
166
164
163
169
184
193
188
176
174
180
183
178
169
166
171
179
183
184
185
182
179
182
185
178
172
175
181
177
170
174
182
180
175
177
183
190
194
193
193
191
184
183
201
212
202
183
174
175
180
172
173
173
169
169
179
186
180
171
174
184
186
180
174
173
180
183
182
183
185
187
187
184
181
182
182
182
180
176
177
184
186
177
171
174
183
186
187
192
201
204
190
183
202
219
205
180
169
176
186
175
180
181
176
170
175
180
172
164
173
184
182
175
173
182
193
193
183
177
181
187
185
177
177
186
192
189
184
183
187
191
187
176
168
169
175
182
184
186
199
205
193
181
194
213
206
184
174
184
197
175
181
185
179
168
166
172
171
168
177
185
178
168
168
185
203
200
183
172
176
182
175
168
176
189
192
187
186
188
189
187
183
179
170
165
167
177
186
187
191
195
193
183
188
201
201
189
182
189
197
172
177
184
178
163
157
168
177
179
182
184
177
169
169
184
201
197
179
171
176
175
164
164
180
190
185
177
179
184
184
181
182
181
180
170
165
177
191
192
185
187
191
186
183
191
199
194
182
181
185
168
173
181
178
161
153
168
187
191
185
184
183
180
177
179
188
184
173
173
178
171
160
167
188
194
183
170
172
182
184
181
181
186
190
181
172
181
196
197
186
182
190
190
183
188
200
193
175
171
178
168
172
182
182
169
160
171
187
189
181
183
193
192
180
176
175
170
171
177
179
170
162
173
190
193
181
172
175
185
188
185
184
188
195
192
185
184
191
193
187
182
187
191
188
189
197
187
170
168
181
171
174
186
192
180
169
175
185
181
172
180
196
196
185
178
172
169
173
181
177
170
169
180
190
188
180
179
184
190
191
189
189
191
193
193
192
185
180
182
185
182
184
192
193
191
188
180
176
182
193
172
176
191
198
186
176
177
180
174
171
183
195
193
186
185
184
181
180
180
175
170
174
184
189
186
180
181
187
187
182
183
191
192
191
192
193
183
170
174
181
179
179
190
197
191
179
179
188
198
199
172
177
192
198
191
184
182
181
179
182
190
190
183
184
194
198
193
182
178
176
174
174
182
192
189
180
178
182
179
172
177
189
193
189
189
193
184
172
175
182
176
176
186
196
189
180
183
198
203
197
176
179
188
193
193
192
190
189
190
198
198
187
175
180
195
203
190
173
177
182
177
168
180
197
193
179
172
181
181
173
175
183
187
187
189
194
192
187
187
185
176
173
182
190
188
187
194
202
202
195
182
183
183
183
189
190
189
192
201
203
199
184
176
179
189
191
175
160
173
187
179
166
180
199
195
177
175
187
192
185
181
182
182
185
190
194
198
198
194
183
176
176
180
183
187
191
200
203
200
196
186
183
178
180
184
183
178
188
200
198
190
183
182
181
181
177
164
157
170
187
180
173
185
199
191
179
180
193
199
194
187
181
179
184
188
192
196
197
191
180
179
186
188
184
182
189
199
202
199
197
184
177
175
181
183
175
171
181
191
187
181
182
182
180
177
174
170
165
171
181
183
184
193
196
191
187
187
189
191
192
188
182
183
188
190
186
187
189
181
175
185
199
198
188
181
185
196
200
198
199
178
168
176
186
185
173
170
175
177
174
173
179
181
175
173
179
183
181
176
181
188
191
192
192
193
197
190
180
180
185
184
183
189
194
190
180
179
181
172
174
192
207
204
193
186
190
192
192
192
194
148
154
159
158
166
180
181
170
169
183
188
182
175
177
180
183
187
188
179
170
171
176
173
168
168
168
164
159
158
157
157
159
167
170
167
160
158
166
177
176
170
172
180
181
183
189
187
179
178
182
148
153
164
168
174
179
180
181
184
185
176
166
169
180
184
184
184
185
176
166
170
178
176
170
170
177
172
159
153
155
158
160
164
171
172
166
164
170
177
170
158
161
176
181
181
182
178
178
194
201
154
161
174
179
179
173
173
183
191
179
160
155
168
180
183
178
178
181
175
166
170
176
173
166
171
178
174
161
157
161
166
165
167
175
178
174
167
169
176
168
153
156
176
186
180
173
166
179
206
211
161
170
178
184
182
170
163
178
185
170
153
157
170
178
175
173
174
176
174
172
174
172
167
163
166
169
170
168
167
173
175
174
173
178
179
173
166
169
178
168
151
157
181
193
182
168
165
182
204
205
168
170
172
181
186
173
161
170
180
169
158
164
170
171
170
171
171
172
175
177
177
171
165
165
166
167
166
168
173
177
183
181
177
173
169
164
162
172
182
173
154
160
186
197
186
177
176
183
190
188
172
165
160
172
186
179
165
171
184
181
169
165
164
165
168
170
168
169
174
175
175
168
168
174
175
173
167
169
174
179
181
179
174
169
167
161
165
178
190
181
163
166
186
195
192
190
189
186
178
177
176
159
150
163
180
181
172
177
193
194
177
162
158
164
171
170
169
169
170
167
168
170
172
180
183
178
170
170
173
179
178
172
169
169
170
171
174
181
191
187
178
177
186
194
198
201
198
184
172
173
174
153
147
158
172
175
173
182
197
197
177
161
159
168
172
172
172
173
167
162
166
173
176
180
184
181
171
170
177
184
181
174
170
174
178
179
179
178
184
191
191
185
184
191
200
202
193
180
173
176
168
151
150
161
172
174
176
180
188
186
173
163
164
170
174
177
180
179
172
166
171
177
177
178
180
179
173
172
179
189
189
182
176
178
183
186
177
169
173
187
193
187
184
193
198
193
183
179
178
182
161
154
156
166
176
184
183
179
176
173
169
165
167
169
174
179
181
180
178
176
175
175
175
174
175
176
176
173
175
188
197
189
175
173
183
186
175
163
170
183
188
181
183
192
191
181
175
179
182
188
165
167
169
172
183
194
193
179
167
165
168
167
166
168
174
177
175
174
178
178
171
169
171
171
168
172
180
175
168
181
194
186
166
166
184
191
177
165
173
185
185
179
186
195
188
175
169
176
183
188
176
184
182
175
179
193
194
180
169
171
172
170
164
165
173
173
168
166
172
173
165
165
172
171
164
171
183
180
167
172
185
182
164
169
192
200
182
168
175
189
190
187
191
197
191
178
171
173
178
184
187
199
190
175
172
182
185
180
173
174
176
174
167
165
170
174
170
166
166
167
164
166
176
177
171
175
187
187
173
169
177
178
170
177
196
200
185
170
174
190
200
196
195
196
197
188
176
173
174
180
189
198
189
173
168
173
173
174
174
173
176
181
174
164
164
174
178
171
168
170
168
169
180
188
185
182
188
190
179
169
171
178
179
180
188
189
180
168
169
185
199
199
191
192
194
192
180
177
177
176
182
187
180
172
172
171
168
168
169
168
173
182
180
165
158
170
181
177
177
177
174
167
174
190
196
194
191
189
182
172
172
178
182
178
176
176
175
170
170
178
187
187
184
186
187
186
187
189
189
177
175
179
169
168
177
178
170
167
167
166
171
182
181
167
157
163
175
175
177
184
179
167
167
179
191
196
190
183
178
176
176
177
179
174
170
173
174
174
175
175
176
177
183
185
181
177
187
198
196
178
179
177
166
166
180
186
179
172
172
171
174
183
184
174
163
161
164
167
173
183
184
174
167
166
176
189
187
179
175
181
182
176
173
172
177
178
176
176
178
175
172
178
190
188
175
171
188
200
193
175
183
178
167
168
181
192
191
183
179
176
178
184
183
175
169
167
166
165
166
177
190
188
172
162
168
185
188
178
177
184
186
176
168
171
182
184
179
176
178
177
178
188
197
187
173
173
189
193
183
169
182
180
172
174
182
192
196
193
183
175
177
182
179
175
173
174
175
168
161
169
189
193
175
159
169
189
191
179
178
187
187
174
163
166
177
181
178
176
177
179
182
194
198
185
171
174
186
186
174
167
176
178
178
178
180
187
194
192
179
169
172
179
175
169
170
177
179
174
162
164
180
185
169
157
171
194
196
182
174
181
186
178
163
161
168
178
178
175
178
181
185
192
193
182
170
172
183
184
178
172
172
180
181
175
173
178
183
183
172
165
170
179
177
170
169
173
176
173
164
163
171
174
163
157
171
189
193
179
165
171
184
185
171
162
165
176
177
174
177
181
182
185
186
180
170
170
179
188
190
180
178
182
179
171
167
170
177
176
170
166
173
180
183
179
171
166
167
168
168
169
172
173
167
161
166
180
187
175
158
160
179
187
178
169
173
181
181
175
175
180
181
181
181
178
172
173
180
196
203
189
183
176
171
166
167
170
173
172
169
169
174
183
186
184
175
165
161
162
168
173
179
183
181
172
165
170
177
170
159
158
171
181
180
176
180
186
183
175
173
178
180
179
177
177
179
183
189
202
206
195
178
170
168
170
175
176
176
172
170
171
176
181
181
178
176
168
160
159
161
166
176
187
191
179
164
163
170
168
166
165
168
170
173
179
187
190
188
179
175
177
180
178
176
179
189
197
201
202
202
192
171
169
172
178
180
178
176
173
170
173
177
179
173
171
171
170
161
158
155
157
167
183
190
178
163
164
169
171
172
176
172
163
167
179
189
191
187
184
181
180
180
177
176
184
195
203
203
195
188
185
170
170
179
185
179
173
173
174
171
172
175
178
169
166
169
168
163
161
160
157
161
173
180
172
164
171
174
171
175
185
181
169
168
181
189
187
183
185
188
186
183
180
181
185
190
193
194
187
175
176
174
172
180
183
176
168
170
176
173
172
176
179
171
165
169
170
168
171
172
167
166
171
170
169
169
180
180
173
176
189
190
179
173
182
187
180
176
182
188
186
185
186
184
178
172
177
186
180
165
170
182
173
175
179
177
171
172
177
175
172
174
178
171
165
168
174
175
178
179
179
176
174
171
171
174
183
185
177
180
191
192
180
176
181
184
178
177
183
184
181
186
197
190
168
157
171
187
179
161
173
189
178
175
179
182
179
174
176
178
175
172
172
167
161
167
178
181
179
177
180
179
177
176
176
176
179
183
185
189
191
188
178
172
178
180
181
184
188
180
173
186
202
194
167
159
179
193
177
159
176
187
187
185
187
190
186
175
175
178
174
166
163
160
160
167
178
184
175
169
171
174
178
183
180
173
174
181
188
190
188
183
177
175
178
181
183
193
195
184
174
186
200
193
177
178
196
198
174
160
176
181
190
192
192
191
185
173
171
174
172
161
157
163
169
171
181
187
180
169
165
169
179
185
180
171
171
179
186
185
181
180
180
182
186
186
186
188
194
189
183
187
191
185
183
195
207
196
173
167
181
171
185
191
190
185
178
171
168
171
170
162
160
169
176
175
181
192
191
178
169
171
177
181
179
175
175
179
185
181
175
175
182
191
194
190
181
180
185
188
190
191
183
175
182
201
208
192
174
177
190
167
175
179
180
177
173
170
169
173
172
166
164
171
174
173
182
196
197
189
179
177
174
174
179
181
178
179
187
183
171
166
176
188
195
188
173
172
177
183
187
188
180
170
179
200
204
189
176
187
199
166
169
170
169
167
166
167
173
179
176
167
165
169
170
170
182
193
195
189
186
181
173
170
179
182
177
177
189
187
171
162
168
180
187
181
169
170
176
178
181
182
181
175
180
194
200
189
179
187
194
170
171
169
161
158
160
165
175
181
175
168
165
171
174
175
181
185
183
180
182
182
177
176
178
178
175
181
190
185
171
166
171
177
181
178
171
174
182
183
180
182
184
181
182
192
198
189
182
181
180
174
175
174
163
157
161
167
172
173
169
166
170
179
181
181
182
182
175
173
175
181
181
182
179
177
178
186
189
181
174
179
184
181
181
182
178
181
189
186
184
190
190
184
183
191
197
191
184
178
170
174
180
179
171
165
169
172
170
163
164
173
180
186
186
183
182
181
174
169
172
180
186
184
178
179
188
195
190
179
178
188
192
189
185
184
183
184
188
186
190
198
194
184
183
193
196
193
188
183
176
173
180
186
178
171
174
177
169
160
168
181
184
183
177
176
183
185
179
173
175
182
184
177
177
186
197
197
189
181
181
187
191
188
183
180
181
183
185
184
187
196
193
183
184
193
195
193
190
186
184
175
182
187
181
175
178
183
177
170
177
185
183
171
162
165
183
188
180
174
183
189
181
171
177
190
193
188
183
183
181
180
180
181
178
174
175
184
187
184
184
191
192
188
186
188
191
192
187
181
180
177
180
180
176
173
178
185
185
183
181
180
173
160
152
160
180
186
175
173
188
195
183
172
180
189
183
169
170
182
183
174
173
174
174
171
172
183
191
188
184
187
191
191
183
181
188
192
183
171
169
178
178
172
170
174
179
185
191
191
180
171
168
165
159
161
176
180
173
172
186
195
188
181
185
186
174
159
164
183
189
178
169
173
173
171
173
184
191
193
188
188
193
191
180
174
183
190
181
167
166
177
176
171
173
181
183
184
190
186
171
164
174
176
173
169
171
174
177
177
180
187
190
190
187
182
173
163
167
185
195
184
172
173
174
174
179
184
185
190
190
190
190
190
181
174
177
183
182
176
176
173
180
181
184
184
183
181
184
180
167
168
182
189
185
175
168
172
184
183
173
176
187
191
182
178
179
179
176
183
191
187
178
175
174
175
182
180
174
179
188
188
185
187
187
179
173
175
186
190
190
169
180
191
191
184
179
182
182
175
171
179
190
190
185
181
171
175
189
189
173
171
183
186
177
176
185
187
178
175
180
183
184
183
177
177
180
174
165
173
183
183
177
181
190
184
172
175
193
200
195
164
177
190
190
182
182
188
187
179
180
189
191
182
175
177
178
179
187
190
181
178
182
183
177
177
185
188
178
169
171
180
189
191
187
182
179
171
169
177
184
179
169
176
191
192
181
186
201
198
188
167
176
184
182
182
190
193
192
185
187
195
190
174
166
176
182
179
177
186
192
186
182
183
183
178
180
183
181
174
171
176
186
196
195
187
178
177
183
191
189
177
165
170
190
198
195
200
206
198
185
175
177
176
174
179
186
189
191
191
190
192
184
172
168
179
183
175
169
183
195
188
180
185
192
186
180
184
190
186
178
174
179
189
194
187
179
181
191
196
190
177
166
169
188
198
199
203
210
203
188
184
182
173
171
174
175
175
186
195
190
181
177
176
179
187
184
172
168
179
187
181
175
186
196
190
184
186
193
192
184
174
175
180
186
186
181
182
188
189
186
181
177
179
190
192
190
196
209
209
194
187
181
175
172
171
165
165
180
193
188
174
171
178
188
191
183
173
173
177
177
169
172
186
195
195
189
188
188
188
185
181
179
180
186
184
182
183
182
178
180
187
191
191
190
183
177
184
201
207
196
183
181
178
174
171
166
164
174
184
182
171
167
178
188
186
178
177
182
181
174
170
173
182
190
192
191
183
177
181
186
186
186
189
192
187
181
182
182
174
177
193
205
200
192
182
175
176
190
198
194
155
153
158
162
165
175
183
180
178
187
195
188
171
167
174
179
177
170
167
170
178
180
171
157
155
164
173
171
164
166
181
188
181
164
149
146
158
174
172
153
142
157
178
180
174
180
186
179
171
169
155
146
155
165
172
183
191
189
187
188
186
174
165
171
178
175
173
172
169
169
177
185
175
162
167
180
183
170
156
156
166
172
171
168
160
159
162
169
168
152
144
156
175
177
175
182
184
185
187
183
155
148
156
172
183
186
187
189
187
180
168
164
171
181
178
170
170
177
176
170
176
181
174
166
172
184
181
166
157
158
162
166
172
177
176
170
166
166
166
160
157
163
173
178
180
181
179
185
199
197
153
154
159
175
186
183
176
182
183
169
156
161
178
187
177
170
174
183
181
174
174
173
170
169
178
180
171
162
164
173
175
174
180
186
182
172
166
166
169
170
170
172
177
180
180
176
171
177
196
199
154
157
159
173
185
176
164
172
182
171
158
166
181
182
174
174
179
183
181
178
174
168
166
172
180
177
163
157
168
182
189
188
187
184
176
167
162
169
175
177
178
181
185
185
181
177
170
170
180
189
160
160
156
168
179
172
158
168
184
182
171
170
172
173
174
177
180
180
177
175
170
162
163
174
182
176
163
160
168
181
192
188
181
175
171
167
164
171
181
183
181
184
190
189
186
182
177
167
166
174
170
161
156
164
174
167
156
165
185
191
181
170
166
167
173
177
178
175
172
170
166
161
164
177
183
180
169
163
167
177
184
179
170
169
175
175
172
173
180
182
182
183
188
190
190
190
185
172
165
172
174
164
162
164
166
159
157
168
182
188
180
170
168
172
177
177
176
174
172
169
168
167
170
177
183
181
171
168
173
182
182
174
168
170
182
184
179
172
173
176
178
180
183
188
193
193
184
174
172
179
168
167
170
170
164
162
167
175
177
173
168
167
171
179
181
180
175
174
175
176
178
180
180
182
183
181
173
172
183
192
190
180
177
178
183
186
184
174
166
170
178
179
181
185
191
187
179
174
178
189
162
170
178
176
169
174
186
185
171
160
162
167
172
178
184
180
173
172
180
185
187
188
188
187
183
180
176
177
187
199
198
189
182
180
181
185
183
175
169
172
183
184
180
184
186
178
170
171
180
192
164
177
181
176
177
192
204
192
169
161
165
167
168
175
183
177
167
169
180
185
183
184
191
189
179
179
180
178
184
197
199
191
182
182
184
185
179
174
175
182
189
189
186
188
184
173
169
174
179
186
176
182
180
177
182
201
208
191
172
172
177
171
162
167
178
176
168
169
177
176
169
173
184
183
174
177
182
179
179
189
192
185
180
185
193
188
174
166
176
191
197
193
193
193
188
180
180
183
182
181
185
183
176
175
182
194
195
183
176
184
187
178
164
164
174
175
174
174
175
169
164
168
177
176
171
177
182
178
177
184
185
182
180
186
195
185
165
155
171
193
201
196
196
197
196
191
193
193
186
177
181
176
171
174
179
179
174
173
175
181
187
182
172
164
168
177
185
183
176
169
168
173
177
174
172
178
179
178
178
185
187
184
180
181
182
175
158
148
162
186
199
194
193
194
196
195
196
197
189
179
171
167
167
176
178
169
161
164
168
170
174
182
180
171
167
174
186
186
178
175
178
180
177
174
174
179
181
179
179
185
189
186
180
170
168
169
161
154
162
180
192
185
181
187
190
190
191
197
190
181
166
163
165
175
179
169
161
162
163
162
166
182
187
178
167
169
178
178
175
175
178
180
178
173
172
179
183
179
176
179
188
190
180
169
166
173
174
168
170
181
183
177
176
182
183
181
186
194
190
180
167
164
164
175
181
175
169
169
168
163
167
181
189
181
169
166
169
169
168
170
173
175
174
170
172
180
185
179
174
178
188
191
183
174
176
185
187
182
181
181
180
175
178
181
181
181
186
192
189
181
173
165
165
175
181
180
180
180
177
169
172
181
184
180
171
168
166
164
162
163
166
166
166
169
176
184
186
181
176
182
193
194
185
179
182
190
190
188
183
182
181
182
183
181
182
187
191
189
181
179
171
167
169
177
180
183
186
187
180
171
173
179
177
171
171
172
168
162
161
164
167
162
158
166
181
189
187
184
182
187
197
196
184
174
175
184
185
183
179
181
184
188
186
181
184
194
196
185
175
178
165
166
173
175
177
179
186
186
175
167
171
177
172
163
166
175
174
167
165
172
174
165
158
167
181
186
188
189
188
187
195
194
181
165
164
175
180
173
172
178
184
186
183
179
185
196
197
183
176
182
163
169
176
177
173
174
180
177
165
162
171
178
174
161
162
175
179
173
171
178
181
173
166
170
178
181
185
190
184
177
183
189
182
167
166
175
177
169
169
174
179
178
177
179
184
188
189
186
184
186
168
169
176
178
174
173
175
172
161
159
172
185
180
164
164
178
187
181
176
179
185
185
178
177
176
173
179
185
177
166
171
182
185
178
177
183
182
174
171
172
172
173
175
179
180
180
182
189
194
191
171
163
169
179
180
178
175
170
160
160
174
188
183
169
169
182
190
181
170
173
185
188
183
180
175
172
172
174
169
160
161
174
184
187
189
192
190
182
176
173
170
172
178
182
180
178
181
192
200
195
166
158
166
177
182
182
181
174
164
164
173
181
178
170
172
182
183
175
164
165
178
185
180
177
176
172
170
170
169
164
164
171
179
184
188
196
196
187
179
174
171
177
183
186
184
183
185
192
194
192
160
161
169
176
177
181
186
178
169
166
170
170
167
169
177
177
172
167
165
166
173
178
175
173
174
173
171
171
171
171
171
173
174
173
179
192
193
185
178
178
178
181
185
190
192
190
188
188
187
186
159
169
172
171
170
176
183
179
171
169
167
162
161
171
178
170
160
164
174
175
174
174
176
174
175
175
175
174
172
176
183
183
175
167
173
184
187
182
179
183
186
182
183
189
193
193
188
185
182
181
167
175
176
168
165
171
177
176
170
169
168
167
167
172
175
165
156
167
185
187
180
179
181
182
178
177
178
175
172
177
185
188
180
172
173
180
184
180
180
184
186
184
181
184
187
189
190
185
179
177
177
178
174
170
170
173
174
174
173
172
172
174
174
175
173
164
160
169
185
191
187
187
188
190
185
177
175
175
176
178
181
183
182
179
177
179
184
184
181
179
182
185
182
178
180
190
195
187
175
177
184
183
176
175
181
180
173
174
178
177
171
169
177
178
175
171
166
165
173
187
191
191
191
190
186
176
174
177
180
180
177
178
180
182
182
181
189
192
181
170
175
187
189
178
178
193
199
184
170
177
185
188
184
184
189
185
174
174
186
182
164
157
171
184
180
177
173
162
161
178
192
193
186
183
180
177
178
181
184
181
177
176
179
182
184
185
193
196
184
169
173
190
193
182
179
194
198
180
167
175
181
189
191
191
191
186
175
174
183
180
159
150
169
185
183
178
179
170
164
175
191
193
181
172
171
177
179
181
180
179
180
179
177
179
182
184
187
191
186
177
180
193
197
186
184
193
193
179
171
178
173
184
189
188
185
181
172
171
177
176
162
158
175
185
179
178
184
184
176
180
191
192
178
165
168
175
178
179
177
178
180
175
172
174
178
179
180
181
183
185
190
196
196
191
190
190
187
180
180
187
170
179
181
179
176
173
169
170
176
178
173
173
180
180
174
177
189
191
186
187
192
188
174
164
166
173
175
176
177
178
176
170
164
166
171
172
173
175
179
185
195
196
193
193
196
194
183
178
185
194
172
179
179
171
165
163
163
172
182
184
180
178
178
177
173
178
186
185
184
184
187
181
172
168
169
171
174
179
180
177
174
167
160
162
165
168
173
177
178
183
192
193
189
193
200
195
181
173
182
188
176
182
180
169
159
157
161
175
187
185
176
173
177
179
181
183
182
174
171
176
177
177
175
174
173
174
180
184
182
177
178
175
167
166
167
169
177
184
182
181
187
189
186
187
192
193
182
175
177
177
177
183
182
172
161
160
164
177
182
178
170
170
179
185
185
183
179
169
164
164
167
175
181
179
176
178
186
188
181
177
185
189
182
178
175
176
183
190
186
182
185
190
186
181
182
187
186
187
183
173
174
178
183
178
169
168
172
174
174
172
171
174
184
186
184
177
176
173
167
163
165
174
185
186
181
181
187
187
181
180
189
196
193
190
184
182
185
190
185
180
187
194
187
179
177
182
191
198
194
180
171
178
186
181
172
174
175
172
169
172
180
184
186
181
173
168
169
177
179
174
173
177
185
189
187
183
183
182
182
182
185
189
194
194
190
188
187
187
180
181
190
195
189
183
181
182
192
199
196
186
174
182
188
181
176
179
178
173
173
177
185
185
181
173
162
159
165
177
187
190
185
182
182
187
188
182
175
175
181
181
177
179
186
192
190
190
190
184
180
182
189
192
190
189
186
183
187
191
189
183
180
182
181
179
183
184
183
177
177
177
178
178
176
167
158
158
166
176
185
194
196
190
186
186
189
182
168
167
178
181
174
173
182
190
189
189
189
185
185
186
187
190
191
190
183
178
184
187
181
179
186
180
171
175
189
195
188
182
179
170
166
172
175
168
162
165
177
179
178
185
196
198
190
188
187
183
169
164
175
185
179
174
179
186
186
188
187
185
187
190
190
189
191
190
178
172
182
190
188
182
189
177
163
170
194
203
190
185
180
167
160
170
179
176
172
175
187
189
178
174
187
199
197
191
190
188
175
168
179
191
184
175
178
181
183
184
184
183
185
193
193
192
193
190
178
172
183
198
200
192
185
179
165
166
184
194
188
187
182
169
162
170
182
184
178
179
190
197
184
170
176
193
196
191
193
192
183
173
181
191
186
178
178
179
179
179
179
177
182
188
196
193
189
188
185
182
190
203
204
196
175
183
176
168
168
177
183
188
183
170
166
175
182
182
178
175
182
195
190
176
175
187
189
186
189
194
186
176
178
185
184
180
182
182
178
174
174
174
180
188
195
190
183
186
190
196
199
201
195
190
165
182
183
169
158
164
180
188
180
168
169
177
178
173
169
169
174
188
193
186
186
191
185
178
180
189
188
177
174
179
181
182
190
191
182
173
175
181
184
187
191
184
177
182
196
204
205
197
187
180
167
179
183
172
160
164
178
181
172
166
176
185
176
162
162
169
174
183
189
193
198
197
186
174
174
186
191
181
174
173
176
183
191
195
188
178
180
190
191
190
189
180
172
181
195
202
201
195
185
179
177
179
178
174
169
169
173
174
167
166
179
188
177
161
164
174
178
180
185
194
198
197
188
177
176
189
194
186
175
171
174
179
185
193
191
184
184
190
195
193
189
177
173
183
193
192
192
194
193
184
188
182
174
174
176
175
171
171
173
174
176
183
178
173
174
178
181
183
184
183
184
184
185
184
187
192
194
187
177
174
174
174
177
186
192
189
182
182
190
198
192
178
175
183
186
183
185
195
200
189
190
183
172
171
179
179
173
174
180
178
173
175
179
184
182
178
179
185
183
172
168
173
180
187
189
188
186
184
182
181
178
175
172
181
191
191
180
175
187
199
195
182
179
181
182
179
182
193
200
191
185
182
171
170
178
179
174
175
182
182
172
168
179
188
183
172
176
185
182
166
161
171
184
188
185
177
175
180
186
187
186
181
178
183
192
192
183
179
188
197
195
188
185
183
181
179
181
186
191
191
171
158
159
168
168
168
173
174
174
177
183
178
168
164
174
175
166
163
167
173
177
174
170
169
175
182
181
173
166
170
180
186
185
175
162
159
165
174
171
161
161
168
173
175
171
174
184
186
177
169
172
153
154
166
169
172
174
175
173
184
191
183
168
163
169
168
165
164
167
173
183
185
173
164
168
181
184
177
170
166
164
167
172
170
165
163
164
166
168
170
172
171
169
172
175
182
188
188
176
164
173
151
148
165
176
177
171
167
168
180
184
181
173
171
169
164
166
174
176
175
184
190
179
166
171
181
181
178
173
168
159
160
172
176
173
168
165
164
169
179
185
176
166
168
181
186
188
186
178
171
166
154
153
168
181
177
167
167
169
170
168
172
177
178
170
166
175
184
182
177
182
189
186
180
181
182
180
177
177
176
170
172
181
187
180
171
167
167
171
183
193
183
167
165
179
186
182
176
178
184
156
159
161
172
182
175
165
170
175
165
159
165
175
174
171
177
188
188
180
178
179
182
186
188
188
186
181
175
177
182
185
188
190
185
175
168
169
170
174
184
196
191
175
168
175
181
177
169
172
185
157
166
167
169
174
171
165
171
177
168
163
168
170
166
169
185
197
187
175
173
172
173
179
184
185
186
185
180
178
183
189
191
184
174
168
167
170
172
175
182
192
193
181
171
172
179
177
169
168
178
164
170
171
169
170
168
166
168
172
173
176
176
168
159
165
184
192
182
172
170
168
167
172
176
175
182
188
184
179
179
181
179
170
166
167
168
170
173
176
177
180
182
179
174
175
181
183
176
171
175
171
177
176
173
170
168
166
166
166
172
180
179
170
161
167
178
180
176
174
175
171
168
169
171
172
178
184
184
182
178
170
164
163
166
169
169
172
177
172
167
166
172
176
178
180
182
183
177
175
177
172
182
187
181
171
169
170
169
166
166
173
178
174
171
173
173
171
172
177
184
182
176
174
175
177
179
180
181
187
183
167
160
169
177
174
167
174
183
173
159
162
172
177
180
182
183
178
171
174
183
170
185
192
185
173
171
175
175
168
160
167
178
180
182
181
174
164
167
178
189
190
182
182
184
185
183
178
179
192
191
171
162
178
189
177
165
175
189
180
166
170
182
183
181
180
179
171
166
172
183
170
184
188
180
173
176
182
181
169
162
168
181
185
186
186
177
165
167
176
182
183
183
183
185
187
186
180
180
194
196
177
168
184
196
182
165
172
189
189
180
182
187
187
182
179
177
174
172
174
181
175
178
176
174
178
182
184
177
171
171
179
183
185
186
185
178
170
171
173
170
173
175
176
178
180
183
181
182
194
197
180
170
183
196
187
167
165
178
190
190
185
184
183
182
180
180
187
188
180
176
181
173
166
172
182
186
178
169
175
185
187
184
180
179
178
176
176
177
172
164
166
172
168
163
171
181
183
182
190
195
186
177
180
185
180
169
162
167
182
188
180
175
179
186
185
187
200
203
189
175
180
171
167
177
186
182
171
165
174
187
183
174
174
174
172
172
179
182
172
166
174
177
164
152
162
179
184
180
183
194
194
186
180
172
171
170
166
164
173
181
177
174
177
185
188
191
203
201
184
176
171
173
175
184
183
173
164
165
175
178
171
166
171
172
169
169
177
183
172
171
186
192
171
150
158
177
185
179
178
188
194
192
181
168
164
173
175
170
172
180
180
177
175
180
188
194
198
190
176
176
167
173
185
185
174
162
162
172
175
170
162
164
171
171
168
169
176
178
171
173
193
202
183
160
160
176
184
177
173
178
187
190
185
175
171
178
181
180
179
184
187
181
176
178
188
193
189
180
172
178
165
173
183
182
166
157
164
176
177
167
162
165
169
168
164
168
175
177
169
171
187
198
191
173
170
176
177
175
173
173
176
180
186
186
181
182
184
185
187
189
190
182
174
179
189
189
183
178
179
187
163
170
179
176
164
160
168
175
173
168
165
169
169
164
163
167
172
172
169
168
173
182
186
184
181
173
171
173
175
174
172
173
183
189
188
180
181
184
189
191
189
181
178
183
190
188
180
178
186
194
164
166
172
171
167
169
170
169
166
166
168
168
167
166
167
168
168
168
169
170
166
166
177
191
188
172
164
173
182
179
173
172
178
183
182
179
177
177
181
188
190
184
179
183
190
190
183
181
188
198
165
165
167
168
172
176
174
164
157
162
169
169
168
170
173
173
166
165
173
179
169
162
174
195
192
169
162
177
186
180
178
177
174
172
177
183
178
169
169
180
189
183
174
177
188
197
191
183
184
195
170
168
169
170
176
181
178
166
155
160
171
174
174
173
175
177
172
169
178
184
176
168
179
195
188
166
165
182
188
178
177
178
175
173
180
188
182
167
162
171
179
176
168
168
184
198
196
185
183
190
172
171
174
179
181
182
182
174
160
160
170
181
178
172
174
182
182
177
177
184
184
180
184
190
183
168
170
186
189
178
176
179
177
179
186
190
186
173
166
163
167
168
168
170
180
194
194
185
183
188
171
165
175
185
181
180
183
180
166
160
171
183
181
169
169
182
188
183
175
178
184
183
180
180
180
175
174
186
188
181
179
179
180
183
185
185
182
179
173
164
161
170
177
179
181
186
187
180
182
190
168
162
173
182
177
173
181
180
168
162
168
175
178
174
172
177
181
180
177
177
186
181
170
172
183
183
182
183
185
184
184
184
181
178
177
176
177
178
176
171
169
178
191
187
183
183
179
176
178
187
169
167
170
174
168
168
175
177
169
165
162
159
167
177
182
174
170
175
184
187
188
177
165
172
188
191
186
183
180
179
188
192
179
165
165
173
173
173
174
178
180
188
196
192
188
182
177
173
178
185
172
171
168
165
164
166
169
169
168
167
159
150
160
181
189
174
161
170
190
199
191
179
172
180
192
191
188
185
173
170
185
196
180
159
161
178
179
169
170
181
188
188
191
193
193
189
183
180
183
185
175
176
168
162
166
172
170
166
166
166
163
156
164
180
185
174
163
169
189
200
193
183
183
191
193
183
180
179
171
163
178
191
180
162
167
186
187
172
170
183
187
182
182
192
199
198
194
190
189
188
175
176
169
168
176
182
172
166
171
172
170
169
176
182
180
175
168
167
176
189
193
189
191
197
192
176
169
175
173
165
170
182
181
174
176
187
187
177
175
180
181
178
178
190
202
205
200
196
192
189
174
174
171
175
187
186
172
169
177
179
171
172
185
187
181
178
175
164
164
181
193
192
191
196
193
174
164
173
176
171
171
178
181
181
183
184
183
178
178
179
177
175
178
186
194
198
198
194
190
188
174
172
171
179
188
182
170
172
184
183
167
163
183
196
189
182
177
160
157
179
196
192
184
188
190
177
170
177
179
176
175
178
180
182
182
181
180
179
181
179
175
178
183
181
178
180
188
191
188
187
174
167
168
179
184
175
167
171
181
180
164
159
180
198
193
182
174
161
164
185
197
190
179
177
181
179
177
178
176
176
180
179
175
173
176
178
179
179
178
177
176
184
191
182
163
160
178
192
192
188
174
163
164
174
175
172
170
170
174
174
168
168
180
192
186
175
167
163
170
188
195
185
173
168
173
176
176
170
169
174
180
178
166
160
168
180
182
178
178
178
180
187
195
189
165
154
172
194
195
189
177
167
166
173
174
175
175
173
171
174
178
181
184
182
173
167
164
164
172
187
190
180
171
165
166
170
170
164
164
173
180
176
161
153
162
179
187
182
181
182
183
186
192
197
181
164
170
188
192
190
179
175
175
176
176
177
180
180
175
177
183
187
184
173
165
164
166
167
171
177
177
173
171
171
170
169
167
165
165
174
179
175
162
154
162
177
189
190
189
187
185
181
186
199
197
178
171
178
183
184
178
181
183
183
180
179
181
184
183
180
180
180
179
171
166
168
171
171
170
168
165
166
176
182
178
174
174
174
173
173
178
178
168
161
163
175
191
199
195
187
182
178
182
194
196
183
175
176
178
181
173
179
186
186
181
179
181
184
182
179
176
176
173
170
170
173
177
177
171
161
155
164
183
192
184
178
182
186
181
176
178
183
178
172
169
177
194
203
194
180
179
182
186
187
186
180
179
183
187
184
167
173
180
183
177
176
177
179
179
178
178
176
173
172
174
176
177
178
176
166
158
168
187
193
181
175
182
191
187
178
179
185
185
179
173
181
193
197
183
175
180
191
192
183
176
176
186
194
199
191
169
174
180
180
171
167
170
173
175
177
181
180
178
177
176
170
168
178
185
178
171
176
187
188
179
172
178
187
188
181
178
186
191
186
179
182
191
187
176
173
185
196
195
184
178
179
189
199
201
195
175
180
184
178
166
160
163
170
175
175
178
181
184
184
176
162
159
174
189
189
182
182
183
182
176
173
176
180
182
181
180
186
194
193
184
184
184
182
177
179
188
193
190
187
183
181
186
195
198
193
178
181
183
180
171
163
164
171
172
170
170
178
188
186
172
160
160
173
185
188
187
184
181
179
181
183
180
172
173
180
182
186
196
197
193
186
181
182
183
185
185
183
187
192
188
178
180
191
196
193
179
176
176
179
180
176
171
172
172
168
169
181
188
181
168
167
174
177
175
177
183
184
183
182
188
194
185
170
167
177
185
187
191
198
198
191
182
182
188
188
180
178
188
199
188
172
174
190
199
196
182
171
164
172
188
189
177
174
178
178
180
185
185
176
172
182
191
185
171
169
177
181
185
189
198
200
187
173
169
179
184
184
187
196
199
192
182
182
186
186
179
180
194
205
193
173
175
193
203
197
184
173
161
165
183
187
177
175
185
190
190
188
181
175
176
191
200
190
176
171
173
176
180
191
199
197
184
175
178
182
182
179
185
195
196
186
179
180
185
185
185
187
196
202
197
186
187
195
197
196
179
178
170
165
171
174
173
177
188
192
191
185
180
176
178
187
193
191
186
181
175
172
174
186
190
186
178
177
184
185
178
175
185
194
189
178
175
181
184
184
189
192
193
195
199
202
201
193
190
190
171
182
180
170
160
160
166
177
182
181
183
185
182
178
175
177
181
185
189
188
182
177
175
175
176
176
176
180
184
182
176
175
184
191
187
177
180
186
183
178
187
194
191
188
198
210
206
190
185
188
172
179
184
177
160
153
161
171
172
171
179
190
187
176
172
173
177
181
183
186
186
185
179
169
166
173
180
180
177
177
177
177
180
189
191
187
189
191
183
175
183
194
193
188
194
203
201
188
186
188
182
179
184
182
169
158
159
167
166
168
180
193
188
174
168
175
180
181
177
179
187
188
183
171
170
181
185
178
170
172
180
177
176
187
197
198
194
191
187
180
185
195
197
191
190
193
193
188
189
187
193
182
180
185
183
174
169
170
172
173
183
193
187
172
168
178
187
185
177
176
183
186
182
176
178
186
185
176
168
173
180
179
178
188
201
198
185
182
190
193
191
192
194
190
190
192
193
188
188
185
196
184
180
186
191
189
180
177
176
175
181
189
185
172
167
175
184
186
178
176
178
181
181
179
179
180
179
177
176
176
181
180
180
189
198
191
171
168
189
202
194
187
186
186
189
197
198
188
183
183
186
184
182
187
192
190
181
176
176
173
175
181
182
176
172
177
186
186
179
174
175
182
183
181
174
169
176
185
185
179
181
182
181
184
193
187
169
164
186
200
192
182
183
183
189
199
199
185
179
185
179
175
173
170
162
166
176
180
172
170
172
173
168
170
176
171
162
165
173
171
164
163
172
183
187
185
173
164
166
168
169
173
181
180
178
181
181
170
164
174
185
178
167
168
171
172
178
184
184
180
181
172
169
166
158
161
171
171
164
169
182
186
178
174
173
167
160
167
173
170
169
169
169
171
173
173
171
170
172
169
166
167
173
171
168
172
172
166
169
184
191
179
165
169
179
182
187
188
180
170
181
168
164
165
162
162
163
162
162
170
182
184
181
177
170
161
158
171
177
173
176
178
176
171
171
171
170
171
174
171
163
165
172
172
169
168
167
166
175
191
190
176
165
172
183
188
190
188
175
169
179
170
166
167
169
164
162
163
171
172
171
173
176
176
169
161
163
175
181
176
178
185
186
185
182
180
177
173
174
172
168
172
178
178
170
167
167
169
175
184
183
175
169
172
181
184
187
182
176
176
175
176
175
174
172
166
163
174
183
173
160
161
169
170
168
168
173
177
178
177
177
184
193
193
192
191
188
181
174
170
173
178
180
173
163
162
169
173
174
175
179
181
176
176
177
179
182
180
178
184
172
182
180
174
171
169
170
180
185
174
163
162
163
163
164
176
183
178
175
173
172
176
187
188
184
190
197
189
176
169
172
179
177
165
155
160
171
175
171
171
179
185
181
176
174
175
182
183
182
185
173
181
180
171
171
173
174
175
174
172
172
172
167
159
162
177
186
181
175
171
166
168
178
176
170
180
198
195
178
167
167
175
173
161
153
157
170
177
172
171
173
175
176
174
174
177
185
186
183
181
170
177
176
175
176
180
176
167
165
172
180
179
169
160
161
170
178
180
178
173
164
163
171
170
164
173
189
190
177
166
163
169
171
165
158
158
169
178
178
171
168
167
169
173
176
180
184
185
180
177
171
172
175
178
182
184
176
167
164
171
178
178
172
166
165
164
165
172
178
176
167
165
170
173
173
175
178
180
179
173
169
170
176
177
170
163
170
183
184
173
168
168
171
174
177
180
179
178
174
175
167
170
174
177
178
177
174
172
169
169
170
177
179
178
172
163
159
165
175
176
172
167
169
178
184
181
175
176
182
183
175
172
180
188
178
165
168
184
192
183
179
180
179
175
174
175
175
170
168
173
167
169
168
167
167
168
170
172
170
164
167
178
186
185
177
168
163
166
169
172
173
171
170
177
185
185
178
179
191
191
177
169
181
192
182
164
167
182
193
192
189
186
182
173
168
171
174
173
172
175
172
171
163
160
163
167
169
169
169
167
168
177
184
184
175
172
173
171
166
166
174
175
167
168
180
184
185
188
198
194
177
167
178
185
177
164
164
179
192
192
184
178
175
169
164
166
177
181
180
179
179
179
168
162
170
177
170
163
165
172
171
170
175
177
173
172
175
174
165
165
175
176
160
155
171
185
189
192
194
188
176
169
171
171
166
165
169
177
185
180
167
165
171
172
165
166
179
188
186
182
185
189
183
177
183
184
173
165
168
176
173
163
167
172
170
170
172
172
162
163
175
176
155
147
166
187
194
188
185
182
178
174
170
161
160
172
181
182
180
173
164
166
175
175
169
170
179
182
177
177
182
196
197
190
187
184
177
171
174
179
170
158
162
171
170
169
170
167
160
165
182
182
157
145
166
189
192
180
174
176
178
178
175
166
167
181
195
191
181
175
177
182
182
177
175
179
181
174
166
171
175
195
202
189
175
175
181
183
182
179
167
160
162
169
169
171
175
169
163
171
190
191
169
155
167
186
186
173
168
171
175
176
178
177
178
186
195
193
181
180
190
195
188
177
177
184
183
172
165
173
164
187
196
179
163
166
181
189
183
172
164
159
161
162
164
173
181
178
169
177
197
202
185
169
171
177
174
168
170
173
168
165
174
184
185
184
185
186
182
183
193
195
187
182
180
181
180
175
176
181
160
177
183
168
161
169
180
180
173
165
161
158
157
157
161
172
183
184
177
180
194
200
190
179
175
169
162
164
174
175
163
155
162
177
182
177
176
177
179
183
187
189
188
187
184
176
174
179
186
188
161
170
171
164
169
178
176
165
160
162
161
158
159
163
165
170
176
180
181
183
186
188
188
187
180
167
157
163
177
179
168
154
153
166
176
176
170
170
173
182
187
186
186
187
183
172
170
179
189
188
165
165
161
162
177
189
175
158
158
166
166
161
165
176
176
171
166
172
180
180
173
172
183
193
187
169
160
167
177
180
174
163
158
164
177
183
176
165
164
179
189
186
178
175
179
178
179
182
184
184
169
167
161
162
180
191
180
167
165
171
169
166
171
182
182
170
161
167
177
176
167
167
180
192
188
173
168
173
179
180
177
172
166
170
183
190
181
166
158
171
186
182
168
164
175
187
189
184
183
183
170
172
168
169
175
187
190
186
177
170
167
169
175
179
177
167
161
166
172
172
165
167
178
184
181
174
174
179
182
183
182
177
170
176
184
185
178
170
161
164
176
177
167
163
177
194
194
184
181
184
173
176
179
175
169
177
193
196
179
162
162
171
175
173
167
164
164
165
165
166
168
171
173
175
176
177
178
180
187
191
190
179
169
173
175
168
165
168
167
164
168
173
174
175
185
193
187
177
178
185
178
178
182
177
164
166
184
192
174
155
156
171
177
173
165
163
165
166
165
166
173
174
169
170
180
181
179
180
188
196
196
182
168
167
165
154
152
164
175
174
172
177
183
186
188
187
176
166
169
179
187
179
177
175
165
159
171
178
168
155
154
163
175
175
171
170
169
168
168
171
175
171
167
177
191
191
181
180
184
191
194
184
168
161
161
155
154
163
178
183
178
179
183
189
187
184
173
164
166
176
190
176
172
170
168
161
163
168
167
160
157
159
166
170
174
180
179
173
172
178
177
170
170
185
198
195
184
181
179
181
183
181
169
161
166
173
173
169
178
187
184
180
182
185
186
186
182
173
172
178
182
175
168
170
174
172
166
167
167
166
164
165
163
161
167
185
191
180
172
178
177
168
169
184
193
189
181
180
176
169
173
175
169
163
175
192
190
177
176
184
186
180
178
180
189
196
193
185
183
183
172
174
170
173
184
184
173
171
171
169
167
173
171
159
161
183
197
183
170
174
177
170
169
177
184
179
172
175
173
169
171
175
172
169
179
196
195
180
177
187
187
179
174
179
193
202
199
191
188
188
166
169
172
178
187
184
173
171
174
169
169
177
179
168
161
179
194
184
169
173
180
175
171
175
177
173
170
172
173
170
176
180
178
175
181
189
184
176
180
191
189
179
172
177
189
195
194
189
189
189
164
163
168
177
182
175
168
169
172
169
166
172
183
180
172
179
187
180
173
180
184
179
177
177
177
174
173
175
176
174
180
185
181
176
177
177
175
174
182
189
183
175
176
179
179
180
181
186
187
189
166
155
159
170
171
164
163
168
168
167
165
169
180
182
177
176
177
176
179
185
182
178
176
177
177
176
179
179
174
174
181
187
180
169
170
175
174
174
180
180
170
171
182
186
174
165
174
187
189
189
174
155
154
164
164
164
168
172
167
167
170
174
174
175
174
171
169
168
180
185
180
172
171
175
173
176
177
175
169
171
180
185
177
166
168
177
179
176
173
169
161
168
188
197
178
161
171
189
190
187
180
162
158
166
170
174
178
175
170
172
177
178
173
169
166
165
164
166
179
183
178
171
169
172
171
171
170
167
164
170
179
182
176
168
170
180
183
177
173
170
162
167
186
199
188
168
173
188
187
185
183
173
170
178
180
180
180
176
174
176
179
178
173
165
161
162
165
173
181
183
175
170
173
178
176
170
166
164
165
172
179
182
178
176
178
181
181
179
179
178
168
167
180
198
193
175
176
184
184
181
178
177
179
186
185
182
175
174
176
177
177
174
170
164
163
166
176
185
186
180
172
171
180
187
183
175
171
170
172
174
177
178
177
178
180
180
181
184
186
182
171
167
179
193
192
180
181
184
183
182
167
173
179
184
182
176
170
172
176
177
177
175
165
164
166
176
185
188
187
178
170
174
189
194
185
177
178
181
180
175
174
176
176
175
178
180
184
186
184
174
168
174
186
189
186
184
187
188
186
185
162
167
172
176
174
172
171
175
179
180
180
177
166
165
174
185
187
186
181
174
172
178
188
190
180
174
182
191
186
176
174
178
177
171
172
180
187
185
173
164
171
188
195
186
182
187
193
192
188
186
169
171
170
169
167
168
173
182
184
181
179
177
173
173
180
184
184
182
178
176
176
181
185
179
170
172
184
193
188
179
178
187
186
174
167
177
188
183
166
163
181
200
197
183
180
193
198
190
185
187
178
177
174
169
165
165
176
188
186
175
170
174
180
181
181
179
178
180
181
179
180
182
180
172
166
173
184
189
184
179
186
196
198
183
170
173
185
182
170
170
188
199
190
178
181
193
195
188
187
189
176
178
178
173
166
168
179
189
183
168
162
173
185
187
178
171
174
178
179
179
180
180
177
171
170
179
185
184
179
176
184
195
198
191
177
175
182
188
182
177
183
188
184
181
183
189
190
189
191
192
171
174
177
176
171
171
179
185
180
171
169
179
188
184
172
171
176
176
174
176
178
177
175
175
177
185
187
182
173
171
178
187
191
193
188
180
183
192
189
177
171
175
184
188
188
184
183
189
192
190
170
169
173
174
176
176
174
174
177
185
190
189
183
175
172
180
182
172
169
178
180
176
176
178
182
187
188
183
172
169
175
179
184
193
194
183
182
191
191
176
167
174
190
200
193
180
177
184
185
183
174
172
173
177
182
182
170
163
174
196
207
197
179
168
175
189
188
175
174
188
186
172
169
173
177
180
184
184
177
170
172
177
184
194
192
179
178
187
188
178
174
180
194
202
195
182
178
179
178
177
175
177
179
181
186
184
169
157
167
190
205
194
178
171
178
190
188
179
185
196
186
167
161
165
165
169
181
188
184
174
173
177
186
191
184
173
174
182
185
181
181
187
195
197
192
185
182
181
181
181
173
179
182
184
184
181
169
159
162
178
186
183
179
177
178
182
182
183
190
193
181
164
160
158
157
164
179
186
185
178
175
177
180
185
180
174
177
182
182
178
183
192
194
193
190
188
186
185
190
192
172
175
179
183
180
173
170
167
166
169
172
175
179
181
179
178
179
182
183
180
172
167
164
160
159
169
178
178
177
180
181
174
173
180
186
184
186
188
182
174
182
196
199
193
189
188
187
189
196
196
178
173
177
183
180
170
169
174
174
171
170
174
178
178
176
176
179
182
178
173
172
173
172
168
171
181
182
171
170
180
185
176
172
186
197
194
192
192
188
179
184
199
206
197
190
190
191
191
192
192
189
177
178
188
185
175
174
181
183
177
176
182
182
174
170
176
182
182
178
176
180
181
178
177
182
188
182
170
169
180
185
180
182
196
203
193
183
188
195
192
188
199
207
199
191
196
197
191
186
182
196
187
188
193
190
183
182
185
184
178
181
190
186
171
166
175
184
183
182
188
192
188
179
176
179
181
180
177
176
177
180
184
192
201
197
180
164
172
192
197
189
192
200
194
192
199
201
191
183
180
194
194
195
194
190
185
183
181
175
172
178
189
185
173
172
182
188
184
185
194
198
191
181
175
172
173
181
185
182
172
173
185
196
198
189
173
156
157
178
191
186
185
191
188
187
194
199
191
184
184
173
185
183
170
163
173
187
185
171
165
170
178
179
176
170
163
163
174
176
168
162
171
183
187
180
173
174
176
176
171
168
170
173
169
172
189
191
169
150
160
181
181
166
167
175
178
178
178
182
186
174
185
182
166
158
170
187
184
167
160
170
180
183
181
176
167
168
180
180
167
160
167
170
171
171
171
173
174
174
172
172
175
176
169
168
179
180
168
161
173
182
178
169
176
185
186
186
187
186
186
175
179
176
164
159
171
182
181
169
166
169
174
178
182
178
167
166
180
182
169
163
166
168
169
171
171
172
173
174
174
176
178
178
171
170
174
171
168
174
182
177
172
174
184
187
188
190
189
183
179
181
178
173
166
165
169
180
182
181
174
167
164
169
176
175
163
161
174
179
173
168
169
171
178
178
176
173
174
175
174
174
174
176
173
170
170
169
168
175
175
167
168
180
191
184
178
186
191
182
177
186
182
174
170
168
170
176
185
190
180
164
158
163
170
169
161
158
166
176
177
172
170
173
183
185
183
178
174
175
172
166
166
170
169
166
167
168
169
169
163
162
170
188
196
183
171
182
192
184
180
190
186
174
168
166
168
172
181
186
178
164
159
163
166
166
164
163
167
175
176
173
167
170
176
181
184
182
177
171
165
159
162
171
170
162
162
170
172
166
158
163
176
188
197
187
173
180
192
190
184
188
183
171
165
165
166
167
167
169
170
169
166
167
170
169
168
171
176
181
177
172
166
169
171
173
180
184
179
169
160
161
172
181
175
163
162
172
175
169
164
169
171
178
190
191
179
179
192
192
185
181
175
165
165
169
170
166
157
157
166
171
169
170
173
172
171
172
180
186
178
166
165
172
175
172
174
177
175
164
161
170
187
190
179
167
168
174
178
176
173
172
165
168
186
190
180
179
188
190
183
171
164
161
168
176
180
173
159
157
166
172
168
170
178
177
169
168
179
184
176
162
162
174
181
179
172
172
171
166
167
184
195
189
179
177
179
178
179
183
187
180
168
168
183
187
180
177
182
185
177
164
156
156
164
173
179
180
171
166
168
169
169
174
181
178
167
162
172
180
174
165
164
173
182
183
176
172
173
172
177
190
192
181
175
183
186
180
180
190
199
192
178
175
180
179
175
174
178
181
176
159
156
154
153
158
171
182
179
171
165
162
166
176
180
172
164
164
169
174
174
172
171
172
176
181
181
179
179
182
185
188
184
175
173
181
186
181
177
191
202
198
185
176
175
174
173
174
177
183
183
164
164
157
145
146
164
179
180
170
159
157
163
170
169
165
166
169
173
172
173
180
179
174
169
177
182
186
187
188
184
179
174
171
170
173
178
177
175
183
193
188
179
173
170
168
168
171
179
190
192
173
178
167
151
152
167
176
174
166
157
157
160
163
163
160
166
173
173
167
172
182
183
171
165
173
183
187
186
184
178
170
167
167
166
166
174
175
175
176
175
170
168
169
170
167
165
168
179
196
201
182
190
182
167
169
178
179
171
164
163
164
165
164
162
162
167
172
167
160
163
174
175
165
163
175
184
183
176
174
171
167
165
165
164
165
174
178
177
174
169
167
168
171
171
169
163
165
173
188
196
181
190
188
180
182
188
182
173
169
172
174
174
171
168
167
169
170
162
156
158
162
162
158
162
178
186
179
169
167
170
169
168
168
168
170
179
187
186
178
177
180
182
180
174
171
168
168
172
181
189
172
184
182
176
181
189
188
184
180
178
176
174
174
173
172
174
172
165
158
160
163
161
158
165
179
185
177
168
167
174
174
173
173
175
176
184
189
188
180
182
194
195
184
174
173
174
177
179
182
188
162
177
175
165
171
184
192
190
181
172
164
164
166
169
171
176
178
170
166
170
176
173
167
166
175
182
177
169
171
179
179
176
174
174
176
181
186
184
178
181
194
194
184
176
177
178
183
187
191
191
160
177
173
161
167
185
191
186
174
163
154
151
154
158
167
177
180
175
171
178
188
185
171
162
169
177
175
169
171
183
183
175
167
166
168
176
178
177
173
176
184
184
182
180
179
178
181
190
194
189
163
175
172
165
176
186
181
171
167
162
156
149
150
157
166
173
177
177
174
178
188
187
171
162
170
176
173
166
172
183
187
176
163
161
163
170
171
171
172
180
183
177
175
181
182
176
177
186
189
183
165
167
167
171
186
187
170
160
168
173
165
157
156
162
168
172
174
173
171
171
176
179
171
169
178
182
174
163
170
183
187
178
169
166
166
169
170
169
174
184
189
176
167
173
181
178
177
182
184
177
161
158
158
169
185
185
168
165
178
183
173
166
163
165
168
168
171
175
172
165
166
172
172
176
184
187
179
167
172
180
180
177
176
175
173
171
171
170
172
183
194
182
163
167
180
182
180
183
186
180
158
156
155
163
176
180
177
178
183
179
171
167
167
167
165
165
167
173
171
161
162
169
173
176
182
185
179
173
174
179
175
170
176
182
177
171
171
173
170
177
189
184
170
173
185
184
180
184
190
187
166
164
161
162
166
175
185
190
180
163
160
168
171
165
162
163
167
168
165
159
162
166
170
172
175
177
176
174
177
178
172
165
169
177
176
166
166
173
173
173
180
181
178
186
191
184
175
180
188
186
180
172
168
166
164
171
185
190
171
151
154
171
177
166
160
165
171
166
157
156
163
166
167
168
171
173
171
172
180
182
172
160
161
172
171
160
160
173
180
176
173
176
183
193
189
178
170
172
176
175
189
175
171
173
170
168
177
183
169
153
156
174
176
163
161
173
178
166
152
152
161
163
165
170
174
174
170
172
182
183
170
155
159
171
172
162
161
175
189
182
173
170
180
187
184
176
171
171
169
169
185
173
169
174
173
168
170
179
177
164
168
178
171
155
158
179
186
171
154
155
158
159
165
174
178
177
174
175
183
182
167
155
162
174
175
170
172
183
189
183
172
168
175
180
180
181
183
177
170
169
174
174
173
173
173
171
172
181
182
174
174
178
165
148
154
177
188
177
163
162
160
160
162
169
174
178
179
179
180
176
164
161
169
176
176
177
183
187
184
178
176
176
175
172
177
187
191
184
175
175
170
179
178
172
173
174
175
181
181
173
173
175
169
154
153
168
182
181
174
171
167
164
164
164
165
176
182
177
171
170
167
171
177
177
174
179
186
184
176
174
184
185
176
168
176
190
193
186
180
179
169
181
180
171
170
171
175
177
173
166
166
172
176
166
157
160
173
184
184
180
173
171
169
163
159
171
181
175
165
166
175
183
184
177
171
177
182
181
172
174
186
188
178
170
176
189
191
183
180
179
172
179
177
168
163
165
171
173
168
158
159
169
178
176
164
160
170
184
189
183
175
174
177
170
162
171
182
176
165
165
179
190
188
178
172
174
180
181
175
174
177
183
182
178
179
186
186
182
178
178
172
174
172
164
158
160
169
173
167
160
160
167
171
172
168
165
171
180
187
180
170
171
179
176
168
173
184
180
171
168
180
189
187
178
176
178
181
182
178
169
165
175
188
191
188
187
187
181
178
181
176
174
170
164
160
165
175
181
173
166
168
171
165
162
165
169
174
178
182
176
168
169
175
175
171
177
185
182
171
169
176
185
184
181
181
182
184
182
176
164
161
176
195
199
192
188
187
182
179
185
183
178
172
168
169
173
179
183
179
174
174
172
167
162
165
172
175
178
180
178
172
171
172
171
171
177
181
178
171
170
178
182
185
185
186
185
183
176
171
168
170
184
196
196
189
187
187
185
183
184
186
180
174
173
175
175
174
175
177
177
174
171
170
170
171
174
179
184
186
186
183
179
174
171
172
177
177
172
169
173
179
183
187
190
191
186
177
171
172
175
179
188
191
186
180
182
189
189
188
187
178
176
175
173
173
169
162
163
171
173
172
170
171
178
178
180
183
190
193
193
190
186
180
177
175
176
176
172
172
175
178
179
181
189
191
184
173
168
176
178
179
183
187
183
177
181
192
194
193
190
163
169
171
169
166
162
158
161
171
172
173
171
172
178
181
184
187
190
192
191
188
186
185
182
177
177
176
175
176
178
179
174
173
178
187
183
171
168
174
174
170
176
188
189
183
187
194
193
188
188
157
165
169
166
165
166
167
173
175
176
176
174
171
170
179
190
189
185
181
180
180
183
183
180
179
180
180
179
178
179
180
173
165
168
180
185
175
169
169
172
171
180
190
191
191
195
193
181
175
181
170
170
169
168
173
179
183
187
183
177
177
178
171
166
175
190
193
184
172
169
175
181
180
176
176
179
184
183
181
183
185
180
166
163
174
184
182
173
168
175
183
189
188
186
193
198
189
171
165
180
181
178
174
174
181
191
196
196
184
172
169
174
173
167
171
185
194
188
174
168
175
182
180
173
172
178
186
188
185
185
189
187
175
166
169
181
187
183
175
179
189
192
183
177
186
195
187
170
171
188
181
179
176
177
183
193
200
196
182
168
166
173
177
173
171
178
188
188
179
174
177
181
179
173
170
174
184
191
188
183
182
185
179
171
167
175
188
195
185
178
183
187
180
174
181
189
188
180
184
194
174
176
176
175
177
187
196
192
179
172
172
177
180
179
175
176
178
177
179
182
182
180
177
174
169
172
180
190
186
177
175
176
178
178
172
173
187
200
190
175
172
179
181
180
181
186
189
189
190
191
170
173
176
175
172
178
184
183
179
181
187
185
182
180
180
180
172
166
174
192
189
177
175
175
170
171
180
187
184
173
172
175
179
182
177
171
181
195
190
175
171
177
184
186
182
182
188
190
184
178
173
175
181
181
177
178
178
170
167
182
197
193
181
176
180
185
173
163
177
201
197
176
169
168
166
169
180
187
185
175
175
181
187
185
178
170
175
187
189
181
179
180
185
187
183
179
184
185
177
170
178
179
185
185
185
186
179
159
152
170
192
190
178
173
180
187
179
171
185
206
198
175
164
161
159
168
182
189
187
182
184
190
192
185
174
168
173
182
187
188
188
184
184
185
183
176
178
184
181
177
180
180
182
182
184
190
184
161
148
159
175
177
174
175
181
184
181
181
189
200
191
172
160
157
158
169
180
186
187
189
190
191
190
183
173
170
176
183
185
188
190
185
183
184
183
174
174
186
189
189
180
177
174
172
179
189
188
172
158
160
163
163
166
176
179
180
181
183
189
188
180
169
164
162
168
178
180
176
181
193
194
186
184
183
182
180
182
185
186
186
189
185
181
184
185
177
176
186
194
195
179
176
170
170
176
182
183
181
176
171
163
161
165
175
177
178
180
182
183
178
175
172
170
173
184
193
185
171
177
192
194
182
181
191
194
188
187
191
191
186
186
185
185
186
187
181
180
184
190
190
179
177
175
178
178
175
180
187
188
182
173
171
176
177
175
175
178
182
182
181
181
179
177
180
195
201
187
172
178
192
192
182
183
198
200
191
188
196
197
189
185
187
188
188
187
185
183
183
187
185
182
183
184
184
181
176
180
188
189
183
181
187
189
183
173
173
178
181
185
193
196
191
181
180
187
193
186
179
180
187
187
185
191
199
195
183
183
192
195
188
184
187
190
190
186
184
184
186
187
186
187
187
185
182
178
177
183
185
181
178
181
191
197
190
179
176
178
182
187
199
204
199
185
176
177
180
181
179
182
181
179
185
196
197
186
177
178
182
184
182
182
186
191
190
183
181
184
191
192
191
166
175
171
165
169
178
179
171
164
165
170
173
173
168
164
163
172
178
175
170
175
190
193
182
172
178
188
190
188
181
173
168
167
169
173
181
183
168
151
152
169
179
173
169
176
183
181
176
180
182
170
179
173
163
168
179
186
181
171
167
168
169
170
169
170
175
183
188
181
171
174
184
182
170
169
180
191
191
183
178
177
178
179
178
178
180
179
170
162
164
173
178
176
179
185
186
179
179
185
187
170
178
176
167
166
178
187
187
178
174
171
167
166
168
175
181
184
186
179
172
173
176
172
166
166
174
187
190
188
181
181
184
184
182
180
180
177
172
173
176
176
174
179
181
183
182
181
181
181
181
174
174
174
171
168
178
188
188
180
177
174
166
163
168
176
177
176
176
175
175
172
170
168
169
170
170
176
193
194
184
177
175
176
177
178
179
173
171
174
177
172
170
178
184
180
177
181
187
180
173
179
172
171
169
168
176
186
184
175
173
172
168
166
168
170
170
167
166
174
179
177
168
166
173
177
173
172
187
195
184
167
160
165
175
177
176
172
169
169
168
166
169
180
190
183
176
184
190
180
168
186
173
164
163
165
169
178
174
167
164
167
169
170
170
169
167
163
164
176
184
183
171
163
173
182
180
172
176
182
176
161
157
169
179
176
172
172
171
166
163
166
169
179
194
194
184
186
190
181
174
189
174
160
158
162
166
167
165
161
160
163
166
173
177
172
167
167
172
180
188
188
177
166
172
184
186
175
170
171
171
168
172
186
188
176
167
173
176
169
163
167
169
175
195
201
191
184
185
184
184
187
174
161
159
161
164
165
160
159
160
161
163
172
180
180
176
171
176
182
187
187
179
173
175
183
184
175
167
164
168
177
190
196
191
176
168
173
178
175
170
167
165
169
190
202
191
180
182
187
189
180
172
165
165
165
170
171
165
162
165
168
165
172
185
189
183
177
179
183
184
180
176
174
178
179
173
171
170
168
169
181
189
185
177
174
174
176
180
182
180
172
163
168
187
196
185
174
178
188
188
169
167
168
169
166
171
180
175
167
170
172
173
175
187
191
182
173
175
182
182
175
171
173
176
175
170
173
178
176
174
180
179
166
163
172
179
180
181
187
188
178
169
173
187
191
182
173
177
186
183
160
161
173
172
161
164
180
182
172
169
172
176
180
184
182
175
171
175
183
181
174
170
173
174
174
176
181
186
181
174
173
171
162
161
172
183
185
184
188
191
185
176
176
185
189
187
177
176
184
186
160
166
177
169
151
155
176
184
172
160
163
173
175
173
169
166
167
174
180
180
176
175
177
177
179
183
186
185
178
172
170
170
171
171
176
182
184
180
179
181
180
177
177
179
190
192
182
177
185
191
168
175
180
167
152
154
172
181
169
154
156
170
171
163
159
161
165
173
176
176
177
180
181
180
181
183
180
172
170
169
166
169
178
182
181
179
179
173
167
169
173
174
174
176
187
192
184
179
187
194
174
178
176
168
166
168
174
174
164
153
160
177
174
162
156
162
167
170
171
171
173
176
178
180
182
176
164
156
163
171
169
168
177
181
178
174
173
169
166
167
171
170
169
175
186
185
175
175
187
194
173
169
164
167
179
184
177
171
165
158
170
186
181
165
162
165
169
169
169
168
166
165
172
178
181
172
159
157
168
178
175
169
172
173
170
170
172
173
174
177
180
172
167
176
186
179
170
172
186
193
171
162
152
160
180
190
182
174
169
166
172
181
181
172
169
168
168
169
170
171
163
161
171
180
180
175
169
170
179
184
180
177
177
171
162
165
175
180
180
184
186
176
168
175
185
179
174
181
191
197
170
165
152
153
172
187
185
179
173
166
162
165
168
170
171
169
164
165
172
174
168
164
172
177
176
178
184
187
186
183
181
188
188
174
161
166
180
184
180
182
184
177
170
174
182
184
186
190
198
202
175
180
166
154
163
178
183
179
172
162
157
154
155
163
170
170
163
161
168
175
175
171
170
169
169
180
189
188
179
175
182
194
196
180
165
168
181
184
178
179
181
175
167
170
178
186
189
194
197
200
178
189
180
165
166
174
175
171
169
165
160
155
149
154
166
171
166
160
162
171
177
175
165
159
165
178
183
174
167
171
181
191
194
182
167
167
175
179
181
185
182
171
162
167
178
183
186
189
192
193
172
181
180
179
177
172
162
162
169
173
173
163
153
152
164
173
172
167
162
164
175
178
167
158
166
178
175
161
161
171
181
185
188
181
168
165
168
176
186
194
190
170
157
167
181
180
178
183
189
188
159
159
167
179
184
170
154
157
171
179
177
170
159
155
163
172
179
176
166
163
171
179
173
168
172
179
172
162
164
174
177
178
183
181
170
163
168
176
185
196
196
176
164
176
187
178
172
183
195
189
156
146
152
171
179
170
156
158
171
173
173
171
164
162
164
173
183
183
174
167
171
178
178
178
180
179
172
170
173
173
168
168
179
182
171
169
174
179
180
184
190
184
177
186
189
176
172
184
199
195
163
146
146
162
170
170
165
165
164
162
164
168
171
166
166
174
182
182
176
172
172
174
176
178
179
175
173
174
177
168
158
159
173
180
177
175
179
180
175
174
179
185
189
193
187
174
171
183
195
193
175
156
153
162
171
173
173
171
163
157
162
173
176
169
166
174
180
178
172
174
174
167
166
171
173
173
172
177
177
166
152
154
171
181
180
179
181
184
183
174
171
179
193
197
185
171
172
180
183
182
176
162
162
171
174
174
173
175
170
166
169
176
175
164
161
172
177
169
164
170
171
163
162
166
170
170
171
179
181
169
152
152
171
185
182
174
177
188
192
178
165
170
187
193
181
169
174
180
174
171
171
167
170
177
177
173
174
181
182
181
179
178
170
161
159
169
171
165
163
165
167
165
165
166
168
171
175
181
184
173
155
156
178
190
177
166
173
190
194
177
163
168
182
188
179
173
180
184
175
169
166
173
178
178
173
172
174
183
188
187
182
176
168
165
164
162
163
164
166
168
168
169
172
167
165
174
183
183
178
170
161
167
187
192
173
158
170
188
185
172
168
175
181
183
178
177
184
187
180
172
172
183
182
171
165
168
177
181
182
180
177
172
175
180
172
156
152
165
176
175
172
175
179
169
163
177
190
181
170
163
164
177
194
189
167
157
173
185
174
162
173
184
183
175
172
175
184
185
183
174
184
189
180
165
160
168
177
176
173
171
167
168
180
192
182
157
150
169
185
181
175
179
181
170
163
179
191
178
162
158
168
184
193
183
166
162
179
182
163
155
173
188
183
171
167
173
179
186
185
176
187
185
173
161
160
170
175
173
167
163
159
163
178
189
183
164
157
173
185
181
173
176
180
173
166
175
183
176
164
162
171
183
188
180
170
172
181
183
167
155
166
183
184
174
170
174
182
186
186
180
182
179
168
161
166
176
179
178
169
161
160
164
168
171
175
171
169
175
179
175
171
171
176
175
173
173
177
177
171
168
173
180
181
180
180
181
186
187
178
164
166
179
187
181
178
183
185
185
186
186
178
178
172
168
172
179
185
186
177
166
166
170
164
159
165
177
177
174
170
170
170
170
173
177
176
176
177
178
174
171
173
176
179
182
185
186
188
191
186
180
178
187
191
183
181
188
189
182
183
189
180
179
177
176
176
179
183
186
180
168
172
178
173
164
166
178
178
170
166
169
175
175
174
175
177
183
182
179
172
170
172
177
181
183
185
187
189
189
189
190
197
202
193
176
175
187
188
180
182
191
178
179
180
178
174
172
174
177
174
169
172
183
185
179
177
178
178
172
170
176
183
183
176
170
173
186
189
180
170
165
173
179
183
182
181
186
189
188
188
192
204
210
195
172
165
176
181
180
186
192
168
173
179
174
167
162
165
168
167
168
172
185
190
189
185
178
177
178
180
182
185
185
177
167
169
182
188
178
168
165
172
180
183
180
179
184
185
184
184
188
193
200
194
177
167
173
179
183
193
196
152
167
178
169
159
160
166
169
165
167
175
185
188
187
184
177
176
184
187
185
180
177
176
171
171
178
180
173
169
170
173
176
177
179
183
182
177
176
183
183
178
181
189
188
183
179
179
181
189
196
150
167
178
169
161
166
176
178
169
168
177
183
181
175
176
179
180
186
187
182
175
171
174
178
179
180
176
168
169
177
177
168
164
175
187
185
170
169
181
186
176
172
185
196
195
187
177
173
178
191
164
176
181
175
172
178
186
182
169
167
178
181
175
165
168
178
184
185
183
179
173
169
175
181
185
183
178
173
177
184
181
165
154
168
187
187
171
167
183
194
184
174
179
193
197
187
171
164
170
188
180
180
185
183
183
185
187
177
165
165
174
178
169
162
167
180
187
184
182
180
179
176
178
181
181
182
181
183
187
190
185
168
154
162
181
189
181
178
186
195
190
178
177
186
190
181
168
166
176
191
185
182
185
184
183
183
184
175
165
165
173
175
170
167
171
181
183
182
182
183
183
179
176
175
174
176
183
191
195
193
185
174
162
162
174
187
191
188
187
186
184
179
177
184
185
175
170
177
188
194
181
179
179
178
173
176
183
182
173
173
177
178
178
177
178
180
178
176
180
186
183
177
173
173
171
170
179
191
193
189
182
178
170
168
172
183
191
193
185
179
178
177
179
185
183
176
178
188
194
191
178
176
175
173
168
172
185
190
186
182
182
184
184
181
179
178
175
171
176
186
180
168
170
177
177
173
174
181
187
185
182
181
181
178
178
182
187
187
182
179
181
178
180
183
183
180
186
195
192
183
179
176
176
176
170
172
185
192
185
179
181
187
189
182
178
178
177
174
177
184
176
166
170
181
182
175
174
178
184
186
186
187
186
183
182
183
184
180
180
185
189
183
178
180
182
184
191
195
188
180
181
179
178
177
173
175
185
182
172
167
174
183
184
178
176
180
181
180
181
185
178
169
173
182
182
176
173
180
187
190
191
192
192
186
185
186
186
181
180
189
194
185
174
177
183
185
189
192
189
185
185
182
179
170
168
176
184
175
160
162
169
175
176
177
178
181
184
182
185
187
184
176
175
178
180
175
175
181
189
194
195
195
194
188
186
186
187
182
181
187
191
182
173
179
185
185
187
189
189
188
188
187
175
163
162
176
183
173
164
167
170
169
170
176
180
180
180
181
185
187
184
179
176
177
180
179
174
179
189
194
194
193
193
189
186
184
185
183
177
182
186
180
172
180
186
185
185
187
186
186
186
186
173
162
164
176
178
176
175
177
177
170
170
177
179
178
173
176
182
183
181
178
177
182
187
185
178
178
185
192
193
190
188
188
188
188
187
185
176
176
183
179
173
176
186
185
184
183
181
181
178
180
173
171
171
173
176
179
183
185
182
179
179
180
179
174
171
172
180
181
180
178
180
187
192
190
184
179
183
189
190
185
181
183
189
193
197
192
177
174
181
180
175
177
186
185
182
180
180
184
168
171
174
176
175
173
178
183
185
185
184
184
189
188
182
174
171
174
179
183
184
184
185
185
187
185
181
179
180
186
186
181
175
178
187
199
206
198
182
175
180
183
183
185
188
187
180
178
182
188
167
169
172
173
171
173
183
188
183
181
182
183
192
194
187
177
173
177
181
184
190
192
189
181
178
179
176
175
182
186
183
176
177
180
185
197
205
200
184
176
182
189
190
192
193
190
183
182
187
191
[truncated: 209,982 more chars]
