# Supplementary material for: Evaluating flow modulating treatment response in intracranial aneurysms using black-blood MRI in vitro
Source: Commun Med (Lond). 2026 Mar 27;6:170. doi: 10.1038/s43856-026-01413-z (PMC13031954; doi:10.1038/s43856-026-01413-z)
Supplement: Supplementary file 14 — Supplementary Data 11 [file 43856_2026_1413_MOESM14_ESM.zip › Data_Sup_Figure_5c/pump flow rate 0 mls/BB4/with derivo/26_BB4/1_aneurysm_array.txt]

195
224
232
220
183
227
251
260
242
206
192
231
254
261
244
219
209
217
204
241
254
254
246
233
224
220
195
232
237
229
228
223
210
202
171
184
186
191
203
229
221
201
193
243
270
265
242
227
214
184
229
275
307
309
288
272
258
241
227
227
151
213
271
318
346
347
328
305
285
263
249
241
238
221
157
235
303
347
369
370
345
312
297
295
285
264
247
234
203
177
256
320
357
377
379
356
329
320
331
330
302
267
247
228
189
266
330
368
377
372
365
356
345
335
325
311
283
256
229
169
240
310
352
350
341
350
361
345
316
300
296
284
254
206
143
194
243
279
290
298
313
324
318
307
295
283
266
236
186
127
162
182
202
225
251
267
270
270
277
279
264
232
144
159
162
177
206
223
219
210
209
221
221
201
198
173
246
281
277
259
241
216
193
168
251
317
346
346
333
312
282
256
254
263
250
212
158
245
317
363
387
392
376
351
321
300
299
309
301
269
224
150
230
306
359
394
416
417
398
381
364
340
327
327
327
309
273
203
177
265
336
386
420
435
427
408
400
396
375
347
337
339
332
301
230
190
286
361
405
431
443
438
418
403
402
402
390
373
356
346
325
263
156
209
315
383
415
433
450
454
435
412
406
418
426
412
378
361
357
303
177
213
314
378
414
439
452
454
449
440
428
416
414
410
389
375
367
310
176
187
280
349
400
431
432
430
443
455
440
405
392
393
389
370
340
276
168
145
243
316
357
377
386
397
417
428
422
406
398
391
374
343
303
243
152
35
105
209
284
309
315
336
365
376
375
376
384
392
380
343
303
270
66
158
241
272
277
291
319
326
318
318
322
334
332
300
261
230
38
95
171
218
228
239
260
270
269
261
256
258
254
237
216
100
145
172
188
199
208
214
218
216
205
179
208
215
213
208
196
164
231
287
307
298
284
271
255
232
222
226
218
182
161
215
291
359
387
377
363
360
347
319
305
306
299
265
136
201
280
358
408
428
432
429
417
396
379
380
383
361
328
295
185
268
360
420
442
450
462
460
438
411
400
416
421
396
369
353
167
248
340
413
453
465
469
471
462
450
437
426
420
415
405
398
392
336
175
281
371
427
459
473
474
464
455
463
468
452
429
418
417
417
409
355
237
169
300
400
446
462
469
472
468
460
465
468
465
459
450
439
431
423
384
274
176
325
431
463
459
462
477
487
476
462
456
464
477
474
453
444
453
424
302
136
184
322
418
444
446
462
483
493
485
473
462
457
462
461
454
456
472
438
306
137
160
281
380
425
444
462
471
476
479
482
475
456
449
452
454
452
451
413
299
141
109
224
347
420
439
438
444
456
467
470
468
464
461
456
446
430
413
377
279
123
37
65
163
302
397
417
409
420
441
444
437
443
462
470
458
429
401
382
342
241
41
40
101
226
337
381
383
391
407
404
401
409
425
434
427
401
373
352
300
32
61
145
250
315
335
336
347
355
360
364
366
369
363
346
330
309
243
29
50
86
156
224
266
278
287
299
309
314
316
310
287
267
257
236
53
86
140
193
221
231
238
247
255
251
233
208
190
174
191
231
235
227
223
215
190
204
282
314
311
310
318
312
288
264
266
271
249
201
188
275
354
393
395
384
383
388
380
351
337
345
346
307
189
258
332
397
435
444
435
427
441
446
424
403
401
400
375
325
174
242
315
385
431
448
453
459
464
468
465
459
466
461
433
408
400
146
225
301
379
442
470
465
458
473
482
474
458
458
484
483
449
429
444
420
158
265
353
422
470
490
483
474
478
482
479
468
467
475
469
450
447
467
446
145
272
372
431
462
481
485
477
476
480
492
492
485
475
467
463
462
471
452
352
126
263
392
457
471
476
482
479
482
489
497
494
491
490
489
486
473
472
466
389
125
274
416
484
482
469
477
491
500
497
489
482
482
491
492
488
480
489
490
412
245
138
279
407
464
460
451
472
497
504
489
479
477
479
479
478
476
485
505
499
411
244
126
248
365
436
455
455
466
481
488
480
475
478
480
477
473
479
486
494
486
408
241
98
194
315
422
472
470
458
463
475
474
471
474
483
483
476
477
475
473
467
393
219
44
71
134
249
379
457
467
454
459
471
464
457
470
490
491
476
467
460
456
438
351
43
51
83
169
294
397
442
448
449
450
441
444
463
480
483
474
460
446
437
403
301
36
55
110
211
318
392
415
409
405
413
431
441
445
451
451
432
413
405
359
244
21
44
82
144
228
309
356
361
363
378
399
404
406
407
396
370
354
344
280
25
52
85
140
208
273
308
324
334
341
343
339
330
315
292
278
256
25
44
78
120
176
229
258
262
254
247
235
223
215
213
201
196
251
270
254
233
213
184
162
224
297
342
347
335
327
311
282
267
278
280
244
191
151
225
314
385
409
400
397
407
408
391
369
377
393
374
319
147
214
293
383
445
458
444
434
443
465
461
430
415
433
445
415
344
132
213
289
358
421
461
467
461
457
457
476
487
469
454
456
459
445
417
180
277
354
411
449
462
457
456
462
469
478
482
481
491
491
469
449
462
451
100
213
327
407
455
477
482
468
461
470
485
485
473
476
499
504
478
459
482
494
109
237
363
434
465
484
497
487
470
478
493
493
478
482
497
492
476
471
493
503
427
113
243
370
436
455
468
485
488
479
484
499
502
493
496
502
495
485
482
491
500
442
114
229
366
451
474
472
481
490
489
493
506
509
499
498
501
503
503
490
486
503
470
323
114
227
371
471
493
476
478
497
508
508
504
499
494
493
491
492
496
493
490
505
478
342
112
237
370
453
471
461
467
491
510
508
489
481
488
496
489
481
487
493
492
500
466
339
164
104
225
344
421
457
468
468
473
487
491
479
472
483
498
495
486
493
495
490
494
468
340
150
87
188
301
397
463
487
476
463
468
482
475
470
479
496
490
480
488
493
489
498
470
325
118
34
61
132
238
348
432
470
472
467
472
478
468
465
476
493
484
467
473
486
486
488
438
279
38
77
161
267
361
423
457
473
475
464
455
461
479
487
487
483
481
474
471
464
394
232
31
49
110
200
293
372
432
461
453
438
443
466
475
476
484
496
482
455
452
441
348
41
84
152
230
307
378
420
421
415
428
455
462
462
465
467
444
424
423
384
262
28
47
93
153
218
284
343
376
390
402
411
414
413
410
401
384
375
358
280
17
39
82
127
172
234
299
341
348
335
324
319
317
316
309
299
263
31
52
66
86
134
200
248
255
242
229
222
218
217
215
203
198
236
255
261
253
231
190
164
234
307
358
374
365
342
312
280
264
262
260
235
184
195
263
328
388
430
440
428
408
389
373
374
392
393
361
305
177
259
338
400
444
461
456
451
452
462
454
442
450
469
459
420
363
144
242
325
390
445
479
479
463
458
470
496
496
463
457
480
495
477
437
113
214
321
387
427
462
479
472
469
471
473
489
491
472
471
482
485
476
477
446
143
262
374
438
459
465
466
463
473
480
481
484
482
478
488
504
492
472
488
505
161
290
409
469
480
478
482
484
482
487
495
501
488
483
498
512
504
482
489
518
467
78
180
326
434
474
476
486
504
503
485
491
506
507
493
496
509
511
503
489
492
513
483
82
200
345
445
470
468
479
496
494
486
494
510
508
497
509
519
508
501
494
494
507
489
369
84
203
341
448
488
489
482
487
493
493
501
510
507
503
507
510
506
507
504
494
507
504
402
96
202
336
448
499
496
485
492
511
516
512
506
501
501
503
489
486
502
504
494
503
504
412
239
97
210
340
435
471
474
476
490
509
515
508
495
490
500
505
491
485
500
503
484
484
489
410
236
82
201
334
416
448
468
484
492
490
491
496
490
488
499
512
508
503
510
503
478
480
493
417
229
60
167
300
396
447
479
492
485
476
479
490
487
486
496
508
504
492
503
505
490
501
510
417
211
37
49
113
226
344
425
462
470
473
479
482
484
480
481
488
496
484
466
482
497
498
506
491
373
45
66
141
262
369
422
440
459
481
485
474
467
473
477
479
478
481
491
484
478
488
457
317
41
46
97
202
312
381
415
447
474
475
460
460
476
477
474
479
505
504
474
465
480
427
262
39
77
157
254
329
378
419
450
456
452
458
480
485
474
475
486
481
467
470
457
357
27
47
96
170
244
301
351
393
419
430
439
452
457
453
448
445
441
445
441
376
236
27
43
84
146
196
242
297
355
393
404
398
395
394
396
397
390
384
358
262
28
51
83
105
136
195
272
328
346
334
320
315
314
314
306
295
258
64
65
79
118
164
207
234
241
237
224
212
203
203
197
186
229
246
248
242
224
189
153
233
307
343
352
353
349
333
299
266
248
233
213
197
264
342
404
437
447
441
424
405
390
380
370
359
341
305
210
295
367
410
444
474
489
480
456
446
445
456
460
453
437
411
364
164
267
365
426
446
459
475
479
472
469
484
485
481
484
500
491
472
447
117
226
342
418
450
463
477
482
475
472
483
508
506
477
479
506
505
495
493
436
178
304
410
455
462
470
479
479
482
490
494
500
495
479
488
508
499
490
510
496
112
220
347
443
478
474
467
472
483
500
505
502
501
495
484
496
519
515
494
505
524
449
133
246
368
456
488
480
475
489
510
515
512
512
516
511
496
504
528
538
506
492
519
491
158
283
400
469
482
483
490
515
525
510
507
513
519
517
517
522
526
526
507
492
508
503
393
166
308
427
481
486
488
499
507
503
491
497
509
508
508
526
532
518
509
507
498
500
497
424
159
305
428
490
507
510
506
500
491
491
498
503
502
503
518
515
503
509
520
507
501
501
449
303
173
305
419
487
511
511
507
505
507
508
505
501
501
504
505
489
485
506
523
511
501
504
458
316
187
316
417
465
478
490
501
506
510
510
505
500
500
503
504
489
488
508
516
496
488
501
455
306
112
161
309
419
452
461
484
505
505
499
497
499
499
502
507
512
512
513
524
512
480
478
505
469
301
108
116
266
398
451
466
485
497
501
498
495
498
503
510
517
521
518
511
519
513
495
498
521
470
287
43
89
198
329
420
463
475
479
491
497
495
498
500
504
507
511
501
488
499
510
505
507
508
431
45
75
136
242
359
439
465
464
473
486
491
488
485
485
483
483
487
494
506
500
483
491
485
383
56
98
185
308
408
449
451
456
472
484
484
480
479
475
472
479
505
514
491
471
489
472
335
37
61
134
252
356
411
427
439
458
475
480
482
487
487
472
471
479
494
492
494
495
424
251
32
76
167
264
331
372
400
425
444
456
462
470
474
467
454
455
466
482
491
446
317
30
43
85
154
222
273
318
364
398
421
432
439
442
441
440
440
437
441
432
346
199
46
82
126
165
211
279
343
386
405
407
403
399
394
389
380
377
349
245
57
84
98
128
180
237
283
314
325
325
316
297
289
294
295
250
119
154
185
198
200
195
183
177
189
182
162
226
247
235
222
205
176
198
272
336
354
338
316
298
274
251
234
220
190
171
245
327
394
422
420
412
409
401
388
369
352
337
317
287
208
293
366
428
467
480
479
474
470
469
467
459
438
421
419
414
367
181
286
385
445
463
471
487
498
492
477
476
490
491
483
472
464
474
455
137
236
345
434
471
464
461
477
484
478
476
492
496
492
497
504
490
490
501
428
102
190
309
410
466
475
467
476
488
487
481
495
513
508
489
506
531
510
501
527
481
143
261
383
461
483
477
476
486
493
500
504
508
512
509
497
516
537
516
507
535
514
381
70
181
314
421
477
487
484
484
493
503
515
518
509
510
510
505
517
536
532
515
522
529
443
103
225
348
434
476
489
488
491
505
525
531
518
515
521
525
514
517
538
550
522
505
526
495
338
130
269
386
452
476
485
493
502
520
537
526
512
515
523
526
527
530
535
540
521
505
516
511
417
133
281
407
467
483
491
503
512
513
508
503
504
508
510
512
529
530
520
515
517
510
500
494
452
316
125
266
397
470
494
506
520
517
505
494
494
500
504
504
509
517
516
505
512
530
522
497
486
470
376
134
270
392
463
494
509
519
518
510
506
505
506
505
505
508
508
495
492
512
531
523
499
494
480
383
196
138
285
400
457
475
488
509
515
509
506
507
508
507
506
504
499
492
495
512
516
508
499
509
484
364
186
107
254
397
465
467
476
500
510
506
502
504
505
505
506
507
506
507
513
518
510
491
496
515
492
355
170
72
194
358
457
472
471
488
501
506
508
507
504
507
513
520
522
520
517
519
513
502
501
516
486
340
137
24
59
158
296
410
455
466
478
492
505
514
507
504
508
512
515
518
517
506
511
517
514
505
505
457
303
52
126
237
349
425
465
483
488
493
496
494
498
498
494
490
498
504
508
513
514
499
494
493
434
265
28
85
179
295
397
459
480
474
468
474
488
499
495
485
481
491
498
506
518
510
490
493
494
403
16
47
104
214
339
423
452
451
449
462
488
504
499
491
489
486
480
480
500
508
506
508
466
317
33
47
121
240
342
397
420
433
451
465
476
479
482
480
471
464
464
478
494
507
483
380
41
70
140
230
300
347
388
422
434
435
443
461
466
462
460
460
460
464
468
409
270
47
70
126
190
240
299
364
403
419
430
445
454
447
436
429
423
432
419
317
34
70
115
146
187
247
307
347
372
385
391
389
370
360
372
386
336
205
99
120
160
207
244
258
268
277
271
268
284
277
197
195
188
162
154
156
161
162
202
219
220
209
187
162
181
251
327
355
337
303
269
245
223
206
191
156
219
280
351
412
422
393
359
342
329
320
330
322
285
246
180
265
336
396
446
462
448
431
425
432
431
428
426
418
397
375
173
291
382
439
477
498
496
481
478
481
491
496
492
472
450
452
470
442
136
247
361
445
483
488
492
498
495
489
489
494
498
496
488
468
463
496
503
389
114
206
310
398
461
483
474
477
488
486
479
485
498
499
493
508
510
485
495
532
456
166
275
375
441
476
482
475
488
500
495
488
498
519
515
504
531
552
519
512
553
496
327
85
216
345
434
473
484
490
494
503
508
503
499
505
519
520
521
538
551
527
521
552
516
365
114
271
399
468
483
488
498
511
514
511
510
503
495
507
521
525
529
533
529
523
532
526
429
259
177
328
432
475
484
491
505
513
519
523
520
506
496
510
526
527
527
534
538
523
517
533
498
344
219
376
457
471
476
494
505
505
513
529
526
509
504
511
517
522
528
533
532
522
521
535
520
431
267
77
224
386
464
472
475
494
507
503
503
510
513
510
510
510
509
513
518
520
516
523
527
518
495
458
354
84
222
368
454
475
481
497
509
509
506
506
507
508
510
510
510
510
511
510
514
526
526
497
473
466
411
250
88
225
366
446
474
486
501
512
514
516
516
514
512
513
515
514
511
507
509
514
523
517
495
482
481
421
268
74
217
372
450
470
481
498
511
511
509
513
516
517
516
514
511
505
502
505
509
509
505
499
508
493
405
254
174
342
451
480
478
491
509
504
495
501
511
511
508
506
507
504
504
506
508
503
498
501
511
493
393
235
127
283
422
478
475
477
490
497
499
510
510
504
502
507
512
515
512
510
508
506
502
503
505
480
374
197
29
103
242
375
450
462
463
478
495
512
519
508
502
504
507
508
516
515
508
506
511
514
504
495
463
347
24
77
199
333
422
454
467
484
500
507
503
494
499
501
494
492
510
514
508
508
514
513
501
495
463
329
37
135
275
391
450
471
481
484
480
480
489
498
495
488
492
513
516
507
510
516
508
501
504
452
289
17
73
173
303
402
449
461
463
461
470
492
508
502
497
499
506
504
490
505
513
508
508
487
374
47
89
186
304
393
433
446
455
467
477
486
490
490
488
484
483
486
494
496
496
491
424
260
42
55
104
196
299
369
407
436
457
455
445
451
469
472
469
472
478
477
470
475
447
336
48
56
100
184
267
321
370
419
439
434
438
454
463
458
452
448
446
457
458
377
234
24
43
99
164
204
244
301
356
386
404
415
423
428
417
405
422
444
402
266
65
92
105
117
148
201
259
294
309
326
350
351
345
362
354
263
158
208
217
213
224
232
232
231
197
190
192
172
186
248
299
328
332
306
269
243
226
200
171
217
283
347
404
423
404
365
327
308
295
289
276
250
235
162
248
318
363
413
450
441
400
368
357
355
360
384
389
354
324
158
268
357
405
438
468
473
443
415
418
435
443
451
460
454
435
422
401
131
251
376
445
470
486
505
501
475
467
487
493
494
493
486
467
466
491
469
102
207
329
426
474
488
496
511
511
490
486
501
502
491
490
491
480
468
504
516
391
173
285
381
437
469
487
489
504
511
488
474
493
507
500
499
523
527
495
510
552
459
122
240
352
420
454
478
491
494
509
517
496
477
490
522
525
520
543
560
527
530
573
499
318
148
298
411
458
473
486
498
506
516
519
502
478
481
512
534
531
537
544
529
533
561
509
358
245
62
201
358
455
483
484
491
507
524
523
517
504
481
465
492
530
539
531
524
520
520
534
524
430
275
113
275
415
476
485
487
500
517
524
523
517
513
492
471
487
520
540
534
528
523
518
525
540
505
371
235
135
314
448
478
468
483
506
512
503
504
517
521
510
493
485
496
519
533
530
524
522
533
546
526
445
301
145
319
452
476
462
475
500
503
490
491
512
520
520
514
498
491
497
516
524
521
525
543
536
497
451
370
241
155
320
441
475
468
481
498
500
500
509
518
517
514
517
513
505
503
511
518
520
525
533
510
472
449
414
308
156
317
436
470
474
490
503
500
507
526
534
524
518
521
523
521
516
516
518
519
515
507
493
475
471
433
325
165
130
303
434
468
471
491
509
506
503
511
522
528
527
525
524
518
512
511
514
514
507
498
494
498
488
428
312
167
97
261
414
476
483
487
501
505
500
496
500
516
517
511
508
507
507
507
510
510
505
501
499
499
483
418
294
151
75
213
369
459
479
479
484
497
500
500
504
509
504
499
501
506
509
509
506
504
504
507
503
495
471
399
263
103
57
178
330
428
460
465
472
486
502
511
512
505
498
501
502
502
509
510
500
495
501
513
505
490
460
377
38
130
286
405
456
463
470
487
504
507
503
495
496
500
496
497
507
511
498
492
504
517
508
495
471
372
18
71
208
362
451
472
471
480
487
488
487
491
491
487
486
499
519
514
496
497
513
518
509
504
475
349
34
122
263
380
440
458
467
474
478
485
493
496
493
493
502
513
508
495
504
515
505
501
492
416
250
22
66
146
257
356
422
451
464
473
477
483
487
491
494
495
495
497
503
509
498
483
485
450
314
37
74
151
251
352
418
445
460
469
462
455
462
478
477
476
481
503
499
475
473
468
387
43
68
139
246
342
387
414
439
451
442
446
455
458
455
459
465
462
466
478
428
295
26
63
144
225
266
295
338
382
410
424
428
433
439
439
434
442
465
442
326
48
81
117
130
145
182
238
297
331
352
372
403
408
394
402
397
315
180
116
172
220
244
261
285
291
284
279
240
145
226
179
142
126
126
189
243
276
280
257
234
216
199
177
176
259
325
370
400
409
387
352
331
313
285
248
228
220
235
321
380
419
444
447
428
395
365
348
335
339
328
311
303
130
237
341
403
431
457
466
431
380
354
357
363
369
389
400
378
367
376
126
234
348
420
442
454
476
475
427
389
397
430
450
456
458
455
446
449
427
104
212
341
436
469
464
471
497
497
463
453
484
497
492
493
492
477
478
506
480
333
163
294
408
468
480
480
491
514
512
478
478
506
509
484
487
509
507
493
521
524
386
125
245
361
435
465
478
493
504
522
519
480
463
487
506
503
507
539
544
512
530
566
455
268
187
320
412
449
467
488
504
505
521
527
491
457
465
512
539
531
539
546
525
541
584
498
313
95
234
374
452
469
479
496
504
504
519
531
508
457
443
499
545
535
517
519
519
535
560
506
367
257
141
307
430
480
483
488
497
504
514
521
528
512
463
434
471
536
547
523
513
515
519
529
520
443
309
198
376
470
483
477
491
503
512
517
516
514
517
488
445
455
511
550
545
525
517
518
527
534
506
404
274
221
399
477
466
458
488
510
512
504
497
503
522
513
474
452
474
518
539
532
523
523
533
536
515
456
335
219
233
398
477
466
456
486
508
504
494
494
504
521
524
503
475
463
488
518
529
524
526
540
532
489
440
373
276
247
402
477
472
474
492
507
500
500
514
522
517
515
514
502
490
495
515
528
523
522
529
515
473
433
402
343
229
240
398
474
473
478
508
514
501
505
526
535
523
514
518
520
511
506
515
524
522
510
501
492
478
459
428
358
235
203
379
468
470
474
503
516
501
498
510
523
527
526
525
521
513
507
511
519
521
510
494
488
485
473
430
346
224
167
348
461
486
482
492
497
498
499
501
506
515
518
510
504
504
507
510
515
520
517
507
496
487
468
422
335
202
140
306
436
480
480
484
490
498
508
508
503
503
502
498
497
505
510
510
510
509
513
511
504
487
461
411
314
162
23
108
259
402
458
465
477
490
498
506
508
505
503
502
505
507
507
506
504
496
489
493
509
507
488
455
396
277
62
198
361
448
465
473
486
495
496
497
498
497
499
502
504
502
502
498
488
483
491
511
507
489
464
390
249
27
119
283
423
478
480
481
490
490
484
491
493
489
481
483
495
501
496
485
486
505
516
508
494
472
379
17
59
181
335
434
462
468
479
487
488
491
491
484
477
476
491
495
490
484
497
512
501
491
484
439
306
27
91
208
326
401
439
461
476
486
487
484
483
486
492
494
493
493
501
515
501
475
471
458
358
36
100
198
306
391
443
463
470
471
463
465
473
490
491
482
489
514
514
484
471
476
418
264
17
40
88
182
305
396
427
435
445
451
456
460
464
462
450
466
483
473
464
485
464
341
38
90
189
281
317
334
360
397
424
442
442
436
441
448
449
444
460
462
375
224
56
95
140
161
181
220
266
314
359
387
408
432
431
412
411
409
346
222
106
141
184
230
271
304
329
324
309
301
264
168
207
216
194
169
152
149
149
175
188
188
185
176
157
172
251
309
335
340
336
325
310
290
253
213
194
173
250
331
381
407
430
446
437
415
392
373
355
320
295
291
208
315
399
444
461
459
450
433
405
378
353
343
352
355
341
340
371
191
311
410
455
471
485
480
431
368
337
347
361
362
375
388
382
384
390
191
307
403
447
454
459
485
484
427
368
375
425
462
467
454
445
448
470
445
315
161
296
409
464
471
458
464
493
493
449
431
466
499
505
504
500
488
495
532
505
345
102
241
373
455
483
484
481
484
506
505
466
462
497
508
488
492
523
528
522
546
542
398
239
186
324
423
464
479
493
505
511
522
518
475
449
470
501
509
516
548
555
529
545
573
459
274
119
262
392
454
469
486
506
515
511
524
534
495
439
436
500
549
538
528
529
517
542
583
501
328
271
168
324
437
476
479
495
511
505
493
518
544
517
436
406
482
555
538
497
501
514
531
553
509
388
283
228
397
477
487
484
498
507
499
492
513
541
525
450
398
451
541
553
518
508
518
525
528
518
457
346
272
84
284
449
494
477
474
494
508
506
505
507
518
527
483
412
420
501
555
548
525
523
526
527
523
501
432
313
110
308
456
482
456
460
494
509
511
507
495
499
526
513
445
409
451
516
538
529
524
527
527
511
494
458
365
241
134
322
458
482
458
465
495
509
508
505
500
500
523
524
481
435
439
488
526
529
524
524
523
507
471
431
385
307
141
336
466
490
477
489
507
509
506
509
517
517
512
513
499
476
468
491
523
528
523
517
517
502
472
431
401
366
277
134
325
455
488
476
495
524
524
508
507
522
521
511
507
511
505
488
491
510
522
521
510
495
491
478
455
423
375
285
169
98
285
438
483
473
482
510
515
501
498
509
515
516
516
516
510
492
483
495
517
524
510
489
485
480
460
419
357
265
169
79
250
419
488
492
485
486
488
492
504
511
509
514
515
504
492
488
490
504
517
528
523
506
494
484
456
414
351
247
146
219
383
474
494
488
488
490
499
516
518
507
504
503
496
493
500
508
512
512
515
516
514
509
488
456
415
345
222
95
44
163
328
445
477
478
495
506
509
508
507
503
500
503
510
515
515
509
501
495
490
492
504
504
487
458
415
329
15
93
260
414
473
473
487
504
503
487
487
494
499
504
512
520
517
499
491
486
484
488
503
500
480
458
410
304
43
172
346
459
487
486
494
503
491
479
486
492
490
488
490
492
492
486
481
484
500
511
500
481
465
402
265
30
93
239
386
466
477
479
493
497
493
495
492
485
469
467
473
480
477
477
489
505
502
482
475
450
348
20
47
125
261
381
438
455
468
485
496
496
489
481
480
485
487
484
481
489
509
504
476
461
454
390
243
13
48
134
250
356
417
449
466
476
476
473
472
481
500
501
487
490
511
516
490
471
470
426
292
18
51
118
232
352
428
447
444
449
457
467
475
480
470
456
472
492
477
460
482
479
367
33
55
126
232
325
356
364
384
410
438
457
461
449
444
450
455
441
448
467
405
256
63
109
162
193
220
257
290
327
376
418
439
444
430
415
408
409
364
250
99
133
162
189
239
294
335
348
334
314
308
276
189
187
206
201
190
172
164
159
197
241
246
243
254
260
237
199
176
157
176
247
323
367
378
384
395
399
385
362
324
294
277
258
171
246
324
384
416
427
442
464
462
441
415
404
392
369
344
350
367
173
284
383
441
467
472
467
461
444
408
367
335
329
355
368
349
351
384
163
270
376
446
474
481
498
500
455
381
332
329
343
352
371
390
386
388
382
300
144
266
372
433
457
461
469
498
503
438
359
345
401
463
481
464
451
458
492
468
320
104
230
367
447
471
471
468
471
494
493
443
396
419
477
518
526
511
493
508
559
544
377
234
173
321
428
468
481
492
491
485
500
501
460
433
459
494
502
502
520
536
537
563
561
422
262
99
265
397
455
466
480
502
511
508
514
517
481
441
448
490
517
517
538
557
540
549
572
472
299
287
169
339
447
475
476
495
517
514
507
523
539
504
435
413
481
549
541
521
524
516
534
574
511
356
286
77
234
396
477
486
490
513
524
505
490
518
551
520
423
373
463
556
543
497
499
513
528
545
517
413
306
304
105
298
450
494
487
488
510
518
500
485
508
547
526
427
360
429
540
556
519
516
531
529
526
514
465
369
284
134
347
480
494
477
479
497
511
511
499
499
521
529
461
370
390
493
549
536
523
531
534
526
511
490
441
341
256
176
372
482
479
463
472
490
506
515
513
497
501
529
496
402
370
435
505
524
518
524
532
520
489
474
456
388
274
192
391
491
484
468
484
496
500
509
514
504
503
526
515
443
391
421
494
525
518
519
523
510
482
457
432
399
333
228
201
405
500
491
485
508
515
503
506
513
515
510
512
512
476
435
439
493
535
529
517
512
503
485
463
435
410
378
299
197
393
485
487
484
511
529
522
510
508
511
509
505
506
501
476
453
468
502
517
516
503
487
483
474
452
419
376
303
202
164
357
472
486
477
491
509
512
504
498
503
507
506
504
507
492
464
453
474
512
519
503
483
483
479
452
404
354
290
217
135
331
468
499
491
487
484
484
492
501
507
507
506
505
492
479
476
477
491
514
523
513
496
491
484
454
401
352
285
207
115
293
436
484
490
491
491
491
501
511
512
506
503
497
487
484
498
504
506
511
515
509
506
505
489
457
418
366
273
165
95
73
223
379
461
477
483
503
513
509
503
502
500
498
498
503
518
520
506
493
492
495
497
500
496
483
459
430
368
252
22
137
317
447
480
475
491
506
498
483
485
493
498
503
513
529
526
505
488
488
491
497
499
490
466
454
430
351
1
67
229
393
476
484
484
492
502
490
480
484
494
498
498
499
501
499
490
487
489
499
510
492
468
458
421
309
38
137
288
418
478
481
482
496
500
495
495
497
496
480
466
467
480
483
481
485
499
502
479
466
453
376
222
28
74
168
306
415
457
458
466
483
499
503
497
487
481
479
477
476
476
482
499
499
478
452
442
402
281
28
76
172
295
388
430
447
465
481
486
475
475
481
499
498
483
482
498
507
486
462
453
417
310
33
75
158
272
383
445
456
449
452
461
470
477
484
479
462
467
488
473
450
464
466
372
48
74
153
265
357
382
384
400
423
447
464
471
461
446
451
454
441
438
456
407
271
73
122
183
221
253
282
311
343
393
441
459
448
427
415
407
407
370
262
56
83
118
154
174
199
255
317
357
357
334
315
309
282
204
175
201
209
205
189
175
162
165
188
188
196
261
305
309
314
332
336
312
270
247
229
212
172
197
260
324
387
419
419
421
439
446
432
413
389
367
352
338
310
150
242
326
387
421
439
446
457
475
469
445
425
422
422
399
375
393
422
149
254
360
431
461
466
468
476
480
466
420
363
322
324
358
373
353
355
379
334
131
241
349
426
463
473
476
497
514
484
415
348
316
318
338
377
403
400
393
376
278
205
336
425
454
464
470
482
509
517
457
366
324
361
435
481
488
472
473
509
495
341
209
166
307
418
465
473
483
488
488
504
505
446
372
363
428
511
546
531
503
510
570
577
415
252
258
395
458
469
479
504
506
493
504
513
472
413
408
467
518
519
517
526
534
564
571
444
283
303
163
342
447
469
464
480
507
509
498
513
528
503
437
414
472
523
516
521
545
545
548
566
485
330
300
60
229
403
478
480
478
497
514
508
500
520
542
513
430
385
453
536
534
518
527
527
530
563
521
390
304
362
102
289
445
491
484
494
520
530
510
497
522
546
513
407
350
436
543
547
512
519
526
526
535
520
435
327
295
142
348
473
492
484
494
516
527
512
494
508
542
516
407
331
409
531
555
526
532
546
528
521
512
471
386
298
290
194
389
484
481
482
490
497
515
524
505
498
522
524
437
338
375
490
537
519
524
543
543
526
505
483
440
358
276
235
410
486
482
483
489
491
503
523
520
501
509
530
477
367
350
436
502
501
498
523
540
521
484
468
452
401
304
194
247
435
502
487
488
500
496
493
508
518
507
508
533
500
404
352
410
500
526
505
512
527
511
474
454
437
411
353
252
260
451
506
488
493
519
511
493
500
513
511
507
517
510
446
382
403
494
546
527
509
509
499
476
458
439
417
382
303
198
264
437
490
483
492
521
525
511
508
506
506
506
505
508
487
435
406
445
501
520
510
496
485
478
469
444
416
373
307
221
232
410
487
485
486
499
507
509
506
495
500
505
505
503
505
480
440
427
462
506
514
492
475
481
479
450
403
357
309
248
191
393
497
497
483
488
486
491
498
497
500
503
503
499
492
485
474
464
481
511
515
496
485
490
487
458
408
363
318
256
197
160
358
470
482
477
487
494
500
505
505
502
500
499
494
486
488
495
498
501
512
511
500
497
498
491
465
430
383
314
228
153
102
288
426
467
466
480
503
513
505
500
499
500
499
496
498
507
509
500
491
495
504
502
499
490
475
461
440
391
298
190
41
197
378
469
474
466
484
496
489
487
494
498
500
500
504
518
522
507
490
490
500
506
504
481
455
449
439
383
266
9
107
286
428
479
474
475
480
492
491
490
491
498
503
504
506
513
515
504
492
493
505
512
491
461
453
433
344
51
180
331
439
476
474
476
490
497
496
498
503
507
500
479
479
497
502
490
482
495
503
484
462
452
394
259
30
101
210
342
434
461
459
461
478
499
506
503
498
493
482
471
478
487
485
492
493
479
452
435
407
307
47
106
212
329
408
436
446
463
483
487
473
473
479
489
487
480
477
491
497
477
449
436
408
326
55
101
189
302
401
456
462
452
452
456
462
466
475
473
464
464
480
470
441
441
441
369
234
59
92
176
290
376
398
395
410
431
449
459
467
463
449
450
459
443
430
436
391
275
63
86
136
199
239
276
306
333
362
408
451
465
448
429
420
412
403
361
257
60
92
136
167
186
218
277
338
367
363
340
322
310
279
210
128
170
205
220
219
207
187
166
172
193
229
249
244
217
185
165
198
252
310
352
369
380
394
390
360
332
314
297
279
237
177
267
336
380
428
455
454
452
463
461
456
453
445
428
411
400
384
200
307
394
434
447
455
467
476
480
469
448
438
453
450
419
393
417
451
411
204
321
413
461
473
464
469
484
499
486
446
386
345
341
361
364
349
361
376
314
173
310
410
457
470
472
475
494
512
498
448
384
328
302
319
366
401
404
406
388
277
170
135
270
393
458
471
476
483
490
507
516
470
389
326
320
375
445
487
486
479
519
523
375
223
235
378
454
471
479
504
512
504
512
520
470
379
322
361
463
536
545
513
504
565
594
445
267
301
170
336
451
475
467
480
514
521
507
515
530
501
409
354
415
507
530
518
518
522
557
573
459
300
298
76
240
400
476
478
468
482
509
509
502
516
539
514
424
364
428
514
515
504
533
543
547
557
494
361
307
404
108
296
445
486
478
481
502
512
507
501
517
541
517
419
346
407
515
525
514
533
538
531
549
523
421
327
346
143
348
477
493
477
490
515
527
514
504
517
538
512
405
324
397
515
546
527
536
537
525
524
515
455
358
303
336
197
398
492
487
478
493
505
523
523
507
508
531
511
400
317
385
511
550
533
543
552
526
511
503
481
409
321
286
257
430
484
479
494
499
490
508
528
512
498
521
517
424
320
359
479
526
508
522
548
544
519
500
487
445
373
293
236
294
447
491
484
498
504
488
499
527
518
498
515
534
464
341
333
436
506
495
486
521
544
524
490
472
451
406
328
227
302
464
504
487
498
509
494
490
510
516
501
507
534
487
371
318
400
514
533
493
496
532
518
484
461
440
413
366
279
186
314
475
502
483
498
519
506
489
502
510
502
502
516
502
416
334
366
485
550
520
493
504
506
482
456
434
414
378
308
221
320
462
484
476
499
525
515
504
505
504
501
503
509
512
478
403
364
415
490
514
503
492
489
482
460
434
405
369
315
241
288
444
493
487
491
501
502
506
504
498
499
505
505
511
510
478
421
400
442
495
505
487
481
484
478
448
411
374
328
276
224
239
433
510
493
480
488
491
498
505
498
497
499
499
499
504
503
478
454
468
500
505
487
480
488
486
468
433
389
342
292
246
193
404
493
480
471
487
500
506
511
504
498
493
492
492
493
497
496
495
498
509
505
490
488
491
488
473
444
398
339
269
211
164
6
128
342
470
478
462
477
498
508
505
501
502
501
499
494
490
494
495
493
493
501
504
499
498
487
469
456
436
392
323
240
158
66
261
440
492
469
460
479
486
482
487
503
507
506
497
489
494
502
499
492
492
503
512
506
480
453
443
428
388
306
200
109
30
159
341
456
477
466
472
477
484
492
500
501
504
502
498
499
515
518
506
490
492
505
511
490
460
448
430
371
251
7
72
215
364
452
474
475
475
485
494
497
499
506
513
511
497
497
505
510
494
479
490
503
491
463
448
406
301
35
122
243
370
447
467
462
461
473
493
501
504
504
502
493
479
484
492
491
486
486
481
458
436
413
334
201
55
125
241
359
428
445
450
463
479
483
470
470
476
484
479
477
477
485
487
471
446
432
408
345
238
60
117
221
330
416
461
464
452
445
448
452
454
463
466
462
465
473
463
437
430
427
369
254
60
106
194
305
382
404
403
417
435
449
453
457
458
453
455
458
444
428
419
371
271
59
95
145
207
247
291
330
356
386
419
449
459
450
435
424
415
396
343
247
54
68
102
150
181
207
243
302
353
372
368
350
326
306
271
206
129
174
215
237
237
220
195
171
184
209
244
280
297
287
258
227
206
185
153
196
250
292
344
388
410
425
434
422
390
377
367
353
333
295
255
131
232
331
391
416
445
469
473
470
471
465
461
478
489
471
452
436
430
144
253
359
435
463
463
467
482
488
484
473
459
467
485
478
440
412
430
457
421
139
262
373
442
471
480
473
480
495
505
500
476
435
399
374
363
353
347
372
381
306
226
365
449
473
477
480
485
493
505
498
476
433
371
315
303
334
370
386
416
412
298
180
185
334
434
473
483
489
495
494
499
503
483
431
361
305
313
379
448
468
471
522
545
414
252
278
130
302
435
472
470
488
514
519
507
510
523
503
423
325
305
385
486
537
525
509
565
603
474
294
290
81
228
390
484
486
468
483
514
529
523
522
539
522
422
324
351
458
518
529
527
525
557
579
484
329
302
421
140
306
432
485
492
484
488
510
520
517
519
537
519
410
312
363
478
510
502
521
539
547
561
512
400
326
382
176
364
467
483
486
499
508
516
515
508
512
535
519
409
299
345
473
520
512
523
535
536
546
528
452
361
343
407
209
404
498
488
475
488
508
520
516
507
510
533
519
412
304
344
477
545
538
532
535
530
519
514
480
407
334
326
265
449
511
489
480
485
490
505
520
511
505
525
518
416
306
342
473
544
540
538
550
532
512
500
492
446
358
296
284
110
326
476
499
489
506
509
486
498
525
515
498
518
521
426
308
322
445
518
515
520
547
546
515
497
491
456
385
316
242
131
353
489
500
489
511
512
490
496
524
516
496
515
537
462
323
299
410
507
509
487
514
543
525
494
478
448
404
353
268
174
139
362
496
508
487
498
510
496
495
515
514
494
504
535
484
357
287
375
516
549
491
480
517
519
492
471
445
412
377
309
229
144
371
500
501
481
500
519
507
497
511
511
495
495
510
498
407
310
335
465
542
511
478
494
506
490
464
432
405
374
320
251
143
370
485
488
477
502
526
513
504
510
507
499
500
505
511
477
392
337
381
463
497
494
489
494
488
460
425
399
375
329
267
212
329
468
497
489
494
501
499
502
507
501
500
504
504
519
523
483
409
378
417
476
498
491
491
489
476
449
420
388
345
301
261
278
458
514
489
484
491
492
498
507
504
500
498
495
503
519
513
474
442
451
480
496
489
489
487
480
473
451
409
360
314
286
250
225
431
502
482
481
501
503
507
515
512
502
489
482
492
502
502
493
487
492
501
496
487
488
487
479
472
451
406
350
298
256
228
6
153
378
497
493
477
489
499
503
506
507
505
500
497
496
491
485
483
489
497
501
497
493
493
487
471
451
423
385
339
282
216
155
89
308
478
508
472
466
484
488
479
486
506
515
515
497
476
473
485
495
496
494
500
504
500
484
465
444
412
379
334
264
166
75
51
204
381
473
474
466
484
488
486
492
503
508
510
502
492
491
504
507
500
491
494
502
502
488
468
447
422
385
305
192
98
16
97
247
390
458
474
485
491
493
495
497
498
503
511
513
508
502
500
498
488
478
484
498
492
466
447
418
343
222
41
141
273
389
457
478
475
472
476
487
496
501
504
506
503
487
485
486
485
481
482
482
463
439
422
365
245
58
138
265
385
450
460
457
464
475
481
471
471
476
482
482
477
475
478
478
469
452
437
415
367
272
12
49
130
250
358
427
458
461
455
447
449
450
452
460
466
466
465
464
456
441
436
427
374
276
62
121
210
309
374
400
409
426
441
452
448
452
455
456
456
452
441
431
415
361
270
58
96
146
205
248
300
347
376
400
423
441
450
448
436
421
408
384
321
230
54
75
110
162
197
226
262
313
351
371
372
348
321
295
254
191
92
127
171
218
248
251
229
198
172
162
188
224
265
297
321
333
329
302
273
253
232
196
168
171
251
302
330
373
415
437
448
454
441
412
404
398
386
368
345
317
187
291
383
427
437
451
466
472
472
472
467
464
483
502
494
479
462
459
444
208
316
399
450
471
472
480
488
489
483
479
475
491
504
496
465
439
438
454
425
188
326
419
454
466
479
487
497
508
511
504
493
480
459
418
379
352
348
370
379
310
208
143
290
414
473
479
482
493
497
501
503
497
491
473
426
358
306
304
324
349
403
421
326
206
249
392
460
478
494
505
505
491
486
492
497
480
418
334
288
312
376
418
445
510
553
451
292
282
177
360
469
472
464
494
517
513
499
497
517
533
488
379
294
309
400
490
522
523
570
609
509
336
295
119
279
424
492
486
471
480
502
521
526
520
524
532
466
345
302
373
462
526
549
545
565
589
522
382
315
390
198
358
448
482
498
504
496
503
526
528
515
518
502
410
289
296
403
482
511
528
532
543
567
544
447
351
360
450
243
416
478
479
497
518
520
521
523
510
502
519
515
403
265
276
411
504
517
508
515
535
550
538
479
397
356
384
97
283
456
506
486
481
499
506
511
511
505
503
532
537
431
287
284
421
532
537
512
521
536
531
511
491
447
379
332
334
125
336
488
517
493
492
492
483
488
510
509
502
524
531
434
293
284
416
528
540
525
542
552
526
498
497
473
398
320
274
151
384
508
508
497
519
519
488
488
515
513
497
517
529
438
292
260
378
500
527
517
538
551
523
494
487
459
405
346
271
191
170
407
519
507
494
516
518
494
493
515
512
495
514
538
471
320
252
348
491
532
501
504
535
521
492
480
449
414
377
310
224
181
417
527
513
486
494
504
499
497
511
509
494
505
537
498
372
270
329
487
554
504
476
502
511
498
479
451
415
382
334
273
182
422
532
511
482
497
520
513
507
513
512
496
496
508
505
428
321
312
423
514
508
479
488
499
491
471
439
407
375
331
286
235
172
409
515
502
482
509
531
518
513
518
510
500
499
503
506
487
406
335
350
424
475
485
483
493
488
463
425
401
376
341
296
257
363
493
506
485
493
501
498
500
510
504
500
500
501
512
516
479
408
369
393
444
478
493
494
489
469
444
422
394
360
325
293
260
316
480
514
485
486
496
488
489
505
508
506
494
488
500
513
504
465
437
441
458
478
491
490
482
470
462
447
413
372
337
309
282
261
449
503
485
497
517
499
492
514
527
512
489
474
490
504
499
485
481
486
489
482
477
481
477
468
458
443
406
362
322
290
273
245
10
181
396
499
499
498
511
501
497
505
510
509
500
493
494
492
485
481
485
500
499
484
480
480
478
469
451
419
383
349
317
271
217
111
331
482
507
481
481
496
494
482
483
502
511
513
502
479
468
475
491
497
496
493
490
484
479
474
452
409
374
350
310
230
132
66
231
398
476
473
472
495
501
487
489
498
505
508
505
493
488
491
496
493
491
492
491
485
482
476
455
422
387
338
246
144
68
25
118
277
412
463
474
492
506
505
501
497
497
498
505
509
507
497
488
483
482
477
479
485
484
464
447
425
370
266
49
165
302
406
461
485
490
487
484
487
493
495
497
500
499
490
480
475
472
471
477
478
459
434
424
386
285
63
153
283
401
463
471
464
467
475
480
477
474
477
484
485
478
471
467
468
466
456
434
414
380
297
3
44
143
272
375
429
450
458
463
456
457
458
461
467
472
471
465
457
451
447
448
429
379
294
65
135
222
307
363
395
415
434
448
454
454
454
456
459
454
444
436
433
414
356
269
61
100
146
201
250
307
357
386
404
417
428
437
441
428
410
393
369
299
214
56
80
118
171
207
237
267
301
335
357
361
336
300
277
236
173
96
120
157
204
243
250
225
194
164
179
210
215
202
181
166
199
223
271
320
346
361
370
368
347
327
305
282
242
212
184
222
309
352
373
403
442
459
463
464
456
441
428
418
408
398
387
370
333
249
348
421
452
454
457
464
466
468
474
478
475
473
487
499
495
486
483
471
282
384
432
451
466
478
487
491
486
480
480
493
503
502
502
491
467
451
448
429
352
249
392
464
464
457
475
493
515
523
516
502
497
507
497
461
419
383
357
358
365
320
227
209
354
457
487
484
488
500
506
510
513
507
499
489
466
414
347
309
300
315
364
405
350
245
242
149
321
439
475
480
504
519
511
491
486
492
508
508
464
390
314
283
309
357
404
477
540
484
345
290
75
241
409
482
468
466
500
514
504
494
492
510
545
537
446
331
277
313
406
484
522
567
607
545
396
312
369
163
331
451
483
476
474
482
488
508
521
513
511
533
509
399
300
294
376
487
555
561
566
591
559
445
343
358
241
402
464
477
499
512
497
495
521
529
510
495
491
438
321
259
313
423
513
543
529
532
567
573
497
390
356
409
97
298
456
486
475
503
530
523
519
524
512
496
505
513
429
284
235
334
465
521
509
500
526
556
552
505
434
383
377
145
350
489
502
481
489
506
506
505
510
507
502
530
553
461
298
240
353
494
529
501
510
547
549
516
498
470
418
360
334
183
396
507
508
492
504
505
484
481
508
514
503
524
539
458
297
236
344
488
529
513
532
563
541
504
493
481
430
360
297
258
197
423
514
500
500
528
525
493
486
510
513
499
510
521
444
292
211
300
455
524
515
528
552
530
497
486
462
426
385
316
236
211
442
521
502
490
511
517
500
494
507
505
496
513
534
479
336
223
274
439
532
514
501
519
517
496
481
456
429
402
345
274
223
456
541
512
485
487
501
500
496
500
501
502
515
541
521
414
283
283
422
529
518
489
497
503
495
489
464
428
390
344
303
256
219
458
557
520
485
498
520
515
509
511
512
509
509
516
521
471
362
303
369
467
502
494
485
489
487
476
456
419
380
342
307
277
186
435
542
517
486
512
535
523
518
520
514
507
503
503
506
494
433
353
336
389
451
480
482
483
480
464
440
415
386
354
323
297
261
151
384
515
511
483
494
504
501
500
504
498
492
496
494
500
496
472
422
384
391
421
460
482
494
487
471
446
425
400
373
346
318
286
349
501
515
480
485
498
485
479
499
504
500
491
484
490
492
482
465
450
449
453
463
485
488
476
464
450
430
408
382
351
321
291
277
297
467
504
488
506
522
496
482
507
526
519
493
473
481
492
492
483
482
486
483
476
474
471
465
458
448
430
406
377
343
312
298
288
41
212
404
486
495
507
522
503
491
505
513
510
498
490
489
493
489
483
487
494
491
476
469
467
466
460
449
427
396
364
341
312
277
232
129
332
462
492
484
494
502
497
486
483
490
501
508
507
493
476
478
490
497
494
486
476
468
467
478
468
426
383
359
332
282
196
119
77
240
400
474
473
475
498
504
491
487
491
499
506
510
503
492
485
488
491
491
489
481
472
473
481
469
432
389
345
277
189
104
61
30
131
304
432
468
469
487
502
508
504
499
497
496
499
503
499
488
480
476
476
473
475
476
477
462
448
426
379
291
178
92
58
191
330
417
456
477
491
495
490
489
489
488
485
486
489
486
477
470
465
464
469
468
447
423
419
392
305
187
72
173
297
404
459
469
466
469
475
477
475
472
473
479
481
476
468
462
461
461
448
420
404
384
311
192
0
52
157
281
375
421
443
457
463
461
461
464
468
474
476
472
463
453
451
450
445
421
377
307
213
71
145
229
305
359
395
419
436
448
454
457
458
460
460
452
440
433
429
405
348
270
66
108
152
206
250
306
357
385
399
409
416
426
430
415
394
375
346
278
204
60
86
122
168
212
240
263
286
313
333
339
311
276
254
215
99
114
140
182
223
233
213
168
192
215
244
250
239
222
205
184
207
242
263
304
358
390
400
400
393
386
375
357
332
294
255
223
188
270
359
394
408
428
465
479
475
470
471
467
453
435
422
426
430
415
377
201
312
401
452
469
466
470
472
467
466
474
494
489
472
463
483
508
512
505
491
440
202
344
441
465
462
468
484
496
496
487
480
482
501
504
494
497
508
495
466
448
430
364
151
307
439
492
478
461
472
499
525
535
525
503
493
504
513
495
474
437
384
349
346
321
247
199
274
406
477
492
487
493
501
511
520
526
517
500
487
487
467
413
361
322
299
320
371
366
287
249
60
217
382
469
482
483
509
522
513
498
497
505
516
511
491
449
381
305
280
310
359
431
510
510
406
312
342
121
309
447
484
468
477
509
515
501
497
500
511
540
547
491
397
305
267
315
410
485
543
590
573
461
344
338
214
389
476
475
470
487
490
488
494
513
516
512
528
528
455
341
267
300
413
512
545
552
574
572
494
386
353
414
89
283
442
487
478
490
512
500
489
508
519
513
498
497
476
390
281
256
353
483
542
528
517
548
572
529
440
383
394
125
337
479
493
477
500
527
518
513
519
515
500
504
519
478
354
246
268
398
505
522
506
517
547
554
524
472
423
392
394
190
399
502
489
475
490
506
500
501
517
517
506
525
554
498
348
239
287
423
502
504
509
541
545
520
503
483
443
391
360
234
437
510
490
486
505
505
481
483
515
525
511
519
534
474
329
228
280
416
497
507
524
549
538
511
499
484
448
395
342
297
242
448
507
487
496
526
522
498
491
512
519
504
503
506
452
322
213
244
386
492
510
518
534
525
507
499
479
448
413
359
289
252
460
509
487
482
504
511
502
496
500
499
498
506
515
485
376
246
232
362
485
509
502
509
510
505
499
477
451
421
370
309
257
473
534
497
477
482
496
499
492
492
497
505
517
530
527
458
329
264
347
465
506
502
500
495
496
495
477
448
403
356
315
284
245
473
558
521
490
499
512
508
501
506
513
519
520
519
526
503
410
320
327
408
476
500
491
483
475
470
466
443
402
348
325
304
274
197
441
547
520
491
515
530
516
514
518
513
509
510
506
504
498
450
383
345
370
419
459
477
479
472
460
454
440
412
375
347
328
302
162
396
522
511
484
497
509
498
498
502
488
483
495
498
491
483
467
445
421
405
406
430
465
480
483
472
453
433
415
393
367
340
311
285
365
510
515
480
489
501
485
474
488
491
491
491
488
485
483
479
480
478
470
452
457
468
476
472
466
449
427
409
395
374
333
302
296
318
480
511
490
503
515
490
477
496
516
517
501
481
480
491
491
490
491
490
483
477
472
466
460
456
446
428
413
393
365
337
316
315
283
62
231
410
483
485
496
512
503
495
504
510
510
501
491
489
491
489
486
488
490
483
472
466
461
458
453
450
436
411
382
357
339
321
282
144
332
447
475
480
496
505
500
493
487
487
493
502
506
499
484
482
492
495
487
476
467
460
458
465
471
448
402
367
344
310
248
172
76
240
394
471
475
475
491
497
490
488
489
494
504
512
509
498
491
490
490
486
481
475
469
469
477
472
442
400
353
298
227
143
79
25
133
314
443
472
463
472
490
498
501
500
497
495
495
495
492
487
483
481
474
471
472
474
471
458
444
423
382
307
207
119
69
58
201
342
420
446
465
482
488
486
486
484
480
475
471
472
475
478
474
467
462
463
457
438
418
413
389
314
212
83
187
304
397
446
458
461
465
467
465
464
464
466
469
471
470
465
461
460
452
431
408
399
386
317
202
13
66
166
282
366
410
435
454
461
451
454
461
467
473
473
466
457
452
451
444
428
405
374
315
218
75
153
232
304
358
396
421
433
442
450
454
459
461
457
448
439
430
412
383
329
265
211
72
116
159
211
254
304
350
379
394
402
410
416
412
400
381
359
319
252
190
61
86
121
164
209
238
259
278
298
311
306
280
257
235
199
98
111
134
169
198
205
155
176
214
252
267
268
260
248
231
207
178
241
285
302
323
369
414
430
417
403
402
407
394
370
342
305
267
228
216
317
392
420
426
442
477
493
484
471
477
482
474
450
443
454
461
446
413
377
248
365
442
471
475
469
477
483
476
467
473
502
505
475
451
472
514
526
514
497
464
244
385
471
488
481
478
489
500
502
491
482
483
502
503
493
491
512
512
482
451
428
378
285
201
355
459
496
491
479
483
503
527
535
526
503
490
492
506
518
518
486
420
361
342
327
271
210
177
326
439
477
484
488
494
499
510
525
533
523
502
488
495
499
473
431
375
316
301
343
372
326
265
299
89
273
420
479
482
484
503
513
509
507
511
516
521
508
498
492
452
366
302
296
325
383
469
520
464
353
323
174
369
472
482
474
497
516
515
506
505
513
519
528
528
504
458
378
288
264
325
416
495
560
584
519
398
336
386
86
271
444
499
478
475
499
509
498
497
506
521
523
523
521
486
405
313
282
334
422
490
527
552
561
518
436
382
393
123
326
473
505
486
490
509
504
494
497
506
521
520
511
502
458
352
268
305
417
497
517
516
528
543
533
492
440
408
407
161
368
490
495
481
497
516
510
510
512
512
510
517
523
511
436
310
251
320
445
514
522
519
528
534
531
514
472
420
402
230
431
503
479
466
486
502
500
507
524
524
513
521
543
522
419
288
247
328
438
500
520
526
525
522
513
497
458
413
389
374
277
469
511
482
482
499
497
481
490
522
534
520
517
530
494
388
273
248
328
433
495
518
521
518
517
512
494
452
411
375
342
283
472
508
485
499
520
510
490
494
517
521
512
505
497
468
382
273
234
310
423
489
511
511
510
519
525
498
460
426
381
329
282
472
506
475
478
500
505
502
497
500
499
497
500
494
483
428
318
245
296
408
477
500
501
503
511
518
497
466
429
385
332
293
280
477
520
483
471
480
494
498
493
493
496
503
508
505
510
488
395
300
304
384
460
500
510
498
491
491
486
463
421
365
327
306
255
468
540
511
492
498
502
498
497
505
514
519
518
508
514
505
448
361
325
358
424
482
501
490
473
462
471
464
424
368
337
326
311
210
440
530
511
498
511
515
500
503
519
514
509
511
509
499
488
459
414
373
361
387
427
462
478
469
458
464
462
442
401
365
355
338
168
397
509
501
484
505
510
491
493
501
484
479
494
506
495
477
472
467
453
423
395
404
438
468
479
476
462
452
435
413
386
362
339
321
367
505
512
485
500
507
486
475
481
481
484
496
500
494
493
496
505
501
484
457
450
456
465
473
474
461
440
417
401
382
354
326
324
324
315
483
520
494
493
506
494
482
489
502
511
511
496
491
496
503
502
502
498
488
480
475
468
465
465
458
438
417
397
377
357
340
334
310
62
232
417
490
479
481
503
506
504
505
507
511
509
502
494
491
486
484
491
493
484
474
470
466
461
454
456
445
420
391
369
357
347
318
248
145
335
449
469
472
492
507
507
501
496
493
494
500
505
496
485
484
493
494
483
473
469
464
458
454
458
451
421
383
355
329
283
219
145
73
237
396
474
479
475
485
488
488
489
491
492
499
509
509
504
498
494
490
479
475
475
474
469
463
458
442
417
373
321
256
177
103
54
15
123
310
441
473
461
465
479
486
494
498
497
493
491
491
492
491
489
484
474
471
472
481
473
453
435
420
394
332
243
152
91
49
190
334
415
444
459
474
478
478
480
479
476
470
466
465
470
479
481
475
466
458
452
440
426
415
390
325
238
70
84
188
301
393
439
453
457
460
456
451
454
458
461
461
462
464
465
465
460
445
424
410
413
397
325
216
31
81
170
280
364
405
431
449
454
442
446
454
460
465
466
459
451
451
448
431
413
395
376
319
217
78
157
238
304
353
393
420
431
438
443
447
455
461
456
447
439
423
392
350
303
250
198
74
118
160
205
256
306
341
371
390
398
405
409
404
393
372
342
287
222
52
78
113
159
194
226
255
279
291
293
276
253
236
216
91
108
135
162
174
175
189
231
274
288
284
276
267
251
230
206
179
206
283
327
338
340
364
416
441
429
412
412
422
414
398
376
350
317
274
236
277
366
412
427
432
445
474
489
483
471
475
488
481
470
465
477
479
461
433
407
292
404
461
472
467
468
477
488
486
471
475
503
510
485
461
478
518
527
507
490
481
435
294
412
473
490
492
492
492
497
502
496
489
492
501
504
499
496
511
520
498
461
434
401
332
258
400
466
485
496
498
499
508
519
526
522
507
499
492
499
527
539
514
459
399
363
342
304
240
219
216
370
455
468
477
494
497
496
503
525
528
523
510
498
499
503
508
487
430
361
319
329
363
350
298
288
123
320
442
476
474
488
502
501
501
507
518
523
523
514
506
507
489
429
360
322
320
348
416
492
498
415
339
354
230
418
488
482
487
508
517
514
509
508
516
522
524
513
505
494
449
356
276
275
345
435
515
569
557
469
375
354
123
326
483
513
485
486
511
518
512
506
505
521
534
521
503
490
464
400
325
291
324
413
497
539
545
528
487
432
393
389
162
365
493
513
494
497
508
511
504
500
502
523
534
515
498
491
431
340
299
337
410
484
523
522
514
521
527
497
437
397
201
400
491
492
484
498
511
514
512
509
507
517
526
516
515
491
399
284
265
347
457
521
529
512
511
531
545
513
450
415
400
270
454
504
475
467
489
502
507
515
523
520
517
524
532
525
473
361
258
251
341
456
519
520
507
511
524
511
471
431
415
403
321
496
518
486
489
495
491
481
493
520
529
524
525
527
506
441
343
261
257
343
451
507
508
503
517
523
499
450
418
404
380
326
501
523
498
510
517
498
479
490
514
518
517
515
502
486
441
354
268
258
340
442
495
499
502
523
535
510
468
432
399
367
336
308
494
520
482
481
502
503
499
498
500
497
497
496
491
486
472
399
301
269
324
416
480
495
497
508
517
501
470
437
399
361
333
289
485
522
479
471
485
499
499
499
497
496
497
496
488
489
495
453
368
311
325
389
465
504
497
480
477
476
468
437
393
355
335
326
266
466
523
502
494
500
499
493
495
511
515
513
504
493
491
496
474
414
362
339
370
433
490
494
472
460
467
471
447
397
362
352
341
224
437
512
499
499
509
506
489
496
521
516
503
505
504
497
482
463
438
406
377
369
395
448
480
481
465
464
472
463
424
390
373
363
344
175
393
497
489
483
510
511
488
491
507
488
475
496
511
506
488
478
474
463
434
404
397
423
461
479
478
464
454
449
423
399
381
370
353
362
491
500
486
506
514
492
487
489
474
476
501
513
513
512
513
511
503
486
461
451
452
461
474
478
469
449
423
402
385
373
363
357
359
303
474
518
494
492
510
503
495
494
493
503
514
513
509
511
509
504
504
498
486
480
478
474
474
471
468
449
419
390
377
374
367
358
338
55
220
418
500
479
469
496
514
512
506
505
512
518
511
505
492
480
475
490
497
486
476
474
474
468
457
456
448
422
394
375
371
366
346
285
140
341
462
474
467
492
513
508
500
497
498
500
503
505
493
481
478
491
493
485
477
473
471
461
446
444
444
432
403
370
341
307
263
190
70
237
403
479
486
480
484
484
484
489
492
490
492
497
502
503
502
493
485
476
476
480
480
466
446
434
437
436
408
352
282
205
137
77
9
113
297
434
476
467
467
474
479
488
496
496
490
483
488
495
495
490
482
476
473
476
477
469
440
423
416
410
362
277
185
112
62
37
166
316
410
449
464
473
474
475
478
478
476
474
472
469
470
477
484
481
470
455
447
441
433
417
391
338
261
85
79
182
297
392
442
455
458
459
450
446
453
463
464
459
456
457
462
463
456
439
422
424
432
407
330
228
82
169
277
365
406
428
443
450
442
445
449
452
457
459
453
443
442
437
420
404
400
378
315
214
79
157
239
297
340
387
421
437
441
439
438
446
457
454
443
431
409
372
324
277
226
172
70
109
143
187
249
303
335
364
386
397
398
397
392
381
360
318
256
191
62
104
150
177
204
245
279
286
269
244
229
209
187
75
93
131
152
227
210
216
249
292
308
305
297
288
275
248
233
210
179
258
327
365
371
357
367
406
438
438
429
428
426
420
410
397
379
350
312
261
209
336
404
421
426
435
446
459
472
477
476
480
483
477
475
478
490
482
459
435
415
383
201
332
422
454
456
455
461
472
484
488
483
482
499
505
490
475
489
516
516
492
476
483
468
194
348
432
457
469
484
491
490
492
497
501
500
501
504
508
508
504
506
520
510
481
454
429
382
290
318
441
470
472
493
506
507
508
511
513
512
513
511
505
505
529
539
520
492
453
410
369
335
282
234
89
257
407
466
461
472
502
498
488
500
520
523
521
520
514
504
503
519
514
474
414
359
330
335
349
333
303
307
168
359
461
473
471
488
496
488
493
503
515
522
529
532
522
508
499
474
429
378
341
325
354
424
484
473
397
340
85
280
451
495
481
490
516
514
512
513
508
511
520
528
521
507
506
491
435
346
290
307
375
458
528
567
539
449
368
353
150
363
498
509
486
499
518
520
520
515
508
513
524
515
493
493
495
473
401
309
273
341
454
526
542
541
528
485
421
378
190
395
496
503
491
501
510
516
515
509
503
518
528
506
486
500
488
424
339
289
318
419
507
527
514
521
543
527
466
414
385
241
428
493
485
485
499
514
520
518
510
504
515
522
505
501
509
466
355
265
269
362
473
521
508
503
534
559
532
472
433
406
308
482
508
475
471
492
507
517
519
516
511
513
522
521
511
495
428
316
231
256
370
480
514
503
504
526
523
485
450
438
420
361
519
521
490
497
503
490
485
496
514
518
523
529
525
504
471
413
318
243
263
371
471
505
509
519
521
500
462
439
426
408
383
368
527
536
507
519
521
497
473
482
505
512
518
526
518
497
473
424
336
262
274
368
457
497
510
522
521
499
474
449
426
399
378
336
520
539
492
491
510
509
498
496
498
496
499
504
497
492
491
459
375
294
283
348
437
487
500
496
495
485
469
450
425
396
375
365
299
502
533
484
476
497
506
506
503
500
497
497
494
486
485
500
490
435
359
308
326
406
476
492
478
466
469
461
449
423
395
376
365
272
474
523
500
495
501
501
493
498
514
516
508
494
483
482
491
490
462
413
356
334
380
453
486
490
476
469
468
454
424
396
382
370
353
239
441
510
495
496
507
504
486
494
518
515
499
495
495
493
483
470
454
440
408
380
381
420
471
492
484
467
464
462
436
406
390
382
361
184
403
494
481
475
508
513
489
492
508
492
478
498
514
509
496
483
470
461
452
433
417
416
448
476
476
454
445
450
433
406
391
389
380
384
363
483
486
475
505
519
501
497
500
481
476
501
518
519
518
511
501
492
481
469
461
454
462
472
472
460
446
428
401
388
389
387
383
390
296
462
507
490
489
510
510
505
500
494
500
517
520
517
513
503
496
497
492
480
475
478
482
475
472
476
461
422
386
379
390
385
376
365
310
59
212
414
503
483
467
497
517
510
500
499
516
520
517
511
500
477
470
488
499
489
478
474
476
470
462
465
457
426
397
382
381
376
366
316
136
344
473
485
472
494
513
498
487
494
505
504
502
503
496
486
481
487
495
494
484
475
471
461
449
446
441
434
416
386
356
332
304
230
70
239
409
489
494
485
484
480
478
489
497
489
482
487
492
503
501
489
480
478
482
483
478
463
440
421
425
440
428
377
308
236
175
105
7
107
289
434
484
473
468
473
478
487
494
494
485
478
483
493
495
487
477
474
476
475
469
454
428
410
408
416
381
300
206
127
66
28
152
308
415
457
469
473
476
478
481
481
483
482
479
473
469
473
479
478
469
453
440
434
428
411
385
339
268
170
91
74
173
296
391
443
456
462
464
455
453
459
469
470
463
454
453
457
457
448
435
426
432
434
401
328
233
77
161
268
363
406
425
441
453
455
452
448
448
454
459
452
439
431
424
411
407
397
365
298
208
69
147
231
284
323
373
422
447
450
437
434
439
453
450
435
415
389
355
308
256
201
66
96
120
163
234
293
325
355
382
394
386
377
369
356
332
288
229
168
44
100
135
156
178
227
268
268
236
207
193
176
156
256
248
252
267
302
328
329
323
313
298
266
247
223
193
304
359
387
393
381
383
399
432
445
449
444
434
424
416
404
385
358
323
270
253
376
427
429
435
446
450
453
463
475
484
488
483
472
468
483
492
477
453
426
400
376
250
366
428
441
445
454
462
471
482
491
496
494
498
498
490
486
491
509
505
483
466
474
477
249
399
450
446
449
471
487
487
487
494
505
513
514
513
514
513
509
504
516
524
507
480
459
428
346
191
367
469
477
472
490
504
505
507
508
505
505
514
520
517
516
532
530
520
515
501
462
409
369
328
267
223
115
297
438
476
462
476
505
503
492
503
522
518
514
519
524
516
508
523
523
500
462
410
352
320
331
351
330
291
209
395
483
478
472
485
488
489
496
507
518
526
534
536
527
511
502
501
485
441
378
326
311
348
429
486
459
376
332
113
314
469
498
481
493
514
505
506
513
510
508
513
531
534
514
505
502
488
432
356
311
332
396
469
536
567
522
426
361
162
375
490
491
480
506
529
521
518
519
509
507
508
508
505
504
506
501
462
374
292
301
396
489
535
550
548
519
461
406
379
207
409
485
482
481
501
516
518
518
515
505
508
511
495
488
503
509
475
400
311
275
341
446
511
530
541
548
528
486
445
407
272
457
502
481
480
497
513
523
521
513
502
505
508
498
490
502
493
425
324
257
283
386
469
497
514
547
565
535
490
459
431
339
507
516
481
478
495
508
521
520
512
504
506
513
510
498
492
470
395
286
230
285
400
482
503
509
529
531
504
477
461
441
413
385
530
518
489
499
507
495
491
501
509
511
512
520
519
501
484
463
398
294
235
285
399
488
523
524
515
501
489
476
453
435
413
390
536
530
499
520
525
501
476
486
504
510
514
521
520
505
492
475
415
318
259
293
392
480
521
523
509
492
487
480
454
428
412
402
354
534
546
495
496
514
512
498
493
495
499
506
517
513
507
504
493
440
355
291
298
376
455
493
492
483
477
476
472
457
434
419
404
306
514
542
491
482
503
510
506
499
498
499
507
510
502
498
502
503
475
416
338
304
350
432
474
479
473
468
461
459
452
439
419
401
387
277
484
529
503
495
502
503
495
496
511
516
511
500
490
489
492
494
482
457
399
337
342
403
466
497
501
483
463
455
444
432
416
400
380
244
449
516
496
490
503
505
489
491
512
512
502
493
492
492
489
479
465
467
454
417
384
389
443
495
501
474
455
456
444
422
411
402
379
375
413
501
483
463
498
513
494
493
505
492
486
496
501
501
495
485
468
464
477
477
442
412
431
467
469
441
434
451
444
415
406
405
392
394
365
482
477
462
493
517
505
504
508
487
481
501
510
506
498
491
483
484
484
478
468
460
460
467
462
451
445
443
421
406
404
400
392
399
385
295
451
500
486
483
501
509
511
510
502
503
511
514
509
501
489
484
490
487
467
463
481
485
475
471
474
468
437
410
402
398
387
380
376
329
78
209
398
500
489
470
493
508
501
491
502
519
520
515
514
508
490
480
486
496
488
476
471
470
467
467
478
467
435
414
401
388
380
374
333
226
133
331
470
492
477
489
501
485
474
492
510
503
497
503
509
503
489
484
495
501
493
470
460
460
462
458
446
429
419
400
371
354
328
252
121
76
230
406
493
496
478
478
474
474
487
498
490
476
478
489
503
501
487
477
481
486
482
472
462
446
428
415
425
422
384
327
262
199
123
13
103
286
437
488
472
465
469
478
486
491
491
482
473
475
487
490
480
469
468
474
474
462
442
421
402
402
404
375
305
216
133
64
28
148
310
421
459
460
463
472
479
482
484
485
484
481
475
469
464
466
467
464
450
434
423
414
397
376
336
262
165
87
46
69
168
294
386
432
446
457
464
466
463
465
468
471
466
456
450
450
448
441
431
425
424
408
371
309
229
144
69
146
251
348
395
417
437
458
467
453
444
443
458
461
453
439
424
411
401
400
377
329
265
193
56
130
216
268
303
351
409
446
450
436
429
434
445
440
418
389
362
332
289
234
173
86
106
141
208
270
307
347
377
382
363
346
334
317
285
248
203
152
34
83
116
138
160
211
243
233
194
165
152
139
266
274
276
282
296
329
341
340
332
317
283
255
222
193
166
328
368
394
403
397
397
406
425
446
459
454
439
430
421
406
380
350
316
260
193
294
397
436
441
452
461
461
459
466
478
486
490
482
468
461
475
483
472
449
414
379
354
304
400
437
443
455
469
473
476
486
501
509
499
498
497
489
483
486
493
495
482
462
461
469
452
291
427
467
452
452
471
486
486
484
488
513
524
521
516
517
515
509
504
507
522
519
502
485
465
404
224
392
474
481
482
497
499
499
504
506
500
499
512
524
523
523
529
529
526
525
527
501
453
410
373
309
237
139
331
459
480
465
481
504
501
500
511
530
521
503
508
519
520
518
522
527
521
497
458
399
342
329
347
338
299
242
424
500
487
472
479
484
492
506
520
527
528
527
524
518
513
511
515
512
485
424
360
322
320
366
443
473
428
361
130
340
480
498
482
502
516
500
498
515
518
516
519
526
530
519
505
504
504
484
425
350
319
352
408
472
529
541
490
412
365
175
383
481
471
472
511
539
523
514
516
513
509
508
511
520
521
507
498
487
441
357
306
335
417
489
527
535
526
496
448
407
226
418
478
472
478
504
520
519
519
517
508
506
505
503
505
512
506
486
452
381
299
289
355
444
514
548
546
524
500
479
444
295
481
513
481
483
496
508
517
522
517
505
503
507
503
497
499
495
470
411
326
271
305
383
458
514
555
564
538
507
485
463
433
354
523
529
484
487
495
500
509
518
514
504
501
507
507
497
489
484
460
381
287
253
315
416
482
514
528
533
523
508
487
465
441
380
526
510
482
497
506
496
493
502
514
512
504
505
508
501
490
488
461
377
273
240
313
430
508
524
514
507
514
511
488
453
432
426
379
525
512
486
507
523
504
486
493
509
516
511
506
511
509
502
498
470
391
293
255
315
424
502
521
509
505
513
512
482
444
430
425
348
526
537
490
498
514
510
500
494
499
505
512
520
521
517
513
507
480
418
336
291
325
405
465
493
500
497
500
496
479
456
439
427
413
305
508
538
494
491
505
508
502
495
497
503
516
523
519
513
509
505
491
457
391
324
325
383
443
484
494
487
472
468
470
462
443
425
409
273
477
526
500
492
503
504
495
493
503
511
514
509
504
503
501
491
488
482
446
379
344
371
430
479
506
489
464
455
452
447
440
423
404
400
237
443
517
497
485
500
506
489
487
504
507
502
498
495
497
497
489
474
478
484
456
405
375
406
464
491
472
457
459
448
431
424
420
403
396
406
505
484
460
490
509
493
488
495
493
492
494
494
494
494
486
475
472
495
502
463
414
411
445
456
442
442
465
459
433
426
422
401
397
397
353
481
485
460
482
508
503
502
504
496
492
498
498
492
485
483
483
486
486
478
469
463
462
464
459
450
447
461
450
436
428
410
390
392
375
274
433
500
488
477
490
498
505
508
505
505
507
505
497
488
484
489
491
482
459
458
483
487
480
472
472
468
457
443
432
414
386
374
372
323
193
188
371
491
495
473
481
493
493
488
501
512
511
507
510
512
504
493
489
488
484
478
469
463
462
468
483
474
447
431
419
396
376
370
332
223
120
298
448
488
474
479
491
478
466
488
505
499
492
500
519
520
499
489
490
504
496
469
450
455
471
471
446
424
412
409
385
361
329
249
119
65
201
379
481
486
466
471
474
475
483
494
489
479
475
485
501
501
488
478
479
484
480
468
462
454
435
414
401
401
381
338
272
203
123
95
272
429
479
459
453
463
474
479
484
486
481
469
465
478
487
480
459
455
469
473
461
442
424
408
396
390
359
293
212
133
61
32
146
307
418
452
449
445
456
469
477
481
481
476
472
472
467
455
452
455
457
450
433
419
407
391
368
332
256
154
79
41
65
162
285
378
416
425
439
456
469
468
460
460
462
463
454
444
445
445
438
425
416
402
373
333
284
215
136
63
133
234
327
373
400
425
454
466
448
433
437
459
460
450
438
423
403
382
369
337
278
219
165
47
115
196
249
281
318
380
427
438
426
421
428
431
419
394
362
329
298
255
203
151
84
101
124
172
231
285
334
359
354
327
311
293
271
235
205
172
63
94
122
149
193
205
187
150
132
119
159
168
171
171
272
286
287
275
283
313
341
345
338
325
305
264
218
189
162
330
365
392
401
404
406
409
420
438
456
453
438
435
433
412
377
342
301
237
172
322
409
439
451
466
471
473
474
477
480
482
484
481
468
460
469
477
470
453
411
358
326
305
342
431
457
462
475
488
486
483
491
512
513
494
496
500
497
478
475
479
492
487
469
452
457
456
309
436
480
474
477
485
490
486
482
486
513
522
516
512
516
515
509
502
501
512
520
514
503
492
452
379
244
398
465
477
488
503
498
493
501
508
496
497
513
522
520
517
520
535
536
535
530
518
493
456
415
357
283
154
351
467
480
465
481
497
500
502
522
534
519
503
503
514
519
519
522
534
536
521
494
460
409
365
350
340
320
291
265
441
507
494
479
477
480
496
518
531
535
529
518
508
507
514
520
523
516
502
464
419
383
356
346
381
434
449
405
146
362
493
501
482
503
515
497
495
513
524
526
524
522
518
516
512
509
506
501
467
407
359
350
372
401
447
495
508
462
394
193
400
489
471
473
510
539
522
508
511
516
520
520
521
528
534
515
488
487
479
427
352
315
346
411
464
487
498
501
481
439
246
431
481
473
485
509
518
519
520
519
512
514
519
522
528
528
508
486
481
452
373
303
297
358
448
512
529
516
504
496
476
309
488
513
489
500
504
501
507
520
522
509
508
519
518
509
501
492
488
479
425
330
284
315
396
477
531
548
537
515
500
486
467
345
520
526
489
495
498
495
497
510
518
511
503
509
508
501
490
485
484
461
386
296
278
344
434
491
510
517
520
517
501
485
468
456
351
508
503
472
490
506
498
492
501
520
519
500
492
499
504
498
490
485
448
355
265
262
350
449
499
504
499
513
519
501
473
457
454
341
501
500
473
494
513
508
495
499
518
521
502
495
502
512
511
504
492
449
357
274
269
346
440
494
510
516
523
518
492
463
451
453
439
320
502
523
490
495
512
510
501
498
501
508
513
519
521
519
517
513
497
459
392
328
311
349
411
470
506
514
511
499
482
468
455
448
426
291
487
526
496
495
506
507
500
496
498
501
515
528
526
516
509
504
497
481
439
380
345
353
398
457
494
494
475
472
472
468
454
434
419
417
259
452
513
497
494
504
504
494
493
501
505
508
513
514
508
500
492
490
493
479
432
382
363
388
440
478
476
460
458
455
447
440
428
421
422
213
420
507
496
484
500
504
488
484
499
503
501
500
500
506
506
495
481
484
500
487
440
388
381
417
447
460
469
475
456
429
428
435
426
416
421
381
498
491
470
488
504
486
478
494
500
501
496
491
494
502
500
486
481
496
503
473
426
406
423
441
452
467
486
474
446
443
438
414
402
394
314
466
495
470
478
497
490
490
498
501
504
502
495
486
484
488
494
494
483
470
465
466
470
473
469
462
461
471
472
462
449
422
394
386
359
251
224
403
502
496
474
480
490
496
499
501
504
506
503
491
483
486
502
498
478
458
459
484
496
491
474
466
464
465
465
455
427
391
378
365
301
171
143
331
476
498
473
473
489
487
483
488
500
503
504
505
509
511
506
495
489
486
484
477
467
463
466
473
468
454
445
431
402
377
367
319
208
90
251
417
477
468
468
488
484
472
480
494
492
493
502
513
518
509
497
495
499
498
472
449
446
466
470
444
410
406
410
391
358
313
229
106
45
159
339
454
468
453
466
479
479
479
483
486
484
481
484
495
503
494
482
477
478
475
463
453
449
438
406
381
381
372
336
265
188
109
77
243
401
457
444
443
456
467
471
475
482
480
470
466
474
482
480
455
447
459
469
458
443
430
418
401
385
347
282
203
129
62
30
134
284
400
441
439
430
440
453
467
474
472
466
463
461
454
446
442
444
449
446
436
424
408
389
367
331
250
146
73
39
59
147
268
365
405
408
422
442
463
467
452
448
450
451
443
431
436
446
434
415
401
380
344
299
253
193
121
56
120
217
304
350
377
404
434
453
438
424
431
451
447
433
424
414
387
353
323
289
229
172
45
101
175
226
252
279
334
392
414
405
400
406
405
386
350
320
290
251
210
166
96
105
131
187
251
305
321
305
281
268
252
220
180
158
50
76
107
135
163
162
135
119
107
140
163
180
179
275
288
288
273
276
299
331
339
336
328
314
274
220
186
153
326
364
391
398
403
407
410
417
431
443
438
427
434
441
419
374
334
282
214
151
331
410
436
449
466
472
478
483
484
479
475
476
474
466
462
464
473
468
453
414
353
307
271
355
448
474
475
483
491
489
488
498
507
502
486
491
509
503
477
472
477
494
497
480
458
448
438
406
311
437
483
485
491
495
492
485
482
486
504
508
508
509
514
516
510
504
503
507
516
517
510
499
476
432
255
400
462
469
483
500
495
490
495
501
497
500
516
520
516
503
511
536
542
534
526
524
517
492
451
406
350
304
165
361
471
483
471
480
492
491
499
519
528
517
509
514
519
516
512
519
537
539
527
516
506
479
429
379
357
343
319
276
447
505
495
483
487
487
498
520
531
531
523
516
507
506
515
525
527
516
507
497
478
460
423
380
356
383
423
414
363
156
379
507
505
478
496
511
499
500
520
527
528
524
515
509
511
520
519
508
500
490
464
425
395
374
364
373
414
462
463
416
202
422
512
490
473
497
518
514
512
520
521
526
527
525
531
537
527
493
485
493
477
423
354
324
348
386
418
439
463
472
455
256
443
494
486
493
505
506
511
521
524
516
520
530
535
537
538
521
494
496
494
445
366
307
310
371
435
476
483
481
483
480
463
307
479
499
486
512
516
500
498
517
522
512
516
533
526
516
510
502
498
510
487
414
335
311
349
413
464
496
504
495
487
488
485
325
499
505
481
502
516
502
491
500
516
514
514
515
511
505
499
491
491
498
470
384
314
317
377
430
456
468
482
488
489
491
489
476
313
483
500
466
480
508
506
494
498
517
519
502
492
496
513
510
491
487
486
438
346
282
303
374
432
457
464
475
486
486
486
487
482
300
475
498
469
478
505
509
502
503
514
515
499
491
501
520
517
503
494
481
429
343
288
301
361
425
464
483
488
484
474
470
478
483
465
287
474
514
490
492
506
510
505
504
506
504
505
512
517
517
517
512
501
481
445
391
343
326
357
416
468
486
483
472
463
464
472
466
441
434
270
462
515
497
497
507
509
504
503
502
498
505
520
518
505
501
507
504
491
472
437
394
356
363
414
463
470
457
457
461
465
462
443
426
430
230
430
503
496
493
505
506
499
500
504
499
500
509
510
502
492
492
496
497
492
471
431
388
373
400
433
445
451
455
455
446
443
437
424
429
439
392
495
495
485
498
506
492
488
500
505
500
499
503
507
505
495
487
486
493
498
472
423
391
388
409
435
470
487
463
431
437
446
433
424
419
340
479
498
476
489
502
486
477
495
512
512
497
493
501
513
509
492
480
483
490
478
451
425
419
434
456
485
499
479
455
454
447
422
410
390
293
257
436
497
482
480
494
489
482
494
509
515
508
497
496
497
504
503
497
478
462
460
472
478
481
477
471
466
470
474
469
456
429
406
391
346
224
160
361
488
498
474
477
490
493
490
490
501
510
509
498
491
497
510
505
479
464
467
487
499
493
474
460
453
458
461
453
429
405
394
367
277
142
90
283
455
496
473
470
492
492
482
477
486
497
506
504
499
502
508
503
493
491
494
491
476
464
459
462
458
450
441
425
402
389
373
306
181
205
387
469
470
466
490
494
484
480
481
486
494
497
498
502
505
503
499
496
494
483
455
443
455
462
441
408
398
404
391
351
292
203
93
119
300
429
456
447
463
481
486
483
482
484
488
485
482
487
501
500
485
474
472
469
453
437
436
432
405
378
369
365
324
246
162
88
52
203
361
434
437
440
452
464
467
470
475
477
474
471
474
479
472
458
446
449
453
446
434
426
419
404
381
340
272
191
118
62
27
110
247
371
430
438
428
436
448
460
464
462
462
461
458
445
437
435
437
438
436
433
426
410
384
357
320
244
144
69
39
51
123
239
345
395
403
414
432
451
459
447
445
445
441
430
418
425
436
422
401
385
366
321
264
217
169
47
101
192
273
325
351
375
403
430
431
422
424
433
422
405
394
385
361
316
283
245
187
134
83
143
194
218
235
280
346
381
378
368
367
359
330
291
266
242
206
169
82
86
101
144
210
260
266
242
229
217
201
169
135
116
66
90
109
118
114
101
154
184
186
280
290
291
289
289
294
318
327
328
322
306
275
220
172
319
367
392
398
402
407
413
421
430
432
418
415
429
439
416
368
315
260
198
140
314
396
424
434
451
464
475
479
478
475
473
473
467
459
458
472
474
465
447
410
356
300
239
183
341
438
468
464
469
476
482
488
493
494
489
484
501
508
503
481
479
490
502
505
492
468
438
404
361
305
432
471
468
476
487
489
485
484
488
492
497
501
511
518
517
511
508
510
516
524
519
502
483
471
450
395
259
409
471
460
462
479
489
491
495
501
502
506
517
523
515
499
507
531
536
531
524
525
522
498
468
442
414
362
168
364
478
492
474
485
494
494
497
510
517
517
522
533
530
513
504
512
533
534
525
520
521
516
484
432
393
370
339
300
279
446
499
488
490
509
509
509
515
520
519
518
521
523
518
519
526
529
524
516
513
513
504
484
442
395
371
379
382
363
382
513
502
467
488
516
508
510
520
523
520
517
514
511
517
527
528
517
507
509
506
487
452
418
385
360
362
392
418
415
190
427
532
505
468
479
496
501
512
524
523
519
519
520
527
536
535
514
505
506
505
484
430
375
349
350
368
384
408
437
450
441
237
439
506
495
489
490
487
499
519
529
515
516
526
531
535
542
537
514
508
508
488
440
380
339
338
369
408
427
440
451
470
475
284
457
484
476
508
520
501
492
509
518
509
519
533
527
513
519
519
511
511
509
474
416
367
352
364
389
422
443
454
461
479
496
476
298
469
490
471
502
531
519
493
492
507
511
520
521
506
505
509
504
496
504
504
463
397
352
350
368
392
409
428
445
466
492
510
488
279
460
496
468
471
506
517
499
496
509
514
509
501
502
514
516
497
490
501
493
436
363
324
329
357
388
405
421
434
457
491
512
500
472
261
449
500
469
463
490
510
504
504
510
507
499
499
512
522
516
505
498
499
480
424
363
326
321
345
386
410
423
430
443
470
499
500
481
257
446
503
488
483
500
509
505
504
504
499
498
508
516
515
514
512
505
496
478
454
410
361
338
357
395
416
425
434
441
466
489
483
457
463
244
438
505
496
493
509
512
506
505
504
496
497
508
507
496
496
510
511
499
489
481
445
397
373
392
417
425
422
439
452
466
478
463
433
441
408
500
496
489
505
512
506
505
506
499
497
504
502
492
486
495
506
503
497
493
472
432
404
406
414
420
432
457
460
456
463
452
422
426
423
359
485
496
484
497
510
500
495
502
508
505
503
503
502
498
494
492
491
493
496
490
462
428
403
407
430
465
489
468
444
451
451
431
416
395
297
292
453
495
483
489
506
496
486
499
521
520
501
496
508
514
509
490
483
482
486
486
479
453
438
443
465
488
497
480
462
456
442
426
413
366
242
394
485
485
479
497
498
492
499
511
515
509
502
506
511
511
506
495
482
473
472
477
482
482
480
478
468
462
463
460
446
426
415
399
321
179
313
458
486
471
482
497
498
486
483
492
508
512
507
494
500
509
506
489
479
481
488
487
481
470
458
448
442
444
434
417
411
409
361
244
102
55
236
420
485
476
471
488
495
482
471
476
492
507
503
486
485
500
504
498
494
502
500
478
461
453
454
452
441
427
413
400
397
372
281
144
171
361
465
477
467
478
491
491
485
483
485
497
496
483
479
494
504
498
493
495
492
463
443
446
453
438
414
397
393
381
337
265
170
67
97
272
411
456
450
457
473
486
490
487
486
487
489
485
485
491
496
485
471
467
463
439
418
421
428
408
380
364
352
302
215
127
66
34
167
323
415
438
440
450
463
469
469
470
474
481
483
478
471
465
458
449
443
437
425
415
414
412
394
365
322
253
171
97
49
87
201
332
412
437
436
444
452
455
453
455
463
467
456
440
431
433
435
429
420
420
418
395
362
327
291
224
133
63
96
194
308
374
398
412
427
439
443
442
445
443
433
421
412
412
411
399
381
367
343
289
225
180
141
76
157
231
291
321
343
369
398
414
414
408
402
387
368
349
334
315
286
252
203
146
103
153
181
200
230
292
337
340
324
310
292
267
225
205
189
169
138
74
84
108
161
201
206
184
171
160
147
118
296
306
309
304
287
291
314
319
307
283
254
206
153
357
384
396
402
407
413
417
419
415
409
410
421
421
397
348
288
227
177
126
367
404
414
432
450
464
463
462
465
471
474
459
456
459
476
473
453
425
389
344
282
201
126
303
400
439
440
444
458
471
480
483
483
483
493
505
504
495
490
497
505
504
499
489
460
413
350
294
241
290
413
443
433
449
472
485
487
491
494
494
497
505
519
520
516
514
515
519
524
528
512
482
453
441
430
382
252
414
474
451
436
458
488
495
499
506
508
511
517
524
515
506
512
522
525
523
522
521
507
481
461
461
452
403
318
161
362
481
496
479
489
500
499
499
504
510
516
527
540
533
513
501
512
527
527
521
513
512
513
505
476
439
402
363
320
271
438
487
475
496
534
536
514
511
511
511
513
532
539
530
520
520
524
526
526
524
521
513
512
502
461
405
367
351
352
358
498
488
455
485
525
520
512
519
519
514
511
515
523
525
529
531
528
526
528
531
519
502
475
442
401
370
365
380
395
402
397
523
501
460
469
488
494
505
527
522
513
510
512
519
532
538
532
527
524
518
516
496
461
418
383
367
369
387
411
434
445
413
503
489
473
478
481
488
511
530
514
509
515
516
519
532
538
531
523
512
497
487
463
421
380
363
372
390
412
434
459
474
473
427
481
473
489
509
505
491
500
511
508
512
521
514
511
522
529
520
514
508
492
473
438
396
365
362
381
403
425
448
478
498
475
439
489
479
497
530
526
497
492
503
508
515
517
504
503
518
518
506
506
511
504
462
411
368
354
364
385
404
427
458
497
518
484
438
433
504
482
474
503
520
504
500
508
512
510
509
504
510
515
512
504
505
509
494
447
386
342
335
359
383
397
417
449
493
515
492
463
417
496
477
454
476
499
501
504
511
506
502
508
517
518
513
509
506
505
499
479
445
395
343
321
338
366
383
402
431
471
497
489
476
481
408
489
480
473
487
497
496
498
502
497
496
507
518
515
508
507
505
499
493
488
469
425
374
347
349
366
384
407
435
471
494
482
463
477
398
491
492
487
505
511
497
497
500
495
492
497
500
497
497
506
509
504
499
498
481
449
419
408
404
401
406
430
454
478
494
473
443
450
442
373
492
498
485
503
515
504
498
501
501
499
499
497
491
486
498
511
509
501
496
488
468
451
439
432
425
436
456
466
471
481
462
429
425
391
312
464
496
485
495
512
505
497
501
509
511
508
504
500
494
493
496
499
497
495
493
484
467
448
437
446
466
482
478
462
465
451
431
408
355
226
410
487
493
491
506
508
500
505
514
514
506
503
507
509
501
492
490
492
492
491
486
475
466
465
474
483
487
485
466
453
435
433
409
319
173
342
458
483
480
495
511
509
504
503
502
500
502
507
510
506
501
497
494
489
485
479
477
480
483
482
468
456
457
452
430
413
415
386
273
116
262
416
469
470
482
500
504
487
477
482
498
507
507
498
497
502
503
498
492
487
481
470
465
464
461
447
432
429
421
404
398
390
327
193
58
189
368
464
480
473
479
490
482
476
479
494
504
500
484
480
488
498
497
495
496
492
468
452
448
453
451
437
424
405
390
377
334
233
98
138
316
447
483
470
464
477
488
492
490
489
493
492
479
474
484
495
492
484
487
489
462
440
437
449
442
423
403
386
356
298
218
124
86
238
381
450
452
448
462
483
487
485
483
483
485
484
480
483
485
480
468
466
460
432
411
406
422
409
379
353
321
262
168
87
40
134
276
385
432
443
453
463
464
463
462
468
479
485
475
461
455
455
454
445
429
412
398
398
392
369
329
281
215
138
67
28
62
155
280
375
426
440
449
452
449
444
448
461
469
457
435
425
433
432
423
410
402
393
362
321
280
241
184
49
69
144
253
333
375
397
416
423
423
426
433
433
425
414
402
392
381
369
357
338
304
242
180
141
113
113
183
241
280
308
333
357
375
381
372
360
347
329
303
279
261
244
216
160
105
113
146
169
192
236
274
282
264
242
222
203
170
150
140
132
74
84
114
140
144
134
118
105
295
323
332
309
267
258
284
306
285
245
219
186
136
352
382
403
412
412
408
402
399
404
414
410
393
368
322
259
194
147
327
378
395
418
441
452
444
443
453
464
467
463
459
465
473
466
435
397
353
302
236
157
86
348
402
422
436
451
466
474
475
479
488
499
503
495
487
491
511
510
494
482
468
431
364
284
216
163
374
408
412
439
467
485
490
501
508
510
510
516
521
518
515
517
521
519
516
517
500
459
424
398
371
320
236
390
454
443
430
454
490
501
505
513
518
518
517
521
519
516
519
523
521
516
516
513
493
464
447
455
453
408
321
144
341
461
484
475
491
505
507
504
503
507
513
522
530
525
511
504
513
526
527
520
511
506
506
504
492
469
437
392
342
245
411
467
461
487
533
539
516
509
507
511
514
531
540
530
519
514
521
531
540
532
518
512
524
532
506
452
400
366
350
344
310
456
472
452
487
526
517
504
512
517
516
517
519
526
527
529
530
534
541
543
538
530
529
525
500
462
422
400
386
384
399
337
483
484
459
482
504
491
494
517
521
514
509
508
516
525
533
539
542
536
526
525
531
527
498
454
423
409
414
421
427
443
463
361
480
475
458
476
492
496
502
520
514
506
506
508
513
521
530
537
534
514
493
500
517
498
454
419
407
412
425
439
456
471
474
384
483
477
466
489
499
500
502
508
506
506
510
511
511
518
524
525
517
505
490
496
492
459
421
402
408
422
438
459
482
494
472
444
400
504
503
492
509
519
503
499
503
505
508
509
507
509
518
519
511
510
513
514
496
463
422
404
408
422
434
458
481
504
508
473
443
395
512
511
485
500
514
505
507
515
516
511
507
506
510
518
521
515
513
513
510
491
448
405
390
403
419
428
448
475
499
494
467
452
462
365
483
485
461
473
494
498
503
519
515
509
509
513
514
515
515
513
505
497
495
491
459
411
378
373
383
396
421
457
479
479
461
454
466
350
461
475
467
482
493
485
490
498
497
499
508
518
515
508
500
497
496
498
500
497
473
437
398
377
376
391
421
457
481
483
465
453
457
411
336
461
485
479
500
506
491
488
493
494
495
503
510
508
501
497
499
506
508
505
496
487
471
450
433
425
432
448
469
486
498
472
447
439
385
309
461
495
482
494
509
498
492
497
501
503
504
506
504
499
501
510
514
508
498
490
489
486
477
467
462
463
468
475
477
485
464
434
414
346
199
415
487
491
493
503
501
497
500
506
511
511
511
509
504
502
504
506
502
494
491
491
485
475
466
468
475
481
479
468
464
449
433
395
298
152
345
466
500
491
493
504
506
506
506
506
506
508
512
510
503
497
498
501
501
500
493
484
478
478
479
481
480
485
466
447
432
431
382
255
103
283
431
485
483
488
512
518
508
496
491
493
500
505
505
501
496
497
501
503
499
485
477
478
485
488
467
452
457
450
424
400
392
337
201
54
210
368
455
474
480
495
499
489
481
482
491
500
501
497
494
494
495
497
497
492
477
459
457
465
469
452
431
428
422
397
364
331
251
122
23
137
296
426
479
476
468
471
478
485
490
496
500
496
489
484
487
492
494
488
485
474
454
441
443
450
450
440
427
404
372
321
251
152
96
241
391
466
467
450
460
486
492
493
491
488
485
481
480
484
491
487
477
477
482
464
429
419
429
438
430
404
366
309
233
151
67
183
318
412
441
445
460
473
470
470
471
473
474
476
478
478
478
474
469
470
469
446
403
386
399
400
369
325
273
201
113
53
101
216
325
398
437
455
455
441
445
453
460
467
471
467
456
448
452
459
455
438
414
388
371
361
334
283
220
158
94
41
115
209
312
387
420
429
434
438
440
442
450
457
451
434
419
415
425
416
400
383
357
320
277
230
182
125
95
185
269
317
350
388
405
399
398
406
410
408
397
378
355
339
328
319
298
250
189
140
110
136
177
224
272
296
307
316
321
317
307
298
287
256
217
202
191
168
114
115
142
165
186
203
208
200
169
159
150
136
104
323
334
305
255
233
251
270
253
211
187
159
349
396
416
413
397
385
383
402
410
390
361
337
302
232
163
369
403
433
444
432
433
441
450
458
464
467
464
460
449
418
372
310
242
170
107
363
409
434
454
467
468
468
479
490
492
487
480
480
495
507
497
475
462
439
387
305
220
147
90
317
376
411
445
472
483
489
504
518
522
521
519
514
508
509
516
518
508
494
496
485
449
401
346
288
221
148
332
410
435
447
470
489
496
501
514
525
521
515
518
521
521
524
526
520
509
504
503
490
466
448
440
415
362
278
289
409
454
465
485
500
504
503
501
505
510
513
515
514
509
509
518
527
529
522
515
511
510
504
492
478
456
411
343
261
197
359
435
450
469
499
511
506
505
506
509
516
525
528
520
513
513
521
532
542
534
523
523
536
534
512
484
452
408
359
321
243
400
461
461
484
505
497
490
501
512
520
523
524
522
520
523
530
536
544
542
533
526
537
544
526
498
479
463
430
395
383
374
267
431
478
472
496
514
497
482
501
515
519
513
509
511
515
525
537
544
538
527
527
538
546
532
505
481
470
464
456
440
440
443
295
447
469
451
482
513
505
501
506
509
508
506
509
512
512
518
529
532
513
498
518
543
534
505
482
472
464
460
461
464
471
467
438
321
466
481
453
464
498
508
506
506
502
501
507
515
517
513
512
517
517
506
496
512
526
506
482
471
471
474
478
479
484
492
477
444
338
494
519
487
487
505
508
507
507
502
498
503
512
520
518
512
513
518
522
518
511
501
485
475
473
481
494
507
510
506
494
469
450
433
331
491
524
496
495
510
508
509
524
522
506
500
504
514
523
525
521
516
516
515
507
494
484
476
474
475
483
501
515
504
473
442
442
442
298
452
491
475
485
496
498
505
526
524
513
505
503
512
521
523
516
499
495
495
497
493
481
467
456
441
444
471
499
494
461
432
433
420
337
275
424
475
473
485
500
493
491
495
497
502
509
516
516
509
499
493
495
499
500
499
495
486
472
449
433
437
465
488
490
476
452
433
402
304
415
477
477
484
503
500
486
484
486
498
511
519
516
501
490
494
512
519
511
498
495
493
485
478
474
475
479
482
485
481
465
433
388
287
131
398
479
479
482
497
498
493
491
495
505
513
517
515
507
504
509
517
515
500
493
494
491
487
487
494
495
483
470
466
467
450
419
370
269
115
339
460
493
486
484
491
498
501
501
505
510
516
519
517
513
511
509
503
497
494
495
487
479
477
482
484
478
468
461
451
435
412
351
232
95
266
429
501
490
474
488
509
509
500
497
502
510
515
515
510
504
502
502
508
507
501
489
481
477
476
470
468
472
463
441
424
401
320
177
49
220
388
483
485
473
492
514
513
498
491
491
495
498
499
498
495
493
496
506
511
497
487
480
479
478
458
441
448
448
421
379
340
253
117
23
313
434
477
481
481
488
492
492
491
492
492
492
491
489
487
486
490
495
491
476
456
450
457
462
449
431
426
420
383
318
246
152
55
82
216
367
463
479
462
458
475
489
498
500
499
495
492
489
487
489
490
484
477
465
447
425
413
425
439
439
420
387
329
245
159
77
145
297
415
453
445
454
475
484
488
489
485
481
482
486
490
493
488
472
471
482
465
408
365
380
418
423
382
317
239
154
80
108
222
335
402
432
458
467
447
448
458
461
460
465
472
478
479
474
465
475
487
462
389
333
344
370
343
279
206
132
64
144
239
331
402
439
435
414
422
447
452
450
452
457
454
449
449
456
458
449
420
364
320
305
283
226
157
97
50
136
229
316
364
380
399
424
438
434
433
438
441
425
404
395
396
394
377
351
308
264
224
182
122
121
188
233
279
339
376
374
364
370
377
377
361
327
302
285
274
263
239
193
139
107
117
164
224
254
256
255
256
252
242
231
222
200
158
140
131
114
113
130
140
144
141
129
102
96
315
302
261
229
222
219
206
187
165
139
374
411
414
396
384
379
394
390
358
333
313
276
202
131
374
419
437
433
436
439
438
442
468
473
460
443
429
403
350
267
180
109
375
413
447
466
463
459
475
485
470
465
470
482
496
493
478
464
452
414
335
241
160
93
336
404
443
463
473
483
497
510
516
515
511
504
500
503
510
507
491
475
481
476
443
377
290
201
122
66
350
420
460
479
479
482
488
511
520
517
512
518
523
523
526
524
517
504
491
488
491
487
461
412
346
275
196
330
413
455
476
486
492
495
496
501
508
509
509
509
511
515
520
526
528
528
522
519
516
510
494
471
440
383
297
207
279
387
438
451
463
479
494
502
504
505
515
522
517
512
513
517
522
529
533
532
533
538
539
522
502
495
481
429
347
277
208
339
449
471
468
469
474
483
497
507
516
520
522
518
514
519
533
539
539
532
526
526
538
537
520
503
502
500
465
401
355
312
383
478
487
493
503
491
482
493
509
517
517
517
515
512
517
531
539
535
527
532
535
535
526
521
512
503
498
481
458
427
391
330
399
468
463
477
509
515
504
499
507
510
511
517
519
511
509
515
518
507
510
538
554
534
518
520
522
505
481
477
478
471
442
379
415
476
454
451
488
515
513
507
498
496
504
521
525
511
506
510
512
509
509
532
544
529
515
517
524
519
502
487
485
493
475
421
335
432
504
484
474
495
511
512
505
495
493
500
520
526
513
508
516
529
535
534
529
525
525
519
515
519
530
528
514
497
488
468
434
378
428
504
497
499
510
509
511
525
524
508
497
503
520
528
526
523
525
528
528
524
520
525
523
513
507
517
532
531
504
466
432
416
378
266
397
482
489
495
503
504
510
533
537
523
503
496
513
533
534
515
498
499
500
503
509
516
520
508
491
489
509
523
501
460
425
401
342
223
376
472
486
486
503
507
502
498
500
508
512
510
514
516
507
498
501
503
499
492
494
503
511
506
489
481
497
507
491
474
451
404
311
181
352
461
478
476
500
519
502
474
473
501
519
526
518
501
491
500
524
529
508
498
494
493
495
500
504
503
494
478
471
468
451
397
298
169
54
319
443
472
469
486
510
505
487
483
501
517
522
519
510
506
511
519
518
504
502
497
488
481
490
507
512
485
458
452
449
425
371
284
172
63
253
413
484
477
468
483
507
507
497
498
507
515
520
524
523
514
510
503
501
503
500
488
476
475
486
483
469
454
448
437
407
352
264
153
192
372
483
487
459
472
503
514
504
497
500
506
512
518
517
512
503
501
507
516
512
498
484
472
464
457
449
451
451
431
389
326
226
105
325
456
484
467
470
494
509
510
502
497
496
495
495
496
495
492
492
500
515
516
495
476
464
453
441
429
437
433
400
335
254
149
50
249
392
466
479
468
472
487
501
504
499
496
492
488
485
484
483
484
490
493
490
470
444
430
433
435
425
413
392
341
259
160
70
143
294
420
470
462
454
466
483
497
504
503
498
492
487
488
489
488
482
480
476
453
405
366
381
421
428
390
331
257
176
90
65
192
336
417
436
450
468
473
478
486
484
480
479
482
489
495
489
472
476
497
475
378
297
318
385
393
326
237
157
90
125
241
335
396
439
457
439
439
450
452
450
453
462
475
481
474
463
477
507
479
362
261
267
315
294
213
132
71
155
247
334
390
403
397
413
439
439
435
437
447
452
450
446
443
445
449
416
326
243
228
222
173
101
151
230
284
317
353
400
423
415
411
417
423
408
383
367
358
350
336
308
251
192
161
131
115
154
210
279
330
337
327
331
341
335
305
263
241
223
211
200
177
140
96
115
174
202
204
205
205
196
175
159
151
137
105
89
83
272
235
196
174
162
164
148
385
407
399
387
380
371
352
319
302
286
236
161
384
422
435
446
443
429
431
460
465
447
422
406
380
318
222
129
353
412
449
453
449
465
471
449
445
463
487
491
479
463
459
447
385
276
175
102
359
401
426
447
469
481
485
490
493
492
493
495
500
501
493
480
472
479
468
417
328
220
128
66
375
438
459
459
462
477
493
501
500
503
513
523
525
522
516
509
500
485
474
486
491
451
358
257
179
119
358
432
462
472
481
485
487
491
498
503
506
510
515
517
517
518
522
525
518
507
502
508
494
449
380
299
212
316
408
441
447
465
492
502
493
496
506
516
516
514
516
520
521
517
518
526
534
535
522
505
495
492
459
384
288
213
148
270
408
457
449
448
466
491
499
500
506
513
520
520
517
523
538
542
530
518
516
527
535
521
503
499
503
493
444
368
298
229
331
459
483
469
472
484
493
499
506
511
516
522
524
518
518
528
538
536
530
535
535
525
513
512
509
498
496
483
444
383
305
218
334
450
471
467
484
504
506
507
508
509
512
523
528
514
506
506
509
514
525
549
551
527
517
525
525
503
485
482
478
444
378
286
328
445
469
454
475
505
513
507
497
493
498
518
522
509
505
508
511
512
521
542
542
528
523
533
533
516
491
480
480
478
434
347
237
333
451
478
476
491
507
509
500
494
493
498
513
516
505
509
529
537
541
540
536
531
529
524
520
526
527
512
489
482
479
438
359
270
330
448
485
499
507
505
509
519
524
518
502
506
516
523
528
529
532
538
540
536
529
528
522
514
515
522
522
512
492
462
411
348
266
153
322
443
488
495
496
499
513
538
544
531
505
501
517
543
540
517
502
508
511
512
513
520
525
519
514
511
515
515
496
460
412
345
239
112
308
447
490
481
487
505
513
506
505
508
508
506
516
526
518
511
511
509
498
490
492
502
514
519
510
501
495
492
482
467
433
349
208
78
280
428
473
467
485
519
509
472
465
495
519
523
516
507
504
512
535
531
501
492
493
491
493
500
507
500
484
464
459
456
423
332
192
70
228
388
455
459
476
509
506
479
472
495
514
514
510
508
509
512
517
511
499
499
501
490
477
486
501
502
475
451
442
433
387
295
177
85
348
454
473
466
478
503
504
494
498
501
501
503
519
522
513
501
496
501
507
504
494
485
485
488
478
460
444
440
416
354
262
159
80
294
434
478
462
466
488
506
505
502
500
496
497
506
517
517
509
502
501
511
513
504
487
472
459
445
435
436
432
393
313
218
124
239
390
462
468
462
471
494
509
509
503
497
492
489
496
501
501
492
491
505
516
499
467
442
429
421
419
417
397
341
250
153
64
317
423
466
464
456
471
490
502
503
502
497
489
483
484
484
485
482
494
502
481
431
393
395
412
412
381
333
265
184
94
26
87
213
347
433
454
451
455
467
485
501
507
503
493
484
484
485
484
480
483
494
465
388
322
336
389
394
330
245
179
119
114
247
354
403
433
458
464
471
484
487
482
476
472
476
483
477
466
481
514
482
353
242
259
334
332
242
149
88
159
253
325
388
435
444
443
449
451
448
447
448
455
473
466
445
465
509
477
326
190
194
245
222
136
169
242
311
354
380
404
422
423
422
424
430
436
445
435
413
409
421
389
270
159
139
151
154
203
247
297
351
378
376
375
390
392
378
353
330
310
292
278
249
182
115
151
211
257
273
279
286
291
283
249
205
182
164
152
141
122
139
151
157
161
148
122
102
230
177
137
127
140
380
390
383
371
350
310
278
263
241
186
117
382
420
447
449
432
429
445
440
421
396
375
337
265
170
345
410
431
440
456
462
443
441
460
479
479
468
455
447
424
337
212
108
362
414
450
462
460
463
471
478
486
493
496
493
488
481
481
479
447
366
247
141
362
404
433
453
471
476
477
478
485
508
521
524
518
509
505
500
484
471
471
465
401
275
164
108
375
427
457
474
482
478
480
484
493
502
512
520
519
514
513
518
525
507
483
476
489
474
395
284
194
127
349
421
452
475
493
493
484
484
497
509
516
520
524
522
515
506
511
524
530
513
492
488
497
470
390
285
195
325
406
435
453
480
498
500
492
497
507
517
522
528
533
539
537
522
513
519
534
534
515
497
502
495
447
368
287
216
145
390
442
443
455
484
502
505
504
510
520
529
534
530
524
529
540
544
538
536
539
536
524
508
496
489
469
441
382
298
202
120
392
455
454
459
486
505
510
509
510
515
533
539
525
506
503
512
532
542
545
538
532
530
525
503
483
479
474
442
368
273
180
387
464
467
464
490
505
506
501
497
499
509
516
510
508
511
514
520
530
533
528
526
532
537
517
493
479
473
457
419
340
226
130
382
464
483
489
496
497
496
500
500
500
503
502
500
516
538
541
540
537
531
523
519
521
523
522
507
483
468
460
437
355
236
140
376
458
491
498
491
497
513
527
527
516
509
509
517
532
536
533
536
544
540
520
512
511
508
516
514
501
488
472
433
347
242
145
377
464
484
476
479
505
536
545
537
511
507
518
538
538
516
500
505
527
526
512
505
508
514
519
514
504
496
479
436
359
260
143
389
474
471
461
482
509
515
509
506
504
510
520
531
525
515
512
513
508
505
501
504
510
516
513
495
481
475
471
443
375
261
118
362
449
458
463
496
499
476
470
488
507
518
519
515
513
519
538
531
501
497
504
504
498
495
495
480
466
462
458
432
360
238
103
309
418
453
475
492
490
471
474
497
512
513
507
510
513
514
518
509
497
499
506
503
495
492
493
487
470
454
441
404
324
208
94
264
397
463
475
480
483
488
493
504
506
494
495
507
517
512
500
498
501
504
503
499
499
498
494
480
458
439
418
368
276
171
85
358
450
475
469
471
483
495
503
505
494
488
497
514
522
518
511
505
501
497
494
486
477
465
448
429
417
387
318
211
118
52
294
411
462
463
459
470
488
498
504
502
493
488
496
511
517
499
487
491
495
482
455
427
418
413
407
385
335
254
154
72
219
344
427
454
451
454
468
485
498
505
504
495
489
491
492
486
477
485
492
470
417
370
367
387
384
332
256
180
115
52
138
255
362
420
441
445
452
469
491
504
504
495
484
480
478
477
476
487
500
469
378
299
303
343
334
253
159
105
168
269
336
391
434
455
468
483
489
487
477
464
461
462
460
456
479
510
471
334
213
216
271
248
155
102
172
233
310
387
432
447
451
454
458
451
431
432
453
449
426
441
482
445
288
142
132
172
158
221
288
341
376
393
399
407
410
405
406
423
413
374
360
372
339
212
92
67
144
185
226
274
301
315
326
343
345
333
314
292
256
235
219
189
117
144
170
192
210
224
232
226
200
162
133
121
110
350
360
355
328
276
232
211
186
137
370
417
439
437
434
428
408
375
354
328
277
198
116
341
390
417
445
460
453
449
452
453
450
445
434
412
363
264
143
364
416
441
448
456
464
470
476
481
480
480
481
482
478
461
402
294
166
327
391
439
458
463
464
466
475
491
506
511
510
507
507
504
490
473
455
417
317
177
82
352
420
463
473
467
467
468
477
491
506
515
515
515
518
523
521
496
464
455
460
419
304
180
105
365
435
473
485
480
472
472
484
494
506
518
525
519
509
506
516
527
519
493
472
479
478
413
292
180
104
321
405
459
486
490
485
482
491
502
510
518
530
536
532
524
517
518
527
536
531
514
505
508
470
372
262
179
362
415
453
481
496
499
503
512
524
531
534
534
529
530
540
549
545
538
538
549
539
514
494
472
429
362
273
185
395
437
454
476
495
503
507
514
524
532
537
531
515
510
527
553
554
534
526
538
543
517
482
472
473
439
353
249
155
421
458
460
473
490
501
502
501
502
508
515
518
515
517
522
534
534
524
515
526
539
530
502
484
483
458
391
309
209
109
305
419
470
480
479
483
496
504
506
502
500
499
503
519
540
541
530
529
521
514
517
530
531
513
492
477
455
413
344
231
114
288
403
470
485
476
480
500
519
525
520
512
506
509
529
535
523
520
529
534
515
508
512
522
519
504
490
475
435
356
242
132
285
408
462
464
466
491
520
528
525
517
514
515
526
528
510
489
500
527
534
516
503
508
519
521
508
494
484
451
370
260
157
294
418
451
445
459
490
510
507
498
501
509
520
525
516
502
501
512
524
524
518
509
508
514
506
483
470
469
453
383
270
150
267
391
440
448
470
482
483
479
487
500
515
522
519
510
514
534
530
513
509
518
516
504
493
481
468
462
466
447
373
255
137
347
432
468
477
472
470
481
494
508
514
516
516
510
512
523
517
503
498
507
513
504
493
484
481
473
456
414
334
224
120
315
424
474
476
467
472
486
504
508
504
504
511
513
511
506
510
503
496
495
500
504
500
494
481
456
416
358
275
178
96
262
388
460
469
457
462
475
494
505
501
496
497
509
516
514
510
502
492
485
480
478
478
471
448
415
369
304
213
119
54
326
423
454
449
453
461
476
492
500
498
491
492
506
510
499
483
480
475
460
438
425
416
402
375
323
247
160
80
245
355
420
441
445
452
463
478
494
501
495
487
487
488
483
476
473
477
458
408
362
346
347
322
255
171
109
63
163
266
353
407
433
441
458
476
487
492
491
483
474
470
470
474
482
484
453
368
286
268
274
247
169
105
179
251
327
390
428
455
473
478
480
478
463
450
446
445
446
464
475
429
306
196
176
193
157
151
222
310
378
415
433
445
455
448
422
414
428
423
401
405
424
378
237
110
90
142
207
268
309
336
359
378
382
370
366
381
370
328
307
309
270
155
49
152
182
210
237
261
276
279
272
260
240
208
187
168
136
136
155
162
162
152
318
333
310
252
191
152
129
349
399
427
437
418
370
316
289
262
213
139
323
373
416
447
455
454
443
424
408
397
384
347
277
182
86
356
406
438
456
465
465
465
463
459
459
459
458
446
412
335
219
102
392
430
451
463
470
474
481
489
494
498
502
502
499
487
469
433
354
229
102
350
421
454
459
461
464
469
481
495
504
510
519
528
530
518
491
467
456
423
335
200
97
363
422
450
461
466
469
472
481
494
507
517
515
512
516
526
525
502
481
476
468
426
321
194
104
341
422
454
462
467
477
489
496
500
506
518
526
525
512
514
525
529
527
522
518
510
488
410
280
162
94
364
434
469
480
485
492
512
522
520
519
523
527
528
534
543
543
531
530
544
541
516
491
449
369
261
159
294
386
440
472
487
491
494
514
523
524
524
527
525
520
538
561
553
529
518
533
534
503
478
473
449
359
230
122
326
406
446
469
484
493
496
499
502
506
516
525
521
521
531
546
535
524
522
529
532
513
496
492
480
406
282
176
330
416
454
467
475
491
499
498
498
503
507
512
518
535
540
529
519
522
526
531
534
529
509
492
476
425
329
219
117
318
422
467
468
473
489
498
506
513
515
509
510
521
529
522
511
513
525
522
521
530
534
520
500
487
454
369
248
130
320
422
462
464
474
492
499
509
515
516
514
514
515
500
486
497
524
534
517
512
518
526
523
504
487
462
390
269
144
323
410
443
460
476
492
496
497
504
512
516
513
504
489
490
513
536
543
527
516
511
510
501
482
466
451
399
286
147
299
391
437
459
473
482
483
487
496
511
518
513
502
506
527
534
526
522
524
517
502
493
482
470
463
449
392
275
137
255
374
444
466
466
475
484
492
501
512
521
515
506
513
529
529
509
494
501
507
496
483
477
474
462
421
339
226
117
344
431
462
463
469
484
499
508
511
517
516
510
506
509
513
507
491
487
494
492
483
475
461
423
352
258
162
87
290
395
443
449
449
464
483
500
505
507
506
504
501
500
500
499
493
483
477
472
466
452
419
364
286
194
114
56
226
343
411
434
443
449
458
475
490
498
491
483
484
486
483
475
475
468
454
433
419
399
361
302
228
150
87
264
352
407
437
449
450
459
472
486
483
473
472
475
476
471
464
456
440
396
349
315
281
225
159
97
62
90
171
264
346
402
431
449
461
463
468
477
475
470
466
470
473
465
448
413
338
260
217
193
146
102
167
248
321
374
416
444
448
454
466
463
444
435
431
432
430
411
354
253
163
131
148
218
284
340
379
405
423
427
411
399
394
382
361
351
341
284
171
80
127
175
219
260
296
322
330
324
319
323
308
270
248
236
192
133
168
189
201
204
202
195
178
159
381
411
398
335
258
209
188
152
93
351
398
426
438
432
401
365
331
303
262
193
117
342
401
434
450
451
446
443
441
435
420
402
380
337
253
151
360
415
452
469
474
475
474
474
479
490
484
473
458
435
378
273
156
343
400
430
447
456
465
476
488
498
507
519
527
522
502
480
465
439
365
240
120
321
381
432
459
468
465
473
483
493
504
513
520
525
525
511
488
479
470
432
340
213
118
323
373
411
453
475
483
484
487
491
498
508
509
508
511
520
518
509
505
504
484
420
311
183
94
363
421
452
470
480
495
502
496
493
504
516
519
520
526
527
515
513
521
520
495
459
386
275
155
385
449
475
476
475
498
510
499
498
514
524
527
536
546
536
515
509
512
504
484
475
453
374
241
110
306
389
448
479
485
483
489
496
497
509
522
523
522
531
540
534
529
526
520
501
491
493
487
427
300
158
317
395
446
472
487
483
483
489
502
515
514
516
526
533
525
515
529
546
540
522
511
502
483
437
344
218
339
421
454
466
473
476
480
494
509
511
507
512
527
525
509
503
517
528
531
529
524
511
485
450
380
264
140
348
439
465
466
471
477
490
505
509
508
507
508
506
502
507
518
523
515
510
512
514
510
490
452
386
280
154
331
421
461
471
476
488
499
505
504
504
505
501
495
500
517
535
540
527
513
501
494
492
474
438
379
286
168
303
395
451
471
479
485
490
494
498
501
501
500
507
519
527
522
521
518
505
488
481
478
462
429
373
278
158
274
376
439
464
476
485
489
491
499
506
506
504
512
523
520
498
489
489
487
480
472
464
446
403
329
225
118
339
416
452
467
480
493
500
506
512
512
506
502
503
505
499
490
485
487
477
459
436
400
340
252
151
71
288
377
424
444
457
473
489
497
502
502
494
484
478
482
491
496
487
481
466
438
398
341
268
183
102
47
239
327
387
424
439
446
458
474
484
477
466
458
456
457
461
470
464
446
421
389
343
277
198
124
257
335
401
436
443
444
456
465
461
453
455
461
464
457
446
429
403
356
303
253
196
124
174
256
338
394
427
437
434
441
453
462
461
462
461
453
429
393
344
274
202
154
166
233
291
348
384
396
409
434
446
433
414
400
388
370
330
263
182
118
131
179
238
292
327
354
372
374
360
341
311
290
273
247
185
134
174
217
243
257
260
256
245
222
198
180
347
296
213
153
124
357
388
406
391
339
271
217
176
130
369
400
416
418
425
436
425
382
331
291
241
166
92
395
434
455
465
460
458
467
475
460
434
400
352
273
176
92
364
406
434
454
471
484
495
505
511
513
504
483
453
419
366
275
160
376
430
447
457
472
482
484
494
517
525
522
512
496
474
455
425
354
237
125
343
417
459
464
467
480
491
483
487
500
503
503
505
504
496
484
464
412
313
195
99
337
400
445
462
468
476
477
480
483
496
507
506
504
501
499
501
500
485
450
384
286
166
379
434
451
457
476
488
478
476
494
513
519
525
525
508
497
498
498
481
464
443
382
258
120
388
447
465
466
480
491
487
491
508
513
513
521
524
518
516
519
504
478
472
476
433
316
173
302
387
446
474
471
474
485
497
501
501
501
510
517
508
505
524
543
527
500
488
479
432
339
227
126
336
403
444
463
472
469
477
493
499
493
498
512
521
509
496
510
527
524
512
503
486
437
357
255
150
364
427
446
462
475
485
484
489
496
500
503
511
522
521
513
509
509
507
497
491
484
445
365
256
145
344
424
451
466
488
505
501
487
491
500
505
506
513
518
519
520
516
504
486
473
463
431
360
254
146
305
399
446
467
483
495
490
481
483
494
501
509
511
500
494
504
507
492
475
468
452
411
343
250
148
270
371
432
462
476
484
481
479
483
490
500
508
507
490
475
475
480
475
466
457
431
376
299
208
116
333
410
450
473
487
488
486
488
493
497
497
494
491
488
484
482
479
464
430
377
308
230
150
280
366
416
445
468
479
482
482
483
482
476
470
470
482
491
488
477
450
394
316
237
167
104
224
305
369
407
428
446
463
468
462
454
448
445
443
446
451
437
412
375
325
253
173
109
234
319
382
410
425
443
455
447
442
444
454
446
429
406
375
331
277
221
167
108
160
241
319
370
392
403
419
433
443
447
445
429
401
366
319
258
191
147
201
262
302
326
350
383
403
394
367
335
309
283
242
179
102
146
196
232
263
288
301
291
257
218
196
185
135
158
174
183
179
349
366
320
228
152
108
351
368
394
426
417
351
267
200
146
92
347
396
426
433
435
450
459
439
393
320
231
150
93
369
411
440
460
478
490
491
489
486
465
407
328
245
166
98
350
390
424
457
471
468
483
510
516
504
498
493
461
402
330
244
144
345
401
423
441
477
493
476
475
489
496
492
491
500
496
460
393
301
193
93
312
381
420
436
447
470
481
479
481
490
496
489
484
493
507
495
440
362
270
171
78
344
393
424
453
469
465
467
480
495
506
514
507
489
484
496
499
466
417
364
272
141
363
411
438
468
488
477
475
486
497
500
503
503
495
497
502
497
471
447
413
325
188
76
373
424
449
472
486
486
482
482
484
485
488
488
495
507
519
511
490
467
421
327
212
121
380
432
460
465
462
473
482
480
482
494
504
503
498
504
514
508
498
484
436
343
229
133
332
389
438
475
477
462
465
483
491
494
506
527
529
508
501
498
495
486
473
438
358
239
121
325
390
440
481
497
481
467
479
498
504
503
513
512
501
498
502
498
478
450
409
339
238
128
372
423
460
482
479
468
474
492
508
506
493
472
464
480
494
485
467
440
387
307
220
131
349
408
446
469
472
467
466
480
498
503
488
462
453
466
471
460
444
418
358
268
180
106
322
393
442
472
475
467
459
468
485
493
488
481
476
475
470
456
427
375
296
209
132
271
346
399
442
464
463
452
454
468
474
473
470
467
469
457
434
393
320
225
143
275
333
381
422
447
450
443
444
447
445
433
421
406
376
337
290
232
157
207
280
334
379
419
442
439
432
432
431
411
375
340
292
231
177
131
143
220
277
316
352
387
406
410
407
396
365
319
278
230
168
128
175
212
245
278
313
330
321
290
248
215
187
118
145
171
193
205
198
164
336
381
380
310
212
131
351
376
391
412
425
407
347
239
126
55
365
401
433
453
454
455
463
441
351
220
124
86
354
403
421
428
453
483
485
474
481
487
435
328
219
141
348
395
445
468
458
457
471
478
474
481
501
492
421
302
185
94
341
380
414
452
474
468
463
474
484
478
473
492
514
483
377
248
152
90
361
410
442
453
463
468
479
491
503
498
479
481
505
502
430
330
246
165
316
376
432
466
464
463
477
483
486
490
492
487
487
498
499
459
385
299
197
97
332
389
441
473
475
472
479
478
467
467
475
487
498
506
509
486
421
315
194
106
350
406
438
449
460
473
477
474
476
484
492
500
504
501
499
490
446
345
218
117
372
434
448
434
443
470
484
480
488
512
524
510
495
486
480
473
441
359
241
124
369
434
456
448
448
471
491
491
490
499
500
484
478
482
481
460
409
324
219
123
339
400
442
458
463
475
488
496
491
476
456
447
463
473
466
438
380
285
180
108
313
381
430
455
460
463
472
487
488
471
447
441
453
450
425
390
336
249
152
295
371
426
447
445
439
445
466
480
474
462
454
446
429
395
348
281
199
246
315
378
418
426
419
422
442
460
460
447
431
414
387
347
290
216
137
229
298
363
401
410
410
416
422
418
396
368
336
295
239
184
133
231
295
355
393
402
392
383
373
344
300
256
203
142
176
216
270
323
348
343
329
312
277
225
132
161
199
229
239
229
206
353
338
283
354
382
388
395
408
386
284
145
350
388
419
425
425
442
446
377
246
128
367
391
398
407
425
436
438
446
462
442
349
208
89
352
399
423
424
425
441
456
453
445
462
478
427
287
136
61
331
381
412
429
438
448
466
483
477
463
466
488
465
352
211
128
348
401
425
440
457
465
465
470
473
472
475
490
482
403
279
166
355
415
442
457
470
466
451
449
459
473
483
496
499
449
329
185
83
360
407
436
456
466
464
457
461
478
489
492
486
481
453
365
226
105
332
371
390
413
445
461
460
464
480
496
495
479
459
443
424
366
253
131
335
376
394
414
444
461
460
458
466
468
459
450
442
428
397
328
223
119
304
367
411
436
451
460
460
456
446
436
428
429
427
406
360
280
176
282
356
406
430
437
441
448
450
439
425
415
410
391
352
297
227
142
264
334
376
396
402
408
423
435
428
410
394
376
345
299
237
169
274
330
358
366
373
391
404
397
372
345
321
290
239
177
197
266
312
334
344
350
350
339
312
278
245
208
193
249
296
315
305
289
276
250
210
172
170
224
249
240
223
328
340
355
348
317
339
359
368
370
364
329
245
333
349
373
394
394
379
373
369
317
190
326
348
363
382
406
421
416
401
399
403
363
243
339
372
397
406
408
413
416
415
421
430
401
298
165
361
395
417
417
403
403
408
415
427
443
433
351
213
316
369
399
412
415
416
419
426
431
432
428
413
360
248
310
353
384
398
407
416
422
427
428
416
389
360
322
248
312
348
378
394
401
398
394
393
392
382
357
327
283
214
324
359
381
389
389
380
376
374
371
360
334
298
244
312
346
362
366
369
369
365
359
347
325
291
246
188
268
304
326
335
343
345
333
311
288
263
232
260
286
300
307
302
282
251
222
201
234
252
253
241
225
332
328
319
314
330
328
320
314
299
302
286
280
283
269
271
260
