# Supplementary material for: Evaluating flow modulating treatment response in intracranial aneurysms using black-blood MRI in vitro
Source: Commun Med (Lond). 2026 Mar 27;6:170. doi: 10.1038/s43856-026-01413-z (PMC13031954; doi:10.1038/s43856-026-01413-z)
Supplement: Supplementary file 14 — Supplementary Data 11 [file 43856_2026_1413_MOESM14_ESM.zip › Data_Sup_Figure_5c/pump flow rate 0 mls/BB4/with derivo/26_BB4/2_vessel_array.txt]

52
69
61
106
110
93
86
79
64
84
111
133
134
115
93
88
91
96
101
123
149
146
100
92
99
107
110
110
124
130
104
86
93
107
115
114
88
68
70
61
49
51
78
105
116
119
112
105
104
96
77
50
86
113
127
132
151
166
156
144
144
135
98
57
71
95
143
188
197
185
184
194
189
174
152
122
83
33
54
84
117
140
164
203
242
253
231
207
198
185
150
100
67
41
54
77
118
159
178
179
195
234
263
250
213
191
175
140
94
62
61
69
90
118
148
170
189
203
214
218
221
219
205
183
158
124
86
97
112
129
143
155
168
188
212
226
221
208
192
180
162
133
104
145
148
147
154
171
185
190
199
201
191
171
154
136
112
79
167
154
153
164
171
166
155
163
168
153
136
111
80
151
153
168
158
133
133
144
148
69
142
148
139
123
118
69
63
55
53
55
67
79
94
109
120
131
134
130
120
102
84
74
68
40
67
93
119
149
181
201
208
206
202
207
188
140
110
94
76
33
55
80
113
164
200
214
221
249
277
268
247
245
235
189
139
115
97
82
20
35
73
115
146
182
236
282
291
283
291
312
308
278
249
219
188
156
127
101
82
25
46
77
122
169
214
243
267
301
340
354
338
318
311
293
246
190
162
152
129
99
76
31
62
98
132
169
219
261
283
283
300
335
359
345
313
295
279
235
180
146
125
108
98
82
84
135
167
195
225
254
276
293
313
328
327
320
313
300
281
256
222
180
134
90
69
198
220
235
251
263
275
295
326
347
342
315
291
273
257
237
211
172
120
228
239
247
256
266
283
297
305
315
319
305
278
254
233
210
173
124
260
259
266
276
283
280
269
267
264
255
245
232
203
156
110
137
145
149
136
136
151
264
264
269
261
245
240
241
236
214
194
174
139
90
108
115
123
127
135
148
246
248
237
221
212
212
199
162
66
81
94
111
123
130
241
228
212
191
168
143
93
100
205
173
141
63
69
70
73
79
68
78
88
103
119
129
132
130
128
125
106
88
80
39
63
97
131
160
187
207
218
224
229
224
197
161
145
130
113
97
85
40
49
79
125
169
209
246
277
298
305
305
306
304
271
220
194
183
157
131
117
123
108
38
69
114
152
198
255
300
315
318
341
367
358
331
323
316
287
254
224
195
171
155
136
111
80
77
27
44
83
136
194
235
276
323
364
370
361
369
393
387
350
325
318
311
285
238
199
172
152
128
90
73
86
102
28
50
104
155
207
255
301
333
353
376
400
409
401
390
386
370
337
301
279
265
230
180
152
131
107
76
67
73
70
54
126
189
235
271
311
347
369
370
377
397
411
404
386
375
362
327
284
244
215
188
167
146
124
89
65
61
55
45
88
97
95
90
92
110
111
135
231
285
310
329
349
363
376
394
404
394
382
382
377
366
345
319
283
233
176
137
134
130
103
70
98
105
91
90
98
126
135
131
120
127
146
146
131
138
158
163
152
151
160
170
163
143
308
328
335
348
354
361
377
405
426
417
388
362
351
345
337
318
280
218
145
104
93
81
75
86
94
99
103
109
120
146
153
152
130
129
138
155
185
199
203
188
188
192
196
191
188
195
204
209
212
327
325
334
349
360
372
384
391
398
402
384
358
339
325
316
286
226
156
102
74
84
87
91
97
111
127
131
118
127
150
159
169
195
216
219
205
211
219
224
228
234
238
239
245
335
350
366
371
375
374
366
355
348
342
335
330
300
251
201
141
87
68
69
68
78
95
112
141
152
156
144
153
170
187
201
215
225
231
240
250
253
255
267
365
363
359
352
345
339
331
322
302
292
277
229
160
113
70
89
99
108
114
115
113
118
137
162
183
197
205
212
221
231
247
265
340
339
333
321
312
305
289
254
212
181
137
84
55
67
82
94
98
106
124
142
155
164
172
180
195
214
231
334
329
318
297
272
245
214
164
74
88
98
102
107
124
142
148
152
161
176
307
284
252
218
176
59
76
105
113
104
104
119
225
194
151
68
79
67
71
63
58
74
92
109
122
132
139
138
126
102
80
33
81
117
148
174
195
210
218
223
226
217
194
158
143
129
101
50
29
40
72
126
182
224
268
290
300
310
321
319
291
256
240
223
200
173
144
116
91
78
69
47
74
127
185
247
295
335
360
370
371
371
374
368
335
299
288
286
257
228
207
191
166
123
103
93
87
87
25
60
116
189
241
287
334
379
396
393
399
407
400
373
363
369
364
352
329
299
273
252
229
196
160
150
153
140
122
105
89
82
81
20
43
83
136
210
276
319
346
375
408
417
405
407
416
411
383
372
383
397
383
343
298
272
250
222
190
178
185
179
150
116
104
99
97
99
107
121
132
130
109
108
114
120
23
41
99
178
235
278
318
355
383
401
414
422
427
422
415
412
407
395
379
364
352
322
275
247
223
197
172
164
162
150
130
116
119
126
128
126
126
130
136
138
139
149
158
160
154
149
144
139
139
142
141
144
150
39
89
196
285
330
342
362
391
411
419
423
424
428
429
423
416
409
388
359
324
299
277
253
232
209
179
145
126
118
117
123
129
135
137
138
135
131
131
143
157
167
172
171
169
175
196
196
169
160
170
199
205
206
206
206
200
189
187
194
197
191
174
176
193
197
316
374
389
394
399
405
416
431
431
416
408
414
423
418
397
375
352
319
272
233
213
202
175
141
118
103
90
90
106
112
109
106
106
107
111
123
144
163
175
178
178
184
195
221
226
221
218
226
245
247
234
237
251
259
258
257
260
260
251
243
243
247
253
259
262
388
401
398
401
401
405
415
432
443
431
408
400
402
403
397
381
355
314
246
192
160
136
106
83
84
93
85
67
70
71
70
71
75
82
93
112
128
139
152
170
187
195
200
208
222
239
249
252
252
249
248
254
270
298
306
302
299
299
296
291
288
294
305
316
316
392
380
385
400
405
413
422
429
427
426
413
399
388
389
388
366
314
244
181
132
96
65
64
65
68
82
89
95
105
138
157
162
162
168
184
203
219
226
231
241
252
260
273
306
322
321
319
324
326
313
313
333
343
344
341
380
404
423
421
419
418
412
402
398
391
390
388
374
341
294
225
151
86
45
55
67
85
99
102
106
117
130
141
159
183
209
231
244
250
253
263
276
288
301
316
325
316
324
346
352
354
360
420
419
413
406
400
395
388
379
364
355
351
317
255
193
142
49
58
63
69
78
90
111
141
165
180
190
199
201
204
216
235
259
281
297
304
313
322
333
347
362
401
395
393
386
376
370
358
326
289
264
225
162
104
37
50
70
89
104
115
123
133
146
164
180
198
217
237
256
270
276
282
294
312
330
395
391
382
368
353
335
303
252
203
177
144
57
68
77
85
98
119
140
159
172
180
190
211
232
240
246
256
270
372
361
345
321
281
224
161
70
70
72
81
93
103
113
142
178
194
194
193
208
318
300
257
197
40
52
65
77
95
112
126
138
150
210
149
42
60
77
87
84
100
108
101
91
89
95
76
35
60
87
116
149
177
194
203
205
198
183
163
146
129
107
83
10
38
96
152
205
241
270
289
301
305
309
300
273
242
228
210
176
122
97
108
115
28
50
98
156
220
277
322
348
357
367
379
382
363
337
325
313
294
265
230
190
166
160
158
141
118
99
86
25
47
92
172
245
308
355
390
406
407
402
402
402
402
381
367
362
365
344
318
297
276
250
221
200
186
174
161
148
137
129
124
120
109
30
71
145
243
314
354
386
420
437
430
424
420
414
393
389
393
408
407
391
371
355
339
321
295
270
253
242
232
219
201
182
169
163
161
167
172
169
149
141
138
134
125
114
37
66
113
175
257
336
378
388
401
421
431
425
419
418
415
407
402
415
429
423
393
369
350
335
318
306
300
290
269
248
236
230
220
205
197
198
216
221
217
200
199
203
203
196
187
189
198
206
204
189
159
146
140
33
63
143
240
301
329
350
378
404
422
428
429
430
426
421
422
433
431
422
404
393
377
354
333
316
301
288
280
270
251
234
228
242
247
244
241
241
242
243
242
243
251
258
259
257
256
250
242
240
238
233
230
243
244
232
200
190
186
189
199
206
200
193
58
134
251
354
392
382
379
400
426
446
445
438
436
439
441
441
438
422
400
376
360
348
335
323
307
286
248
219
212
225
228
227
226
234
245
250
247
246
253
261
266
266
267
275
288
298
294
272
271
279
285
288
294
312
312
300
286
282
284
287
285
278
273
273
269
262
257
259
256
370
419
425
421
417
419
426
444
443
431
422
435
452
447
424
398
386
381
354
322
298
283
265
237
193
169
166
184
196
190
174
180
193
204
212
227
245
259
264
267
276
290
307
318
319
317
318
326
333
334
333
337
344
348
348
348
349
344
338
339
340
337
334
339
346
339
426
429
421
419
416
417
426
438
438
428
422
425
435
430
417
399
390
379
339
280
238
208
182
149
131
129
130
128
125
120
117
126
141
156
173
198
219
233
246
268
290
299
300
305
322
335
339
342
350
358
356
344
350
369
376
380
383
382
377
374
373
374
382
393
398
421
407
411
418
418
423
433
437
432
429
426
423
419
416
415
400
367
317
259
204
153
115
89
73
69
79
78
69
59
55
59
87
103
116
126
142
162
180
198
235
260
259
248
259
280
297
309
318
332
351
357
347
354
376
383
385
391
403
400
376
371
391
410
407
402
407
424
439
438
435
435
433
427
422
417
416
416
411
395
360
296
217
146
96
64
57
68
67
53
64
93
112
130
156
180
185
186
198
214
234
260
286
308
324
330
334
341
351
359
366
378
393
394
373
374
399
407
393
395
437
441
437
432
427
422
419
413
399
388
392
380
341
279
202
127
40
47
49
55
78
105
124
134
142
150
173
206
244
263
271
279
287
297
306
318
332
346
358
367
374
383
391
395
398
406
430
426
422
414
406
403
394
371
345
328
305
247
171
101
23
39
69
85
88
93
112
143
170
188
201
211
225
243
263
283
300
315
328
341
351
358
363
373
384
391
426
420
409
400
394
383
357
320
287
255
214
141
54
54
62
73
87
109
131
146
161
180
204
224
240
258
274
288
301
313
323
333
343
351
401
396
392
380
351
304
246
206
61
73
82
91
104
120
134
148
166
186
206
228
253
274
287
297
308
371
368
338
282
222
159
69
73
71
59
69
98
119
139
159
183
209
229
243
290
230
163
57
65
54
51
64
93
124
139
28
41
54
71
74
73
43
88
121
148
160
155
144
139
144
133
101
81
44
73
107
155
203
244
263
269
265
256
245
236
228
211
182
153
128
108
39
63
120
185
249
290
322
344
357
359
357
350
337
322
312
295
263
220
203
197
188
166
127
99
34
74
132
194
258
316
359
380
387
392
400
410
406
394
385
377
364
340
312
288
272
268
265
247
206
177
157
140
123
110
109
28
47
107
201
285
351
390
412
421
424
420
415
415
418
417
411
407
404
394
379
364
349
333
320
309
296
278
254
233
220
211
200
189
181
171
162
159
175
180
157
118
32
71
160
268
352
391
411
431
440
440
437
435
432
415
410
413
425
419
409
400
395
388
377
364
352
342
335
329
317
301
288
276
263
252
252
254
249
242
236
235
220
195
183
189
193
189
181
172
148
51
73
115
192
288
368
406
411
409
418
427
428
426
427
432
433
427
426
428
419
406
395
388
381
374
374
374
365
352
342
345
348
340
324
303
300
312
311
305
300
298
299
292
284
282
283
282
280
275
268
253
240
229
219
208
197
184
173
174
38
75
159
264
336
362
371
391
414
429
433
431
429
426
423
437
455
455
438
418
406
402
396
388
379
374
369
366
355
343
337
341
353
358
356
352
348
344
339
335
336
342
346
349
352
353
343
332
330
330
326
324
326
325
310
285
278
274
273
287
297
286
259
256
265
256
232
228
76
168
280
381
418
408
396
408
432
453
460
452
444
444
449
458
458
447
427
407
395
392
391
386
377
362
340
315
311
327
327
320
315
324
349
357
355
349
347
346
344
341
347
358
382
383
363
357
362
367
360
355
361
387
388
368
355
352
356
360
364
360
354
347
341
335
330
328
300
394
426
428
430
431
430
432
443
453
449
444
449
467
463
438
416
407
414
399
375
358
352
344
325
288
262
263
291
293
268
253
267
291
308
318
328
336
336
333
338
353
369
379
380
381
382
387
390
388
387
389
405
409
404
396
398
401
396
389
404
417
399
381
385
399
393
435
429
424
425
426
429
435
444
444
439
441
447
453
439
418
408
407
404
381
345
310
286
265
236
206
199
211
213
207
190
192
213
240
260
281
301
315
313
322
349
370
375
363
366
387
395
392
389
402
415
415
401
397
399
403
412
422
420
413
416
421
420
419
427
434
428
426
423
424
427
425
433
443
447
442
440
445
443
432
420
413
405
386
354
317
273
227
192
168
145
126
123
124
120
115
115
127
151
179
200
214
231
252
272
291
317
342
337
321
328
354
366
369
375
391
418
419
396
391
396
399
405
418
436
429
404
398
417
425
427
427
425
435
443
444
445
447
447
444
440
435
429
423
416
408
385
339
274
216
170
120
87
79
75
60
59
62
70
80
91
101
107
116
134
171
191
208
234
265
277
277
285
301
319
338
358
374
387
389
388
390
397
402
407
414
424
421
397
396
415
416
394
399
443
447
449
446
441
439
438
431
418
406
403
406
387
337
259
185
122
81
54
42
42
56
84
94
98
107
143
187
210
223
235
251
274
304
330
344
348
350
358
372
383
394
400
401
401
403
405
415
423
422
406
410
446
443
436
425
420
419
409
395
380
371
358
317
240
151
68
49
32
47
70
97
123
143
161
184
210
234
256
276
291
303
318
338
356
367
371
374
383
393
399
402
408
417
424
423
446
437
419
407
405
399
380
364
346
321
263
187
118
38
47
60
72
92
115
133
151
173
206
224
242
265
285
297
306
324
358
371
375
362
369
387
403
406
416
403
400
397
381
352
317
276
221
139
48
60
67
75
91
108
121
135
154
178
200
220
241
279
302
313
320
333
355
373
379
393
396
377
338
291
230
60
57
61
74
92
109
119
133
156
195
213
227
248
290
314
326
346
304
243
176
58
60
62
71
83
91
101
116
150
185
205
259
194
26
34
40
48
62
79
61
84
101
109
111
107
98
85
17
54
111
161
191
209
210
208
206
202
194
159
132
107
80
48
77
123
183
241
292
315
317
309
308
308
310
307
288
256
227
201
165
130
110
90
70
92
148
217
282
322
351
372
384
383
380
383
384
380
372
357
340
323
304
280
255
224
191
163
141
123
96
43
98
155
225
294
348
384
402
400
395
399
418
426
425
422
416
403
388
379
371
362
353
347
334
303
274
253
235
205
180
173
166
156
134
133
152
150
26
49
113
205
294
369
408
419
424
436
441
429
426
433
440
438
433
429
425
417
408
400
393
389
390
387
370
336
314
306
301
287
270
261
254
248
243
256
257
239
195
171
173
172
160
27
69
164
274
355
399
418
431
428
437
449
460
460
447
435
432
433
427
419
420
422
413
404
398
398
400
397
392
377
363
360
358
349
336
334
336
333
327
323
320
301
278
271
273
270
257
245
237
224
212
207
216
200
49
61
102
196
302
379
415
421
416
418
424
432
439
445
455
458
444
433
431
424
415
413
417
410
402
398
400
401
399
397
401
405
402
391
378
374
379
380
375
372
371
368
360
355
356
356
346
336
335
334
326
316
307
300
290
280
266
257
253
250
233
212
205
33
72
148
261
348
392
395
411
426
432
437
436
433
430
425
448
466
461
445
433
426
422
424
426
417
407
399
400
401
401
399
400
403
407
407
403
402
400
395
392
392
395
397
401
407
407
398
389
388
391
391
387
382
371
355
343
351
353
349
360
371
347
314
311
339
335
302
290
85
172
284
378
421
424
421
432
444
449
460
459
449
442
451
468
468
455
444
433
423
419
422
422
413
401
390
380
380
393
392
373
364
374
400
407
403
396
392
390
390
387
387
404
419
415
399
398
416
419
412
397
400
418
416
404
392
390
395
405
412
407
398
391
391
389
385
381
323
397
417
419
438
451
451
446
447
459
463
460
459
472
471
450
435
431
429
417
398
392
390
385
375
361
346
348
361
357
333
325
340
359
374
386
394
393
380
380
387
396
403
402
398
398
404
413
416
412
405
407
430
441
432
415
417
420
415
408
429
448
428
403
403
420
421
433
425
425
436
444
446
449
455
456
459
462
465
460
444
430
426
422
410
391
372
359
351
340
320
293
279
285
291
283
277
289
310
327
344
365
382
386
370
377
406
421
415
392
391
405
413
411
409
416
424
425
422
418
416
417
425
433
427
421
429
444
437
430
436
451
447
431
435
444
444
439
445
460
465
460
457
459
454
437
422
416
415
397
370
348
327
297
273
253
229
192
183
186
189
190
195
222
244
264
284
306
324
340
352
363
380
396
392
372
375
393
404
404
404
413
434
435
416
407
405
406
413
428
440
438
419
418
427
432
437
445
450
448
452
453
453
455
458
461
458
453
447
438
425
413
404
389
359
323
285
243
189
149
133
120
105
93
91
93
100
114
129
141
156
174
197
222
260
280
296
312
331
343
348
357
369
379
390
397
404
410
415
413
411
413
416
420
428
437
435
417
417
426
421
400
413
453
454
456
455
451
450
449
442
431
418
409
405
396
365
312
247
197
145
94
55
64
65
61
60
73
111
148
164
175
194
232
266
285
301
322
345
361
373
381
388
393
395
398
408
421
431
431
427
423
421
423
431
439
437
419
420
462
459
455
443
435
437
431
422
410
403
393
382
352
294
206
126
48
65
78
74
82
107
150
171
188
204
241
286
310
318
330
347
363
371
376
392
408
415
401
403
411
418
419
418
424
445
452
440
464
457
431
413
414
407
393
385
378
356
301
232
159
40
58
75
81
83
86
105
153
193
208
224
244
278
294
311
328
343
351
345
361
397
413
407
389
392
413
432
428
438
425
413
403
388
370
352
316
257
165
45
28
30
51
83
100
115
130
148
166
187
209
233
259
280
300
337
366
380
374
379
390
402
407
413
414
395
370
334
284
201
64
68
66
69
79
96
121
162
181
194
212
249
288
307
324
342
359
369
390
381
357
309
241
48
57
71
80
85
94
117
144
170
195
219
241
259
319
266
196
29
24
47
74
87
91
97
111
32
39
61
97
124
140
147
142
128
111
94
22
56
118
175
220
244
256
264
265
260
246
221
190
161
132
104
45
76
128
192
256
317
347
349
343
350
361
367
362
344
319
295
269
232
188
162
141
119
90
81
105
158
236
301
337
362
385
397
396
396
404
414
412
401
391
384
388
371
334
297
278
260
243
228
208
184
158
132
116
105
49
96
149
230
311
367
402
414
411
401
405
418
439
442
443
434
416
405
405
416
403
384
375
385
374
359
343
324
298
271
247
231
221
213
212
212
209
196
163
132
49
114
192
278
364
410
418
419
440
456
448
443
448
454
451
447
445
442
435
427
422
418
417
420
432
422
390
372
369
369
364
347
331
326
325
325
324
322
308
271
255
249
245
234
210
198
187
20
64
160
265
341
389
418
428
421
431
461
478
482
473
459
449
441
434
435
444
443
430
420
419
425
428
424
412
396
385
392
404
400
394
390
390
389
386
382
377
364
349
347
345
335
320
308
300
290
278
283
281
253
204
185
183
39
87
190
306
380
416
429
429
424
432
448
454
455
461
465
456
446
443
437
430
428
440
435
421
410
411
420
420
411
406
411
414
408
402
402
418
417
412
409
408
406
401
399
399
396
384
373
373
376
370
362
357
352
346
341
336
331
322
308
289
274
267
259
230
194
26
59
131
247
348
404
419
431
441
442
444
449
453
436
428
442
460
454
450
453
448
439
435
446
442
420
402
405
426
432
424
414
411
411
408
405
408
412
414
413
415
416
417
421
424
424
420
417
419
420
420
417
410
399
378
374
390
402
401
404
408
385
357
359
386
385
356
344
80
167
278
371
417
435
449
456
456
450
456
461
452
439
446
464
460
449
444
452
446
437
435
433
421
410
405
409
417
422
416
403
394
398
408
412
409
404
404
408
413
412
407
413
420
419
416
424
435
440
433
428
428
430
427
417
406
404
410
420
425
420
410
405
413
418
414
411
325
395
409
413
437
467
474
457
445
454
462
462
464
471
473
454
445
444
440
426
413
409
403
397
397
399
396
393
389
383
379
383
389
395
402
410
414
409
405
409
416
416
412
409
404
404
411
421
427
426
420
421
440
454
449
429
426
425
419
412
429
447
431
414
417
423
429
420
437
426
430
443
459
463
465
464
463
465
468
467
459
450
447
447
438
416
398
392
391
388
382
371
354
341
340
342
338
342
365
382
389
396
409
420
420
404
410
434
440
433
414
411
414
419
418
422
428
430
428
431
435
440
441
443
445
428
423
437
454
447
441
447
453
451
442
455
463
459
455
460
471
478
472
464
460
453
439
429
431
433
411
387
372
368
351
335
321
300
256
244
248
255
260
270
304
326
341
355
368
379
390
399
405
412
418
419
418
418
423
426
426
426
428
432
434
430
426
426
426
429
438
445
445
442
444
449
449
453
463
469
465
465
460
459
458
460
463
461
455
450
441
429
416
406
397
381
361
337
303
248
208
191
170
146
131
129
137
150
167
186
205
226
250
276
297
329
350
361
364
371
382
394
404
408
412
415
414
409
414
421
426
426
425
425
428
438
448
447
444
445
452
440
422
444
461
459
459
455
451
450
450
448
443
432
416
400
394
382
349
303
248
193
132
85
51
64
76
81
87
98
132
178
214
230
248
272
309
326
336
349
380
400
403
399
397
402
408
413
415
420
429
436
441
443
443
440
439
446
455
453
439
447
471
466
459
447
442
445
445
435
424
415
405
385
367
328
254
172
46
55
69
90
108
117
131
173
222
236
247
262
309
358
372
359
365
391
410
407
395
406
421
429
418
420
427
431
425
422
431
458
464
459
471
468
447
436
437
425
404
391
388
377
333
265
189
24
35
59
89
109
121
129
139
165
214
253
270
286
310
333
345
357
369
380
384
374
380
405
420
416
401
404
424
441
437
454
451
437
420
400
383
364
335
279
196
58
63
48
43
66
109
147
164
177
193
213
251
274
291
306
320
335
355
382
402
408
398
402
409
412
435
430
408
386
368
320
232
39
63
79
76
73
87
120
144
165
199
224
235
251
286
335
358
364
368
377
386
402
397
383
348
290
206
33
41
50
63
84
101
113
127
152
193
223
248
265
280
294
359
312
240
39
50
70
97
117
125
132
142
161
35
40
51
58
88
119
153
170
171
160
145
132
113
56
111
170
219
251
284
298
303
300
291
275
250
210
183
161
139
121
36
69
122
183
250
319
359
367
365
375
383
388
391
385
364
339
316
294
264
235
209
185
152
138
124
59
81
142
224
295
336
368
395
412
408
409
416
420
415
409
407
412
411
396
363
340
326
320
312
301
284
263
226
195
173
164
156
150
144
42
73
117
197
289
357
396
415
417
412
414
427
442
449
449
440
418
411
423
429
413
384
379
400
411
404
393
379
364
346
324
305
293
288
284
274
262
247
225
188
174
169
42
100
168
244
332
391
406
410
432
451
454
452
457
461
454
452
455
456
447
436
431
429
426
426
437
433
412
399
393
405
414
402
378
371
374
377
372
362
350
335
322
313
305
291
272
256
243
225
199
16
56
139
241
324
379
414
423
416
429
459
474
479
479
476
467
445
439
450
468
464
443
436
447
451
446
425
411
401
399
404
417
424
422
416
412
411
411
411
407
400
396
394
388
375
361
354
349
341
332
324
312
283
252
245
239
229
202
35
81
178
288
369
414
437
440
435
444
465
472
457
455
463
467
465
460
451
442
442
455
454
444
436
433
436
428
415
408
420
420
415
411
418
435
435
428
422
423
425
425
422
418
413
402
393
394
397
392
386
384
380
373
373
383
377
363
349
340
332
325
301
265
250
240
27
55
129
235
339
403
429
441
451
455
458
466
470
455
433
438
448
451
455
470
470
446
437
449
459
440
415
416
440
452
440
429
425
422
416
411
416
423
428
428
427
428
430
433
432
430
435
439
436
431
429
428
424
416
406
401
415
419
419
421
421
410
390
389
407
400
389
378
71
161
272
363
410
437
456
465
460
454
459
464
456
445
447
460
455
439
438
459
459
450
442
438
429
421
418
425
434
436
434
429
424
421
421
422
417
411
412
424
433
430
423
421
423
426
435
451
452
448
444
444
446
446
442
434
421
412
412
429
430
423
411
404
415
429
426
423
316
392
410
409
432
467
476
463
446
450
458
460
463
468
468
457
445
442
443
438
433
427
417
407
405
419
419
402
396
402
410
414
414
413
416
418
418
418
422
433
437
430
422
418
419
422
425
430
437
444
444
443
447
464
465
446
437
434
429
424
431
437
430
426
429
431
431
416
440
436
437
445
459
467
471
467
461
461
464
464
459
455
458
459
449
425
416
416
415
408
399
393
385
374
368
371
377
386
397
405
406
407
415
423
424
424
429
439
447
445
440
434
431
428
428
434
451
451
445
444
453
464
466
464
459
440
437
447
458
460
460
461
461
454
451
466
474
469
461
465
472
477
471
462
456
450
441
441
447
446
428
407
396
396
383
369
357
341
308
295
298
316
322
329
345
365
380
387
387
390
403
415
421
422
430
442
450
450
446
445
445
444
444
445
446
449
451
452
451
448
449
453
456
459
465
470
470
471
475
476
472
469
464
463
461
456
456
458
457
452
441
430
421
416
412
400
386
366
336
288
258
236
215
191
176
174
187
205
219
233
256
289
318
335
337
358
390
403
392
395
406
420
429
427
428
429
429
412
414
423
446
448
435
432
435
446
458
460
461
466
474
463
446
465
487
457
457
461
457
446
441
446
453
455
444
415
397
397
398
372
330
275
222
168
119
98
56
60
79
95
107
126
155
203
249
271
287
304
331
357
367
365
380
399
412
408
401
398
400
405
412
419
423
428
433
442
455
463
461
450
458
465
463
456
464
466
464
462
454
449
451
452
444
435
427
409
386
375
342
279
197
50
62
75
92
135
156
168
181
218
264
278
292
313
360
389
387
375
384
402
418
412
399
406
420
431
436
441
448
450
431
429
439
464
470
468
470
468
461
455
459
446
410
389
389
390
352
280
199
38
45
60
84
112
131
147
168
202
236
271
293
311
330
351
367
377
383
392
402
407
404
406
413
420
417
414
421
443
451
447
458
463
461
446
418
391
367
341
296
226
49
64
77
83
88
103
142
187
207
218
234
270
311
328
335
342
353
361
366
381
402
416
418
418
421
420
436
441
418
397
384
341
250
31
48
73
90
83
91
121
166
188
205
226
250
267
282
306
354
378
378
375
387
399
401
400
389
363
319
238
37
44
54
68
103
122
138
157
194
228
248
265
283
304
327
347
329
258
162
40
56
76
90
105
127
146
160
177
201
54
46
53
67
50
71
99
144
178
187
189
184
169
146
54
95
146
196
241
288
310
318
319
322
315
286
242
219
204
191
174
154
64
103
160
233
305
352
372
382
384
381
383
401
408
389
358
342
342
330
302
277
251
212
191
175
144
104
51
106
187
260
318
362
401
420
421
420
419
412
407
409
423
425
416
403
390
377
365
361
362
355
339
316
276
254
241
233
221
203
188
177
164
49
76
142
239
318
368
402
414
418
418
427
441
450
447
437
427
428
435
432
416
391
387
401
420
420
414
402
390
383
377
367
357
347
339
324
306
292
276
244
222
209
196
27
77
143
209
288
357
384
398
417
432
439
442
454
462
458
456
461
467
460
447
439
436
433
431
430
430
421
408
398
406
425
423
409
394
390
402
398
386
376
370
365
355
342
325
306
292
280
267
235
192
44
99
202
299
365
402
411
407
423
450
459
457
463
480
481
455
444
458
480
475
450
447
467
470
455
426
417
416
417
417
422
430
431
421
411
411
417
422
420
415
414
413
407
393
380
376
383
374
363
348
327
305
289
282
273
258
241
231
39
77
152
249
338
403
440
447
439
445
469
479
463
449
459
482
484
474
458
448
451
456
458
457
453
450
445
436
427
427
443
441
435
432
437
442
442
436
432
434
441
440
435
429
424
415
406
403
413
408
401
400
396
390
387
397
392
383
375
368
364
357
331
305
294
283
62
125
216
313
385
422
436
449
460
469
476
480
473
452
450
461
463
465
475
473
455
438
443
465
459
432
430
453
464
456
450
450
450
447
444
443
446
449
447
443
442
447
452
446
442
456
463
455
431
430
432
433
432
428
426
426
426
424
423
422
416
408
407
408
403
397
391
150
254
342
398
431
450
456
456
456
466
473
470
456
455
468
466
450
438
453
467
459
451
448
446
441
437
438
444
449
451
451
449
449
452
453
449
429
431
447
451
446
441
438
439
443
466
480
472
450
449
453
455
456
456
453
442
423
424
437
434
425
414
410
417
426
426
424
297
378
406
407
425
447
465
460
449
451
459
466
466
469
469
460
446
439
441
448
451
447
436
426
425
428
427
408
397
408
426
425
424
427
431
430
427
431
442
451
447
438
432
432
439
445
446
443
449
458
463
458
451
465
471
461
443
447
447
444
441
441
439
441
445
443
438
405
432
438
439
443
447
462
468
462
455
457
463
464
460
456
455
453
443
433
430
431
429
418
408
402
398
390
381
383
390
395
397
397
399
402
407
417
428
434
433
436
443
450
451
450
446
439
438
444
470
475
459
454
457
472
470
465
462
455
451
457
465
468
472
475
473
452
450
468
475
471
462
462
465
469
465
459
457
451
446
446
447
442
429
417
409
402
392
379
367
356
342
334
338
349
356
358
360
372
388
396
384
386
402
417
419
419
427
454
462
462
458
456
455
456
457
460
461
463
464
463
459
454
450
450
453
459
466
472
473
473
470
467
471
468
467
466
462
451
448
454
458
453
444
433
425
422
419
410
396
373
343
312
286
265
247
230
218
215
234
251
262
273
291
337
366
366
355
369
399
414
408
411
421
433
436
432
433
438
441
421
415
432
457
461
446
437
438
446
453
456
458
465
470
465
450
458
476
449
451
468
464
448
434
435
448
458
443
413
393
398
402
378
330
275
233
196
151
123
107
96
87
81
85
105
127
145
171
215
262
301
317
327
340
362
380
390
385
395
401
398
395
399
404
401
397
405
429
436
431
433
444
461
468
463
458
459
461
456
447
454
472
455
461
468
466
457
455
448
434
428
422
408
384
366
334
273
198
43
64
81
96
121
174
211
220
224
246
284
303
325
354
379
388
378
383
394
405
412
403
406
412
423
437
448
456
463
462
442
438
446
458
463
461
471
473
469
468
475
458
414
385
388
394
356
274
183
40
61
81
96
112
130
145
160
201
254
289
304
319
339
356
371
384
392
397
404
415
425
431
431
430
427
422
422
440
461
465
451
459
461
465
456
429
400
372
347
303
234
67
59
67
88
112
129
143
175
219
238
251
270
311
344
354
361
369
381
390
382
387
402
418
430
438
439
434
425
435
419
401
387
347
260
43
57
79
95
104
119
155
197
216
232
248
278
295
310
326
359
376
380
382
395
410
417
388
384
361
318
241
140
44
51
63
92
125
143
159
179
217
238
254
268
285
309
348
366
326
255
164
48
52
69
86
96
107
131
153
173
200
225
46
59
57
70
86
54
87
128
164
189
205
206
192
159
47
77
117
162
225
279
306
317
327
336
328
296
262
248
235
222
208
193
171
52
81
127
204
278
332
370
393
390
373
377
399
409
390
367
364
374
362
345
325
302
263
240
220
185
145
133
73
135
205
278
341
392
418
425
427
423
402
401
410
430
428
421
420
419
408
394
384
392
384
369
348
314
301
299
298
283
253
225
210
194
54
98
182
259
327
374
403
415
416
421
433
446
445
438
437
443
447
440
431
423
417
414
416
421
416
405
393
389
401
408
399
387
375
358
340
327
313
291
261
238
223
194
55
118
173
243
311
358
386
408
419
421
423
435
452
460
462
466
472
469
457
451
450
449
445
440
435
429
416
402
397
413
424
422
406
398
408
406
399
391
391
390
377
360
343
327
313
303
291
260
218
194
30
59
154
258
334
379
398
400
416
437
449
438
441
464
481
470
455
461
482
477
454
450
466
469
453
437
437
443
441
432
431
431
429
420
412
412
418
425
424
421
420
422
417
402
389
395
404
393
377
361
345
328
313
300
290
279
265
251
40
68
119
199
293
374
424
445
436
429
449
477
476
457
459
482
491
479
461
458
455
454
454
453
450
445
442
442
445
452
460
462
460
456
452
449
448
446
443
446
450
450
444
439
437
430
419
413
423
419
414
412
409
402
398
394
391
387
383
378
370
360
343
327
315
304
62
106
178
270
354
403
420
437
455
463
464
467
471
471
475
481
483
473
470
471
464
442
441
464
463
438
434
454
472
471
460
465
470
475
473
468
464
467
467
451
448
462
465
460
458
475
484
463
434
431
436
441
442
440
436
434
430
424
420
418
415
412
412
409
399
390
387
125
213
296
368
420
445
446
445
453
465
473
472
459
458
479
487
472
450
449
465
465
458
457
461
460
454
452
455
459
461
460
459
465
474
478
463
447
453
461
460
455
452
452
455
462
486
496
482
455
452
452
451
450
456
462
454
444
444
445
441
431
422
421
422
422
422
420
267
341
385
399
420
438
453
454
445
448
466
474
469
465
463
463
453
442
438
443
457
456
451
444
441
440
439
421
410
421
428
429
431
438
444
438
435
442
461
462
452
441
435
437
453
462
460
453
452
466
467
447
438
451
468
459
448
460
471
463
455
452
451
453
456
455
446
390
416
430
435
435
439
457
464
455
447
456
466
463
457
447
442
438
433
429
425
427
425
416
407
404
404
404
395
388
394
397
394
393
400
405
407
416
439
447
439
435
438
443
446
450
451
445
442
447
470
477
468
449
450
458
457
453
457
461
461
463
467
470
473
478
478
461
442
458
468
465
460
462
462
463
461
458
457
452
446
439
432
426
423
415
404
394
382
371
362
359
357
355
356
364
375
380
371
378
392
399
391
397
408
417
418
419
428
450
457
458
456
456
458
459
462
467
473
469
460
458
455
450
443
439
441
449
457
462
465
464
462
463
463
462
464
467
464
455
454
456
458
451
447
435
422
415
418
410
395
366
338
315
293
273
261
251
243
242
255
290
302
311
328
360
387
385
371
381
399
415
420
425
433
442
439
430
431
441
447
433
431
443
463
463
448
445
445
443
440
441
448
456
459
455
448
449
458
442
446
468
470
455
441
437
441
441
432
414
396
394
391
365
317
265
232
205
171
134
118
110
105
106
116
138
162
185
211
253
298
325
340
349
363
379
394
404
412
417
407
386
384
397
410
413
404
413
439
447
437
439
450
460
461
461
460
459
453
446
442
448
457
448
453
469
470
461
453
441
421
411
408
405
382
349
300
239
180
34
49
80
98
118
145
200
240
250
259
272
295
323
354
380
389
381
375
386
397
406
408
408
414
420
429
439
449
457
463
464
458
448
445
448
453
456
464
470
466
464
464
450
416
392
388
383
333
244
42
54
82
108
122
134
145
159
180
228
282
308
323
337
351
365
379
390
396
397
402
415
428
438
442
443
439
433
430
446
463
465
450
460
455
452
441
425
407
383
348
291
57
70
72
74
93
129
153
177
199
230
250
275
303
325
340
352
364
380
396
413
417
404
409
421
436
446
447
432
421
408
392
375
333
250
150
57
67
78
99
127
155
179
200
221
241
263
286
321
338
354
368
379
382
386
397
409
414
384
377
349
293
214
125
53
60
57
75
114
135
149
163
195
235
253
264
272
283
313
349
365
313
238
151
53
51
74
98
112
121
139
158
178
205
229
49
57
61
76
94
84
113
134
169
201
206
181
157
89
134
205
267
295
315
332
336
318
289
277
266
250
233
221
211
193
151
56
93
166
238
296
352
393
399
385
387
395
394
383
377
378
377
365
354
344
327
291
273
259
238
198
182
175
49
86
140
218
298
364
400
419
428
427
409
405
410
424
423
422
428
434
424
409
402
399
394
381
363
344
333
339
340
325
293
259
235
211
189
50
75
128
199
276
337
379
405
419
415
421
435
442
440
441
444
447
447
448
451
447
434
422
421
418
407
393
389
404
421
422
413
398
380
359
346
335
316
277
253
233
213
39
81
133
194
268
328
371
401
415
419
419
419
434
452
464
469
471
467
460
455
458
461
460
454
448
441
430
414
402
404
423
426
420
413
411
407
400
398
409
403
384
364
352
343
332
314
292
270
245
216
40
109
197
277
341
381
396
411
434
450
439
426
438
464
470
466
469
476
473
453
452
455
454
447
447
461
464
456
444
440
437
434
429
425
425
427
427
425
424
427
429
419
406
398
412
417
402
374
362
366
353
327
304
295
288
278
256
52
86
152
239
317
380
422
429
415
422
457
475
464
448
457
474
472
466
462
459
453
451
448
440
429
430
449
462
461
459
463
469
467
459
453
456
459
457
455
455
454
450
447
447
440
432
426
427
426
422
422
420
413
403
392
388
387
384
376
366
356
343
324
304
288
43
74
128
214
308
371
398
412
435
447
435
436
449
462
472
477
474
465
462
466
466
451
448
462
462
441
435
452
475
474
452
449
466
475
471
464
462
466
466
450
448
465
468
464
464
479
484
467
440
437
441
447
446
441
435
434
432
426
417
410
409
413
416
412
396
379
370
84
160
235
321
398
438
442
435
438
449
457
457
444
440
459
483
483
457
450
456
463
463
463
465
464
461
461
464
467
463
456
452
458
465
462
453
449
454
459
455
451
452
455
458
465
479
485
476
463
456
450
443
441
448
457
461
460
459
455
444
433
428
428
427
423
419
417
225
293
340
379
411
439
455
448
434
438
460
470
461
443
437
451
457
447
437
431
445
451
450
446
446
450
453
439
421
425
431
430
433
440
444
438
437
446
467
471
457
441
435
441
454
463
458
455
459
463
457
436
425
444
461
458
455
473
487
480
462
459
456
454
455
457
454
367
395
416
420
423
439
454
458
445
438
449
459
458
446
430
422
429
428
422
414
412
411
405
401
402
418
423
409
391
394
401
403
405
413
420
423
433
448
458
454
446
442
435
437
448
453
450
447
450
460
466
459
450
450
454
451
449
457
466
466
467
469
468
466
469
475
475
431
444
451
450
454
458
457
457
453
452
446
441
438
428
418
416
418
413
399
384
369
358
356
362
366
365
362
364
377
388
394
399
406
411
414
419
425
425
423
426
436
441
445
448
451
455
458
458
458
466
474
471
461
456
455
452
443
434
436
446
456
461
461
462
463
467
449
451
456
459
456
452
455
457
449
441
440
434
423
411
411
409
389
357
326
306
286
270
260
252
244
243
265
305
327
346
362
377
391
399
388
394
404
417
425
431
439
446
443
433
432
440
447
446
447
456
462
457
453
458
462
451
434
436
452
459
461
461
459
454
456
440
442
454
455
449
443
437
425
419
423
416
406
391
370
340
292
245
216
191
167
131
116
109
106
110
126
150
187
217
247
275
303
328
346
361
376
390
402
412
423
434
423
397
386
398
413
422
427
434
444
446
445
448
456
458
457
463
471
471
458
450
452
457
459
446
442
453
457
452
444
429
411
397
399
397
373
323
257
193
42
58
85
109
130
158
207
249
268
282
295
312
335
374
397
395
382
382
389
398
407
414
418
421
425
429
433
435
439
447
459
465
458
439
442
453
461
462
456
460
459
453
445
434
420
401
380
354
292
45
63
93
120
139
152
164
180
203
250
290
310
329
348
358
365
376
388
396
389
396
408
419
424
428
432
437
434
431
434
443
450
446
454
439
419
408
408
388
332
251
160
69
79
89
104
128
153
188
218
231
249
273
311
326
332
339
358
381
401
417
425
412
413
418
425
433
436
419
418
413
399
376
349
299
216
65
76
82
96
134
171
185
198
218
244
274
298
329
347
360
373
381
385
388
395
401
404
392
379
331
254
164
60
67
72
88
121
137
146
157
188
228
260
271
282
296
317
336
347
299
222
130
41
44
67
95
116
129
146
165
179
194
212
51
55
58
68
85
108
135
171
179
163
145
109
176
235
271
302
327
327
303
294
289
284
259
228
217
210
196
177
58
118
186
243
310
369
398
402
398
393
387
384
386
385
369
350
342
347
334
314
298
287
271
248
224
191
51
85
151
231
308
361
397
420
427
421
410
408
410
414
419
425
427
421
413
406
399
391
383
375
367
359
351
341
324
302
282
264
229
190
55
83
141
219
285
336
385
419
421
411
421
434
436
432
431
434
438
445
462
465
447
424
418
415
412
407
406
407
411
415
415
403
389
376
363
345
320
277
253
235
219
56
90
139
211
286
344
378
405
425
434
424
419
433
456
463
459
452
446
447
455
464
467
462
452
447
442
432
420
420
428
431
428
423
415
405
399
411
418
406
377
359
351
358
346
311
274
256
241
221
38
76
137
204
281
348
382
396
421
445
450
430
425
438
451
459
463
464
457
452
454
454
444
438
452
472
471
461
452
448
448
447
446
445
445
440
431
425
427
434
432
419
405
404
423
422
402
366
353
366
357
335
300
292
285
275
247
63
113
183
246
317
380
414
407
403
426
458
457
431
430
445
454
456
455
453
453
456
458
450
429
427
454
470
459
448
451
467
463
456
456
463
470
468
465
460
456
452
451
450
443
437
432
429
426
425
425
422
415
406
395
389
383
377
371
364
354
338
304
272
258
50
85
158
246
315
350
382
409
423
411
409
419
434
444
447
447
446
449
457
458
455
455
461
465
447
441
455
473
471
443
437
453
459
445
442
451
462
455
448
450
465
463
459
461
469
472
467
447
442
442
458
457
437
427
429
439
430
407
400
408
418
419
416
402
372
357
46
106
177
263
349
406
423
422
418
421
427
432
426
417
426
450
464
458
444
447
456
461
458
454
451
453
459
464
464
458
450
446
450
447
435
433
445
453
449
446
448
453
454
457
460
465
469
472
470
464
456
449
444
442
445
454
462
460
449
437
432
429
427
430
430
422
416
171
239
292
344
390
430
447
438
424
423
439
457
451
429
415
427
449
449
430
419
429
444
442
427
427
444
452
439
422
424
432
435
436
441
443
442
441
447
466
474
469
449
444
451
462
463
459
461
467
466
457
436
432
448
456
459
460
478
482
474
463
455
447
442
442
453
449
324
367
392
400
412
432
447
447
433
431
437
444
444
436
422
411
420
428
423
412
406
402
396
394
401
422
426
412
393
394
404
411
418
430
440
443
446
453
464
471
466
450
441
445
456
461
459
458
458
459
459
458
459
463
465
462
459
467
472
468
467
469
468
451
448
468
474
418
428
432
435
444
449
451
452
446
437
425
424
426
422
412
411
421
417
403
382
359
350
353
366
365
362
360
364
378
393
408
417
421
424
430
436
437
432
432
436
441
441
442
447
451
458
462
462
459
465
475
474
468
466
469
469
460
446
444
452
464
470
467
465
469
476
438
439
444
445
442
442
454
452
429
421
426
432
423
409
402
398
374
340
310
287
270
258
250
242
229
236
265
303
339
365
383
390
393
397
402
405
407
414
421
426
433
442
445
436
432
440
447
451
455
463
462
450
450
469
477
470
449
449
466
474
479
482
478
472
467
442
437
434
433
432
436
430
412
406
418
422
406
379
347
301
252
209
182
159
98
92
94
103
121
150
193
233
264
287
306
325
346
368
384
393
398
405
418
433
435
414
396
400
414
426
436
441
441
438
438
448
458
459
458
463
479
480
466
468
472
474
467
447
432
431
435
436
430
419
406
392
382
377
345
289
217
42
58
81
110
141
170
207
244
280
298
309
323
343
376
394
399
396
393
393
399
408
417
420
422
423
424
421
419
421
427
449
459
452
431
433
457
468
467
444
443
452
447
428
418
415
395
351
301
231
72
94
122
148
165
178
198
225
264
285
301
329
353
358
360
370
384
390
392
397
404
410
402
406
413
423
429
416
411
417
435
437
440
449
456
436
403
388
391
360
286
194
69
84
99
113
128
147
186
214
223
238
263
305
320
329
340
357
375
392
406
416
406
409
410
409
410
412
411
411
442
420
387
353
307
245
163
61
73
78
89
128
167
183
197
215
248
271
295
319
335
348
365
379
381
380
386
393
397
401
370
303
204
110
57
68
79
97
115
126
133
146
167
205
245
267
282
297
312
323
328
277
191
35
41
60
84
105
123
144
160
170
176
184
44
48
52
56
64
129
172
221
267
301
305
301
294
290
281
256
228
215
208
200
190
124
175
243
313
364
389
393
388
388
390
393
384
353
339
335
349
344
331
303
287
271
254
232
188
50
88
153
231
300
353
391
413
418
410
402
402
408
415
415
412
410
412
412
404
393
383
376
369
357
344
330
314
298
283
269
229
47
90
160
210
261
334
398
418
405
406
423
430
419
410
411
419
429
451
456
449
424
415
411
415
419
419
409
395
401
416
404
388
376
363
343
307
268
247
229
210
51
81
139
218
283
323
360
409
442
438
414
415
439
455
444
426
421
429
441
452
458
456
448
443
441
439
436
437
436
431
429
428
419
399
396
414
415
394
371
357
350
345
333
293
249
230
217
58
91
136
207
285
334
359
382
413
435
435
429
426
431
440
447
447
438
440
456
460
442
435
452
469
467
459
451
450
451
453
455
458
456
449
437
428
430
431
424
414
407
404
413
411
394
360
342
345
336
314
285
278
268
252
77
124
174
245
319
373
385
382
400
424
433
419
420
429
436
438
432
434
441
462
479
471
440
436
459
472
455
448
453
458
453
451
460
471
474
478
478
472
451
445
444
444
439
434
430
428
426
426
424
417
410
404
397
388
376
365
358
349
333
301
263
243
228
60
111
175
230
278
332
372
392
392
393
401
407
412
418
427
436
443
445
443
443
450
460
465
459
446
453
470
465
444
444
458
454
430
430
458
467
453
451
470
474
459
451
454
459
458
457
451
446
444
463
462
439
417
429
440
429
401
397
413
411
404
397
387
370
353
24
67
129
204
279
333
367
389
394
396
401
414
416
403
397
420
444
447
442
440
448
454
449
430
429
433
440
446
449
449
449
453
456
444
427
434
460
461
446
447
454
459
459
460
461
461
461
468
473
471
466
460
451
437
431
437
452
446
429
426
433
425
415
420
435
427
416
114
181
239
299
352
390
409
412
406
406
418
441
445
429
410
413
436
442
425
415
425
438
429
405
403
422
426
421
417
421
430
434
437
444
451
455
452
453
460
476
473
457
454
472
477
476
464
468
472
471
463
452
447
449
452
454
456
461
460
457
453
446
428
424
429
442
435
252
311
348
370
392
413
422
420
420
421
425
427
432
432
421
412
416
426
425
416
407
398
390
389
398
407
407
402
397
399
403
408
416
429
452
457
445
445
459
475
473
455
453
463
471
472
469
468
466
462
461
463
467
471
473
473
471
473
468
461
456
459
456
439
433
449
454
388
399
408
418
429
434
436
439
437
421
403
402
414
415
406
401
408
414
402
376
350
344
349
354
351
349
355
367
379
390
404
415
419
422
427
433
434
432
434
437
439
436
439
444
449
455
462
464
461
464
470
472
471
472
477
483
480
461
453
453
459
475
470
465
466
469
420
425
433
432
431
432
444
439
414
403
408
415
406
387
371
355
330
298
272
256
246
238
229
218
218
230
264
299
329
361
386
394
384
392
404
412
405
408
411
414
418
425
430
428
427
435
442
445
448
452
450
438
439
458
480
479
460
458
464
476
484
484
481
474
467
431
440
437
425
416
415
422
416
404
399
402
396
372
339
295
243
189
155
81
88
98
113
139
181
223
267
293
310
326
348
370
384
388
386
389
400
411
420
415
402
405
412
419
425
427
426
422
423
431
450
455
453
456
464
470
466
463
467
472
463
448
431
420
419
420
413
406
398
380
350
321
284
237
31
48
73
102
145
184
212
240
277
298
311
324
340
357
373
385
394
400
402
404
408
412
413
417
419
418
413
408
409
415
428
440
438
423
426
448
458
455
450
429
438
435
411
394
387
350
285
223
76
94
119
145
167
186
207
233
253
269
284
317
345
354
360
369
380
390
398
404
406
406
389
390
399
411
419
408
398
407
424
426
429
436
447
427
388
357
337
290
215
136
71
89
104
114
123
138
174
192
204
219
256
295
315
329
340
352
364
376
388
394
396
402
405
394
395
399
403
409
421
439
410
361
306
245
174
45
57
63
77
118
159
176
191
206
234
252
269
298
311
320
344
359
362
363
373
385
390
382
328
248
146
55
66
78
90
100
107
115
132
152
173
207
238
256
274
292
301
302
227
136
33
47
60
71
83
98
116
144
154
153
152
40
47
47
46
106
150
200
247
272
285
283
261
244
232
221
206
196
191
187
105
163
233
293
330
350
367
383
388
377
357
341
331
327
337
347
341
309
267
248
237
223
181
48
88
146
213
280
338
374
391
390
392
399
405
408
407
404
402
403
408
408
398
387
376
365
352
339
324
307
285
268
251
209
53
96
133
182
256
332
374
383
393
413
422
412
397
397
407
418
436
440
436
418
409
403
413
432
440
417
390
395
411
400
372
360
347
325
288
253
233
217
42
76
136
194
235
281
348
404
421
407
403
431
451
436
408
397
412
428
440
445
444
438
431
429
430
435
450
445
424
421
419
411
399
393
410
402
378
364
355
344
314
287
257
229
205
94
135
197
249
285
313
349
384
412
426
425
417
425
435
435
422
426
449
455
442
440
448
457
456
450
444
442
443
446
449
449
444
439
434
431
427
419
409
404
410
404
396
389
376
353
328
308
290
268
249
241
228
73
117
175
240
297
328
346
364
383
396
403
419
432
428
419
414
417
433
459
481
475
445
441
456
459
455
454
460
458
439
438
461
468
466
469
483
474
445
432
430
431
429
428
427
425
423
420
413
404
396
390
384
373
346
332
320
308
278
240
219
205
75
104
140
195
261
314
341
357
372
381
385
391
404
422
433
438
435
428
427
438
454
461
453
437
444
452
453
451
459
477
463
434
437
471
475
454
455
481
481
454
444
447
448
445
445
445
444
442
454
450
435
424
432
436
421
394
390
401
391
376
362
351
341
321
91
152
198
238
285
327
348
357
371
390
397
386
388
408
427
432
432
437
440
444
431
413
411
413
416
423
430
437
446
458
465
455
442
454
476
472
449
448
460
462
460
461
461
458
455
457
461
462
462
460
451
427
418
427
434
423
409
416
431
421
408
411
428
423
399
66
121
178
235
287
319
344
358
368
377
391
415
426
421
404
405
418
422
411
407
419
422
415
392
393
400
404
406
410
418
424
428
433
446
458
464
458
451
455
461
459
454
458
478
482
476
468
463
462
460
458
453
446
440
438
435
436
434
431
432
443
439
418
413
426
430
422
164
230
275
317
347
369
377
377
386
398
405
407
416
418
410
400
402
407
407
402
393
385
376
376
384
390
391
396
402
410
403
397
402
416
441
446
433
432
438
456
455
449
451
461
470
469
468
464
460
456
454
454
458
462
464
465
464
464
457
445
437
437
435
431
428
433
435
318
344
364
384
400
406
405
409
411
398
379
375
386
385
375
365
368
375
365
337
324
321
322
320
320
323
347
371
382
381
390
399
402
405
412
420
421
421
423
427
428
429
430
433
436
443
453
457
456
456
456
457
456
458
466
477
481
470
445
432
438
461
461
456
453
453
384
396
409
413
413
414
415
404
384
375
371
366
348
322
297
278
259
235
216
212
211
207
188
186
198
231
263
285
308
341
371
387
380
389
401
411
404
403
404
406
408
409
410
411
415
425
433
433
434
435
432
425
424
434
460
469
457
442
443
453
462
462
459
456
453
413
423
426
415
403
400
400
387
375
371
358
332
290
253
216
86
97
108
128
158
200
251
294
316
330
345
362
373
375
375
378
384
390
397
401
404
408
412
409
407
408
412
411
409
416
436
442
435
433
442
451
446
430
432
449
450
433
426
409
404
402
389
376
362
336
287
235
59
97
144
188
209
228
252
275
292
307
319
331
342
358
379
397
408
409
408
398
402
411
419
420
416
413
410
408
414
421
423
420
419
428
438
436
425
410
408
405
379
351
323
270
198
75
87
103
123
146
171
192
209
223
238
257
293
328
344
353
360
369
382
396
406
408
406
392
392
396
405
410
408
407
415
422
422
410
418
409
389
346
298
251
195
137
85
93
100
108
122
151
168
181
198
232
270
294
311
322
331
339
350
362
371
380
387
391
390
390
392
396
402
413
397
360
301
236
168
31
37
44
60
98
134
153
168
185
200
212
226
259
273
285
300
322
325
329
337
361
370
316
248
159
55
65
78
85
87
93
111
131
148
167
186
204
222
252
262
265
51
59
62
65
71
87
111
126
129
116
41
44
42
84
126
166
211
241
237
202
188
195
197
178
170
165
93
157
208
243
274
316
348
350
327
320
321
319
311
306
325
327
296
247
218
214
205
123
191
261
311
335
350
368
385
392
395
400
402
397
390
388
400
400
394
382
356
342
334
325
308
272
243
215
75
118
173
228
279
325
362
394
409
403
394
396
407
423
433
432
425
416
410
404
414
438
445
421
398
395
405
388
353
333
317
299
266
231
68
100
140
196
252
307
343
363
388
427
450
434
401
395
404
424
436
440
440
437
427
416
412
430
451
444
417
411
409
404
394
388
398
386
361
351
351
324
274
235
216
86
114
150
185
221
261
303
342
376
398
400
417
437
438
421
415
426
438
439
441
445
447
445
439
434
429
429
431
430
427
422
419
420
423
420
407
391
395
406
396
377
363
351
335
301
269
238
212
196
118
158
196
232
267
297
319
333
355
392
414
412
404
413
423
433
444
453
451
435
437
442
445
448
461
470
451
422
425
447
452
442
443
460
457
435
417
414
414
415
421
432
426
415
404
394
382
371
358
343
326
296
273
250
226
195
70
116
177
219
253
285
314
328
335
348
369
392
407
419
424
424
424
430
438
444
431
418
425
434
438
445
471
484
460
429
438
466
467
445
447
468
466
442
435
438
433
429
431
445
441
436
434
430
427
425
431
421
401
381
369
354
335
320
308
295
276
258
95
119
144
188
236
264
285
311
334
341
336
349
374
384
389
398
422
429
427
410
407
405
404
406
414
421
428
434
454
458
450
445
454
471
465
444
444
447
449
449
449
451
449
444
441
439
440
443
444
433
422
415
423
421
410
399
403
415
408
400
397
394
384
362
115
157
196
227
253
275
293
314
336
358
366
360
355
361
368
371
372
380
390
392
388
386
391
398
406
413
419
422
421
422
425
433
444
449
444
439
439
440
437
435
442
459
461
463
461
454
434
431
434
437
433
426
420
417
414
411
408
418
436
434
416
408
414
419
408
142
185
228
267
294
298
302
319
337
348
356
362
361
352
346
350
357
357
352
345
339
337
345
356
363
377
397
415
421
412
400
399
405
415
420
417
415
421
429
430
430
433
440
448
453
457
456
444
433
430
433
437
440
442
441
439
440
437
431
425
423
422
422
423
425
423
216
252
286
315
336
341
339
340
344
337
325
317
316
312
303
296
298
300
293
273
268
266
263
260
265
286
330
361
373
380
386
393
389
392
399
409
412
412
414
418
420
421
418
417
420
428
438
442
442
441
440
438
437
438
445
456
461
455
435
417
418
440
452
447
440
437
310
334
351
359
360
357
347
332
315
305
294
276
253
226
206
190
177
166
155
136
140
171
215
238
255
276
315
352
373
374
384
397
408
401
402
405
409
411
408
395
398
405
415
422
425
429
431
427
418
413
418
439
445
436
421
421
434
442
439
437
437
440
372
376
369
362
351
339
318
301
292
271
230
99
108
132
172
223
273
299
314
327
340
351
360
367
373
377
378
380
387
396
405
407
406
405
409
413
413
409
413
424
429
414
411
427
441
426
400
401
429
437
423
386
368
356
346
330
306
280
246
197
51
77
120
164
183
199
215
236
258
274
287
297
307
323
348
375
396
402
393
386
393
404
414
418
421
419
415
409
409
417
423
416
408
410
424
421
404
360
350
338
310
271
230
176
81
93
114
137
153
165
180
199
223
250
287
314
324
328
336
350
365
376
384
389
390
392
397
402
405
405
410
418
422
408
393
398
339
312
266
211
157
69
75
86
100
122
142
157
171
187
214
242
257
267
276
285
302
325
343
351
357
363
368
371
369
365
370
393
322
274
210
147
30
43
76
95
111
122
132
141
149
165
205
230
238
250
264
270
273
279
292
317
326
222
150
56
64
57
62
90
107
118
129
139
149
160
181
200
199
53
53
58
67
78
90
96
85
136
166
196
237
271
273
254
257
282
286
267
258
270
277
261
224
195
185
185
231
261
287
318
342
350
358
370
382
379
359
357
360
377
385
372
335
312
309
305
289
251
210
127
169
234
296
342
369
376
380
388
403
418
423
419
416
413
408
400
409
428
422
405
391
387
387
367
327
299
277
258
232
72
124
195
231
278
336
393
422
415
394
393
405
421
430
434
440
445
431
406
402
422
441
433
409
401
407
401
388
376
376
360
335
321
308
273
220
94
136
176
211
241
283
326
359
392
422
432
416
400
407
419
427
433
437
437
432
428
426
426
427
424
419
416
413
410
407
415
413
400
375
375
380
362
341
325
308
286
252
216
102
132
165
203
231
244
267
314
352
366
379
404
426
428
421
419
418
418
422
426
427
431
455
463
445
424
422
434
435
431
427
430
433
426
415
404
396
394
409
424
417
390
362
351
342
330
306
277
253
227
198
120
146
183
216
238
247
265
290
316
339
364
391
409
414
417
419
420
406
408
415
423
427
434
460
465
441
422
429
445
442
435
436
441
440
433
430
428
418
411
424
443
439
419
406
401
407
412
405
388
363
341
319
283
263
254
247
222
189
119
143
162
185
221
243
242
237
261
291
303
308
336
375
392
386
389
394
400
403
413
425
428
422
424
432
434
426
421
434
440
439
434
434
433
433
434
436
436
435
433
429
423
422
427
428
422
414
412
414
411
401
389
380
375
371
362
350
332
310
292
107
138
168
191
204
223
244
259
261
251
255
269
279
288
301
320
329
333
344
367
381
395
414
433
430
415
414
415
414
414
419
422
422
423
427
429
423
419
425
432
436
442
454
446
416
402
407
425
426
420
410
402
399
400
402
405
419
417
399
382
377
385
373
133
165
194
209
218
232
245
252
258
262
256
247
248
259
272
276
273
266
264
270
293
310
331
357
384
400
407
412
414
402
400
402
404
404
405
414
423
422
418
420
423
428
433
446
446
429
410
406
411
425
427
425
420
418
422
424
421
418
414
410
406
406
409
403
151
186
215
234
243
247
246
243
238
230
222
215
212
212
207
200
193
188
183
188
209
244
283
311
335
359
378
387
382
387
394
401
404
406
411
416
418
419
416
410
409
416
424
431
432
430
428
426
424
423
430
438
442
436
427
412
412
430
441
437
423
422
211
234
251
264
271
265
246
226
211
200
186
164
100
128
163
185
207
235
278
320
341
354
365
378
389
383
387
395
404
408
406
392
392
397
404
412
424
435
438
435
416
411
414
428
428
421
415
419
425
428
428
426
425
427
429
279
280
280
273
260
241
213
192
178
89
109
139
183
225
250
269
284
299
313
324
336
347
352
356
363
373
381
387
394
402
411
417
418
413
407
407
411
411
399
400
421
429
413
387
389
418
427
411
297
280
269
254
237
204
173
61
79
113
133
150
168
188
208
226
239
251
265
285
311
332
349
359
364
369
375
382
390
397
402
402
399
394
395
401
407
401
385
389
409
408
383
270
260
244
212
172
83
96
105
114
132
156
178
201
231
258
269
273
279
290
303
317
332
342
348
356
365
369
371
371
379
387
388
376
368
374
250
216
168
65
77
93
112
127
132
135
146
171
185
196
206
216
233
261
282
291
297
302
310
319
311
296
304
339
236
179
48
60
71
79
85
86
89
105
144
171
179
188
197
203
202
199
201
225
254
41
47
65
80
87
92
97
102
107
116
125
129
134
58
64
70
72
176
186
183
188
210
218
205
197
196
195
190
153
183
216
243
263
278
292
304
315
320
308
299
296
310
330
323
284
256
253
250
235
210
142
197
247
289
311
327
344
369
379
374
377
384
387
381
375
383
385
366
352
350
355
349
329
289
248
222
178
244
306
342
352
356
370
392
400
394
398
418
433
420
394
389
402
414
405
397
394
401
395
372
348
329
308
283
257
235
184
230
275
316
353
374
375
372
381
392
398
403
409
415
415
413
417
427
433
427
421
421
422
414
402
395
389
374
353
337
324
302
280
262
236
204
209
255
283
310
348
380
387
377
382
388
393
397
402
407
415
437
444
442
434
430
430
434
432
422
413
411
416
409
395
378
370
381
393
380
332
291
280
279
263
234
200
145
211
243
275
313
344
360
368
374
380
386
395
407
414
418
426
436
437
421
419
421
423
426
428
427
424
423
424
425
418
404
398
417
436
427
392
362
354
361
356
345
323
294
268
245
207
185
142
137
201
218
254
292
308
313
332
352
368
379
404
429
428
407
406
411
408
399
402
410
415
419
423
426
425
425
427
427
423
423
427
428
419
414
414
414
408
398
389
384
377
366
349
328
309
298
286
267
238
221
206
146
141
194
218
236
236
244
276
315
334
353
389
418
410
388
392
402
403
397
399
405
409
414
423
429
423
418
420
423
424
429
447
442
411
389
394
418
428
419
399
386
378
386
381
375
371
366
343
313
306
316
305
187
177
178
190
222
247
274
300
323
340
360
381
400
398
391
395
399
399
400
410
430
430
416
418
421
423
426
432
436
419
396
388
399
416
416
407
397
395
400
403
401
396
390
377
360
352
361
355
103
123
156
175
194
226
269
312
338
353
362
371
379
382
382
388
399
405
407
410
413
404
394
397
406
414
414
412
412
410
406
404
408
420
421
415
407
403
403
407
406
398
381
378
384
93
115
144
181
219
261
284
301
314
327
336
339
343
351
363
374
378
370
372
376
382
392
408
419
423
420
404
398
402
407
407
403
401
404
407
406
405
401
393
387
395
84
106
133
161
182
198
218
237
249
260
271
282
292
300
324
340
347
350
360
374
387
392
392
388
381
377
377
377
376
379
386
391
377
363
367
386
385
365
85
101
119
137
154
168
178
187
202
236
264
275
285
296
308
316
318
322
330
337
340
341
345
347
347
346
346
343
338
340
362
361
337
70
78
94
113
132
152
170
187
198
203
206
210
219
231
254
261
268
278
290
296
293
290
296
310
309
306
305
312
85
96
98
86
89
100
122
130
137
144
157
176
203
212
216
219
226
240
227
205
214
253
56
55
45
51
70
93
109
119
128
136
141
141
122
111
131
159
75
74
72
72
75
78
80
201
213
222
230
233
217
211
220
238
236
212
188
179
194
220
239
261
288
296
288
294
314
320
312
312
315
304
282
272
282
289
283
271
240
192
226
251
276
309
337
337
318
321
350
370
368
349
350
355
359
358
358
361
362
354
328
292
256
228
209
238
267
293
315
332
341
335
338
350
364
369
370
376
400
415
411
407
406
404
390
372
354
337
316
296
278
256
222
198
211
245
278
299
307
323
340
350
354
359
372
383
392
402
417
426
422
418
419
420
408
393
385
382
378
365
346
328
321
320
298
243
204
202
210
242
266
282
297
316
337
355
371
381
390
396
400
399
401
406
404
401
403
416
413
404
401
408
404
393
378
371
381
392
378
335
300
287
279
267
254
235
200
205
221
245
270
291
313
351
380
381
368
371
376
379
381
387
393
397
401
405
406
405
409
413
409
395
395
409
408
399
392
387
378
362
345
332
320
307
289
267
245
223
200
182
160
198
230
246
265
302
335
337
330
342
359
369
374
381
390
396
400
406
410
407
404
408
411
408
408
423
420
393
379
383
395
391
380
365
346
333
328
321
308
292
271
247
224
214
219
207
146
168
188
206
225
251
281
310
333
347
357
369
377
371
371
386
408
410
397
401
414
408
402
400
400
393
372
367
372
378
375
366
354
349
351
350
343
337
327
311
281
269
271
262
238
97
105
143
195
230
252
274
297
317
327
321
325
334
355
363
369
374
381
374
356
356
364
371
369
367
367
366
360
356
357
372
374
364
355
351
355
345
330
311
297
290
292
91
116
139
173
205
224
237
249
258
261
264
273
287
301
310
314
319
326
334
343
350
355
359
362
357
351
349
354
359
354
349
346
342
337
333
328
316
303
307
101
111
122
147
166
172
178
186
195
205
220
254
279
285
291
298
304
307
309
316
323
323
308
307
314
319
314
309
303
298
295
305
306
299
278
101
113
120
122
140
178
202
206
211
223
233
234
222
226
248
254
252
250
260
268
261
246
247
250
252
256
272
272
256
97
105
110
116
135
142
142
132
136
157
173
175
178
183
200
202
188
186
198
211
209
207
209
224
67
78
86
88
89
94
104
124
132
135
135
146
157
145
123
126
155
80
89
93
92
70
56
62
78
211
216
219
222
223
206
194
195
206
204
199
237
234
219
224
247
263
266
267
269
271
272
276
287
283
272
261
247
217
229
245
246
245
253
265
277
282
285
295
319
337
342
343
339
322
307
296
282
253
228
218
216
235
255
272
283
292
304
313
309
318
344
363
365
359
361
359
346
333
323
314
304
301
285
251
234
220
199
196
218
251
273
291
306
322
331
328
330
347
361
357
349
358
367
358
350
350
349
341
328
314
302
295
299
286
251
214
193
176
164
183
216
250
270
283
294
304
313
324
338
349
352
354
357
357
346
344
356
362
345
326
330
343
339
331
325
321
303
271
245
235
227
211
179
142
161
190
213
231
248
265
283
301
318
332
341
347
350
348
345
338
342
355
354
344
343
354
352
335
329
335
327
305
288
284
273
244
228
220
212
194
163
129
164
201
220
233
249
280
299
305
302
307
316
332
334
328
342
355
350
331
326
326
323
319
315
309
299
289
283
276
267
260
254
247
238
228
214
196
181
168
148
124
145
146
168
205
230
237
233
238
248
270
280
289
299
307
300
286
283
287
290
289
286
284
281
276
270
267
280
286
270
252
253
257
245
217
202
189
179
171
123
142
156
167
175
176
178
187
198
207
217
225
236
246
254
256
252
249
251
268
272
260
255
256
269
262
251
243
236
226
218
220
212
195
189
105
110
117
126
143
173
196
204
210
212
207
191
190
210
234
234
213
210
224
227
218
201
196
193
195
208
207
191
174
134
132
136
152
159
144
129
136
160
169
161
159
169
177
160
141
141
158
164
163
164
163
160
94
103
106
109
115
119
115
102
99
118
132
128
113
115
133
199
207
213
222
235
229
201
188
214
210
217
229
246
253
257
261
257
241
235
230
220
210
221
231
226
232
252
265
263
263
276
278
266
257
261
255
244
233
223
200
183
179
196
213
223
237
254
263
262
268
275
269
250
247
264
263
240
223
231
241
235
220
218
218
196
192
209
229
237
241
250
259
255
239
232
238
250
245
234
237
252
252
239
236
240
224
190
175
185
180
154
182
193
191
198
214
221
223
218
224
241
246
239
230
229
229
228
228
227
215
191
182
186
178
167
158
151
155
161
169
181
194
201
200
198
198
197
194
193
192
190
185
181
176
170
166
173
176
159
141
127
128
134
152
165
165
158
148
142
145
162
167
162
155
153
159
150
140
