# Supplementary material for: Evaluating flow modulating treatment response in intracranial aneurysms using black-blood MRI in vitro
Source: Commun Med (Lond). 2026 Mar 27;6:170. doi: 10.1038/s43856-026-01413-z (PMC13031954; doi:10.1038/s43856-026-01413-z)
Supplement: Supplementary file 14 — Supplementary Data 11 [file 43856_2026_1413_MOESM14_ESM.zip › Data_Sup_Figure_5c/pump flow rate 0 mls/BB4/with derivo/26_BB4/3_agar_left_array.txt]

108
113
109
102
99
101
103
105
104
103
104
116
122
118
102
100
100
99
103
118
122
122
124
127
117
94
96
122
135
123
109
110
114
118
131
149
148
126
122
135
144
135
122
125
126
119
118
133
147
138
112
120
119
109
99
97
102
105
103
102
107
120
123
121
118
117
109
101
105
125
128
122
119
121
120
105
100
119
126
114
96
101
115
120
123
137
142
129
122
130
138
133
120
116
123
130
133
140
142
134
111
112
113
111
107
107
109
107
107
109
115
118
119
123
138
138
123
112
116
129
129
115
111
122
125
113
105
118
124
110
97
103
122
121
108
108
126
135
128
116
123
130
123
113
122
138
144
137
130
128
110
109
110
112
114
116
116
112
113
117
118
111
109
119
137
140
136
131
131
129
120
113
114
124
126
114
107
113
119
111
109
122
135
128
103
85
108
134
134
110
111
128
131
119
116
132
140
129
124
127
117
118
114
109
109
116
120
117
114
116
109
100
98
107
121
126
132
140
137
121
107
112
121
124
117
107
104
108
112
117
124
137
142
136
114
91
97
127
135
120
112
124
129
120
111
118
126
126
125
127
122
135
123
101
89
104
121
119
111
103
98
95
96
100
103
108
121
135
129
114
106
117
129
118
100
95
106
109
109
114
128
136
137
137
134
115
109
119
133
135
126
124
125
118
111
111
117
128
136
134
119
134
120
89
72
91
116
120
108
97
94
96
98
98
96
97
109
118
117
110
113
125
131
115
95
96
110
111
107
110
126
128
125
128
134
134
119
117
133
145
136
120
117
121
120
116
115
131
145
140
111
118
107
82
77
88
110
122
114
102
97
102
106
105
100
97
100
104
107
111
121
132
133
114
103
108
113
111
109
118
126
123
114
113
123
127
124
122
135
145
134
112
109
125
128
121
118
132
144
139
108
100
92
90
94
98
103
119
122
112
104
107
113
114
111
103
101
99
102
112
123
130
131
124
121
120
117
113
117
129
139
134
122
112
107
111
124
135
142
135
117
102
112
129
131
122
119
130
132
130
109
94
90
102
115
109
99
111
124
120
110
110
114
117
115
107
101
103
110
118
120
124
127
128
128
127
122
119
126
147
151
147
139
118
98
100
126
147
144
119
99
103
125
136
129
117
119
130
128
124
107
100
100
113
121
113
102
109
121
120
118
119
119
117
111
106
105
113
125
128
121
118
120
122
122
119
119
121
135
149
150
147
142
123
100
107
129
146
128
98
94
115
142
146
127
113
120
131
132
123
101
106
112
119
120
113
109
111
113
118
122
125
122
113
102
99
103
120
135
133
122
119
118
117
109
105
109
118
132
138
132
133
133
126
111
114
135
140
114
89
105
138
155
147
125
113
119
132
141
134
98
104
120
121
114
111
112
111
110
113
126
128
124
110
102
100
104
118
127
126
123
121
120
113
99
94
99
115
122
117
112
116
127
125
121
122
137
133
105
95
123
153
152
132
123
120
116
122
136
140
104
106
114
114
108
106
111
111
110
113
120
122
117
111
109
107
106
110
113
110
117
123
120
111
99
93
99
108
110
106
105
113
121
123
122
128
135
130
115
116
140
148
128
114
115
121
116
114
128
135
114
106
104
104
105
105
108
109
108
114
114
112
111
115
119
117
108
103
101
102
113
119
115
109
104
102
105
109
111
110
111
116
118
117
119
126
131
133
136
141
145
129
102
98
111
123
124
118
124
126
118
107
97
98
104
107
106
107
111
113
108
101
107
121
125
124
115
106
102
106
110
109
104
104
115
116
111
111
117
122
123
120
113
110
111
116
121
134
150
154
138
112
93
94
110
125
130
130
122
115
109
107
100
98
100
100
100
102
113
116
108
103
109
119
125
124
122
115
111
113
114
106
98
106
122
126
116
112
121
130
132
125
113
111
112
112
114
130
149
150
127
104
99
107
115
128
138
136
119
107
104
114
116
108
100
95
93
97
113
123
119
114
119
121
120
121
123
120
115
116
118
113
107
117
134
130
118
115
124
132
132
124
114
115
116
113
113
127
139
135
115
109
116
125
125
132
139
130
114
112
116
128
128
117
101
91
89
96
116
129
128
125
126
124
118
118
120
116
113
115
121
125
124
126
129
126
122
124
127
128
127
123
116
115
118
120
121
127
129
119
110
114
126
134
138
140
140
124
111
123
126
134
133
120
104
94
95
102
117
129
129
130
132
130
118
115
114
108
105
113
124
131
130
125
121
114
122
135
133
123
119
114
110
108
113
121
126
129
125
116
112
123
133
137
140
143
139
122
115
132
121
126
121
113
109
108
110
110
116
122
123
127
131
131
117
112
110
105
106
115
123
126
123
115
107
106
122
135
125
112
108
109
108
107
112
119
126
126
121
120
128
136
138
138
136
137
135
122
121
128
104
107
105
104
110
119
120
114
110
114
118
122
123
122
111
110
110
111
114
118
117
115
113
109
103
104
117
123
114
102
101
109
117
116
116
120
124
123
119
122
136
151
152
145
133
131
130
126
122
118
96
101
102
103
108
122
123
110
107
114
120
118
108
102
104
110
114
119
122
120
113
108
112
111
109
108
111
110
103
92
94
114
129
130
119
121
127
125
113
115
135
158
165
152
133
131
130
129
125
116
104
105
108
106
106
113
115
105
106
117
125
115
98
90
97
108
115
121
123
119
113
114
120
121
113
110
110
108
102
96
97
121
140
136
119
119
131
128
111
109
125
150
162
156
141
140
139
136
133
129
115
111
112
108
103
106
110
104
102
108
115
112
96
86
90
102
112
118
121
118
115
118
127
126
114
109
111
112
110
107
109
124
137
131
115
115
125
125
114
112
122
138
144
145
145
144
142
140
140
148
114
104
106
107
104
104
108
109
97
94
98
108
104
91
86
93
112
120
122
111
109
113
124
124
112
104
111
118
121
120
120
125
128
121
117
115
117
117
117
121
124
124
122
122
129
135
135
133
136
149
104
98
98
105
108
108
115
116
99
81
82
102
109
96
82
87
112
125
121
103
100
104
120
120
107
102
110
120
125
125
123
121
119
117
118
119
117
112
117
129
133
119
105
99
108
122
125
125
127
132
105
96
94
103
114
120
121
123
113
88
83
102
112
100
86
92
120
133
122
103
96
108
123
120
109
103
111
118
122
123
117
112
112
112
118
121
119
115
119
133
133
114
96
93
103
117
121
121
121
121
111
102
95
105
121
123
124
128
124
107
97
103
107
104
98
105
120
134
124
108
103
116
134
124
107
105
115
121
120
118
111
105
105
109
113
116
118
119
125
134
129
110
96
97
112
119
124
127
126
127
114
103
97
113
131
127
116
120
125
119
112
108
106
108
109
108
114
125
125
117
112
124
138
126
107
107
118
120
118
118
112
104
103
108
113
112
110
117
132
141
130
111
104
108
123
127
129
131
136
142
105
93
98
121
136
124
106
106
118
121
118
112
109
112
112
104
103
116
129
126
118
120
125
117
105
110
118
118
118
130
128
112
105
112
119
112
104
113
135
146
133
116
113
119
125
129
130
132
139
148
96
90
103
128
136
120
100
94
102
120
126
126
119
114
107
100
99
113
128
127
116
108
110
109
111
116
117
116
122
142
142
122
112
119
127
116
107
113
138
143
133
127
122
121
123
132
138
133
131
139
93
91
109
127
129
117
106
99
104
113
126
132
123
109
99
101
107
116
121
121
113
103
105
111
118
121
115
109
125
149
140
122
122
132
133
120
115
124
136
134
129
125
124
118
120
138
150
139
118
116
96
93
107
121
119
110
110
114
111
109
115
124
123
105
94
105
118
118
115
117
114
106
106
119
129
125
112
109
128
139
129
117
128
137
133
120
119
129
131
126
119
118
121
117
122
147
157
137
111
106
100
88
94
109
109
105
109
122
123
106
102
108
109
103
101
109
116
114
115
120
116
106
110
124
131
121
109
107
121
126
117
117
129
135
126
113
114
119
124
118
113
115
115
115
125
143
144
122
104
103
101
83
87
108
113
103
101
118
122
107
96
100
103
108
113
111
106
107
122
128
115
104
110
121
121
113
109
105
109
113
118
125
128
127
115
110
108
106
106
109
114
116
112
107
115
131
122
101
95
106
105
87
90
112
118
109
103
112
119
111
106
107
107
119
126
114
94
98
123
128
112
102
113
119
115
113
112
107
101
103
121
134
132
121
110
107
106
104
100
100
115
124
113
94
97
116
116
98
99
112
110
100
107
121
122
118
115
114
113
110
116
119
121
125
131
117
96
97
113
115
107
112
122
122
119
119
122
112
98
99
117
133
133
120
112
108
113
117
104
99
120
137
121
92
89
114
123
116
120
124
111
109
115
121
120
121
123
123
113
105
114
124
125
124
125
124
110
102
100
101
109
122
128
123
121
127
131
119
100
96
108
121
128
125
116
112
124
136
119
102
120
139
128
100
97
119
132
137
145
142
110
108
112
114
114
115
124
127
114
104
109
118
117
114
118
125
118
107
99
102
115
123
124
113
113
128
137
128
110
101
102
110
117
122
118
116
130
141
124
105
114
131
128
114
112
120
126
138
154
153
106
102
104
110
113
112
115
124
122
111
110
111
108
108
115
118
113
108
111
120
122
118
109
100
101
120
135
131
121
114
108
104
106
114
115
118
128
132
117
99
107
121
122
125
130
120
108
117
140
153
107
93
95
113
120
113
108
116
126
124
117
107
104
112
122
115
104
108
126
136
124
107
96
91
96
116
129
129
129
129
119
104
100
109
114
118
121
122
107
92
102
116
123
133
136
124
102
100
119
138
113
95
95
111
119
112
104
106
119
127
122
112
108
123
133
118
100
107
128
136
120
97
86
89
103
120
124
122
129
135
128
108
103
115
122
120
117
118
108
95
100
118
134
144
143
130
111
102
108
122
124
106
100
107
107
106
102
97
102
118
121
114
114
127
135
121
105
109
124
124
111
92
82
92
115
128
121
113
119
130
127
111
103
119
133
126
119
125
125
111
108
126
148
152
142
129
124
117
112
111
136
120
113
107
99
97
101
98
97
108
114
113
113
121
126
116
108
111
117
115
109
96
87
101
123
130
118
108
112
124
124
109
100
118
136
129
120
132
143
132
121
132
148
148
130
118
119
121
119
110
137
133
127
118
100
96
104
106
107
106
110
111
111
111
111
107
108
111
115
114
109
102
99
113
128
125
115
112
115
120
119
109
103
114
125
120
115
132
147
143
133
134
135
130
116
107
110
113
116
117
135
139
137
128
112
101
103
112
120
117
114
111
109
109
108
105
104
107
115
115
108
107
116
127
126
116
111
122
124
120
115
113
114
117
116
105
108
124
137
136
132
130
123
111
105
107
108
107
110
121
121
136
136
130
120
111
105
109
122
127
119
110
111
117
115
108
107
113
113
103
101
112
129
134
124
113
119
133
133
121
111
119
130
127
110
96
101
120
125
124
121
122
116
105
109
119
122
111
104
120
116
128
128
126
125
116
101
103
118
127
118
107
111
129
127
114
114
123
113
90
88
115
133
132
120
121
133
135
130
116
112
126
138
133
113
103
111
125
124
111
107
108
111
111
117
130
135
123
107
113
114
120
123
124
125
116
104
105
117
125
111
104
115
129
123
108
111
125
114
87
88
118
133
125
125
131
140
131
115
110
115
126
129
128
120
118
123
129
127
116
96
94
110
117
121
126
136
132
114
112
124
129
123
112
107
110
116
122
123
122
118
120
125
123
109
108
125
131
127
118
116
121
127
130
126
107
98
116
129
131
129
128
127
131
138
136
121
114
125
142
141
130
128
130
129
123
117
120
132
132
116
125
122
110
99
105
118
119
118
118
121
125
125
120
118
121
128
126
115
111
117
120
119
119
121
110
107
121
125
118
118
122
124
124
124
123
123
125
131
136
133
120
116
125
133
132
126
127
132
131
111
112
109
101
97
105
111
111
112
117
123
123
121
120
122
127
130
123
114
113
116
117
113
118
123
114
110
120
123
110
111
123
127
120
110
107
120
135
133
118
111
113
116
126
137
142
137
127
120
121
109
106
100
97
100
104
103
104
113
121
121
116
112
112
115
121
127
130
125
117
112
112
116
124
125
112
109
112
112
110
121
137
139
123
107
102
114
134
131
109
100
111
125
131
132
136
134
119
107
112
108
110
105
102
104
103
99
100
116
122
116
105
103
105
107
109
120
132
132
119
106
107
119
125
121
112
109
108
109
117
135
149
143
132
120
115
118
129
127
114
107
118
132
127
120
118
120
117
112
111
107
125
120
106
102
101
103
108
117
117
111
104
101
102
104
105
112
124
127
117
106
107
120
121
115
112
117
114
111
123
141
147
137
136
137
133
126
124
127
123
122
125
130
127
113
106
112
123
124
120
103
127
130
112
95
103
117
121
114
110
108
108
106
107
110
111
108
108
108
110
114
124
126
114
108
117
129
126
123
126
133
131
125
126
138
135
121
120
131
139
128
122
123
123
120
114
114
127
138
128
104
121
127
112
98
108
127
130
115
105
114
116
114
112
115
117
112
101
91
96
119
141
143
124
114
123
133
129
126
126
127
122
114
115
122
119
112
119
137
146
126
109
115
126
129
123
119
124
133
125
107
118
120
116
111
114
121
124
114
109
118
121
118
114
115
117
115
101
84
86
118
150
157
140
127
127
127
125
123
126
125
118
113
114
112
104
103
117
139
136
115
102
117
130
130
122
118
117
116
114
114
115
116
118
115
112
110
114
116
116
118
123
122
116
112
112
115
112
98
91
108
139
152
145
131
127
122
118
118
127
130
128
123
121
115
104
103
122
134
120
101
111
132
133
113
106
110
114
113
115
111
113
112
112
114
111
108
114
121
124
126
129
130
125
111
106
112
120
116
106
103
115
125
125
123
121
118
113
116
125
132
132
130
131
125
113
111
126
127
107
100
125
149
131
94
86
107
123
124
125
104
108
108
108
110
111
113
119
132
132
132
134
136
130
114
101
105
123
130
117
101
99
101
104
108
113
114
109
115
124
129
129
130
134
132
121
120
130
127
107
108
137
150
123
89
92
114
125
135
148
101
106
107
106
105
109
114
128
135
137
136
135
133
129
116
101
102
121
127
116
97
93
92
93
99
107
113
114
117
120
122
124
128
140
140
125
122
132
130
115
119
133
131
107
99
115
123
120
132
159
113
111
111
105
101
102
110
121
132
136
130
123
120
120
117
105
104
118
119
108
99
102
103
98
96
106
114
119
119
118
117
117
128
144
142
122
113
128
134
132
129
123
110
96
108
131
131
113
125
155
127
120
112
105
101
101
104
110
124
127
117
107
107
114
117
107
106
120
122
109
112
119
116
106
101
108
118
121
119
113
109
109
126
146
145
119
103
115
134
138
130
117
101
96
108
130
128
116
124
144
125
119
112
108
107
105
104
107
114
115
107
100
106
120
119
107
106
122
126
127
129
132
117
99
100
114
122
119
116
110
103
102
117
143
143
112
91
106
130
134
120
114
112
106
105
112
125
130
131
131
111
112
112
112
113
114
110
105
106
108
104
106
117
125
121
105
104
118
130
136
142
141
115
96
102
120
124
117
113
109
105
101
115
141
144
115
94
103
122
122
110
115
132
126
105
105
126
141
136
124
104
115
119
117
118
117
114
108
106
108
113
119
125
126
120
108
103
107
115
128
141
137
117
104
112
121
121
118
116
117
116
113
116
136
143
124
108
110
113
107
102
120
143
143
121
114
134
142
132
122
117
129
128
116
107
107
113
115
115
116
123
129
128
123
120
115
106
97
97
111
126
128
125
121
122
122
121
120
121
127
130
125
117
124
138
137
128
119
108
98
99
122
147
150
136
137
141
139
125
127
133
136
125
106
92
95
110
124
127
124
126
127
125
122
123
124
114
93
87
103
113
120
124
130
128
125
122
122
122
129
135
131
115
114
129
141
138
124
105
99
109
124
140
142
142
142
140
128
120
135
131
127
109
94
88
96
109
126
128
124
122
120
118
115
126
139
133
108
98
105
106
108
112
128
129
127
124
119
111
114
123
126
119
110
117
131
132
122
111
114
121
126
127
128
129
131
128
122
120
131
116
109
92
86
97
107
113
119
122
120
118
114
111
111
126
143
143
124
117
115
105
96
103
122
128
130
123
109
99
100
111
123
125
118
115
121
128
125
123
126
130
127
120
116
118
122
124
120
120
129
110
103
87
87
105
119
111
108
112
122
120
111
100
103
125
144
145
137
130
123
109
98
103
117
124
126
119
99
91
93
104
124
132
127
112
114
131
135
134
133
135
130
115
110
112
130
132
127
122
126
116
108
95
95
111
117
106
99
108
127
130
113
94
99
121
139
138
129
129
128
121
115
116
118
119
117
114
101
97
96
102
119
134
128
113
117
134
140
139
137
135
125
116
112
121
142
147
139
127
133
124
110
98
100
109
108
103
100
109
124
128
114
94
94
114
130
124
115
119
136
136
131
129
122
116
111
113
110
105
103
106
117
129
124
115
118
130
134
136
136
133
125
121
121
125
136
145
142
133
138
117
102
98
104
108
105
105
108
110
110
110
108
101
95
105
114
113
103
113
135
139
133
130
122
113
114
120
118
115
109
109
114
121
121
118
116
114
118
125
135
130
125
125
127
119
116
121
133
132
132
102
94
98
110
114
108
106
117
115
94
92
100
103
100
100
103
105
101
109
125
123
120
121
122
116
116
121
124
122
117
112
112
116
121
119
107
95
100
122
140
131
118
119
123
109
94
100
122
126
116
99
96
101
115
122
113
108
121
118
94
85
97
107
105
103
105
110
108
109
112
108
106
117
124
120
113
114
119
125
127
114
110
114
121
118
99
87
93
123
142
131
110
105
109
108
95
96
117
123
107
108
105
105
116
120
109
106
117
123
106
98
104
109
109
109
114
119
117
111
106
101
104
119
127
121
110
107
112
129
135
121
106
109
117
114
100
89
101
127
143
133
107
92
98
109
109
109
121
128
112
115
111
105
110
110
99
97
109
120
117
117
117
114
111
113
120
125
121
114
110
111
115
120
120
114
115
114
113
127
137
124
102
100
112
116
114
106
112
134
149
141
113
95
101
116
119
120
127
134
124
110
106
106
107
103
89
88
100
114
120
127
129
119
110
110
120
124
123
117
117
121
122
117
106
108
120
124
124
128
135
123
103
97
112
125
125
122
122
137
149
145
125
112
115
121
123
125
129
132
130
99
99
112
118
108
91
89
99
110
114
124
130
125
113
106
111
119
123
120
122
127
124
111
101
108
124
129
130
134
137
124
106
104
114
130
133
131
130
136
141
138
131
126
126
128
130
132
130
126
128
94
99
122
132
124
107
104
109
108
99
99
114
123
113
103
106
116
120
117
118
121
119
109
110
117
121
118
123
137
138
121
110
114
127
132
136
135
133
133
133
128
124
125
125
134
144
146
128
118
120
96
106
123
138
134
119
117
122
110
83
72
91
113
112
107
108
117
117
113
113
115
113
116
126
135
120
97
106
130
138
117
111
125
135
134
134
135
132
129
126
120
115
113
117
135
153
150
125
111
121
103
108
121
128
126
122
123
127
111
76
64
82
105
109
108
114
115
112
109
110
112
110
115
133
139
118
90
96
123
132
117
111
127
138
135
133
133
129
125
122
117
111
111
115
130
149
140
118
112
127
109
111
115
117
113
110
115
120
108
84
82
97
105
110
114
116
112
108
107
107
105
108
116
125
123
112
103
108
123
125
116
112
122
134
135
134
132
127
123
121
118
117
116
117
125
133
125
109
115
132
111
111
112
112
108
103
105
108
106
105
110
122
117
117
121
123
117
111
107
101
100
111
121
119
110
112
122
127
126
120
116
115
119
129
133
130
127
125
123
122
122
124
124
118
118
121
119
109
119
131
112
113
114
114
110
104
100
98
102
114
131
138
134
128
128
130
127
119
103
93
101
121
131
122
110
120
138
142
125
112
111
116
117
128
131
127
116
121
126
128
128
128
128
119
115
121
123
121
121
123
112
115
115
115
114
106
99
95
98
108
124
137
139
134
132
137
140
123
99
91
109
133
140
130
123
131
144
138
115
100
109
115
116
124
133
123
109
116
129
130
126
122
123
120
120
127
131
125
119
112
115
112
109
111
115
109
96
96
99
103
108
118
131
130
129
135
135
116
99
102
121
134
135
129
131
142
146
131
106
100
113
119
113
119
130
128
117
118
123
121
117
113
117
125
130
127
121
116
110
103
117
106
100
109
118
112
99
101
112
111
102
104
118
126
124
125
116
105
106
120
133
129
119
119
130
138
139
128
114
110
123
125
113
110
122
132
131
124
115
107
103
107
114
128
136
125
107
101
101
101
117
99
97
116
129
120
105
109
125
127
110
96
106
124
128
123
108
104
115
134
135
119
109
111
122
126
128
129
127
126
131
128
113
107
116
132
138
133
111
94
96
105
116
128
137
127
111
96
95
101
113
96
100
122
135
125
110
107
123
131
120
104
107
122
134
131
120
116
126
135
131
114
109
113
119
120
117
125
135
136
132
125
116
112
116
125
133
132
111
93
95
109
118
124
135
141
131
109
93
96
109
99
111
127
127
122
110
100
104
118
122
113
112
118
131
141
141
131
127
129
130
124
113
116
125
121
110
116
128
131
125
116
114
118
120
120
125
128
115
101
103
114
119
123
135
151
152
127
101
96
113
115
128
127
113
107
101
89
87
107
120
117
110
109
121
138
144
133
120
121
136
134
113
111
125
128
115
112
120
124
116
108
109
118
121
122
124
127
122
112
113
118
120
121
130
143
150
138
115
103
128
135
140
128
104
96
95
91
91
110
124
118
107
104
109
124
125
115
109
120
138
135
110
102
118
128
120
116
118
118
110
103
109
119
123
122
126
131
129
119
119
121
119
116
119
125
130
132
121
118
143
147
145
129
107
98
99
97
108
129
134
115
101
101
112
114
104
94
100
119
136
131
109
98
110
123
126
126
123
116
103
105
120
130
125
120
123
133
132
124
123
122
115
109
109
110
116
120
121
123
143
146
139
128
118
114
108
107
122
139
133
107
93
108
124
119
98
88
94
110
125
129
113
103
107
120
131
134
129
113
100
110
136
139
125
109
112
127
129
124
119
117
112
106
106
112
118
119
113
119
136
135
128
126
124
122
114
108
119
128
117
94
95
121
139
129
110
101
96
97
111
128
124
113
110
121
133
135
126
112
105
119
142
141
119
102
105
123
129
121
107
108
110
110
112
120
129
123
107
109
121
123
123
123
124
123
118
108
106
104
93
90
106
132
139
130
118
113
104
93
108
129
133
122
117
124
134
129
117
113
115
120
130
129
119
108
110
122
128
121
103
103
116
118
112
117
129
125
110
108
124
127
124
123
124
121
115
113
126
135
126
114
115
122
123
126
132
135
125
113
108
107
103
102
110
120
120
114
116
125
133
131
125
126
132
128
114
119
134
136
121
117
130
136
131
123
120
126
126
109
111
120
120
117
114
117
118
117
123
131
128
110
107
111
116
119
124
125
113
107
109
112
106
90
91
108
125
128
122
123
130
129
123
122
123
119
118
131
142
133
117
116
130
142
134
123
121
128
128
114
109
112
110
107
108
110
111
112
118
126
121
109
107
105
103
103
110
115
111
107
114
121
114
92
88
103
124
137
130
126
127
124
118
116
115
109
118
136
140
123
109
117
134
144
140
131
127
129
122
116
108
106
103
105
110
109
100
105
117
124
112
108
114
108
88
84
101
118
119
115
115
120
121
111
101
104
116
130
131
130
127
123
117
117
114
108
114
131
133
119
114
127
139
139
133
133
135
129
116
114
106
106
102
112
124
110
91
100
120
120
107
110
119
110
93
83
99
119
127
125
114
110
115
121
122
116
113
118
126
130
131
127
121
117
118
114
118
126
124
114
122
139
146
130
119
124
134
130
113
113
104
107
107
119
128
111
98
106
119
115
110
115
119
117
110
105
108
115
122
125
113
103
106
123
136
127
114
115
121
133
131
128
122
119
118
118
120
123
120
116
124
142
147
128
114
118
133
131
119
119
100
106
115
124
122
120
119
118
114
109
114
122
124
124
127
129
119
108
109
117
116
109
105
118
132
131
118
117
122
127
128
127
122
116
114
115
119
123
122
118
118
136
144
131
120
123
135
136
125
120
99
108
120
120
116
123
136
133
113
105
121
130
121
118
131
143
132
108
96
102
117
123
120
119
120
123
121
121
123
124
126
124
119
112
113
113
114
120
128
124
115
121
136
134
131
132
135
131
123
119
113
118
122
119
108
117
136
132
112
106
121
131
118
107
120
138
140
117
92
89
111
130
133
123
116
116
119
121
120
120
120
117
115
118
122
120
109
114
132
133
118
116
127
133
131
128
129
121
114
113
125
125
121
113
106
110
123
121
107
102
112
122
118
105
109
126
137
121
95
84
101
125
129
119
111
113
118
119
114
110
112
113
114
128
138
128
107
109
130
139
124
121
132
129
113
113
116
116
112
113
130
125
110
106
107
110
113
113
107
101
102
110
116
114
110
115
124
121
104
91
100
113
112
106
107
116
122
115
106
106
110
111
114
130
142
129
109
109
128
139
129
127
134
121
101
95
112
119
119
118
125
118
103
101
108
112
112
113
111
104
99
104
120
125
124
119
118
117
111
104
105
105
102
100
108
119
121
113
107
111
117
116
116
127
132
121
110
116
132
131
123
124
131
119
102
101
118
126
125
127
118
114
103
104
108
109
108
113
118
117
105
105
113
127
128
121
116
115
113
109
109
109
108
108
113
117
117
114
117
124
125
121
120
126
127
114
111
127
138
128
114
113
117
117
118
125
130
126
124
133
121
117
113
111
107
98
96
111
129
129
113
99
99
113
123
121
119
119
114
108
112
120
124
123
119
112
110
115
127
133
129
123
124
134
131
114
110
124
134
128
111
105
114
118
134
146
138
117
118
141
130
127
124
121
107
96
92
109
126
127
113
98
92
101
109
114
121
126
121
112
117
134
135
126
116
106
108
119
128
126
115
114
125
141
140
119
104
104
121
126
119
114
118
123
133
140
131
117
124
145
125
124
124
123
116
109
107
113
119
116
107
102
100
103
105
107
118
130
129
126
129
133
127
111
105
106
112
121
121
110
101
106
125
140
138
120
99
91
106
127
133
135
135
132
121
119
116
121
134
145
110
115
122
125
129
131
130
119
106
102
102
111
117
115
106
99
104
123
130
130
131
131
116
97
93
104
120
124
113
98
95
104
119
131
131
122
104
95
104
122
137
146
149
138
119
103
109
128
139
135
106
116
120
121
125
141
144
127
102
89
103
121
128
123
113
99
95
108
123
126
124
120
113
94
91
99
115
118
107
102
105
111
115
121
126
129
125
114
113
118
127
142
149
143
125
114
122
138
137
124
117
127
125
113
107
122
137
128
102
90
105
123
124
117
113
105
97
96
109
114
114
113
112
108
98
103
109
110
109
112
126
126
115
112
125
140
140
125
112
111
118
129
137
136
133
128
138
148
137
117
133
137
127
104
89
97
114
128
116
101
105
110
108
106
110
114
108
97
101
108
110
113
117
117
113
112
110
105
102
119
139
136
115
105
121
142
138
123
107
105
109
113
118
122
126
128
141
154
140
118
131
131
122
104
87
86
104
127
127
109
101
98
97
97
111
126
125
110
105
110
113
114
118
121
123
126
122
103
95
116
136
135
115
107
117
125
122
108
107
109
110
107
105
105
106
111
124
146
143
126
118
116
111
109
105
97
100
116
124
114
95
93
97
103
117
131
135
126
113
110
114
114
115
118
127
138
129
106
97
113
128
127
120
115
113
109
106
105
111
118
119
109
98
94
95
100
113
125
133
129
113
111
107
114
127
119
106
107
117
113
97
93
98
113
123
132
137
134
118
111
111
113
113
113
123
131
125
106
104
118
124
125
128
127
115
109
108
112
127
131
129
113
96
92
100
115
118
118
118
124
121
115
105
117
136
134
108
97
107
115
110
99
100
117
123
129
132
131
119
116
117
118
115
111
115
118
114
111
112
121
121
119
130
128
123
121
122
125
135
141
139
121
102
98
114
133
132
113
108
115
126
119
104
110
130
130
110
100
109
121
120
111
107
113
120
124
125
117
116
125
133
130
116
106
103
108
111
114
117
118
117
117
123
125
128
132
133
132
134
142
142
129
116
114
121
131
132
118
104
109
121
113
101
105
118
118
108
109
120
121
118
114
111
111
114
119
116
104
107
131
143
136
117
105
101
110
119
123
116
110
109
112
116
120
123
126
126
124
126
131
132
133
133
132
122
115
116
117
108
107
109
103
101
109
114
109
107
119
129
123
112
112
113
116
117
118
109
93
101
126
134
124
117
112
111
117
122
122
114
105
104
110
117
118
117
112
107
108
115
119
121
130
142
145
126
101
99
112
115
109
110
105
106
114
114
104
104
122
134
121
109
109
116
123
124
121
105
91
98
111
111
107
112
121
121
117
112
109
110
109
106
110
120
124
116
99
95
99
107
109
114
124
134
142
134
109
100
110
118
117
120
120
114
111
107
102
106
119
127
121
114
113
118
124
126
123
109
101
102
105
101
97
108
127
128
112
93
90
104
110
109
112
123
128
120
104
102
108
110
109
114
120
120
127
134
126
113
119
124
124
135
138
123
103
93
97
107
115
116
114
117
119
118
117
119
120
116
110
109
109
105
99
106
122
129
111
89
85
100
106
108
110
121
125
124
122
125
125
120
116
124
123
113
119
133
132
122
125
128
125
136
141
126
97
83
92
111
115
108
104
117
127
122
110
107
116
120
118
114
114
117
115
111
116
119
112
105
104
104
102
101
108
116
118
118
134
145
143
125
122
125
126
123
123
126
124
124
127
126
118
128
134
127
104
91
97
115
119
106
94
106
124
125
113
106
111
121
120
114
115
124
124
119
117
116
112
114
126
121
103
97
107
116
105
111
138
157
147
125
122
125
130
132
130
124
118
121
124
121
118
120
127
131
123
112
111
123
123
109
90
91
107
120
117
112
115
120
118
112
111
122
127
128
129
126
112
111
127
133
114
102
112
116
99
101
133
154
139
117
116
121
127
130
129
124
121
121
119
118
120
112
127
139
135
130
128
127
124
108
90
88
95
112
116
117
119
119
114
109
111
117
124
129
144
143
117
97
108
126
120
113
116
117
102
103
131
147
127
111
117
123
121
118
119
125
129
125
116
120
132
113
131
141
136
130
128
126
121
102
94
96
101
104
110
116
121
119
112
108
109
115
120
126
141
145
122
97
100
121
126
119
115
111
106
110
136
143
129
118
122
125
121
116
115
127
134
129
118
129
146
117
137
142
130
119
117
121
110
95
97
113
116
106
103
112
119
117
111
106
106
113
118
118
121
126
122
115
115
126
130
122
109
105
107
119
137
142
137
131
126
123
122
129
130
131
135
134
130
141
155
117
134
138
126
113
111
110
102
94
108
129
132
113
102
106
120
123
119
108
105
114
123
119
106
101
113
128
139
140
134
119
107
104
110
125
131
138
146
146
130
116
123
143
144
133
132
133
137
141
147
110
120
127
126
119
112
104
95
94
111
135
137
120
107
109
123
128
127
111
107
119
131
124
108
101
109
126
144
144
129
116
109
104
109
122
124
125
140
150
134
112
115
139
145
132
130
131
130
128
126
102
112
119
123
124
115
98
89
91
107
124
128
122
113
112
124
130
124
110
112
127
133
129
123
120
118
119
126
126
125
125
121
106
108
123
125
118
126
139
135
112
106
122
135
136
135
133
120
105
100
107
112
110
115
121
115
96
87
93
104
108
111
114
115
115
117
117
110
104
116
128
126
125
131
140
132
116
106
105
116
136
133
110
103
125
137
129
120
125
131
118
103
111
128
142
147
137
114
90
82
124
118
108
111
120
113
97
92
106
111
102
97
107
112
112
109
101
96
101
117
120
116
117
129
140
132
116
107
102
113
137
142
117
102
123
147
148
132
127
128
120
109
113
128
143
151
140
118
98
89
135
124
115
120
129
121
105
105
121
125
108
93
99
111
112
107
101
96
103
116
116
114
117
128
127
114
113
119
118
115
129
141
127
108
117
141
155
144
131
127
123
119
118
129
139
143
140
128
113
109
126
122
121
134
142
135
120
118
126
128
115
102
104
110
114
118
118
116
116
119
121
121
131
134
119
101
106
126
131
117
116
132
134
118
108
119
133
133
129
125
125
124
122
120
126
135
142
139
127
124
103
106
125
142
148
145
131
119
114
116
115
114
114
111
116
134
146
135
123
125
135
138
142
142
126
106
106
122
130
115
109
120
131
121
101
96
107
112
115
118
122
124
121
117
118
132
142
143
132
129
86
95
120
139
142
137
128
111
98
103
115
120
121
114
121
143
153
138
121
128
143
144
141
137
130
119
114
116
121
115
108
113
122
120
103
97
96
98
102
109
123
127
121
114
115
130
142
143
131
129
92
96
118
130
128
123
116
104
99
109
123
123
118
116
123
138
138
121
112
125
140
140
126
126
127
126
121
118
120
116
111
110
116
119
118
114
112
108
105
106
119
131
127
115
113
125
140
140
129
130
111
107
115
123
121
115
110
103
110
130
135
118
105
109
120
128
118
104
104
122
138
131
117
116
124
131
127
124
122
119
109
109
115
125
135
135
133
130
121
119
125
136
136
118
110
122
140
140
128
129
127
111
111
117
120
118
114
111
123
141
136
108
90
97
117
122
110
98
102
121
133
128
116
118
126
130
125
123
125
119
110
107
115
128
140
141
140
138
133
129
128
134
138
123
113
126
142
139
124
127
129
109
107
113
121
126
127
119
120
128
119
95
81
92
115
125
117
105
105
117
128
125
118
120
128
129
122
122
125
123
116
111
110
113
127
131
131
131
130
128
127
130
134
130
126
134
141
134
127
131
119
104
103
109
123
134
136
121
108
103
100
94
90
99
119
132
125
110
108
116
128
128
119
119
125
126
123
126
128
128
127
117
104
100
107
119
122
118
120
125
124
128
131
133
133
134
133
131
134
142
103
102
100
106
121
121
105
99
107
124
125
117
111
111
119
127
129
124
112
106
105
103
101
100
105
128
137
122
106
108
113
115
116
121
129
131
133
134
132
120
108
114
128
135
131
123
122
120
106
80
99
104
106
109
112
114
110
108
117
128
126
109
98
100
110
116
120
120
113
108
108
111
110
92
89
110
132
128
118
116
117
113
110
118
128
129
130
137
137
123
112
119
141
145
135
117
116
120
113
88
109
115
112
108
108
109
108
111
123
132
124
111
104
101
100
101
108
117
119
118
118
124
120
93
77
100
131
141
136
131
123
105
101
117
129
122
120
136
139
128
121
135
149
146
135
123
124
126
119
103
124
124
119
114
114
109
103
110
127
127
118
116
118
115
97
90
104
121
126
127
129
130
121
103
92
106
130
144
150
139
118
95
99
117
126
116
115
127
134
133
136
149
148
135
129
132
133
129
119
116
133
128
114
116
127
115
101
112
124
118
107
119
135
128
104
96
109
119
125
127
130
126
115
116
122
122
123
135
148
136
108
94
106
121
121
112
116
123
125
127
140
153
144
125
120
134
140
127
113
125
133
119
106
119
133
121
109
111
116
101
99
120
139
135
119
116
116
113
115
126
128
113
106
122
143
129
113
120
132
128
106
107
122
125
111
106
117
122
118
115
131
146
142
125
120
135
140
125
109
121
122
101
101
118
129
123
117
115
108
92
99
125
133
132
131
130
123
108
109
125
128
109
101
119
139
124
103
111
124
123
116
125
133
124
105
103
121
124
116
105
115
132
143
134
128
135
139
123
110
116
111
95
103
116
118
120
124
124
109
98
108
122
121
120
128
136
130
111
113
127
129
116
105
114
120
110
102
109
123
124
128
138
137
121
109
112
124
127
123
115
111
121
138
139
133
136
134
121
114
117
112
100
104
112
107
111
127
129
117
107
111
114
106
102
115
132
136
123
118
120
128
119
107
104
103
102
106
115
121
123
127
132
126
121
122
125
126
126
130
132
124
118
127
133
137
134
129
122
122
125
120
111
106
106
103
106
119
127
120
107
103
103
101
99
107
124
135
129
115
114
121
120
107
97
96
103
116
118
116
113
114
115
116
122
133
137
124
116
130
146
144
127
121
126
136
130
126
125
126
128
128
119
106
104
106
110
113
116
111
93
86
91
99
105
109
117
124
122
111
112
118
122
112
101
103
115
122
116
108
104
103
105
110
120
133
135
122
111
124
142
150
136
125
128
132
127
125
130
128
119
129
119
103
101
112
112
109
108
104
88
77
83
104
119
120
118
116
113
110
112
124
129
125
117
116
119
120
110
106
107
109
109
111
114
120
128
125
116
111
116
129
137
135
137
135
127
126
137
128
111
119
113
104
107
117
112
100
101
102
99
85
84
101
120
127
121
114
110
112
117
127
137
140
136
126
117
108
107
113
120
124
121
117
110
111
123
139
130
107
94
103
125
140
145
141
134
135
135
119
106
113
109
108
113
118
106
93
101
118
118
101
89
92
109
123
123
118
112
111
114
123
134
143
145
129
106
93
104
121
133
135
131
124
112
112
129
149
139
107
87
92
114
134
144
147
146
139
129
119
115
114
109
110
114
116
104
97
111
126
126
112
98
93
101
117
124
122
115
109
109
114
123
128
128
123
104
96
113
127
131
132
134
129
116
114
132
145
128
101
94
105
116
123
130
143
147
134
123
127
130
115
109
108
114
118
116
116
120
121
116
110
107
106
109
115
122
125
119
106
103
104
104
105
109
111
108
112
126
130
123
122
130
132
115
112
132
136
112
95
109
130
132
122
124
135
133
123
122
134
141
113
109
111
117
126
134
137
130
112
100
106
118
122
119
118
118
121
117
110
102
97
95
97
102
106
110
125
140
130
110
107
120
127
109
107
127
133
112
101
124
150
146
126
121
129
120
109
117
135
137
110
115
116
117
123
140
144
131
101
87
104
126
133
125
116
113
114
116
116
111
94
90
100
102
103
108
126
132
125
107
105
113
117
106
108
130
140
129
118
135
152
141
121
121
126
116
114
123
129
125
116
126
125
116
117
125
133
123
99
88
103
123
123
114
110
110
112
117
123
121
100
94
106
107
104
105
112
115
112
111
112
113
109
106
116
138
146
138
133
135
140
125
109
113
125
123
126
140
134
111
121
134
137
124
106
100
113
116
106
99
103
108
104
98
99
104
110
117
124
128
117
111
112
110
105
107
108
102
100
114
119
115
105
106
121
131
136
132
130
128
123
106
95
108
120
123
138
159
144
104
118
130
141
133
110
93
100
113
118
107
100
97
94
90
92
99
107
112
116
128
135
135
119
102
102
120
119
104
99
117
124
113
101
106
119
115
110
110
120
118
111
98
99
104
108
111
135
162
150
111
111
115
133
141
124
101
100
112
119
109
93
93
98
99
96
96
102
107
106
118
143
148
124
99
104
125
132
121
116
120
120
108
103
114
118
106
90
94
111
112
109
108
112
116
112
109
117
139
140
122
109
109
122
138
137
121
108
108
108
100
87
90
112
117
101
91
103
104
101
104
130
145
124
104
106
121
130
130
131
131
119
108
115
130
130
113
97
101
113
116
118
122
127
128
125
118
113
114
119
122
111
112
114
122
137
137
121
105
95
91
88
99
118
125
104
92
104
113
102
99
114
125
117
103
103
110
113
131
139
133
117
115
127
142
141
130
121
120
121
125
132
134
133
133
134
130
113
98
104
119
118
119
108
108
126
136
126
105
94
93
93
103
121
122
107
101
114
120
108
104
111
112
106
98
95
95
108
129
137
126
118
121
134
140
142
143
144
138
130
130
140
141
133
126
129
131
118
102
101
114
116
116
106
104
116
122
117
112
108
105
103
106
118
120
116
117
122
118
108
107
111
111
102
95
92
99
117
130
129
116
115
122
129
126
127
139
150
145
125
121
131
141
136
123
118
121
121
117
114
120
109
111
109
109
112
109
110
116
127
125
112
110
119
128
130
129
124
111
105
105
110
110
109
107
104
107
122
131
123
106
108
122
124
114
112
126
143
138
110
97
116
141
148
133
115
116
120
124
128
135
106
108
112
115
110
103
105
120
138
135
120
116
122
138
141
134
117
105
104
108
106
106
112
121
121
116
118
119
114
101
107
123
125
114
108
120
135
129
97
79
102
139
151
140
124
119
118
126
134
152
110
117
117
112
104
104
110
121
132
130
125
120
123
132
133
122
106
104
112
114
105
101
111
127
131
116
104
99
96
96
108
125
132
125
115
120
131
125
97
80
103
134
141
135
130
128
123
124
135
152
118
129
125
107
97
109
128
127
116
114
118
120
119
118
116
108
104
107
121
123
113
102
106
122
130
116
96
90
89
92
107
127
141
136
123
121
129
127
111
100
114
125
126
126
129
130
126
124
128
137
124
138
128
100
91
115
140
131
106
99
110
120
118
108
102
101
104
114
124
124
119
113
108
116
123
115
103
100
98
95
101
125
142
132
115
115
128
129
118
113
117
122
125
126
127
125
124
124
120
120
126
134
127
101
93
115
141
135
107
92
104
119
121
113
106
108
111
117
119
117
116
113
112
116
121
113
112
125
123
103
99
121
138
123
102
108
127
125
112
110
118
127
132
132
124
116
117
120
118
116
122
127
126
111
100
110
129
130
116
106
113
123
125
123
121
120
119
118
115
110
108
109
112
126
129
116
116
134
137
115
106
119
130
107
87
104
124
116
96
96
110
128
140
135
119
102
103
115
119
121
113
122
127
121
106
105
119
123
123
127
132
131
127
127
129
130
126
117
113
112
107
103
109
133
142
128
118
126
133
121
116
119
118
98
88
108
124
106
87
92
113
128
133
124
109
100
101
114
127
129
114
124
130
126
109
106
110
116
120
134
143
138
120
117
123
129
125
115
113
120
115
103
101
123
142
136
123
121
123
121
120
119
106
91
93
112
120
113
100
104
116
121
121
115
106
107
112
122
134
137
120
128
133
128
115
109
112
113
114
123
134
130
112
105
112
120
119
114
117
125
125
108
92
102
122
130
127
123
122
126
125
116
101
96
101
111
119
120
118
114
113
120
125
120
111
118
128
137
143
146
124
127
131
130
125
120
119
114
105
110
116
116
106
102
106
112
113
115
122
131
129
113
92
89
102
115
125
132
134
129
121
113
108
109
109
110
117
132
133
118
105
121
139
134
116
119
136
143
147
153
112
111
122
134
135
131
123
116
100
100
104
106
105
103
105
108
110
113
125
135
133
114
99
99
109
107
114
133
142
134
120
114
115
116
116
115
121
128
129
113
103
119
143
138
118
117
130
134
138
147
99
99
111
128
137
132
120
109
100
98
102
106
106
105
105
105
104
106
120
135
133
114
106
120
126
115
104
121
140
138
126
119
114
116
124
131
128
119
115
112
110
120
135
135
124
124
125
121
120
129
95
99
108
117
124
122
111
99
97
103
107
108
106
105
103
101
95
95
112
126
124
109
108
129
139
121
103
114
132
136
133
119
104
106
132
153
143
116
107
119
121
118
121
128
134
142
135
120
113
118
110
114
111
109
111
114
103
93
97
113
115
111
106
104
102
98
89
89
102
110
110
101
105
121
126
114
108
121
130
130
129
117
100
102
134
161
153
125
120
133
133
120
115
127
144
153
145
133
127
124
134
135
121
107
109
111
102
95
105
121
123
110
106
106
102
96
91
93
98
100
99
98
109
111
105
98
112
133
135
119
114
112
109
110
130
150
148
134
134
145
140
122
116
129
141
141
141
148
150
147
143
143
124
112
119
119
113
107
111
118
118
114
111
109
104
102
103
106
109
108
101
103
119
118
99
93
116
139
134
112
100
110
121
121
120
123
124
124
134
144
139
123
123
132
129
118
125
150
168
163
130
129
118
119
133
135
129
117
110
107
112
117
119
115
108
112
118
120
121
120
112
112
128
131
116
108
118
130
126
108
101
112
126
125
110
103
100
102
118
132
133
126
127
131
122
104
109
143
166
163
107
106
107
121
139
142
136
121
106
99
106
118
124
119
116
124
129
128
126
124
115
115
130
141
137
125
117
119
118
113
113
118
123
122
109
96
90
90
101
118
131
134
134
130
117
105
110
135
153
153
91
90
99
118
136
137
128
116
107
105
108
115
120
123
125
131
132
127
121
117
111
110
128
144
143
127
115
113
119
124
124
122
120
120
117
111
104
102
105
111
125
143
146
132
115
112
124
134
139
141
91
82
96
117
129
125
115
114
118
123
118
108
114
121
125
127
129
126
122
113
107
110
129
148
145
125
108
110
123
131
131
127
120
124
130
127
126
126
123
119
126
147
157
136
112
118
137
140
133
135
99
81
93
116
120
116
112
115
127
135
123
110
109
109
108
114
123
126
126
120
114
115
132
151
148
121
100
105
122
131
132
127
119
122
136
138
137
136
134
129
128
145
160
143
117
123
139
140
131
134
108
86
92
107
110
112
118
125
128
126
120
113
106
95
91
103
119
124
128
129
123
116
123
142
147
122
100
104
120
125
129
124
112
110
123
134
133
124
125
128
130
139
152
148
131
132
134
136
138
144
107
93
95
100
104
113
129
132
118
112
112
115
107
91
91
104
115
116
120
129
127
110
106
124
137
123
108
118
131
129
123
119
108
102
108
121
121
106
107
123
131
136
141
145
143
138
130
132
146
158
104
100
89
90
110
124
117
100
94
104
121
122
115
105
103
116
125
120
115
113
115
119
134
138
137
136
130
123
108
100
102
110
123
126
127
125
127
129
128
122
109
100
107
126
133
127
119
103
74
45
101
100
98
96
105
115
113
104
100
107
122
121
110
101
105
111
116
120
120
117
113
114
129
133
132
130
128
115
111
112
113
115
121
126
127
125
123
124
131
127
118
113
122
137
140
130
111
103
85
56
112
115
111
107
108
111
108
104
108
122
127
122
114
111
113
111
113
121
125
120
115
117
121
121
123
131
134
124
122
128
126
118
114
119
125
124
123
124
133
136
135
135
135
140
141
129
118
109
103
81
128
133
119
113
113
113
108
108
119
130
130
122
120
121
120
113
112
124
124
123
123
125
118
112
120
134
138
134
135
137
125
110
108
116
124
125
124
124
130
140
146
146
136
132
136
135
121
109
111
107
143
137
116
114
117
117
112
113
123
122
119
121
125
127
123
119
118
118
113
114
128
130
116
112
125
132
131
134
137
129
111
103
112
121
123
127
124
124
125
138
147
142
127
123
136
142
126
106
106
119
141
123
106
109
117
117
115
114
115
104
101
113
127
126
122
120
119
111
99
110
126
127
112
114
127
127
121
125
131
121
105
108
125
129
128
126
124
121
118
125
135
133
124
123
137
145
125
99
94
114
126
103
99
110
116
114
112
109
105
94
94
109
121
119
117
118
116
104
100
114
128
122
110
114
125
120
110
117
125
121
115
121
135
135
127
123
123
119
115
115
121
125
126
132
140
142
123
97
88
107
109
87
95
113
115
109
106
107
105
103
103
109
110
110
113
115
112
107
112
128
133
120
110
113
120
115
112
119
126
128
131
132
131
128
124
123
124
122
120
119
118
118
125
135
144
137
119
99
99
114
100
82
97
115
115
104
104
111
120
120
114
110
103
105
111
116
115
114
122
131
133
121
110
110
115
117
117
120
124
130
132
129
121
120
123
124
124
124
129
133
129
119
115
131
144
137
118
110
118
128
104
97
101
112
115
105
105
117
127
126
118
108
103
104
113
117
119
117
121
127
126
121
110
111
117
124
124
119
117
118
118
113
110
114
122
128
124
119
129
146
150
126
106
121
146
143
125
124
132
132
114
114
108
111
113
110
109
116
122
118
106
104
107
111
113
113
115
115
115
118
122
124
121
121
123
127
125
118
110
105
103
102
105
110
120
131
128
115
113
134
152
136
114
123
142
139
130
138
146
132
115
122
113
112
115
113
110
111
113
110
99
99
112
119
116
110
108
111
115
117
122
131
136
133
125
120
121
118
108
103
103
107
111
110
117
134
141
120
95
104
131
140
135
134
135
123
125
144
149
126
104
113
113
114
116
115
110
110
113
111
104
101
110
122
117
105
102
108
119
121
122
130
144
142
123
111
114
115
111
107
113
120
119
112
114
138
155
134
95
80
104
132
147
144
129
113
118
138
143
126
94
102
108
111
116
119
112
115
121
121
115
105
108
120
121
109
100
105
117
120
116
120
128
130
118
109
109
113
112
115
120
132
129
112
111
133
157
148
107
78
86
117
138
140
131
121
120
129
134
128
96
98
98
101
109
114
113
119
125
125
120
115
116
121
124
117
104
104
109
110
106
105
107
111
112
112
115
124
123
121
127
140
137
115
106
122
147
148
115
88
89
107
123
130
132
136
130
124
130
131
110
105
99
98
105
112
115
119
121
119
120
125
130
132
130
124
113
104
100
100
99
97
97
101
109
116
131
140
139
124
126
141
145
120
105
112
130
129
109
100
106
111
114
115
128
138
130
122
128
135
121
113
105
101
104
108
114
119
115
107
115
134
141
139
134
127
119
106
99
99
101
104
107
109
113
125
145
157
149
128
120
131
143
128
108
115
129
116
101
108
125
129
115
111
123
128
123
117
121
135
119
118
115
109
105
105
113
122
115
108
111
132
140
131
125
125
124
119
107
106
108
112
118
123
126
132
142
152
146
126
110
116
136
135
126
130
133
124
107
116
138
137
117
111
117
111
111
115
120
127
115
121
123
116
109
107
115
122
119
113
117
125
123
116
113
119
128
129
125
118
112
111
117
124
128
129
129
127
127
124
107
106
124
132
135
139
144
134
125
126
136
131
116
113
117
111
115
126
124
118
115
124
127
121
110
103
112
119
121
119
118
116
110
103
102
115
125
131
130
127
121
113
107
110
122
126
115
104
110
122
115
104
108
122
131
136
139
137
134
131
125
116
112
118
123
123
134
145
132
108
118
124
127
123
111
101
105
114
120
121
117
113
107
99
98
107
116
119
119
126
133
126
107
101
113
119
114
102
110
124
121
102
96
110
124
127
129
134
133
127
112
108
111
126
133
139
149
157
138
109
115
119
123
121
106
98
103
110
114
113
115
117
115
109
98
100
104
105
105
118
138
140
118
102
107
116
119
122
123
123
116
100
94
108
125
123
122
123
124
112
107
110
123
140
143
144
145
147
140
122
113
114
116
111
97
98
108
106
103
102
109
121
127
116
97
98
100
100
99
108
130
141
127
116
110
111
121
137
139
122
108
101
106
121
135
132
125
124
121
109
108
119
134
147
150
141
128
128
132
133
109
112
110
95
92
104
116
108
91
91
102
119
127
115
95
95
105
104
101
103
118
123
121
119
114
112
120
142
142
121
110
112
123
137
140
135
131
132
126
118
118
125
132
139
144
134
117
111
128
136
108
119
109
90
91
112
122
105
87
85
97
110
119
107
94
101
117
116
107
105
104
102
103
109
112
110
117
134
138
122
118
125
133
134
134
133
136
140
138
129
127
124
122
125
130
129
119
115
126
135
109
118
111
100
101
115
117
108
97
95
97
104
111
109
106
112
122
121
114
106
97
92
94
103
109
111
120
131
131
123
127
137
131
116
114
120
140
146
136
126
126
128
120
116
120
128
132
130
132
135
109
113
114
113
112
112
112
112
112
109
103
105
117
120
120
121
126
123
113
103
92
92
100
110
115
118
127
134
131
121
129
138
121
97
96
120
147
146
123
111
120
134
135
120
114
128
141
140
140
145
103
108
115
118
114
110
110
114
122
120
117
118
128
132
128
123
121
119
115
106
97
100
111
121
127
128
133
137
124
112
126
133
113
89
96
128
150
140
110
95
111
139
148
128
111
122
136
140
146
156
96
106
118
118
109
110
115
118
120
123
125
127
129
129
122
114
111
116
118
116
110
108
115
126
134
137
135
130
114
110
124
131
115
99
110
131
141
131
111
101
112
133
141
122
107
116
127
132
139
155
91
105
122
115
107
112
124
119
111
113
120
123
120
115
108
104
103
115
123
125
123
118
110
116
130
138
134
121
110
112
125
128
121
118
121
121
119
119
121
122
120
122
123
113
111
117
124
125
128
139
94
110
125
115
108
116
129
120
102
101
109
112
108
103
101
99
101
114
123
125
123
118
106
106
121
132
127
121
118
120
122
123
125
131
126
108
92
103
126
135
125
117
112
114
116
121
123
119
117
122
102
112
123
114
106
115
125
119
104
100
104
106
108
109
110
107
107
114
120
118
113
105
99
101
118
125
125
127
130
128
117
115
128
142
126
97
82
88
110
123
120
119
120
122
121
119
118
118
116
118
109
111
115
113
104
108
113
117
115
114
116
117
120
122
123
122
120
119
117
112
98
91
91
108
122
125
127
136
140
128
111
112
133
144
127
100
88
89
94
101
110
125
137
133
118
103
107
116
118
120
109
109
112
112
99
96
106
118
126
133
135
132
128
126
127
128
126
121
117
115
102
89
90
111
128
132
132
134
134
122
113
116
133
138
127
108
100
94
91
93
107
127
136
127
104
90
97
120
127
119
112
109
111
110
99
94
108
125
132
137
140
138
126
119
120
126
127
118
116
123
119
99
90
103
122
136
133
128
122
117
120
121
125
126
125
111
107
106
107
107
111
120
123
116
98
93
105
127
130
120
122
113
114
113
107
105
118
132
131
124
121
122
119
112
113
120
121
114
116
129
129
107
86
90
108
123
126
122
116
115
124
125
123
123
125
113
104
109
121
119
116
117
117
111
103
108
125
136
133
130
133
117
114
117
118
116
129
140
129
106
92
104
113
114
117
118
117
112
116
124
124
105
86
88
100
111
116
119
118
116
119
125
130
134
133
116
105
110
123
124
121
121
123
117
111
116
133
139
139
144
127
109
109
122
124
124
130
138
124
98
82
92
109
115
117
117
114
113
114
117
112
98
95
106
116
111
110
120
128
119
113
123
142
148
144
127
113
104
108
120
127
133
133
125
114
115
124
131
137
152
105
96
106
121
123
121
124
130
121
102
93
100
111
113
113
114
113
112
113
115
106
95
103
128
141
121
110
122
138
125
109
117
139
151
150
143
123
97
93
114
135
140
138
128
120
115
114
119
131
146
84
92
108
118
115
117
119
117
113
111
114
115
114
111
108
109
111
112
111
113
108
104
110
131
142
123
109
125
142
132
110
107
119
138
149
150
125
94
91
118
136
136
129
130
131
124
112
112
126
135
85
103
115
111
111
114
115
105
104
115
128
128
122
114
110
107
108
111
111
111
111
110
110
114
116
112
111
128
141
132
111
97
101
121
141
144
121
97
102
124
133
122
118
126
134
129
116
114
130
135
108
119
118
107
109
117
114
100
101
118
130
128
125
123
117
108
105
108
109
110
110
110
106
96
90
95
111
129
133
125
109
96
99
116
136
136
117
104
115
127
123
109
114
125
131
124
116
124
142
143
132
137
118
102
107
116
113
101
105
117
122
124
125
125
121
106
102
108
113
111
109
108
106
96
88
100
118
124
120
115
110
106
110
122
133
133
120
114
122
127
118
104
113
130
129
111
106
131
154
147
144
141
116
100
102
112
111
108
108
113
118
121
121
122
116
105
102
107
117
116
108
107
110
111
110
121
125
117
111
112
114
114
118
127
134
135
128
120
119
122
120
111
118
134
130
105
102
131
152
140
137
136
114
99
99
108
111
113
111
109
112
116
118
117
115
110
110
113
116
115
105
104
114
124
131
133
123
108
108
120
124
120
121
127
132
134
132
126
122
121
125
125
127
134
130
108
105
128
142
131
120
120
112
106
106
107
111
115
115
109
106
111
118
120
119
118
119
118
114
108
103
104
117
129
130
123
111
106
120
133
132
127
126
128
127
127
129
131
127
118
123
132
135
132
123
111
114
126
131
127
106
105
109
114
115
109
108
115
119
114
104
108
121
127
121
120
123
122
112
108
106
109
122
131
128
106
95
107
130
139
135
135
139
137
120
108
120
133
133
117
115
128
137
130
111
103
115
127
128
128
95
92
105
118
119
106
104
118
127
120
105
110
127
128
114
113
122
123
119
116
115
116
123
133
129
100
88
107
129
130
131
143
151
141
116
102
109
124
128
117
106
118
135
130
104
94
108
123
126
128
100
96
108
114
107
99
104
122
128
121
110
120
129
118
99
99
115
120
123
126
121
110
111
128
131
108
93
105
116
116
124
145
150
137
116
105
104
108
113
116
111
114
132
132
111
97
106
121
127
132
107
108
116
111
91
89
107
124
121
116
116
127
124
107
92
96
109
113
120
127
119
100
98
117
130
117
102
106
112
107
108
128
140
135
120
116
110
101
107
120
121
121
129
133
123
109
108
120
129
140
122
121
116
112
118
132
130
109
99
106
121
122
116
107
101
109
116
118
123
133
140
142
143
144
141
122
109
114
120
112
103
112
130
138
127
116
113
118
137
141
116
86
87
115
132
128
114
91
52
16
114
114
112
110
117
130
126
103
86
93
113
119
116
112
109
110
110
112
118
125
126
122
122
135
146
134
116
111
115
118
120
127
137
132
121
115
115
118
133
145
129
107
107
128
139
132
118
97
67
32
113
112
110
112
119
128
118
92
82
100
120
119
116
118
121
115
107
108
114
116
115
113
110
124
144
147
130
117
117
128
136
139
132
117
111
119
122
122
126
141
142
129
128
138
140
131
116
107
91
59
120
115
109
110
119
126
116
97
95
118
125
118
112
118
125
118
111
110
108
109
115
118
114
119
138
143
133
120
120
133
139
137
116
102
107
129
135
124
123
136
143
139
131
139
138
130
114
109
109
90
125
115
106
106
114
121
120
110
110
124
124
114
108
110
114
115
115
115
102
100
120
129
120
116
131
132
122
116
118
125
128
122
109
102
119
135
138
123
121
133
137
130
124
132
142
138
116
106
114
108
118
111
106
104
106
113
117
114
115
119
118
113
108
104
103
109
121
115
100
98
118
129
121
113
118
118
114
114
116
118
117
113
107
114
131
141
129
118
118
130
130
122
120
127
143
141
122
101
108
108
109
104
107
105
102
103
106
106
106
112
114
113
109
101
98
106
118
117
103
103
116
122
116
112
114
116
115
117
121
121
117
110
109
122
139
138
123
115
118
124
125
123
124
128
140
139
120
99
103
109
97
98
110
114
106
96
93
96
102
114
119
117
111
104
103
107
112
115
111
112
120
121
114
112
119
127
126
124
124
128
128
113
107
120
135
129
119
118
121
123
124
125
127
134
139
134
116
99
104
117
96
96
106
114
115
101
90
95
112
123
129
123
114
109
109
110
109
109
112
119
123
123
115
116
133
140
136
119
118
130
133
119
106
113
124
122
120
125
130
130
128
122
119
131
142
135
117
110
114
127
105
104
108
113
120
111
101
103
117
128
131
125
120
116
114
112
109
107
110
117
125
123
119
121
140
149
137
116
108
120
125
119
109
106
113
120
124
130
133
133
133
123
114
124
142
140
129
128
129
128
117
118
115
114
118
116
107
107
116
122
122
121
119
117
114
112
109
105
107
113
119
122
122
126
134
139
132
121
108
109
119
120
112
104
109
122
130
128
126
129
135
125
113
118
130
131
135
144
144
126
119
128
126
121
118
117
113
109
112
115
114
113
114
115
113
109
108
107
111
117
120
123
125
125
124
128
135
135
119
111
112
124
121
109
112
126
136
128
119
123
128
129
120
116
113
109
123
147
160
139
105
122
126
120
117
118
119
114
112
116
114
107
105
109
109
107
106
110
118
121
123
123
125
123
116
121
138
143
129
109
107
117
119
115
114
123
133
133
127
123
125
127
130
126
106
92
101
135
161
151
91
110
120
117
116
122
127
124
120
120
118
108
103
106
111
109
106
110
123
124
119
116
119
119
120
123
134
136
125
109
107
113
119
119
114
111
122
138
144
133
116
118
129
130
116
99
98
121
149
154
96
108
110
110
111
118
123
123
122
122
120
115
112
113
115
110
105
109
120
120
115
112
113
116
120
124
128
124
119
114
114
117
130
127
108
93
106
140
155
136
110
108
125
134
132
127
118
121
133
141
113
118
116
110
105
103
105
112
117
117
119
122
125
126
122
112
106
110
117
117
117
118
118
115
112
117
121
123
122
122
123
128
142
138
110
88
100
132
144
127
107
112
124
131
133
138
135
126
124
128
120
126
122
113
95
83
86
107
116
113
114
124
131
131
123
114
110
113
116
120
126
132
132
117
110
112
120
127
131
131
128
135
151
149
123
104
109
120
120
112
112
124
132
125
122
128
133
128
122
124
118
122
124
111
90
76
88
113
124
113
108
116
126
124
119
115
116
119
121
122
136
141
136
120
115
116
121
127
133
134
124
130
151
157
143
129
126
119
108
109
122
137
137
121
106
108
121
125
122
125
112
113
114
106
91
89
108
130
132
116
107
110
120
118
114
116
125
130
127
124
129
131
123
118
120
123
121
118
125
129
126
124
142
150
147
143
139
126
110
115
131
146
143
125
104
101
115
129
124
122
112
108
100
93
90
104
126
139
131
114
103
112
117
116
114
120
131
136
129
121
119
116
104
105
121
125
114
103
117
131
129
127
128
132
133
141
142
133
120
122
131
140
139
133
119
117
129
138
128
112
122
113
95
88
88
105
126
133
122
107
104
117
124
122
121
125
131
131
123
118
114
108
100
107
117
116
104
99
117
131
136
128
115
113
120
134
146
140
128
125
126
129
131
131
134
138
143
144
130
113
125
121
102
87
85
99
115
120
110
104
112
127
132
129
126
127
128
125
121
119
116
113
111
119
118
105
103
110
119
124
127
124
108
101
115
135
146
141
126
121
120
120
119
125
134
142
145
142
132
123
118
119
109
87
80
90
107
107
103
103
121
136
137
126
124
131
128
122
119
123
119
117
124
131
121
108
110
122
123
114
116
119
109
108
121
134
139
137
129
121
118
112
109
114
128
133
135
139
141
136
109
115
111
90
85
94
105
104
99
107
126
134
126
110
112
129
131
118
118
123
120
116
121
132
125
120
123
128
123
112
114
117
109
112
118
121
124
130
133
128
118
109
104
111
119
120
122
134
147
141
103
111
113
101
101
105
109
101
98
107
119
121
109
94
98
120
128
118
118
124
118
104
108
117
126
127
130
123
118
120
126
123
111
110
110
106
104
121
137
137
123
106
102
114
123
121
120
134
142
134
107
110
111
113
120
120
110
102
103
107
108
106
100
93
96
111
121
120
119
118
111
94
96
108
120
129
125
113
111
128
139
131
109
102
102
101
100
116
135
135
125
113
114
123
131
134
134
132
130
125
115
110
110
121
131
128
115
111
110
109
102
102
105
105
103
106
118
122
118
109
97
93
100
111
118
120
115
110
110
127
141
129
106
96
105
112
116
120
126
130
128
126
130
133
140
147
147
129
118
121
117
105
110
122
129
129
124
117
113
109
106
112
122
121
110
109
121
123
116
102
94
101
115
127
126
120
115
112
113
118
131
127
102
93
113
134
137
127
118
120
124
135
143
138
136
141
144
126
116
125
110
107
114
121
121
121
120
116
111
110
116
124
129
124
116
116
124
124
113
101
101
114
124
130
130
126
122
118
116
118
129
121
100
97
124
142
141
129
123
122
119
131
142
133
121
127
129
118
118
127
96
106
120
120
114
111
111
110
108
110
117
120
118
113
114
117
120
118
113
109
115
126
127
126
125
128
127
123
122
126
130
117
96
103
127
136
125
123
133
131
118
116
126
124
116
118
120
114
116
124
91
109
127
128
116
103
101
101
104
108
106
103
101
103
110
110
110
112
115
116
122
124
121
115
116
123
124
118
123
136
132
107
92
111
134
126
105
111
134
141
119
103
111
117
118
118
117
113
115
121
100
111
126
129
119
107
101
101
106
107
94
84
87
102
106
105
104
109
117
119
118
116
113
111
113
118
118
112
121
137
130
105
98
125
140
122
94
97
125
138
121
106
109
118
120
118
118
119
120
122
110
114
118
120
118
113
109
108
114
113
95
91
93
105
104
103
104
109
116
118
114
111
110
112
115
119
118
115
116
127
126
114
118
139
148
126
102
102
122
130
123
115
118
122
118
112
117
128
131
123
114
113
111
110
114
118
118
115
117
115
110
107
107
106
103
104
109
113
115
120
123
122
117
114
116
125
125
118
110
114
121
130
135
147
149
136
119
117
122
126
123
123
125
123
111
106
119
137
140
125
116
113
106
103
108
122
128
126
120
117
119
120
119
109
102
108
114
114
112
125
142
140
125
109
108
122
130
122
106
110
124
136
137
140
144
140
128
130
130
128
124
124
122
118
112
115
127
139
137
125
124
118
109
106
106
120
133
133
123
114
115
124
124
116
111
115
117
110
109
129
147
143
124
103
96
109
124
122
110
111
127
132
126
129
144
142
126
127
136
135
129
120
118
118
123
133
137
133
128
128
132
123
115
107
105
113
127
133
130
115
111
117
124
125
122
120
115
108
106
121
129
128
119
107
99
104
112
114
112
112
122
124
122
128
146
143
124
118
129
139
136
123
120
123
135
143
138
129
128
134
127
123
119
112
98
97
110
130
137
124
110
109
119
122
121
119
116
112
108
105
104
108
119
123
120
113
113
115
115
113
114
121
129
139
145
141
124
112
120
138
140
128
125
131
139
140
129
124
130
136
108
115
121
113
93
88
104
126
137
131
116
110
113
114
114
117
121
122
114
98
91
103
122
142
147
131
117
114
117
113
109
119
141
146
141
133
118
109
115
137
144
135
133
136
138
129
116
118
130
134
89
106
121
116
96
94
110
127
130
127
122
118
113
108
104
110
125
130
117
105
105
115
126
141
150
137
112
105
114
116
110
118
138
147
132
116
106
103
114
134
142
135
132
132
134
122
110
112
126
129
86
102
119
121
113
114
126
126
122
120
122
125
123
115
107
109
124
132
124
118
123
128
123
123
129
126
106
95
105
118
118
117
129
138
125
107
95
96
113
128
134
128
124
126
126
118
108
104
118
127
101
106
117
122
128
134
136
124
113
113
120
125
129
128
123
111
113
123
125
127
135
135
118
102
102
111
102
89
95
116
123
121
123
129
126
112
96
93
105
120
125
122
117
118
118
118
110
107
117
127
118
118
114
118
127
131
129
117
114
117
122
123
127
134
131
116
106
113
123
128
132
132
118
99
99
114
114
94
92
112
129
125
118
123
132
131
118
107
109
118
120
117
115
115
118
117
114
116
119
122
130
131
120
109
106
108
110
112
117
123
124
123
122
125
126
113
104
109
119
123
126
127
120
107
109
126
128
107
96
113
126
121
118
127
141
150
147
132
121
121
122
121
115
120
126
123
121
122
120
113
134
142
126
105
87
85
96
111
118
123
125
124
120
118
118
115
112
113
116
118
123
125
121
112
118
135
134
113
107
117
119
116
121
130
140
151
158
153
135
123
128
128
122
125
133
127
122
122
118
108
127
138
125
106
87
85
100
115
118
114
117
123
123
120
118
118
118
115
112
114
127
128
115
106
112
125
124
118
122
121
110
109
126
135
129
131
149
156
140
122
121
124
124
123
129
122
115
118
116
113
118
123
122
111
106
104
109
117
117
107
104
118
129
126
121
120
120
109
101
114
132
129
107
94
102
112
116
124
130
121
106
112
138
139
117
103
119
142
135
113
104
108
112
121
121
111
108
119
121
118
108
111
115
118
122
120
118
123
120
105
98
110
129
129
118
118
118
103
95
114
134
125
98
88
100
110
116
128
129
115
109
127
147
139
106
90
102
122
125
110
92
93
106
116
113
102
104
121
125
123
108
112
116
121
122
121
120
123
122
113
105
113
123
121
112
115
116
104
97
113
126
116
94
90
104
116
123
123
111
102
114
136
144
130
109
102
103
109
117
115
98
93
107
115
109
103
108
123
127
127
112
119
121
117
112
110
113
118
120
118
117
118
116
109
105
112
117
107
105
112
115
109
98
100
110
121
122
110
91
89
111
132
132
126
124
125
122
120
122
123
111
107
114
115
112
113
117
121
124
129
118
124
132
135
125
117
112
110
123
130
129
119
114
107
100
107
111
110
110
126
144
141
118
116
115
107
93
108
126
125
116
116
128
132
129
131
135
139
143
142
126
115
119
128
127
119
109
81
37
5
111
116
125
126
122
121
115
108
111
116
119
118
118
115
112
112
111
106
103
115
129
126
103
103
120
121
114
116
124
126
125
127
132
126
122
128
136
139
140
137
135
136
141
135
119
121
127
105
54
17
109
107
111
115
119
122
118
102
100
108
115
116
117
120
121
117
111
105
103
109
119
119
103
105
126
131
125
120
124
128
133
133
126
113
114
129
137
133
130
132
139
148
154
136
114
115
130
123
81
34
111
100
99
104
115
124
122
104
101
114
121
116
113
115
117
114
112
110
108
109
120
122
117
121
133
128
119
117
122
126
133
134
115
101
110
134
140
126
118
123
134
140
146
133
116
114
125
128
110
60
114
99
96
101
110
120
122
112
109
123
126
119
110
106
101
106
117
118
114
111
119
128
127
131
133
120
108
110
118
120
127
124
106
101
119
139
137
120
114
122
126
127
127
125
121
121
122
124
122
89
110
109
108
106
108
114
116
110
111
124
134
126
113
98
88
102
121
127
116
106
114
124
126
126
123
112
104
110
116
118
120
118
104
107
130
138
128
115
116
121
120
115
113
116
118
123
122
122
126
103
106
117
118
110
104
104
104
100
104
122
134
127
115
99
94
104
123
129
113
104
109
118
117
113
113
113
113
116
118
119
122
115
105
113
133
132
119
115
121
123
118
113
111
111
115
120
118
117
126
115
103
118
122
113
105
99
95
93
103
122
130
123
116
108
105
109
116
119
108
105
112
121
115
107
112
123
124
119
118
124
128
115
105
116
130
125
117
121
125
122
115
118
122
123
121
119
116
112
126
126
103
114
114
112
115
109
99
100
113
125
126
123
118
115
110
108
108
108
104
103
119
128
123
112
120
139
136
116
112
127
134
123
110
114
119
120
121
136
134
118
109
118
136
137
129
120
114
114
127
127
116
116
106
111
123
120
107
107
119
125
124
123
122
118
112
105
104
106
107
109
121
129
124
120
130
143
136
114
108
125
140
133
120
110
109
112
129
151
141
116
104
119
140
141
133
125
124
125
128
123
129
122
110
113
125
125
110
106
113
117
119
120
119
117
113
109
107
110
114
118
122
122
120
120
127
135
135
127
120
127
141
141
127
113
104
110
130
147
140
120
112
124
140
137
123
123
130
138
133
118
131
127
123
121
122
122
115
105
103
111
116
114
112
112
114
115
116
118
122
126
126
117
111
112
120
131
141
145
140
134
133
133
126
114
105
108
122
135
134
125
124
130
135
128
113
113
126
141
140
123
119
121
123
122
121
123
124
111
103
111
117
111
97
98
113
126
125
123
123
128
126
118
109
108
117
132
146
154
150
131
117
116
117
116
112
110
113
124
137
139
136
131
131
126
113
109
116
132
144
136
103
108
119
123
123
130
135
124
109
114
116
105
90
90
108
127
130
126
122
121
124
121
117
118
128
135
137
138
137
128
109
102
105
117
117
107
108
123
147
150
140
128
130
134
129
117
114
123
142
144
101
101
117
122
125
128
131
125
114
113
110
103
95
92
100
118
126
127
121
117
119
123
127
129
132
130
119
113
118
125
115
103
105
118
116
104
108
132
154
152
131
127
135
147
147
135
125
125
135
138
110
111
118
124
123
112
109
111
113
110
104
100
100
101
102
103
115
125
125
115
116
124
131
128
122
114
97
91
104
125
131
122
118
119
114
104
113
140
153
139
120
119
134
148
147
145
140
135
134
131
116
119
124
125
113
96
92
103
115
111
96
96
102
107
104
100
107
124
129
125
122
124
123
112
99
94
88
87
101
128
141
136
129
125
121
115
125
140
142
128
114
121
131
131
130
136
142
140
134
129
112
117
123
120
103
89
92
109
119
110
95
93
107
113
110
103
105
122
128
127
127
127
113
94
89
92
96
99
109
130
141
139
134
130
130
132
134
131
130
123
118
124
129
119
111
118
131
138
135
130
109
111
111
104
98
98
115
125
119
102
97
105
119
121
115
108
113
125
124
121
123
123
103
84
90
104
112
113
120
133
137
136
134
133
134
136
130
123
121
125
128
131
130
120
103
104
119
134
135
128
113
106
98
89
89
110
132
135
113
92
93
116
133
131
118
115
120
127
120
112
114
116
97
86
99
115
118
120
128
133
136
134
131
129
129
138
131
117
115
125
131
133
134
130
112
107
114
126
128
123
121
108
92
86
90
114
134
132
107
87
93
120
138
139
129
123
124
127
121
109
110
112
107
100
105
111
115
120
129
132
134
133
132
122
120
131
134
117
111
124
129
131
129
127
116
112
112
121
121
117
125
114
101
96
99
112
121
122
108
92
98
115
135
139
137
131
127
126
123
117
115
116
118
117
109
108
111
117
121
122
126
129
129
116
117
129
133
120
115
123
131
126
117
113
113
113
115
118
120
121
118
116
112
112
114
116
116
114
109
100
104
119
129
137
139
136
129
123
124
125
119
118
122
125
118
112
116
117
115
114
119
124
120
115
118
125
127
123
122
127
130
117
101
100
104
111
118
129
129
128
111
114
119
126
130
124
111
111
111
109
113
122
124
124
127
131
127
121
123
129
127
117
119
123
125
128
129
120
111
115
120
115
106
110
114
116
115
117
126
129
124
113
100
101
104
108
120
138
142
127
107
107
118
139
144
125
104
105
112
115
118
122
117
110
111
122
125
118
119
127
123
111
110
115
126
139
137
115
110
124
128
110
96
105
114
109
98
105
121
131
122
114
111
113
111
108
121
143
146
125
107
98
110
139
147
125
102
104
115
114
111
110
111
104
97
107
115
118
117
119
116
111
108
107
118
128
123
105
107
133
134
110
99
110
123
113
95
99
119
128
126
121
122
123
123
122
125
134
133
119
112
93
103
131
144
129
111
113
119
113
101
102
108
109
104
104
113
120
117
109
109
113
114
110
106
106
103
94
105
128
127
113
109
123
135
125
107
106
117
131
135
130
127
127
129
134
134
119
114
111
118
97
102
122
135
131
126
123
122
111
101
101
112
120
118
114
121
127
119
103
102
117
128
123
102
93
92
96
105
118
119
118
121
134
140
134
124
118
122
132
137
137
130
128
132
139
137
114
101
106
120
108
107
114
125
126
123
119
116
113
107
108
119
127
131
133
133
132
121
103
103
124
140
131
110
94
96
106
114
118
118
121
123
130
137
136
128
122
121
122
122
129
136
135
133
136
131
109
100
109
114
116
117
117
116
113
110
111
112
113
113
115
115
121
136
137
134
127
119
112
113
124
138
134
118
104
107
116
123
128
124
117
112
117
130
132
127
122
120
113
104
115
138
144
134
129
122
109
108
115
107
122
127
124
115
97
94
101
111
111
107
105
106
114
121
121
117
116
119
121
120
124
131
132
120
112
109
113
125
138
136
113
91
102
127
131
121
121
126
117
99
100
130
146
134
123
116
113
116
119
112
125
129
127
117
101
93
105
114
111
96
93
97
102
102
102
102
108
117
122
122
121
124
124
119
115
108
104
115
139
145
119
88
93
122
136
126
124
137
136
110
95
114
134
133
120
120
125
128
126
120
124
123
120
119
114
110
112
115
110
94
91
94
94
90
89
98
106
113
119
122
124
125
121
119
120
115
99
100
129
149
136
106
98
122
138
134
133
146
150
127
100
101
118
124
123
130
142
146
130
123
123
113
111
120
128
123
113
112
108
101
98
98
95
85
91
109
111
111
116
130
137
133
119
117
122
123
108
95
114
146
154
130
110
121
140
143
142
143
145
135
113
101
107
115
128
139
153
150
133
121
120
106
104
120
134
128
112
107
110
112
111
110
104
96
103
118
116
111
120
141
150
140
115
107
118
128
120
102
108
139
155
136
115
124
143
146
142
128
126
127
124
108
104
119
139
146
144
140
133
119
120
110
107
119
131
124
110
108
116
120
118
122
120
113
111
114
113
117
131
147
153
139
110
97
110
126
125
111
110
131
138
119
112
127
144
142
136
118
114
123
125
115
108
127
153
146
127
123
131
118
124
122
118
120
124
113
105
115
129
129
121
123
127
122
109
106
110
123
133
138
142
135
113
100
104
121
126
116
117
125
123
103
103
126
138
136
130
118
114
117
119
117
118
138
156
138
111
110
129
116
128
132
123
114
107
99
104
123
137
131
114
111
119
119
107
103
114
125
122
120
125
134
127
112
112
121
122
121
124
126
118
103
102
117
123
127
128
127
125
119
114
116
123
140
145
129
111
114
127
111
127
135
122
102
93
97
106
124
135
129
109
97
103
107
107
110
120
122
110
106
123
138
141
131
127
126
118
119
124
128
124
119
111
104
103
113
132
141
136
125
117
119
129
135
131
121
117
122
126
109
119
125
115
97
94
105
117
120
122
121
109
96
92
103
112
120
123
116
108
112
125
134
139
141
135
121
107
109
122
127
130
137
127
103
93
105
129
141
140
132
127
127
128
127
121
114
118
122
129
111
111
113
113
108
110
123
124
112
110
115
118
107
98
104
114
122
120
115
117
123
124
124
125
134
132
112
95
100
120
126
131
139
131
110
98
106
118
127
131
136
136
128
122
118
116
113
111
118
132
114
105
106
115
122
130
134
126
110
106
115
124
117
112
113
117
115
114
118
127
131
126
113
111
122
124
109
95
100
121
126
126
128
128
122
116
111
107
110
123
138
139
126
113
112
118
115
105
111
134
117
107
108
120
131
133
130
124
115
115
122
125
122
120
121
115
109
113
123
131
132
124
115
108
114
120
122
111
112
123
125
118
113
120
128
130
117
104
106
123
138
137
120
107
109
122
121
109
111
131
112
116
116
120
120
118
116
117
121
125
127
125
122
121
122
114
110
119
127
130
128
126
123
113
112
125
138
134
125
121
114
107
105
115
129
132
121
112
114
128
138
136
120
109
112
125
125
114
114
126
113
124
127
120
108
103
106
116
124
127
128
129
124
122
119
117
121
130
133
131
130
130
125
114
112
127
142
139
126
113
101
98
109
122
125
123
121
121
123
128
137
137
125
117
122
126
124
116
117
121
116
128
129
122
107
100
104
117
121
116
119
130
132
124
119
119
127
135
135
134
135
133
119
105
108
125
134
131
120
106
91
96
122
131
121
114
117
124
124
122
126
131
130
129
132
130
119
117
117
118
118
125
125
121
115
111
112
119
115
104
105
127
135
125
116
119
129
130
130
131
140
132
111
99
109
127
132
128
116
101
92
101
125
134
119
105
113
123
121
113
113
117
122
135
143
139
126
123
121
116
118
121
120
121
126
125
122
120
115
98
101
114
126
119
111
116
125
122
114
123
136
129
107
96
110
132
136
129
117
109
109
112
117
119
116
111
112
120
121
117
106
103
112
132
148
149
141
137
133
117
119
122
119
120
132
132
127
122
118
107
103
109
112
109
105
116
128
121
110
115
127
126
110
99
110
133
142
131
115
115
122
118
100
100
119
124
116
119
127
127
114
102
105
121
137
151
152
148
141
125
122
120
117
118
131
132
127
123
120
116
113
112
112
107
104
116
131
129
114
111
118
122
118
104
108
130
140
122
103
109
130
120
90
93
126
137
126
126
130
128
120
112
108
112
122
144
152
144
135
133
95
99
123
135
121
98
101
124
138
133
125
119
112
103
97
105
112
112
100
101
117
121
119
116
116
112
108
111
125
131
127
122
124
126
126
135
146
142
125
113
119
147
160
141
117
107
98
64
23
3
99
105
124
128
112
97
108
127
142
138
124
120
118
114
111
116
124
118
102
98
111
124
112
107
113
118
116
115
119
124
125
124
123
124
126
131
144
146
132
115
120
156
172
135
97
110
124
96
36
3
105
106
112
113
101
97
109
130
134
131
123
118
118
120
122
127
129
123
106
103
116
125
118
110
113
117
117
117
119
119
120
119
117
119
127
133
137
139
134
118
121
154
165
127
89
106
133
116
53
8
110
102
100
100
99
102
114
126
127
124
119
115
114
115
118
125
128
125
113
113
122
126
125
126
125
115
110
116
120
117
118
117
116
118
132
137
135
132
127
119
123
137
145
122
97
108
129
120
79
25
117
102
99
103
106
111
116
117
119
122
121
119
116
109
108
116
122
122
118
117
120
125
130
136
130
110
101
117
122
117
119
123
122
126
135
139
132
122
120
122
122
123
124
116
109
113
124
113
100
52
120
112
109
109
115
118
113
107
108
117
124
123
118
111
105
107
117
124
119
115
112
118
125
130
125
109
106
118
122
116
120
128
127
127
132
135
127
120
120
120
115
110
107
105
107
118
120
110
111
77
122
125
120
118
119
120
107
95
100
116
121
118
117
116
111
107
112
115
114
109
109
115
117
115
114
112
115
119
117
115
122
129
128
127
128
126
120
122
126
120
112
103
100
98
100
116
117
111
116
98
120
130
122
115
119
121
106
97
105
119
118
105
108
120
119
113
109
107
104
100
113
124
119
105
104
115
121
118
113
115
125
127
126
126
125
120
118
124
127
120
106
104
104
104
106
113
115
114
123
114
117
121
112
110
121
126
113
106
116
123
113
99
102
119
117
111
107
106
102
102
119
139
129
109
102
116
120
115
112
122
128
126
124
127
126
119
119
130
133
116
105
109
120
117
114
114
114
115
127
119
119
115
104
109
126
126
112
111
123
126
116
103
106
116
114
107
109
114
115
114
123
135
132
116
111
116
121
119
122
129
129
124
124
127
126
115
119
134
133
115
105
119
137
132
117
114
117
119
128
124
124
112
105
110
124
122
107
105
116
127
121
114
114
116
114
110
114
129
133
129
122
122
123
119
115
119
124
129
133
135
131
125
125
126
119
109
114
130
130
114
114
129
145
138
122
118
118
118
124
123
124
116
111
113
115
114
107
101
107
122
125
118
114
117
121
120
122
133
144
136
120
107
105
110
114
122
130
136
138
133
125
122
124
123
111
102
106
119
121
120
121
133
141
134
129
130
127
118
115
119
117
113
117
116
114
117
120
112
107
114
122
119
116
119
127
127
126
127
129
128
118
105
99
105
116
126
133
137
135
128
120
118
119
119
113
109
108
112
117
124
130
131
129
129
137
144
134
119
111
118
107
104
117
120
118
126
137
127
110
109
112
116
116
116
120
123
123
119
112
110
112
113
111
112
125
129
129
127
126
127
123
118
117
118
121
124
123
111
113
125
136
130
123
128
146
152
138
122
119
119
102
96
108
117
124
132
139
131
114
103
102
110
113
110
104
109
121
118
101
97
109
118
122
122
128
131
122
113
119
131
134
129
115
113
124
138
137
120
111
119
132
129
129
136
149
147
131
126
129
128
107
94
98
115
123
124
121
119
114
106
98
100
106
105
99
103
117
119
104
100
108
119
124
124
125
125
118
103
107
131
148
141
114
104
116
135
139
130
116
115
121
127
132
139
143
138
131
133
138
137
115
102
99
109
120
116
105
106
116
115
97
95
100
107
106
106
113
118
115
110
110
114
113
112
113
114
112
106
105
125
150
146
114
99
110
128
133
135
128
118
115
121
127
128
129
129
127
129
135
137
115
114
105
108
118
114
102
104
117
118
109
99
106
114
116
113
112
116
118
115
114
111
105
98
98
113
117
115
103
117
141
138
110
102
114
119
123
130
134
127
118
112
110
115
118
126
124
122
128
133
117
120
117
115
119
120
116
106
106
111
116
119
122
123
122
117
114
117
117
114
112
112
104
94
97
116
128
127
117
121
127
126
111
112
125
121
116
122
136
135
122
108
104
106
114
124
121
115
122
125
119
120
120
117
120
126
125
112
99
104
120
134
134
127
120
116
115
117
113
107
110
114
111
100
103
120
134
133
129
124
118
113
115
127
138
131
114
111
123
131
124
109
106
112
123
121
111
109
117
121
116
114
116
116
118
123
122
113
103
101
115
130
129
124
120
114
113
116
113
105
113
126
123
110
108
121
133
132
129
119
107
107
124
143
144
134
116
105
112
124
123
115
113
119
124
120
107
105
110
123
115
108
113
120
121
119
118
118
113
106
107
108
110
116
120
116
112
112
112
112
119
131
127
111
110
124
128
123
119
115
102
104
129
147
144
132
120
109
113
123
123
118
116
121
126
123
110
104
105
123
114
108
113
130
134
128
123
122
120
111
101
100
105
117
123
119
109
109
110
112
124
128
124
115
117
129
127
114
111
116
108
107
128
142
137
127
119
115
120
126
125
118
118
123
129
128
121
113
111
119
113
112
117
140
146
134
122
121
117
109
101
109
118
120
117
114
112
109
108
112
119
121
119
118
129
140
128
109
113
124
120
110
119
132
130
125
120
118
121
125
122
119
122
127
130
129
129
128
125
123
113
112
120
146
148
126
111
117
116
102
102
124
134
122
104
107
114
112
108
108
113
114
114
121
137
143
128
108
120
136
128
112
114
126
128
127
124
115
114
118
118
121
126
129
121
119
125
141
141
132
106
103
120
143
133
105
99
113
117
104
104
123
130
113
96
99
113
115
110
107
112
115
115
120
128
128
118
109
125
136
127
115
120
126
128
129
128
118
118
120
122
122
122
119
105
104
121
139
145
136
99
97
113
130
118
94
98
118
125
112
103
109
116
111
101
100
113
119
117
112
116
120
123
115
109
108
109
115
126
130
119
116
132
135
130
127
127
128
131
138
135
124
110
98
96
101
120
137
139
132
99
97
107
118
110
101
106
123
131
122
105
97
101
115
117
116
117
126
128
120
119
127
129
114
95
93
107
124
129
123
115
122
142
144
126
115
117
125
138
146
142
125
104
96
98
113
126
133
130
123
103
107
108
107
110
111
113
118
125
126
112
101
104
122
135
130
126
134
136
127
122
127
132
121
100
95
110
130
136
124
118
126
140
138
119
106
107
116
127
133
129
122
116
115
117
126
134
132
125
119
112
117
110
107
112
113
110
110
117
124
123
115
113
124
138
137
129
131
136
130
116
117
124
127
116
110
118
130
134
128
123
124
126
125
118
112
109
109
109
108
108
117
133
138
136
135
134
130
123
121
113
121
115
114
113
106
100
104
114
120
124
125
123
122
126
126
123
124
127
124
113
112
118
130
130
124
121
125
130
135
132
118
107
107
124
126
121
112
109
104
98
114
138
153
144
137
133
129
122
120
116
121
123
124
116
105
101
108
112
114
121
128
126
114
109
114
118
121
121
118
112
111
117
126
131
129
120
115
121
137
141
122
98
96
120
137
135
128
127
127
112
110
130
147
145
138
134
134
129
123
120
121
122
121
117
111
110
113
114
112
115
120
121
107
104
109
122
124
113
111
112
115
118
121
124
124
119
115
118
130
144
133
108
97
112
135
139
140
144
148
129
106
112
131
139
139
138
144
139
127
121
117
113
114
116
112
107
107
115
115
110
109
110
107
107
115
133
131
114
107
113
120
121
119
119
121
122
121
114
117
134
142
127
107
107
124
137
137
138
139
134
114
101
113
131
139
140
144
144
133
119
110
105
108
119
114
97
95
113
123
109
98
107
115
117
122
135
134
116
107
112
122
121
114
112
118
128
129
114
105
121
139
138
118
107
112
128
127
112
110
124
123
106
104
125
139
137
134
136
134
113
109
103
113
129
118
92
87
114
128
113
96
112
129
124
120
124
128
125
115
116
122
120
112
107
118
128
129
115
104
113
131
133
118
108
109
121
120
98
92
113
126
115
103
120
138
132
119
120
130
113
111
112
127
141
126
96
89
113
129
114
99
114
130
125
110
111
123
127
125
123
124
123
115
105
118
130
129
118
116
122
125
120
112
107
107
118
123
107
93
105
122
119
109
120
138
131
111
109
126
119
120
125
139
149
134
105
97
111
121
113
102
103
116
116
110
109
119
126
126
125
129
129
115
103
115
129
129
127
131
135
129
114
105
102
104
112
129
127
110
109
114
116
115
118
128
130
118
112
124
126
127
128
130
139
131
110
100
103
109
110
102
92
98
114
120
118
113
114
117
120
133
134
120
104
113
130
130
130
136
140
131
118
106
99
98
110
131
136
122
114
116
117
117
116
118
129
129
121
126
129
127
118
113
118
118
115
103
95
99
111
108
88
88
116
138
131
107
98
109
118
128
129
121
108
110
126
129
129
128
127
126
126
119
107
104
118
131
132
121
120
121
121
117
113
115
122
128
127
130
127
123
108
101
100
109
112
104
89
93
114
119
98
91
119
144
133
102
92
107
114
115
116
117
116
114
119
129
129
122
113
118
129
127
118
120
130
131
120
118
121
123
119
115
115
114
115
118
122
133
123
117
106
95
95
103
112
105
90
95
119
129
113
101
118
137
125
103
102
115
115
106
108
118
122
117
118
131
135
127
112
111
119
123
124
134
137
126
114
116
122
123
114
113
119
120
111
107
119
135
114
114
110
104
102
105
112
109
101
105
123
132
119
109
118
125
120
114
117
122
113
106
110
118
121
121
124
141
145
135
117
107
105
112
122
132
129
118
117
129
129
121
111
108
118
123
113
106
120
137
109
115
118
115
110
110
113
115
115
117
124
127
120
114
114
115
118
130
134
128
112
108
116
118
117
120
135
151
151
135
117
103
98
106
118
120
110
106
118
136
138
130
119
107
107
115
115
113
126
142
106
117
125
124
119
112
114
122
125
119
118
121
121
118
116
114
123
140
143
128
112
112
120
116
110
119
138
147
138
121
109
105
105
112
116
108
95
96
116
135
143
143
136
117
103
108
115
119
131
142
113
121
127
131
123
111
108
119
122
113
111
117
122
121
116
112
121
143
146
130
115
115
120
114
106
114
130
130
116
104
107
117
123
124
121
107
95
98
115
132
140
148
150
135
115
114
118
123
128
130
116
122
127
127
122
111
102
112
116
107
104
116
123
120
113
111
121
142
145
133
118
118
125
123
117
115
117
115
105
103
115
129
134
129
121
117
108
108
117
130
134
139
148
147
136
133
131
129
121
116
123
127
126
122
117
104
101
103
108
102
105
116
120
115
110
111
123
138
140
129
117
119
131
135
129
119
114
110
109
119
132
133
123
120
126
126
117
116
126
136
133
129
132
140
146
149
149
137
121
108
129
132
127
120
116
110
105
105
108
107
110
114
115
110
109
113
128
137
136
126
118
121
135
137
135
128
119
116
119
132
140
124
103
106
129
133
120
116
129
140
139
124
114
119
135
150
152
141
128
119
132
131
125
124
125
121
116
114
114
111
110
113
115
111
106
113
131
138
134
123
119
121
126
128
130
134
132
124
119
131
135
115
91
102
130
135
119
112
120
129
137
130
112
105
116
135
137
134
133
133
100
100
118
130
124
120
127
139
132
110
106
111
109
102
101
109
118
118
112
105
107
116
131
131
124
125
129
131
130
131
127
126
127
129
128
122
116
109
99
95
111
136
146
125
105
100
82
46
11
5
108
111
125
128
118
115
127
138
135
123
120
122
120
114
112
118
125
123
110
101
105
121
129
126
120
122
124
119
114
119
124
125
127
131
130
115
111
113
112
98
102
132
147
117
95
107
114
69
17
3
113
117
119
115
109
109
121
132
131
127
122
120
117
116
121
129
132
125
113
107
113
122
128
125
117
116
116
112
106
108
115
119
122
131
134
115
109
123
127
112
107
127
139
116
99
115
122
83
22
4
117
113
110
108
105
108
116
124
126
121
117
113
108
111
119
129
131
122
115
116
118
125
128
128
116
105
106
110
108
104
110
118
124
136
140
128
120
133
138
127
119
127
128
120
113
121
119
86
37
12
122
108
105
109
112
113
114
116
118
116
110
105
104
106
113
121
120
117
118
120
119
120
129
132
118
100
101
119
119
109
113
124
130
137
143
135
131
134
137
132
128
127
127
126
126
128
113
84
57
34
127
112
108
115
122
120
113
109
110
110
107
107
112
117
115
111
115
116
122
121
116
116
124
127
120
107
112
123
121
112
116
130
131
131
132
133
135
137
135
130
127
125
125
125
127
131
113
88
75
55
131
122
112
116
124
127
114
105
106
110
107
104
117
129
124
114
111
115
119
117
115
116
117
118
113
113
119
122
114
109
115
130
130
124
121
121
126
134
131
125
122
121
118
117
121
133
123
102
94
71
132
129
115
112
122
128
123
110
112
114
105
100
116
133
132
116
114
115
114
114
117
123
122
109
102
111
120
120
107
105
112
125
127
125
120
118
121
126
125
121
118
113
107
104
117
134
132
117
108
90
127
126
114
109
118
124
119
112
118
118
106
98
109
124
124
120
119
118
115
111
120
134
128
110
95
101
118
119
114
110
111
117
124
132
134
127
117
114
118
122
122
116
103
101
113
128
126
120
122
111
121
117
107
108
113
114
111
111
118
123
113
105
105
112
117
120
124
126
123
120
123
132
131
115
97
98
114
124
125
118
110
109
124
146
151
136
115
102
109
121
131
126
115
111
114
118
118
117
126
125
117
111
106
107
105
102
98
97
111
123
122
112
108
110
116
119
126
133
136
130
122
122
126
122
107
103
116
127
130
120
108
108
124
143
145
127
107
99
105
120
131
133
128
121
123
121
115
110
121
137
114
111
109
103
97
95
95
97
105
121
127
118
114
119
122
118
118
128
142
134
115
109
117
118
111
111
117
121
117
109
107
114
126
131
125
113
99
101
108
119
125
125
124
125
134
139
121
98
107
131
113
116
117
106
93
100
117
113
109
115
121
121
122
132
130
112
100
109
126
124
108
106
112
116
113
112
115
112
107
104
111
124
134
126
116
111
108
107
110
118
120
109
102
115
145
160
133
97
97
118
111
122
124
112
99
112
136
129
113
109
116
125
141
144
127
102
88
94
100
103
106
111
116
116
116
116
115
112
108
109
126
140
141
128
125
127
123
108
105
119
120
102
87
104
145
162
139
107
100
116
115
120
121
113
105
122
141
135
115
104
111
131
151
144
114
96
92
90
88
91
108
120
123
120
119
121
124
122
119
123
142
149
142
129
131
140
130
104
90
106
121
115
100
107
133
142
131
120
120
126
117
111
106
100
105
116
124
123
115
107
111
128
141
132
109
105
108
102
90
97
113
125
126
124
126
132
137
135
130
128
140
148
136
119
126
133
123
100
86
97
121
129
127
123
123
121
119
123
134
138
120
113
95
89
100
107
108
110
118
120
120
119
120
118
116
119
124
115
101
107
118
127
131
130
132
139
145
144
125
117
131
141
126
114
112
108
104
102
100
103
117
135
139
130
118
113
113
116
131
137
118
117
98
94
108
111
101
104
120
133
128
115
110
115
123
129
129
117
113
115
120
129
134
134
132
136
146
141
114
103
118
128
119
115
113
97
93
111
121
120
117
122
126
123
121
123
119
107
114
127
117
123
115
114
125
123
107
103
114
129
132
123
115
118
124
126
122
121
121
120
118
123
140
139
126
128
138
132
111
101
113
119
118
122
125
110
99
120
137
131
118
108
105
111
125
141
128
100
99
117
118
126
129
132
136
128
114
104
109
122
131
130
117
115
118
116
115
122
126
121
111
119
140
138
123
122
129
123
109
108
112
115
116
132
142
124
111
121
133
132
120
103
95
107
131
149
134
104
101
116
117
118
125
131
129
122
113
108
110
119
125
121
105
103
108
110
111
123
127
118
112
122
134
132
122
122
123
114
109
108
111
112
122
141
145
130
114
116
124
124
120
110
107
114
134
149
133
108
104
121
112
110
118
121
117
111
111
116
120
125
121
103
87
90
106
111
112
118
120
113
114
126
129
124
123
126
121
107
106
112
111
109
128
146
140
121
112
115
121
122
121
120
122
127
141
144
131
111
108
126
114
110
114
116
114
113
116
123
128
127
117
100
87
94
110
114
114
114
111
107
113
124
125
122
127
130
117
104
112
121
113
111
135
148
131
117
113
119
123
125
123
126
132
142
145
143
129
110
110
127
117
116
116
117
117
118
121
124
123
118
115
112
108
106
111
116
117
113
105
101
107
118
119
129
138
131
110
101
120
133
123
118
137
146
132
123
121
122
123
123
122
124
137
148
149
141
126
116
117
132
124
122
120
118
116
113
121
123
115
106
115
130
127
108
104
116
123
118
104
102
105
109
116
137
147
128
101
100
123
137
126
123
137
138
125
126
132
126
120
117
117
118
133
143
143
133
125
124
128
139
120
122
126
116
99
95
111
121
113
102
112
131
129
104
96
110
124
119
109
108
106
104
114
135
147
125
102
109
128
130
122
125
134
127
115
122
138
134
125
120
116
116
122
127
125
120
124
135
138
141
108
118
130
112
84
79
105
122
116
106
108
115
115
97
92
104
117
118
120
120
117
106
110
125
134
120
113
125
136
127
118
126
131
118
101
109
135
143
142
137
122
109
107
111
111
110
123
140
146
139
101
119
129
112
86
85
106
121
122
115
110
103
100
98
99
102
111
120
129
132
126
115
109
113
116
118
126
140
145
130
120
124
125
111
94
96
117
140
153
147
128
107
102
104
106
109
120
142
149
136
105
122
122
113
103
105
110
114
120
123
119
105
102
105
105
102
104
120
134
132
124
116
111
106
108
116
129
143
145
135
127
122
117
110
97
94
104
124
138
135
124
113
110
110
111
112
124
140
144
136
114
119
118
117
118
118
113
109
114
127
129
120
114
114
113
111
112
124
127
122
115
112
110
110
115
121
128
130
129
128
124
120
116
115
114
110
109
111
113
113
114
120
120
118
117
118
130
136
135
128
116
116
114
118
128
126
113
109
115
125
139
140
127
117
117
120
123
125
119
109
105
108
110
114
125
128
123
116
113
117
121
119
114
122
130
129
122
112
104
101
111
128
131
127
127
131
136
136
124
120
114
112
116
123
126
119
113
111
112
117
135
147
135
119
118
126
132
127
118
108
108
110
113
117
127
129
121
113
112
114
118
115
121
129
141
141
134
123
116
112
117
129
137
137
139
142
142
133
123
116
116
112
117
122
121
115
111
111
111
113
126
134
131
122
121
130
137
136
121
114
115
117
117
119
122
122
120
119
122
119
113
112
124
136
138
135
132
129
128
128
126
125
129
139
146
146
140
133
128
121
115
110
111
116
113
107
101
102
107
114
112
112
116
121
124
129
134
138
129
116
114
120
122
123
121
117
117
128
130
112
98
108
133
142
130
117
117
120
123
125
124
120
122
131
141
138
127
130
137
132
115
106
103
108
110
98
84
88
110
120
106
94
106
128
129
129
130
134
123
109
107
116
124
129
127
118
117
129
125
101
83
104
140
149
121
99
100
112
114
115
120
121
119
124
130
124
116
124
138
134
114
100
98
111
117
101
78
82
112
125
108
92
109
133
133
123
125
123
111
97
99
110
120
128
131
129
125
126
117
98
86
109
144
147
116
91
99
115
116
115
122
126
124
124
121
115
114
129
134
131
115
104
103
122
133
111
87
88
111
121
109
102
118
131
129
125
123
118
103
101
105
112
116
121
128
131
128
121
115
109
109
124
139
136
114
98
108
125
126
121
123
130
134
131
120
116
124
134
131
122
125
118
114
130
144
129
102
97
107
111
110
112
119
121
123
126
128
114
106
111
122
122
114
109
113
124
124
118
116
122
132
136
133
126
117
113
118
129
131
127
126
134
139
137
120
117
132
142
128
117
137
131
121
125
140
135
113
104
102
102
108
119
116
112
120
136
133
112
103
120
130
125
114
102
99
108
117
116
117
125
137
139
129
124
123
124
123
123
125
124
125
134
135
133
121
118
132
142
129
120
143
139
118
112
123
128
115
106
102
100
113
123
111
105
122
146
136
104
95
116
126
120
115
104
93
98
115
123
119
117
119
124
125
125
126
127
127
119
116
116
123
126
125
124
122
122
130
133
130
124
137
139
118
102
105
109
109
105
99
100
116
124
110
105
128
151
136
101
92
108
114
111
113
112
102
100
114
127
126
110
106
116
127
124
119
126
133
126
114
112
114
112
110
115
128
128
123
123
127
128
127
136
119
95
90
95
105
104
98
100
118
127
116
110
127
143
134
111
103
109
111
111
116
121
116
108
112
127
130
120
113
119
127
119
113
121
136
138
125
114
108
103
100
113
135
140
125
117
123
126
121
133
126
99
84
90
107
110
101
102
117
127
120
113
120
132
136
126
118
115
113
114
119
124
124
117
117
122
129
134
134
131
126
114
110
119
135
142
135
126
117
113
107
111
128
141
131
116
122
126
118
130
129
111
92
98
115
118
108
106
116
123
121
114
113
121
131
137
131
117
113
115
118
120
121
125
124
123
126
135
139
136
123
113
113
119
126
130
133
132
133
135
127
111
108
126
133
125
126
131
118
125
128
122
108
106
116
121
117
110
112
114
115
114
113
114
121
129
127
114
108
114
116
112
110
122
134
128
119
121
131
131
119
117
119
119
118
119
128
138
144
155
152
116
90
106
131
133
133
135
114
116
124
127
121
113
112
116
116
112
109
107
109
114
117
109
106
113
118
109
108
113
119
111
99
111
130
131
114
110
123
131
125
121
122
120
115
114
128
142
148
157
161
130
92
98
126
141
132
129
113
112
116
123
122
111
103
102
110
114
111
105
103
115
123
112
100
105
118
116
108
117
127
120
101
97
112
118
111
110
128
140
135
123
122
124
120
117
129
142
141
142
151
135
107
105
127
134
121
111
118
116
114
112
109
104
92
89
102
118
122
111
104
118
131
121
104
110
125
124
112
115
132
133
115
95
97
110
117
122
136
146
138
124
121
128
126
119
129
140
136
126
128
130
118
114
124
124
107
100
126
128
121
110
106
104
97
88
97
119
127
116
109
120
133
126
111
113
126
125
112
110
125
138
134
113
102
111
122
129
134
139
135
125
122
127
126
117
118
132
135
124
111
110
113
114
114
114
104
107
132
136
130
122
116
113
107
102
107
121
121
110
108
117
127
125
113
112
119
121
110
103
110
132
144
136
125
120
122
124
125
127
128
128
124
124
122
111
104
118
137
135
111
99
102
103
104
105
110
124
120
119
125
124
123
128
141
137
118
103
106
117
115
112
114
120
120
117
119
122
121
122
126
122
117
124
143
149
137
129
125
126
128
129
129
123
104
94
96
110
124
125
120
109
100
94
64
23
5
4
120
123
126
123
123
129
135
125
110
110
122
128
122
116
115
118
120
118
120
121
120
120
126
124
115
121
139
138
124
121
127
131
132
134
131
117
96
93
97
102
107
115
117
103
106
113
90
40
9
5
116
121
121
118
121
127
128
113
105
111
127
127
118
110
109
113
117
118
123
121
117
118
127
126
114
116
132
130
111
106
118
130
132
133
133
115
97
101
106
106
106
111
113
111
118
125
104
51
16
13
112
115
116
117
120
123
120
109
108
114
119
116
107
99
101
108
115
117
123
123
116
115
128
127
110
107
122
125
107
98
109
124
130
133
137
123
110
117
124
123
120
116
118
120
131
130
108
62
28
16
109
107
112
119
124
119
113
112
113
113
110
105
102
100
100
106
115
120
126
126
119
118
129
128
107
100
115
124
113
104
111
118
122
127
132
129
124
134
136
133
131
130
130
133
139
132
110
76
42
23
109
106
112
123
126
119
111
113
120
116
107
110
114
114
108
110
118
127
131
129
123
123
129
124
108
107
119
123
116
112
114
116
115
117
122
126
130
143
141
134
134
139
141
143
142
135
116
94
69
46
116
116
114
120
124
117
114
121
126
119
112
118
133
133
117
113
127
136
135
129
124
125
127
125
112
113
120
120
114
113
116
115
111
109
112
117
128
138
136
125
126
138
142
143
144
143
127
115
96
66
123
128
120
114
115
118
122
128
129
122
116
125
139
137
119
119
135
140
133
124
118
120
127
125
117
116
120
119
114
112
113
115
113
112
115
120
125
128
124
118
119
127
129
133
140
144
138
122
112
83
129
131
122
112
109
114
122
126
122
117
115
128
133
127
115
122
136
136
126
117
114
114
125
124
114
111
118
123
120
115
113
116
118
125
135
137
130
120
114
117
126
125
121
122
134
136
130
122
120
104
123
122
118
112
109
110
114
117
114
111
115
125
125
111
108
120
131
129
124
121
118
118
122
123
109
103
114
126
126
117
115
121
127
133
150
155
138
112
102
117
134
132
126
124
126
124
118
118
122
120
116
111
109
107
104
104
107
105
100
103
116
121
114
104
107
118
123
126
127
128
124
124
127
123
109
104
112
124
123
116
118
129
131
133
141
145
132
111
104
117
131
139
136
131
127
120
116
114
119
130
111
107
104
98
99
103
106
102
98
104
115
117
110
107
110
111
115
121
129
130
128
127
135
130
114
106
109
111
106
105
114
132
136
127
121
121
120
117
115
117
121
125
130
131
133
133
123
109
107
128
112
116
111
99
99
114
122
116
109
112
118
118
116
117
113
99
93
107
124
124
124
128
139
135
116
104
103
102
99
97
113
131
137
127
113
110
116
121
122
118
109
103
106
115
135
148
132
99
96
118
116
130
127
109
102
121
137
128
114
113
121
128
132
131
111
91
83
97
114
117
119
124
135
133
117
99
96
106
108
108
113
129
138
133
125
120
118
119
120
119
111
90
85
97
129
150
136
104
98
116
124
141
135
114
104
124
140
133
116
113
125
142
149
138
112
95
91
98
105
111
116
122
127
129
121
100
99
117
130
126
120
124
133
139
137
130
117
105
106
112
113
101
92
97
120
137
134
119
118
127
124
136
130
109
100
112
126
125
115
115
126
144
148
131
110
109
111
108
106
110
119
122
124
126
125
110
110
130
144
133
114
116
130
138
135
123
107
92
95
105
116
124
125
119
118
124
133
134
131
135
118
126
118
98
90
98
108
117
119
122
127
130
126
118
116
123
131
122
109
112
117
124
129
134
131
125
126
140
139
122
106
114
129
137
125
104
94
95
100
105
114
132
143
133
120
122
134
135
132
132
111
120
114
99
96
97
101
109
122
129
127
115
110
112
119
129
133
126
117
114
115
124
140
144
131
130
135
139
124
104
102
121
134
136
122
100
96
113
121
116
114
121
135
133
125
129
132
125
119
120
111
119
115
113
113
108
102
105
119
127
119
109
103
114
122
123
123
124
126
123
115
122
143
145
124
120
133
134
112
98
112
132
135
129
120
111
111
131
136
126
113
109
116
121
129
138
133
115
107
112
121
121
119
123
125
118
107
107
117
119
113
106
104
113
118
115
114
124
140
133
116
120
138
136
117
112
124
120
104
105
131
147
132
116
117
114
120
131
136
131
121
109
107
113
130
144
135
113
110
115
124
119
117
121
121
113
108
110
117
120
113
106
103
107
110
108
111
129
147
134
117
118
129
128
116
114
115
108
100
113
145
152
133
111
109
111
117
123
127
126
126
125
120
117
124
138
133
120
121
126
123
118
117
115
110
105
105
111
121
127
121
106
99
103
109
111
114
132
137
123
112
115
125
125
121
118
114
104
104
122
145
149
135
117
103
101
106
117
120
120
131
138
138
124
120
123
124
124
131
136
117
117
119
116
106
103
105
113
125
135
130
114
100
104
115
119
123
129
127
110
107
117
125
125
124
119
112
107
115
131
136
138
139
132
111
101
108
119
122
125
130
144
147
134
116
109
111
119
133
141
116
121
122
116
111
110
112
115
121
131
133
122
109
112
125
129
127
126
118
107
105
112
121
131
128
113
101
107
124
134
127
129
135
137
123
114
118
122
125
125
127
134
138
137
123
106
100
111
128
143
124
128
118
105
106
117
121
117
114
119
129
126
115
115
129
139
136
123
119
115
109
104
114
132
132
106
91
103
124
127
120
119
128
129
124
123
124
124
123
122
118
118
126
135
137
123
107
107
125
138
134
131
114
91
90
111
126
121
109
109
117
122
117
113
126
140
138
123
122
124
114
98
102
129
135
114
97
108
122
117
115
115
116
114
113
121
125
125
122
121
116
113
122
136
147
140
123
117
123
130
136
136
117
87
78
103
126
122
101
96
106
115
113
111
113
125
126
121
124
133
122
98
97
122
138
125
112
120
125
120
115
113
109
102
104
112
122
129
126
119
114
113
125
142
146
144
127
122
126
129
132
137
126
99
87
104
122
119
97
93
100
108
113
108
104
106
112
118
125
132
126
107
97
114
131
130
123
131
137
131
123
113
104
101
105
109
120
131
131
118
113
117
128
140
140
129
118
124
136
136
128
133
133
120
113
117
122
113
100
100
103
111
116
112
96
94
102
110
117
121
121
115
107
107
116
124
124
131
137
138
132
113
103
105
116
116
119
130
127
115
113
120
127
130
126
107
102
120
140
140
123
126
129
131
131
126
119
113
110
112
112
116
119
116
102
102
107
110
108
107
118
120
114
102
106
114
116
114
114
124
126
120
114
117
127
124
125
125
121
110
115
121
119
115
109
98
100
116
130
127
117
114
117
130
135
131
117
115
121
122
122
123
122
118
116
119
125
117
105
103
115
121
115
102
102
114
114
101
93
99
115
125
126
130
128
126
126
123
109
102
113
125
120
107
104
108
114
119
117
110
113
109
111
122
128
125
115
117
120
121
123
125
124
121
125
130
132
124
113
114
125
124
113
105
108
116
118
106
94
93
109
126
136
137
130
124
123
122
109
99
111
127
127
114
114
122
127
126
116
105
111
107
108
113
118
118
113
110
111
111
116
120
122
123
123
125
126
128
130
133
133
126
115
114
115
119
118
116
110
105
104
119
138
143
132
121
119
118
106
102
110
127
132
126
125
127
129
125
122
115
112
109
107
108
111
112
108
100
98
102
107
109
111
115
115
113
116
129
138
138
134
127
124
124
124
118
114
119
122
109
95
107
135
148
137
122
115
112
107
103
107
121
126
126
124
121
120
124
133
131
116
113
108
107
107
106
101
88
92
102
105
102
103
111
112
112
114
120
123
122
122
127
132
134
131
119
112
118
123
106
86
99
133
147
137
118
114
113
113
114
116
120
120
124
121
109
110
126
141
134
117
116
113
112
111
107
94
84
93
108
111
105
106
113
117
120
119
115
103
99
107
120
130
135
136
126
118
120
118
101
86
102
132
144
128
117
118
123
126
127
126
123
124
127
123
106
111
138
143
128
117
118
120
121
114
105
91
89
97
113
120
119
120
120
126
129
125
110
96
97
110
113
116
121
135
133
120
117
116
109
105
115
129
133
120
121
128
132
137
138
134
131
137
143
130
109
119
143
141
121
122
123
126
127
118
107
98
96
101
112
124
133
132
123
124
128
128
112
108
120
125
111
99
110
128
127
115
109
110
115
122
130
131
127
126
131
135
133
134
137
135
135
149
154
136
118
122
141
134
116
128
128
123
121
117
109
102
101
107
110
122
137
138
124
113
116
120
115
120
135
130
102
90
100
121
124
108
100
103
116
128
133
128
125
130
139
137
127
127
132
133
132
143
150
139
123
121
131
129
120
132
128
114
114
119
114
107
111
119
115
118
131
133
118
103
105
110
111
118
128
120
100
94
105
120
122
109
104
105
108
118
124
124
123
127
130
126
122
120
129
130
123
124
135
142
135
123
123
126
128
133
125
108
109
119
116
109
118
128
119
113
118
124
116
103
103
110
111
111
113
109
103
105
112
122
121
115
111
109
108
113
123
125
122
112
111
114
120
125
125
123
111
108
123
148
151
134
123
129
136
131
126
110
106
116
116
115
122
130
120
109
114
120
118
107
107
118
121
112
108
109
112
113
113
121
122
117
113
114
118
125
132
131
120
103
96
110
128
129
119
116
113
110
122
149
163
148
128
126
135
130
132
119
107
107
113
118
123
125
115
110
117
123
119
111
114
131
136
124
114
116
120
115
112
122
126
119
106
109
129
145
147
139
123
106
100
118
136
132
114
117
131
129
122
137
158
156
130
120
129
128
131
129
113
104
108
118
120
118
116
117
120
122
119
113
115
130
139
130
118
120
123
115
107
118
131
126
103
102
127
149
148
138
128
118
116
128
140
129
114
126
153
148
118
111
140
155
132
116
125
119
125
130
123
109
109
116
117
118
120
123
122
119
115
112
110
113
119
115
113
116
123
115
103
109
134
141
120
105
118
132
131
127
127
127
127
130
135
127
123
137
161
154
113
91
121
149
139
120
125
111
114
124
126
120
116
116
115
116
126
128
117
112
113
120
112
102
100
103
107
114
126
121
99
96
122
144
133
117
114
114
111
112
119
123
125
126
128
132
133
134
144
143
113
93
111
142
146
130
126
106
100
108
119
123
124
119
111
114
131
130
111
99
114
132
121
99
95
105
111
121
131
127
105
93
108
132
136
126
118
113
109
109
111
118
125
124
124
128
133
122
119
127
122
107
110
132
143
132
119
109
103
100
104
118
129
125
107
109
133
135
110
97
118
140
132
107
104
116
124
127
128
124
111
101
103
117
129
130
126
120
118
117
111
113
127
131
122
121
122
111
108
120
131
121
113
124
137
122
106
117
117
109
102
113
133
130
104
104
133
138
110
98
119
139
131
110
108
119
122
122
118
114
114
117
117
119
125
129
125
122
127
131
121
111
128
139
122
107
109
112
116
122
128
126
117
119
128
112
100
124
132
124
110
115
131
128
107
109
134
134
108
96
114
128
120
103
100
108
111
110
107
105
116
134
137
131
128
125
120
115
126
139
128
112
124
139
124
103
105
121
129
126
122
120
119
121
125
113
109
119
123
123
114
106
109
118
123
122
124
128
130
129
126
125
123
118
114
115
122
123
122
125
124
119
118
124
138
139
133
128
125
123
124
126
127
120
112
112
126
132
130
122
115
107
90
51
14
3
6
114
120
119
111
106
110
115
118
114
120
130
134
129
122
118
118
119
118
121
125
123
123
126
126
118
115
127
133
132
132
134
134
125
118
125
125
113
103
101
114
121
125
122
115
116
107
75
28
18
25
106
114
115
111
110
113
116
113
110
114
127
130
126
113
107
109
116
124
129
128
122
119
128
129
118
119
134
136
121
117
130
133
123
115
121
121
105
98
98
109
115
116
116
117
122
121
91
47
29
27
99
112
116
115
115
115
113
109
109
113
119
123
120
108
103
103
109
124
136
135
120
116
129
130
119
121
137
134
112
105
119
127
114
110
121
123
111
104
108
115
118
114
111
113
125
123
104
64
30
13
94
109
121
123
120
114
109
110
112
114
116
120
120
114
107
105
110
120
134
137
128
124
128
126
117
120
133
128
108
105
114
117
109
107
121
124
118
116
121
126
125
118
113
117
123
120
116
88
46
3
92
109
124
130
128
117
108
110
117
117
117
124
127
122
109
110
122
125
128
134
133
132
131
122
113
120
126
120
110
112
116
115
110
110
117
120
121
126
131
130
129
128
127
127
127
121
123
113
74
17
95
116
126
129
129
117
110
115
121
121
122
130
135
120
110
119
133
132
120
124
128
132
133
128
123
123
122
119
116
120
121
115
110
111
115
117
119
128
132
125
122
128
136
139
134
124
124
122
101
51
102
121
126
126
121
117
116
125
127
125
126
133
133
112
99
120
140
134
115
114
117
120
127
135
133
127
123
122
123
124
121
115
110
114
120
123
126
127
122
117
113
125
137
141
137
122
115
121
116
79
115
123
125
120
114
115
122
130
127
122
122
133
127
106
94
117
135
129
114
111
108
107
121
137
138
125
119
127
130
127
119
113
112
117
130
141
143
132
119
114
115
125
132
135
131
117
110
116
119
99
118
119
120
118
114
115
126
130
119
112
121
132
128
108
100
113
123
120
116
116
112
108
113
129
132
119
114
124
129
129
127
124
115
114
132
154
160
137
118
114
124
134
139
132
123
114
114
116
118
100
113
106
110
115
116
120
126
127
110
104
117
132
128
112
103
109
114
117
120
124
123
118
118
120
123
113
107
113
118
124
133
135
125
112
120
144
158
144
122
117
130
143
152
133
118
117
124
128
115
101
108
93
99
114
121
125
126
120
109
103
118
128
126
111
107
110
114
118
122
127
129
129
125
120
119
112
108
105
107
118
132
139
132
112
105
121
140
142
127
117
123
141
151
136
119
123
138
130
110
105
108
98
101
113
123
128
127
119
112
114
123
129
117
108
103
108
116
126
128
127
130
132
130
125
119
113
110
109
110
112
120
130
131
122
111
113
126
136
132
118
116
131
142
129
119
125
134
122
105
109
114
113
113
115
121
130
130
121
115
122
131
130
116
106
98
104
115
125
130
130
129
128
127
126
121
109
107
113
118
113
106
112
122
129
126
122
124
127
127
123
119
122
126
121
116
124
130
115
103
117
118
125
127
117
118
126
132
126
122
126
132
128
118
108
102
107
115
124
129
129
125
122
116
120
121
106
101
115
128
117
99
96
113
135
144
136
125
120
119
120
120
122
123
119
117
129
136
121
114
126
114
128
132
121
112
116
129
127
124
123
126
125
120
114
109
113
118
125
126
125
121
108
103
115
121
111
99
113
131
125
105
99
117
137
144
135
121
110
111
115
119
124
131
125
123
136
148
136
125
129
102
120
131
122
107
108
121
124
123
121
120
118
116
115
116
119
125
129
126
118
110
101
101
118
127
121
108
118
129
125
111
111
131
140
139
128
118
112
111
110
113
120
129
129
128
143
152
144
131
128
96
114
129
124
108
104
109
118
122
121
114
111
112
115
117
120
124
127
123
114
103
100
108
121
127
123
122
127
130
120
113
123
141
141
130
127
125
122
117
113
110
112
120
126
131
136
139
133
126
122
104
114
123
120
112
106
103
109
118
119
112
107
111
120
122
120
119
123
124
118
110
108
115
121
119
120
128
137
131
116
118
132
136
127
124
130
135
132
125
122
113
108
116
125
131
128
121
118
119
123
121
119
116
114
113
109
107
109
116
116
112
108
113
124
121
116
114
120
126
125
119
117
118
115
110
114
128
137
128
120
133
140
124
107
111
127
134
127
124
130
126
118
118
128
130
120
111
117
125
131
134
120
108
107
109
110
112
112
117
119
115
114
119
124
119
113
113
124
130
128
122
122
122
114
110
115
126
126
116
120
147
150
119
92
100
119
123
120
119
128
132
133
131
128
123
115
116
126
137
137
127
118
114
111
111
114
115
115
119
124
124
121
122
122
114
110
113
126
129
119
115
121
123
117
115
120
123
118
108
120
150
154
125
101
104
110
111
112
116
124
135
140
138
127
111
105
114
136
146
141
110
114
124
125
121
118
116
114
118
129
130
125
120
121
115
107
109
124
124
111
109
118
124
122
119
122
124
119
112
120
142
147
130
117
119
116
113
115
120
124
130
134
133
119
103
91
104
135
147
145
100
114
131
133
130
123
117
114
117
128
127
121
119
123
123
112
111
118
121
112
109
114
122
121
115
115
121
122
120
124
129
129
126
126
133
128
119
120
125
127
123
120
118
117
105
93
96
120
140
143
111
122
122
121
123
125
121
116
118
122
120
116
115
128
132
124
115
115
123
123
117
113
115
114
110
110
116
119
117
117
120
118
112
117
133
134
123
121
128
128
117
107
108
115
119
109
103
113
132
139
131
131
109
93
105
122
126
119
113
116
114
113
117
132
135
134
122
121
127
132
126
113
107
114
118
116
116
118
114
114
115
112
102
107
122
128
122
120
123
125
120
113
112
123
137
134
121
117
129
127
145
137
105
82
93
118
127
114
108
109
111
113
123
131
129
127
125
125
126
132
125
114
107
119
128
127
123
120
120
117
116
110
103
104
118
121
119
118
118
119
124
126
126
130
142
143
129
125
129
128
141
137
115
93
99
114
122
109
98
100
105
117
131
130
118
118
122
123
122
125
124
116
112
122
134
134
124
125
128
128
124
113
109
121
125
123
122
125
116
111
124
136
135
135
136
132
123
125
135
137
130
128
125
118
115
118
119
114
101
99
100
114
127
126
113
114
121
119
115
115
120
122
119
120
125
125
121
122
132
135
128
120
120
133
135
131
128
129
120
113
123
133
131
130
128
115
113
120
138
138
119
119
129
128
123
117
117
120
116
108
101
105
120
122
121
123
124
119
109
113
124
128
126
118
114
115
117
116
116
120
124
126
128
130
130
128
130
133
129
124
125
127
119
119
119
108
106
118
129
126
113
112
122
122
116
110
113
126
132
119
100
99
115
125
131
136
133
116
109
118
130
131
126
115
109
112
119
115
104
103
115
129
131
122
109
107
119
129
126
125
126
121
111
110
111
113
116
119
120
106
110
108
108
110
107
105
109
124
135
124
104
102
117
131
137
139
131
120
116
128
133
128
115
111
112
119
125
120
106
99
113
132
132
113
91
90
106
119
117
114
120
126
118
111
110
115
123
127
114
100
108
105
103
104
107
109
110
113
118
114
105
106
121
130
128
124
121
119
122
136
137
123
112
113
119
124
123
121
117
113
117
128
127
113
97
97
108
113
103
99
110
127
126
114
108
111
117
119
115
109
109
110
106
104
111
115
110
104
102
103
105
109
114
115
110
110
113
117
123
130
133
128
119
122
126
122
115
115
121
124
122
122
124
122
121
124
124
118
100
95
107
125
128
116
108
107
109
112
116
120
117
119
114
110
114
123
114
96
91
99
106
106
103
101
101
107
114
117
117
119
127
132
130
126
127
118
109
110
119
125
119
114
118
125
134
142
139
121
104
106
119
122
119
113
111
110
110
112
116
122
125
132
126
116
117
122
112
94
89
103
114
109
98
96
104
117
124
120
109
110
123
134
136
127
120
114
112
115
119
116
110
113
119
124
133
142
142
125
114
120
130
126
115
116
120
121
118
117
118
123
129
134
134
123
115
116
110
93
92
111
119
116
105
108
117
125
129
124
118
118
124
127
123
118
116
114
117
123
123
113
107
115
125
122
120
129
134
124
122
128
131
126
115
123
131
130
124
124
121
123
121
126
129
126
113
109
103
96
97
113
121
119
118
120
120
119
122
127
132
133
129
117
112
114
121
116
115
122
123
114
111
117
129
125
117
123
129
128
128
130
125
115
112
127
137
134
123
121
123
127
114
112
118
123
117
107
101
98
105
113
117
121
125
125
111
101
113
133
142
136
121
104
102
117
130
126
113
113
116
115
113
120
131
126
118
123
129
131
133
133
120
103
106
128
142
135
120
118
125
128
111
98
103
120
125
113
101
105
120
124
116
117
127
121
96
87
110
133
136
120
107
97
102
125
147
140
115
106
111
113
112
119
126
126
119
119
123
128
136
136
119
101
105
130
145
138
121
119
127
129
120
95
92
116
136
124
107
114
136
135
115
112
123
120
92
91
114
130
122
107
104
104
104
123
144
140
119
111
112
113
113
115
123
125
116
109
110
119
128
129
122
110
112
136
152
145
130
129
135
134
127
103
90
111
138
134
115
124
145
142
117
108
120
121
104
103
120
128
120
111
110
109
108
110
124
130
121
116
117
118
117
119
123
126
117
105
101
109
112
115
118
124
130
143
153
146
136
136
138
140
132
117
100
110
132
134
123
128
143
141
121
114
123
127
119
115
122
128
124
124
124
118
106
104
112
122
120
116
117
122
125
126
130
133
123
110
110
112
105
98
115
140
146
141
138
135
131
128
129
139
127
125
117
114
122
123
124
127
136
136
127
126
127
130
125
116
115
120
128
133
131
122
110
103
105
117
118
111
112
120
126
130
131
132
129
121
126
128
110
96
116
145
147
125
116
122
123
114
114
131
117
126
130
123
117
113
118
123
128
131
134
134
132
129
122
111
104
107
119
124
123
120
116
111
110
122
125
116
114
118
122
121
124
132
130
128
132
136
122
108
122
141
129
106
106
124
125
112
112
132
108
118
129
128
120
117
119
121
127
131
136
137
131
126
123
114
106
106
111
116
120
121
122
115
115
127
132
127
123
120
113
109
112
125
126
126
128
131
126
124
125
126
109
95
108
130
136
125
127
136
111
111
119
122
123
125
126
125
127
130
135
132
124
123
124
124
122
120
119
118
124
130
128
118
120
130
135
134
131
127
113
103
106
120
126
126
125
126
127
126
122
113
105
104
117
133
139
140
145
140
118
111
109
111
123
139
141
130
125
128
132
122
115
117
121
129
136
136
132
126
133
136
124
114
121
134
136
134
132
129
118
108
109
115
125
130
129
125
122
120
117
116
121
129
132
133
137
148
149
135
123
119
111
110
121
144
148
131
119
124
125
114
111
114
113
118
133
138
131
123
131
136
120
109
121
137
138
133
129
126
121
116
118
117
120
130
136
131
119
117
117
127
143
151
146
133
137
143
141
121
124
129
122
112
119
140
145
128
114
122
121
111
110
110
106
103
114
123
118
111
121
134
122
111
122
135
134
129
126
121
117
118
123
122
119
126
139
138
125
120
121
133
148
150
145
140
142
146
132
117
119
120
113
105
100
101
110
120
125
129
130
131
133
131
127
122
118
115
114
115
119
121
126
134
137
124
113
119
132
134
126
122
123
124
124
123
127
129
128
128
128
129
125
119
109
82
39
8
2
5
113
113
110
103
100
104
112
125
127
120
115
118
125
127
124
124
125
122
118
117
120
123
127
130
130
119
112
114
129
136
138
125
115
114
122
125
126
125
123
123
125
129
130
128
118
96
55
23
17
19
107
109
108
104
99
101
117
127
126
113
106
109
121
125
125
126
129
131
128
123
123
124
128
130
127
124
122
121
125
134
137
124
101
99
116
128
124
118
114
116
117
121
122
124
120
105
79
48
28
16
107
113
114
107
99
101
113
123
120
113
109
114
122
128
129
126
123
129
133
132
129
126
128
129
130
131
130
124
120
126
133
118
93
91
117
135
127
113
112
116
116
111
109
113
114
110
101
81
34
7
107
120
122
116
109
106
110
113
113
114
117
123
129
134
133
126
111
113
125
136
136
131
126
122
127
130
131
118
112
119
127
119
98
95
119
136
128
116
120
126
122
103
102
107
113
116
122
111
52
5
102
122
128
129
126
120
110
106
107
116
122
128
128
128
127
125
114
105
109
129
137
134
122
117
120
124
124
114
112
120
130
126
113
112
123
132
123
119
126
134
127
114
114
115
113
115
130
136
78
5
98
115
125
133
136
130
113
102
105
117
123
122
116
110
114
124
125
108
97
111
128
129
122
119
121
123
121
121
122
126
128
127
124
125
129
127
119
117
127
131
123
120
126
129
113
107
123
140
106
44
100
109
118
128
136
134
117
108
110
121
120
113
98
91
99
122
135
115
97
102
117
120
123
128
129
125
123
129
136
131
123
118
120
125
132
127
123
122
122
123
119
122
134
133
109
98
111
125
121
76
106
109
111
118
124
124
118
117
121
125
123
112
95
89
99
119
130
117
102
105
111
116
123
136
138
123
120
134
145
132
114
108
108
115
130
135
135
129
128
121
120
124
132
122
101
98
110
118
121
96
113
108
111
116
117
114
117
124
128
127
125
118
109
106
112
117
118
110
110
114
117
117
119
133
137
124
113
123
135
131
116
107
104
109
117
137
144
138
132
126
125
129
129
114
100
108
123
126
117
98
112
101
113
123
118
115
120
129
129
125
126
130
133
128
124
116
108
107
111
121
124
119
116
121
131
120
105
110
124
130
128
120
111
108
111
128
143
140
135
131
131
134
130
115
109
124
143
141
118
97
108
95
113
132
129
117
122
128
123
115
124
137
141
133
125
120
117
115
115
121
124
121
110
113
126
123
109
106
116
132
139
134
126
113
109
117
130
138
138
134
134
134
132
122
120
129
148
147
121
102
107
99
114
129
128
117
117
118
116
114
125
131
128
117
116
122
128
125
119
119
122
120
110
111
123
125
118
114
119
127
131
130
127
122
117
119
126
135
136
134
134
139
139
134
122
123
135
135
118
110
112
110
115
119
119
115
113
114
115
120
125
124
108
98
104
121
131
129
118
120
124
123
110
109
119
129
130
128
122
117
117
118
117
122
129
131
131
131
131
132
132
145
147
144
123
118
122
121
114
119
114
115
113
113
112
114
115
117
120
123
123
111
95
93
104
118
128
124
121
124
126
123
107
103
116
131
133
128
114
105
110
113
114
121
138
143
135
127
125
127
129
141
151
145
125
122
123
122
118
123
110
113
116
117
114
115
121
123
125
124
117
102
98
104
112
117
119
120
121
121
122
116
98
99
119
132
130
118
106
104
119
125
125
126
141
147
132
116
113
120
125
132
139
136
131
131
136
131
121
123
98
108
124
130
123
122
124
126
125
122
116
107
110
115
118
116
115
121
123
117
110
103
95
106
129
134
122
109
106
113
128
135
139
136
140
143
130
108
99
110
118
125
127
125
130
141
145
136
127
126
92
109
130
139
128
121
118
120
121
122
119
115
116
119
119
116
117
124
122
112
101
94
97
118
133
132
120
113
119
126
125
132
136
137
136
141
131
103
91
106
118
117
117
121
129
133
130
127
129
127
99
113
130
134
120
111
110
115
120
125
125
123
121
121
120
119
119
120
119
110
104
99
103
120
131
124
117
124
134
131
116
111
119
126
132
143
136
108
94
108
122
121
120
127
133
124
110
118
133
137
116
119
120
115
109
110
112
115
121
128
128
125
123
123
121
121
120
116
112
112
113
113
111
113
120
116
117
128
133
128
108
94
98
112
128
146
138
118
107
121
128
124
125
141
144
120
109
122
142
141
124
120
106
99
100
115
124
121
124
129
128
125
125
126
123
121
120
116
112
114
121
123
117
113
116
118
119
122
120
117
106
92
90
102
128
144
135
121
117
128
130
128
130
142
146
128
123
139
143
132
114
109
104
101
108
126
133
130
125
124
124
125
126
125
116
115
115
115
114
114
120
124
121
116
119
123
123
117
105
105
108
106
100
108
134
139
126
118
122
130
127
119
122
135
137
134
136
149
140
123
97
102
109
115
121
134
138
129
118
119
120
122
122
118
109
105
108
111
112
110
115
122
122
120
123
127
129
115
100
100
114
118
113
121
141
139
118
115
122
125
115
109
111
125
127
128
136
146
132
118
89
104
121
129
130
131
132
128
120
116
115
114
113
111
105
101
101
107
112
112
114
119
122
121
122
128
134
121
107
106
121
123
116
123
140
140
120
116
123
123
111
103
106
120
122
122
127
132
120
117
100
117
127
128
125
124
125
127
125
120
114
108
108
108
105
100
98
105
114
117
119
123
124
120
115
123
134
127
114
115
127
126
113
115
133
137
123
119
126
127
114
104
109
121
121
119
122
125
121
113
119
127
125
118
116
114
115
124
134
131
119
111
112
111
102
101
105
112
119
122
122
127
126
123
119
123
135
129
117
116
130
130
112
108
122
128
124
123
128
131
127
120
118
120
123
124
127
130
126
111
130
129
119
109
114
110
106
117
136
140
127
122
120
115
100
98
111
120
123
120
119
121
127
127
126
130
132
126
118
115
126
128
118
113
117
122
123
126
131
136
138
136
122
119
120
125
133
137
130
114
121
122
115
109
112
107
102
109
130
135
130
125
124
117
102
100
116
127
122
114
112
116
122
129
134
134
130
122
119
119
121
128
130
128
123
121
124
128
129
131
138
139
121
114
120
129
136
140
135
126
111
112
114
113
109
104
106
113
125
125
120
115
115
114
112
115
126
125
119
112
112
116
123
131
133
130
124
120
119
119
121
128
139
137
131
129
130
130
126
128
134
130
111
109
123
136
139
140
137
133
109
111
114
112
98
95
111
122
124
119
110
104
105
113
123
131
133
129
123
120
116
122
131
135
131
124
120
118
115
114
118
126
131
128
124
128
132
132
131
134
137
122
102
105
128
143
143
140
136
134
112
113
113
105
87
89
111
131
132
117
103
97
104
120
135
142
137
129
126
125
123
125
137
141
128
117
122
125
117
109
111
120
120
108
104
113
124
127
132
139
141
121
99
102
124
142
144
140
134
130
118
114
111
105
92
96
114
132
133
121
105
102
117
133
142
141
133
122
121
123
122
122
134
137
127
118
124
130
124
115
111
112
107
95
90
96
112
122
129
135
138
127
112
107
116
133
137
134
128
126
113
112
112
112
111
111
115
122
126
121
110
109
126
139
136
129
122
116
112
114
119
122
126
129
127
123
123
126
132
129
119
110
102
97
97
101
114
122
125
127
129
130
122
115
111
116
121
120
113
120
108
112
113
118
124
121
115
116
120
121
110
112
127
131
123
121
122
115
103
105
120
126
124
125
127
122
113
114
126
138
130
116
107
109
116
125
130
130
126
121
123
130
130
124
115
110
108
104
98
111
114
120
117
118
128
128
114
108
112
116
114
114
116
116
116
120
125
123
107
107
125
132
129
124
124
118
106
105
118
137
139
123
114
117
130
146
146
135
122
123
128
132
129
125
122
118
112
94
91
108
127
133
123
115
121
124
115
101
107
114
115
112
110
109
112
119
130
129
120
118
130
139
135
120
114
111
111
113
119
128
129
126
118
120
128
141
142
127
115
121
133
135
122
119
127
134
120
97
95
117
139
139
125
113
114
122
114
99
104
115
116
108
107
113
116
121
129
133
130
125
126
136
135
119
106
107
121
130
128
121
116
120
125
123
119
121
124
121
116
124
135
130
110
108
132
148
130
106
107
134
134
127
115
113
117
122
115
102
108
121
116
104
109
120
119
117
125
137
133
118
117
130
133
120
109
110
123
140
138
119
105
116
131
130
115
111
121
125
126
128
127
112
92
99
132
150
134
115
119
142
119
107
112
121
126
123
112
107
117
126
115
102
112
124
114
112
130
145
131
104
104
123
131
130
124
117
118
130
132
118
103
114
132
134
117
115
128
137
138
134
117
96
85
104
137
147
132
118
122
130
110
96
110
133
137
123
109
109
125
133
117
105
117
124
113
115
141
152
125
94
97
117
125
135
140
130
115
117
124
119
109
112
129
131
123
125
135
139
139
135
119
99
96
120
143
139
127
126
127
117
115
101
111
135
140
128
111
114
131
139
121
110
120
125
122
125
147
150
127
105
106
119
121
130
141
129
113
111
118
117
108
111
123
128
130
132
132
121
120
129
124
112
116
140
147
129
119
135
136
113
126
113
111
126
136
128
117
119
135
141
126
115
120
130
133
137
141
137
127
125
125
123
121
122
127
120
114
118
119
114
106
111
124
129
135
135
122
100
99
116
128
126
135
152
145
114
108
131
143
125
133
122
111
114
126
126
123
126
139
139
129
120
123
136
143
140
124
119
128
143
142
129
124
121
116
109
112
124
123
110
109
117
127
129
130
131
121
103
97
109
123
127
137
150
138
106
94
116
137
137
124
127
118
115
116
120
125
135
140
138
128
126
128
139
145
132
109
101
123
146
143
130
130
127
111
100
104
120
120
112
112
124
126
124
123
125
129
127
115
113
118
120
124
134
133
112
90
99
119
135
111
126
130
123
116
111
120
135
138
127
125
135
137
137
135
122
102
94
113
132
127
120
128
135
121
104
102
112
116
116
121
126
126
121
119
122
135
138
127
120
122
120
109
115
131
128
106
94
110
132
108
124
132
129
118
114
120
133
129
116
122
139
141
133
127
120
111
103
109
115
112
109
120
134
133
117
107
108
119
122
126
128
127
125
124
128
133
134
127
122
129
125
101
100
126
138
125
108
116
135
120
123
125
124
118
115
118
127
120
108
120
141
144
123
113
123
129
125
115
111
109
108
115
132
143
134
117
115
123
126
127
127
128
130
133
130
128
126
122
129
139
132
107
97
116
137
135
125
134
145
130
124
119
118
118
121
124
123
114
107
123
140
139
114
103
123
145
144
126
115
117
117
117
128
144
144
130
126
126
127
125
124
124
128
134
132
126
125
128
134
138
135
120
112
116
121
127
133
150
156
132
124
121
119
118
126
130
127
114
109
122
137
133
110
96
114
140
143
124
114
123
132
125
126
138
145
138
128
124
122
121
119
118
121
129
126
122
132
139
139
136
135
137
137
126
114
113
126
149
155
124
126
126
123
121
126
136
134
121
108
116
130
132
117
103
107
125
128
114
109
125
141
136
126
128
134
130
120
115
117
119
118
119
120
122
123
124
132
140
139
132
133
139
144
136
120
113
119
138
146
131
121
108
106
117
125
123
119
118
117
115
116
120
122
121
119
119
117
117
120
122
119
110
115
133
137
124
114
119
122
118
115
126
134
127
119
124
140
141
131
122
117
116
117
108
75
30
6
2
2
125
118
106
105
120
127
128
127
122
113
99
101
116
120
121
123
126
124
117
114
118
118
115
115
129
133
121
110
116
129
125
113
114
125
127
125
131
144
142
126
119
122
126
127
117
92
50
24
14
4
117
113
107
104
108
116
123
127
123
109
97
98
108
121
126
130
133
128
120
113
116
120
120
118
123
124
119
115
124
136
131
113
102
112
130
134
140
138
130
117
116
121
128
130
122
104
73
49
25
7
118
113
107
100
98
107
118
123
120
113
108
108
111
125
130
131
126
123
120
121
123
125
123
121
120
117
113
115
127
140
133
112
97
103
128
143
143
131
119
120
118
120
123
127
120
112
97
79
36
4
121
118
112
105
103
109
116
116
115
117
121
124
120
126
130
128
113
110
115
127
131
129
123
118
114
109
107
112
129
137
132
116
98
103
124
144
141
121
121
127
125
120
119
121
119
117
121
113
57
3
122
119
117
116
121
121
120
112
112
118
125
126
123
124
126
123
107
106
115
127
132
125
115
113
109
104
102
115
127
131
130
123
114
114
128
140
132
118
124
139
135
123
122
124
119
117
135
142
92
23
122
116
114
122
135
138
124
110
110
117
121
118
113
114
119
122
119
116
117
121
123
116
111
109
108
105
106
124
132
130
128
127
122
122
128
133
122
118
128
143
135
127
130
125
110
110
137
153
122
57
122
113
111
118
136
139
121
107
111
117
115
103
99
105
118
126
128
128
120
117
117
117
114
114
114
110
116
137
142
126
121
119
120
119
123
125
120
119
129
139
133
132
134
123
102
107
129
144
125
86
124
115
106
110
123
124
114
108
114
124
116
100
94
106
120
128
127
123
121
121
124
126
122
123
124
118
120
140
145
121
107
111
110
109
114
118
120
122
128
136
130
130
132
120
102
110
125
131
122
105
124
114
112
114
114
110
107
110
125
130
119
106
107
119
128
122
113
109
112
123
134
136
131
131
132
125
121
134
136
117
105
108
111
112
111
114
118
123
129
132
128
127
125
116
111
123
130
125
118
113
116
114
119
124
115
104
109
120
131
128
116
112
123
137
138
123
107
101
109
124
136
135
132
133
136
131
119
122
127
124
116
117
122
122
115
112
115
121
134
136
131
121
114
115
127
141
139
130
120
118
110
111
128
133
118
104
116
132
132
117
108
113
129
138
134
124
111
107
109
118
126
127
127
130
133
127
114
118
130
135
131
132
132
131
120
114
115
122
139
146
136
112
102
119
140
147
136
133
128
121
113
115
128
128
113
108
117
128
121
107
102
110
122
123
122
125
124
114
107
112
118
121
123
127
128
123
118
122
131
140
137
134
131
127
123
120
120
126
140
147
141
116
108
126
142
137
124
133
133
127
121
122
120
114
106
106
112
115
111
104
102
105
104
103
110
124
130
116
103
105
118
123
124
124
124
125
126
127
126
125
129
129
123
119
122
127
130
133
137
141
139
129
124
136
139
124
119
130
136
134
125
123
113
101
99
103
108
109
108
106
105
102
97
99
111
125
126
110
99
103
121
132
127
120
120
126
132
128
112
109
123
130
118
110
120
133
136
130
129
132
134
136
138
139
133
121
121
135
141
136
118
116
109
105
106
109
110
111
111
112
110
106
104
107
118
120
118
109
102
102
118
129
127
117
118
129
133
121
101
101
124
136
124
115
127
135
129
119
117
125
131
137
138
137
126
120
128
138
143
134
105
110
114
119
119
118
115
114
116
117
117
116
115
118
120
117
115
114
110
104
108
119
121
121
124
128
122
109
100
107
131
138
129
126
130
133
115
102
100
117
130
135
131
126
121
124
132
138
141
133
95
108
125
133
130
122
117
117
119
123
124
124
120
119
119
117
117
122
118
108
103
108
115
127
131
121
108
102
109
123
124
125
126
128
130
130
111
88
85
108
132
133
125
121
122
122
123
127
132
130
95
111
127
132
124
116
116
120
126
127
128
123
117
115
118
122
123
121
115
108
103
102
110
122
127
113
96
102
124
130
113
104
119
126
128
130
118
94
87
106
128
131
124
127
131
123
116
120
133
132
102
115
122
120
114
113
116
126
132
127
122
116
113
113
121
128
124
116
110
110
109
107
107
118
122
111
97
106
131
126
96
85
109
126
130
132
130
116
106
114
125
123
124
140
149
131
115
123
135
129
108
112
111
107
106
110
120
129
132
124
113
111
115
123
126
126
123
115
112
118
121
118
114
118
121
116
102
106
121
115
86
76
101
128
134
136
134
130
128
126
120
112
116
142
159
144
134
136
133
117
110
109
104
100
103
114
122
126
125
119
112
112
121
127
127
124
120
117
116
120
125
123
118
120
124
122
111
107
109
107
86
80
101
131
142
132
128
130
134
131
116
101
110
134
154
152
147
141
121
108
110
108
105
103
107
120
123
123
120
116
114
115
118
121
123
124
121
118
117
121
125
124
122
124
128
127
119
111
108
104
92
89
102
126
138
127
115
116
126
125
113
106
112
128
140
144
147
132
109
101
113
116
112
108
110
118
124
125
121
117
116
113
107
106
119
125
122
115
112
116
120
122
124
126
127
126
126
122
117
109
104
102
107
122
134
124
109
110
118
116
111
114
126
128
127
132
138
124
100
97
116
119
121
116
113
116
127
130
128
124
119
108
94
92
108
125
124
112
108
112
115
119
130
133
126
121
126
133
126
113
115
120
113
117
130
127
117
113
115
115
115
126
137
134
121
123
133
124
102
91
116
117
123
124
120
116
119
134
139
132
122
114
99
89
93
110
117
116
113
110
111
119
134
138
123
116
128
138
128
116
125
131
124
116
123
128
125
123
124
126
128
134
141
135
121
123
133
128
110
92
110
106
116
131
132
114
111
129
145
139
125
120
111
94
84
92
114
123
119
109
106
117
131
134
124
117
127
133
121
110
121
135
132
120
119
126
129
131
132
134
135
137
136
131
123
128
136
133
114
97
100
94
107
127
131
112
105
125
141
137
124
123
118
101
84
86
110
126
122
110
103
114
124
129
127
123
125
124
111
101
112
132
137
125
121
123
128
128
128
130
130
129
128
127
128
134
139
133
117
111
96
94
101
111
115
108
111
123
130
126
119
116
112
104
97
100
112
123
121
112
106
112
121
127
126
122
120
117
107
101
109
125
132
126
124
126
128
123
118
118
119
117
118
122
128
141
143
132
121
126
108
105
102
98
94
102
119
125
122
113
112
111
107
106
111
117
121
125
124
117
111
118
129
134
129
121
115
114
108
107
112
120
121
119
123
133
133
118
111
111
117
117
114
114
124
142
146
134
131
140
124
118
111
93
86
105
127
129
117
108
112
113
109
114
123
127
125
127
127
117
114
122
143
149
132
117
111
115
118
116
115
115
109
106
116
133
132
122
116
121
128
124
113
106
115
137
145
138
137
153
133
126
118
109
100
113
129
130
118
111
115
117
117
121
124
123
122
123
121
116
111
124
146
150
130
112
113
122
127
124
116
108
101
100
113
126
126
125
128
135
137
133
120
111
113
131
137
137
139
152
129
127
125
123
122
123
126
126
123
120
116
118
126
129
124
118
117
118
114
109
111
123
138
140
127
113
112
125
130
129
121
104
100
106
117
121
121
127
143
148
137
127
123
121
118
122
129
128
128
138
119
119
123
129
131
125
121
122
127
125
115
116
130
133
122
118
119
120
114
111
117
123
127
129
126
120
113
116
126
134
128
114
105
114
127
126
126
135
153
152
130
117
127
132
127
122
122
123
115
121
112
119
122
125
127
120
113
115
124
123
115
117
130
131
121
122
125
124
121
122
125
127
124
125
127
123
110
108
118
134
136
123
111
117
131
132
129
132
147
147
129
118
127
132
127
122
121
118
110
115
120
130
121
115
119
116
108
108
113
114
117
124
130
127
124
127
131
128
128
130
133
126
122
122
126
124
117
113
116
128
135
128
117
117
127
130
127
127
132
133
131
128
128
125
121
122
121
117
114
125
133
137
118
104
112
116
109
103
108
118
124
126
126
123
122
127
133
128
124
125
126
123
121
119
119
124
128
128
126
126
127
125
124
122
123
123
124
124
124
125
134
135
125
111
116
127
127
117
120
140
139
133
113
103
115
122
115
107
116
133
131
121
121
121
118
123
132
129
115
108
113
125
126
118
113
119
130
137
135
125
120
120
129
131
127
126
128
129
127
127
132
134
117
107
122
136
129
114
119
141
134
125
116
116
121
124
120
119
134
147
135
117
116
122
117
117
130
132
111
92
103
127
131
123
116
116
122
130
132
129
118
115
128
132
131
133
141
140
132
130
130
126
113
115
135
144
130
117
118
124
125
124
128
130
127
125
126
130
140
144
127
111
118
125
116
115
133
142
123
97
101
126
135
130
123
114
108
112
124
130
123
119
126
124
130
143
148
138
129
134
136
124
114
126
142
139
125
122
120
111
124
131
139
140
128
124
129
132
132
124
113
110
120
128
123
119
133
144
132
114
108
121
129
131
128
112
100
105
116
126
128
129
130
124
127
144
143
120
119
136
145
127
116
129
140
130
119
125
126
113
127
138
141
135
122
122
130
128
118
108
105
109
121
125
127
127
129
133
137
133
128
126
128
131
124
113
109
114
116
119
125
134
136
127
126
137
127
106
114
144
152
128
114
129
134
120
112
125
133
125
125
134
134
125
115
117
125
124
114
110
112
114
116
120
131
133
124
120
130
142
140
135
135
136
125
117
123
128
123
114
118
133
136
126
120
121
116
110
125
149
146
119
111
128
134
120
111
122
134
137
115
127
130
122
114
111
119
127
125
122
123
122
117
119
132
139
125
112
119
137
140
139
141
139
126
119
131
134
122
114
115
126
128
118
109
110
116
126
140
147
133
111
114
134
145
131
119
120
128
137
101
117
130
126
115
109
116
131
135
123
122
123
123
122
131
136
128
109
107
120
126
127
131
132
130
124
125
122
117
114
117
121
120
109
106
110
122
131
134
132
123
116
121
141
152
143
126
120
120
125
98
114
129
130
118
114
119
131
128
109
110
125
131
126
124
129
127
111
103
109
109
109
111
125
130
122
113
113
114
117
120
122
120
115
116
122
128
126
115
116
124
129
132
136
143
142
130
123
115
118
109
115
120
121
118
115
118
123
111
92
103
130
138
122
113
124
127
114
105
105
103
94
98
120
132
122
112
115
118
118
118
121
123
124
128
131
129
116
106
115
131
138
125
118
123
131
131
127
124
125
121
117
113
111
113
114
114
110
98
95
115
139
134
113
105
120
122
111
108
110
109
100
105
127
137
127
120
125
127
119
116
122
123
125
133
135
126
118
118
126
136
130
114
106
111
117
120
125
137
143
128
122
112
107
107
111
112
109
105
113
135
148
129
105
107
120
120
108
106
116
117
114
120
138
143
134
129
131
127
118
117
117
117
120
129
127
119
121
130
138
131
115
109
109
113
111
105
115
142
160
122
121
119
112
108
109
115
120
119
126
142
143
126
113
117
126
116
102
104
119
123
124
130
139
143
135
126
120
115
114
117
119
115
114
120
123
119
120
128
132
129
114
115
121
126
114
99
103
132
155
135
129
112
112
130
142
132
115
111
114
117
116
113
110
107
107
112
116
120
125
127
124
116
111
116
133
131
118
114
115
112
107
115
129
126
116
119
137
144
132
122
119
118
117
104
74
41
14
3
10
125
123
117
116
130
136
128
120
116
117
118
118
116
111
105
107
119
122
118
114
114
117
117
117
121
135
132
116
109
111
110
108
119
132
131
122
128
145
144
123
115
118
123
125
118
95
60
28
12
6
115
115
113
113
118
122
121
122
119
119
121
121
117
110
106
112
126
124
112
99
99
113
118
120
120
121
119
113
113
116
115
115
124
133
130
126
133
143
135
116
118
127
129
131
127
110
73
38
17
5
107
107
107
106
108
115
117
118
118
120
126
129
118
105
104
110
121
119
106
100
103
113
119
118
112
106
106
112
119
124
120
122
126
129
126
126
131
134
123
118
130
141
136
131
129
118
84
52
22
6
108
103
103
107
110
111
114
114
115
119
128
133
120
103
100
103
109
112
112
111
111
116
119
117
110
97
96
114
127
128
122
120
122
124
124
126
126
123
118
125
142
147
135
129
125
120
101
81
44
14
117
102
103
117
121
118
116
115
115
117
124
128
119
108
102
101
106
116
126
124
116
112
115
119
115
101
100
115
126
124
120
117
118
120
123
125
121
118
123
134
145
139
126
120
120
119
122
113
85
38
123
113
114
125
130
125
120
116
115
115
118
120
116
115
114
112
114
127
136
127
114
108
109
119
120
109
107
114
123
122
118
115
111
113
121
125
123
122
131
141
142
134
123
117
115
118
132
132
107
61
135
128
123
126
131
126
119
113
112
110
109
112
117
122
125
122
121
128
134
129
118
114
114
119
122
117
112
119
120
119
118
117
107
105
113
120
122
125
135
145
139
129
122
119
117
126
127
126
109
82
135
134
127
124
125
120
113
107
109
111
108
108
113
125
129
122
118
118
123
128
128
127
121
122
127
127
123
122
118
113
117
119
108
101
105
113
119
123
132
138
135
129
124
128
129
130
121
108
104
96
124
129
127
124
119
113
108
108
113
113
109
105
115
124
124
116
108
106
113
125
137
138
128
128
132
134
131
125
116
108
112
122
119
113
110
111
115
120
125
130
130
128
132
137
141
133
110
97
103
109
113
114
121
125
119
113
112
119
125
121
102
100
114
127
123
109
104
111
119
128
134
135
132
133
137
138
133
127
120
113
113
121
132
129
121
114
112
117
122
127
127
124
125
139
150
137
109
100
117
122
109
109
118
123
117
113
122
136
136
118
95
96
114
122
118
111
113
125
128
125
122
124
130
134
134
130
127
129
131
126
117
121
135
139
126
117
115
118
125
132
131
115
110
130
152
138
111
110
129
133
114
114
116
115
112
115
134
144
132
114
97
100
112
116
116
115
125
133
131
121
112
117
131
136
132
119
118
130
140
135
119
117
130
130
119
117
118
121
127
141
139
116
97
115
142
138
119
121
138
139
123
124
117
110
107
115
133
135
120
105
103
106
108
108
113
124
130
128
121
114
112
120
136
140
127
112
111
127
134
130
115
115
120
118
107
111
124
128
131
138
142
122
101
108
133
131
123
132
151
147
127
128
118
106
104
113
120
120
108
105
109
113
114
109
115
125
127
121
108
103
112
126
140
142
128
114
113
122
126
116
110
113
117
111
105
110
129
131
130
132
136
130
115
114
125
124
122
139
157
153
121
122
117
110
109
110
111
110
108
107
113
126
125
121
120
122
123
119
105
94
106
128
144
141
127
116
118
121
122
114
111
115
117
115
113
115
124
131
132
132
134
134
128
123
120
117
120
139
156
151
111
114
117
120
116
111
111
112
112
111
115
131
133
126
120
119
125
126
111
98
105
127
143
138
125
114
115
119
122
120
118
118
118
122
122
116
110
121
132
135
137
132
130
122
115
112
119
134
147
141
111
112
122
126
119
114
116
120
118
111
118
127
131
122
119
120
127
127
116
107
109
122
133
132
118
108
109
120
128
127
122
119
121
122
119
112
105
111
126
133
136
126
122
119
116
115
119
125
128
124
111
113
123
127
119
115
123
130
125
111
109
116
115
114
122
127
126
120
114
112
114
117
122
124
114
106
108
124
134
129
118
122
133
128
113
107
106
111
119
126
128
117
114
118
123
121
121
118
115
113
113
115
122
125
117
114
122
132
128
108
99
102
105
112
124
132
124
112
110
116
117
115
115
119
118
111
112
125
133
127
114
125
149
135
109
107
121
122
119
118
116
104
105
125
137
130
119
118
113
109
116
119
122
123
119
109
112
122
120
104
91
97
109
121
128
128
119
112
116
124
124
118
116
122
124
116
114
122
134
125
109
121
150
145
118
114
130
131
127
122
110
97
101
127
146
134
121
119
117
115
128
127
124
121
115
102
97
107
108
103
98
107
121
130
131
124
118
118
122
129
128
122
119
124
127
120
111
120
134
130
108
109
134
144
129
121
126
131
134
131
118
103
108
127
139
134
121
117
118
122
143
141
121
113
107
100
96
97
109
111
112
116
124
132
132
128
124
121
125
130
130
126
122
124
127
124
119
123
136
132
106
95
115
133
132
119
114
117
127
131
125
121
122
124
125
123
118
113
115
128
150
146
121
101
100
102
104
105
110
118
122
120
118
121
135
141
136
123
120
122
122
120
120
122
124
123
125
133
140
131
106
93
105
123
131
120
107
110
118
121
123
128
131
123
113
116
116
113
116
127
139
132
115
101
102
112
116
116
115
118
124
118
103
106
131
149
143
122
112
114
114
113
122
126
121
118
128
145
143
121
108
105
109
120
129
125
115
110
110
112
115
130
134
121
109
116
122
119
120
122
117
111
110
112
117
119
122
123
119
114
115
113
106
102
119
138
139
122
115
111
108
112
125
133
120
113
128
145
136
116
113
121
120
120
126
130
127
122
114
112
114
127
132
122
114
124
130
125
122
120
99
88
102
123
131
122
120
124
121
106
105
117
115
109
110
118
126
125
120
112
109
115
129
132
118
112
125
139
127
109
112
127
127
121
124
131
133
128
119
117
119
125
131
129
125
130
134
127
122
118
95
82
100
127
134
117
114
125
123
104
102
118
124
117
106
108
118
128
126
119
117
123
129
126
117
113
120
130
122
104
106
120
126
124
124
127
128
123
117
116
117
126
140
143
135
133
134
124
119
121
105
94
101
119
122
115
117
125
121
103
102
118
126
122
112
112
116
121
123
120
123
126
124
122
120
118
117
123
120
109
105
114
124
126
124
124
119
112
108
106
107
125
151
152
135
128
125
122
118
125
117
113
111
111
112
118
124
125
113
101
109
120
122
120
120
120
118
118
118
118
125
126
121
123
128
122
114
117
124
120
114
114
119
122
126
127
118
107
99
95
102
129
157
154
127
114
118
121
124
136
129
128
120
112
109
124
132
121
101
100
113
121
116
116
122
124
119
116
116
115
119
120
123
130
135
122
113
117
124
125
122
118
115
117
123
127
120
111
105
106
112
135
159
149
118
105
110
122
136
142
139
135
127
119
116
127
132
118
97
99
115
120
113
113
120
118
116
116
117
116
116
118
124
130
132
124
119
122
126
127
126
121
114
114
123
127
119
114
118
127
128
135
150
145
120
106
109
127
140
143
140
133
127
122
119
125
128
120
106
106
114
117
113
112
112
112
112
119
123
120
116
118
123
124
125
125
127
129
127
122
125
120
112
114
125
126
111
113
136
150
137
125
133
142
131
114
118
133
138
138
129
125
123
121
117
119
121
120
113
109
111
114
116
115
111
111
118
125
130
128
123
122
124
122
124
127
132
131
120
117
125
120
112
117
130
128
105
111
142
160
133
105
116
132
130
120
128
144
144
133
118
120
123
122
116
113
116
118
113
102
105
118
126
121
117
120
126
129
131
132
126
122
120
123
125
128
128
124
115
117
125
124
113
118
132
126
106
109
139
151
125
99
108
119
116
117
135
152
149
131
112
124
129
123
119
115
114
112
102
91
103
128
135
123
122
135
135
125
122
135
136
118
114
118
127
127
124
117
115
119
127
126
116
119
129
125
112
114
130
133
119
114
113
109
96
107
132
148
146
133
118
133
134
126
123
119
113
105
95
92
116
134
132
120
124
144
141
119
113
133
137
121
108
113
121
126
127
123
121
123
126
125
122
124
130
127
122
122
121
121
124
133
128
107
90
104
125
134
134
129
128
134
129
122
122
122
117
106
107
115
131
136
124
117
121
138
132
114
112
130
139
126
115
111
115
122
129
129
126
125
124
124
126
130
135
134
130
128
119
115
130
149
141
116
107
112
116
115
117
122
132
133
122
114
116
119
119
118
127
140
142
130
117
114
117
118
117
117
122
134
136
131
125
115
114
119
123
124
125
128
128
125
125
129
133
136
137
128
113
115
133
147
143
133
131
124
112
107
113
121
129
128
122
110
109
119
131
136
141
137
128
119
115
116
108
94
100
122
139
134
123
126
131
127
115
109
106
110
118
131
138
133
124
116
119
132
134
122
114
124
138
137
129
132
139
128
114
108
116
126
125
127
126
114
110
123
141
145
130
108
100
109
117
117
102
85
91
123
141
126
108
110
127
131
121
104
97
102
114
133
148
148
131
110
107
121
124
118
122
139
144
126
110
117
133
134
122
118
119
133
124
128
130
121
117
126
142
137
106
81
87
107
111
110
101
95
100
123
135
121
104
105
120
126
121
111
109
113
121
133
147
151
138
118
108
111
111
119
138
157
150
118
96
100
124
140
137
125
123
135
119
125
131
128
125
126
128
119
95
89
103
113
104
97
102
116
122
125
122
117
114
115
118
120
123
130
137
135
133
133
135
138
135
125
115
104
107
125
153
166
145
114
98
106
124
144
149
137
128
138
111
118
130
135
127
117
110
108
108
118
129
123
104
93
109
136
144
133
114
111
122
128
124
115
124
149
163
151
133
127
120
116
122
127
120
104
105
126
152
153
132
116
118
127
134
143
148
146
136
138
104
112
129
139
130
114
108
115
126
135
133
123
113
108
119
144
154
137
111
107
124
132
119
107
122
152
162
144
126
120
110
101
108
120
119
109
109
120
130
123
116
122
141
154
146
134
136
145
138
125
103
110
126
131
127
118
118
126
127
122
112
116
127
127
126
138
147
130
108
105
117
120
108
102
113
133
136
128
121
117
108
104
110
117
117
116
117
115
107
101
108
130
150
158
146
128
126
139
134
117
109
114
117
119
121
123
125
124
113
96
92
110
132
133
126
128
129
118
106
108
111
108
104
105
110
113
115
121
124
117
108
109
117
121
123
128
129
115
100
101
114
125
133
138
137
127
126
136
132
118
117
118
109
102
111
122
121
111
98
95
103
117
122
120
119
121
117
104
107
121
120
107
108
118
117
106
108
124
133
121
112
113
121
124
131
138
134
117
112
117
124
116
108
113
128
131
133
136
137
129
125
123
106
92
98
111
110
105
106
121
136
129
107
100
108
120
112
100
114
133
127
112
117
132
131
117
115
129
135
128
116
113
115
123
138
144
131
115
115
128
125
105
97
108
126
135
136
138
142
142
122
123
113
98
95
99
103
109
123
146
157
135
97
88
112
124
113
103
121
142
133
112
118
139
142
130
122
124
128
127
120
111
109
120
135
139
123
110
113
123
121
111
110
120
131
137
134
131
133
138
123
123
121
120
124
127
124
115
111
117
123
122
111
110
113
110
109
115
125
127
126
131
145
133
110
114
126
124
118
115
108
102
112
127
130
118
111
117
125
124
123
122
120
114
100
75
48
24
6
7
121
123
123
120
119
118
116
116
117
121
129
132
121
116
115
115
114
117
117
113
111
122
138
135
118
123
133
122
112
108
105
104
118
136
138
122
117
126
134
126
120
117
111
112
118
101
67
33
15
8
116
122
121
118
118
116
116
117
119
121
134
140
136
119
119
124
125
117
102
93
96
113
129
125
116
118
123
116
108
110
115
119
133
138
135
119
120
135
139
134
134
125
112
116
134
120
76
31
12
9
110
114
114
114
117
118
115
118
116
116
127
143
136
117
112
117
124
112
97
90
95
111
119
114
106
109
118
116
113
117
122
136
140
141
125
112
115
133
134
135
145
142
124
121
137
127
83
36
15
13
106
105
107
116
120
117
114
114
111
110
121
136
129
109
101
107
113
113
107
104
106
110
113
112
112
115
120
120
117
118
125
135
141
140
126
111
115
129
129
130
148
152
136
121
129
121
96
55
37
16
107
100
107
120
122
114
110
111
108
105
116
129
119
101
98
104
111
118
123
120
112
109
112
120
127
129
125
119
115
117
119
124
131
134
125
118
119
129
127
125
140
148
137
120
118
118
111
89
64
32
118
112
117
127
123
109
106
105
104
103
115
122
114
106
108
110
110
115
124
126
115
109
113
128
139
139
125
112
110
116
117
116
119
123
124
123
127
133
134
131
137
136
121
116
119
122
120
108
85
51
128
131
134
131
123
113
107
105
102
102
113
119
112
108
118
118
104
102
114
122
122
118
120
128
136
136
120
104
104
120
122
116
111
113
118
123
127
134
138
138
132
122
108
114
128
129
122
109
97
64
129
137
140
132
123
116
112
109
103
102
113
117
112
110
117
116
100
92
98
120
131
130
125
124
130
131
119
101
101
121
130
122
109
107
113
122
128
131
134
137
135
120
105
117
134
131
110
99
99
76
118
126
132
130
125
120
117
114
111
109
110
113
111
108
109
109
106
100
105
120
133
134
126
122
126
129
122
106
104
119
129
126
116
112
115
122
127
128
127
130
132
126
120
123
133
124
100
97
104
93
105
107
119
125
124
122
123
123
122
117
111
110
110
106
104
108
119
126
128
128
127
122
119
120
123
125
124
118
116
118
120
121
120
120
120
124
126
125
122
120
124
127
127
129
129
114
100
105
117
110
102
96
108
120
119
119
126
136
135
127
115
112
111
107
106
113
130
150
153
134
117
108
111
116
119
122
125
127
128
122
109
109
116
124
124
123
124
123
118
116
119
123
123
123
122
117
113
117
128
122
110
103
110
115
114
117
132
140
137
130
121
116
112
110
113
120
135
154
158
138
115
109
112
117
118
119
125
135
138
125
101
96
113
118
118
116
120
119
116
119
124
124
112
110
122
126
123
123
133
133
118
114
115
115
113
119
132
135
128
125
125
123
111
109
116
125
132
138
141
130
119
116
118
124
125
124
127
138
138
123
100
99
117
120
107
109
121
120
118
121
132
127
105
102
122
131
125
120
131
134
115
116
121
120
118
119
125
126
119
118
122
127
117
112
117
123
127
128
124
118
116
119
125
133
135
131
128
130
132
122
108
109
127
126
107
108
126
130
125
123
131
129
108
105
124
128
119
115
127
132
109
113
121
124
119
115
117
121
119
112
116
128
128
122
118
120
125
129
119
106
105
118
130
138
138
129
122
124
128
123
117
120
133
130
115
113
129
142
138
132
129
126
119
117
121
119
113
114
122
132
109
112
121
125
119
111
113
123
120
108
109
129
140
132
117
112
126
132
124
107
103
122
137
139
128
119
119
124
129
130
126
125
127
125
119
115
124
145
151
143
128
121
119
120
120
117
114
117
120
126
116
118
122
123
115
110
117
130
120
105
102
123
140
136
118
112
121
128
125
116
113
127
137
131
116
108
118
131
134
131
126
125
123
120
114
110
118
136
151
145
126
114
116
120
122
123
125
123
116
115
130
128
128
122
112
112
127
134
119
100
98
113
128
130
128
122
118
118
121
125
127
129
129
123
110
107
123
135
134
123
123
128
129
116
104
104
116
128
137
130
119
110
113
120
124
127
129
126
110
106
133
128
129
124
115
114
127
129
112
94
94
104
112
119
128
128
116
105
115
129
132
127
124
122
116
111
123
132
129
117
117
137
144
126
103
105
121
124
121
119
114
110
113
122
131
128
126
123
112
109
130
125
128
130
123
116
115
113
104
92
95
103
108
114
122
125
115
110
118
127
126
120
121
127
126
115
114
122
123
120
120
138
155
138
114
115
127
125
117
117
118
116
118
125
130
124
119
121
120
122
130
128
130
132
127
111
105
103
100
96
98
112
116
117
116
114
116
120
125
125
121
117
121
130
130
116
108
113
126
128
127
132
146
140
124
125
131
123
120
128
132
129
126
128
126
119
116
120
128
135
141
137
130
126
122
110
106
105
106
108
113
120
124
122
111
111
118
125
128
123
121
120
120
125
126
120
116
118
130
136
127
122
130
132
129
125
119
115
122
136
141
138
132
126
122
119
117
119
132
145
148
141
122
107
112
114
113
111
112
116
120
123
125
124
119
117
122
124
123
121
119
118
116
115
119
125
129
133
135
133
123
114
115
127
129
122
113
112
120
127
130
129
127
122
122
123
122
121
134
150
140
132
112
102
110
119
119
114
111
114
118
121
122
123
124
126
125
121
120
119
118
115
113
110
115
128
143
145
135
124
118
115
115
121
128
124
117
115
115
114
114
116
116
117
123
128
126
123
138
155
121
116
110
108
114
120
120
113
106
106
114
116
118
120
125
128
125
122
122
122
116
113
116
116
115
123
139
144
132
118
118
119
117
118
126
129
126
123
117
108
106
109
112
113
119
132
129
126
141
156
108
106
110
119
118
114
110
108
102
102
108
115
117
120
124
127
127
128
129
126
123
123
127
125
114
111
123
133
127
116
118
118
113
114
124
131
132
128
120
113
114
117
117
113
116
125
130
132
141
152
110
109
119
127
118
107
107
111
110
107
109
114
117
121
124
128
133
135
136
132
130
131
131
126
114
108
115
125
131
125
116
110
112
118
124
127
129
126
122
119
122
128
134
121
113
118
128
133
136
137
120
120
123
126
118
112
114
119
121
117
114
116
119
124
131
137
140
138
133
132
134
133
125
120
119
114
112
120
136
135
115
108
117
126
124
119
118
121
122
120
119
132
146
141
119
114
124
135
131
125
124
127
128
127
122
119
119
122
122
121
122
121
120
123
136
141
140
126
122
125
133
129
116
118
130
125
112
117
140
143
122
110
122
133
124
113
109
118
121
116
111
128
156
159
132
112
117
133
130
120
124
130
132
130
127
128
124
117
112
116
123
122
115
117
134
140
129
114
111
119
128
116
102
117
137
134
113
116
139
145
129
121
122
127
123
112
110
115
122
122
114
125
155
168
144
108
104
128
130
116
126
135
135
129
127
130
124
112
104
111
122
118
107
110
124
131
118
107
110
118
122
111
99
112
136
137
124
124
134
137
133
127
122
120
118
118
114
112
123
129
126
126
146
162
145
106
97
122
133
118
127
132
129
118
117
125
125
113
106
111
119
114
102
103
114
117
114
113
116
121
121
116
109
114
127
134
135
134
132
128
131
129
120
118
125
128
117
109
121
141
136
126
133
148
138
109
100
124
136
127
128
123
121
109
107
118
122
118
112
116
119
115
110
107
108
112
116
122
124
122
121
125
125
121
120
126
137
137
127
119
125
125
120
118
131
133
116
105
116
139
136
120
118
128
126
115
115
133
139
132
117
116
116
112
110
114
126
126
113
108
111
122
122
117
111
114
124
126
120
116
120
132
138
127
116
117
127
129
119
116
122
125
121
121
128
129
113
107
116
129
126
114
110
111
115
120
131
144
144
138
109
113
124
123
120
121
130
130
108
89
100
128
135
122
118
130
133
120
108
111
123
132
133
127
117
112
114
116
115
116
123
127
123
121
123
120
115
116
118
118
118
116
113
106
107
125
146
146
140
130
107
115
131
133
131
129
131
124
101
79
95
127
134
122
122
138
135
111
103
123
133
131
123
120
117
114
114
114
114
116
123
126
125
125
123
118
119
123
121
118
121
128
126
111
107
125
141
138
127
116
114
121
127
128
128
127
127
116
101
89
106
127
126
119
123
132
124
108
118
144
148
132
121
119
119
123
124
121
116
117
122
125
125
124
122
121
122
123
120
117
127
140
142
127
117
122
126
123
118
117
123
120
111
110
116
121
120
115
111
114
121
119
115
114
116
114
105
112
137
158
153
134
129
127
127
128
129
124
115
116
127
130
125
119
119
121
123
121
117
117
129
143
145
138
124
120
120
120
121
126
124
113
96
92
101
112
120
124
127
129
124
116
111
111
112
98
94
115
143
150
136
128
132
134
129
123
120
116
111
119
138
142
123
103
100
114
120
120
118
120
126
132
135
135
125
118
122
125
130
136
119
106
95
91
97
113
130
139
131
119
114
112
110
109
105
94
95
118
136
126
110
111
126
131
125
114
108
107
108
125
149
153
130
97
90
105
121
127
126
124
120
118
121
120
119
124
131
132
131
133
114
109
107
106
110
124
138
139
120
104
107
111
109
105
105
107
110
121
123
114
101
101
113
120
119
113
110
112
117
130
150
153
132
106
98
109
124
137
141
134
118
110
111
109
113
131
146
138
122
120
114
112
117
124
127
129
131
125
108
105
118
121
105
94
106
121
127
123
119
113
110
108
105
106
116
126
129
128
129
134
137
134
125
119
122
123
127
140
145
140
121
116
116
109
109
129
147
141
124
117
116
114
123
134
136
129
119
110
109
120
135
132
108
95
109
132
139
130
119
120
129
125
110
103
120
146
152
138
132
131
126
114
115
128
138
134
131
134
137
133
122
126
132
125
116
117
132
138
137
127
119
113
125
135
133
123
112
112
121
132
137
134
122
111
119
135
141
133
119
119
133
135
120
107
122
150
155
136
126
124
118
108
114
130
134
129
129
130
127
121
121
132
142
141
123
106
109
134
145
131
123
123
123
125
124
119
118
123
126
125
119
122
132
132
129
130
138
133
115
112
128
134
125
112
114
132
134
125
120
119
114
114
127
127
118
117
130
133
127
119
121
130
140
145
132
110
105
127
140
130
126
128
119
118
119
122
122
124
122
108
98
112
135
141
127
125
131
125
110
107
123
130
127
114
110
111
116
119
120
117
112
123
137
129
112
118
137
142
132
127
125
124
124
134
137
124
118
128
133
127
131
133
119
108
115
120
118
114
111
107
102
109
125
128
120
121
124
121
112
115
126
127
122
115
107
101
104
120
128
123
114
122
133
131
126
134
141
133
130
134
135
119
109
115
130
135
137
137
132
126
129
134
119
109
112
114
110
106
115
124
125
114
105
103
108
117
124
121
122
127
128
124
120
120
117
107
106
118
130
129
118
115
120
134
145
151
134
110
111
129
134
121
109
108
119
137
151
150
138
129
126
129
120
115
113
110
105
109
125
141
141
120
94
85
97
115
126
127
133
134
128
117
119
125
126
120
115
114
124
131
122
109
111
133
155
150
119
93
98
117
122
121
123
118
115
130
150
152
137
127
108
104
106
108
107
107
114
125
122
115
114
110
105
110
130
128
114
115
129
129
121
123
135
132
118
124
139
139
125
115
108
113
127
139
137
128
115
107
110
120
124
123
121
116
103
80
50
26
9
4
122
116
113
113
112
110
112
115
114
111
114
116
113
115
138
138
115
109
113
117
114
115
124
126
122
132
147
134
122
116
111
108
119
133
146
137
119
111
118
133
134
115
100
111
123
105
71
40
20
6
138
129
117
115
118
120
117
115
111
109
117
125
124
124
141
144
124
107
98
103
111
117
118
115
113
128
139
127
118
121
122
116
114
124
141
142
127
121
136
149
142
111
89
113
140
127
85
51
29
16
141
135
115
113
123
129
125
119
113
107
114
124
126
126
134
140
129
109
95
102
117
119
114
101
104
120
135
124
117
125
132
127
116
122
136
137
133
134
142
149
146
120
101
120
144
134
100
64
38
16
134
129
112
113
122
127
127
120
113
106
107
118
121
119
123
129
131
118
112
115
121
122
110
102
104
123
132
120
115
122
132
132
130
133
136
134
134
138
138
136
135
133
129
130
135
128
109
83
54
17
120
116
111
115
120
120
120
116
110
104
108
116
114
111
118
125
126
126
127
124
121
115
109
109
118
133
133
116
112
119
126
131
136
142
139
132
133
142
135
120
122
140
149
137
128
121
119
106
79
33
118
112
115
120
113
110
109
107
103
103
114
121
109
108
119
119
117
119
125
125
118
114
113
116
126
137
132
113
111
119
122
124
137
144
135
125
129
142
135
118
118
134
145
139
130
122
123
121
103
58
125
121
123
121
114
108
106
104
102
106
118
121
109
106
117
117
102
99
106
116
121
121
122
122
124
129
128
118
119
125
123
121
129
133
127
120
126
136
137
128
125
124
127
129
129
125
123
128
123
83
126
125
125
123
117
113
112
112
108
110
120
121
108
104
114
114
99
85
90
111
126
131
128
123
115
119
121
121
124
132
127
120
123
125
121
119
125
132
134
136
135
126
110
111
121
120
119
129
131
94
123
122
123
124
121
119
119
120
117
117
120
119
107
104
110
117
113
102
102
115
127
130
126
120
111
112
115
120
127
133
128
123
121
123
122
125
127
131
133
136
139
130
111
106
109
112
119
134
132
102
116
114
118
124
123
122
123
125
123
122
124
123
109
102
109
125
131
129
126
124
120
115
116
116
111
109
111
117
123
128
125
121
119
122
128
130
131
132
130
128
129
130
126
110
104
107
124
139
131
112
115
112
115
121
120
118
122
125
123
126
129
130
113
107
113
129
141
142
145
135
115
103
108
114
114
113
115
118
123
124
120
112
110
117
127
129
129
129
125
117
115
125
133
124
113
117
137
139
128
119
120
116
119
119
115
114
117
120
120
123
135
133
117
110
122
128
132
139
147
139
117
108
109
114
118
123
126
124
124
123
114
105
107
114
126
127
123
120
117
112
110
124
136
133
124
127
137
131
122
119
121
118
120
121
115
112
115
117
117
120
132
132
116
113
123
126
121
124
134
135
127
120
116
117
122
135
138
133
124
122
116
114
117
122
125
125
120
115
111
112
117
125
132
131
130
129
128
117
112
114
113
112
118
122
120
117
118
121
118
117
124
127
117
113
117
120
117
121
123
122
121
122
119
122
132
142
143
131
120
120
127
133
138
133
127
125
125
119
116
118
126
129
128
128
129
125
115
101
99
103
105
101
111
125
126
120
119
121
121
116
117
120
120
115
111
112
119
126
121
109
106
113
118
125
132
136
132
119
109
120
138
153
153
136
120
124
130
129
125
123
126
126
121
123
127
124
110
101
98
102
108
103
111
124
126
118
115
121
121
112
107
118
127
121
110
102
114
127
123
107
100
108
121
125
124
122
117
109
108
123
146
156
147
126
115
118
134
136
134
129
125
119
115
120
133
129
122
113
107
110
116
118
118
119
119
113
113
119
116
108
102
117
134
132
112
97
99
116
120
116
110
115
125
126
116
110
109
108
109
121
136
138
124
115
114
119
128
134
134
130
123
117
117
124
137
137
135
128
121
120
129
132
127
115
112
112
114
116
111
101
102
114
130
134
122
100
94
100
119
127
128
127
128
123
112
108
109
110
112
116
119
117
112
113
119
121
122
124
125
125
123
124
129
133
135
135
135
132
130
128
130
133
130
116
110
112
115
114
106
100
103
110
118
123
124
114
98
98
116
135
133
126
124
122
116
109
107
106
107
107
107
107
111
122
129
126
119
116
122
123
125
131
137
138
132
127
127
130
130
130
121
122
123
121
116
117
118
114
107
103
107
110
106
108
113
115
112
113
119
126
121
116
120
130
126
111
96
96
101
103
105
111
120
133
137
132
121
112
114
123
130
135
137
136
124
120
123
131
131
127
110
107
117
123
125
126
127
122
114
110
111
109
103
98
103
114
124
125
124
118
106
104
120
134
131
111
90
88
99
109
116
123
128
132
136
135
122
112
114
121
134
136
132
124
119
118
129
133
128
122
109
102
105
121
129
134
138
137
124
120
117
116
111
101
98
112
130
135
123
108
101
105
121
129
126
115
103
99
106
116
131
134
133
129
129
129
123
114
113
122
137
137
126
120
120
131
139
140
126
116
118
105
103
113
128
138
144
142
135
126
120
120
120
114
102
108
124
130
122
114
111
114
119
118
118
122
124
119
114
119
137
139
132
126
123
124
122
116
113
117
127
130
126
124
136
144
146
144
127
121
126
114
106
111
124
133
136
134
130
124
121
122
124
121
105
104
115
124
125
122
119
117
115
110
113
128
141
132
118
120
135
138
128
124
124
126
122
121
116
113
119
123
127
132
147
151
145
134
130
130
127
122
118
119
122
123
120
116
117
121
121
118
117
113
106
105
109
122
132
132
120
113
112
111
111
122
135
129
121
123
133
131
121
119
126
127
126
125
121
118
120
125
128
131
136
139
132
128
131
139
127
129
129
123
119
114
106
99
105
122
124
111
106
105
105
108
112
127
138
137
121
111
112
113
110
109
115
117
123
130
130
118
109
114
125
130
130
128
124
122
129
133
124
113
113
118
123
127
133
137
129
133
132
125
117
109
104
99
110
131
128
106
94
101
109
116
125
136
144
138
123
116
116
115
110
100
98
109
129
139
126
111
107
114
122
127
130
129
124
122
136
138
123
99
93
100
118
129
132
129
131
131
130
123
115
112
111
111
123
140
133
109
98
103
118
128
137
142
142
136
130
124
119
116
114
106
97
104
130
142
124
110
113
120
118
116
123
126
124
124
128
131
120
107
103
105
119
136
131
121
126
126
126
124
118
115
116
119
130
142
135
117
109
113
119
133
137
135
132
131
137
133
118
114
125
118
101
102
127
143
127
113
125
128
115
107
114
122
124
121
116
117
118
128
134
127
130
138
133
118
119
123
128
127
123
120
118
118
128
137
134
121
116
115
119
127
129
118
116
124
136
131
114
116
133
128
109
104
123
140
129
120
128
127
115
106
113
120
126
127
118
106
111
141
159
143
133
138
135
116
111
127
133
131
129
126
118
117
124
131
131
120
115
112
115
119
118
109
106
119
130
124
110
116
133
131
114
112
127
135
131
124
125
124
120
120
124
125
125
127
124
108
107
137
157
141
128
134
134
119
108
125
131
128
129
128
121
116
124
135
132
117
111
111
112
113
111
109
110
116
123
123
120
122
127
124
118
120
131
131
127
123
125
128
130
137
139
134
122
127
133
125
111
121
135
128
120
127
130
125
104
117
122
118
122
126
121
114
128
142
136
116
109
113
112
110
112
113
111
110
116
127
134
130
119
113
114
123
129
128
122
123
130
132
135
142
148
137
118
117
136
140
119
109
118
124
119
119
127
129
105
106
109
111
115
118
121
123
131
139
135
123
121
121
114
110
114
117
107
96
108
135
150
137
114
100
103
116
123
126
123
127
137
134
129
130
141
137
116
111
128
141
126
110
119
133
131
120
121
129
106
104
107
112
114
116
126
130
131
126
122
128
135
130
117
114
116
114
97
88
105
130
148
137
116
96
96
103
116
123
127
132
136
131
118
114
126
133
122
118
121
131
127
123
135
148
144
127
121
121
111
109
111
115
117
120
131
134
124
106
102
122
137
134
119
116
113
106
98
98
106
121
133
132
121
107
101
102
113
122
127
128
128
123
110
107
115
128
134
129
123
123
124
130
145
154
151
133
119
120
118
117
116
115
119
126
131
130
117
96
95
116
130
130
120
113
108
103
107
115
119
118
122
130
132
126
116
113
117
122
125
124
121
118
115
113
117
127
138
143
135
124
127
135
141
144
143
136
130
132
126
122
111
108
115
123
126
123
114
109
107
112
120
123
118
111
102
103
118
129
128
122
122
135
139
136
127
120
118
120
125
127
117
113
116
121
123
128
137
142
137
132
133
133
131
131
140
141
140
141
126
118
104
100
104
113
118
121
124
127
122
115
114
118
118
113
108
110
119
126
127
125
128
134
138
135
130
120
112
117
130
136
121
106
106
121
132
132
130
126
127
133
139
132
119
122
140
147
142
140
119
112
105
99
100
105
118
129
137
140
134
121
118
119
121
122
123
119
116
116
121
124
126
129
128
123
118
113
109
114
133
147
129
105
103
121
138
139
124
108
107
124
142
133
116
121
143
149
135
122
113
114
113
109
107
111
125
137
139
136
131
126
123
121
123
128
131
123
117
118
122
119
117
117
118
115
112
112
108
111
132
146
128
107
108
127
145
140
122
101
102
121
141
129
112
120
141
143
124
105
113
117
122
123
117
119
129
135
127
121
124
129
124
116
118
125
125
122
122
132
132
120
112
116
121
120
111
111
113
116
129
133
119
112
124
145
150
135
118
109
112
128
138
126
111
114
127
130
123
109
117
116
120
125
123
124
129
129
118
108
120
133
126
114
114
114
113
115
130
144
143
127
118
123
135
132
118
112
112
122
128
124
112
113
134
152
151
132
117
119
131
139
135
123
110
104
107
121
135
131
121
115
116
124
121
123
125
126
114
109
120
133
130
118
113
111
110
114
128
137
140
136
133
135
141
136
123
113
110
119
130
128
120
117
126
143
147
136
121
125
139
142
133
125
115
106
103
116
137
140
122
116
113
119
119
117
119
121
120
117
121
132
133
124
113
112
116
121
123
125
131
139
139
136
132
126
120
113
111
115
123
134
134
121
111
123
141
143
138
136
138
134
126
128
127
123
118
120
135
136
124
120
118
118
118
115
113
115
121
122
124
131
136
125
113
112
124
130
118
115
128
142
140
127
120
116
117
119
117
109
115
138
148
127
106
115
140
149
145
139
135
122
118
125
135
136
130
125
127
128
129
130
124
124
125
119
108
106
119
128
127
126
128
121
110
112
128
130
118
115
128
138
131
118
113
110
114
126
125
111
110
128
143
129
115
121
135
134
134
137
134
119
112
116
129
137
137
129
125
127
130
133
129
130
133
125
109
106
118
131
127
120
118
115
109
113
129
131
119
112
122
130
125
117
114
111
113
125
129
121
116
120
129
133
132
133
124
109
112
130
133
122
112
107
109
123
134
132
126
125
125
126
127
137
139
130
115
114
123
131
123
117
117
114
107
116
132
135
120
107
112
124
123
121
119
116
111
113
120
124
123
121
125
135
143
135
110
91
99
120
123
121
118
107
99
109
131
135
125
122
108
89
92
95
94
91
105
123
126
115
108
108
109
112
119
126
120
119
128
134
121
99
97
113
139
156
157
144
126
119
123
135
142
135
127
130
123
112
117
125
126
123
127
131
117
89
58
26
1
8
121
102
95
108
112
111
112
115
112
107
111
113
111
107
117
123
113
110
115
126
119
98
91
105
131
156
161
147
131
123
124
125
125
123
128
136
129
113
116
131
135
119
113
124
128
107
80
53
21
4
134
114
102
112
125
125
117
112
108
108
116
122
111
105
111
119
115
105
109
122
125
115
103
103
118
140
147
139
129
126
124
118
104
106
128
147
137
117
118
139
139
114
99
119
141
128
105
86
45
8
140
127
109
110
126
131
125
114
112
113
114
112
108
106
112
122
123
116
112
121
134
132
116
104
108
122
129
127
125
129
126
111
95
106
136
154
140
120
121
135
134
115
104
123
143
139
123
109
64
19
136
129
112
108
122
131
131
126
122
115
106
100
103
112
118
126
132
133
129
127
132
135
123
107
107
115
120
117
117
123
127
119
114
125
144
151
138
125
122
125
123
123
124
134
137
134
132
120
75
22
123
119
110
111
119
130
134
131
124
115
102
100
107
124
129
128
135
144
142
128
125
124
119
108
110
117
115
109
110
121
128
129
132
141
145
139
132
129
125
116
116
132
149
149
136
126
128
123
88
40
116
110
110
115
119
126
129
125
122
115
108
108
121
133
130
124
124
139
140
125
119
119
115
110
112
118
116
111
111
122
125
129
138
142
133
126
125
129
128
116
112
131
155
155
135
125
125
125
109
79
118
108
111
116
116
116
118
119
118
115
113
118
125
133
130
115
113
118
121
118
117
120
119
113
110
116
123
127
129
126
118
117
131
136
125
116
118
125
130
126
124
128
144
145
129
123
122
131
132
112
122
115
117
118
116
111
112
116
120
120
118
118
122
126
124
117
110
108
109
113
121
128
125
118
108
114
130
146
148
131
108
105
122
131
128
119
117
124
132
134
134
134
132
128
123
119
124
139
145
126
128
121
122
121
118
113
113
119
123
122
120
117
116
120
125
126
122
113
110
114
120
124
126
121
110
113
130
147
146
129
109
110
124
138
135
126
123
128
135
142
143
143
135
123
118
118
132
142
140
125
127
125
124
126
122
120
119
120
120
123
124
120
114
115
126
136
134
126
121
118
113
110
120
125
121
117
124
128
127
123
121
123
129
137
139
132
129
133
138
140
140
142
140
131
124
126
139
139
128
120
126
125
125
124
123
123
121
116
114
118
128
128
118
117
126
133
132
126
127
122
107
101
118
131
129
123
116
110
109
118
128
130
131
132
136
131
127
131
135
129
121
128
145
146
135
136
139
135
122
121
125
126
125
122
120
120
118
112
106
112
126
131
127
125
127
122
115
117
128
125
112
109
122
130
129
126
120
103
101
116
134
132
123
124
133
130
121
122
126
120
110
117
147
152
139
136
137
132
124
121
126
126
124
121
118
118
118
113
107
108
121
132
133
132
126
109
99
113
123
124
121
124
128
127
125
127
126
113
106
116
133
132
121
123
133
130
116
113
116
115
112
121
143
146
131
127
130
130
124
119
124
120
119
119
119
118
119
118
115
113
120
128
134
133
123
108
105
118
122
119
118
124
127
118
118
128
132
121
106
118
135
139
129
127
129
129
117
112
114
120
124
128
134
134
127
120
124
125
121
111
117
109
108
115
125
124
120
119
118
117
121
126
127
123
117
113
117
124
121
109
105
112
115
116
118
126
129
115
104
117
140
148
138
122
117
123
121
116
114
122
132
132
126
124
126
127
127
124
117
111
115
107
101
113
129
130
117
112
117
118
120
122
120
117
115
117
119
119
114
102
97
99
109
117
120
123
117
105
102
113
141
148
136
113
105
115
124
122
113
119
134
132
117
117
133
141
135
126
117
114
117
114
103
110
127
126
112
106
112
114
116
117
117
116
116
114
110
105
104
105
103
103
110
119
123
119
111
104
106
118
132
131
123
113
112
119
127
126
116
123
136
135
119
118
139
146
136
127
127
131
121
123
111
109
121
120
107
105
108
109
110
115
118
121
120
111
98
95
100
116
119
119
119
120
119
114
109
109
115
121
120
112
112
123
130
129
123
122
124
129
136
137
132
133
138
139
125
120
132
140
123
127
116
110
112
112
109
109
109
110
110
116
119
119
117
110
102
99
109
123
127
123
122
121
116
108
104
108
117
121
112
102
110
137
153
136
114
116
128
136
136
137
138
139
135
127
114
113
128
136
118
121
119
115
114
116
115
115
114
112
117
117
112
109
111
113
115
115
120
123
118
116
121
127
123
107
97
104
113
117
113
110
116
141
154
130
104
109
130
135
125
125
130
132
128
119
113
114
119
122
109
109
112
115
117
122
125
125
121
121
124
120
110
99
105
120
129
126
123
115
101
101
120
133
128
108
95
100
109
116
122
123
124
132
139
120
103
107
119
116
113
112
113
117
117
118
122
123
121
109
100
98
103
113
120
130
137
136
133
130
126
120
111
105
109
125
138
136
120
104
93
100
120
133
125
111
104
107
111
115
129
135
129
121
119
117
115
112
107
103
106
108
109
110
116
124
136
139
124
101
103
97
98
110
124
135
142
144
142
135
128
122
120
118
114
124
137
135
118
107
101
110
123
127
119
117
119
120
118
119
135
144
131
115
113
119
124
122
105
96
112
127
125
121
125
134
144
149
133
108
115
110
107
113
126
132
135
137
138
135
125
124
126
122
109
112
129
131
124
116
112
114
122
120
114
115
124
129
121
123
137
144
133
119
118
125
130
126
114
110
122
140
140
139
141
143
145
145
133
117
128
126
120
121
127
127
121
118
123
128
124
118
119
114
102
104
121
131
130
124
112
108
112
114
111
110
118
121
126
132
136
135
127
122
126
128
127
124
122
123
137
142
142
141
140
137
134
131
126
121
130
134
128
126
129
129
114
100
110
127
126
112
106
103
100
100
113
126
133
125
105
98
105
112
109
102
102
115
128
136
135
126
120
122
129
131
127
121
120
126
138
138
132
128
125
122
119
120
119
116
124
129
124
124
128
129
112
95
106
126
126
106
100
101
102
103
107
122
134
128
109
102
108
111
106
96
99
113
129
139
131
120
113
117
125
131
129
116
110
115
131
134
125
112
108
106
107
114
117
114
118
118
115
115
120
125
114
103
109
127
122
109
105
108
106
103
106
121
132
131
127
121
118
111
105
100
107
117
126
130
124
118
116
114
113
121
125
110
97
100
118
129
126
119
113
105
105
116
125
123
118
113
110
110
114
115
112
113
119
125
121
117
121
119
103
99
108
121
128
138
146
148
131
115
108
113
118
118
116
121
121
122
123
114
103
105
114
110
97
99
110
120
126
133
137
125
118
125
133
132
119
115
113
114
113
110
110
118
125
126
123
125
134
125
102
95
110
118
120
134
152
155
136
117
117
124
121
111
106
115
120
126
128
117
101
98
110
111
110
109
110
111
117
137
152
147
139
137
139
135
115
114
121
124
122
116
113
123
132
128
123
126
136
128
104
98
112
118
118
125
139
142
130
124
126
127
117
110
111
117
119
124
128
127
115
111
117
126
125
122
117
109
104
122
145
154
149
146
142
133
105
111
123
131
132
122
115
120
131
130
119
116
127
126
111
106
110
114
114
114
121
125
125
125
126
121
111
111
119
121
117
118
131
140
131
127
139
144
134
124
126
121
104
100
121
140
148
144
138
129
94
104
118
128
132
122
109
109
125
131
120
109
114
123
119
112
110
114
113
108
109
121
127
126
120
113
108
111
124
126
115
117
136
148
138
134
149
155
137
119
129
139
116
94
107
134
142
132
126
125
95
100
112
117
120
114
98
97
117
136
125
105
106
121
123
114
112
115
114
105
104
117
126
123
114
109
107
111
125
126
118
120
141
146
129
123
140
150
134
116
128
143
126
106
110
133
136
123
118
120
109
108
109
111
110
105
100
100
120
140
133
112
109
121
124
117
115
114
109
98
101
114
120
117
113
109
108
109
122
125
125
126
137
135
119
111
122
135
131
125
126
130
127
122
126
136
135
122
116
121
123
120
114
111
109
111
113
116
127
135
128
120
119
123
123
120
117
110
104
99
101
106
110
115
118
115
110
112
127
131
129
126
127
125
118
109
108
120
135
139
128
120
120
128
135
138
135
128
125
128
139
135
122
116
115
123
130
132
130
123
119
119
125
125
122
116
111
106
104
105
105
102
104
118
124
122
110
115
133
137
131
123
120
121
123
117
111
116
139
157
138
117
116
129
136
136
135
138
141
144
143
141
133
120
117
128
140
134
124
117
114
116
124
127
123
116
109
103
104
113
116
111
109
120
130
123
112
118
136
142
133
120
117
122
129
128
121
122
138
152
141
123
120
129
131
133
136
142
148
149
134
137
135
123
120
126
131
128
122
122
118
116
121
126
122
121
117
109
104
113
126
125
121
122
127
121
114
119
131
132
129
123
124
125
128
129
130
129
130
131
130
131
131
129
128
132
136
138
140
142
123
129
131
122
114
116
119
121
123
131
128
125
128
128
126
126
129
119
107
112
127
133
126
119
119
116
116
118
122
116
115
123
128
127
127
130
134
132
119
111
121
134
140
131
127
132
134
133
130
126
118
124
127
121
113
115
119
124
127
130
130
131
134
132
120
120
129
123
115
117
127
130
121
118
117
115
114
119
117
107
106
116
124
127
128
132
134
128
113
108
119
139
138
132
127
127
127
125
123
120
117
121
124
122
116
119
124
129
125
117
118
127
135
129
113
108
116
120
122
125
126
121
118
120
126
120
113
115
116
112
110
112
114
121
131
135
131
119
113
117
134
142
135
127
126
121
118
117
127
129
116
115
120
122
120
120
126
130
117
100
104
120
130
122
109
98
100
113
127
131
123
116
118
132
140
128
110
108
116
123
124
118
109
112
129
135
126
114
113
131
152
151
135
120
121
123
114
112
130
142
113
107
116
122
119
118
124
127
113
98
102
119
123
116
108
101
102
115
128
127
123
120
123
138
144
130
112
107
116
128
135
129
113
106
119
130
126
113
110
130
153
153
132
119
124
135
129
117
129
144
108
102
112
121
119
117
120
121
118
116
120
124
120
114
112
111
114
126
129
127
125
126
131
135
137
125
118
115
115
120
128
132
119
109
113
126
126
112
109
118
137
140
129
122
129
145
144
129
127
132
108
104
116
122
120
115
114
113
119
132
136
132
121
113
113
114
124
136
136
132
129
132
130
128
127
122
122
128
121
109
114
127
129
116
113
123
126
114
106
112
118
123
126
127
136
145
143
130
127
125
116
113
120
126
125
121
113
109
119
138
141
128
119
117
113
111
122
137
139
133
132
133
128
125
122
119
126
142
133
109
105
122
134
124
116
121
123
112
108
111
112
113
118
128
135
136
129
125
126
124
122
122
124
125
124
124
120
111
116
128
127
117
116
118
115
111
119
132
133
125
126
129
127
126
125
123
125
144
142
121
112
124
135
128
116
120
121
118
116
121
118
113
112
124
133
131
121
118
121
124
125
123
122
124
126
126
124
117
115
115
113
113
118
123
120
117
123
130
122
112
114
124
127
129
129
123
119
131
136
127
124
134
140
133
118
115
119
121
123
126
126
116
114
117
129
131
123
114
115
119
114
113
110
107
100
96
100
116
124
121
121
128
135
127
117
127
139
131
117
121
122
109
103
118
137
139
129
128
128
125
136
146
136
124
110
110
111
120
129
130
121
119
129
130
118
100
80
45
9
8
112
110
113
119
118
111
112
119
122
121
125
140
141
121
105
112
131
125
121
125
124
112
101
107
126
129
129
138
135
127
132
141
137
120
103
103
110
117
125
128
124
124
129
122
111
106
102
73
26
2
108
104
111
128
127
116
109
112
120
123
126
137
135
111
92
100
121
124
125
130
133
122
110
110
120
119
122
136
135
127
123
126
122
108
105
109
112
112
113
121
127
131
127
121
113
113
116
99
50
10
109
104
111
127
128
116
107
112
120
124
122
124
123
109
97
101
119
123
126
131
134
131
125
121
121
118
119
125
128
125
118
113
111
111
121
123
118
107
103
115
130
134
127
119
119
125
131
116
66
19
112
109
113
123
127
121
116
118
123
122
112
108
113
117
112
109
121
127
127
126
130
133
131
128
127
123
117
116
118
122
122
120
122
126
134
134
122
107
102
113
127
133
128
122
121
133
137
117
71
24
114
109
110
119
129
134
131
127
124
120
105
103
120
132
128
121
127
132
129
122
124
128
127
128
131
129
113
106
109
122
128
133
136
138
137
132
123
114
112
118
129
142
134
126
125
134
134
110
75
43
113
108
109
116
129
137
137
127
120
115
109
110
129
140
134
122
125
131
127
120
121
123
121
122
128
127
112
101
108
122
130
133
132
131
126
123
124
123
124
126
130
134
132
128
128
132
126
107
90
73
113
111
111
115
121
125
124
120
117
113
111
114
132
138
132
122
118
123
121
117
119
123
119
117
121
119
113
112
118
122
119
113
114
120
123
122
122
125
129
130
129
129
129
128
127
127
121
110
106
102
119
123
122
119
115
111
111
115
116
115
113
114
125
131
128
121
118
117
116
115
121
123
119
117
118
116
119
129
134
123
104
90
102
125
135
131
121
123
129
131
129
131
134
133
128
125
120
117
117
122
123
136
133
125
114
108
106
110
114
116
114
114
117
125
127
127
124
119
117
117
120
120
119
119
121
121
127
135
136
124
103
95
109
135
148
139
124
123
129
133
133
140
144
141
136
129
124
119
117
124
125
138
134
125
120
116
113
110
112
117
117
113
114
120
128
130
129
124
120
117
112
109
112
122
126
131
130
126
122
119
119
123
130
143
146
135
126
128
132
133
134
138
143
143
142
137
128
116
111
121
123
128
126
121
122
126
121
111
109
115
118
116
117
121
124
124
125
126
122
114
106
102
107
120
131
138
129
113
103
113
133
144
144
140
135
127
125
130
135
133
127
125
130
138
139
136
123
115
115
123
115
121
118
116
122
129
125
114
111
115
117
119
125
128
123
112
110
119
122
114
107
110
112
115
125
131
123
105
95
113
139
148
138
130
125
120
119
128
132
128
120
110
117
123
126
127
124
124
128
131
114
120
119
118
120
123
123
120
119
118
114
121
136
143
125
101
97
116
123
117
114
120
120
114
113
116
116
109
104
114
131
134
123
119
119
117
116
121
127
125
118
114
114
114
115
119
127
134
139
138
114
122
123
120
119
120
120
121
124
122
120
125
141
148
130
107
104
119
125
118
118
124
121
110
106
116
121
120
116
119
124
120
114
115
118
117
114
116
121
126
126
124
120
116
113
121
134
141
140
138
120
123
123
122
124
122
119
120
122
125
127
131
135
137
133
124
117
123
124
120
115
115
111
110
116
125
130
128
122
121
117
113
111
110
111
113
116
116
118
126
135
134
128
120
122
133
139
140
132
129
120
120
117
121
128
129
118
114
116
122
129
127
122
123
140
143
135
126
122
120
113
100
100
113
130
137
134
129
124
121
111
111
112
107
100
109
121
121
118
122
139
137
122
117
132
143
140
132
123
115
119
116
107
114
129
131
121
111
112
117
123
120
110
114
140
155
141
120
117
117
113
101
100
115
133
138
133
131
129
123
109
108
116
112
102
110
128
128
117
123
144
139
119
115
128
142
137
124
119
114
115
111
106
113
126
130
123
118
115
113
118
119
111
114
135
147
136
119
116
119
120
116
113
114
119
120
124
132
137
127
114
111
122
122
116
117
127
127
124
130
146
141
118
114
128
136
126
116
116
119
117
114
111
116
119
123
125
125
119
114
119
125
118
112
122
129
127
122
119
122
124
124
123
118
109
104
113
130
140
133
123
123
130
131
127
117
111
121
133
141
140
134
121
119
125
130
124
110
111
124
120
119
120
118
116
118
125
127
118
115
126
135
123
110
111
118
121
123
124
123
121
121
125
123
109
102
111
128
133
133
133
133
131
131
127
105
94
112
134
138
126
114
116
123
131
131
123
109
111
123
119
121
123
119
115
118
124
123
113
114
130
138
125
110
110
113
118
122
125
122
115
112
121
129
120
110
112
123
127
130
134
135
126
120
112
97
93
111
122
119
102
100
105
119
128
129
123
119
120
123
113
115
118
116
113
115
117
115
113
117
127
128
124
121
121
119
118
118
120
117
108
105
116
125
125
114
117
124
126
125
128
127
118
107
100
98
108
116
112
96
96
101
109
117
122
123
122
129
135
130
111
114
114
110
110
114
117
117
118
118
119
121
126
129
125
123
120
117
111
112
111
113
117
121
118
118
122
128
130
127
123
119
113
103
97
107
126
127
110
94
104
122
126
122
117
117
123
139
148
140
115
121
117
109
110
113
117
120
122
118
114
114
128
130
122
124
129
122
111
108
114
122
124
119
116
113
121
128
131
127
124
123
120
113
106
114
128
128
116
110
119
129
130
126
122
123
127
141
150
144
126
130
121
112
113
116
118
118
124
122
116
118
127
125
118
123
135
130
111
103
108
121
127
125
117
111
112
122
128
129
130
130
128
121
118
120
121
121
123
126
128
125
125
128
132
134
134
135
139
135
121
130
122
117
121
122
117
116
119
123
120
120
122
121
120
127
136
129
112
102
100
115
131
135
124
108
104
116
126
130
135
134
129
126
126
126
120
116
120
125
121
109
112
131
142
139
133
128
127
126
111
117
118
118
126
127
117
113
116
123
122
119
120
122
123
125
122
116
110
106
103
112
132
137
123
106
106
119
125
124
130
133
126
120
126
132
126
114
111
112
108
104
119
140
144
137
122
121
123
121
103
109
112
118
126
124
113
112
116
119
117
115
120
124
123
116
108
106
110
116
121
125
130
127
115
111
121
130
124
114
117
124
119
113
117
128
126
111
103
99
101
115
142
156
145
124
113
116
129
128
111
111
111
116
120
116
108
111
117
117
113
115
122
123
117
108
103
105
116
131
140
137
130
114
111
119
136
138
117
103
107
119
118
104
102
110
115
111
104
100
105
123
156
164
140
121
114
124
135
136
128
116
113
115
115
109
105
116
124
118
113
117
129
126
111
106
109
112
119
134
145
140
126
117
114
124
139
134
110
98
108
122
122
106
95
94
104
112
114
112
111
126
146
152
135
122
123
130
136
137
130
114
112
116
116
109
109
125
129
118
107
121
134
131
116
114
119
122
121
126
128
127
125
123
124
128
132
125
112
107
113
123
127
121
110
95
99
119
127
122
116
117
125
126
126
130
134
136
136
130
119
107
110
117
117
113
115
126
127
110
101
115
131
133
123
119
120
121
119
114
110
112
120
126
126
125
123
117
116
117
118
120
127
135
128
109
109
129
138
127
120
116
112
109
115
131
141
137
133
123
105
99
109
121
119
110
110
112
110
100
98
105
120
125
124
118
116
117
115
108
102
110
122
124
121
123
123
119
120
122
118
112
121
139
136
116
117
140
147
128
123
122
115
109
113
132
141
133
127
122
106
106
115
120
117
107
99
93
94
100
102
101
102
114
124
119
115
116
116
109
110
115
115
112
114
130
135
125
121
123
115
108
117
129
127
113
120
139
146
130
125
128
123
113
110
125
136
127
121
119
119
118
118
116
112
107
95
85
96
120
126
109
94
107
124
126
121
119
119
119
120
120
106
97
109
137
148
136
121
118
113
110
111
120
119
112
111
124
133
129
125
125
127
116
110
115
126
124
118
120
136
129
120
115
114
114
110
100
113
137
144
122
103
111
129
132
126
123
123
125
124
117
97
93
110
136
144
140
129
123
118
116
115
120
121
115
104
108
125
133
124
120
121
120
110
111
121
128
126
125
142
136
127
118
116
121
125
123
125
139
141
127
116
121
129
129
123
122
127
132
129
111
97
101
116
124
128
132
135
134
128
124
123
125
125
119
103
102
121
139
131
116
116
122
120
117
121
135
135
134
137
137
135
126
117
125
135
131
124
124
124
124
124
127
127
119
115
117
130
136
134
118
108
113
116
114
110
122
141
146
137
131
129
131
129
116
105
106
124
139
134
120
118
128
129
127
125
135
138
136
120
131
139
132
119
124
132
124
112
111
113
118
123
129
127
120
115
119
128
136
136
131
125
122
119
111
106
118
135
142
131
127
133
134
125
112
110
114
127
133
132
128
123
129
135
132
122
123
134
135
111
122
128
125
122
124
126
113
104
109
115
119
125
129
126
122
121
123
123
127
133
137
133
124
117
113
114
122
131
127
113
112
125
136
126
112
112
123
127
129
133
132
125
128
134
130
115
115
127
133
110
114
115
114
122
127
123
111
110
120
123
124
127
131
123
120
122
122
118
115
123
132
129
120
116
115
121
129
129
116
96
95
118
137
133
118
116
125
131
133
137
138
129
127
131
126
110
110
124
135
118
117
109
110
122
128
122
117
122
127
123
118
125
129
121
117
117
118
115
109
112
119
120
117
116
118
123
130
132
121
100
92
114
136
136
122
116
123
134
143
149
145
132
126
130
131
116
111
123
138
126
119
113
111
119
121
121
125
129
125
111
106
116
123
121
115
113
115
114
110
110
113
113
116
120
120
121
124
134
134
119
108
113
130
132
119
111
117
130
146
158
154
135
122
130
141
130
114
117
134
128
126
118
113
116
119
120
125
127
119
107
104
108
119
123
123
122
119
116
115
114
113
114
116
122
123
121
121
130
139
134
122
119
123
126
121
111
106
115
132
154
159
138
119
124
146
142
118
111
125
126
124
121
117
117
121
125
124
121
121
120
116
112
116
131
135
131
127
120
119
119
119
118
120
123
122
121
125
127
129
131
128
117
116
123
125
113
96
94
114
141
153
138
119
120
137
138
122
115
119
123
121
121
118
117
126
131
121
114
125
132
127
118
118
130
137
135
129
124
122
121
121
122
125
123
120
123
128
125
116
117
124
118
114
125
132
119
96
87
101
126
139
138
126
124
124
123
122
124
123
123
121
120
114
113
126
134
121
112
121
129
123
118
119
127
130
126
125
126
125
122
121
122
127
126
121
125
135
130
112
108
119
120
118
123
132
130
113
102
105
120
128
131
133
132
125
115
119
135
130
125
123
120
109
105
117
128
122
111
111
113
109
111
119
125
122
117
121
125
126
123
120
122
130
134
128
126
136
135
119
114
125
128
120
118
127
140
139
126
123
125
126
128
136
145
136
118
117
134
136
125
125
121
107
102
109
122
120
108
103
101
99
109
122
125
123
119
118
125
129
126
120
120
131
138
131
123
127
130
123
122
130
133
125
117
124
143
152
142
130
135
135
130
136
150
150
128
116
126
131
124
141
140
131
119
111
106
108
117
122
127
132
135
132
132
144
154
133
102
96
113
130
133
127
110
97
104
127
133
124
122
129
132
124
114
107
111
124
131
126
120
120
123
117
112
111
95
62
25
7
115
130
137
137
121
111
112
119
124
123
126
139
145
134
128
139
153
139
112
104
119
133
135
120
100
85
103
134
141
124
116
128
139
128
105
89
98
121
131
129
124
129
133
120
103
108
110
80
35
11
109
113
132
141
122
103
106
119
125
125
124
138
143
136
121
125
139
136
123
119
121
127
129
122
107
94
110
133
137
124
115
120
131
127
110
93
94
111
123
125
124
132
141
126
106
110
116
90
52
30
103
107
129
144
125
101
102
117
125
123
122
126
140
135
119
115
119
122
122
121
118
119
126
127
122
117
118
124
127
121
116
114
122
126
121
112
105
106
111
117
122
134
139
127
114
119
121
98
67
51
110
110
126
137
127
114
108
115
121
122
120
122
133
135
121
108
107
110
112
113
113
118
124
131
136
133
124
118
118
121
122
122
123
126
131
127
119
111
108
115
129
137
130
118
119
129
131
107
79
64
112
112
119
127
130
126
120
113
115
120
123
125
128
126
121
115
110
105
103
107
115
121
125
130
142
140
125
112
114
122
133
134
132
128
126
130
130
126
119
126
141
139
119
103
115
136
133
112
92
78
114
113
112
118
125
130
127
112
111
120
127
128
123
119
120
122
120
106
100
102
120
124
123
125
136
134
118
108
109
120
133
136
130
119
116
125
136
137
137
139
149
142
116
99
114
135
131
113
102
88
117
120
115
113
116
122
121
113
111
119
127
125
117
113
120
128
124
111
105
109
122
123
119
121
126
122
107
105
112
119
121
118
115
115
119
128
136
138
138
138
137
133
119
113
116
130
128
115
110
104
120
135
128
119
112
112
112
112
113
118
120
118
113
113
120
125
121
115
113
117
121
116
114
117
120
112
98
102
116
116
110
102
102
117
132
134
132
129
129
125
121
125
131
131
128
127
124
117
113
114
125
147
144
128
110
109
109
111
113
115
115
112
113
115
119
121
120
118
120
123
123
117
112
117
123
117
103
105
120
125
114
103
107
130
144
139
127
124
119
112
111
124
140
146
137
128
122
117
116
119
129
145
141
124
116
117
114
111
113
114
112
109
112
117
118
119
122
125
127
129
125
117
109
112
128
130
116
113
120
128
127
124
125
135
137
131
127
123
117
111
114
126
137
141
138
129
120
118
120
123
125
131
122
113
116
122
120
115
115
116
111
108
113
119
117
116
123
128
129
127
126
118
105
106
129
139
129
119
117
128
137
139
137
131
125
123
128
131
125
120
122
126
122
124
127
124
117
118
128
124
114
118
110
105
114
123
123
120
123
125
113
108
114
119
116
113
120
124
123
121
122
118
103
100
119
132
128
121
115
120
133
138
134
120
113
117
130
135
131
129
127
121
106
105
118
120
117
119
129
129
104
110
110
112
117
120
121
124
136
136
119
109
117
126
122
114
114
117
117
117
122
121
105
98
108
116
119
119
118
117
121
124
121
116
114
118
126
132
132
130
125
114
107
106
113
120
122
122
133
136
102
114
119
121
121
119
120
125
138
138
124
113
117
130
130
120
110
108
113
119
124
120
107
101
107
114
119
121
123
120
115
111
112
116
119
120
121
123
127
128
123
120
120
120
121
127
131
130
133
138
110
121
124
125
121
119
118
122
126
127
123
117
118
126
137
131
117
110
118
127
129
115
105
108
120
128
130
129
129
124
109
106
110
118
122
121
120
118
121
123
120
124
133
135
134
134
136
134
129
128
121
124
126
123
119
117
120
117
115
115
115
112
111
120
144
146
128
121
129
136
128
107
98
112
133
142
139
136
133
122
105
103
115
118
117
118
122
121
118
117
120
128
137
138
135
132
138
139
128
113
124
122
122
121
113
118
126
123
111
110
112
113
104
113
141
148
138
138
140
137
123
105
100
110
129
135
138
139
135
117
101
103
118
116
105
114
130
130
117
113
120
127
126
125
121
127
134
139
126
103
115
112
122
123
111
119
136
135
115
109
119
119
106
107
128
141
141
143
142
131
121
115
112
109
108
109
123
136
135
116
106
114
125
115
97
112
133
132
118
116
127
128
118
112
111
125
137
142
126
108
105
108
123
123
113
123
146
147
126
118
129
132
114
103
115
129
135
140
138
126
121
125
124
113
95
90
108
127
129
118
118
129
130
109
93
106
123
128
119
123
132
131
116
99
102
127
147
145
126
121
106
111
124
123
113
121
146
145
122
120
139
146
121
101
109
117
123
129
131
125
121
124
128
123
105
100
108
118
120
120
128
136
130
106
91
97
113
121
121
125
131
131
120
103
105
133
153
143
127
127
111
113
123
121
113
118
133
126
109
112
135
143
124
109
114
116
115
118
130
131
122
118
123
129
123
116
114
114
115
121
129
133
122
106
99
102
115
123
123
123
125
128
128
118
117
133
144
137
126
131
112
112
117
117
110
113
116
110
97
104
120
127
122
120
123
119
106
108
126
134
126
113
113
125
132
130
123
118
119
122
121
119
115
111
108
111
126
128
122
116
118
126
132
129
121
124
129
126
129
132
115
118
118
113
107
108
110
104
99
99
103
109
118
126
125
116
105
106
116
125
128
119
112
115
123
128
127
124
125
123
110
105
108
116
115
119
132
134
124
113
115
125
133
127
121
117
116
121
128
133
121
129
122
109
101
107
113
112
109
102
97
99
115
128
124
119
114
107
104
113
126
130
122
116
118
121
123
127
129
120
105
103
114
121
119
118
126
127
119
113
117
121
123
120
118
118
119
122
128
136
126
135
125
109
103
109
118
124
122
112
105
109
123
126
125
129
131
116
102
103
122
137
138
127
120
116
117
123
123
118
116
119
123
123
117
115
117
118
119
119
116
109
109
115
126
132
132
129
128
132
123
130
125
112
106
108
119
135
136
122
119
123
127
127
131
141
145
127
105
101
118
136
150
146
130
115
111
116
117
119
126
132
128
122
119
119
116
117
120
121
107
96
102
121
138
143
139
131
127
126
107
117
121
121
114
109
115
139
144
130
127
128
127
127
133
143
144
127
108
105
110
126
143
149
134
115
111
116
114
118
131
136
126
121
125
128
124
121
124
122
102
95
114
143
153
147
139
133
131
125
100
113
121
129
124
110
113
134
144
132
123
122
121
121
128
134
130
114
110
111
113
114
125
133
127
119
118
120
115
112
119
126
121
117
126
131
131
130
130
125
108
107
130
153
151
138
132
133
137
131
110
116
124
130
128
117
111
122
133
128
117
117
112
114
125
130
120
107
110
121
118
106
107
117
118
121
127
130
115
102
104
112
113
113
117
122
126
131
132
128
118
117
133
139
136
129
126
128
136
134
129
126
123
125
126
121
115
118
125
123
120
115
110
111
126
132
121
109
116
129
123
102
100
107
114
122
136
135
115
98
102
115
115
112
110
110
115
122
128
128
124
117
114
115
117
122
125
127
130
130
134
124
115
117
120
122
122
124
122
123
121
120
115
116
131
137
128
116
119
123
118
106
109
113
115
121
131
133
120
113
117
122
119
117
116
110
107
111
121
126
123
111
99
101
112
123
126
124
123
122
129
119
111
111
112
116
126
128
121
116
119
125
123
123
130
131
126
118
115
113
109
112
123
123
113
117
127
129
128
131
133
128
118
121
131
121
106
106
120
125
119
109
102
108
123
133
129
124
123
118
123
117
115
112
108
110
124
126
114
105
111
123
126
122
122
120
117
117
113
104
109
124
136
122
111
120
129
127
127
138
141
123
112
122
135
124
107
112
127
129
118
116
117
131
138
139
132
125
126
122
123
124
124
118
109
109
118
116
101
99
109
118
116
113
115
115
114
116
112
107
117
135
135
116
114
131
141
128
121
126
129
117
105
114
126
120
112
121
135
132
122
122
128
136
139
136
130
124
124
125
128
129
127
121
116
116
114
106
100
105
118
122
112
110
119
123
120
118
117
117
128
135
121
106
119
147
154
134
112
110
113
109
105
107
116
116
116
128
132
127
119
121
130
130
128
128
125
119
117
125
131
128
122
118
118
121
119
113
112
123
135
128
115
114
129
131
125
123
125
129
130
124
110
105
122
147
153
134
111
105
108
111
112
113
120
124
124
124
122
121
119
121
125
123
120
122
122
117
113
118
126
120
117
116
117
120
123
123
126
132
135
131
122
125
132
129
119
123
139
141
130
116
108
112
124
131
134
131
116
112
116
123
124
123
125
128
125
119
115
122
124
125
127
125
123
124
125
121
115
113
113
114
121
119
115
116
122
127
126
123
124
124
125
128
129
119
108
124
149
150
130
116
119
124
126
123
122
122
122
124
129
134
134
129
124
120
118
116
118
126
133
131
130
129
127
125
126
126
123
112
104
113
126
127
121
118
120
122
116
110
112
115
119
125
129
114
105
124
150
148
130
124
134
136
130
123
119
117
119
128
133
134
133
128
115
112
113
118
126
133
135
133
130
130
126
121
121
126
129
123
102
111
123
130
132
130
124
115
111
112
114
114
113
124
133
124
111
123
139
134
126
129
139
139
130
127
124
119
116
122
122
121
124
124
115
114
117
127
131
134
134
132
129
128
121
113
114
125
133
130
109
110
114
124
139
140
124
119
122
127
126
114
111
125
141
136
120
119
122
120
118
127
134
131
121
121
129
124
120
117
109
105
119
127
125
124
128
135
133
130
130
134
133
128
116
112
118
129
131
130
121
119
107
111
130
135
123
123
139
146
133
113
109
128
145
143
123
115
116
117
120
123
123
117
111
113
124
128
130
124
107
102
121
136
131
126
133
140
132
124
124
133
138
127
119
124
134
133
122
121
136
131
112
104
114
120
121
129
147
147
127
107
107
128
143
139
124
115
120
126
129
125
119
108
106
108
119
130
139
135
118
115
132
140
129
119
129
137
128
118
122
135
135
121
121
137
147
132
106
107
146
147
118
97
102
118
123
129
136
134
121
107
108
123
137
138
126
116
120
136
138
129
117
112
110
112
119
131
140
138
130
129
138
136
122
111
119
129
127
123
129
135
131
118
118
134
139
118
94
103
147
151
122
96
104
125
135
126
119
119
122
120
114
114
132
142
131
115
112
124
130
126
122
122
120
118
122
127
130
132
133
134
131
123
119
112
114
119
125
132
140
139
131
117
115
119
119
108
97
109
141
143
123
104
116
139
144
120
99
107
131
138
121
111
127
144
136
109
96
106
117
120
124
128
124
118
117
121
122
124
133
134
120
113
120
122
120
123
130
138
142
138
130
122
117
111
106
105
115
124
133
135
123
110
114
134
138
119
98
106
130
138
122
111
123
140
133
107
92
98
105
111
122
129
125
116
114
116
117
119
130
130
115
109
122
132
135
135
135
137
140
139
129
125
122
117
108
116
130
136
129
131
124
111
109
119
124
118
108
112
119
120
116
114
123
133
129
111
104
108
110
111
115
126
127
121
116
114
116
118
127
128
113
109
125
143
151
149
133
127
138
140
131
123
125
124
118
121
135
138
124
129
124
114
108
109
113
118
120
120
110
107
112
125
131
130
126
118
119
127
124
114
114
122
131
131
122
113
110
117
126
127
114
112
131
152
160
150
127
116
135
147
134
119
120
125
126
126
130
135
122
125
126
125
124
123
115
106
110
121
124
111
102
107
130
140
138
119
102
99
109
127
130
118
98
99
122
137
134
119
108
114
125
118
108
119
138
137
119
115
123
130
127
122
122
122
105
78
45
32
123
125
125
121
117
115
113
112
116
123
121
111
107
110
132
143
146
131
107
94
109
135
142
121
94
96
124
143
139
121
108
113
126
123
110
110
119
129
130
127
129
135
140
134
126
122
115
89
54
33
122
122
127
125
116
109
110
115
121
125
119
114
116
121
133
137
137
131
118
101
105
125
135
127
106
105
124
133
131
119
111
111
124
129
126
116
111
116
125
129
126
128
147
147
133
122
115
96
66
51
119
123
129
132
122
111
113
120
125
124
119
118
122
129
130
121
116
119
121
109
102
109
125
127
120
117
117
118
117
116
113
113
117
127
135
129
115
110
119
122
114
118
135
144
135
122
113
102
88
78
115
123
128
129
123
117
116
119
123
125
124
122
123
125
121
109
101
105
112
113
104
106
118
123
120
115
114
113
114
117
119
119
119
123
130
135
129
116
115
121
117
115
118
125
131
126
117
115
110
104
113
118
121
120
119
117
113
112
118
128
131
127
120
115
113
109
104
101
104
110
113
114
119
119
114
111
115
119
118
117
124
128
123
117
119
131
138
131
126
130
132
122
109
108
114
121
125
129
131
116
112
117
115
112
112
112
110
108
114
134
140
135
115
106
111
121
120
105
101
107
113
117
118
116
110
106
116
132
125
112
119
134
130
112
109
126
142
143
140
143
146
134
115
104
108
119
128
135
141
120
115
119
117
113
112
112
110
111
117
135
141
131
113
106
114
127
130
117
107
111
110
110
112
113
111
107
117
130
123
105
110
131
132
115
114
124
138
140
140
140
138
133
125
116
114
119
127
134
138
118
117
122
125
123
118
115
112
115
124
131
131
124
115
112
116
123
124
117
114
116
111
102
102
117
120
110
108
118
116
105
107
127
131
121
120
123
128
129
127
123
119
121
131
132
126
123
124
127
129
118
123
129
133
132
127
120
115
118
129
128
118
114
117
117
114
114
115
115
120
124
119
107
107
121
129
119
105
109
114
115
117
125
130
131
126
122
122
121
113
103
103
118
134
141
132
125
123
125
127
124
129
131
128
125
124
122
118
121
126
121
111
109
116
118
109
106
110
117
124
132
132
118
114
124
135
130
114
114
124
127
127
127
129
129
124
120
121
120
108
104
109
128
135
135
130
124
123
128
135
127
133
130
118
110
113
119
119
120
122
118
111
107
118
118
110
105
113
122
128
133
141
130
120
123
137
136
127
126
130
131
126
125
126
123
120
120
126
128
119
119
131
137
131
125
125
123
124
131
135
127
128
124
110
101
106
115
120
123
126
125
115
111
114
116
111
110
119
123
125
130
136
129
119
121
129
130
127
128
130
125
117
115
118
119
117
121
131
135
133
133
138
135
128
125
127
128
127
127
130
125
118
115
109
106
111
117
121
126
133
135
126
113
111
113
116
118
119
117
117
123
127
121
114
113
116
116
115
119
121
118
111
110
113
117
122
127
131
134
137
136
132
129
130
133
135
135
128
121
120
123
110
109
108
111
118
121
122
126
134
136
130
113
105
108
120
124
119
107
107
119
122
113
109
112
112
110
108
110
114
115
114
114
117
123
131
132
127
125
128
127
123
122
137
141
140
136
131
124
122
128
112
108
107
112
117
120
121
122
124
123
118
105
101
106
121
125
117
106
108
115
117
110
109
115
120
117
113
113
114
117
121
125
126
130
136
135
122
117
119
119
112
120
145
153
141
130
131
134
131
130
121
117
115
112
109
114
119
116
111
106
101
97
96
106
116
117
115
115
120
120
115
110
111
115
121
124
124
122
120
117
124
132
134
134
132
130
124
119
117
113
105
119
148
157
139
120
126
145
144
128
123
125
127
117
98
106
122
120
106
99
97
97
98
104
107
106
108
125
136
127
112
106
109
111
113
117
126
130
124
116
119
131
134
127
119
123
129
127
117
108
101
117
141
151
132
116
126
150
150
126
110
124
138
122
96
104
131
132
114
108
112
109
104
101
99
97
105
131
139
123
108
109
112
110
99
102
118
132
125
112
115
124
131
120
109
120
134
130
116
107
106
116
131
136
121
115
129
149
144
127
99
117
137
123
101
111
139
141
125
126
130
126
110
102
100
100
105
127
133
119
110
115
121
115
98
94
106
123
120
109
108
121
123
109
104
118
133
130
116
113
119
129
128
110
99
116
142
149
137
128
100
109
124
120
107
120
142
141
128
130
143
137
115
103
111
113
115
123
127
122
116
119
126
125
116
106
107
110
109
108
111
116
117
109
106
119
134
130
120
123
136
144
127
97
84
114
147
149
130
127
106
106
112
114
112
120
134
128
119
120
134
132
113
112
127
132
124
124
133
132
123
120
122
134
136
125
115
103
104
109
114
116
118
116
119
130
139
136
129
130
145
153
136
101
87
112
140
141
120
118
116
109
111
114
114
116
120
115
106
110
122
119
111
115
132
134
126
125
135
140
129
116
114
128
142
139
120
105
107
114
117
116
120
128
134
140
143
139
135
134
139
145
139
120
106
114
127
124
108
108
123
118
117
116
113
114
113
108
103
105
106
108
107
119
124
124
119
118
125
132
129
117
113
118
131
131
120
110
112
115
111
106
117
137
146
145
142
135
131
127
128
132
132
129
124
122
121
109
98
104
128
130
124
116
111
115
116
112
109
108
105
103
105
115
120
116
110
105
111
125
130
124
115
115
119
121
120
119
117
114
103
101
113
133
141
140
130
125
121
117
121
124
125
126
129
132
127
109
97
108
131
138
127
112
108
115
120
119
116
115
112
110
110
115
121
119
113
106
109
120
132
129
124
117
115
117
120
121
118
114
109
108
113
122
128
127
122
118
115
116
120
121
116
118
128
137
134
119
108
115
128
130
127
116
109
112
122
129
128
121
118
118
115
116
122
126
125
121
119
124
128
127
126
122
117
115
119
121
121
121
121
119
116
117
120
121
120
120
120
119
120
120
118
120
125
127
127
126
123
123
116
120
124
123
113
108
116
140
141
124
121
123
120
115
119
129
134
134
131
128
122
117
119
123
121
119
117
119
123
128
133
127
121
120
123
122
121
126
129
126
123
123
128
132
129
121
121
128
135
127
106
116
127
129
120
110
116
141
143
123
117
124
122
113
113
120
127
129
129
127
116
107
112
119
122
119
117
117
120
125
128
126
124
127
129
125
123
133
138
134
128
126
127
131
128
117
115
128
140
133
110
121
129
131
126
119
122
129
129
116
115
121
120
113
113
117
117
117
121
124
113
100
103
118
123
123
119
114
112
114
116
120
124
126
127
124
126
133
136
135
135
123
108
110
125
127
122
125
136
134
118
128
126
126
128
129
126
120
115
115
121
124
115
113
121
125
116
110
117
125
119
102
104
111
116
119
124
120
109
103
110
118
123
120
117
123
128
128
126
130
135
119
86
86
118
136
129
124
127
130
122
127
122
120
124
133
127
118
111
121
133
130
114
114
131
134
118
110
120
127
122
114
113
112
110
113
127
127
120
115
119
125
122
117
120
134
135
121
112
120
134
120
87
89
124
143
133
121
120
123
124
125
123
118
119
124
126
118
116
128
140
134
118
117
127
129
119
117
120
123
123
124
124
116
101
106
127
134
132
134
136
133
120
118
130
144
135
110
103
117
130
125
112
119
140
140
127
122
121
121
126
131
131
123
116
116
120
121
120
126
134
133
121
116
117
116
117
119
118
116
121
133
134
118
106
108
120
128
135
143
146
136
122
122
133
136
122
107
109
121
127
131
136
148
153
143
128
125
126
125
132
143
143
131
117
114
118
120
116
117
122
127
124
115
110
111
116
117
112
108
121
132
131
121
118
118
117
118
123
131
138
134
123
121
122
122
118
116
120
124
125
131
140
152
149
142
127
124
128
130
129
143
142
129
122
119
120
121
112
104
111
124
128
119
116
120
122
119
109
108
119
123
120
122
133
130
118
111
110
117
125
127
123
114
110
116
124
129
128
124
119
122
129
134
139
139
128
117
121
130
122
132
129
123
121
123
124
125
117
109
116
126
130
129
128
128
127
117
111
113
115
113
111
122
133
130
117
111
107
107
113
124
121
113
114
128
142
141
126
118
117
119
119
122
129
135
126
111
112
125
113
118
119
119
120
121
123
127
128
121
119
127
130
130
131
128
122
118
118
120
113
108
113
123
127
120
116
116
111
106
109
123
121
118
124
142
152
144
123
119
124
126
123
120
124
129
127
112
112
115
108
113
117
121
123
118
119
127
130
124
122
124
125
124
127
119
112
117
130
128
114
110
124
132
127
121
120
121
111
108
115
124
124
121
129
144
147
137
123
124
137
140
135
126
124
125
123
121
118
115
113
117
122
131
133
124
117
124
127
119
117
117
114
115
122
117
110
120
137
131
116
116
133
140
134
128
127
117
108
111
122
124
123
123
126
137
139
132
127
129
141
144
142
129
119
120
125
128
128
122
121
122
127
144
149
138
124
124
125
120
117
115
105
111
127
128
118
121
133
126
116
119
135
143
140
137
131
114
103
110
120
122
122
121
124
135
136
133
125
126
133
142
145
131
115
115
133
139
135
127
121
124
130
147
153
143
126
126
132
127
120
114
107
113
137
140
125
120
123
120
115
119
129
133
134
134
129
113
105
110
116
118
123
126
126
136
144
135
118
108
115
135
147
131
112
119
146
153
137
124
123
126
130
137
139
132
122
128
137
133
122
114
110
124
141
139
125
119
121
124
121
121
121
121
123
123
122
119
117
117
114
118
128
131
125
132
147
137
110
88
96
127
140
126
111
126
157
158
130
113
124
132
127
123
120
116
119
128
134
131
120
115
118
128
133
130
119
119
130
138
136
126
117
116
116
117
119
126
128
123
118
122
137
130
114
120
139
138
113
88
91
117
131
119
109
126
151
146
115
105
128
134
121
107
106
113
124
123
121
120
122
124
123
121
122
119
114
115
132
150
150
131
117
119
120
121
122
130
131
126
122
129
137
123
107
109
130
140
129
112
104
111
122
120
113
117
126
121
103
105
128
132
116
100
107
126
133
120
109
111
128
139
126
110
111
117
115
109
120
137
142
129
121
124
129
126
125
127
126
125
128
132
128
114
105
108
120
141
150
143
124
113
119
127
123
117
111
107
105
118
126
126
114
107
120
140
140
117
98
107
141
155
131
100
103
122
119
99
100
118
125
119
121
129
129
123
119
119
117
123
134
135
119
111
113
115
120
140
163
164
141
119
122
136
138
125
112
111
118
132
123
122
117
114
127
135
128
112
101
114
146
158
133
102
104
124
124
101
95
107
111
113
116
127
124
118
115
113
112
121
138
134
115
109
122
129
127
138
154
156
143
126
123
131
140
138
127
124
133
140
125
126
120
118
124
123
114
109
114
129
143
144
129
116
113
122
124
113
111
112
110
108
113
119
119
117
117
114
113
121
137
132
111
109
132
145
138
134
131
130
133
134
121
116
124
132
129
127
130
140
126
130
123
116
122
120
110
111
129
144
136
123
126
130
127
125
126
130
129
124
114
112
117
117
118
122
128
124
116
120
132
127
107
109
139
158
151
129
111
113
132
138
123
102
101
114
119
118
116
128
114
98
95
99
108
117
119
118
121
125
117
102
91
101
119
119
109
109
122
126
125
124
124
120
121
127
131
127
118
119
125
127
118
100
93
118
145
143
122
114
125
132
132
128
125
119
111
95
69
42
120
104
98
97
110
117
117
114
117
127
127
110
93
98
114
117
116
118
121
115
120
134
136
129
126
133
141
135
122
121
126
129
124
107
101
119
139
134
129
126
129
134
146
144
133
121
115
111
87
53
120
115
101
101
116
121
116
111
117
131
133
117
103
107
117
114
114
119
122
113
115
128
135
133
131
134
135
129
119
119
126
129
127
122
123
127
127
123
125
126
121
126
147
154
142
123
116
112
99
69
121
119
107
108
121
124
116
113
121
131
130
120
111
114
119
111
104
113
124
121
115
118
125
128
124
121
118
115
114
117
124
126
124
124
130
134
127
116
116
119
111
109
130
150
143
125
114
109
107
91
118
118
112
110
116
119
117
116
119
123
122
118
110
112
114
112
103
107
126
134
123
111
114
118
112
105
106
109
111
113
117
122
120
120
125
132
129
117
114
114
107
102
118
135
139
125
117
114
113
105
113
115
112
109
110
111
110
112
115
117
118
115
111
109
113
113
111
110
125
135
130
117
113
112
99
95
106
124
120
106
111
124
123
112
117
130
132
121
117
119
117
111
114
125
127
122
117
123
128
114
109
117
115
110
106
104
105
109
112
114
116
118
117
113
115
122
124
121
122
128
125
118
115
113
101
98
120
142
128
103
106
128
126
110
110
126
132
123
122
126
128
121
122
124
123
120
119
130
136
118
111
116
118
115
114
109
107
112
117
116
115
122
127
123
117
123
129
123
118
119
114
110
112
114
112
110
131
148
127
100
109
132
132
113
112
125
131
122
123
126
126
124
128
130
125
120
122
128
129
117
112
110
114
124
126
121
111
117
129
126
118
120
128
127
116
119
123
118
114
112
107
98
104
121
124
122
127
140
123
100
112
136
134
118
115
120
122
120
122
121
116
114
126
133
128
123
121
119
117
115
113
105
110
130
141
128
116
120
132
128
115
113
122
121
109
109
111
109
108
112
110
101
107
126
134
127
126
126
121
107
114
132
130
119
115
117
118
118
119
117
114
114
122
128
128
126
123
119
117
119
115
107
108
121
133
127
116
117
127
127
115
112
118
114
101
100
103
104
108
118
120
116
116
129
137
132
127
126
123
117
116
121
124
121
118
117
117
118
120
125
129
128
124
121
122
125
128
127
127
126
122
118
110
109
115
119
116
114
119
122
117
118
119
113
101
98
102
109
115
123
127
125
125
130
135
134
131
128
126
120
112
111
115
122
122
120
119
121
128
138
145
140
129
121
119
127
135
137
137
129
125
128
116
105
106
112
115
116
118
123
124
125
126
122
106
99
108
118
125
126
125
125
124
125
128
128
126
124
124
121
106
101
107
123
130
125
118
123
136
145
146
142
136
128
126
133
140
138
132
126
121
123
118
107
108
112
117
119
122
127
130
132
130
124
110
106
115
123
128
125
120
119
120
121
119
117
115
115
116
115
110
105
111
123
131
127
117
122
135
139
134
133
134
134
135
140
142
135
127
127
115
112
111
112
114
118
119
122
126
128
131
129
124
118
114
115
120
122
123
119
115
114
118
119
114
109
108
109
111
114
116
116
118
124
131
126
117
119
125
127
124
125
129
132
134
139
139
133
129
133
112
106
105
111
116
119
119
120
123
120
118
116
111
108
110
118
121
120
114
113
110
112
118
119
114
110
112
113
112
114
126
131
131
128
128
124
117
117
118
120
120
123
128
131
131
132
133
137
140
141
113
111
111
111
111
114
116
116
112
111
108
103
101
100
102
109
114
116
114
112
109
112
118
119
116
114
120
122
117
119
133
146
143
128
122
120
119
120
121
120
117
122
133
141
136
126
128
142
152
149
112
119
123
117
110
111
115
113
107
109
106
103
101
100
95
94
102
114
121
115
109
112
117
119
118
120
126
129
124
124
136
150
146
127
117
117
122
128
129
120
110
116
138
155
151
130
121
135
150
146
108
125
128
121
112
113
118
113
113
121
119
113
110
106
93
84
91
111
123
119
113
114
117
120
121
123
127
130
126
124
131
140
138
126
120
121
127
129
129
118
109
114
139
159
155
129
117
124
131
134
109
123
125
118
116
121
123
119
122
129
126
120
119
118
109
94
94
108
119
119
115
115
118
121
122
123
124
127
124
121
119
122
125
128
130
131
131
128
123
119
119
125
132
137
136
123
119
118
120
123
120
122
114
111
118
128
126
124
124
124
122
119
123
133
130
115
109
111
119
122
119
117
117
121
121
121
121
122
120
114
108
109
116
127
137
141
140
130
121
121
135
139
127
112
109
113
117
119
118
120
133
127
110
109
118
128
125
124
120
113
107
111
123
137
141
133
126
122
124
127
125
119
117
119
120
120
119
118
115
112
107
107
113
127
138
145
143
133
128
131
144
146
123
99
92
101
115
124
118
117
136
130
117
115
117
118
119
118
117
105
100
109
120
131
132
133
132
129
128
129
126
118
116
118
119
117
114
111
112
115
116
115
116
123
137
139
138
135
134
135
137
137
125
113
108
108
114
118
117
116
133
129
123
118
115
113
111
113
113
108
108
112
119
119
119
123
126
120
122
128
127
117
118
119
119
115
108
106
110
117
121
118
112
120
138
139
129
129
131
130
128
127
127
130
130
127
122
118
116
119
130
130
125
116
115
114
111
109
110
120
123
121
116
112
113
115
115
111
115
129
125
115
115
121
122
116
111
107
107
116
119
115
106
115
135
136
124
123
126
126
126
125
127
132
145
147
137
121
119
125
129
129
119
111
113
117
113
104
106
120
127
124
112
111
115
116
111
107
117
130
126
112
112
116
120
120
118
116
115
116
119
113
104
110
128
130
122
120
125
125
128
127
126
127
136
145
142
130
128
134
131
126
116
112
115
119
112
104
103
117
123
120
110
110
116
118
114
115
126
137
126
109
102
108
115
121
126
127
127
127
126
118
108
113
125
125
123
125
127
127
129
132
131
124
122
125
128
131
135
137
128
125
121
120
118
116
112
112
111
112
117
117
112
110
116
117
119
125
136
137
126
111
103
106
114
122
130
133
137
141
136
128
119
121
122
120
119
129
131
126
129
138
139
129
113
102
108
125
140
139
124
125
126
123
118
114
116
120
116
108
107
117
119
113
111
111
117
125
130
130
124
120
115
116
119
123
123
125
133
139
138
133
131
130
124
110
115
130
132
129
132
140
143
133
114
96
96
118
138
140
120
127
129
126
120
119
122
125
115
100
102
119
125
118
111
109
113
118
121
123
124
127
129
129
129
123
116
111
115
124
129
134
139
136
119
109
118
129
128
126
137
141
136
129
124
114
105
117
131
138
120
126
127
125
121
124
126
122
104
96
105
121
126
123
119
116
115
116
119
123
126
130
134
134
131
126
117
109
107
111
119
132
139
130
113
115
133
136
123
124
141
143
126
124
138
134
118
120
127
133
118
123
124
124
124
127
125
115
105
107
114
120
122
124
126
122
117
122
127
127
125
126
127
126
124
122
124
121
118
114
118
131
136
123
115
134
151
140
121
122
141
143
134
136
143
136
123
122
123
127
120
120
123
126
127
125
117
110
110
121
123
118
116
121
125
123
119
127
133
129
122
117
118
119
119
120
127
134
131
122
121
129
130
119
121
143
153
133
116
120
137
146
151
152
141
124
119
125
123
117
124
123
125
128
127
121
110
107
113
124
123
118
118
122
121
117
117
128
134
129
114
109
111
118
123
120
121
130
137
130
126
130
131
123
123
134
134
119
114
123
135
146
162
159
131
112
119
131
125
111
126
128
128
127
126
119
112
109
113
116
116
118
126
127
119
112
116
122
125
124
113
102
106
126
135
120
107
119
130
128
128
134
135
124
118
116
115
106
110
127
135
141
153
145
119
109
121
135
127
115
123
133
130
126
125
125
122
116
111
104
108
121
133
132
121
119
121
116
115
119
116
104
108
132
141
118
99
109
123
127
129
135
137
121
109
106
108
109
117
128
132
130
130
123
115
115
127
135
130
122
118
131
131
124
123
127
127
127
116
106
108
123
134
131
126
127
127
110
107
118
119
111
112
128
132
112
99
114
129
129
128
131
129
118
109
114
122
122
123
129
128
120
114
113
115
122
128
134
135
131
115
126
128
127
125
125
127
130
127
119
118
126
130
127
125
133
130
112
106
120
125
117
118
122
118
104
108
125
131
127
123
122
120
117
116
131
135
132
129
127
127
121
112
113
122
125
128
133
138
136
120
122
123
127
128
120
118
128
134
129
127
127
125
120
122
133
133
118
113
125
131
128
125
124
113
107
114
127
129
121
117
115
114
117
127
140
141
138
129
124
127
127
122
120
125
128
121
123
136
137
132
124
117
124
129
118
111
122
132
128
126
126
118
110
116
135
140
130
124
128
132
132
131
127
121
117
115
116
117
117
116
114
116
121
132
136
137
136
125
123
126
134
133
130
131
131
121
117
128
135
139
125
114
123
130
121
112
121
128
120
119
121
114
106
113
134
146
142
128
126
128
130
128
128
128
126
114
104
106
114
116
116
121
131
133
134
134
132
124
119
124
136
139
137
136
133
126
121
125
131
130
126
124
128
131
121
115
122
124
111
110
119
117
106
110
127
142
140
124
114
118
121
121
122
133
132
116
103
107
116
115
116
129
137
138
136
135
130
119
114
119
132
140
136
135
136
135
132
128
127
121
126
132
136
132
120
118
120
116
105
107
119
124
116
109
117
133
134
119
105
106
112
113
117
131
134
122
114
116
118
117
120
131
135
130
130
136
131
116
111
115
128
129
125
126
133
138
139
132
126
115
125
136
141
131
121
118
116
112
109
113
125
129
122
110
109
120
126
119
108
107
110
111
117
131
134
129
125
124
122
119
122
127
123
114
120
135
135
120
114
116
120
119
117
118
121
127
133
131
126
114
118
132
134
129
122
118
114
110
116
128
135
130
119
110
107
112
117
120
120
119
116
111
120
132
138
136
132
126
123
121
121
117
107
100
112
132
137
130
123
120
118
117
116
115
113
111
118
124
124
115
112
118
125
127
124
118
115
115
128
144
144
127
113
110
111
109
112
120
130
129
121
115
120
131
140
139
128
120
118
123
124
114
102
102
114
126
136
140
136
124
118
122
128
129
117
114
116
122
126
115
104
109
121
130
123
118
120
123
132
147
149
129
111
111
114
105
104
118
133
133
120
115
120
128
135
133
120
110
113
124
124
114
110
116
120
122
127
142
144
129
120
129
142
146
137
131
130
132
133
116
107
110
120
128
122
116
120
126
130
141
148
133
115
113
112
105
103
119
134
128
114
113
119
122
126
126
115
108
114
126
126
117
122
133
127
115
118
134
138
131
123
128
143
150
151
148
144
144
143
122
117
110
116
123
120
114
117
124
128
133
140
135
126
115
108
106
112
126
132
121
113
116
118
118
119
121
120
114
119
125
124
118
127
137
132
115
113
124
127
129
127
126
130
141
143
141
132
136
147
130
128
114
111
120
122
116
112
122
127
129
128
128
127
120
112
112
124
132
126
115
117
125
125
117
113
123
129
127
126
125
118
114
124
136
136
123
117
121
127
132
132
126
125
127
126
116
108
115
134
114
107
103
102
103
113
135
144
133
119
110
110
113
121
125
116
110
122
134
137
133
129
126
123
125
129
127
119
111
118
132
134
124
112
112
118
125
130
136
134
128
124
128
128
115
103
104
106
88
60
115
112
108
105
110
119
132
129
124
126
128
126
123
121
118
108
106
120
131
133
135
137
131
127
133
143
137
122
115
121
136
139
127
114
112
123
133
133
137
133
125
121
126
129
113
105
108
116
113
88
119
117
105
104
116
121
119
112
114
129
137
135
130
127
121
108
106
112
124
130
136
136
124
123
139
144
137
122
117
127
143
143
136
122
122
127
130
130
129
127
120
118
124
128
122
114
111
120
124
104
120
113
100
101
114
118
110
104
110
123
131
132
127
129
127
118
107
109
121
134
137
126
111
115
133
138
133
128
128
133
141
143
138
126
125
127
130
127
122
120
117
114
126
132
133
126
117
115
117
110
118
109
101
99
110
111
109
107
109
113
119
120
119
121
131
130
113
108
123
145
144
119
100
110
130
131
130
131
130
130
130
134
131
123
123
126
129
126
119
117
119
123
131
140
144
139
122
112
108
111
115
112
107
105
105
109
113
116
108
102
108
115
116
116
126
130
124
116
125
147
146
123
103
109
127
130
131
132
128
118
120
126
125
122
122
126
127
123
117
117
120
127
136
149
155
149
130
114
109
112
116
120
119
111
106
110
123
127
111
94
97
116
122
119
119
125
125
122
123
136
141
129
118
120
128
132
131
129
117
112
121
127
121
115
125
129
123
116
113
115
118
122
135
154
156
151
133
120
113
114
118
128
125
117
113
113
129
134
120
98
94
114
128
125
116
117
124
123
118
121
128
131
130
129
129
130
129
123
111
115
132
131
114
112
126
132
122
112
113
113
111
113
131
147
149
144
135
121
114
111
119
122
121
120
121
120
124
131
129
112
98
110
125
124
112
114
120
117
110
110
121
127
130
130
126
125
126
123
118
123
137
132
109
107
124
132
120
115
120
120
110
107
122
135
137
136
131
118
106
108
114
108
108
123
132
125
115
123
133
125
109
107
112
109
107
112
115
108
101
107
115
121
125
124
120
120
124
126
126
128
131
124
106
106
123
130
124
122
127
127
116
110
116
123
130
132
129
121
106
108
111
100
102
120
133
124
111
113
127
128
119
110
105
101
102
109
113
102
100
109
117
118
118
115
114
117
126
129
127
124
121
116
104
107
124
130
129
128
135
138
132
121
115
115
121
129
132
128
119
119
111
107
106
114
125
122
109
103
116
128
129
120
113
106
105
107
107
106
108
114
121
122
116
112
112
120
128
127
123
121
118
111
107
112
129
133
125
126
136
145
141
130
120
113
113
125
138
141
135
131
111
114
114
116
119
119
110
103
111
125
130
126
123
123
115
105
106
114
119
120
120
122
119
114
115
127
129
121
118
123
123
112
107
117
131
129
119
119
130
141
138
130
122
111
106
119
140
147
141
133
110
114
120
120
117
112
110
108
116
122
126
130
134
132
120
105
111
123
126
122
120
122
122
119
118
131
133
119
117
128
131
117
111
118
127
122
115
117
123
127
127
124
119
111
107
122
141
143
138
132
107
108
118
124
117
109
109
116
118
117
118
126
132
130
119
114
119
124
124
118
118
122
123
120
117
128
131
127
124
128
128
120
117
119
120
116
115
117
117
118
123
122
109
106
112
130
137
137
135
135
103
102
116
126
120
108
112
121
120
113
113
122
123
120
117
120
123
122
117
116
119
123
122
117
116
122
129
129
127
126
124
120
120
118
114
112
117
120
118
118
123
121
99
99
121
138
135
133
137
141
101
104
119
125
122
113
115
118
114
110
115
122
118
107
108
117
121
117
115
120
124
124
122
118
117
120
127
128
127
125
126
128
127
118
105
105
119
126
125
124
128
118
99
106
134
145
134
131
137
140
102
109
119
124
125
120
115
112
113
118
126
128
114
105
104
115
117
114
115
128
131
125
122
124
128
127
123
121
123
130
137
138
134
120
105
102
116
129
132
128
121
113
110
125
148
146
131
124
130
133
110
112
116
123
131
127
116
106
112
128
135
127
119
113
111
112
112
113
117
134
137
126
124
129
142
139
126
114
121
132
141
142
135
124
117
112
118
128
130
124
116
113
121
141
153
143
124
117
120
123
124
121
110
115
134
134
114
99
113
129
127
120
122
129
127
120
113
111
115
132
136
126
119
125
139
138
124
116
120
127
132
130
128
129
131
130
127
123
118
115
119
124
128
143
149
138
120
117
118
120
140
132
112
111
134
135
115
106
116
116
102
103
127
147
141
125
114
109
111
122
130
126
115
110
117
121
121
119
119
120
120
118
121
129
144
146
139
123
108
114
131
135
125
130
138
133
120
121
124
123
148
144
121
117
129
129
120
121
120
98
77
93
129
147
131
118
114
110
107
115
126
124
114
97
95
101
117
121
121
118
115
114
117
125
137
144
140
124
112
120
135
134
120
118
127
123
121
128
136
131
138
141
129
122
120
119
120
132
125
92
73
99
133
132
109
105
115
112
109
113
126
125
117
102
92
94
110
123
123
122
121
119
117
117
122
125
125
122
121
125
129
127
120
123
128
123
120
133
140
137
122
127
124
118
113
111
118
135
130
101
92
116
137
121
98
102
121
117
108
117
126
127
126
122
115
107
109
116
121
124
126
126
116
112
113
111
109
113
127
128
124
123
127
132
132
129
128
135
141
140
114
113
110
107
108
112
119
125
125
115
115
131
137
121
108
113
126
121
112
122
125
120
128
140
137
122
111
112
116
120
129
128
114
111
115
111
101
112
131
134
126
125
130
137
140
143
143
140
141
143
117
109
97
97
112
119
117
113
113
120
129
132
129
124
121
124
126
124
121
125
120
113
123
139
142
131
119
115
115
118
127
126
111
113
126
120
110
117
130
136
129
126
129
132
137
147
151
144
142
144
126
114
98
100
118
124
114
99
100
119
128
122
117
121
128
129
125
122
124
125
114
109
113
123
131
131
127
124
121
124
129
128
114
116
128
127
122
125
134
132
122
122
128
128
128
137
146
142
138
140
133
121
110
110
120
123
112
98
103
119
121
112
108
119
130
126
119
117
120
119
115
114
115
118
122
127
129
128
128
132
136
130
120
121
125
124
121
129
132
126
113
117
132
130
121
125
137
134
129
132
132
126
121
119
119
118
115
109
112
119
117
109
107
116
125
120
111
109
110
112
117
127
127
124
122
122
121
122
126
132
134
132
129
126
122
114
118
129
130
119
115
126
140
138
122
119
121
122
118
128
129
128
128
125
119
118
121
121
117
115
112
109
114
120
121
118
113
108
105
106
122
136
143
135
127
117
109
109
116
125
129
133
136
131
117
108
117
127
126
122
124
139
144
142
133
123
117
115
119
132
127
128
130
129
121
120
126
126
117
105
103
110
120
121
117
117
120
120
111
107
121
136
141
136
128
115
106
108
115
119
122
131
143
131
113
113
126
131
130
130
133
140
146
148
144
129
118
121
125
132
126
122
127
132
127
122
123
124
115
105
102
109
121
122
119
119
129
133
124
113
119
124
127
126
126
121
117
121
122
118
118
131
140
128
116
122
137
137
135
133
131
132
147
153
142
121
113
124
127
129
126
114
118
129
130
121
115
115
116
114
109
112
119
125
122
120
128
136
133
119
112
111
111
118
130
126
129
135
132
122
119
130
131
120
118
131
140
135
133
133
121
124
147
154
131
101
106
126
127
117
127
108
105
117
128
123
113
111
116
119
115
115
120
131
128
121
119
128
132
127
109
100
103
120
138
132
127
133
132
122
121
128
128
119
118
130
133
123
126
131
121
124
145
147
112
87
107
129
123
106
124
108
97
102
122
126
119
110
112
115
116
117
127
138
134
119
112
116
128
127
111
98
105
130
142
129
119
122
128
122
121
129
129
121
116
119
118
107
115
133
133
132
144
136
101
89
117
138
125
103
121
115
102
102
120
132
132
121
112
110
113
118
130
137
130
117
108
111
122
130
118
106
119
138
140
119
109
121
131
128
126
128
130
123
116
112
107
98
112
135
141
140
137
127
106
106
130
150
134
113
118
121
120
119
123
132
137
128
116
108
113
122
128
127
122
115
109
106
119
133
126
115
123
136
131
114
113
126
141
142
131
128
126
125
119
111
104
103
122
139
141
134
126
120
117
120
140
159
154
128
119
124
132
133
131
130
131
130
124
119
120
125
125
121
117
115
114
109
120
136
135
123
121
124
121
118
121
131
145
147
136
123
120
120
118
111
106
108
127
134
131
121
115
121
126
130
137
158
161
143
125
121
130
137
130
117
115
126
131
130
127
127
126
120
118
124
129
122
123
138
141
132
122
121
122
120
119
123
137
143
135
122
116
116
116
113
110
117
127
127
121
111
108
121
136
131
125
134
149
146
131
116
116
122
115
96
95
118
133
129
125
127
129
123
116
131
146
143
132
135
142
138
124
118
119
116
109
112
126
135
133
122
119
119
117
115
116
124
123
119
113
110
112
129
142
132
110
106
127
136
130
113
101
101
97
85
91
117
131
121
111
122
135
124
110
130
157
157
135
129
138
139
126
115
113
108
98
102
117
129
127
125
127
130
126
123
124
127
125
119
116
115
119
135
147
128
98
89
108
126
122
113
103
100
94
88
100
123
127
109
100
120
137
122
103
114
149
157
131
116
124
134
126
112
109
106
102
107
120
128
123
121
133
141
139
132
130
131
132
131
129
119
120
136
146
124
94
93
111
123
118
118
118
115
111
109
118
126
121
103
101
120
137
122
100
106
133
144
121
98
110
127
124
112
114
116
115
116
124
129
124
122
132
139
137
134
132
134
137
145
143
125
115
127
140
123
100
104
125
131
117
120
128
135
134
130
127
123
118
115
117
123
129
121
108
107
121
129
111
90
101
122
123
116
122
131
129
125
126
129
128
123
125
124
122
124
132
134
135
145
146
129
110
118
135
126
108
113
135
142
123
119
129
144
147
138
123
119
126
135
135
127
122
120
117
114
117
120
109
96
105
123
124
122
130
139
135
126
123
132
133
124
115
105
104
118
133
132
127
130
140
132
115
115
130
131
117
118
134
137
129
115
119
139
145
129
114
116
138
148
145
126
113
117
123
120
117
119
118
115
119
125
125
122
128
138
136
123
118
125
130
123
110
101
105
120
133
127
116
116
127
130
122
118
127
132
131
128
127
126
128
111
111
129
135
118
105
119
144
148
134
119
115
124
126
120
115
121
128
130
130
128
125
123
124
131
130
118
109
114
122
120
113
112
120
124
124
119
110
109
117
127
129
124
124
134
143
141
128
122
125
111
111
123
128
115
108
124
138
129
116
117
122
128
129
116
109
116
130
133
130
125
125
125
122
125
122
112
106
109
114
115
119
127
131
125
115
113
114
113
113
124
133
132
126
132
146
147
137
131
125
119
115
120
123
119
117
124
122
108
107
120
130
132
124
113
104
111
123
126
121
121
126
129
126
121
114
109
112
117
115
111
119
132
131
116
108
115
123
121
119
123
134
137
130
129
132
136
139
141
129
126
119
119
119
121
122
120
112
104
110
127
128
124
119
113
110
113
117
118
119
124
131
135
128
117
108
111
125
129
117
106
115
126
124
112
109
121
133
131
124
126
137
145
141
125
116
116
127
139
115
120
134
135
123
129
147
146
121
114
114
119
122
123
125
124
124
126
125
122
123
127
126
120
116
121
128
128
115
103
97
100
111
130
140
132
124
124
132
130
117
115
124
129
124
118
116
113
102
86
121
132
138
134
129
133
139
130
115
116
122
125
128
127
122
118
119
121
123
124
127
127
121
117
121
126
123
114
107
104
102
104
111
124
134
131
128
131
134
127
107
100
105
116
118
116
114
114
118
115
121
131
131
126
122
122
119
109
107
113
121
128
134
136
129
120
115
116
118
123
129
129
113
110
125
130
124
113
115
122
121
117
117
122
125
124
125
130
132
126
111
99
97
105
114
119
115
117
126
130
117
120
119
115
112
111
106
99
98
104
112
121
132
139
139
127
116
111
115
124
134
128
108
111
130
137
129
128
134
140
137
123
121
122
122
120
123
133
132
127
123
118
108
110
124
127
120
116
123
130
114
110
112
110
108
108
109
105
101
101
108
119
125
132
138
136
120
113
121
131
138
127
103
108
134
142
139
139
146
150
137
121
120
125
122
120
125
136
134
130
134
138
134
130
140
142
125
114
118
126
114
113
115
113
109
113
125
124
109
104
114
120
122
123
128
130
123
119
123
133
141
129
108
112
136
147
140
133
138
138
130
120
122
128
127
122
124
135
133
127
133
146
150
153
158
154
132
117
116
130
123
124
124
117
111
125
147
145
124
110
114
119
120
118
118
120
122
122
122
125
136
136
122
119
136
145
133
117
118
130
130
119
119
131
135
125
116
123
126
123
126
138
149
155
160
154
138
120
118
127
133
135
132
117
112
123
144
149
135
116
111
113
116
118
114
112
117
123
119
115
127
142
138
126
129
134
125
106
113
133
136
117
112
131
143
128
110
114
123
122
113
118
133
146
148
144
136
128
122
122
130
133
126
117
113
114
130
139
135
121
105
102
111
114
112
113
118
122
115
109
119
141
142
125
118
123
121
114
120
139
137
112
105
127
144
129
112
116
127
122
107
107
121
135
137
135
132
128
122
115
123
119
116
120
116
107
110
126
136
124
105
101
104
108
113
120
124
122
116
112
119
133
135
119
105
112
125
126
129
137
133
110
104
120
138
134
124
126
132
126
114
110
118
132
134
133
131
129
123
115
114
105
107
122
126
112
101
118
135
128
115
108
106
107
114
124
127
123
120
122
126
127
122
108
97
105
124
129
128
129
126
113
106
113
133
139
138
136
136
132
122
117
119
127
133
133
131
131
128
126
114
105
108
125
131
119
104
111
130
136
128
117
113
113
119
126
125
122
122
129
132
126
117
107
102
108
120
121
120
121
128
122
111
112
126
139
139
135
133
134
133
124
117
119
124
127
133
137
135
133
113
105
110
124
132
123
109
109
124
134
128
119
118
121
124
124
121
120
122
127
131
129
122
116
117
124
124
117
116
125
134
128
117
112
120
132
132
127
125
129
132
127
117
108
105
113
130
141
138
131
110
103
110
122
124
119
112
112
118
121
115
113
118
126
129
125
120
119
119
121
127
131
128
126
130
137
136
121
122
134
137
129
120
113
116
121
123
120
117
118
127
129
120
107
96
104
123
140
134
123
108
102
108
121
119
113
113
116
114
106
103
110
120
126
128
126
121
117
113
115
123
131
129
128
132
143
142
132
134
138
133
120
119
117
113
114
119
121
113
110
121
126
115
106
106
113
124
135
133
123
104
100
110
119
117
110
116
123
113
97
100
119
124
122
122
125
122
115
110
114
124
129
124
120
121
131
133
132
134
137
124
114
118
118
111
110
121
125
117
115
123
121
100
100
123
130
128
130
132
124
105
101
113
118
115
113
121
124
111
99
114
134
133
117
116
121
122
115
112
118
130
128
120
116
116
119
120
122
128
133
123
114
118
119
109
109
120
127
126
126
127
113
85
93
128
142
131
128
126
123
108
106
112
116
116
117
120
119
111
110
127
139
132
115
113
124
125
117
116
129
135
131
119
120
122
120
113
109
120
132
131
123
124
122
111
107
116
125
128
130
126
109
83
90
120
138
130
126
121
121
115
110
109
115
118
119
115
110
110
122
129
128
121
116
117
128
129
121
120
133
136
130
124
127
133
132
117
106
116
133
135
131
126
124
119
113
113
116
117
118
122
114
100
102
118
125
129
130
124
119
121
113
109
116
123
121
109
104
110
122
118
111
111
119
127
134
133
127
122
126
131
129
122
122
134
135
119
108
114
130
134
131
125
125
127
126
122
114
104
108
122
128
125
121
123
124
127
133
131
120
123
119
115
121
128
121
109
109
114
115
102
97
111
123
125
126
128
124
116
115
126
128
117
112
118
122
119
113
114
127
131
127
124
126
133
142
135
117
100
105
126
137
134
133
132
129
128
136
137
126
118
123
125
127
128
121
117
121
121
107
89
96
119
120
107
105
120
123
109
107
117
124
118
102
102
110
117
118
120
126
131
129
127
127
130
140
139
123
107
112
127
134
128
130
134
133
133
139
137
127
104
118
124
123
119
118
124
139
131
105
90
108
129
115
87
90
114
122
109
105
114
124
124
110
106
109
118
125
130
130
132
132
131
127
124
126
126
122
118
119
122
120
119
125
128
131
134
140
136
126
96
105
111
113
113
115
133
148
138
111
102
122
134
115
90
96
122
128
112
107
113
125
134
134
128
121
123
135
137
131
127
129
133
132
120
110
107
111
122
124
120
117
117
120
122
128
135
138
132
126
96
95
98
104
112
124
141
147
136
118
114
125
135
124
110
114
131
135
122
112
111
123
141
151
144
128
126
137
138
124
120
127
134
135
123
103
94
104
123
130
124
120
121
122
123
130
141
140
130
128
107
96
95
101
118
133
139
135
129
121
116
118
125
130
128
128
132
134
128
116
108
117
135
146
144
129
127
129
127
117
116
125
131
132
128
116
102
106
126
136
127
121
122
124
125
138
143
137
126
127
116
107
104
109
124
134
130
123
121
125
119
108
113
131
135
126
123
125
126
116
107
112
125
129
130
128
126
123
115
113
124
128
127
127
130
125
113
112
129
135
122
112
119
124
130
144
147
131
116
116
120
116
113
116
123
126
120
114
119
133
124
105
105
124
134
115
102
110
119
116
112
115
119
121
123
125
123
113
108
112
128
128
122
122
129
127
119
116
129
128
111
102
115
124
130
145
148
125
105
108
119
119
120
121
120
120
117
115
126
142
136
111
103
120
127
111
96
98
110
115
118
123
125
123
121
119
117
111
109
114
121
120
117
120
123
122
116
116
122
121
107
105
117
124
132
146
146
123
102
110
118
117
122
124
120
120
123
124
130
136
133
115
110
115
120
115
107
105
108
113
120
131
133
126
118
109
107
113
114
115
113
113
115
120
119
116
112
111
115
117
116
115
120
126
136
144
139
118
110
117
117
114
125
129
124
122
127
130
127
123
120
119
118
114
111
115
123
122
111
109
122
135
133
118
108
101
107
122
127
120
112
112
117
120
119
115
112
110
115
121
120
119
122
129
138
141
132
122
121
129
123
117
124
132
127
121
124
130
126
116
116
123
126
114
101
113
131
131
116
109
121
132
122
105
103
107
121
138
136
123
118
121
122
121
119
120
117
114
119
126
118
108
115
133
136
131
123
125
131
136
129
116
117
125
125
118
118
126
126
122
124
130
133
119
109
114
127
126
111
109
124
130
115
102
108
123
136
143
133
124
127
131
125
114
116
125
124
123
128
130
110
95
114
132
130
119
115
125
135
138
131
119
109
112
117
118
116
123
130
132
133
134
132
128
125
122
118
113
111
113
125
128
117
108
119
132
137
133
123
120
134
138
124
111
114
127
134
135
138
129
110
100
117
132
125
113
115
125
134
137
127
117
98
98
112
122
124
126
131
135
135
132
129
132
137
130
113
105
111
117
122
125
125
123
121
125
127
124
117
119
129
131
125
117
118
132
136
137
136
129
122
122
131
132
125
118
120
125
130
133
120
116
99
97
114
129
132
128
127
129
130
125
120
126
133
123
111
111
120
120
117
124
136
133
118
111
118
122
119
120
122
125
126
127
129
129
130
129
128
129
134
140
142
138
131
127
128
130
132
131
118
117
116
117
122
131
135
129
120
119
120
121
116
117
116
110
107
118
130
123
112
119
137
135
118
111
117
122
124
124
122
121
127
136
134
125
117
116
120
128
138
141
139
136
134
133
133
136
137
134
119
121
130
136
132
129
129
126
120
116
117
118
116
112
106
101
104
122
133
126
111
112
127
130
127
123
122
121
123
129
128
124
126
132
131
117
104
104
117
130
132
126
121
127
135
134
134
138
144
138
118
120
138
150
133
115
116
123
125
119
116
117
122
119
106
103
107
123
131
128
116
113
115
127
136
135
122
112
116
133
135
130
124
123
118
107
102
103
116
129
127
112
105
118
134
130
124
130
142
139
116
113
131
142
120
94
97
121
132
123
111
119
133
130
113
110
122
131
129
127
123
119
115
119
128
127
115
111
120
133
137
131
123
117
111
111
112
113
117
121
119
105
102
113
126
121
111
117
128
129
113
107
121
125
105
81
93
129
141
123
103
119
141
138
113
111
129
140
131
127
129
133
125
115
108
105
107
119
130
131
129
127
125
121
118
121
124
122
118
117
115
111
110
120
120
105
96
106
115
115
110
107
114
116
100
87
103
135
143
117
102
121
146
140
114
106
126
140
131
123
132
146
139
115
94
91
107
128
138
132
117
118
124
129
131
131
131
126
123
120
119
117
118
127
119
93
89
109
114
112
115
114
117
118
110
108
120
140
139
120
108
122
141
138
116
103
115
133
128
121
131
149
145
121
102
101
114
128
136
129
117
117
125
133
133
133
133
129
127
126
124
122
119
128
121
98
96
118
127
122
121
118
120
124
126
128
130
133
133
127
118
120
128
131
122
107
110
126
127
123
127
145
145
129
120
120
121
122
126
129
126
124
125
127
125
128
130
128
125
125
127
123
116
123
129
122
115
125
138
137
129
119
117
126
137
135
126
125
135
138
127
115
115
122
122
114
114
126
128
121
125
141
142
135
135
132
126
119
124
136
134
131
126
121
117
122
130
126
115
115
125
125
117
121
137
143
134
132
139
143
134
118
113
125
137
131
115
117
137
143
125
108
106
116
120
117
120
134
135
125
127
140
140
137
135
131
122
117
122
135
134
130
125
120
117
122
129
123
107
104
116
119
118
120
133
148
146
134
132
131
131
120
113
124
134
126
109
114
132
135
116
100
105
119
121
116
126
141
141
128
126
138
141
137
131
125
116
111
117
127
127
125
125
124
123
125
127
122
108
105
107
113
117
119
121
134
141
135
124
119
127
123
118
124
129
125
113
115
124
118
104
100
113
127
126
123
125
136
135
126
124
133
140
139
133
122
108
103
110
123
123
122
124
127
124
123
124
126
124
113
106
111
124
123
113
114
128
130
126
115
123
124
124
125
126
124
121
119
115
108
105
110
122
133
131
125
123
125
123
118
119
127
135
139
136
123
105
101
112
126
126
121
120
121
118
114
120
132
134
120
108
115
131
130
117
108
117
128
127
123
121
124
128
130
124
122
123
122
115
113
118
129
131
127
126
123
120
118
116
114
118
128
129
133
135
123
107
106
123
133
129
120
117
116
110
108
120
133
133
121
112
121
135
140
129
119
120
128
131
129
114
113
129
136
138
138
134
127
122
124
129
129
116
111
115
122
122
119
117
116
114
114
117
120
119
117
124
130
128
108
82
79
104
131
142
138
133
128
115
102
106
121
130
135
141
146
145
133
113
108
122
129
135
138
139
136
127
115
114
121
124
118
111
111
116
120
120
119
117
113
109
107
108
113
116
117
114
112
110
104
86
81
101
128
137
131
126
123
120
112
109
108
112
121
137
142
138
128
117
119
121
137
138
132
128
123
114
105
105
112
113
108
113
122
125
122
120
121
119
111
108
108
108
110
112
112
108
104
108
112
105
98
104
122
125
121
117
121
127
126
121
106
96
102
126
133
130
124
123
127
114
132
137
125
117
114
110
101
98
99
101
104
118
134
134
124
120
126
121
112
111
116
118
113
112
112
109
110
121
126
122
109
109
119
119
117
119
125
130
131
131
119
99
99
121
129
124
124
127
130
104
117
130
124
116
114
115
109
101
100
103
109
123
134
133
120
119
127
127
116
116
128
125
119
113
113
115
120
137
142
130
114
116
121
119
118
125
133
132
129
139
139
120
114
125
131
125
123
130
137
108
112
122
124
120
122
128
121
113
114
118
118
122
125
122
115
115
128
130
122
122
132
128
119
117
117
118
125
142
145
128
113
121
129
122
118
124
134
131
128
137
149
145
133
131
127
122
124
133
143
116
113
118
120
123
129
135
125
121
130
131
118
115
119
119
108
109
127
134
122
122
126
125
120
119
121
118
121
136
141
122
109
124
138
131
112
114
126
131
130
135
146
149
136
126
120
118
123
131
137
122
116
114
114
115
121
123
120
122
137
133
112
108
118
120
112
112
127
134
119
113
119
120
118
120
128
125
121
132
137
113
99
123
149
140
110
103
118
133
132
130
132
134
126
113
111
116
126
131
128
119
112
111
111
109
107
107
110
124
134
122
106
106
120
125
120
118
130
130
113
105
113
117
116
119
131
133
129
127
127
108
97
125
152
144
114
106
120
133
128
121
119
121
118
114
111
114
130
137
124
115
105
110
113
108
92
94
114
130
124
111
109
113
122
128
129
130
132
130
116
108
112
116
115
117
128
139
133
124
117
108
106
130
145
142
124
122
129
131
124
117
115
118
125
128
120
120
133
143
132
110
103
112
123
114
92
95
125
140
125
112
114
122
125
129
132
135
134
129
125
119
116
117
115
112
119
128
127
117
111
113
124
132
133
131
131
135
136
131
124
123
121
120
131
140
136
129
132
136
135
112
107
116
126
120
100
100
130
146
133
117
120
125
126
127
132
135
132
131
131
128
123
121
116
110
109
114
116
115
112
126
133
131
117
117
129
137
133
128
130
134
128
121
126
141
141
133
127
129
135
118
112
115
121
120
111
109
126
137
130
117
113
118
121
124
129
131
128
127
129
126
123
123
124
119
112
112
115
119
117
124
133
127
115
111
121
131
125
122
129
140
139
127
122
123
129
127
124
119
126
116
113
110
112
118
120
118
119
120
119
110
107
109
116
124
129
128
123
120
120
120
120
124
128
129
123
118
123
128
124
119
122
131
121
110
114
122
121
118
120
132
140
138
126
113
109
118
126
122
119
113
110
104
106
120
128
126
118
109
105
105
105
109
116
127
129
127
121
117
114
116
118
123
130
134
131
125
127
135
130
116
117
133
128
112
109
120
123
116
110
120
135
147
139
117
105
117
133
132
119
117
108
100
99
112
128
131
120
105
103
109
116
120
122
125
127
127
124
119
115
115
118
119
122
125
124
117
116
129
131
120
118
131
130
112
109
120
127
121
114
117
126
134
136
130
116
123
138
133
119
122
111
100
96
107
121
128
125
111
107
118
132
134
129
125
124
126
126
123
118
118
120
117
115
115
113
107
107
120
129
126
124
125
123
115
114
121
127
128
127
124
114
110
117
129
124
128
131
126
118
126
118
103
97
99
113
123
124
116
113
118
127
132
129
123
121
124
126
122
117
118
119
117
113
112
111
109
109
117
129
128
122
122
122
121
121
121
122
128
135
131
114
92
95
112
121
126
124
118
110
123
117
110
104
99
103
116
121
122
115
111
111
118
122
122
122
126
124
119
115
116
118
118
116
117
120
121
123
128
129
124
121
122
124
125
123
119
117
120
129
131
118
100
96
102
113
120
121
116
114
113
112
116
114
102
102
112
120
120
115
100
96
103
113
117
124
129
128
116
113
114
116
118
119
123
129
132
133
134
131
124
120
122
124
124
123
121
117
116
121
128
128
125
119
112
112
118
124
123
113
100
102
118
123
112
107
111
120
120
114
104
98
100
107
110
116
130
133
124
115
113
116
115
117
124
130
130
130
133
135
132
127
125
123
121
123
127
129
122
118
123
133
141
138
122
116
120
129
123
108
94
94
114
126
116
110
114
120
121
119
116
115
114
102
99
107
128
137
130
115
112
114
116
121
127
131
122
118
124
138
142
137
130
125
120
121
132
138
133
123
118
125
133
137
127
123
128
132
119
103
91
90
110
119
115
112
116
122
124
127
130
132
125
105
94
101
123
140
132
115
109
112
121
127
130
130
125
123
127
137
142
140
137
131
124
122
128
133
130
120
114
114
119
123
125
129
135
137
116
103
94
94
107
115
116
114
120
125
126
131
137
137
128
112
103
108
124
131
125
110
104
113
128
136
135
133
134
136
136
132
129
130
135
136
126
121
120
122
123
119
112
108
109
115
121
129
136
138
120
114
100
101
113
122
124
126
127
128
128
130
129
122
118
115
114
117
122
124
119
105
100
113
130
134
127
126
139
149
145
125
112
116
133
136
128
118
113
115
118
119
116
110
111
116
122
129
134
130
125
124
109
112
127
132
132
132
132
129
127
124
116
103
105
117
118
118
117
120
120
108
103
113
122
120
116
117
135
144
138
121
112
113
128
131
127
119
113
112
122
126
121
117
119
123
127
128
124
120
120
123
112
122
137
139
131
128
128
125
125
125
111
93
100
117
119
105
103
115
123
116
110
113
113
109
107
117
129
126
120
119
121
121
124
127
128
121
111
112
127
133
125
118
120
125
131
129
121
112
109
110
113
123
136
135
122
118
118
118
123
130
121
102
105
119
116
94
88
109
130
130
122
118
114
108
108
120
123
115
111
120
128
124
121
125
129
121
108
111
128
131
122
114
114
121
125
129
127
114
102
101
111
116
127
126
117
114
117
118
124
134
134
120
115
122
116
95
88
107
133
138
131
126
122
119
115
118
120
116
113
117
118
115
114
122
126
118
103
104
117
121
117
113
113
116
122
133
138
125
108
102
108
108
118
121
117
118
123
124
125
130
134
130
123
118
113
107
106
116
131
135
133
130
130
123
111
111
116
125
123
114
108
101
104
114
120
115
101
98
102
111
117
119
118
114
118
136
145
133
115
108
108
103
112
119
121
122
127
127
123
121
126
132
128
114
106
111
124
126
125
124
126
130
130
114
100
105
123
140
131
113
97
96
100
107
115
116
105
96
94
103
118
127
124
117
121
136
141
129
119
116
117
108
110
118
121
122
124
126
120
113
119
136
133
111
98
110
129
128
115
108
121
129
124
105
98
109
134
148
132
114
105
106
105
106
114
120
115
101
96
104
120
128
126
123
125
134
133
125
123
123
126
115
112
117
119
117
119
124
124
121
124
138
135
113
104
113
123
116
102
103
124
130
119
103
102
123
142
144
126
115
121
127
115
104
112
121
123
121
114
113
118
120
121
121
128
135
127
117
128
142
130
121
116
118
117
113
114
127
132
134
136
137
130
116
116
118
118
102
97
107
128
133
121
105
108
132
142
132
116
115
131
137
121
106
111
121
132
144
137
122
116
116
117
118
128
136
122
114
132
158
125
124
120
120
119
117
115
126
139
142
142
136
119
115
127
133
123
109
102
108
125
132
128
109
105
122
134
127
114
116
127
132
121
116
116
122
139
156
148
123
116
117
117
118
131
137
121
109
131
160
121
119
118
121
123
120
117
122
132
137
137
125
111
108
124
133
131
125
113
108
116
131
135
115
96
107
125
127
116
115
119
122
125
125
125
126
137
150
139
118
118
121
122
121
131
133
117
103
124
146
119
119
120
124
124
121
118
118
118
120
122
121
111
109
115
125
135
136
124
102
103
123
136
118
94
98
118
122
111
109
113
121
128
134
133
129
128
129
121
116
120
122
122
120
129
131
114
100
114
132
121
124
131
129
122
118
118
116
111
109
114
117
115
111
110
114
128
136
126
106
98
111
126
119
103
107
111
110
99
102
116
125
128
131
132
129
121
115
113
120
127
123
111
111
125
129
116
104
116
127
118
126
138
135
122
113
118
121
114
109
110
118
120
115
109
109
118
124
121
108
104
104
113
116
120
122
120
104
95
104
123
131
125
122
126
127
118
109
112
129
136
120
102
103
118
126
119
117
128
131
111
120
139
142
124
113
119
129
127
118
113
118
122
117
111
111
114
116
115
114
112
110
110
113
122
130
128
119
108
111
124
130
121
113
120
128
125
113
115
131
136
119
103
103
113
118
120
127
136
130
105
111
135
144
130
115
119
134
140
128
118
119
124
120
113
110
113
114
116
120
124
122
116
114
115
121
133
138
131
118
114
114
114
114
121
128
124
117
115
123
126
122
116
112
107
105
120
137
137
120
106
106
126
141
133
117
118
134
141
132
121
123
127
126
119
111
110
116
124
129
132
135
135
125
109
107
127
148
142
119
100
100
112
119
126
126
124
119
114
113
117
125
129
121
101
96
120
142
131
111
115
111
121
131
127
118
118
125
133
131
125
124
128
132
126
112
105
119
135
138
138
143
146
135
116
104
116
137
136
117
97
101
116
128
129
126
123
120
114
110
111
125
134
124
103
100
122
141
128
112
123
116
118
121
117
114
115
119
122
123
122
122
125
129
128
110
103
122
143
144
139
140
141
137
126
116
115
121
123
115
106
110
125
131
128
126
124
121
113
112
115
128
131
124
113
114
127
132
126
124
122
117
115
114
111
111
113
115
117
118
117
115
117
120
119
109
108
126
145
141
131
133
134
135
134
127
116
120
121
119
116
120
132
136
128
127
126
123
114
116
121
126
127
126
127
129
127
125
129
136
119
119
115
111
112
116
118
118
116
115
111
109
110
113
110
109
115
137
142
131
126
127
130
132
134
130
123
121
127
122
119
124
136
137
128
127
127
122
118
118
120
121
123
128
135
136
124
118
128
140
115
122
117
112
116
124
126
120
115
114
109
106
111
113
111
113
128
144
143
126
122
127
132
134
134
127
119
119
122
122
120
125
134
133
126
128
129
122
120
121
119
116
117
129
136
135
118
113
124
133
116
126
123
115
120
129
131
122
117
116
113
111
116
123
123
124
135
144
142
129
124
127
133
138
137
126
112
108
113
123
127
131
130
125
121
126
126
124
123
126
123
116
118
127
129
126
115
115
123
122
119
124
124
119
119
129
129
123
120
120
119
117
123
134
136
133
134
135
135
132
127
124
127
136
137
125
109
105
113
128
137
137
127
118
116
123
128
123
120
123
126
126
127
126
123
122
121
123
123
119
119
119
122
122
122
124
124
122
122
126
128
128
130
134
134
131
128
128
129
129
125
120
119
125
129
124
119
121
125
131
138
139
126
112
110
121
130
124
114
113
126
133
129
123
121
127
130
128
128
121
113
106
105
111
117
117
117
122
128
130
129
128
124
118
119
123
123
116
116
121
124
113
114
125
125
117
110
117
136
136
118
109
116
136
142
133
127
124
118
112
117
133
133
129
131
141
140
129
121
120
119
115
112
115
120
118
113
114
127
134
126
115
110
114
121
123
121
120
120
119
112
105
108
116
119
117
115
119
133
134
121
116
121
134
136
126
117
116
122
130
136
137
132
128
130
135
135
130
122
119
119
127
125
119
118
117
111
109
122
128
122
110
109
122
127
124
122
126
126
117
100
97
103
109
111
114
118
122
122
122
122
123
124
125
125
121
114
114
126
141
146
135
118
116
127
132
131
128
124
119
116
134
133
120
113
115
113
114
116
119
115
109
116
130
133
124
122
131
132
113
96
98
109
110
107
110
119
121
115
113
125
132
130
122
119
121
121
120
122
133
140
128
109
107
122
128
129
129
128
120
111
126
127
120
115
116
118
116
116
115
110
110
121
134
132
118
117
128
131
114
102
108
123
120
106
105
118
127
119
116
124
139
136
121
115
122
130
126
115
119
130
131
121
114
121
127
128
131
133
129
111
114
116
119
119
118
115
114
117
122
116
113
120
128
124
112
112
126
131
117
114
117
128
126
114
106
113
130
139
129
125
134
138
128
116
117
127
126
115
115
128
140
137
123
116
120
125
129
134
139
116
105
105
112
118
120
107
103
115
132
128
112
112
122
121
110
108
122
130
126
116
116
122
125
122
112
114
134
148
140
118
115
131
134
118
108
113
122
125
126
135
146
145
121
104
106
119
127
129
138
116
99
96
104
112
115
100
90
108
137
139
117
109
116
123
116
113
120
132
129
115
105
108
120
130
123
120
132
148
134
107
99
125
141
124
106
105
120
131
136
136
137
128
107
93
98
116
124
128
130
108
100
101
105
107
106
100
93
107
131
138
123
110
117
130
126
121
120
126
124
110
98
99
117
134
134
129
129
131
121
98
99
128
144
127
112
114
129
134
132
128
123
115
98
93
102
117
131
131
126
102
99
110
110
104
98
102
110
117
123
128
125
121
125
133
137
131
122
117
112
105
98
106
119
132
137
130
122
113
108
106
120
141
139
124
119
126
134
130
123
122
119
111
105
108
116
129
139
140
129
100
106
118
120
101
89
105
134
135
119
113
122
125
127
131
137
135
124
114
109
106
106
115
124
127
129
125
117
109
108
124
144
147
129
115
122
133
134
128
123
126
124
117
118
131
136
137
135
135
134
109
116
123
122
101
88
104
134
140
116
103
116
124
124
125
130
134
129
117
107
103
108
122
125
116
111
116
119
114
115
134
149
139
117
111
120
128
129
126
132
137
133
123
127
139
147
138
126
124
129
117
122
122
118
107
99
107
126
131
115
105
110
118
120
118
121
129
129
121
107
100
103
119
121
107
101
113
128
126
120
125
137
134
121
113
116
120
121
124
135
141
140
133
131
136
141
129
115
112
128
116
125
120
115
116
116
113
112
114
115
112
110
111
113
115
118
123
126
123
111
98
98
112
115
111
106
116
135
133
114
106
123
138
135
120
112
116
121
121
122
126
137
144
139
131
122
121
119
120
130
114
121
114
113
125
131
121
106
105
115
121
112
109
112
118
120
122
127
130
121
108
100
109
116
118
116
117
128
128
111
99
116
139
144
120
107
118
124
121
108
105
131
160
155
128
114
119
130
132
132
118
117
108
108
129
139
127
107
109
126
130
115
113
119
124
125
126
133
138
132
116
109
113
120
125
122
115
114
117
117
115
120
134
131
115
108
117
129
126
109
99
124
157
159
131
114
125
137
133
129
130
120
104
102
121
132
124
113
121
135
132
115
114
127
128
129
132
140
143
137
121
116
116
119
123
121
111
103
112
124
125
123
121
119
115
113
117
127
132
127
117
120
138
141
127
120
128
132
122
119
135
126
106
98
112
116
115
116
131
136
122
106
113
129
128
125
127
132
133
126
119
117
117
116
118
119
113
109
114
124
125
118
114
115
119
122
122
126
135
141
137
126
119
120
119
123
126
119
106
112
126
125
112
102
104
108
114
121
128
126
110
100
109
124
123
119
117
118
119
118
116
115
115
116
118
119
122
126
127
122
117
115
116
119
123
126
127
129
135
142
138
129
117
115
119
123
122
106
101
110
114
115
114
108
104
107
120
125
124
114
102
98
102
114
116
112
108
107
111
116
115
112
113
117
119
119
126
140
140
124
114
116
124
121
118
119
129
136
137
135
128
124
127
129
124
121
118
110
106
109
107
106
112
112
106
109
120
123
119
108
106
106
106
110
112
111
108
108
122
129
123
111
111
120
124
120
121
135
140
130
121
124
128
120
107
105
126
146
149
133
115
121
138
140
126
120
121
118
109
106
115
99
103
112
110
108
113
117
115
113
115
116
115
114
115
115
112
116
134
141
131
113
110
119
125
121
116
120
131
136
133
131
128
119
104
99
117
142
152
129
109
114
134
138
125
121
126
125
110
105
124
101
103
115
112
106
103
106
111
118
126
129
125
121
121
120
115
119
134
140
132
113
110
118
125
125
121
120
126
134
135
131
126
120
116
112
119
133
138
124
111
111
124
129
127
127
132
130
122
118
125
112
115
126
120
106
96
99
111
126
131
131
125
121
121
122
114
111
117
128
127
116
112
115
120
127
130
126
124
127
126
123
122
120
123
123
123
125
123
115
109
112
120
129
130
131
130
133
136
140
120
120
133
140
130
111
99
101
114
126
126
121
113
112
116
119
111
99
99
111
121
120
114
109
111
124
135
131
125
122
120
116
115
117
120
124
128
129
120
109
110
116
125
136
137
129
120
127
142
148
112
124
142
149
135
114
105
106
118
121
118
111
103
101
107
111
109
101
96
104
119
120
113
103
105
121
131
127
124
124
123
117
114
115
116
121
130
134
124
114
114
121
133
140
138
124
113
119
134
139
113
125
140
143
127
113
109
110
112
116
114
111
106
101
101
107
110
109
106
111
121
124
114
104
105
119
122
121
121
130
129
121
120
121
116
116
122
131
130
122
120
126
134
136
130
117
114
118
121
119
124
129
133
131
115
110
110
108
107
109
115
121
120
113
106
106
110
114
117
121
127
130
122
112
111
116
119
116
123
134
131
121
122
127
125
117
114
126
129
127
123
128
129
127
117
114
119
127
121
111
129
130
129
122
110
109
115
112
106
104
118
133
132
121
114
110
112
118
124
128
132
135
131
123
116
117
120
124
130
132
123
112
115
126
129
118
113
117
120
119
122
128
129
117
106
110
131
143
132
113
125
125
124
119
112
115
124
122
108
105
119
133
133
122
118
116
118
120
123
127
128
128
134
129
119
117
125
131
135
126
112
105
108
117
123
123
119
113
109
110
123
137
136
116
100
112
138
150
136
113
118
114
115
116
116
120
126
125
114
106
114
125
123
115
116
124
127
124
123
120
113
116
125
128
118
113
124
133
129
114
108
108
109
110
116
124
125
114
98
102
127
151
148
120
101
115
136
141
127
104
114
107
108
113
119
121
122
119
112
106
109
115
115
110
112
123
127
125
120
110
97
95
111
126
124
118
121
127
115
107
110
120
116
109
114
124
127
116
97
99
129
158
153
123
107
119
130
126
110
101
118
108
108
115
119
119
118
114
110
108
109
112
113
110
111
116
121
121
117
107
91
88
105
125
131
124
122
120
110
108
119
131
125
116
115
121
125
122
110
109
131
152
143
120
114
125
126
113
109
112
121
115
118
123
126
123
118
115
113
113
114
115
113
110
111
114
116
118
116
110
98
94
105
123
130
133
127
122
115
113
121
128
124
119
118
115
122
130
125
118
120
132
121
112
115
125
122
109
116
132
121
122
127
138
137
131
122
119
120
121
121
120
115
110
112
117
119
119
116
113
111
110
113
116
123
129
132
130
123
119
121
120
119
119
116
113
118
135
134
117
113
111
108
106
112
123
120
113
125
139
121
122
127
139
140
130
120
117
118
122
124
123
118
112
115
123
126
122
116
112
118
122
119
111
108
121
132
134
129
120
118
118
118
118
117
114
120
134
131
116
106
104
103
103
113
123
122
118
120
127
125
125
126
128
129
123
116
112
112
115
120
124
123
121
122
130
134
128
113
107
118
127
123
107
96
111
125
127
116
115
121
123
120
117
118
121
124
129
126
116
110
109
107
107
114
127
126
115
110
114
132
132
127
118
113
113
112
108
106
108
113
124
129
128
127
133
138
129
110
108
114
125
122
102
93
101
116
114
101
105
126
133
122
114
123
129
130
127
122
120
120
115
109
108
116
129
126
111
109
113
129
137
132
112
103
109
115
112
108
109
115
122
127
125
126
135
138
125
112
111
117
116
112
100
100
110
118
107
94
104
131
140
123
112
125
136
132
126
125
129
132
122
109
108
118
127
122
117
119
123
114
128
127
115
110
115
121
122
119
120
123
119
117
116
122
135
134
118
113
120
120
115
104
104
114
126
129
117
104
109
126
131
118
113
124
134
126
123
124
133
134
126
113
113
120
121
120
123
133
134
105
112
118
121
126
128
124
121
129
136
134
120
107
109
122
133
131
116
116
128
126
113
106
113
125
137
139
132
117
112
115
116
115
115
123
124
120
119
124
129
131
126
121
121
121
119
121
132
137
132
104
100
109
127
136
133
120
116
129
143
140
121
104
109
126
131
126
120
129
133
127
115
118
130
131
130
132
132
123
109
101
105
115
119
120
114
113
119
125
127
127
126
127
125
124
124
129
134
132
125
112
107
115
128
131
123
115
111
122
135
135
122
109
115
130
131
123
127
140
138
123
118
129
136
128
115
117
121
118
104
96
106
120
127
123
113
112
120
131
131
130
130
130
127
125
128
136
134
120
115
120
120
126
128
117
112
111
111
112
121
123
121
113
115
125
123
121
129
142
136
118
116
128
132
120
107
107
114
114
103
99
110
126
131
127
120
118
124
133
136
136
135
133
124
124
128
131
121
109
111
119
129
134
124
104
101
113
114
105
105
115
118
115
112
114
113
112
126
131
122
109
112
120
120
115
108
115
122
121
106
104
116
129
132
130
128
128
129
131
141
142
140
136
127
125
123
116
103
104
120
115
128
132
116
100
108
122
118
101
98
111
118
114
108
107
108
114
118
116
108
104
109
113
114
114
116
127
131
122
106
105
118
129
127
127
131
133
130
127
139
142
138
133
132
130
123
103
94
110
129
111
126
130
115
104
119
134
128
108
104
113
120
117
111
110
115
120
120
113
104
104
111
117
119
120
122
131
131
118
102
106
123
128
119
118
131
134
124
119
132
142
137
128
130
135
127
106
99
116
138
115
126
125
115
111
126
139
134
118
115
118
119
119
119
123
128
129
126
122
119
116
115
120
126
128
125
124
120
111
104
115
132
129
113
115
127
129
111
107
127
145
136
121
121
133
134
122
119
128
132
122
124
121
115
116
127
135
132
126
123
121
119
120
126
135
138
131
124
129
139
130
115
115
126
131
125
119
115
109
112
127
141
131
116
118
128
124
101
94
119
146
145
124
114
122
137
137
133
131
126
124
118
114
113
119
124
125
125
126
127
125
122
123
129
133
133
123
119
130
142
131
111
109
119
125
123
122
124
121
120
133
139
131
120
123
132
125
105
91
109
139
149
126
106
112
129
135
129
128
122
116
110
103
99
100
103
107
111
112
112
111
115
126
128
124
126
127
123
116
119
127
130
128
127
124
118
111
117
134
146
143
130
131
139
143
131
112
119
136
140
137
130
122
119
118
116
104
101
112
128
113
110
106
102
103
109
114
114
118
120
116
112
114
124
126
124
125
126
126
125
126
125
124
123
123
122
122
133
147
147
141
132
129
134
138
125
109
115
137
154
154
146
136
127
118
111
109
113
122
125
117
120
116
106
102
113
120
121
123
129
126
116
114
123
128
125
124
128
131
127
117
111
111
115
120
127
141
144
138
130
130
131
129
128
128
126
117
116
132
152
154
144
135
127
119
116
119
123
123
119
123
130
123
111
102
111
120
125
127
130
128
120
116
126
131
129
126
128
130
124
105
101
106
112
117
129
148
147
123
108
121
139
136
122
123
128
128
122
122
132
135
132
127
124
120
123
128
131
126
116
122
122
118
112
106
106
116
124
127
123
117
114
117
125
129
131
122
119
115
114
106
104
112
118
120
127
145
140
114
97
116
143
143
124
118
128
134
126
116
117
122
124
124
124
122
126
131
131
128
122
119
114
110
109
108
107
108
120
127
118
106
108
113
117
122
125
118
109
110
113
113
111
118
125
125
126
136
139
124
106
117
139
144
129
118
119
124
122
117
117
119
126
132
126
123
127
130
128
129
132
118
108
101
105
109
108
106
113
126
122
108
106
109
111
112
116
115
109
112
124
126
116
114
123
126
121
125
142
141
122
113
126
134
132
119
108
111
118
127
128
129
133
135
126
121
124
128
123
126
138
117
110
102
103
109
112
110
111
117
124
122
116
112
110
110
115
117
115
116
131
132
112
101
116
124
118
116
133
143
128
111
116
126
127
119
106
107
120
133
139
136
132
122
111
110
125
131
125
123
132
113
117
116
112
112
117
121
116
115
126
134
127
114
112
115
122
123
115
115
128
127
108
98
114
129
120
109
115
126
122
116
119
126
123
118
116
122
132
133
132
129
123
111
99
106
128
138
132
122
126
110
123
126
122
111
117
132
130
117
119
126
129
118
117
121
135
133
116
111
117
118
110
109
124
135
125
109
107
111
117
126
136
134
121
117
124
135
136
128
121
122
120
112
105
111
129
141
139
127
119
113
124
132
127
109
111
130
137
122
109
110
117
118
119
124
138
135
124
111
108
109
112
124
140
142
127
114
112
111
121
141
153
137
115
114
125
134
135
127
122
123
122
119
119
127
135
140
136
127
121
120
124
126
122
107
103
120
133
120
100
96
111
117
120
122
127
133
131
118
103
100
114
135
141
134
125
123
125
125
130
146
153
135
113
115
123
126
129
129
132
129
124
124
130
138
140
131
123
123
124
121
121
120
120
110
104
108
113
113
101
102
114
122
119
114
115
125
132
125
105
99
112
128
129
118
116
128
136
133
128
133
140
136
127
122
121
120
123
129
135
132
124
125
133
140
137
122
110
121
132
113
114
118
120
116
110
106
105
108
111
116
122
125
121
110
106
114
126
127
113
106
110
116
116
111
111
127
138
132
116
113
128
142
142
135
122
119
123
126
124
117
119
124
130
133
129
117
110
125
141
108
110
117
126
127
118
107
104
110
124
128
127
122
116
110
107
109
119
127
125
119
114
114
114
114
115
121
126
124
108
103
118
139
147
135
120
121
127
125
110
100
115
135
133
125
120
118
118
129
136
115
111
115
127
134
126
113
108
120
134
133
120
114
114
117
114
114
121
135
137
131
121
118
121
124
124
120
118
119
116
112
109
117
130
127
114
117
129
128
110
100
121
144
137
116
116
126
129
128
128
127
117
111
123
133
129
116
112
128
141
128
109
100
111
121
123
124
127
140
143
138
128
123
127
130
129
120
113
116
126
121
103
96
107
121
114
113
124
131
124
119
132
144
131
113
119
132
131
120
121
129
123
112
116
129
128
115
115
130
139
123
103
98
108
121
122
122
124
131
137
133
126
124
127
129
129
117
111
114
127
126
106
91
103
121
123
113
119
132
134
136
139
138
119
112
125
133
121
110
123
122
124
112
109
122
127
118
116
124
130
127
111
101
106
113
114
110
109
115
128
130
126
125
125
124
120
116
113
115
123
125
120
111
113
124
127
124
125
129
134
136
138
131
114
116
132
134
113
110
129
115
119
110
106
115
125
126
118
116
119
128
124
106
102
106
106
92
90
104
124
129
126
125
126
124
113
112
117
119
115
121
132
131
124
119
122
131
135
133
125
120
122
124
117
118
132
134
116
115
133
117
115
105
103
110
122
127
120
111
111
124
124
109
106
111
110
93
90
108
127
134
124
122
125
123
109
108
121
125
120
122
134
137
124
110
109
128
144
139
120
106
110
116
116
114
127
131
121
121
133
133
114
103
106
111
116
119
117
112
106
108
112
112
115
126
123
105
96
116
140
142
124
115
118
117
111
111
125
132
125
121
125
128
123
112
110
119
135
139
125
108
103
111
112
114
123
126
123
125
133
146
119
114
116
114
108
108
112
112
100
97
102
110
127
138
134
113
101
118
140
145
124
108
106
112
117
121
127
131
126
119
116
119
125
128
121
116
120
127
125
117
112
113
115
118
121
122
121
131
146
141
129
130
131
121
103
98
112
116
103
95
102
111
125
133
130
115
98
111
133
144
126
105
99
111
126
128
125
124
124
122
119
118
125
137
130
118
116
117
119
120
124
126
127
125
121
115
120
142
157
125
125
137
143
130
107
97
113
119
108
105
111
112
112
116
122
117
98
97
122
138
125
107
103
116
129
128
116
112
121
127
125
123
125
128
128
127
125
118
112
117
131
136
137
129
118
114
123
145
156
111
114
126
136
132
113
103
112
116
113
114
121
115
100
101
120
126
109
98
116
129
124
116
119
126
130
121
107
107
123
133
133
129
121
115
118
131
134
121
110
117
134
141
138
128
119
120
132
142
137
111
108
111
122
126
117
109
109
108
105
114
130
123
103
102
125
139
124
105
107
118
123
126
130
131
126
113
106
116
125
130
131
129
122
113
112
127
134
123
113
120
134
137
133
125
124
129
140
139
123
125
116
112
111
115
117
114
109
97
92
107
130
133
116
114
132
141
128
106
100
109
125
133
134
130
118
114
115
126
130
120
117
123
127
122
119
126
127
120
118
126
129
127
125
124
129
136
143
140
123
133
131
123
112
111
117
120
115
98
86
102
126
136
129
127
131
132
120
102
101
109
124
132
130
125
120
119
125
134
132
113
105
114
125
130
132
132
124
118
121
127
126
122
120
121
125
131
146
145
134
130
137
129
118
112
117
128
125
110
99
105
121
127
129
129
129
118
102
101
108
116
121
118
120
126
126
125
130
134
129
117
106
108
116
128
140
141
126
119
122
131
130
123
119
116
115
127
142
145
135
119
126
127
121
116
119
126
125
118
113
113
112
111
117
129
127
112
100
107
121
120
107
98
112
129
134
127
119
122
125
128
128
118
113
121
137
142
127
120
124
134
139
130
120
112
114
128
136
136
124
109
109
118
120
118
118
118
115
112
113
113
103
99
110
124
123
113
108
121
125
110
88
88
113
135
133
117
109
110
119
138
146
136
120
118
128
133
124
118
121
133
139
132
121
115
120
129
129
120
111
106
107
116
120
119
116
110
103
101
105
106
103
98
107
115
117
120
128
135
124
95
80
92
121
135
121
105
105
111
119
136
149
144
133
127
125
123
118
112
118
126
129
124
118
123
130
132
124
115
110
109
117
124
124
121
120
117
101
96
98
102
104
106
108
110
111
119
139
142
119
92
87
104
127
132
118
106
111
123
125
127
132
136
138
131
120
116
114
115
114
115
116
116
117
123
127
127
125
119
114
115
127
133
128
126
128
128
115
102
102
106
111
112
111
109
105
115
131
137
122
107
105
111
125
130
122
116
123
134
132
119
116
122
132
129
119
113
115
118
116
110
108
113
118
120
120
124
134
130
113
119
126
128
126
125
130
135
127
114
112
113
116
119
120
115
106
107
113
125
126
123
119
115
118
127
128
125
130
135
133
119
112
114
124
125
117
118
122
125
119
113
115
119
121
118
117
132
144
129
108
126
124
122
119
119
127
132
128
121
117
114
116
123
129
127
116
107
105
117
130
137
127
116
111
119
127
126
124
125
128
126
120
116
118
121
121
123
129
128
120
119
125
129
128
124
128
143
147
121
104
134
129
122
116
112
115
120
122
121
119
113
113
125
134
136
129
117
108
113
129
137
129
119
112
112
114
115
115
116
123
131
132
121
118
121
124
129
134
131
119
119
128
130
129
131
138
144
139
117
110
132
134
128
115
110
110
113
116
118
118
115
113
123
130
135
136
131
117
115
126
131
126
119
113
110
109
109
109
114
124
139
139
124
118
122
125
128
133
129
116
117
128
130
129
130
133
131
125
120
119
116
126
124
113
112
113
114
112
117
123
122
116
117
124
132
137
136
125
121
127
127
122
113
114
116
117
114
112
114
126
140
138
126
116
118
118
119
122
121
113
117
127
128
128
127
122
114
115
123
124
105
108
107
109
114
118
114
110
118
133
131
117
112
119
131
138
136
129
127
131
125
113
108
117
128
130
126
117
112
121
135
136
126
119
112
108
109
117
118
117
119
125
125
127
127
118
107
113
128
132
103
98
99
109
123
125
118
112
123
136
132
115
109
120
133
138
137
135
136
137
122
107
109
124
134
133
125
114
110
112
122
131
132
120
111
100
103
118
123
124
123
120
118
127
134
130
117
119
131
134
113
109
111
120
124
122
119
120
127
130
122
111
110
124
137
141
142
143
145
136
118
110
121
128
128
120
115
113
109
105
113
126
132
127
114
103
105
120
135
134
126
117
116
129
143
144
133
130
130
130
123
128
131
131
120
117
123
126
123
119
115
115
113
118
132
137
140
143
140
127
111
112
127
131
115
101
106
112
113
111
111
120
128
130
124
116
115
126
139
138
128
120
121
131
143
145
142
127
122
120
126
139
147
134
114
114
126
125
109
106
115
119
116
113
118
125
129
130
124
110
104
114
127
124
104
96
107
117
121
120
117
118
122
124
125
124
124
133
137
137
132
130
132
135
136
137
132
117
111
113
124
135
140
124
110
116
125
116
95
95
115
127
118
109
110
116
118
117
103
98
99
114
123
118
105
104
118
121
118
121
123
123
118
114
117
124
132
136
136
135
134
135
135
134
130
127
121
111
108
117
122
129
131
118
113
120
124
110
93
96
116
125
118
110
112
118
119
111
97
94
98
115
123
119
111
115
128
122
108
109
124
134
124
104
104
122
138
138
134
134
137
133
130
129
128
128
126
120
114
125
123
126
125
120
121
123
122
117
108
107
114
116
113
111
116
127
126
117
105
106
108
115
120
120
118
123
128
119
103
104
126
142
131
108
105
122
136
130
126
133
139
130
120
118
124
136
140
139
129
129
126
126
121
121
126
128
124
125
124
119
114
111
109
111
123
134
132
119
116
121
117
111
113
120
125
127
125
117
107
110
129
143
139
124
119
127
128
117
114
123
135
131
117
110
117
136
149
147
132
124
130
124
115
116
127
129
126
127
129
125
116
113
112
112
122
130
126
117
117
127
121
105
105
116
124
126
123
117
116
122
130
137
139
134
135
131
125
118
108
113
124
129
120
108
109
125
136
131
121
114
116
115
112
112
112
113
109
89
88
96
102
106
117
128
127
125
127
128
119
113
121
135
130
122
117
115
117
123
126
126
127
126
125
129
137
130
123
124
136
136
130
115
113
116
116
114
101
103
121
134
112
113
110
105
106
119
120
103
98
105
111
110
117
127
126
122
124
130
129
124
128
133
131
124
122
120
119
126
130
127
121
116
118
125
131
127
122
125
132
134
131
128
132
125
114
109
108
112
119
126
113
114
111
100
102
118
126
117
110
120
125
117
116
121
123
119
121
125
129
128
128
127
125
121
124
126
125
127
129
125
117
112
112
120
126
127
124
125
125
126
128
133
140
127
112
111
118
121
119
115
114
114
111
105
103
114
124
122
120
126
130
121
112
113
121
123
121
118
118
122
125
123
119
117
124
128
126
123
120
116
116
115
115
118
123
127
129
124
119
117
122
130
133
125
114
117
125
127
119
110
113
112
115
112
107
106
119
124
120
115
119
118
110
106
122
131
123
109
101
112
125
123
119
118
122
128
130
125
112
107
113
118
125
124
124
127
129
125
122
120
121
123
124
121
119
120
123
123
120
114
111
108
112
114
111
106
117
127
120
101
100
108
109
106
117
129
124
106
97
112
128
128
120
115
115
129
135
133
114
105
111
122
129
130
126
119
116
121
129
131
126
119
121
125
128
126
118
116
122
125
110
107
110
112
112
112
118
131
123
101
93
105
111
108
108
121
124
113
109
122
134
130
113
102
103
118
136
139
124
108
110
124
131
129
124
111
100
115
132
141
134
123
118
127
138
130
115
107
121
136
113
114
112
111
113
117
124
131
126
111
105
109
113
110
106
113
122
121
119
127
135
126
105
91
96
110
126
135
127
113
116
125
126
123
118
109
101
111
128
143
138
125
115
122
136
139
125
112
121
134
115
124
124
118
117
123
128
127
123
121
116
113
115
113
108
112
121
121
121
125
130
120
102
97
102
107
112
118
119
119
123
128
124
117
116
116
116
118
124
130
131
124
113
116
131
140
134
120
120
125
120
130
130
127
124
128
131
125
116
116
118
115
116
116
115
117
119
119
119
119
120
114
113
121
124
114
106
111
117
122
128
132
121
115
119
125
129
127
121
119
122
121
115
114
125
136
134
123
119
119
126
130
131
130
129
130
130
121
109
109
111
114
115
117
118
120
121
123
123
121
115
115
128
146
150
130
112
114
123
126
128
129
124
117
124
127
132
131
124
119
116
116
117
121
129
130
125
121
117
116
131
125
121
123
123
123
125
119
107
105
110
116
117
116
116
118
122
130
133
127
121
122
135
153
155
140
125
126
133
134
128
126
128
127
126
124
126
128
127
122
115
108
110
127
133
128
117
115
120
123
127
116
115
117
115
113
116
116
113
111
115
127
125
118
113
115
124
132
136
131
129
128
133
140
142
136
130
131
135
132
127
130
136
134
129
122
117
121
128
130
119
103
101
120
137
129
107
105
124
132
119
108
111
116
111
105
109
116
118
120
128
136
134
120
110
109
117
127
129
128
127
125
123
123
125
126
125
125
128
124
125
132
138
138
133
124
119
121
126
131
122
105
94
108
130
127
105
104
126
138
112
103
114
119
112
103
107
117
122
127
133
139
137
121
110
105
111
117
121
122
124
124
119
115
117
120
122
123
123
123
122
122
127
130
132
127
124
125
127
126
122
114
103
107
120
122
113
111
124
132
112
104
115
126
120
108
110
121
126
127
125
128
125
117
109
105
107
112
118
122
124
123
122
121
121
123
124
125
126
126
120
107
101
115
130
129
123
126
127
121
120
124
122
111
110
119
124
124
125
126
118
107
115
130
132
118
114
121
125
124
119
116
112
110
108
108
109
113
119
123
123
122
123
126
126
127
129
129
131
133
122
95
81
103
129
128
117
123
126
121
121
134
134
115
105
122
137
134
127
125
117
112
114
127
133
130
121
119
124
123
121
116
107
103
106
110
112
116
120
123
124
122
123
125
125
126
126
124
128
133
127
104
90
111
134
126
112
114
118
119
128
143
139
116
104
130
148
143
131
132
112
116
114
120
129
134
130
118
118
124
134
131
115
100
100
107
110
112
115
122
125
125
125
124
123
122
118
113
114
126
135
129
122
124
133
127
115
112
111
112
128
145
136
111
106
138
154
138
132
141
104
111
109
112
125
135
134
119
114
123
146
148
126
101
95
102
107
109
111
117
125
129
128
127
125
121
112
109
111
117
132
139
137
132
129
126
126
124
113
107
119
134
123
103
107
141
152
134
129
141
105
106
105
107
120
133
132
121
112
122
141
145
127
107
104
110
112
111
111
115
123
127
128
130
128
122
114
116
116
116
122
130
131
127
122
124
131
129
120
109
113
117
110
95
107
135
139
125
127
141
111
107
104
110
119
127
126
120
116
115
120
121
118
117
121
123
122
114
113
116
120
123
120
123
127
124
121
125
125
116
111
111
115
121
125
128
128
127
125
120
116
109
99
94
107
126
126
118
125
142
122
118
117
120
122
122
121
121
120
110
100
103
110
123
134
133
126
116
115
118
121
116
109
112
121
125
126
129
131
120
109
104
109
127
138
133
122
118
125
129
125
112
101
101
115
120
112
107
124
148
127
127
127
127
124
116
116
124
125
109
97
101
108
121
129
131
119
115
116
122
124
112
102
107
121
127
125
123
124
123
120
117
120
136
141
134
119
116
121
126
128
124
117
117
119
116
104
105
124
149
121
124
126
126
122
115
116
126
125
112
109
111
112
112
116
122
120
115
118
124
123
113
109
115
126
131
126
116
116
122
127
132
137
139
135
125
119
118
120
123
128
132
127
123
120
116
112
115
126
138
111
114
114
119
123
118
117
121
120
116
117
122
114
105
106
118
123
121
121
122
117
113
120
135
137
133
123
115
112
119
129
141
147
138
119
113
116
120
121
125
130
133
129
122
120
122
132
138
134
124
109
107
109
115
123
122
117
115
113
111
115
118
112
108
112
123
128
127
121
113
105
109
132
147
144
128
122
118
117
118
123
136
145
135
114
106
111
117
121
127
134
131
119
118
124
135
144
148
135
121
113
113
111
113
124
124
118
113
107
103
103
108
113
119
125
129
130
128
115
101
92
108
132
145
134
121
121
123
123
118
112
118
129
130
119
115
115
114
118
129
132
119
106
116
137
140
137
135
135
130
121
126
122
116
120
123
123
118
110
102
98
103
114
125
131
131
124
115
104
98
98
108
120
126
125
123
123
124
127
121
108
103
116
125
128
129
126
120
120
128
128
110
103
120
143
132
110
111
131
136
121
128
127
120
115
119
127
126
122
115
113
109
114
122
128
125
108
95
98
110
119
115
102
105
124
134
128
122
122
125
118
108
108
117
125
133
132
126
124
127
123
110
106
125
138
120
94
98
126
141
114
123
125
120
115
118
123
125
127
129
128
119
113
115
123
119
98
87
102
133
146
122
87
89
125
148
136
116
114
126
130
125
112
113
119
128
130
126
126
127
122
109
108
122
129
117
103
108
128
136
107
112
120
122
115
114
115
117
120
132
134
123
112
113
117
115
105
101
117
143
152
126
90
88
119
139
131
113
111
127
144
142
125
116
116
120
122
123
124
125
121
106
106
117
129
128
124
126
128
131
106
114
124
123
112
107
106
104
104
117
121
118
112
112
114
117
121
127
131
134
135
130
108
98
108
120
119
117
116
129
143
145
132
123
118
117
117
116
121
124
115
102
103
119
136
142
140
136
130
126
108
123
133
123
103
104
111
103
98
102
108
111
111
111
111
114
129
146
137
117
116
128
123
106
103
105
111
121
127
129
130
131
131
128
124
119
115
115
119
122
112
103
111
128
136
133
136
133
127
120
113
131
135
114
95
104
123
119
105
101
105
109
112
112
109
109
121
138
134
111
110
124
123
114
110
110
111
124
134
130
119
115
124
127
124
121
120
120
121
120
115
117
128
135
130
120
122
132
129
115
114
126
124
103
90
107
129
135
122
114
111
109
112
116
115
106
105
117
123
122
120
120
114
115
122
121
120
126
135
130
115
110
123
127
124
119
120
123
124
123
125
132
144
142
124
113
120
135
130
116
118
113
110
104
98
111
130
141
137
126
116
106
110
123
125
109
93
100
120
135
132
120
111
117
131
130
121
124
132
127
113
113
127
133
123
118
123
129
126
122
124
141
144
139
127
122
131
140
129
123
116
108
116
120
112
113
125
140
143
136
121
105
111
127
130
118
100
104
125
139
135
122
117
129
133
125
117
123
129
126
115
118
131
135
124
118
123
132
125
116
119
134
135
132
132
134
137
135
129
127
115
112
128
137
124
114
120
131
137
137
123
110
114
126
129
123
114
116
128
135
131
126
128
136
131
113
108
119
132
131
122
125
130
129
121
114
119
127
117
104
113
130
130
130
133
136
135
131
127
125
114
116
130
136
129
122
120
120
122
128
122
115
119
125
124
121
118
120
124
127
124
125
128
130
126
112
109
118
128
131
132
133
130
121
114
110
113
118
110
102
116
133
132
128
127
127
127
125
124
119
114
115
120
124
125
124
120
115
115
122
122
117
122
127
124
119
118
117
119
122
122
120
121
124
122
118
116
120
123
128
138
143
132
115
106
108
112
114
106
107
123
135
132
126
121
119
118
122
127
124
116
113
112
118
122
124
120
117
115
117
114
114
123
130
127
122
120
119
119
121
120
117
117
120
123
125
126
124
120
120
131
141
133
115
107
111
113
114
111
112
123
126
125
122
119
117
117
120
130
131
124
119
115
118
120
120
121
127
124
115
107
109
122
130
129
128
128
127
127
125
120
119
123
127
124
123
126
129
126
120
121
127
128
125
120
117
117
119
117
112
111
113
115
119
121
121
121
123
133
137
129
129
128
125
119
119
126
133
127
116
111
113
122
124
126
130
133
135
133
128
120
124
131
135
126
115
117
127
133
129
118
113
121
131
133
122
116
120
120
109
101
104
117
121
125
128
129
130
134
133
129
134
134
128
119
123
130
128
120
118
121
123
119
115
118
123
130
134
135
128
124
125
137
140
129
114
109
117
130
140
127
114
115
127
133
121
115
124
128
117
105
109
126
128
128
130
137
134
129
124
126
131
127
122
119
127
125
111
105
117
131
128
117
110
113
116
121
127
130
128
127
128
133
134
130
122
112
106
117
138
141
127
118
119
120
117
120
133
139
131
116
118
132
134
130
132
141
138
124
117
126
128
122
118
119
123
115
96
95
114
128
123
115
113
115
114
115
120
124
125
127
128
128
126
126
126
121
106
106
126
146
145
128
114
108
113
126
145
153
147
127
119
126
131
129
131
141
142
126
120
125
126
124
123
121
117
103
97
102
113
114
112
111
114
116
117
120
122
120
119
121
124
123
119
121
129
130
117
106
117
140
150
140
121
109
116
130
146
153
148
127
112
117
125
128
130
142
145
133
126
126
127
125
127
128
115
105
110
120
119
111
107
110
114
118
123
128
126
115
111
112
115
115
114
120
130
131
124
115
120
131
140
141
134
123
122
129
138
142
135
117
107
112
123
128
129
138
143
130
126
128
128
124
124
127
123
121
124
129
123
116
114
113
113
117
125
127
122
111
107
107
106
108
113
124
130
128
119
118
127
125
126
133
138
134
123
122
132
133
121
107
108
118
122
123
124
130
128
118
121
120
119
118
119
123
125
110
93
92
107
109
106
115
131
132
126
123
126
126
118
112
118
123
117
110
111
122
130
123
112
116
127
128
121
118
128
138
135
120
108
110
117
129
124
117
120
126
130
135
137
116
118
110
105
113
123
121
106
106
117
115
109
119
135
131
121
120
126
130
124
118
116
115
117
118
116
116
117
117
115
113
118
123
120
121
128
139
134
112
98
104
128
139
126
113
122
126
121
117
125
112
110
104
98
109
123
122
113
115
129
125
114
117
127
125
117
114
118
122
123
124
122
115
118
125
121
102
100
115
124
118
111
115
120
121
124
129
126
107
95
107
132
142
126
111
120
130
120
110
114
105
105
106
107
113
121
118
111
115
128
131
118
111
115
118
118
113
107
106
117
132
133
117
114
123
119
94
88
111
130
123
111
112
119
122
123
126
123
112
105
115
130
134
122
112
117
124
121
113
117
101
107
118
122
121
121
120
112
105
112
123
121
110
109
121
126
118
103
99
113
135
138
120
110
114
113
98
92
106
128
124
113
115
122
126
126
125
126
122
121
123
125
123
118
115
116
116
118
120
122
102
108
123
127
122
122
128
120
100
97
112
121
115
113
121
128
124
113
110
120
134
137
119
105
104
111
113
111
108
115
121
119
122
125
130
128
125
126
130
132
131
122
117
122
126
119
103
105
122
128
106
111
121
122
119
121
131
125
106
95
105
115
119
118
121
125
127
128
126
127
130
132
117
94
93
112
132
124
110
106
119
127
128
123
125
124
116
114
121
135
136
123
116
128
139
128
99
99
119
134
112
114
116
114
115
121
126
120
112
109
109
109
116
121
118
117
121
130
129
125
123
127
113
92
91
111
130
129
111
109
124
134
127
117
115
115
106
102
112
130
139
129
122
135
143
130
107
107
121
130
115
115
112
113
116
117
110
104
109
121
114
105
111
123
117
107
111
123
123
119
115
114
110
104
103
111
120
120
114
114
127
131
121
113
112
110
105
102
108
122
132
133
126
129
131
123
116
117
122
124
115
115
112
111
121
119
98
91
106
125
121
109
109
118
114
100
100
113
119
117
112
112
115
118
120
119
116
117
119
121
119
118
115
116
117
116
114
113
114
119
124
126
123
119
118
115
115
119
121
121
116
117
113
113
124
123
104
94
105
125
128
116
113
114
110
104
101
110
122
124
118
114
118
131
133
124
115
120
129
127
106
97
111
126
127
125
122
124
121
116
114
114
116
116
115
111
111
117
121
122
121
122
113
112
118
122
118
113
116
130
132
128
116
113
113
111
111
117
129
135
132
120
119
132
136
130
118
125
137
131
104
93
116
131
132
126
123
122
120
114
107
104
107
115
123
115
110
117
123
125
126
127
115
107
110
116
123
126
129
131
134
130
121
115
115
119
124
125
131
138
139
125
115
120
126
126
118
123
136
136
120
110
125
134
130
119
110
109
114
119
118
105
103
116
130
125
109
108
125
129
126
125
117
108
102
108
120
127
129
130
132
132
124
116
114
121
127
129
127
128
128
123
110
108
114
118
118
120
127
133
133
132
133
129
121
113
107
100
111
131
136
118
104
113
131
126
107
105
124
130
122
120
119
114
102
103
113
119
122
126
128
130
128
120
114
116
124
127
121
116
114
114
112
110
111
117
120
119
120
128
139
134
124
115
116
119
115
109
115
135
143
128
111
117
131
125
111
111
123
128
114
111
118
123
113
104
105
112
117
121
121
123
127
122
112
107
116
123
122
107
103
107
115
116
117
122
127
125
120
124
133
127
111
104
117
129
127
122
123
129
134
125
121
123
128
125
118
122
126
127
109
107
119
133
129
116
111
114
116
119
118
119
124
123
110
104
110
118
120
109
98
103
119
122
121
126
133
128
120
120
129
122
107
104
119
132
131
127
123
120
119
122
127
128
129
127
129
131
134
130
108
108
119
133
133
124
120
119
121
121
119
122
124
121
109
105
112
120
121
118
109
110
117
118
121
125
129
123
117
118
129
129
121
119
124
125
125
122
114
110
115
124
125
122
126
137
139
137
135
131
105
110
117
125
126
126
127
126
123
123
127
130
129
117
105
108
122
126
124
121
121
121
114
111
118
124
121
114
111
116
130
135
136
133
127
120
117
111
106
104
122
133
125
114
127
147
145
136
128
126
100
107
114
117
120
125
131
129
124
124
130
138
138
119
105
110
130
136
127
120
125
126
116
111
120
124
119
110
109
115
121
126
130
129
125
122
120
114
104
109
131
139
121
107
124
147
145
126
117
117
96
100
107
112
122
129
130
124
119
122
128
138
141
124
108
112
131
138
126
116
118
121
118
117
126
126
119
114
112
112
111
109
110
116
121
126
127
121
113
117
136
136
113
103
120
138
136
120
117
119
95
97
103
112
127
131
125
120
119
119
122
129
133
129
116
115
127
134
125
113
112
115
118
123
129
127
116
114
115
112
105
96
95
104
121
128
129
128
127
131
133
128
110
107
117
127
123
115
121
128
103
102
104
114
128
130
121
114
117
121
121
123
127
128
122
118
121
126
125
115
108
107
112
120
128
125
113
113
116
118
114
103
99
107
118
126
129
129
131
133
131
121
116
117
120
121
108
104
120
134
113
112
110
110
121
122
116
111
116
123
126
124
122
122
120
115
115
120
122
119
109
105
109
118
127
125
117
113
117
123
124
120
115
115
118
120
120
126
127
127
125
124
124
128
126
120
105
101
111
130
123
123
111
106
107
116
116
113
115
126
133
129
117
114
114
110
108
116
124
122
113
111
113
118
127
130
127
118
116
121
125
126
126
124
119
115
117
121
122
122
121
122
128
131
128
121
114
111
112
124
121
125
119
108
108
115
118
116
116
123
130
124
113
111
112
105
103
109
122
121
113
114
120
124
127
137
136
129
119
116
120
126
131
129
118
109
110
117
122
125
124
123
122
121
123
126
129
125
120
119
113
125
125
119
116
117
116
114
115
121
118
110
104
114
118
107
100
106
120
118
111
115
126
125
124
131
143
137
122
118
118
125
134
132
117
103
102
114
128
138
131
118
113
115
123
128
130
128
122
119
112
125
130
128
124
117
111
110
119
122
110
93
94
113
125
115
109
112
114
108
105
113
123
122
119
123
135
131
123
122
122
126
131
131
119
105
103
115
131
142
133
116
105
115
126
123
112
113
117
123
120
125
127
127
123
115
108
108
120
126
110
94
94
114
125
125
121
114
109
102
105
112
116
116
116
120
122
118
121
125
124
123
126
128
120
110
113
123
133
132
122
110
110
123
130
110
86
87
107
121
127
127
124
121
118
115
113
114
125
132
127
112
106
109
117
123
118
110
103
109
115
117
112
112
118
122
117
112
117
124
121
114
119
122
119
110
115
129
130
117
107
108
119
129
126
100
74
79
105
122
127
122
118
117
115
117
119
120
125
133
137
130
117
112
111
116
114
101
101
118
134
129
114
107
120
132
123
112
112
119
117
110
111
117
114
108
114
127
125
107
104
109
117
125
120
102
87
95
115
122
121
116
117
118
116
118
123
124
124
129
135
135
128
115
112
113
113
105
105
124
146
145
123
107
116
130
130
120
111
114
114
112
112
113
112
108
110
119
119
114
110
109
109
113
118
118
117
118
123
126
118
114
119
121
117
114
123
123
120
118
122
127
126
119
114
117
122
123
114
119
144
156
134
107
104
122
128
124
117
114
115
115
113
112
111
109
109
112
121
126
120
108
99
106
120
132
134
128
123
127
116
119
126
125
113
110
119
120
116
111
112
117
120
116
113
118
133
137
118
105
129
152
135
103
98
113
125
126
122
118
117
115
113
111
110
109
110
113
124
134
124
112
107
114
121
128
130
123
116
121
116
121
124
118
108
107
117
122
118
111
110
111
114
112
110
116
132
136
115
98
116
136
123
104
103
115
121
126
126
122
116
114
116
113
108
109
113
117
125
132
125
119
126
125
119
117
119
118
116
121
114
115
115
108
102
103
114
126
123
118
114
114
114
112
110
111
116
119
113
106
116
121
112
106
117
121
120
126
131
125
113
112
121
121
110
109
115
119
123
126
126
129
135
130
114
109
115
119
119
129
107
104
107
107
102
99
112
131
133
127
119
118
117
117
117
108
102
107
115
121
119
115
108
115
127
126
125
132
135
123
105
110
126
129
117
114
119
120
121
122
122
125
127
123
113
113
117
123
128
135
102
96
111
118
111
103
114
134
141
136
128
120
118
123
125
116
105
109
126
134
124
116
117
128
130
125
123
136
138
120
100
106
124
129
124
122
124
121
119
118
118
114
111
111
116
123
127
126
132
138
106
101
117
129
119
111
117
133
141
142
133
124
118
124
128
123
115
119
133
135
125
120
128
136
129
114
117
132
134
120
105
108
121
126
127
126
127
121
117
120
122
116
108
112
126
134
135
134
134
135
117
114
126
130
128
124
123
125
128
133
133
125
119
123
123
120
116
118
126
127
124
123
133
131
118
109
115
127
128
119
118
120
120
118
123
128
126
121
118
128
133
130
121
122
133
141
141
139
135
129
127
127
126
126
126
129
126
117
114
122
125
123
122
120
117
113
107
105
107
113
120
126
128
122
111
109
119
124
123
123
127
131
122
110
118
130
131
121
120
129
140
140
134
128
129
137
138
134
130
125
134
134
123
118
123
125
121
114
110
110
113
118
120
117
113
109
105
93
91
101
119
129
127
117
109
112
124
133
129
127
128
130
120
111
119
134
137
127
117
119
129
136
131
120
116
122
124
118
119
128
135
132
121
117
117
119
120
119
114
105
106
114
119
115
111
109
107
97
93
102
119
130
130
121
115
113
124
142
145
135
121
116
113
115
126
136
138
128
113
103
110
121
122
107
100
104
106
104
110
132
130
129
123
117
117
119
122
124
121
114
113
115
117
110
109
112
115
114
112
116
122
128
132
131
126
116
120
139
154
146
122
104
110
124
135
135
133
126
111
98
100
114
116
102
96
101
105
104
112
129
125
129
124
118
122
129
129
129
130
131
130
123
112
104
106
116
127
133
135
135
131
128
129
138
138
125
111
122
143
147
128
107
113
128
135
129
122
122
119
113
113
118
119
110
106
115
120
120
122
123
122
127
124
120
127
132
129
126
128
145
143
125
107
104
112
115
124
134
151
153
143
129
126
132
141
133
113
108
123
136
134
125
120
126
129
125
120
122
132
138
132
128
123
121
123
131
137
137
129
120
120
125
126
122
124
124
119
114
124
142
139
118
108
114
121
117
116
129
149
153
146
131
120
122
135
136
123
112
114
125
133
133
126
124
125
122
120
127
145
154
144
126
122
129
132
131
135
138
131
120
115
123
131
128
121
106
100
105
120
131
124
113
116
128
129
117
115
122
133
136
134
130
119
116
123
133
132
126
120
119
125
127
126
124
126
126
119
124
142
150
134
114
117
133
134
122
121
127
126
125
115
122
133
132
112
94
94
110
121
120
115
117
130
136
129
120
119
120
117
113
117
121
117
114
119
130
133
133
129
124
118
114
117
128
131
125
115
115
128
133
118
110
122
138
134
117
113
121
126
130
115
122
130
127
111
102
108
119
120
118
118
128
137
135
126
126
127
123
106
99
105
116
115
116
125
132
131
128
130
129
112
101
110
129
134
120
108
111
121
119
112
115
129
137
131
119
116
119
123
131
122
123
118
115
119
124
123
120
118
115
109
107
114
133
143
129
118
124
132
127
109
107
123
126
112
113
134
141
126
117
121
130
131
120
116
127
135
127
111
105
114
136
148
132
118
120
133
134
132
128
121
121
109
106
116
121
120
122
134
132
115
106
120
141
143
125
117
122
130
126
111
101
113
118
120
126
132
135
122
118
121
129
128
117
114
127
137
125
102
97
114
137
146
132
119
124
129
120
116
121
120
113
101
105
119
124
115
117
136
144
123
108
117
133
132
119
113
115
120
122
117
108
106
112
125
130
126
120
119
121
122
122
122
118
117
123
128
122
105
100
111
131
139
129
118
122
126
117
111
125
116
109
105
112
126
126
112
108
123
136
127
110
111
121
123
118
112
108
109
116
122
116
103
108
124
128
114
108
117
128
126
116
115
116
118
121
126
123
114
111
117
126
130
124
115
118
123
124
125
138
113
112
116
124
130
130
118
101
103
121
127
117
110
116
122
121
115
111
111
116
122
118
107
107
118
120
108
103
114
128
128
116
115
116
121
128
136
131
123
120
124
126
123
118
115
115
119
126
135
146
110
114
125
127
126
129
124
104
95
111
128
126
114
116
123
126
124
122
122
121
119
116
110
109
113
114
111
108
109
122
128
126
120
116
124
142
150
139
122
118
127
128
121
120
122
120
117
120
127
141
112
116
124
123
121
128
131
113
100
111
130
127
117
118
124
124
124
128
129
123
115
116
119
119
115
116
117
111
106
110
130
138
128
115
119
143
148
129
110
111
124
128
128
129
133
127
113
109
117
130
116
117
118
116
117
124
125
113
106
116
127
120
114
116
120
119
119
124
125
121
116
117
130
129
124
120
119
114
104
110
132
147
129
112
113
124
125
112
104
110
124
132
136
137
132
125
112
110
114
123
117
115
110
109
114
118
109
100
104
121
125
112
106
111
115
111
108
112
117
117
115
119
134
134
128
121
119
116
112
119
129
132
121
109
110
111
108
104
106
113
122
132
137
135
117
111
115
122
123
120
112
111
106
103
112
112
94
88
103
122
125
114
106
107
109
105
100
105
116
121
119
120
126
128
124
121
122
122
123
125
120
114
111
113
115
114
110
111
117
122
123
128
133
125
103
94
111
133
131
123
106
111
109
107
110
111
99
99
117
127
128
122
114
111
110
106
103
104
118
126
124
118
118
120
118
116
123
128
134
129
108
91
101
121
129
127
122
123
124
120
116
118
129
121
99
93
114
136
136
127
107
118
114
109
111
115
116
122
130
133
131
127
122
118
116
116
114
111
117
128
127
121
115
110
106
110
120
132
137
129
105
90
105
126
134
134
129
123
118
114
112
116
129
127
111
107
120
136
132
126
116
127
120
109
109
116
126
134
135
131
127
123
121
119
119
123
123
119
119
122
124
120
112
104
99
103
114
127
134
132
117
109
117
125
129
129
122
109
105
111
119
128
136
134
124
119
126
131
127
123
122
131
122
107
106
116
124
126
124
121
118
118
118
118
122
129
133
128
118
116
118
118
114
103
97
105
115
122
126
130
131
129
124
119
117
118
112
96
98
119
136
139
139
137
131
124
123
124
123
121
121
126
121
111
108
114
114
107
105
110
114
113
112
115
117
127
133
133
122
114
112
115
115
109
105
113
118
115
112
121
137
139
129
116
113
117
115
101
108
127
138
135
133
136
138
129
120
119
123
122
113
116
120
120
117
114
104
93
95
109
119
117
110
114
115
119
126
131
126
112
108
112
118
117
116
124
124
107
92
108
134
142
132
113
110
123
127
121
119
128
127
120
120
135
141
130
116
119
127
127
106
111
123
131
126
116
107
99
105
115
119
116
115
117
116
115
116
121
121
117
113
114
119
121
123
130
124
98
81
100
130
146
131
114
107
122
134
131
125
120
115
109
112
130
145
131
112
115
129
130
107
111
123
132
126
117
115
115
118
120
118
116
118
120
118
114
114
116
119
122
122
120
116
118
124
130
119
95
85
102
131
147
139
119
106
115
128
126
116
113
112
108
107
124
143
132
110
107
120
123
113
115
121
123
112
110
117
124
124
122
113
114
120
122
116
118
121
123
123
128
134
126
112
110
120
126
115
97
96
112
129
136
134
122
112
115
118
113
102
107
120
119
107
118
143
136
109
102
105
111
117
117
117
111
104
105
118
126
124
111
107
109
123
124
118
122
129
132
130
130
136
130
114
105
115
120
113
105
107
115
117
116
118
122
122
121
116
105
99
111
133
127
106
113
138
139
114
99
97
105
115
114
108
105
108
113
119
120
117
109
104
106
124
127
110
112
127
133
129
127
128
128
116
110
110
111
109
106
109
112
110
106
106
114
122
126
121
111
111
124
143
135
110
111
131
135
121
108
107
113
110
105
101
106
119
123
117
115
116
112
105
105
122
125
110
106
116
125
125
124
124
122
121
117
112
107
104
104
108
112
113
109
105
107
115
124
126
126
128
135
146
137
119
116
125
127
122
118
120
125
107
98
94
106
125
127
114
109
116
118
115
114
118
121
109
104
107
119
125
124
121
120
120
120
116
109
105
105
110
117
124
123
111
105
107
116
126
132
135
136
138
138
134
129
125
122
119
120
126
128
114
97
93
99
118
120
112
107
112
124
126
122
120
118
112
105
110
118
124
123
121
118
118
118
118
115
113
111
114
121
128
128
118
108
107
112
121
131
130
122
122
132
142
139
131
124
120
118
121
123
119
108
99
99
108
114
113
109
110
122
132
131
121
116
112
108
109
121
125
122
121
122
117
112
117
126
127
122
120
121
120
117
113
111
111
114
119
124
121
107
105
122
140
144
132
125
120
117
117
117
118
118
113
107
106
113
117
114
112
116
126
129
125
116
112
106
106
117
121
119
122
127
116
105
110
131
138
131
123
120
112
103
105
116
122
118
116
119
116
109
105
118
131
134
125
121
117
115
117
119
115
124
124
119
114
114
116
116
114
111
115
122
124
122
114
104
104
109
115
116
125
129
114
98
104
132
139
128
122
123
118
107
108
121
126
119
115
117
123
121
116
118
123
124
116
109
108
114
119
122
117
125
129
127
122
114
111
114
119
117
114
115
118
120
117
111
110
110
109
111
124
126
109
96
102
124
128
119
119
128
130
124
118
123
123
119
119
127
134
130
120
117
121
120
109
100
100
109
115
122
122
124
125
127
126
114
104
107
121
125
122
114
112
113
117
121
121
114
105
105
115
120
113
105
108
113
113
110
118
135
138
132
126
123
119
117
123
136
133
122
114
117
125
125
110
101
101
105
110
115
130
123
120
123
124
116
107
104
119
131
130
120
111
109
114
123
129
113
101
96
107
116
120
118
115
109
106
108
119
126
126
121
123
124
117
114
125
136
127
110
104
118
127
125
110
104
105
110
111
112
132
122
119
119
120
119
118
115
116
124
128
123
115
112
114
118
120
111
100
95
100
116
133
134
122
108
108
116
120
113
106
108
120
126
123
114
118
127
119
104
108
122
121
116
110
107
109
114
117
114
125
120
118
118
119
124
128
126
122
119
119
121
123
120
116
115
113
112
109
103
107
123
141
141
126
114
117
123
118
105
94
102
121
135
132
117
112
113
112
111
123
123
107
98
107
113
115
115
117
117
119
114
114
118
121
127
133
135
132
118
114
117
123
123
119
118
120
120
118
116
120
133
138
135
127
122
120
120
115
107
101
105
123
136
134
121
106
100
109
129
138
120
94
90
110
123
117
108
108
118
118
108
111
122
127
127
128
132
132
124
117
116
118
118
117
121
129
130
120
118
129
134
130
122
124
122
118
115
114
113
112
114
120
126
126
120
105
98
114
135
136
116
103
101
115
125
116
105
105
122
119
111
113
126
135
126
114
119
127
125
120
117
115
110
110
119
130
128
114
113
126
131
118
111
121
122
114
110
114
119
117
117
118
119
118
113
107
104
117
132
124
113
117
124
123
123
120
115
115
127
114
115
118
131
134
122
104
110
119
120
119
119
116
109
103
110
119
118
109
108
120
123
113
111
121
121
114
118
124
121
116
116
119
117
113
113
111
112
123
125
115
112
131
136
126
124
125
126
126
132
106
116
124
128
128
114
102
107
113
114
116
121
122
116
108
106
108
109
109
114
118
118
114
117
123
119
117
124
129
121
115
114
116
116
118
122
121
119
123
126
112
107
125
129
117
117
128
134
132
133
107
115
119
119
117
111
106
111
116
116
118
122
123
123
121
116
111
114
122
126
121
115
116
122
119
114
117
130
132
120
114
113
114
117
128
138
133
123
127
132
117
103
109
115
112
110
120
128
133
129
114
112
110
112
113
112
110
114
120
122
123
122
119
124
130
126
119
121
133
136
125
116
122
122
114
109
114
125
124
117
116
114
112
118
140
151
137
122
131
144
126
103
103
116
118
118
120
128
134
129
125
117
109
108
115
116
112
110
119
128
128
121
114
120
128
128
120
122
130
136
127
123
120
116
105
106
114
117
114
115
118
116
109
121
142
150
133
120
136
150
134
112
113
128
135
132
131
131
134
129
133
129
115
112
119
124
115
105
113
121
124
120
114
115
120
119
114
113
116
121
125
128
123
109
100
102
114
117
114
116
120
120
111
115
133
139
130
126
136
143
131
119
123
136
141
142
137
131
127
125
137
136
120
115
123
125
117
107
107
112
115
117
116
113
110
109
106
101
98
102
119
132
128
109
95
101
115
125
124
123
124
119
109
106
119
131
134
134
133
127
118
117
124
128
132
135
133
118
107
117
131
134
121
111
120
125
120
112
109
108
112
118
118
113
107
105
104
101
92
94
116
133
131
112
98
98
114
133
140
136
129
117
107
102
110
126
139
138
124
111
110
118
121
112
111
119
117
98
91
110
122
128
119
113
119
129
126
120
115
114
116
117
114
110
107
111
114
114
105
105
117
128
126
113
102
101
111
133
149
147
134
120
109
104
108
124
139
134
117
106
117
128
123
104
102
112
112
94
91
112
113
122
122
120
126
134
134
127
125
127
128
121
108
103
109
122
129
132
129
124
122
121
118
115
112
109
110
123
140
145
137
125
115
111
116
130
139
130
115
115
135
144
127
107
108
123
124
115
105
118
107
121
132
133
134
133
133
131
132
136
133
115
104
103
115
127
135
142
145
140
132
122
115
116
118
117
115
119
125
132
132
125
120
121
125
132
136
125
119
132
150
148
127
115
125
139
141
131
120
119
105
117
136
144
134
126
124
128
133
136
128
111
105
114
122
126
129
136
143
144
135
124
120
121
121
122
122
125
127
126
120
115
111
116
127
132
126
118
121
133
144
137
123
118
130
136
133
128
119
117
110
111
132
141
125
109
108
122
132
127
119
115
119
128
131
122
117
122
130
131
128
125
126
126
123
119
122
132
134
124
113
100
98
112
131
128
112
108
119
129
128
119
118
124
128
119
109
108
113
117
112
109
128
133
113
96
101
117
125
122
119
126
136
137
129
119
119
120
121
117
116
121
130
131
125
117
120
132
137
131
114
97
95
116
135
122
103
102
117
123
114
114
124
131
124
109
99
99
114
122
116
114
124
127
112
102
106
117
118
115
120
139
146
136
124
124
129
128
116
104
108
118
131
134
132
126
124
128
133
132
119
106
107
126
134
120
107
108
118
120
116
123
131
130
117
111
109
114
125
130
119
119
114
111
113
121
129
132
130
121
113
108
112
124
132
125
117
124
134
128
111
113
136
137
114
112
131
133
121
119
124
124
113
106
114
126
128
120
117
125
132
137
136
131
126
125
128
128
125
118
121
115
109
112
118
118
121
129
141
134
115
106
116
131
133
123
117
122
129
126
116
118
133
132
118
120
138
139
122
118
124
126
111
99
110
125
125
119
117
123
128
130
138
136
126
121
122
127
122
118
125
111
103
113
124
122
114
121
139
137
116
105
117
130
129
121
116
120
124
125
122
121
124
123
122
126
138
139
123
117
120
122
109
98
106
122
125
122
122
124
118
116
130
133
123
116
119
127
131
127
128
110
104
112
128
123
110
108
119
125
111
104
115
125
125
120
120
122
125
124
121
117
115
117
123
126
131
133
127
116
113
111
106
101
108
120
127
126
125
123
118
120
127
126
116
112
118
132
139
139
125
113
110
117
127
123
109
100
104
114
112
105
111
121
124
121
121
124
126
122
117
110
110
117
122
122
124
130
129
118
111
112
110
108
113
125
136
133
123
119
123
129
127
120
113
113
121
132
137
139
115
114
115
122
124
122
110
98
104
117
122
115
113
117
121
123
125
125
123
117
110
106
112
123
124
119
118
125
126
118
115
121
118
112
116
132
147
138
121
116
127
134
129
118
117
121
125
123
122
129
112
114
123
126
123
121
115
108
108
121
133
128
115
109
114
123
126
121
117
112
110
112
122
133
128
116
116
119
119
113
118
129
126
113
117
135
144
135
116
111
124
131
131
124
123
130
130
115
104
115
114
117
123
123
121
122
125
117
113
117
133
132
115
101
107
122
123
113
107
113
118
126
133
136
131
116
116
121
120
114
124
132
127
116
116
125
129
124
117
113
116
124
130
130
125
129
126
114
105
112
116
119
120
116
114
119
124
120
104
104
122
129
113
98
106
122
122
109
109
124
131
136
138
135
127
123
124
128
125
123
123
124
122
119
119
118
116
116
120
121
113
116
128
132
119
116
121
122
118
116
116
119
117
110
108
112
118
117
105
99
111
124
116
105
109
122
121
113
117
133
136
132
129
124
121
125
135
140
135
125
117
113
115
122
126
121
115
115
129
131
114
110
125
130
113
103
117
131
128
119
113
117
115
108
104
106
112
119
118
105
108
123
125
120
120
121
121
120
124
128
128
122
119
115
114
124
140
142
134
122
111
105
112
126
133
132
126
123
132
132
116
113
128
128
110
100
120
139
133
120
110
113
113
111
108
107
114
128
130
116
112
124
134
131
122
118
119
120
122
118
114
114
115
112
110
118
134
137
127
111
106
105
111
123
134
141
135
128
125
122
120
124
139
133
112
107
129
145
132
118
116
111
109
112
112
111
119
129
131
118
114
124
135
134
122
117
118
118
113
108
107
111
116
112
108
111
123
128
119
111
108
111
113
116
125
137
137
124
113
116
122
139
147
133
112
114
131
141
127
114
121
111
105
108
112
117
120
119
116
113
115
122
125
121
117
117
120
120
115
109
110
116
120
115
110
114
119
120
117
113
115
117
118
117
119
126
128
117
110
114
127
139
139
126
111
115
131
134
121
111
118
113
108
108
112
116
115
107
100
106
116
120
112
108
112
119
123
124
120
119
121
121
119
114
116
119
118
112
108
112
117
121
125
124
121
122
123
120
116
115
122
123
118
115
117
126
130
129
121
112
111
115
115
114
113
116
112
99
94
108
122
120
105
97
112
124
125
121
122
126
128
124
118
117
126
128
119
95
93
110
123
122
129
130
125
124
127
129
125
123
119
113
103
110
127
137
131
124
121
116
106
115
124
124
118
113
111
106
106
113
119
116
103
101
116
121
118
111
114
126
130
124
114
118
133
135
114
85
87
112
127
127
127
126
124
127
133
131
128
125
121
111
103
112
130
134
122
116
118
119
108
116
125
126
119
113
114
116
118
116
113
110
108
110
117
117
111
103
110
122
133
124
112
117
134
134
114
87
94
123
134
126
117
117
119
126
130
123
118
121
124
120
109
116
131
125
107
103
109
116
118
121
123
119
108
108
112
119
119
112
106
105
110
114
116
115
113
110
112
126
131
125
112
115
129
130
114
98
108
127
133
121
111
109
118
127
120
103
98
113
125
123
112
120
131
119
97
92
102
112
126
126
121
107
103
105
108
115
115
109
101
99
104
109
111
115
119
122
123
126
130
127
118
117
121
120
113
108
112
124
125
114
110
114
124
128
112
87
85
108
122
118
107
118
133
120
104
96
99
112
127
129
118
105
105
108
111
114
115
113
100
96
98
103
105
111
122
125
124
124
126
127
127
120
114
111
110
108
110
115
118
118
118
121
125
124
113
96
94
111
123
115
108
118
132
129
117
110
109
116
123
123
113
109
110
114
114
116
120
116
104
95
97
103
104
108
114
118
120
122
123
125
127
123
109
107
108
109
108
110
118
127
129
125
120
118
115
114
116
123
129
127
121
123
128
131
129
124
120
124
113
109
108
111
113
115
115
120
122
121
107
99
102
107
108
107
107
110
118
122
121
122
122
120
110
111
116
119
115
112
123
136
137
125
114
111
116
127
129
132
135
137
134
130
128
131
134
132
129
126
106
100
104
113
118
116
116
121
124
122
111
108
111
114
115
114
113
114
119
122
122
121
118
114
111
114
125
128
125
121
124
131
129
121
116
111
116
127
131
128
127
133
138
133
128
131
135
136
134
124
107
99
107
117
118
117
118
122
121
117
116
119
119
117
116
119
123
127
123
119
120
121
118
112
110
114
125
131
129
123
117
114
115
121
124
121
117
121
122
117
109
119
133
132
129
127
129
134
141
125
112
111
115
120
121
120
121
122
116
110
114
124
128
120
113
115
126
133
124
115
116
124
117
109
107
111
116
122
129
122
109
97
103
123
135
130
117
115
115
111
105
106
118
127
123
117
116
125
143
135
120
120
119
121
123
122
120
122
117
105
112
127
136
120
108
109
124
129
120
112
119
123
112
107
111
112
109
111
125
125
112
99
104
125
139
136
121
112
116
114
112
110
116
122
118
105
104
119
140
139
123
118
118
122
125
124
122
122
120
112
116
132
137
120
108
109
122
121
114
115
122
123
108
105
115
116
105
105
119
129
122
112
113
121
133
135
130
119
114
117
117
117
119
122
117
110
111
120
134
138
121
113
113
124
128
124
118
120
123
124
126
130
131
118
111
116
120
115
107
115
124
122
111
112
116
116
111
108
115
124
124
118
114
115
122
135
137
127
116
114
115
120
124
126
126
126
127
129
130
132
114
111
115
125
128
123
116
116
125
130
129
123
117
114
114
118
119
112
107
111
118
120
120
119
118
115
114
116
118
116
115
115
114
114
120
134
138
130
116
111
115
119
123
124
126
136
138
135
130
126
109
114
119
123
124
121
117
117
123
127
119
113
111
115
116
116
115
113
111
107
106
113
131
134
121
111
116
125
119
106
102
113
121
123
125
130
130
123
117
119
123
119
113
112
125
130
130
127
124
122
111
118
119
119
117
118
119
121
121
121
108
106
110
120
118
112
111
118
125
115
101
109
135
142
128
115
119
128
122
107
102
118
133
137
137
130
119
113
113
127
136
123
100
99
118
125
116
113
117
121
119
118
114
112
112
114
117
124
127
123
111
108
113
121
121
116
116
126
137
128
110
109
126
139
135
121
119
122
121
116
115
122
137
144
142
132
112
99
107
129
140
120
95
98
122
123
104
97
112
126
123
113
108
112
115
112
110
116
131
130
123
116
114
117
120
122
124
129
135
130
120
114
118
131
133
124
112
114
120
124
123
126
134
138
137
129
116
100
106
121
131
116
106
119
136
128
105
98
115
133
120
115
115
123
126
114
100
106
125
133
129
120
114
112
115
122
125
125
124
125
125
116
112
120
128
122
106
107
120
122
120
121
126
129
126
124
120
114
112
115
110
110
128
148
150
131
115
114
127
137
115
123
129
136
135
118
99
101
116
121
121
121
120
115
109
112
117
118
114
118
123
120
114
118
125
117
105
110
120
118
117
121
123
121
118
121
124
126
126
120
107
113
144
163
150
130
127
131
135
134
114
134
137
137
134
124
108
105
108
109
111
118
124
121
109
106
111
113
114
116
118
118
118
123
126
116
109
113
117
115
117
126
126
120
119
123
128
131
133
127
111
118
146
155
133
116
125
137
137
128
116
131
126
122
126
126
114
109
107
104
105
114
123
123
118
113
113
117
122
123
119
114
116
123
124
117
110
111
113
115
126
131
128
124
128
132
130
128
132
133
120
116
133
135
115
100
107
125
130
122
128
124
109
107
123
126
114
107
109
109
109
111
114
119
125
123
121
123
131
135
123
111
109
118
120
115
109
107
108
115
130
133
125
126
138
139
124
118
129
136
124
109
117
125
112
94
96
112
126
121
129
118
102
105
120
120
106
102
115
120
118
112
109
113
123
125
122
127
136
140
127
115
107
105
110
114
113
108
107
115
125
124
120
126
137
135
118
111
127
133
118
105
113
128
123
105
101
111
126
123
125
119
112
116
125
115
100
101
115
122
123
117
111
111
116
114
116
126
134
132
127
120
111
101
104
116
121
118
113
114
116
116
113
117
126
123
114
116
128
127
109
100
116
132
133
121
117
121
121
115
122
123
121
124
128
119
107
106
113
119
120
120
119
117
113
107
109
124
127
121
122
126
116
101
102
119
133
131
120
114
115
114
108
104
106
111
116
127
133
122
104
99
117
131
133
128
128
128
115
103
118
122
119
121
129
131
120
112
111
115
119
123
125
125
117
105
107
121
122
112
115
127
119
102
101
121
137
137
125
119
125
123
110
94
89
101
120
130
131
121
110
112
121
126
125
125
128
126
106
96
119
120
114
115
130
140
131
116
110
116
122
123
125
124
121
114
114
122
121
113
116
123
115
99
100
121
132
131
125
128
139
137
117
93
87
104
125
130
120
118
126
137
134
126
123
125
127
124
106
108
113
115
118
120
129
136
131
118
112
117
124
124
121
121
122
123
125
128
126
118
118
118
110
99
104
119
124
120
117
131
142
139
121
106
101
116
130
128
112
113
138
157
144
126
125
135
136
125
114
123
108
110
125
133
132
126
121
118
115
115
118
120
120
119
124
127
129
131
129
124
119
116
113
110
111
116
116
113
119
128
132
126
120
117
120
126
132
129
110
109
137
156
139
122
128
143
142
126
117
128
103
103
127
144
134
117
115
118
119
110
109
117
120
123
124
122
122
126
128
124
120
121
126
123
118
113
113
114
125
132
123
110
109
118
127
124
125
127
117
109
123
135
123
115
127
140
132
115
114
129
108
99
115
138
131
113
112
122
126
116
110
115
121
125
125
118
116
121
128
123
116
122
136
135
122
110
112
117
130
137
123
101
100
117
124
110
107
127
132
115
110
114
111
110
123
128
116
101
109
127
119
104
108
124
127
118
113
122
125
123
119
120
119
118
117
116
118
126
131
122
114
123
140
140
123
111
112
116
128
137
129
111
108
120
121
102
100
130
145
125
110
107
108
112
119
121
107
97
112
131
123
113
110
120
124
120
116
120
125
127
127
126
120
110
113
119
130
135
131
119
114
123
135
134
123
115
114
114
119
130
134
132
129
130
124
115
120
138
143
127
115
113
114
115
117
118
115
113
123
132
115
113
113
114
110
112
119
126
128
127
121
115
112
113
113
111
113
121
126
124
122
124
129
122
108
103
106
110
114
119
119
109
102
106
119
125
124
127
132
136
134
126
122
124
124
123
125
126
120
115
113
108
111
118
116
114
117
124
127
123
116
115
114
115
115
113
115
119
122
121
122
130
132
123
103
100
105
111
113
115
121
121
105
101
115
126
123
123
135
137
126
114
120
126
122
114
119
131
133
121
116
105
107
115
117
113
115
120
119
110
108
115
121
123
122
118
116
120
122
122
124
128
129
124
108
104
109
116
115
112
119
124
110
103
115
127
126
126
130
130
117
111
121
127
118
106
114
132
137
126
118
108
104
108
113
113
113
113
108
102
96
109
124
129
126
122
121
122
125
124
123
123
125
125
119
108
110
125
124
111
111
115
113
110
114
124
129
126
123
120
119
121
127
126
114
107
113
128
131
118
116
110
107
110
113
110
106
106
105
101
97
105
119
127
126
123
123
123
123
121
115
113
118
125
125
114
115
132
132
116
103
111
117
117
114
118
127
126
118
116
124
134
134
126
117
114
115
115
113
108
111
111
114
120
120
111
100
106
115
116
107
108
115
119
120
123
126
121
114
112
114
114
116
124
123
119
120
136
136
117
101
109
122
123
113
112
120
124
119
119
130
139
137
124
122
127
125
112
103
107
106
109
122
133
127
111
101
108
119
120
118
115
115
110
111
122
130
120
106
108
118
121
116
116
117
117
122
136
133
112
99
105
122
125
115
111
118
127
129
125
128
131
128
124
127
134
131
117
105
112
108
113
127
135
128
115
110
117
117
114
117
126
121
106
107
122
134
120
104
112
128
129
117
108
108
115
128
135
127
112
101
105
117
119
117
115
120
127
131
125
119
117
122
125
128
135
134
124
116
119
114
118
123
122
118
116
120
123
112
100
105
124
124
111
111
125
133
125
114
125
136
135
118
101
103
121
136
138
125
114
107
110
116
121
121
120
119
123
128
125
109
105
113
124
129
129
128
126
122
119
118
121
120
113
108
110
120
121
108
96
98
115
126
123
122
126
130
128
124
128
131
128
115
106
112
130
146
140
125
116
112
116
123
128
127
124
119
121
124
123
107
102
108
123
129
128
129
128
124
116
118
118
117
112
106
103
110
117
115
105
100
109
127
134
131
127
126
125
122
118
116
116
113
110
120
139
148
136
120
111
112
120
129
136
132
127
123
121
122
122
116
110
113
124
128
128
130
132
124
115
117
113
113
114
111
103
104
113
118
115
107
111
128
140
131
118
118
119
113
99
97
104
111
116
123
138
137
127
113
107
112
121
128
132
128
127
127
125
123
124
124
125
125
120
119
126
134
134
125
118
119
106
106
116
115
108
106
112
119
119
116
122
132
136
125
109
105
106
104
96
93
98
107
114
126
133
129
120
109
106
109
115
118
118
118
122
132
133
126
121
129
136
132
115
107
114
129
129
123
118
120
103
99
111
115
114
113
113
113
117
124
128
125
120
115
108
104
107
110
109
106
104
106
114
125
130
127
121
116
113
111
112
113
115
115
116
128
135
127
115
123
134
124
104
97
112
125
123
117
114
116
109
104
107
112
115
116
112
111
116
130
133
112
103
111
115
111
113
122
127
122
113
106
112
124
130
127
123
123
121
115
111
116
122
120
118
126
135
125
112
116
122
109
96
105
120
127
123
116
112
111
114
112
108
108
114
116
115
112
115
128
127
105
94
112
126
122
116
121
129
129
117
108
114
126
131
124
118
123
129
119
109
116
132
133
125
128
134
126
115
115
116
103
99
118
134
134
122
118
114
107
116
116
111
109
112
115
118
113
114
119
119
107
102
117
126
121
110
111
119
125
117
108
115
131
133
119
113
125
131
121
106
111
131
137
134
132
131
129
124
125
125
113
112
126
134
134
124
119
117
105
113
116
116
115
113
114
115
114
109
109
113
115
115
118
117
114
106
104
111
117
113
109
118
132
131
118
115
126
133
123
106
103
119
137
138
130
124
125
128
132
134
131
125
122
124
125
123
120
119
107
108
113
120
120
117
110
111
110
105
104
111
120
118
113
110
109
110
110
112
112
111
114
124
130
129
122
122
129
134
123
110
102
113
130
134
123
110
112
122
128
133
135
129
118
115
119
121
120
119
109
110
113
121
123
118
107
107
111
113
111
111
112
110
105
106
114
121
121
116
111
111
120
128
130
127
123
122
124
127
124
118
110
114
125
126
113
100
102
111
115
119
125
126
117
114
121
124
120
115
114
119
124
126
125
117
110
108
116
121
118
110
101
96
97
108
120
126
124
120
109
111
127
134
133
127
121
117
115
117
120
122
122
121
122
115
107
102
104
108
109
111
120
127
121
125
131
132
122
114
117
130
131
127
121
117
115
116
122
129
125
113
96
94
101
113
118
118
117
119
113
109
121
133
133
129
124
117
111
110
116
124
128
126
118
113
110
112
115
116
113
114
125
130
128
131
134
130
119
115
115
127
131
128
114
115
120
126
127
127
125
118
110
106
115
118
112
106
112
120
117
108
110
121
128
132
133
130
118
114
116
124
128
124
118
112
111
118
125
124
120
120
131
132
131
132
133
131
127
122
111
117
127
127
115
113
121
126
125
123
123
121
119
121
126
124
109
100
110
120
120
111
108
111
117
129
138
140
133
120
121
123
122
119
119
116
113
119
130
132
120
119
126
130
129
130
133
137
140
132
111
115
124
129
119
115
117
121
121
120
121
121
120
123
130
128
117
113
114
114
112
114
117
116
113
112
126
139
138
126
122
119
116
119
125
124
116
116
127
135
121
107
111
121
126
126
128
143
159
142
118
122
125
128
123
116
114
117
119
119
117
116
117
115
119
121
123
126
120
109
101
114
130
129
113
99
108
130
140
132
123
117
116
123
132
128
115
111
122
135
126
103
99
115
122
117
117
139
164
148
133
130
125
126
123
117
113
117
120
118
114
116
114
106
107
113
124
133
122
103
94
111
133
137
121
98
99
121
137
130
120
114
117
128
133
130
113
104
113
130
129
109
101
114
123
114
109
131
156
144
137
126
122
123
124
122
120
122
122
120
120
122
118
107
103
110
122
127
122
111
105
110
126
133
129
111
105
117
130
127
116
111
116
123
129
130
117
103
102
118
125
118
114
120
132
125
121
127
141
140
123
115
114
124
126
124
124
127
128
128
128
128
124
113
107
112
118
120
121
122
122
119
119
123
125
121
116
117
117
113
109
109
113
119
126
131
126
106
98
109
120
121
123
128
140
139
134
129
131
133
106
104
113
125
126
122
123
128
131
131
130
125
122
116
112
113
116
118
127
134
135
127
120
116
119
122
125
120
105
100
104
110
113
113
121
134
131
114
108
112
118
121
124
129
137
141
139
127
127
129
98
104
117
122
120
118
118
123
128
127
116
112
113
116
115
113
116
124
132
136
134
130
122
113
113
120
130
124
107
96
108
120
119
111
116
127
126
120
117
123
127
123
119
121
128
132
129
120
123
126
110
117
118
114
110
109
110
115
120
120
107
106
110
115
116
112
117
132
138
133
122
121
122
119
113
120
135
132
115
108
119
132
125
115
116
122
123
118
121
129
134
124
114
115
123
127
117
115
122
126
126
122
113
108
104
101
101
107
114
113
109
106
108
115
119
117
123
133
135
125
109
108
118
120
117
122
136
139
128
124
128
133
129
117
117
122
122
115
115
123
127
121
115
121
129
124
112
111
125
128
132
120
110
109
106
100
97
102
115
117
116
112
110
115
123
124
125
128
124
116
104
103
113
120
120
119
128
137
137
132
126
126
124
121
121
123
125
119
113
111
111
113
119
133
140
128
111
113
126
132
121
117
115
120
112
100
93
102
115
122
120
115
113
116
122
126
125
121
117
114
111
110
115
121
120
115
119
135
139
126
117
115
121
122
123
125
127
129
120
109
105
112
128
146
143
127
113
116
126
131
113
119
126
130
120
103
97
107
119
120
117
117
121
122
118
116
117
118
117
118
118
118
120
125
123
116
116
127
128
116
106
112
124
126
121
120
126
134
131
117
107
116
137
144
134
118
115
119
123
125
117
127
131
129
122
112
109
114
117
116
113
116
126
126
114
108
114
123
124
122
121
121
124
130
132
126
120
118
116
110
111
121
130
129
119
113
118
131
134
128
117
123
133
131
118
108
111
119
123
122
129
129
124
121
121
122
121
118
116
115
113
119
124
122
114
109
116
125
127
123
118
115
118
127
140
134
117
106
102
109
122
135
135
129
121
113
113
120
127
130
127
126
124
118
107
101
101
113
122
122
135
127
112
112
123
127
123
118
118
118
118
117
113
112
113
118
123
126
126
123
116
108
108
121
139
135
112
96
98
113
131
140
136
126
120
114
110
109
112
120
124
121
116
114
111
100
95
103
122
129
129
120
114
117
123
120
113
114
119
121
124
121
108
104
110
123
124
125
124
123
117
105
102
111
129
128
111
100
106
119
127
130
127
122
118
117
114
109
107
112
115
114
115
120
118
101
90
103
124
129
115
114
121
130
126
110
101
112
120
123
123
123
112
106
111
117
123
126
126
122
116
109
103
109
122
125
122
119
118
118
119
121
120
114
112
120
124
117
113
112
112
110
116
128
123
104
98
115
125
122
108
111
127
139
130
112
105
111
117
122
125
126
121
117
113
113
116
128
130
121
116
114
111
110
122
136
142
137
122
113
114
118
116
108
106
118
125
125
122
121
115
109
119
129
124
105
108
130
131
114
111
113
120
132
133
127
119
111
111
121
129
131
129
126
116
109
111
126
128
118
116
117
113
110
123
148
160
145
118
107
120
127
121
105
104
112
120
123
128
127
120
114
120
129
122
109
116
136
135
118
121
112
110
118
132
138
127
111
107
121
132
130
127
127
122
112
109
119
121
116
116
119
113
107
122
151
158
135
107
107
127
135
122
107
106
110
114
117
121
125
126
125
126
127
124
114
118
131
135
131
128
113
107
116
127
130
123
109
109
121
131
129
126
127
125
113
109
110
113
114
116
116
112
108
122
141
140
116
101
113
130
135
123
115
113
113
113
113
113
114
126
135
132
128
126
125
123
123
126
135
125
112
114
120
121
116
113
113
114
117
124
128
130
129
123
110
105
107
112
115
115
115
115
116
120
123
119
105
105
122
129
123
120
123
121
115
115
119
115
107
121
136
132
121
128
136
127
117
118
135
120
106
116
126
120
109
109
117
117
109
110
123
134
133
122
105
102
107
118
117
116
117
125
124
121
117
112
103
113
128
125
113
116
131
125
108
108
126
126
109
113
127
121
115
126
138
129
114
115
132
117
105
110
123
122
117
117
123
120
112
108
115
123
126
120
109
106
118
126
122
118
122
131
128
123
121
116
108
116
132
128
116
119
133
124
96
97
129
140
120
112
114
112
112
125
137
129
115
123
138
121
107
103
113
124
124
123
123
123
122
117
110
107
111
114
114
117
128
135
127
123
126
129
126
123
127
124
110
112
130
136
127
128
130
117
92
98
133
147
127
110
109
110
114
130
138
129
118
133
147
117
115
109
110
121
126
121
118
123
133
129
109
93
95
110
117
124
133
136
132
129
129
124
117
119
125
126
114
109
122
134
136
133
126
114
109
121
138
138
123
113
114
115
119
135
138
130
123
135
146
113
114
121
120
108
104
109
115
115
118
120
120
116
111
106
105
105
108
111
117
120
118
111
105
101
97
96
102
116
119
110
103
109
121
120
117
123
135
136
123
118
120
126
125
118
112
113
117
117
118
107
108
117
120
109
104
113
113
108
105
111
118
115
111
109
109
109
108
109
113
116
114
109
102
98
94
94
101
109
114
117
119
121
127
129
123
121
128
135
128
111
109
121
123
111
102
111
125
131
127
103
105
113
113
101
101
115
116
103
93
103
119
122
120
118
115
111
108
110
113
112
109
108
108
106
102
99
104
111
113
123
131
133
134
136
131
125
125
127
124
115
113
120
120
109
101
111
128
135
130
106
106
109
104
98
101
114
120
105
91
100
119
128
128
125
119
109
106
110
112
110
107
110
120
122
112
107
112
117
116
120
135
137
136
134
130
125
123
120
119
120
124
125
119
112
111
111
115
117
117
111
110
110
108
106
107
114
122
118
103
102
117
127
127
125
120
112
107
107
108
110
112
113
120
125
120
116
120
127
120
115
122
138
139
125
116
119
118
113
114
127
133
131
125
125
125
114
100
100
105
114
115
117
117
115
111
109
121
128
119
108
112
119
121
118
119
118
111
103
105
116
120
116
114
122
126
126
127
131
122
106
113
133
138
119
103
105
115
118
122
130
132
129
128
132
132
120
105
101
111
114
119
126
129
124
111
103
116
132
123
109
110
117
118
112
117
125
121
108
108
122
127
114
102
113
129
132
127
121
115
107
107
124
129
118
100
102
118
128
127
128
127
122
123
131
135
127
120
121
127
116
122
127
128
123
111
103
113
127
121
104
106
120
123
113
115
129
130
120
118
123
123
105
92
106
128
136
123
109
108
110
111
114
117
116
111
111
119
126
129
125
120
117
119
125
131
131
132
135
135
115
120
121
120
115
108
102
112
121
117
102
102
122
131
117
112
124
133
130
123
122
116
102
95
107
128
136
121
104
105
114
116
115
113
116
119
120
119
115
113
115
115
113
115
122
128
129
130
132
127
113
118
117
115
113
108
102
107
121
122
103
99
119
135
128
114
119
127
126
116
112
113
108
106
117
130
136
123
106
111
119
127
127
121
116
121
121
115
102
101
107
109
108
112
125
133
130
126
121
112
110
117
118
117
114
108
98
99
118
128
110
97
113
133
135
119
118
118
112
99
102
116
118
115
121
131
131
120
111
116
123
132
136
131
118
116
116
112
106
104
108
111
109
114
129
140
134
125
117
110
112
115
117
119
117
108
97
96
115
125
116
102
109
131
137
126
117
112
100
88
96
117
121
119
123
128
124
114
113
119
123
128
134
131
119
111
116
121
119
114
115
117
114
113
126
135
134
124
119
119
113
112
116
119
119
113
101
101
108
119
117
109
111
128
136
126
109
104
101
98
102
109
112
112
120
125
122
115
117
122
121
119
122
123
116
107
119
136
134
120
121
124
118
110
117
126
127
122
121
126
116
112
113
115
116
115
110
108
110
116
118
115
112
118
130
124
106
106
115
115
109
103
103
109
118
125
126
124
125
127
123
115
113
114
113
112
124
139
132
116
118
129
120
109
112
117
116
114
117
128
114
111
112
114
117
118
116
113
111
116
124
118
108
110
124
122
112
113
127
133
117
102
104
112
119
126
133
134
133
131
125
118
111
112
116
116
124
131
121
108
116
126
121
116
118
119
113
111
116
128
109
112
109
109
113
118
118
114
114
118
124
119
108
105
117
125
120
120
126
128
115
110
112
119
121
123
129
134
132
129
125
121
115
114
121
123
124
123
113
106
116
126
123
123
127
127
116
114
120
128
107
106
103
102
109
116
115
110
111
114
118
118
114
115
118
124
126
123
116
115
113
117
122
125
119
117
124
132
130
122
120
121
116
116
124
128
125
119
115
118
125
129
131
131
131
128
122
121
125
130
103
96
94
98
112
113
110
105
105
107
110
116
126
125
119
116
119
116
110
108
112
118
125
125
118
114
120
130
130
118
117
120
116
115
122
127
127
124
124
126
129
134
139
139
127
124
127
132
131
131
100
86
88
107
119
116
103
101
103
104
106
114
130
131
114
107
109
112
111
110
111
117
124
126
118
115
120
132
130
119
115
122
116
111
115
122
126
130
131
127
124
129
143
138
119
120
135
140
133
125
102
91
98
119
129
117
101
100
111
114
111
115
122
118
107
101
107
115
116
112
111
115
126
129
125
119
122
128
127
121
119
124
119
112
111
115
124
131
133
128
115
121
137
132
115
118
138
145
130
118
112
108
117
133
134
116
104
106
118
123
120
114
109
103
100
104
115
120
119
117
112
110
123
135
136
126
121
123
125
121
120
121
118
112
112
113
120
127
130
127
116
120
132
129
117
120
137
140
124
106
124
128
131
131
126
117
112
113
120
126
129
120
106
100
103
114
118
115
116
120
117
107
115
133
145
135
121
121
123
120
117
113
111
112
114
114
115
120
125
125
116
119
131
129
118
120
131
129
116
103
129
135
133
125
117
117
117
115
114
118
130
128
118
113
117
118
114
107
112
127
124
108
104
122
139
138
127
123
121
120
116
110
107
111
118
115
110
113
119
121
112
114
129
131
126
123
126
125
119
116
124
129
127
117
112
115
117
112
108
113
128
130
127
126
128
122
106
95
109
131
130
113
106
113
127
136
135
129
122
120
122
119
107
107
117
119
113
112
117
119
108
106
120
133
129
124
125
127
131
132
120
124
121
116
112
110
109
108
109
114
124
124
124
127
136
123
100
95
110
123
123
121
118
117
118
122
131
131
122
121
132
131
114
104
112
124
120
116
120
126
114
103
110
125
126
122
124
132
145
139
121
121
120
117
112
104
102
108
117
120
118
113
109
115
124
121
109
111
113
111
110
124
134
131
115
112
124
133
130
128
137
139
119
101
105
120
120
115
121
134
127
106
104
116
118
116
118
132
144
136
130
124
121
118
112
99
101
114
122
120
116
106
100
102
111
118
121
123
116
98
95
117
140
140
119
110
119
133
135
132
131
131
119
105
105
112
115
110
115
130
131
117
109
112
115
111
110
122
130
124
132
124
123
123
114
105
114
121
121
117
115
113
106
103
106
115
122
127
118
102
97
110
132
135
126
117
120
128
132
126
120
120
118
113
108
108
107
104
104
116
123
120
117
116
115
113
113
116
117
117
120
114
125
126
117
114
124
126
115
112
117
126
121
112
109
113
119
121
119
113
113
117
120
122
124
123
117
118
118
115
111
111
120
121
117
113
109
102
100
105
114
121
125
121
119
117
115
114
114
116
108
112
124
127
120
120
127
126
110
107
117
129
127
119
114
112
114
121
126
130
131
128
117
111
116
122
120
110
104
103
106
114
121
124
121
119
116
111
108
107
114
123
130
126
114
115
116
115
115
119
104
114
121
119
116
118
122
119
105
103
112
123
123
118
116
115
116
124
131
136
138
134
119
102
103
117
123
113
100
100
114
125
121
118
118
121
121
120
120
120
121
128
132
127
112
111
115
117
118
121
117
119
118
111
108
111
113
110
104
102
108
115
115
114
115
119
124
128
129
127
125
123
119
106
104
120
135
129
112
110
127
135
121
109
112
119
123
124
125
125
122
130
136
130
115
112
119
124
125
121
128
120
111
108
107
109
109
105
101
101
107
109
108
110
119
126
129
125
117
109
107
110
114
110
104
121
140
141
123
119
133
134
120
107
111
118
123
125
122
118
113
120
133
132
122
120
126
130
129
120
128
113
107
113
118
117
114
109
106
106
107
107
106
111
124
134
127
116
102
98
97
107
117
116
109
117
137
142
129
124
125
125
118
116
119
122
124
126
124
110
105
112
127
130
125
124
129
130
125
113
117
104
109
120
127
123
117
115
114
113
111
106
108
117
129
130
121
109
103
104
109
117
123
120
109
110
127
133
131
121
114
111
115
126
129
124
123
128
126
112
105
112
124
123
116
119
126
122
108
105
109
105
113
126
124
118
115
119
121
119
115
112
116
123
125
120
116
116
118
119
123
130
131
124
114
112
120
126
127
121
108
103
115
130
132
120
115
125
129
122
118
119
119
109
105
115
122
115
99
99
118
115
118
118
112
111
116
120
121
121
119
118
122
123
115
109
115
125
130
129
131
135
133
126
123
123
122
122
122
121
111
108
116
130
128
115
106
117
128
133
133
130
116
102
105
118
123
115
105
108
128
124
121
114
107
109
117
118
117
121
123
124
124
118
108
107
120
130
128
120
120
126
124
124
130
134
125
113
114
122
121
116
117
124
124
113
106
111
121
133
139
132
112
103
110
124
124
118
114
122
137
132
124
114
107
109
118
120
117
121
126
126
117
107
104
115
127
125
115
109
109
111
111
120
133
134
116
105
108
124
128
123
119
116
115
115
114
110
112
123
134
127
113
111
121
122
120
119
125
132
127
128
128
120
111
108
117
123
119
119
123
124
110
101
109
124
131
120
106
104
104
103
106
119
128
118
104
105
116
125
126
125
121
108
106
121
131
121
109
115
127
126
119
120
121
112
107
115
126
135
115
118
129
128
112
104
114
123
118
113
119
122
111
105
114
131
130
118
109
108
108
106
112
124
125
109
101
112
122
120
121
125
123
110
107
130
145
130
113
116
125
125
124
126
120
104
98
115
129
135
105
109
126
129
115
107
113
117
110
108
119
126
120
114
116
126
128
121
114
112
113
116
126
131
126
114
113
120
121
117
119
126
123
114
117
139
149
131
118
118
125
123
123
127
122
103
100
121
137
138
107
107
117
123
121
118
116
112
103
108
123
132
129
118
114
120
123
121
112
111
114
127
131
131
130
129
128
123
113
112
121
129
125
120
128
139
139
125
119
125
124
117
115
122
122
110
107
124
145
146
119
110
111
118
124
126
121
110
107
115
127
131
125
117
115
117
117
114
106
105
117
127
130
127
131
139
136
119
103
111
125
127
119
119
130
134
127
118
122
126
123
108
105
116
123
116
107
118
141
147
132
116
111
118
122
125
121
119
120
127
130
126
119
116
117
116
112
105
103
106
116
122
124
124
126
133
129
112
104
115
128
121
112
116
124
124
116
119
123
126
122
107
103
111
124
122
111
111
127
131
135
124
120
122
120
118
122
127
131
131
129
124
117
117
119
117
111
107
108
111
113
115
117
120
119
119
117
109
110
122
127
121
114
117
119
116
113
117
124
128
124
111
106
114
125
125
118
114
117
116
132
128
126
125
120
118
123
128
128
126
123
122
122
123
120
117
114
115
117
118
114
113
117
118
116
114
113
111
113
121
127
119
117
123
124
116
105
108
121
127
127
120
115
117
124
126
124
124
121
114
124
125
125
125
121
122
125
123
117
117
117
119
121
123
119
118
121
125
126
123
118
117
118
118
119
127
126
116
112
119
130
125
124
132
134
118
97
100
116
125
127
126
125
126
125
125
129
136
136
124
117
120
120
117
118
123
126
116
112
115
116
111
111
115
116
116
121
127
127
126
124
122
117
116
128
144
140
120
112
122
130
127
125
130
133
120
104
100
106
111
119
127
130
132
130
129
133
140
144
136
112
117
116
110
111
121
124
112
108
117
119
107
104
109
113
113
115
120
126
129
131
126
115
116
132
146
140
124
118
123
123
121
119
119
121
121
115
104
100
100
111
125
132
135
135
133
132
134
137
137
111
115
119
112
105
107
111
109
99
102
118
126
121
113
110
111
111
107
109
115
120
116
112
114
115
115
113
113
118
118
107
102
113
115
104
98
108
123
120
103
100
117
131
132
124
112
108
111
115
119
110
116
120
117
106
106
110
107
92
92
109
121
118
112
113
114
113
112
115
118
117
112
108
112
118
120
118
115
114
115
114
114
118
125
124
109
108
119
124
113
103
114
126
126
115
109
110
116
124
128
107
114
120
116
101
98
107
107
94
91
107
120
120
119
119
114
108
112
121
120
112
102
102
111
125
127
123
117
114
117
120
122
126
131
133
119
115
120
125
122
115
118
120
115
109
112
117
124
132
135
110
113
117
112
100
97
109
116
108
102
111
124
125
125
123
112
103
108
119
118
107
99
100
113
126
127
122
120
122
122
122
125
129
133
131
117
117
122
124
123
123
122
117
111
113
119
122
123
128
133
115
114
113
110
107
108
117
124
124
118
120
126
126
124
119
110
104
109
111
110
110
111
110
113
121
122
119
121
128
126
118
119
130
135
121
112
114
121
125
124
124
119
111
111
123
127
124
115
116
129
121
118
113
111
113
116
120
125
127
123
119
120
121
118
113
111
112
113
109
105
119
127
120
112
114
122
121
119
126
128
121
116
129
134
119
107
108
117
124
126
124
115
109
114
129
129
114
107
114
128
126
123
110
109
116
116
114
117
121
119
113
114
118
116
111
112
120
122
114
110
124
134
124
110
113
128
125
112
111
126
131
127
126
127
124
113
105
110
122
127
127
121
112
115
124
123
112
110
124
132
123
123
111
108
111
111
105
104
114
115
106
106
119
122
112
110
115
126
125
120
120
121
116
113
120
132
127
105
94
117
142
141
124
121
122
121
110
105
113
127
137
131
116
113
117
117
116
116
128
130
120
119
113
110
112
109
101
102
113
118
106
105
120
126
114
101
105
124
130
125
112
103
108
117
126
133
129
110
97
113
140
143
122
112
118
123
118
103
102
118
135
133
116
112
116
119
120
119
119
117
113
114
114
116
117
113
100
102
118
127
116
108
116
124
115
98
100
117
125
119
107
106
116
124
125
126
123
120
114
117
129
134
123
113
116
122
120
104
100
107
121
122
116
114
120
124
125
121
112
103
108
113
117
119
120
116
102
103
120
133
124
109
110
119
118
111
111
118
119
111
110
122
131
131
123
117
118
125
127
124
122
123
124
120
118
118
118
114
110
108
109
111
112
118
124
127
125
118
109
103
109
113
116
118
118
114
106
105
112
123
120
108
104
116
129
126
122
121
118
113
118
140
142
133
118
107
109
117
128
128
116
114
123
129
123
117
120
128
128
118
107
105
110
119
125
127
125
120
116
115
111
114
115
114
113
113
109
106
107
111
113
106
108
122
139
135
123
124
126
125
127
134
136
128
114
108
109
113
122
124
117
113
118
125
123
117
125
142
141
123
107
105
109
116
123
124
121
120
121
124
112
112
113
112
113
115
114
109
106
108
110
110
113
128
138
127
111
120
140
137
121
116
123
124
113
112
116
117
117
119
121
118
115
116
118
119
129
142
136
117
109
112
114
117
122
120
117
116
119
128
111
109
112
114
118
120
117
112
110
112
113
114
116
126
128
118
108
121
144
137
113
103
118
125
115
112
126
127
114
111
122
126
115
109
113
119
125
127
119
114
117
120
121
121
124
122
116
113
119
128
108
103
105
112
120
123
118
113
113
117
119
118
119
122
118
110
113
126
138
127
108
106
127
129
116
113
129
131
113
105
119
130
119
104
112
121
120
111
105
113
125
127
123
124
126
123
114
116
123
129
104
97
94
100
115
122
117
111
111
117
118
118
119
118
112
110
121
129
128
117
109
119
134
131
115
112
128
131
111
101
115
130
121
107
111
118
114
99
100
118
131
130
127
128
127
121
119
122
129
130
107
92
81
88
108
114
112
108
109
112
113
115
120
122
112
109
117
121
118
116
119
131
134
122
112
112
125
129
113
99
112
127
124
112
112
116
115
108
110
122
124
123
126
130
124
122
126
132
133
129
112
95
84
90
106
109
109
108
109
110
107
109
122
127
115
107
109
110
111
116
128
135
130
117
112
114
126
130
120
108
113
127
126
114
110
117
123
124
125
120
114
114
128
132
123
124
133
138
132
125
117
102
98
102
106
106
105
110
116
115
106
106
119
125
117
104
100
102
107
114
127
132
128
119
115
115
121
134
131
116
117
125
123
114
112
119
135
139
134
120
111
118
129
128
119
125
140
139
123
118
124
112
109
110
110
106
104
111
119
118
102
98
109
120
117
106
104
104
107
113
120
125
127
124
121
113
115
133
136
122
120
121
118
112
114
125
135
138
135
128
124
127
128
121
116
123
136
130
112
109
130
121
112
109
108
108
105
110
118
117
104
99
109
116
117
115
112
110
113
116
118
118
120
127
127
113
109
122
134
127
118
115
112
113
117
121
122
122
125
129
131
131
125
111
108
120
129
120
104
104
131
125
110
107
110
113
110
108
109
110
107
106
115
122
120
119
115
116
118
123
122
113
113
122
130
119
109
113
123
122
116
112
110
116
120
118
112
110
115
122
125
126
119
111
111
121
125
116
106
110
124
122
111
108
113
116
114
108
106
107
109
113
119
123
123
118
112
112
122
130
129
117
110
116
125
122
114
109
110
114
118
118
115
115
119
117
113
110
111
113
113
116
119
116
116
124
127
120
112
117
117
116
113
111
112
114
114
112
110
109
110
112
114
118
122
121
111
111
121
131
132
126
118
116
119
123
120
108
101
107
122
130
120
109
109
121
124
120
115
112
111
114
123
122
118
122
127
123
117
122
110
108
112
111
106
105
114
122
121
115
111
109
106
107
119
122
116
115
119
126
130
132
123
113
115
122
126
115
105
110
129
137
120
97
94
117
132
128
120
117
117
122
127
124
115
116
120
118
114
116
105
100
109
110
96
96
112
129
127
116
111
109
103
101
111
121
121
120
117
119
123
125
121
113
115
124
128
121
114
117
128
131
116
90
85
107
126
125
118
118
118
122
126
120
104
101
109
112
104
108
103
98
111
112
98
97
117
129
119
109
112
114
112
106
111
118
122
118
111
113
117
119
113
112
123
128
123
117
117
120
121
120
114
100
93
97
111
116
115
113
111
116
122
114
95
93
105
110
102
103
106
108
122
123
110
109
123
122
105
96
108
122
122
117
114
116
116
112
106
108
114
119
112
115
129
129
115
110
118
118
112
109
116
118
108
104
105
115
115
110
102
107
119
114
91
90
106
113
107
109
108
118
130
126
119
124
128
113
89
87
106
125
129
123
118
114
108
105
104
110
123
125
118
120
129
126
110
108
119
120
108
105
118
127
122
117
116
118
120
115
106
111
123
117
97
93
109
116
115
116
112
126
131
121
118
124
126
107
87
90
110
123
123
121
119
117
111
107
108
115
125
125
121
120
121
118
115
117
123
124
114
112
118
127
127
125
123
124
124
123
116
118
129
127
110
103
113
119
119
119
117
123
121
114
110
119
119
106
94
99
119
121
115
113
118
121
119
113
114
118
119
119
117
116
117
119
123
126
124
122
126
125
121
122
126
129
127
125
125
123
120
120
134
135
121
114
119
125
125
118
117
115
113
111
110
114
114
107
105
111
125
123
109
108
120
128
122
112
113
113
111
107
109
111
113
121
132
123
113
115
130
135
127
123
125
127
124
123
121
116
110
116
131
137
127
121
126
131
126
114
114
108
105
115
120
123
119
114
114
120
123
120
111
113
125
133
120
107
109
112
111
108
109
109
109
120
127
112
97
105
128
139
135
132
130
126
122
121
119
112
104
110
126
131
122
119
128
131
121
106
112
100
103
118
130
132
126
122
122
124
122
115
113
121
132
129
115
104
109
116
120
121
121
112
107
111
115
102
97
107
124
131
135
138
133
123
118
120
120
113
107
114
122
121
114
117
128
124
108
98
111
102
99
110
123
132
129
126
125
125
121
116
116
122
126
121
114
115
118
123
131
136
130
114
107
106
108
107
110
121
121
119
126
134
129
119
118
121
121
121
121
127
127
116
111
121
134
122
99
95
113
109
104
102
104
115
124
124
122
122
122
120
119
119
116
113
119
126
124
124
135
141
131
111
105
108
112
116
125
134
123
110
114
125
127
122
119
116
117
123
134
139
133
120
119
134
145
127
106
102
118
117
113
99
90
101
118
118
115
117
123
124
122
112
104
111
126
129
118
114
123
127
122
107
107
112
119
126
134
139
125
108
108
118
124
126
119
113
112
125
136
141
136
128
128
142
146
133
115
113
119
121
124
107
88
92
115
120
114
111
118
123
118
106
101
115
128
126
110
106
108
111
111
109
109
112
122
130
133
132
121
110
110
115
125
128
122
114
115
126
133
133
131
129
130
134
136
131
122
118
117
121
125
117
98
100
118
126
116
109
112
114
112
105
110
123
127
116
112
110
108
107
111
115
108
106
113
130
130
123
114
115
115
116
120
122
123
119
119
125
126
126
127
126
120
117
120
126
124
119
116
116
117
114
106
110
123
126
115
105
109
113
110
110
117
129
125
113
115
117
116
114
123
128
110
97
105
122
124
116
111
118
124
116
113
119
122
121
118
119
120
123
126
125
117
110
115
126
127
124
113
109
109
108
109
115
122
121
109
101
109
121
118
115
120
127
125
115
116
122
123
126
137
137
116
96
99
111
116
114
115
119
124
120
115
121
124
122
114
115
118
123
127
124
120
117
120
125
131
134
114
110
109
108
109
113
117
116
104
102
113
130
127
119
119
124
122
118
112
113
123
136
142
136
120
105
100
99
107
118
120
118
120
123
125
127
127
125
117
114
119
127
126
123
125
127
125
124
135
139
115
115
115
114
111
113
117
119
111
109
115
128
126
120
120
125
124
117
107
109
122
135
136
129
123
120
106
98
106
125
127
114
112
121
126
129
129
129
126
123
123
120
115
114
126
130
120
116
129
133
120
120
125
122
116
114
123
133
132
122
118
118
116
118
125
135
133
122
114
115
121
125
126
126
126
125
115
106
116
133
132
116
107
111
116
122
127
132
135
133
128
115
102
107
122
125
117
114
121
118
123
125
126
126
121
120
129
139
141
134
124
112
102
112
130
143
142
130
127
124
119
115
119
123
122
120
119
119
123
134
136
124
108
105
109
120
122
124
131
139
132
113
102
107
119
119
117
121
123
110
124
126
129
130
128
128
128
131
134
136
131
115
102
107
126
144
147
138
135
129
116
109
113
116
115
113
123
124
123
124
133
132
118
108
119
127
118
107
118
135
136
117
110
118
120
113
118
135
130
107
118
125
128
129
127
126
122
114
116
128
129
121
112
113
119
134
143
139
131
124
117
112
113
114
114
117
127
127
116
115
131
136
122
120
136
143
119
95
98
119
130
128
128
130
122
107
118
140
137
111
111
121
124
122
120
121
119
110
107
117
120
119
120
121
118
117
123
126
124
119
116
116
115
116
121
129
130
123
114
115
124
127
118
122
145
148
125
96
90
101
117
130
136
135
118
106
117
136
133
113
115
118
116
112
112
119
124
115
109
109
110
111
126
132
118
104
103
111
117
119
119
117
117
123
130
132
128
122
121
123
122
117
114
118
130
133
124
108
94
92
107
123
134
129
117
114
118
123
121
112
109
111
107
105
109
123
125
111
100
105
121
132
127
116
112
116
119
119
119
124
129
129
128
130
133
132
125
116
116
119
122
120
114
107
103
101
102
108
112
113
113
118
126
131
132
130
127
121
117
120
114
117
118
115
114
115
113
104
98
103
117
123
122
119
118
118
118
122
128
131
130
125
124
127
139
141
134
120
114
117
120
115
108
109
111
108
105
110
117
119
119
124
127
125
125
130
130
123
121
125
118
120
123
122
114
102
100
99
102
110
117
117
120
124
122
114
111
121
137
138
122
110
107
117
137
144
136
122
117
117
115
109
106
112
115
112
108
116
123
126
125
126
122
115
115
128
136
134
133
132
118
117
121
123
113
100
99
105
115
121
121
119
122
127
122
108
106
121
137
134
118
103
100
111
128
132
126
124
125
122
109
100
106
114
115
111
114
126
132
128
123
119
115
110
114
131
137
138
137
134
115
112
113
116
114
109
108
115
124
126
125
124
124
122
114
104
109
126
129
125
119
115
110
112
117
119
116
120
131
126
106
96
108
120
116
110
118
130
135
125
112
106
105
111
119
124
127
129
130
130
115
109
106
110
114
115
114
113
116
120
122
124
122
117
110
109
117
125
122
118
123
132
125
114
112
109
109
115
128
130
115
105
113
122
119
114
119
128
129
122
111
103
105
114
123
117
109
110
115
121
115
107
101
100
112
115
112
105
103
107
119
122
119
113
110
114
121
122
115
112
124
137
135
123
114
112
110
108
117
129
131
125
120
121
123
123
119
117
122
125
122
115
111
114
120
110
96
97
104
117
116
108
101
100
110
113
107
100
96
100
115
120
118
112
111
115
114
113
112
114
117
123
128
128
126
124
115
105
103
120
143
144
125
118
124
127
116
109
114
130
141
130
114
112
117
117
104
101
104
114
119
111
107
110
113
114
110
104
103
107
119
123
120
110
107
109
102
104
112
116
109
105
113
127
129
126
123
118
112
114
137
144
126
113
120
126
118
107
115
137
144
132
114
112
119
123
121
112
106
112
121
111
114
118
118
118
118
117
115
118
126
130
119
107
103
101
97
103
119
119
107
99
110
122
121
119
123
135
132
119
121
124
119
113
118
123
121
115
120
136
135
123
117
117
121
125
126
121
106
103
118
113
116
118
117
119
124
126
122
120
125
125
117
105
102
102
104
111
122
123
113
112
117
121
116
110
119
141
146
124
110
109
111
117
122
126
124
124
129
135
123
113
117
123
122
116
119
119
112
102
114
112
111
108
108
114
127
129
116
113
118
121
112
103
104
105
110
124
134
131
127
129
130
127
115
108
114
130
136
125
107
102
111
122
128
129
128
128
137
135
118
107
115
123
120
106
108
119
116
110
112
112
107
99
99
111
123
124
112
110
114
118
116
111
111
109
112
130
144
140
135
132
132
128
119
113
115
116
116
114
111
111
116
122
126
126
127
133
139
133
114
105
110
118
115
108
110
117
119
115
109
112
108
99
100
109
117
115
110
112
119
124
124
121
115
105
108
126
149
146
128
121
123
125
119
118
118
113
102
103
115
124
124
120
120
121
125
130
132
126
112
108
109
114
117
117
116
118
117
117
104
111
114
109
105
110
115
114
113
118
126
129
129
126
115
104
105
123
144
137
115
105
116
123
117
119
126
121
98
93
116
131
128
114
112
118
123
124
122
120
118
114
110
112
119
123
125
121
115
114
99
105
116
115
110
110
113
114
118
123
127
128
128
125
113
101
107
126
137
123
105
99
115
123
117
119
129
127
106
95
112
127
126
115
114
120
121
116
117
124
128
123
112
110
118
125
130
127
116
109
96
100
111
114
110
111
115
118
123
126
124
122
121
120
107
104
116
129
129
116
104
106
114
120
119
125
131
128
113
101
108
117
123
121
122
122
116
107
111
130
136
127
113
112
117
123
132
131
122
103
102
105
108
110
110
112
117
123
125
125
120
114
113
112
108
106
118
125
126
120
116
116
115
114
121
129
132
124
112
107
105
111
120
126
127
123
115
108
112
125
125
119
115
117
120
123
130
138
129
106
117
115
113
111
110
115
120
123
123
121
115
108
108
113
115
113
112
116
121
125
130
127
116
111
122
128
128
119
112
109
110
113
123
127
127
125
121
118
115
113
107
108
116
123
121
126
134
138
130
115
123
123
116
109
108
112
118
121
120
117
110
106
113
125
128
116
104
103
112
122
132
133
120
113
118
120
118
116
114
113
114
118
122
122
124
130
131
128
118
107
99
107
120
123
120
129
134
132
123
126
120
119
111
104
103
106
111
116
120
115
101
100
120
141
140
116
101
99
106
115
124
129
126
121
118
111
108
113
116
116
118
121
119
115
120
131
136
130
119
114
114
116
117
117
118
127
133
118
113
128
113
108
100
96
99
101
104
112
121
116
99
99
126
147
140
116
105
106
109
108
110
118
124
126
119
104
99
111
117
116
117
119
117
115
119
123
124
122
119
124
130
127
112
102
112
125
127
110
107
122
110
104
100
102
106
103
102
111
125
121
101
101
124
141
128
115
109
117
116
104
101
110
121
125
120
102
94
105
116
117
115
115
119
120
121
118
116
116
118
125
136
131
110
94
104
122
125
110
106
119
113
113
112
116
118
113
111
117
123
120
105
106
121
126
117
110
118
124
120
108
107
112
119
121
119
107
97
101
108
112
113
115
124
129
123
117
116
120
122
125
130
132
117
102
103
120
125
114
109
117
116
122
126
125
122
120
123
126
123
112
109
110
110
107
109
117
124
123
119
117
119
121
121
120
119
113
102
100
103
108
111
120
127
127
123
120
124
128
125
122
125
135
131
117
110
120
125
118
109
118
112
120
126
124
110
114
131
136
121
111
113
115
107
101
107
119
124
120
121
128
133
128
118
113
117
116
111
105
104
110
117
125
123
118
113
118
130
131
125
122
125
140
142
127
115
119
123
118
109
117
103
105
114
110
95
105
128
135
120
115
119
121
108
101
107
118
119
115
120
141
144
126
106
103
116
121
118
112
108
112
123
126
117
107
104
113
123
126
122
120
123
131
136
130
114
116
121
118
108
114
94
95
103
102
94
102
118
125
117
118
122
120
113
109
111
115
113
111
119
139
142
122
100
104
122
128
122
114
114
116
119
119
114
107
102
105
112
118
120
118
115
117
127
125
108
107
119
122
114
114
99
101
107
108
107
111
117
114
111
117
119
116
117
118
117
114
109
105
110
123
129
120
109
115
133
133
119
117
121
118
111
108
113
115
111
109
112
117
121
120
108
108
118
118
103
101
117
126
119
115
108
112
118
121
123
123
118
107
106
112
115
109
113
119
120
116
109
101
100
109
120
122
123
131
144
132
116
123
135
126
103
95
113
124
122
120
120
120
122
124
111
109
115
116
110
104
116
123
121
119
115
123
126
124
126
127
119
110
110
116
118
111
106
111
120
120
113
103
100
106
116
123
128
136
139
124
116
131
148
135
107
96
114
127
127
126
124
122
124
127
120
114
118
124
122
117
117
121
118
119
116
123
123
119
119
118
115
113
116
126
128
116
102
103
116
120
118
112
114
118
119
117
119
124
126
118
117
129
142
135
116
111
117
126
128
126
122
119
120
125
122
116
120
132
134
126
119
119
120
119
113
119
120
118
115
113
109
108
118
133
137
124
108
106
112
121
119
122
129
130
123
108
106
111
116
118
117
119
119
124
124
124
127
127
125
119
114
111
115
120
118
114
119
129
131
125
122
122
121
121
112
116
118
119
119
114
107
111
122
135
137
129
120
116
117
117
115
121
135
137
123
104
99
105
115
124
121
105
96
107
123
133
136
132
120
114
110
110
112
115
113
111
118
121
118
115
119
122
123
122
117
116
114
116
128
127
115
114
123
128
129
129
130
130
125
116
113
119
126
126
120
111
108
108
114
123
120
103
94
105
121
133
141
130
113
111
118
117
112
112
112
113
118
115
110
110
116
123
123
120
119
116
104
105
123
133
129
125
124
123
123
126
130
130
126
122
121
120
118
116
116
117
114
111
114
118
116
111
110
115
119
127
134
123
102
112
130
125
111
109
115
122
125
122
115
113
121
123
119
117
111
109
99
94
108
125
131
128
124
120
120
123
125
123
122
126
129
125
112
110
113
117
116
112
110
111
113
118
125
128
121
123
126
115
101
116
137
128
108
106
118
131
137
133
129
129
130
126
117
116
100
103
102
95
93
108
124
129
119
116
120
125
122
113
114
128
139
130
113
107
111
113
113
109
108
108
113
124
133
132
124
121
120
117
115
126
132
121
107
108
115
132
141
141
138
137
134
126
117
114
93
102
118
108
91
96
117
129
119
110
115
124
122
111
110
124
135
127
117
113
111
110
110
110
110
112
123
133
131
125
120
119
120
126
132
131
122
112
110
113
114
120
132
133
131
131
133
126
116
113
103
106
121
121
107
105
119
127
120
111
112
117
119
114
114
119
123
122
124
128
119
110
113
116
110
115
133
141
127
113
114
119
123
134
138
123
100
102
115
117
109
109
118
119
118
122
130
127
117
112
116
111
114
118
121
121
124
125
123
118
113
114
114
117
116
114
112
114
130
136
124
115
123
121
110
113
134
141
122
106
109
120
125
130
128
108
89
101
120
119
108
107
114
114
110
118
129
129
119
114
123
113
106
110
124
126
122
121
122
122
120
118
116
118
119
112
107
112
125
131
122
123
127
121
109
110
124
126
112
105
106
115
124
126
117
96
91
109
122
117
115
120
123
119
115
121
132
128
120
118
121
116
109
108
118
121
119
119
121
123
125
127
123
121
119
114
108
111
119
121
121
124
124
117
109
108
109
110
111
114
109
109
118
125
115
99
99
119
125
118
122
141
143
126
117
124
127
121
119
120
116
120
120
116
113
113
118
123
125
123
123
125
127
126
124
118
113
114
117
119
123
124
120
118
120
119
109
104
120
128
118
107
114
126
118
105
110
129
129
120
131
148
145
122
114
119
120
114
114
114
113
121
127
123
114
111
123
135
137
126
118
118
118
124
131
129
126
125
127
129
127
121
118
125
136
131
114
111
130
143
130
112
115
122
113
107
118
133
133
125
132
141
131
112
108
113
115
116
116
115
111
114
125
125
118
115
124
136
139
131
120
106
103
114
133
140
139
139
141
141
131
118
120
136
145
139
124
124
135
142
135
127
122
117
108
110
120
125
126
126
127
125
113
107
107
111
115
124
127
123
108
108
118
125
123
119
119
124
136
138
129
111
98
106
126
141
144
144
144
139
125
118
124
135
136
133
132
131
130
130
133
135
131
116
110
115
120
119
120
124
121
112
106
111
116
111
114
132
139
129
106
105
114
124
123
117
111
114
126
137
136
122
113
114
119
130
136
138
135
127
118
116
124
124
122
122
128
129
119
114
123
132
132
124
124
125
125
118
115
118
118
113
113
123
124
112
111
128
139
130
105
107
115
124
122
117
114
118
126
127
125
125
129
130
120
114
120
128
125
117
113
115
120
116
109
112
122
124
117
112
116
122
122
125
129
131
131
125
118
114
113
118
121
125
122
111
109
123
130
121
111
111
112
116
119
120
124
128
130
120
109
115
134
144
125
105
107
125
128
116
108
116
123
119
111
112
116
120
122
121
119
115
114
119
122
124
128
130
125
112
113
119
122
118
114
112
113
116
116
113
107
107
106
107
118
126
125
118
113
113
120
129
130
119
112
114
121
125
123
123
128
132
134
133
132
128
120
117
117
121
135
140
135
129
126
122
114
110
120
133
132
119
116
119
128
138
137
125
116
121
111
112
112
116
120
119
111
106
112
116
118
122
125
125
119
116
119
121
121
122
125
127
125
125
132
138
132
121
115
117
126
128
122
119
122
122
114
110
115
129
134
131
119
113
125
141
141
124
116
121
115
115
118
124
123
112
101
102
114
122
116
113
120
127
121
115
115
116
118
122
124
118
111
113
130
142
137
123
114
113
114
114
114
117
121
122
117
114
116
123
129
131
119
113
118
135
137
130
126
123
118
117
120
127
125
113
102
105
118
126
115
107
116
125
120
112
114
120
122
125
124
115
104
109
127
134
128
123
118
110
103
103
111
121
124
121
119
121
120
117
118
120
120
116
117
124
134
136
132
124
115
115
118
122
121
115
109
109
119
125
118
112
115
121
112
109
121
129
128
127
125
119
109
111
119
120
115
119
123
116
100
98
113
127
127
122
126
127
123
108
102
104
116
122
122
119
124
129
127
117
108
109
114
117
116
113
110
108
111
117
116
114
117
117
111
113
125
130
126
123
125
125
119
115
117
113
110
115
126
122
108
101
116
126
125
126
129
128
122
106
98
102
118
128
126
113
111
113
113
112
102
104
108
113
113
110
105
101
101
107
111
113
113
111
113
117
125
123
116
115
121
127
126
125
121
115
108
115
124
124
114
113
118
121
122
124
127
126
121
114
108
110
116
124
125
113
107
105
106
111
107
103
104
110
112
111
107
100
99
104
111
113
109
108
115
122
121
110
108
111
115
119
124
127
125
118
111
111
116
114
116
120
120
116
114
119
124
127
127
124
121
116
114
115
124
126
120
112
110
115
116
107
108
112
115
115
113
110
107
110
120
122
108
105
116
123
115
102
104
110
111
109
114
124
124
117
112
117
117
113
114
124
124
115
108
115
122
127
132
131
126
115
112
111
124
139
141
129
120
125
120
113
116
119
117
118
125
127
118
119
129
129
113
105
114
116
109
100
108
116
110
100
102
110
112
110
112
125
127
117
115
121
121
116
112
115
121
126
132
133
122
114
114
117
123
135
140
138
127
129
118
113
120
121
113
115
133
135
122
119
127
129
118
104
105
105
102
103
112
118
110
98
97
102
107
109
115
130
134
126
117
115
115
118
122
124
124
124
127
129
123
117
120
124
124
122
125
127
126
125
113
114
117
113
106
110
130
133
117
113
119
122
116
102
93
92
95
104
119
120
114
105
99
102
108
115
123
129
131
127
122
114
113
118
127
131
124
115
117
126
128
124
125
128
123
110
108
120
124
121
112
117
116
108
101
110
124
125
114
112
116
119
112
96
88
88
96
109
121
127
123
113
104
104
112
126
129
124
119
121
124
123
115
115
123
127
116
107
108
125
133
129
127
125
122
107
101
113
124
121
115
127
124
108
99
109
119
116
113
117
124
125
111
101
95
100
108
113
122
131
131
123
108
107
113
128
131
124
107
109
125
130
124
116
114
114
110
105
109
121
129
128
125
122
120
114
112
116
120
120
113
134
132
111
99
104
115
116
115
123
130
130
119
112
109
111
117
117
120
128
130
120
111
111
115
124
127
122
107
105
121
133
131
116
112
113
114
114
116
120
125
124
121
119
120
121
122
122
116
114
104
127
137
118
97
96
112
120
123
126
129
129
127
124
122
120
121
119
118
117
114
113
113
115
118
123
127
125
114
108
115
125
128
120
117
120
121
120
121
124
126
123
118
117
121
125
129
124
111
104
92
111
134
125
103
96
112
127
131
128
125
123
124
124
123
121
122
123
118
108
104
105
109
116
123
127
126
122
118
114
110
113
120
126
125
126
127
127
129
132
131
125
118
118
121
126
128
126
111
94
92
108
133
134
114
107
119
131
132
127
121
117
113
112
116
119
122
126
123
113
106
105
106
115
124
130
123
111
113
118
109
105
115
131
131
127
126
127
129
129
126
121
119
120
120
118
123
126
119
98
103
115
133
138
125
121
124
127
125
124
123
115
105
106
119
124
124
124
124
122
118
113
110
113
124
126
111
97
101
115
111
106
115
130
129
123
120
123
125
121
116
118
120
120
116
113
117
126
129
120
111
119
130
131
126
123
124
122
117
117
121
118
110
114
129
131
119
112
118
125
131
124
118
118
118
114
97
86
93
111
117
116
119
123
125
121
118
122
122
112
108
114
121
122
116
112
115
121
133
138
109
115
119
119
117
115
117
116
112
114
117
120
126
136
142
127
108
104
113
124
129
128
125
123
120
106
90
88
94
107
118
122
120
118
121
122
120
117
112
111
111
114
118
120
120
118
114
114
134
151
100
104
107
110
108
105
106
111
118
117
115
123
141
151
140
110
101
104
112
116
115
115
122
126
117
102
95
99
104
108
118
121
119
115
119
124
124
117
113
115
120
121
116
120
127
124
112
110
133
148
98
101
107
112
112
103
100
110
127
125
117
125
143
144
119
98
94
107
112
108
103
105
118
123
117
106
103
109
114
115
116
118
118
118
120
124
123
118
116
118
124
123
117
116
120
118
106
109
130
140
111
115
119
124
119
109
105
115
129
127
125
128
134
124
107
96
106
112
110
98
98
104
117
122
116
109
107
114
121
119
114
113
118
122
123
121
121
123
122
122
126
126
120
114
111
105
103
109
126
133
123
134
139
133
120
115
115
118
120
121
125
128
122
106
100
105
116
115
101
98
100
114
120
121
117
108
109
113
123
123
113
110
118
128
125
120
120
125
126
125
126
128
123
115
109
106
106
111
123
129
128
144
140
125
114
117
122
117
109
113
125
129
117
105
103
113
117
112
108
111
117
121
121
119
115
110
111
116
120
121
118
115
118
122
124
118
116
122
126
125
126
126
124
120
117
119
119
118
120
126
123
129
125
110
106
118
123
112
106
116
129
123
113
105
106
111
113
112
119
128
129
122
117
113
112
112
116
119
120
120
121
119
117
117
119
117
112
116
120
122
124
125
124
125
130
134
132
126
123
126
111
112
106
99
105
115
114
104
111
126
129
118
111
112
111
108
105
113
129
141
136
121
108
110
115
121
124
123
118
117
119
118
113
111
117
118
113
109
111
118
124
124
122
126
134
138
138
137
131
124
107
103
100
101
110
113
105
104
120
138
127
108
105
116
117
110
106
113
125
131
128
118
114
115
128
132
130
127
121
115
115
113
112
114
118
125
122
109
102
115
128
128
124
124
128
131
134
137
132
122
112
107
106
111
115
114
105
109
131
142
121
99
101
117
123
117
111
110
111
112
115
119
120
125
135
134
130
129
128
120
111
111
116
120
122
127
126
114
105
118
130
129
120
121
124
127
126
126
123
121
118
117
116
119
118
112
108
119
139
138
117
99
97
111
123
123
117
111
101
102
109
118
124
128
133
126
121
128
134
129
114
111
122
127
124
124
122
116
112
123
132
129
118
118
129
133
123
117
115
121
117
121
123
122
120
114
114
126
138
135
118
102
101
105
114
120
121
119
115
113
117
119
120
121
122
117
112
121
133
134
119
114
124
128
123
116
112
114
118
123
130
125
116
118
131
137
126
112
110
124
116
122
127
128
121
115
114
121
132
133
121
111
107
107
104
110
120
128
130
127
123
118
112
113
115
115
112
116
127
126
119
112
120
123
118
106
104
108
117
124
128
123
115
115
125
132
127
117
117
129
117
124
131
134
132
120
110
114
121
122
120
120
120
115
99
98
114
134
139
132
123
114
109
110
121
125
121
115
117
117
108
109
114
117
113
106
103
108
117
125
126
120
110
107
111
120
125
124
126
134
122
126
130
134
140
131
115
112
114
113
114
125
127
122
105
101
116
129
130
120
115
111
110
114
126
135
130
123
116
108
103
108
113
114
106
107
113
113
116
123
123
116
108
103
103
109
117
124
131
136
123
123
123
126
141
142
126
119
116
113
113
124
126
122
112
114
125
125
116
110
109
110
111
117
128
134
128
124
120
113
109
111
121
110
94
108
129
124
115
117
117
113
110
110
109
107
109
123
131
136
115
113
112
115
129
134
128
125
122
118
118
121
121
117
117
129
132
127
111
107
110
112
113
118
125
122
115
116
120
120
117
120
123
110
92
112
137
131
115
109
110
112
114
123
124
113
106
114
128
134
103
105
110
114
118
122
124
127
125
123
123
125
120
114
116
134
141
130
113
114
117
117
118
121
123
117
107
108
115
120
123
123
122
115
105
117
132
131
113
103
104
110
118
130
136
127
111
114
125
131
100
101
117
122
113
111
119
127
124
121
124
128
126
119
116
126
135
131
124
127
127
125
124
124
124
122
115
110
110
116
125
129
122
123
127
130
126
120
110
102
100
106
113
123
133
134
125
117
119
129
106
107
123
132
120
112
118
123
122
120
120
124
130
125
118
117
122
125
129
133
133
129
125
123
125
133
138
126
110
113
128
132
125
129
139
135
117
112
111
108
102
99
102
111
122
136
135
125
117
123
115
114
121
133
132
123
121
121
122
122
117
116
122
127
119
112
111
119
127
129
127
125
124
118
117
135
149
140
118
108
124
132
127
128
136
127
112
113
123
121
110
104
102
105
114
130
137
129
117
118
118
117
115
124
134
133
119
116
125
131
122
112
115
122
120
109
104
113
124
121
118
118
118
112
111
126
145
144
121
107
113
126
127
127
126
114
110
122
133
130
119
117
117
115
112
119
126
125
116
117
118
118
116
118
131
132
119
115
125
136
129
116
116
122
120
110
102
109
118
117
113
112
110
105
104
110
128
135
127
110
105
114
124
128
124
108
108
124
135
131
130
134
138
127
112
107
111
113
113
114
115
120
120
119
123
125
118
117
126
134
131
121
121
124
121
112
106
111
117
120
119
115
111
108
109
110
118
126
133
122
107
109
124
136
129
109
106
122
126
126
129
144
147
128
107
103
106
106
109
113
116
122
125
122
117
118
119
123
126
127
121
118
119
124
122
114
111
114
125
130
130
123
116
120
128
123
115
123
134
131
117
114
129
140
131
113
109
119
119
116
123
138
138
118
106
109
112
113
114
117
115
118
124
124
115
110
117
123
126
124
113
106
109
117
120
119
119
123
131
138
136
131
128
138
146
140
124
124
135
135
124
123
136
137
124
111
114
119
117
114
116
119
114
109
111
116
119
120
123
128
111
110
119
124
112
106
110
123
127
126
116
105
105
113
120
120
121
125
131
136
134
133
135
141
149
145
130
128
127
125
121
123
138
134
115
108
120
125
122
118
114
106
103
112
126
128
121
124
131
137
107
104
117
125
119
108
111
123
131
130
122
116
115
116
118
116
117
122
126
127
126
128
130
131
132
134
132
128
122
114
109
118
135
132
109
103
120
133
132
124
117
106
108
126
143
135
119
123
137
140
106
101
115
128
127
116
118
130
134
128
121
124
128
127
120
113
113
120
125
120
119
123
122
115
114
122
131
125
119
113
109
113
127
126
109
100
115
135
140
131
119
114
120
136
145
135
122
126
138
134
106
102
111
125
130
125
125
132
134
123
114
119
130
130
123
113
118
130
130
118
117
121
121
114
112
120
127
124
122
121
117
113
116
121
114
106
110
127
137
133
130
131
132
134
134
130
129
133
134
128
109
111
111
113
116
116
115
116
116
115
114
114
118
116
112
112
120
124
116
108
113
127
131
128
124
118
117
120
122
124
129
139
145
143
137
131
127
123
121
126
127
119
114
115
124
131
125
114
110
118
105
104
111
118
120
111
103
106
113
114
109
110
116
117
116
116
118
116
101
99
110
123
122
118
119
126
130
127
119
117
124
131
134
131
128
128
124
116
111
118
124
121
109
108
121
129
125
114
109
116
108
107
112
124
125
115
102
104
113
113
104
103
106
110
113
118
120
111
94
96
114
125
119
110
114
130
135
125
112
111
115
121
123
123
125
127
121
111
105
113
124
122
115
112
117
120
120
118
117
119
119
115
117
125
128
123
114
109
115
116
107
98
98
103
108
117
126
116
101
105
124
129
119
108
114
128
129
121
108
103
110
118
123
126
127
131
118
107
104
111
118
120
119
119
117
115
118
124
126
120
124
123
123
125
126
124
120
115
115
117
112
99
98
101
105
115
125
123
112
117
127
127
116
111
117
124
123
117
111
105
110
117
127
132
136
133
122
109
105
106
110
115
121
122
120
116
121
130
129
118
118
120
122
122
119
116
115
113
114
114
108
101
103
107
109
114
121
121
120
121
123
119
112
112
121
122
121
120
118
113
111
118
127
130
132
130
127
114
107
102
106
113
121
125
125
123
125
129
125
118
112
111
114
115
113
109
108
109
110
108
102
97
105
112
115
114
116
117
116
117
116
112
110
115
121
119
117
123
127
118
110
114
123
123
122
123
126
122
111
105
108
115
119
120
122
126
127
126
124
125
110
106
105
109
112
112
109
108
109
105
100
97
103
114
120
119
115
114
113
114
114
114
116
120
121
114
111
123
128
116
105
112
121
117
111
112
124
126
119
111
113
118
117
112
116
126
132
128
126
134
115
109
106
108
115
119
117
112
111
113
109
105
105
113
121
124
119
115
115
116
117
118
122
124
119
109
103
115
121
115
112
118
124
119
106
104
117
124
120
113
112
117
114
108
110
127
131
129
128
143
115
113
113
116
118
119
117
114
115
119
121
116
111
115
122
122
117
113
115
117
119
119
119
118
114
105
99
103
111
117
119
124
127
121
111
106
111
117
114
111
110
114
116
113
114
123
127
127
128
144
107
114
123
124
118
114
112
111
112
118
125
124
118
116
116
112
105
104
111
117
117
111
109
110
112
110
105
103
110
125
129
129
126
122
121
118
114
109
106
106
110
115
119
121
123
126
124
120
124
137
102
114
129
130
115
106
106
106
107
111
118
121
118
110
105
100
95
96
107
118
113
104
100
104
111
119
121
115
116
128
135
127
116
117
124
128
119
100
96
104
121
123
124
126
133
132
120
114
125
132
113
122
130
127
113
110
108
106
104
107
113
116
111
101
97
99
100
99
105
119
118
108
102
101
108
123
130
127
125
127
130
123
110
109
121
128
119
96
91
110
132
137
127
126
135
132
117
116
128
133
129
142
134
118
113
114
115
112
106
107
110
111
106
98
100
114
121
108
102
117
129
127
116
106
109
119
129
129
125
124
127
123
110
107
114
120
111
95
95
117
138
141
128
125
127
126
116
119
132
135
137
148
133
111
108
116
120
118
111
109
110
112
111
112
113
131
133
115
103
117
137
143
130
114
111
115
120
121
118
118
124
124
116
110
113
116
112
104
103
116
130
133
125
120
122
120
119
122
127
130
126
140
128
110
106
112
121
125
120
111
110
114
122
126
129
131
128
113
102
109
129
137
135
120
116
114
112
111
113
118
121
122
117
114
117
122
121
115
111
114
119
119
118
121
123
123
120
118
120
123
108
114
116
116
111
111
124
131
127
113
111
116
127
131
128
121
114
108
105
105
113
123
124
121
121
118
110
106
115
124
122
115
113
116
119
126
129
127
122
118
116
114
115
122
131
127
118
114
115
118
96
99
115
125
117
117
126
132
126
118
115
119
121
120
119
114
109
110
109
106
107
109
112
115
119
117
108
103
116
129
123
111
110
116
118
121
127
130
128
123
121
117
118
123
131
122
111
107
115
118
100
99
117
126
124
122
125
126
120
117
121
121
113
107
116
121
120
117
114
111
111
112
111
109
108
107
103
98
111
127
125
112
113
117
116
113
116
121
126
127
127
126
123
121
120
109
99
103
121
124
109
108
122
127
123
121
124
120
107
110
122
122
107
100
118
133
129
117
115
118
121
121
118
112
104
99
95
95
103
122
123
119
119
123
120
108
103
112
120
125
129
131
127
120
112
102
97
105
129
136
115
115
119
121
118
118
120
114
99
102
120
124
110
107
120
129
122
111
115
129
132
126
126
120
107
94
95
98
104
114
120
122
122
122
123
117
105
105
110
117
125
127
126
123
119
106
103
110
137
146
113
114
115
116
115
116
115
111
101
102
117
128
124
114
110
106
105
107
120
134
131
121
122
122
111
98
105
111
112
113
118
121
120
121
124
126
118
106
105
113
122
123
127
131
131
120
108
115
142
145
111
112
113
115
116
115
111
111
109
110
117
133
132
116
97
89
97
107
125
130
127
113
115
117
111
108
119
124
120
116
117
119
119
119
123
130
126
113
105
111
119
122
127
139
138
118
105
115
139
137
114
117
116
115
114
111
107
111
114
116
121
135
132
112
92
88
100
110
117
119
116
109
108
111
112
115
127
129
126
121
117
117
119
118
121
125
124
118
112
113
116
119
123
132
127
107
100
113
130
128
117
125
121
114
110
108
105
108
111
113
124
133
130
115
101
103
111
109
106
105
105
107
110
112
112
116
126
128
126
122
116
115
117
117
118
117
118
118
119
117
113
111
113
119
115
103
102
113
122
121
122
129
122
112
113
115
109
103
103
110
120
130
128
119
112
111
113
109
103
101
105
112
117
115
112
114
120
123
122
120
117
115
113
115
114
112
114
119
124
120
108
102
104
111
116
116
116
119
119
120
120
126
113
111
124
127
113
99
102
110
116
121
123
117
111
109
110
112
110
108
110
117
121
117
110
112
118
121
119
118
117
113
109
111
115
114
113
120
121
112
106
103
103
109
124
129
130
128
124
121
118
117
105
108
130
133
114
102
111
118
114
111
113
116
110
103
106
118
123
120
117
120
123
117
110
115
123
122
118
117
117
113
105
105
117
125
124
118
107
105
115
117
109
113
130
135
136
136
131
124
117
111
101
106
123
124
109
108
121
127
114
103
106
116
117
108
109
120
125
118
115
119
121
116
116
125
129
125
116
117
120
118
109
105
119
135
134
115
97
104
129
134
117
113
127
132
135
136
132
123
118
111
106
108
109
106
105
114
131
129
111
99
106
121
126
118
113
113
110
109
110
117
118
115
123
132
130
119
113
120
131
131
120
115
121
132
131
116
97
107
134
138
116
108
120
127
127
125
123
122
120
118
115
114
101
93
104
123
136
122
105
101
113
126
129
122
112
103
97
96
105
112
113
112
123
128
121
110
111
126
138
137
132
125
121
122
121
117
110
112
128
128
110
105
118
128
125
117
116
122
118
120
124
123
107
99
113
130
136
119
103
104
121
128
124
117
109
104
100
100
112
117
116
115
119
120
111
105
112
130
138
136
133
127
119
112
111
117
121
119
120
119
110
108
118
131
125
113
111
125
116
120
129
132
123
115
118
128
129
117
105
108
122
123
110
103
107
110
110
108
117
126
124
118
116
116
111
106
112
124
129
124
122
121
117
108
106
116
125
124
119
117
114
113
119
131
129
117
117
127
116
118
127
137
133
123
120
120
120
115
109
111
118
115
101
97
105
119
119
115
119
131
130
125
123
125
120
109
107
114
115
112
109
114
119
115
108
112
123
127
125
119
116
115
119
130
132
124
123
128
118
117
122
138
141
130
115
113
116
114
111
111
110
106
100
100
111
120
117
115
118
127
126
125
128
134
128
110
103
108
109
108
106
108
120
120
114
111
119
132
131
121
118
118
121
125
128
126
128
131
121
119
119
134
140
130
114
111
114
115
112
109
106
102
102
108
114
117
115
115
121
122
117
115
124
131
124
109
106
112
115
114
111
113
117
124
121
118
125
131
129
116
115
120
122
118
114
121
129
135
122
117
117
128
133
125
111
111
116
119
116
111
104
103
107
112
113
113
117
123
128
127
115
112
117
122
114
107
108
118
121
119
117
114
114
118
123
128
131
128
122
111
113
125
130
115
105
113
131
138
122
118
117
122
125
121
111
111
117
122
123
115
110
109
112
114
114
114
119
131
137
135
122
115
116
117
111
104
107
119
123
120
119
118
116
118
127
134
130
119
112
108
114
130
138
124
108
112
130
141
121
116
118
122
120
117
114
111
114
120
122
121
121
121
117
114
114
117
122
133
144
144
131
119
119
124
120
109
106
115
124
122
119
119
121
126
136
136
121
107
107
109
114
126
139
141
127
119
123
133
119
118
120
120
118
117
119
113
111
113
116
119
129
132
123
112
115
119
122
126
139
146
134
119
121
133
133
120
109
112
124
128
124
121
125
139
146
137
116
103
106
109
110
114
131
148
145
127
117
122
113
117
120
119
119
119
119
115
109
105
104
109
126
134
123
113
115
121
120
119
130
138
128
116
118
132
138
132
116
109
121
133
130
120
122
140
152
141
121
111
114
114
112
110
121
137
144
131
112
113
108
116
118
117
118
120
118
114
110
107
99
101
118
129
121
113
115
120
119
119
123
127
123
115
112
120
133
139
124
106
112
128
128
119
120
136
147
142
130
122
118
117
117
116
113
119
127
126
114
109
106
115
116
116
118
119
115
113
113
112
108
105
118
125
119
111
115
116
117
119
122
124
121
114
104
107
122
140
130
106
104
120
123
121
124
130
134
133
131
129
119
117
124
128
120
115
115
116
114
111
112
118
119
118
119
117
112
111
114
117
117
118
124
127
117
111
114
113
117
121
125
125
121
113
101
101
118
137
130
111
106
115
119
125
134
131
121
121
124
126
116
116
126
132
128
120
114
113
114
117
117
121
124
122
117
115
109
109
112
115
118
121
128
127
115
110
116
116
116
124
132
129
120
111
106
106
118
132
132
121
115
116
118
130
141
134
118
114
118
119
116
116
121
126
129
128
123
113
114
121
121
124
127
124
114
107
106
107
108
109
110
112
120
123
117
115
118
119
119
126
136
136
122
113
114
117
119
125
130
128
122
120
121
126
135
133
124
118
117
118
118
114
112
116
129
133
127
115
111
121
122
126
132
127
114
104
104
106
107
106
105
105
112
119
120
117
116
116
118
127
136
133
121
120
124
125
124
123
125
123
116
115
118
120
120
124
127
123
120
123
122
110
106
117
135
138
126
114
116
122
118
121
130
129
120
110
112
113
112
112
110
109
112
116
120
117
110
109
118
126
129
126
122
121
125
129
127
124
122
115
106
105
116
116
102
110
123
123
125
126
120
108
109
126
145
140
123
120
124
125
117
112
122
130
131
125
119
119
116
116
118
119
116
114
115
113
107
106
116
123
125
121
116
115
120
129
130
122
120
116
108
107
115
115
101
99
109
121
126
125
118
111
120
139
148
140
131
134
138
129
116
105
110
126
139
136
124
118
117
119
123
127
121
111
109
111
112
111
113
118
122
120
116
115
121
131
129
118
118
124
122
116
117
119
112
102
103
114
124
124
123
125
137
139
137
134
139
145
143
126
114
114
118
115
105
103
109
113
115
117
116
113
111
113
114
114
114
111
109
112
119
127
125
119
117
117
119
122
125
124
122
124
127
126
122
124
129
126
117
112
113
114
115
118
122
125
121
112
105
110
99
104
117
121
109
97
99
108
113
115
113
110
109
112
116
117
114
110
107
107
114
123
124
118
113
115
122
127
126
123
122
124
121
119
120
124
126
122
115
108
106
106
111
119
121
120
116
112
108
112
102
103
116
125
118
104
105
108
115
113
111
105
102
104
112
118
119
113
107
105
112
126
131
121
107
109
120
125
120
120
123
121
112
111
121
124
118
113
114
116
113
113
117
122
116
110
110
114
114
117
116
112
119
130
127
121
118
116
115
115
113
104
97
95
106
118
123
119
107
106
118
130
134
122
107
109
118
114
110
115
124
123
110
109
122
124
113
108
115
124
124
123
122
122
114
103
110
120
123
121
125
121
124
131
130
125
121
119
118
120
117
108
100
99
106
116
117
113
110
113
121
129
129
119
111
113
116
112
106
110
124
126
117
115
120
123
112
109
113
128
133
131
123
115
108
112
120
130
128
124
122
115
122
126
124
120
119
119
120
120
116
108
106
108
111
111
108
107
111
117
120
118
116
113
114
117
119
117
114
115
121
126
124
118
119
122
118
112
110
119
133
131
116
105
108
122
134
135
131
127
115
108
111
116
115
115
116
119
119
116
110
106
110
118
118
109
102
101
112
117
115
110
107
110
114
116
120
129
130
121
119
122
123
119
118
120
123
116
107
112
126
131
116
99
104
124
131
130
129
131
112
106
101
106
113
119
121
120
115
110
105
105
113
122
122
115
106
110
115
116
115
114
114
114
111
108
118
136
139
124
115
118
121
119
115
117
121
116
107
107
124
132
120
103
99
114
119
118
120
136
114
110
98
101
117
130
127
116
110
108
105
106
114
121
121
117
117
118
117
117
119
125
126
120
110
105
113
127
128
118
114
118
122
122
117
112
110
108
106
109
122
132
126
107
94
98
103
104
109
131
115
114
109
110
123
129
119
110
106
109
110
111
116
119
118
117
119
119
119
120
127
136
134
123
114
111
110
107
107
110
118
122
125
125
120
110
103
101
105
112
120
125
125
111
99
99
99
98
101
122
108
114
118
121
123
117
103
99
103
109
112
116
117
117
114
112
112
112
115
119
124
127
128
125
121
120
114
98
94
108
123
125
125
124
122
115
105
100
104
110
115
117
116
114
115
120
117
101
101
119
107
114
124
128
121
106
93
96
102
106
109
116
117
115
110
109
108
108
114
121
117
112
117
123
123
122
119
106
102
113
121
120
116
118
122
123
119
110
107
111
116
116
110
110
126
140
133
115
111
124
118
118
121
122
117
104
100
102
104
103
105
113
117
112
107
109
112
111
113
117
113
105
114
121
121
119
123
120
118
119
119
113
109
112
121
129
129
121
114
115
127
125
109
107
126
142
138
123
123
130
136
130
117
111
115
113
112
112
110
102
101
112
117
113
104
115
121
117
108
111
113
115
122
122
114
114
119
122
120
119
115
109
106
110
120
128
128
121
116
119
132
131
114
107
117
129
129
126
129
131
145
133
111
108
119
125
122
122
116
104
100
112
122
114
108
116
128
120
106
103
118
129
133
124
114
112
115
115
115
116
115
111
107
110
120
125
122
116
114
118
127
124
114
106
112
119
124
125
127
128
140
126
105
108
129
135
130
122
117
106
101
113
124
122
110
110
114
114
106
105
118
132
133
124
119
115
110
108
112
118
119
114
108
109
119
124
122
115
110
111
111
110
105
109
120
124
124
122
124
126
130
114
99
113
137
140
130
121
117
110
106
119
127
124
109
94
97
105
109
110
113
119
121
121
120
118
112
109
115
126
126
115
106
110
117
125
125
118
111
107
103
98
100
116
131
132
124
117
119
132
117
103
99
118
133
134
129
120
117
113
114
120
125
123
109
90
89
104
115
112
108
104
106
111
117
121
121
119
127
134
129
115
110
111
117
122
123
119
114
113
111
106
103
120
138
137
122
112
116
127
111
100
105
115
123
122
123
120
116
117
119
120
120
118
111
103
103
111
117
113
106
100
99
101
106
118
127
132
134
134
127
119
115
117
119
117
114
112
114
120
123
119
114
118
131
127
113
107
114
121
109
107
111
112
112
116
121
119
113
112
120
119
114
111
115
118
119
118
115
112
108
106
105
101
99
108
129
133
130
126
122
120
122
126
124
114
103
101
110
124
130
129
117
115
119
119
113
110
112
113
118
115
114
111
108
113
119
118
104
103
114
116
111
106
109
119
124
119
116
114
114
117
120
110
96
102
122
127
122
116
117
120
123
127
126
119
103
98
106
122
128
126
120
114
115
119
120
117
116
112
124
120
114
109
111
117
121
116
100
97
108
116
111
99
100
111
117
119
120
123
123
121
122
119
100
99
113
125
118
111
114
119
122
124
127
123
113
102
106
118
125
125
123
122
123
126
127
124
120
115
127
123
113
108
112
122
122
117
104
99
105
116
113
100
95
102
112
122
130
136
130
117
117
115
107
105
117
125
119
111
114
120
122
121
122
127
122
110
110
121
129
128
127
129
129
130
129
125
120
111
119
119
111
105
110
116
119
117
112
108
109
120
118
108
104
107
112
117
128
138
126
111
108
111
114
116
123
126
120
113
115
123
123
117
116
123
122
116
116
126
130
128
128
129
129
129
128
125
113
106
111
115
108
103
105
109
112
115
115
112
112
123
127
125
120
117
115
114
117
125
120
104
102
111
123
127
127
125
120
113
116
126
127
117
113
114
118
122
124
125
122
117
118
119
121
126
129
127
110
101
107
109
106
106
114
114
111
112
114
111
112
124
136
133
127
118
113
108
110
113
111
109
109
112
120
124
124
122
118
114
116
120
122
117
110
108
117
133
133
121
105
103
107
113
114
118
127
129
117
107
116
112
106
113
130
128
112
110
113
110
110
124
136
131
118
111
110
110
109
109
113
118
119
117
115
116
118
118
117
115
115
115
116
114
110
109
124
142
135
110
93
97
107
110
110
112
122
127
123
116
127
118
105
115
139
136
114
109
114
113
110
119
122
115
108
104
112
117
115
111
117
131
134
121
111
113
119
121
119
117
115
113
111
109
109
116
131
140
125
103
97
105
110
110
107
108
116
124
124
120
131
117
103
111
129
126
112
110
117
115
112
114
113
109
107
109
117
123
117
113
117
130
132
122
116
120
124
123
119
122
123
120
111
109
110
122
131
130
116
104
109
114
112
107
106
110
118
124
124
122
129
118
109
109
109
107
107
113
116
115
113
115
112
112
117
117
117
116
112
107
110
118
117
116
122
128
125
117
119
132
135
129
118
113
116
123
126
123
116
110
114
115
103
98
101
112
121
125
122
121
122
120
119
115
100
98
106
115
114
108
107
116
122
125
123
116
110
107
104
103
107
107
105
108
123
129
121
109
115
136
146
140
124
119
118
117
118
121
121
114
108
102
96
94
100
114
121
125
124
124
118
122
129
125
109
103
113
122
116
105
105
119
134
134
122
108
102
101
101
104
109
110
108
110
117
123
116
105
110
132
148
145
128
118
114
111
113
123
126
116
102
99
100
102
105
112
117
119
125
124
115
118
128
133
124
115
119
123
120
112
109
123
135
134
120
105
101
102
103
105
114
123
122
118
117
119
117
107
102
117
139
144
126
115
111
110
114
123
124
113
104
107
114
118
119
119
117
118
121
120
115
114
119
127
126
119
116
120
124
123
122
122
125
123
119
107
104
106
106
107
115
130
131
126
123
124
122
104
88
101
133
143
123
106
109
116
117
118
119
113
113
117
126
132
134
133
126
117
115
115
116
111
111
115
115
111
108
112
125
131
128
119
114
116
118
114
108
109
110
111
115
123
126
125
125
130
126
105
86
100
133
141
120
105
116
124
119
114
113
117
121
124
131
138
142
140
130
119
114
117
121
116
112
110
109
105
104
109
117
123
120
112
108
113
119
115
104
105
115
119
119
114
110
113
120
127
125
106
95
110
134
136
117
115
124
127
120
115
118
123
124
122
127
135
137
132
119
114
118
125
125
123
118
115
112
108
107
107
110
113
111
106
107
119
122
109
95
101
120
128
124
112
103
101
112
123
125
114
111
121
132
127
118
119
130
127
118
116
126
126
122
117
123
131
131
119
108
112
124
133
128
125
122
120
117
116
112
108
106
108
108
106
111
125
123
104
87
100
123
130
128
119
111
103
108
123
131
125
116
118
121
119
118
123
128
123
116
120
125
124
117
113
121
130
130
120
107
110
125
131
124
123
120
118
119
121
120
111
109
113
113
112
119
130
127
107
95
106
120
123
125
127
118
107
110
126
138
130
116
109
113
117
122
126
124
123
123
121
119
116
117
119
121
130
133
132
126
119
118
121
115
117
114
111
114
122
123
114
112
113
115
113
120
128
126
114
107
113
116
116
119
128
120
108
110
125
132
128
110
100
104
122
134
125
115
123
135
127
108
106
117
125
125
123
125
138
139
123
106
108
110
114
112
105
108
117
122
120
112
110
108
109
119
127
122
116
118
120
118
117
119
126
121
110
111
116
121
121
108
99
103
125
134
120
105
122
142
129
105
101
117
130
130
118
115
127
139
129
108
99
110
115
116
108
106
109
117
118
115
104
100
106
119
124
117
115
117
120
119
121
124
127
125
116
112
109
112
117
109
98
101
122
127
110
100
120
139
129
108
105
115
123
128
119
111
115
127
128
114
103
114
117
119
115
109
106
111
116
116
105
100
110
124
124
115
110
113
116
118
122
126
128
129
124
117
110
116
121
112
100
104
115
112
101
103
120
130
125
115
112
110
115
124
128
123
119
121
126
124
115
117
118
121
120
111
102
104
116
119
112
108
119
133
129
113
106
111
114
114
118
123
127
129
124
115
118
127
130
116
106
109
112
103
104
117
127
123
123
123
115
109
110
122
135
140
132
123
123
124
123
117
117
122
124
116
102
100
110
116
116
115
125
140
132
113
105
114
114
111
112
121
124
118
109
106
118
131
132
123
118
122
116
103
110
130
136
126
124
125
122
116
116
121
134
141
136
122
115
118
123
116
121
127
125
116
105
99
106
111
113
114
122
133
131
117
112
118
116
113
114
121
121
106
95
99
115
125
129
127
128
128
119
105
110
129
139
133
126
124
124
126
125
123
126
129
128
118
109
109
119
114
125
129
129
117
108
102
102
106
110
113
116
122
125
122
118
116
116
119
125
123
115
102
99
104
111
117
122
126
127
123
112
103
103
116
132
134
124
119
126
128
124
119
119
124
123
115
109
111
115
116
124
130
128
121
118
110
103
106
113
117
116
114
117
121
120
110
109
123
131
123
110
107
110
114
114
115
119
121
119
113
105
100
97
101
117
127
120
111
119
121
114
110
120
127
124
118
119
121
119
119
121
123
127
130
127
116
108
111
119
125
123
113
113
116
114
104
105
119
128
119
108
111
117
117
115
115
116
118
115
108
103
102
101
100
109
119
117
109
109
107
104
108
121
128
127
127
131
134
122
125
117
112
124
136
133
117
113
120
124
127
127
123
112
109
108
107
108
111
116
114
112
114
117
115
113
111
111
114
118
113
111
113
113
109
111
116
118
114
102
100
103
113
116
117
119
130
134
131
122
103
109
122
119
107
106
113
116
117
119
121
117
113
112
112
108
103
105
114
126
132
125
116
112
116
120
121
120
121
121
118
115
113
114
118
123
128
129
122
114
108
111
117
121
121
124
123
118
113
115
92
104
122
121
107
101
110
116
119
123
125
120
115
115
115
109
102
111
127
129
124
121
121
121
117
113
115
120
126
129
127
122
117
118
123
124
125
126
124
113
94
97
120
130
119
116
118
118
114
118
96
106
121
123
108
104
112
119
123
127
127
122
118
117
117
112
108
117
129
126
113
114
127
130
118
107
111
120
129
136
135
124
112
115
127
125
118
120
128
121
104
108
132
139
118
107
112
116
116
121
109
111
120
123
113
111
115
120
123
128
128
123
119
117
116
112
112
118
121
115
108
115
130
132
119
108
110
115
122
130
131
121
110
112
121
121
114
123
136
132
121
124
140
137
114
101
109
118
121
123
119
110
115
126
120
114
113
117
123
128
125
120
116
115
114
112
112
113
113
111
110
118
129
129
119
115
114
113
115
121
124
119
113
111
112
111
114
129
137
138
136
136
135
121
107
108
116
123
124
125
120
107
112
126
124
112
111
116
123
129
124
114
110
115
118
114
109
111
115
115
115
117
122
123
120
118
118
118
118
120
122
121
116
112
107
111
118
130
132
132
132
129
122
108
107
113
120
123
124
126
112
105
109
118
117
115
117
120
123
125
120
112
113
121
125
119
108
109
119
121
118
116
118
118
116
114
120
129
131
127
123
122
119
115
113
116
122
125
121
118
121
122
112
100
104
114
120
121
122
123
108
105
107
114
117
122
128
126
120
116
116
115
119
124
128
123
117
116
120
121
119
118
117
114
109
108
122
142
143
130
121
119
120
119
119
121
122
119
113
110
113
117
116
109
105
108
113
116
116
116
110
111
109
111
118
129
137
127
113
107
109
116
122
122
122
122
121
118
115
115
121
125
120
109
104
111
127
139
135
121
116
118
120
120
123
123
118
112
110
114
116
120
127
122
105
101
105
108
105
103
114
118
113
112
122
127
129
122
112
103
104
112
119
118
114
116
121
120
109
109
123
131
125
106
106
118
131
126
109
106
112
116
117
119
122
122
110
107
113
121
123
124
128
124
107
106
109
109
95
94
118
118
115
116
120
119
115
117
117
104
99
108
114
112
108
111
116
117
112
114
121
125
123
116
115
125
126
108
92
97
112
116
116
117
119
118
111
109
120
127
127
123
120
115
113
119
128
117
100
97
120
117
113
113
112
107
106
115
122
109
100
105
113
113
110
112
117
119
118
117
114
114
120
124
123
123
118
103
96
105
114
117
116
117
118
119
121
123
126
128
126
121
114
107
112
130
140
128
111
110
117
115
110
106
105
103
107
123
126
114
106
112
120
117
109
110
116
120
118
115
106
104
118
126
122
118
114
108
110
117
118
114
113
116
117
122
131
136
133
128
125
122
111
104
110
129
137
130
119
119
116
112
107
104
104
106
114
129
129
115
111
126
132
119
100
101
116
120
115
105
98
99
117
124
121
117
115
113
114
116
115
112
113
117
118
124
133
138
134
122
119
118
117
112
112
121
125
122
116
117
115
109
105
109
114
114
118
126
126
119
115
129
133
114
92
93
114
121
111
101
97
104
114
119
118
120
120
115
112
114
114
112
112
116
118
122
127
130
127
119
112
112
117
117
118
121
122
116
109
109
123
112
105
118
129
127
114
115
118
118
118
124
121
105
86
91
112
121
116
107
105
108
115
118
119
120
120
115
112
115
115
113
111
113
118
121
121
121
122
116
107
105
111
119
123
128
125
117
106
105
132
115
108
123
139
134
112
104
108
116
118
120
110
99
92
94
107
122
124
119
113
112
117
121
122
122
120
118
119
121
120
117
112
111
116
121
122
121
118
113
107
102
108
121
128
131
126
115
109
114
129
118
110
123
137
133
115
104
107
118
121
115
109
108
105
100
102
118
132
129
114
111
114
120
125
126
126
126
127
127
121
118
116
116
119
121
120
118
117
116
113
106
107
116
133
136
128
116
112
117
116
115
111
115
123
124
120
114
116
122
122
117
117
121
119
105
102
116
131
127
112
108
109
115
124
134
139
138
133
127
122
120
122
125
125
121
115
111
113
118
117
109
107
114
130
135
127
118
113
117
104
109
109
110
112
118
121
121
124
126
123
118
121
130
121
108
107
118
123
118
105
103
104
110
118
134
143
141
127
120
119
121
123
127
128
120
107
102
108
114
112
105
102
113
125
134
133
126
111
109
103
107
107
105
108
115
117
120
123
124
120
119
122
124
118
110
113
119
117
106
99
105
110
109
112
124
132
130
118
115
116
119
119
121
124
120
107
102
108
112
108
102
104
112
119
134
139
134
112
107
113
113
107
104
110
114
112
116
119
119
117
114
114
115
114
115
118
118
115
103
102
108
118
117
113
111
115
117
114
110
114
117
113
110
115
119
114
109
114
119
116
110
110
111
114
127
139
134
115
107
127
123
111
107
112
116
116
116
119
119
114
109
106
111
118
123
123
123
119
113
108
111
122
127
119
106
106
114
115
109
113
118
114
107
110
121
120
116
118
128
130
126
120
115
114
125
134
127
111
107
125
126
116
110
111
117
119
121
124
124
116
106
103
113
128
128
124
123
125
125
114
110
119
131
130
117
111
116
119
113
114
120
118
111
111
119
122
119
121
134
142
137
123
116
116
131
134
125
107
105
120
120
116
112
112
116
123
128
130
129
119
109
109
123
134
132
118
117
127
130
120
110
111
127
138
131
122
122
123
118
118
123
122
115
111
115
122
124
126
131
136
133
118
111
119
135
142
130
112
103
116
115
114
114
115
119
122
126
128
124
117
116
121
129
131
126
113
113
124
128
124
112
109
118
132
133
124
123
123
121
121
124
122
117
110
111
120
129
128
121
121
123
118
112
115
124
132
133
122
111
121
116
110
114
124
121
115
120
120
117
118
128
131
127
124
118
113
114
119
124
125
120
115
115
119
120
119
120
121
122
121
123
125
121
110
105
116
135
130
110
105
117
120
116
111
110
116
123
123
116
134
121
107
113
124
119
109
112
115
113
118
130
129
115
113
115
118
119
118
120
126
127
125
119
114
111
114
120
123
122
122
125
128
124
112
103
113
132
128
110
103
114
124
120
105
99
103
111
116
116
139
121
105
109
118
113
103
107
115
116
121
126
120
106
107
119
125
126
122
117
119
121
126
124
118
115
118
122
124
123
123
124
127
126
113
106
111
125
127
117
106
111
119
117
104
103
105
109
111
117
129
118
107
107
111
110
103
105
115
120
123
121
112
102
110
122
128
131
127
117
109
107
113
118
125
124
122
122
129
130
125
122
122
122
117
112
112
122
127
120
109
107
107
106
106
110
117
120
116
119
120
115
113
113
114
113
110
110
113
115
119
118
110
107
110
116
126
131
132
120
102
95
96
110
123
127
122
123
129
133
129
120
116
117
118
114
114
119
122
118
109
103
102
101
102
107
123
131
128
126
114
115
120
125
124
120
118
117
113
111
114
118
117
112
109
113
121
126
126
122
108
94
92
103
116
122
121
121
124
127
129
124
117
113
114
114
113
116
116
113
110
111
109
106
104
105
117
133
135
124
113
116
122
129
130
122
119
119
118
117
120
125
124
116
113
115
119
120
121
119
115
103
102
105
112
117
121
120
114
114
127
136
125
113
109
111
111
113
110
106
114
123
123
120
117
114
116
122
124
117
116
115
114
119
120
115
112
117
127
132
133
130
124
120
121
122
119
114
115
117
112
108
110
114
117
121
125
122
107
104
125
145
133
111
103
109
115
116
109
108
117
128
131
132
133
129
122
116
112
111
119
114
104
103
104
105
104
112
129
142
140
128
118
122
132
129
117
113
114
114
108
103
110
118
122
123
129
123
110
106
127
141
129
109
106
116
120
118
110
109
117
123
127
132
138
138
128
112
106
110
121
118
104
97
98
103
107
113
121
127
123
117
118
130
134
127
111
111
117
119
105
98
105
116
120
124
128
127
121
118
128
131
119
114
120
124
121
118
112
110
111
114
116
120
124
125
120
113
111
118
124
126
115
107
105
115
119
116
111
108
106
108
122
137
136
118
105
109
122
119
108
103
108
115
120
123
128
128
124
124
126
123
114
116
129
129
117
112
113
113
110
108
109
109
109
108
107
109
119
125
122
128
124
119
118
124
128
121
105
98
100
108
123
137
131
110
104
112
123
115
107
110
115
119
122
128
132
126
114
114
120
120
117
118
129
125
108
100
112
122
117
107
109
110
107
102
100
106
121
125
117
123
123
122
122
126
127
119
112
112
114
115
119
129
128
115
113
116
119
109
103
110
116
118
120
127
130
118
102
104
114
124
124
123
123
121
106
96
108
126
126
115
115
118
115
108
104
104
113
116
110
116
117
117
119
121
120
120
125
131
131
118
113
118
124
122
118
120
116
105
101
104
109
111
111
112
114
107
97
99
113
129
129
120
114
114
111
99
104
122
131
128
125
122
113
111
109
105
106
112
109
112
113
113
114
114
113
119
131
142
139
123
110
111
120
122
122
120
115
106
104
104
105
105
102
99
99
100
101
106
118
128
127
111
99
109
114
103
99
115
129
134
131
118
103
103
108
112
114
117
117
115
115
116
115
110
109
117
132
135
132
123
113
112
116
120
118
116
112
110
109
110
112
112
107
97
97
103
109
114
121
126
118
100
90
103
115
106
96
106
120
128
127
114
101
99
105
120
125
126
126
121
121
123
121
110
111
121
129
126
122
122
122
117
114
112
109
108
108
108
109
113
124
124
120
114
115
112
109
114
120
120
110
95
90
102
114
112
101
100
109
120
124
119
113
109
111
124
136
133
126
117
122
129
121
107
110
127
132
123
117
121
129
126
113
105
105
109
108
100
100
114
126
130
129
133
135
121
109
113
118
115
110
105
104
109
121
124
115
103
105
117
124
126
125
119
116
124
134
132
119
112
119
127
118
103
108
127
136
126
116
122
136
132
114
100
104
116
113
95
95
109
120
118
122
137
144
128
117
118
120
117
117
120
119
118
125
132
124
109
113
126
132
129
125
115
114
122
125
124
109
108
116
123
115
104
107
124
135
131
120
124
135
133
117
106
109
121
117
102
99
106
108
106
110
123
131
127
125
126
126
119
122
125
123
123
132
135
130
117
122
135
138
130
112
103
109
119
121
116
105
107
116
120
118
109
110
116
127
128
126
127
129
130
123
114
111
119
121
113
107
106
106
106
107
112
117
122
126
129
126
123
121
118
115
118
132
135
126
119
124
135
134
125
108
99
106
122
126
115
106
114
119
119
119
117
113
112
116
126
129
126
124
123
124
119
111
116
123
122
110
105
112
116
115
107
108
116
123
122
119
118
116
111
102
112
128
130
120
118
119
122
121
122
119
112
116
130
132
117
108
119
122
121
120
118
113
111
117
124
128
125
122
121
121
119
116
118
126
124
111
106
117
124
116
104
106
116
118
114
108
109
113
112
106
114
127
129
117
113
110
107
107
117
125
125
124
128
131
120
112
121
126
127
122
114
111
120
129
126
123
123
124
123
120
118
121
126
127
119
109
110
120
120
109
101
106
115
118
112
100
101
113
117
115
117
128
129
119
108
107
108
109
113
118
120
113
115
122
120
94
101
113
118
117
115
115
115
116
116
113
110
109
109
107
102
103
109
123
124
120
115
113
117
119
118
115
113
112
111
112
112
112
111
113
118
126
129
126
118
110
109
116
120
121
124
123
119
119
127
91
106
118
116
109
114
116
118
120
123
123
118
116
117
114
104
101
112
131
132
116
110
117
125
125
118
111
115
119
122
124
123
120
120
126
126
124
124
126
121
104
103
116
121
117
118
120
119
124
132
97
111
117
107
103
109
118
120
123
129
133
131
127
124
121
111
105
113
129
128
112
106
115
131
131
120
113
117
126
130
130
128
129
132
135
129
121
118
122
119
108
111
129
129
116
114
119
123
129
135
108
112
110
97
98
106
114
116
120
126
131
133
131
127
120
113
109
113
118
117
106
107
118
131
131
125
121
123
126
126
125
123
125
129
133
127
121
122
125
123
117
120
136
136
119
115
118
123
129
132
118
113
104
100
100
103
107
111
115
121
121
119
121
122
118
114
115
117
115
110
107
114
126
130
129
128
127
125
123
120
117
114
116
121
123
122
122
128
133
129
124
125
135
132
120
112
114
118
123
128
121
109
102
106
106
102
104
108
115
121
114
103
108
117
120
121
127
131
126
115
109
117
128
130
128
126
126
125
124
122
118
113
111
116
118
118
121
130
135
133
124
121
125
125
120
113
110
111
116
123
115
110
112
117
112
108
109
112
118
124
116
98
98
115
126
130
135
138
135
125
117
120
125
127
125
122
122
127
131
130
123
116
113
117
120
119
120
126
132
127
115
110
116
121
121
114
110
111
113
115
107
110
121
125
114
113
118
120
120
121
118
110
109
118
127
134
135
134
130
126
122
120
118
118
120
120
123
131
137
133
125
118
118
121
123
122
121
124
126
119
104
102
114
128
128
117
118
121
120
107
98
112
127
125
114
112
125
126
122
117
117
118
119
120
123
126
125
118
114
117
122
119
107
103
113
126
130
130
129
126
118
115
117
119
120
122
123
124
121
114
99
100
119
134
132
128
130
134
119
94
102
116
125
120
110
110
122
127
123
111
109
116
119
116
113
115
117
112
106
109
121
120
103
93
105
128
130
124
115
113
112
113
113
114
115
120
125
126
124
119
106
108
125
132
134
133
142
141
116
91
114
117
117
114
110
109
115
123
124
114
106
109
113
113
110
111
115
115
110
109
118
120
108
101
108
120
123
112
108
113
116
114
111
109
109
114
124
127
130
125
121
120
124
123
123
129
144
141
117
97
118
118
113
111
109
109
115
123
125
120
109
108
112
114
114
115
118
121
118
112
113
119
119
113
112
115
111
103
108
122
122
117
114
112
110
112
122
128
132
129
126
125
123
116
111
120
133
135
124
115
113
113
112
108
105
110
121
127
127
122
118
117
119
121
114
112
114
120
118
109
107
115
126
124
118
113
107
105
112
126
124
117
118
118
113
110
119
131
134
129
122
120
121
116
110
113
124
131
126
126
103
107
112
109
102
108
121
128
127
124
126
130
132
125
109
101
107
115
114
105
98
108
120
126
122
117
113
110
113
119
120
117
119
121
116
112
119
130
132
123
112
111
120
127
123
119
119
120
118
119
98
104
113
112
102
101
114
123
125
123
126
132
129
114
100
98
107
115
112
105
99
103
113
119
121
123
123
119
113
113
114
117
120
121
117
116
120
127
126
118
105
102
118
138
140
133
123
113
103
102
108
108
115
116
102
97
101
112
118
120
122
120
108
97
97
108
119
120
117
111
105
107
114
119
118
119
125
122
114
110
112
121
124
121
117
119
124
126
124
117
107
106
121
136
140
136
126
112
93
91
122
116
117
113
105
99
96
102
110
120
121
108
90
86
103
123
127
125
124
120
116
117
126
125
116
112
118
121
115
109
114
126
131
120
116
120
125
127
124
120
117
116
122
124
122
124
122
110
96
98
125
122
116
111
108
109
108
105
106
121
123
106
88
96
117
128
125
124
127
127
128
134
138
134
122
114
114
118
118
113
115
124
130
121
117
119
123
123
122
122
121
119
117
113
111
113
115
112
108
113
115
117
114
109
111
121
124
118
118
125
126
113
107
117
124
121
115
117
126
129
132
136
135
131
128
124
121
118
116
117
120
122
124
124
122
119
117
116
117
118
116
111
109
109
113
116
119
117
113
120
100
105
106
107
113
124
128
129
129
131
128
120
122
127
124
111
108
116
123
126
126
124
119
117
128
136
130
121
117
120
123
119
116
120
124
121
112
109
113
113
101
97
105
117
126
130
131
126
119
120
96
98
100
106
114
119
120
124
130
132
126
121
123
126
121
109
108
116
119
116
112
110
106
108
123
135
129
117
116
120
125
116
105
108
121
121
113
112
115
109
92
91
111
130
137
139
139
135
124
121
103
101
101
107
113
112
108
110
126
132
127
115
115
118
118
114
113
114
113
106
102
104
109
113
117
117
116
115
114
116
119
115
104
100
112
118
118
120
120
114
97
101
123
134
131
128
131
133
125
120
118
111
106
110
115
111
103
105
122
136
127
111
106
112
122
121
118
115
112
100
97
108
123
127
119
108
110
117
117
109
111
115
109
103
106
119
124
125
124
117
109
114
128
130
117
112
119
122
118
118
122
118
113
114
115
115
114
113
124
140
130
108
98
108
122
123
121
120
115
104
102
117
133
135
123
113
116
125
121
114
111
117
114
108
109
117
124
125
122
119
122
120
118
115
113
115
118
117
113
116
121
119
117
115
115
121
127
127
128
137
129
107
93
104
117
121
122
123
121
110
110
121
130
132
128
126
127
129
129
124
120
117
114
110
111
116
121
121
116
116
124
120
106
101
116
127
127
119
117
117
115
116
117
113
111
122
134
131
126
127
124
107
97
100
114
121
123
125
123
119
118
117
115
118
122
125
125
126
129
129
124
118
111
108
108
111
113
114
112
110
122
122
103
98
115
128
128
124
125
120
117
117
117
108
107
115
126
125
118
115
118
115
108
107
116
124
122
121
121
121
117
112
108
112
114
114
114
119
125
128
124
120
115
113
110
105
104
109
111
111
119
123
114
108
116
118
116
117
122
121
122
123
117
108
104
106
112
116
114
112
117
123
118
116
120
125
123
118
118
121
117
109
110
116
113
103
105
114
122
123
123
125
127
126
117
100
96
111
119
119
121
125
122
118
117
112
106
104
110
115
124
122
111
107
106
105
105
111
117
120
121
122
120
119
123
126
122
119
120
119
110
105
114
122
116
109
109
118
121
118
117
126
136
137
126
107
103
115
126
124
120
120
124
124
122
117
110
98
99
113
116
114
105
105
109
109
106
108
122
125
122
117
114
116
123
124
120
121
124
121
106
101
112
123
123
118
119
121
121
115
113
119
128
132
130
117
114
121
127
124
118
117
121
124
124
124
120
113
110
118
108
104
102
104
114
117
116
116
120
122
119
108
105
110
117
120
121
125
127
123
104
100
105
116
123
123
124
123
121
115
112
112
116
121
125
124
120
119
120
120
122
123
121
120
120
123
130
126
123
124
104
102
104
110
116
122
122
119
116
115
114
108
103
104
109
119
124
127
127
124
108
102
100
107
117
123
126
124
120
115
113
112
112
115
119
119
116
111
108
111
128
135
128
116
115
118
127
132
131
125
108
109
110
113
117
121
121
119
116
116
118
118
107
98
103
119
126
126
125
123
113
100
99
105
112
117
121
124
121
115
112
115
118
119
117
113
108
103
101
109
131
144
131
120
118
118
122
126
125
118
113
116
112
112
114
114
114
115
119
124
129
127
110
102
106
123
126
120
120
122
116
98
97
110
113
114
119
128
127
115
109
118
128
127
116
108
109
110
109
112
128
135
128
126
127
127
125
120
116
113
117
118
107
107
112
114
110
113
125
133
133
127
115
111
116
123
123
119
120
122
116
103
104
116
117
115
118
134
137
119
109
114
126
126
119
114
116
120
119
115
118
121
121
120
124
127
126
119
114
112
118
114
104
102
116
119
117
119
125
126
122
119
119
119
120
122
122
119
120
122
117
114
117
120
119
116
119
134
138
125
109
109
117
123
124
121
120
124
122
116
112
111
109
108
109
115
118
120
118
117
118
115
109
108
121
127
127
123
119
113
110
112
120
122
118
120
124
125
117
113
119
128
132
130
123
120
120
125
125
120
113
109
110
117
125
121
115
116
118
117
111
106
101
97
96
100
106
116
121
121
118
119
117
118
122
131
129
123
114
105
105
111
119
117
114
118
131
129
113
107
118
137
140
136
129
125
120
112
107
110
115
115
112
111
117
117
111
110
117
121
118
109
101
101
100
99
101
113
123
123
115
118
121
121
122
121
120
116
114
114
116
117
114
110
110
123
136
130
112
104
114
128
130
129
128
125
114
97
92
103
121
124
109
105
114
119
111
108
118
130
127
112
107
110
112
107
104
108
123
124
111
116
119
120
118
112
107
108
122
133
133
124
112
107
114
127
137
125
109
106
109
113
114
114
114
111
101
96
97
112
128
127
107
98
110
123
121
111
118
134
133
119
114
117
116
109
107
109
123
126
108
113
117
120
116
107
96
106
129
146
146
130
113
109
120
133
132
118
107
105
107
107
105
101
98
96
96
100
114
130
138
126
107
96
107
126
127
114
114
128
133
125
116
111
109
107
108
113
127
133
113
112
114
119
118
113
105
110
127
141
143
132
116
113
125
136
127
109
100
101
105
106
105
101
96
95
101
111
126
140
142
129
111
102
103
118
123
113
108
118
126
124
114
104
103
105
108
114
132
141
122
112
113
122
124
122
119
121
124
128
130
127
116
115
127
132
122
108
103
100
103
109
114
112
109
110
117
120
123
131
132
129
122
112
108
113
118
116
106
107
120
121
109
102
107
113
114
115
132
138
125
112
111
121
123
125
129
131
126
119
118
117
114
115
124
122
118
116
113
98
95
108
120
122
121
126
130
121
113
114
118
122
130
129
116
113
123
124
112
104
112
118
113
107
112
120
120
121
129
128
123
111
111
119
118
120
129
137
131
119
111
111
114
118
120
113
117
131
129
101
92
109
122
120
122
131
133
117
108
112
111
115
136
143
127
117
125
130
120
106
113
124
125
113
109
113
123
129
126
115
116
111
113
117
115
114
125
136
134
123
111
111
116
120
115
109
117
136
128
103
97
116
120
116
116
124
126
118
115
116
114
117
138
146
127
115
123
133
125
114
116
131
134
118
99
97
119
137
130
112
116
115
115
116
117
116
120
128
130
126
116
115
118
120
115
112
118
123
116
104
106
121
122
113
112
115
115
115
118
122
122
125
139
138
119
109
117
132
131
120
120
130
135
119
97
92
116
142
140
118
114
117
118
119
118
117
116
118
120
120
118
116
116
118
118
119
119
113
104
105
112
118
118
117
115
113
111
112
116
120
122
131
137
131
113
106
116
128
127
124
122
124
125
119
107
103
115
137
140
125
108
119
122
120
117
115
113
112
112
113
113
112
113
116
119
123
121
112
106
108
113
117
119
118
117
112
113
117
117
113
111
119
130
128
117
116
118
122
121
121
122
120
118
122
121
120
119
122
129
123
105
118
126
122
111
107
109
113
114
113
112
112
114
117
118
122
124
121
118
117
117
119
121
119
113
111
117
122
120
111
101
103
118
126
124
121
119
112
110
119
128
127
121
125
130
124
110
109
117
118
101
100
105
107
105
100
99
105
113
112
109
105
104
108
112
111
106
109
110
105
100
103
120
133
125
111
104
107
110
110
112
115
113
106
99
111
122
128
125
120
114
115
120
122
124
124
122
118
116
123
107
109
114
113
109
102
101
107
113
118
118
113
112
115
119
117
106
105
112
110
105
105
118
130
128
115
106
107
111
115
119
120
119
116
114
118
121
122
123
127
127
121
116
116
119
122
121
122
127
133
111
114
111
107
105
104
107
109
114
120
124
123
120
120
125
122
109
105
113
118
114
112
121
132
131
120
113
113
115
117
120
124
125
125
125
123
118
109
113
126
130
124
115
114
118
123
126
132
139
141
109
113
102
95
99
106
110
111
110
115
121
126
125
122
121
117
110
107
113
116
116
117
125
131
128
124
123
122
117
114
117
121
122
124
128
130
119
103
105
122
124
119
116
118
123
128
131
135
139
143
113
112
96
89
92
106
110
108
107
109
114
117
119
119
117
116
117
117
115
111
109
114
127
128
121
124
129
129
118
111
113
113
111
113
125
133
121
106
109
123
120
116
116
123
126
125
123
121
125
131
117
111
98
93
96
103
108
107
107
111
110
106
109
116
119
122
134
136
127
111
103
113
124
125
114
118
128
130
120
116
113
109
103
108
124
132
118
108
118
134
130
118
119
124
126
121
113
108
111
120
117
112
108
106
106
106
107
105
110
120
114
100
99
109
120
130
139
143
134
114
105
110
118
120
119
119
122
123
121
120
117
111
108
112
126
125
110
108
124
139
137
123
121
125
128
122
110
106
109
116
110
111
114
117
112
107
105
106
113
123
121
108
104
109
117
126
129
129
125
118
112
109
111
118
124
123
118
118
121
122
118
112
116
122
123
116
109
112
125
131
130
125
122
126
132
129
122
120
120
119
98
103
116
122
115
105
103
109
118
124
122
116
111
110
111
112
111
110
113
117
118
110
103
112
126
126
114
115
120
122
116
112
118
120
115
111
115
119
120
117
117
117
120
128
138
142
140
135
129
116
94
101
115
119
112
103
103
111
119
123
121
119
115
113
110
105
101
102
109
119
121
115
100
104
123
125
115
114
125
126
115
113
114
112
107
108
128
134
122
107
106
116
122
130
138
144
145
137
127
113
100
104
113
115
110
106
105
108
114
119
119
116
113
115
114
110
107
111
115
118
121
120
109
106
114
116
115
118
130
133
119
112
110
107
100
107
129
136
127
110
107
119
124
125
127
132
135
131
119
112
108
108
113
114
115
114
111
106
107
119
121
114
113
117
121
118
115
118
119
115
117
124
121
115
112
111
109
113
126
133
122
114
113
111
104
103
119
131
131
119
114
121
125
122
115
116
121
126
124
120
109
108
113
116
117
119
118
105
103
117
122
121
120
125
127
118
113
115
116
110
111
126
132
125
117
110
107
111
121
124
117
114
118
119
109
99
106
124
132
125
115
114
119
119
114
112
118
128
132
130
103
106
113
116
113
116
121
110
107
113
121
126
128
132
127
115
106
109
111
108
107
118
129
131
124
115
110
111
115
114
111
113
122
126
115
103
104
118
129
122
110
106
112
122
126
124
123
128
132
130
103
105
113
110
103
106
116
118
112
114
118
120
122
126
123
115
106
107
111
110
106
110
120
129
124
117
116
117
115
110
110
118
126
125
119
116
117
120
122
120
107
99
106
127
144
141
133
126
121
117
110
109
111
105
92
91
108
117
118
119
115
108
103
112
120
122
114
110
115
116
109
108
117
123
118
112
118
122
116
107
112
126
133
125
119
124
129
125
119
118
114
107
110
122
137
140
132
122
110
106
114
115
114
102
87
90
107
114
119
122
116
100
87
102
120
128
121
114
115
117
114
116
124
124
111
107
118
122
113
105
115
133
137
120
116
124
135
128
119
120
122
122
118
114
114
119
122
119
108
106
112
115
114
101
92
99
117
119
119
124
122
106
98
108
124
125
115
112
112
115
122
132
135
123
108
107
116
118
108
105
116
129
129
116
113
120
127
124
120
119
122
122
116
102
96
100
115
118
114
117
108
114
114
106
102
112
127
124
121
123
125
119
115
120
123
119
114
113
114
117
131
141
135
117
112
115
117
114
110
114
120
120
116
113
115
117
118
118
117
115
114
114
110
103
100
107
115
118
118
127
107
108
110
109
109
119
127
125
122
122
125
125
126
127
120
113
112
118
122
125
131
135
119
108
115
126
123
115
117
128
125
111
103
111
119
119
115
114
114
110
107
106
109
116
124
125
123
119
119
127
109
108
109
111
114
118
119
119
118
118
120
121
122
121
117
113
114
119
125
126
125
115
106
104
114
125
124
119
122
131
124
107
100
111
123
122
117
117
116
110
104
107
123
139
140
135
125
120
119
123
109
106
107
114
115
113
109
109
113
116
118
115
113
113
115
113
112
115
120
120
113
106
108
107
108
113
119
124
120
118
114
107
110
116
122
122
121
124
124
117
104
112
136
150
138
124
117
118
119
118
110
103
104
113
116
114
109
107
110
117
121
115
108
108
111
110
110
112
113
109
106
109
120
117
102
104
121
131
116
103
103
113
122
123
120
120
123
129
130
121
105
113
136
144
127
109
106
112
116
116
107
99
102
110
114
116
116
110
109
119
125
122
110
104
104
107
111
113
107
99
104
124
136
121
98
104
127
135
119
101
105
116
127
123
115
116
121
128
127
119
108
107
117
126
118
111
109
111
114
118
103
101
102
104
107
122
129
118
108
118
128
121
105
96
96
105
120
121
108
95
109
129
134
117
102
112
129
131
118
113
113
115
116
114
114
118
120
121
119
118
113
106
103
111
121
123
116
114
117
121
102
105
107
100
98
117
136
124
108
111
120
113
93
88
92
111
127
123
107
100
107
118
116
112
110
118
121
122
121
119
116
110
105
105
112
116
117
116
114
116
119
113
100
103
122
129
121
115
120
125
101
115
116
101
93
111
132
125
109
107
115
110
92
86
98
118
125
119
108
105
102
101
105
111
114
108
106
111
117
116
110
105
104
108
114
114
112
112
114
119
125
123
107
107
120
121
117
115
118
123
106
121
121
106
98
111
127
125
114
111
115
114
101
99
112
117
117
109
112
116
104
91
100
116
116
98
93
107
113
108
104
109
118
122
120
113
111
114
119
123
126
124
117
116
118
118
113
109
112
118
114
123
122
112
111
117
123
123
121
118
118
117
116
117
120
117
102
100
112
121
110
99
107
119
113
97
97
110
113
103
102
119
130
132
125
116
116
123
126
125
122
122
120
121
123
122
115
106
107
117
116
119
114
112
115
120
120
122
124
122
117
115
119
129
129
113
92
92
107
119
119
117
120
121
113
110
112
114
109
103
108
121
130
130
127
125
125
126
127
123
121
121
122
127
131
130
118
111
111
122
112
112
107
104
106
118
119
119
120
120
114
109
114
128
127
115
93
93
98
109
120
131
130
119
114
118
123
119
106
105
114
119
119
121
125
126
125
124
121
119
123
126
126
128
132
132
125
115
117
126
107
110
106
96
96
112
121
117
112
112
112
110
110
115
118
114
103
99
99
102
118
133
132
118
114
122
128
120
110
112
116
114
112
114
120
122
116
112
111
111
124
131
128
126
128
127
124
119
121
123
106
114
113
98
95
108
120
116
102
103
115
116
109
103
106
112
112
109
106
108
115
122
121
118
116
118
120
118
116
118
119
115
114
117
122
117
108
105
105
108
119
128
128
123
121
120
118
119
120
120
110
123
122
109
107
113
117
114
103
103
119
125
115
99
101
109
115
115
116
117
118
114
113
115
116
115
113
117
123
124
117
113
116
125
126
116
109
111
113
112
116
123
126
124
121
118
118
119
118
116
114
123
121
118
118
118
116
114
114
115
122
128
123
111
105
108
112
116
119
123
123
117
112
114
115
113
111
117
123
123
114
110
119
129
129
117
114
119
122
117
116
120
126
124
119
114
117
118
117
113
114
117
117
118
122
120
116
118
123
122
120
121
122
118
112
111
115
116
118
122
129
129
122
115
113
114
114
118
122
119
108
107
119
130
128
116
115
124
128
123
120
124
125
119
111
109
115
119
118
114
115
114
112
116
122
120
115
119
124
122
117
117
122
119
113
113
123
121
111
114
134
141
134
119
117
120
122
123
121
113
107
107
118
124
119
111
113
122
129
123
124
124
120
112
107
107
113
118
118
115
117
113
112
114
119
117
114
114
117
116
114
116
118
113
107
119
134
127
107
106
130
143
134
121
122
125
126
121
117
110
107
109
112
116
112
108
113
124
124
120
119
118
111
108
112
115
117
121
123
120
114
113
114
116
117
114
111
109
110
111
113
115
116
107
106
123
140
129
107
108
127
132
122
117
122
126
123
118
116
113
109
107
106
108
111
115
126
130
125
115
112
109
105
108
123
124
125
126
128
121
110
114
118
120
119
113
108
107
108
109
111
114
115
110
111
126
137
122
106
114
129
125
110
107
115
118
116
117
120
122
116
106
102
103
115
128
136
135
123
112
108
105
105
111
127
131
132
133
131
122
108
113
120
123
119
112
107
110
112
114
114
116
119
118
121
132
132
114
103
116
131
126
106
101
107
110
112
118
124
126
120
110
105
106
120
134
137
130
118
115
113
110
107
110
124
134
135
133
129
122
111
115
118
119
119
115
115
119
117
115
117
120
121
122
128
136
129
106
97
116
132
127
108
104
105
108
113
121
125
124
121
121
118
118
123
126
127
122
115
117
123
121
109
107
121
134
135
127
123
121
117
115
113
112
114
122
124
124
119
116
117
120
116
116
128
138
127
106
103
118
128
125
114
112
113
114
115
117
117
116
115
122
130
129
125
123
122
119
117
120
125
124
110
106
120
135
132
116
114
117
125
116
109
108
113
125
133
130
117
115
116
117
110
110
123
129
124
119
120
122
122
119
115
119
123
121
115
113
112
109
108
115
132
135
128
124
124
123
117
118
123
123
113
110
120
134
130
115
112
114
125
119
111
109
113
125
135
131
118
113
112
109
105
107
118
121
125
135
139
126
116
117
119
122
125
123
117
109
110
110
108
108
124
132
132
126
125
122
116
115
116
121
120
115
116
129
132
123
114
111
128
125
119
116
116
123
131
129
121
113
110
107
105
107
112
114
124
138
136
123
120
125
123
120
120
124
119
113
113
116
114
111
117
126
127
121
114
116
115
114
114
118
124
118
111
117
131
131
124
118
132
131
128
122
119
120
125
126
122
115
109
106
105
106
108
114
121
122
115
111
121
129
121
111
114
121
123
114
115
119
123
120
120
121
121
111
106
110
115
116
115
118
123
115
102
104
123
131
130
128
131
130
128
123
118
117
118
120
118
112
106
103
104
105
108
117
117
102
90
103
123
126
110
102
113
123
123
115
114
117
121
123
122
120
117
112
104
108
111
113
114
117
121
112
99
100
113
121
125
129
121
121
119
118
117
115
113
111
111
107
102
99
101
105
111
119
111
89
80
103
125
118
104
101
112
121
120
118
115
111
110
117
120
122
121
118
109
105
104
107
113
121
122
112
103
107
116
115
115
122
112
113
111
110
112
113
109
106
106
108
107
105
105
110
115
117
105
88
88
110
123
117
106
107
113
118
119
123
119
110
103
105
115
121
126
123
112
97
94
103
118
125
124
116
115
122
125
118
109
113
114
112
110
108
102
96
99
108
113
113
118
123
120
115
117
120
110
98
98
99
100
104
119
127
122
113
108
110
118
124
123
119
118
114
109
111
117
123
125
122
118
120
123
126
124
122
124
124
113
109
117
116
117
121
113
97
95
108
115
113
116
122
119
117
128
127
115
102
100
102
104
109
118
127
122
115
107
109
117
123
121
116
117
119
113
112
114
123
131
135
136
133
127
122
122
123
124
127
124
121
115
114
119
127
124
106
99
108
116
117
116
117
115
116
127
127
115
103
107
112
113
115
125
132
126
117
112
110
115
119
119
118
119
119
118
115
113
116
126
132
135
130
121
118
122
127
130
135
136
131
104
104
112
119
119
113
108
110
116
117
119
117
114
115
120
119
111
106
112
116
114
116
130
134
122
112
115
116
113
113
116
118
117
114
114
116
115
115
118
121
122
118
116
118
124
129
133
134
134
131
95
99
104
106
109
112
114
114
114
116
120
120
118
117
117
115
112
112
115
114
106
110
126
128
112
107
119
124
113
108
112
115
109
104
109
122
121
115
113
113
109
107
111
118
123
125
124
122
120
123
96
102
104
99
98
111
115
113
112
118
125
128
124
120
119
118
116
116
115
106
93
97
115
118
106
106
121
126
114
105
112
112
105
98
106
117
118
114
112
119
117
115
116
119
120
121
117
112
110
116
110
112
109
103
104
108
111
108
108
120
130
127
118
115
116
116
116
116
113
103
89
89
105
111
110
111
116
120
108
104
108
113
110
105
108
110
107
107
115
130
134
133
120
115
118
121
117
110
112
122
115
112
109
111
112
110
105
102
107
121
125
119
109
106
107
107
107
107
108
105
98
96
108
117
119
112
110
110
106
103
103
113
119
118
111
103
101
106
112
127
145
146
124
108
113
126
125
120
125
131
118
106
105
118
118
110
99
99
113
124
120
110
104
102
99
98
98
102
110
112
109
105
113
126
125
108
98
104
110
109
107
112
121
121
111
103
104
108
110
121
138
143
124
106
111
129
132
123
128
133
113
102
104
117
121
112
100
103
118
123
116
107
106
107
106
101
100
106
116
119
118
117
121
128
127
107
93
110
125
123
112
112
115
113
110
110
120
121
110
107
122
133
124
111
113
127
126
121
120
124
107
99
107
117
120
113
104
103
115
119
115
106
108
116
117
113
111
116
120
119
120
121
121
120
120
109
103
117
135
132
119
113
111
105
108
116
130
130
116
107
110
122
124
120
117
119
118
111
107
112
106
102
110
121
122
117
109
103
106
114
116
111
113
121
125
122
119
119
117
115
117
121
120
118
117
115
114
122
130
125
115
114
113
110
112
114
122
127
123
110
106
114
124
123
116
115
116
114
111
112
106
100
110
120
122
119
112
103
100
108
115
117
119
124
129
124
117
114
111
108
111
121
123
123
122
117
114
118
119
112
109
113
117
120
116
107
105
117
122
114
107
111
118
120
116
115
120
125
124
123
105
98
103
113
116
117
115
107
101
104
113
120
124
127
129
123
115
110
109
108
111
119
129
133
125
113
108
111
111
108
107
112
124
127
121
108
103
112
120
119
111
109
113
117
118
120
124
129
133
130
108
100
100
104
109
114
118
117
111
108
110
115
119
123
127
124
118
112
111
111
110
117
129
138
125
109
101
108
113
111
113
122
127
126
120
116
115
115
116
118
119
114
108
111
120
123
122
124
128
129
112
107
101
98
105
114
121
121
118
114
108
106
111
118
124
126
121
116
115
114
110
110
124
132
119
105
104
111
116
115
122
130
129
123
119
124
127
121
118
121
124
119
110
112
117
119
117
119
122
122
112
112
107
104
109
116
120
121
121
120
110
104
107
117
121
121
118
115
114
113
110
110
120
121
113
111
116
118
111
110
122
131
[truncated: 203,888 more chars]
