# Supplementary material for: Evaluating flow modulating treatment response in intracranial aneurysms using black-blood MRI in vitro
Source: Commun Med (Lond). 2026 Mar 27;6:170. doi: 10.1038/s43856-026-01413-z (PMC13031954; doi:10.1038/s43856-026-01413-z)
Supplement: Supplementary file 14 — Supplementary Data 11 [file 43856_2026_1413_MOESM14_ESM.zip › Data_Sup_Figure_5c/pump flow rate 0 mls/BB4/with derivo/26_BB4/4_agar_right_array.txt]

123
115
109
112
124
136
135
123
113
112
120
121
108
97
110
126
117
107
115
119
105
93
95
103
104
104
106
102
94
96
100
108
120
122
116
119
124
104
82
85
92
90
81
82
85
90
108
132
129
101
116
116
113
112
119
128
129
125
114
108
113
122
117
108
108
114
114
116
124
120
106
98
99
100
93
90
99
103
99
97
98
103
116
121
114
114
114
93
81
91
103
102
92
92
94
95
102
121
122
109
115
120
118
115
113
119
123
120
107
96
101
120
130
127
115
107
108
121
129
120
100
94
104
110
93
78
81
94
101
97
92
97
114
122
113
108
102
93
89
95
102
101
98
99
101
100
98
103
104
105
115
120
124
117
110
113
120
117
100
89
97
118
137
139
125
108
107
122
129
120
97
90
109
124
106
77
71
89
100
91
82
96
115
121
108
96
93
99
98
92
88
86
91
98
102
102
97
88
83
91
110
114
125
123
112
112
122
118
100
89
99
117
133
137
128
113
109
115
123
122
106
95
109
126
114
88
82
93
92
78
76
99
120
118
103
90
91
98
99
93
85
84
89
92
94
97
93
81
73
82
104
112
125
121
110
113
125
121
106
99
109
118
120
123
122
114
105
106
113
122
119
109
108
112
110
102
103
100
82
66
75
102
118
113
102
96
92
88
87
98
111
111
100
90
88
87
84
76
73
83
109
122
126
115
107
114
123
119
112
114
117
114
111
111
111
107
101
99
104
112
117
115
107
98
98
107
114
100
75
66
84
104
109
103
103
112
103
75
70
110
152
149
114
90
87
84
74
73
81
92
123
134
126
111
112
120
116
110
117
128
124
110
107
112
111
104
100
104
104
96
96
107
109
98
94
104
107
92
75
77
93
102
101
99
106
121
112
74
64
112
163
157
112
86
88
86
76
79
92
97
129
134
118
111
123
130
114
104
121
135
124
110
111
122
122
113
108
115
110
85
72
93
114
111
102
100
96
86
82
90
99
97
97
99
102
112
112
86
73
99
131
127
98
87
94
95
89
92
100
94
122
121
110
116
136
138
114
103
122
133
121
109
116
128
133
127
123
121
111
85
74
94
119
121
111
103
99
95
93
95
94
90
99
103
95
93
102
101
89
82
82
84
87
92
102
106
102
101
101
93
110
108
103
114
135
135
115
105
118
129
120
111
114
127
136
135
125
114
104
97
97
108
118
117
113
112
112
108
98
92
85
86
99
105
92
79
92
110
102
71
55
64
83
97
107
111
105
98
99
105
106
109
104
108
124
127
113
105
114
124
121
111
109
118
129
129
116
103
98
108
116
115
110
107
109
118
123
114
98
87
79
85
97
103
92
80
89
106
102
76
60
68
80
89
102
111
102
89
99
128
110
114
105
104
114
121
113
104
110
123
123
112
107
112
120
117
105
96
99
111
114
111
102
100
106
111
111
103
93
86
83
84
91
99
98
92
92
94
95
87
83
80
73
73
90
105
100
88
104
142
114
113
103
104
116
122
114
106
111
123
125
112
105
108
109
107
101
103
106
107
105
103
102
103
100
91
81
80
87
92
90
85
86
95
103
102
91
84
87
99
101
89
70
64
79
98
102
97
108
129
116
106
103
110
121
123
114
112
114
121
120
109
106
105
104
103
103
110
115
104
94
94
103
104
89
68
54
63
87
100
93
83
84
97
104
100
88
80
84
101
107
98
82
72
72
87
102
109
108
104
112
108
111
119
120
118
115
116
118
117
113
105
104
104
105
103
102
115
118
107
92
91
98
96
80
57
45
64
97
107
92
79
87
100
101
93
89
88
88
93
103
105
98
83
74
81
100
109
106
91
108
114
123
122
112
108
111
121
125
120
107
97
99
110
112
104
103
113
119
112
97
92
87
84
79
66
58
78
109
112
88
74
86
101
97
91
97
99
91
85
95
109
106
87
80
88
99
102
101
99
102
115
127
117
102
101
110
123
133
130
113
94
96
111
116
108
105
112
116
115
106
93
82
78
84
84
78
90
110
108
84
70
80
91
93
95
105
104
90
81
91
103
99
85
88
101
100
92
97
112
95
105
119
113
102
104
108
119
134
137
119
98
96
110
115
110
108
110
112
113
111
98
81
75
87
98
94
90
93
93
83
74
73
77
87
100
104
96
84
81
90
91
85
84
98
113
105
91
97
117
96
99
113
118
114
109
107
110
124
132
122
105
100
106
109
108
108
108
105
108
111
102
82
72
87
105
104
88
74
78
87
85
76
69
77
93
94
84
81
88
90
82
82
93
109
119
112
98
96
105
105
107
120
129
125
110
99
99
109
113
110
108
107
105
102
103
108
108
107
107
108
100
83
73
85
106
112
94
74
74
89
94
85
71
70
76
80
80
81
87
89
87
95
107
114
119
119
108
96
92
116
119
129
135
125
105
93
93
99
96
92
101
109
104
97
101
109
113
112
109
105
97
87
82
88
102
111
104
87
82
87
93
92
82
70
71
80
87
85
85
90
100
108
109
108
114
121
111
91
83
112
118
125
126
116
101
95
99
99
86
77
86
98
98
90
96
109
117
116
111
103
97
94
95
93
94
96
99
97
90
84
83
89
89
83
83
95
100
90
82
93
108
106
92
93
112
121
102
80
79
92
102
107
106
102
102
104
106
103
88
71
74
86
89
87
90
103
112
112
110
106
102
103
104
96
81
76
84
92
89
81
79
79
80
86
97
108
105
89
84
95
105
92
72
78
107
117
94
73
80
72
86
96
90
89
102
114
112
102
89
76
74
83
90
90
90
94
103
107
109
108
106
105
103
90
71
66
75
83
81
85
86
73
62
72
94
104
99
87
81
88
91
79
66
76
106
118
98
80
87
61
81
98
90
87
105
119
111
99
90
88
87
94
104
102
94
94
102
109
111
107
103
100
97
87
79
78
83
79
74
88
99
76
52
60
82
89
84
80
79
77
75
73
74
85
108
120
108
95
96
66
84
104
96
89
106
116
105
91
90
97
103
114
121
112
100
100
108
113
112
106
98
93
90
90
94
101
98
77
63
83
102
84
58
66
84
84
72
71
77
75
71
74
85
97
115
122
110
98
96
82
92
104
95
92
106
111
97
88
91
102
112
123
125
114
104
105
115
116
110
102
98
94
92
97
107
112
101
74
58
73
92
84
73
87
102
90
71
71
83
85
80
77
88
102
117
116
100
85
81
101
99
95
86
90
106
108
93
87
92
103
113
117
116
111
108
111
114
110
103
101
105
104
99
96
102
105
96
75
61
66
76
75
79
100
110
94
76
75
88
99
97
86
83
94
109
105
85
69
63
107
106
90
80
90
108
109
94
88
92
101
107
106
108
110
111
113
108
98
95
104
112
109
99
89
89
95
95
86
76
70
67
66
74
87
95
89
85
84
88
102
111
98
80
78
93
96
82
69
63
100
101
91
86
96
111
113
101
94
95
101
101
100
108
115
116
116
102
89
94
112
121
112
95
81
80
94
105
103
94
83
72
61
60
65
73
82
92
85
80
94
117
110
81
69
81
94
90
83
80
89
93
94
97
107
115
117
111
104
103
104
103
102
111
115
116
115
102
90
98
118
123
109
90
75
80
99
110
108
104
99
85
67
56
57
66
79
91
81
67
81
110
109
83
69
79
95
101
100
100
83
85
92
105
115
119
119
117
114
111
109
107
109
111
110
109
109
104
96
103
116
115
102
86
77
83
99
105
104
106
107
96
80
69
67
72
80
83
75
63
73
93
92
81
80
89
100
106
108
106
87
86
89
97
106
110
112
115
116
115
110
110
110
110
104
103
103
102
98
101
105
103
98
90
84
84
95
98
100
107
107
95
88
87
84
80
77
78
75
75
76
75
73
82
96
98
97
106
108
98
91
90
86
83
85
90
99
110
117
114
108
108
108
107
105
103
101
98
94
93
94
95
97
98
95
91
92
99
108
111
100
86
88
95
87
76
77
80
83
89
83
72
72
90
103
92
83
99
107
89
84
87
81
72
69
74
88
105
114
109
103
104
104
103
103
108
107
97
93
91
90
90
93
101
107
101
97
104
116
115
94
79
85
91
84
76
82
86
88
89
86
81
87
103
101
71
61
86
102
86
75
78
77
72
68
74
86
97
101
103
104
105
103
98
101
112
113
105
101
98
93
85
88
101
110
107
98
102
111
109
93
85
86
84
83
85
88
88
82
81
83
89
100
108
86
45
37
70
95
86
73
74
76
76
77
88
96
93
88
96
111
113
101
93
102
117
121
116
112
109
96
81
81
98
110
106
99
98
98
97
95
99
94
83
87
95
94
85
78
76
76
81
93
93
68
36
34
63
86
83
78
78
78
77
85
104
111
94
81
94
116
116
96
95
112
126
122
115
114
114
101
80
79
94
104
102
98
97
94
88
96
109
100
84
86
93
91
82
80
80
74
70
76
77
62
50
56
70
79
77
81
80
80
77
88
110
116
95
79
95
116
108
90
98
123
130
115
102
102
110
106
90
88
93
99
100
100
101
93
86
93
105
97
82
82
87
86
84
89
90
79
69
72
75
73
72
79
79
74
69
76
71
75
78
90
109
111
96
85
97
107
95
85
101
120
118
101
94
96
104
105
105
99
92
91
99
103
102
95
92
92
92
85
79
79
82
85
87
92
90
87
81
80
81
87
88
87
79
67
60
68
58
66
82
97
107
107
101
95
96
96
86
88
102
104
92
89
98
100
97
102
110
107
92
87
97
104
98
94
98
96
83
78
80
81
84
88
89
86
84
90
94
88
86
95
94
80
69
61
55
70
58
63
82
100
107
107
106
103
100
96
91
96
103
93
78
86
107
106
89
86
101
106
95
88
97
101
94
92
102
102
86
81
85
87
88
95
92
78
72
89
99
90
85
95
91
72
62
61
59
81
70
70
80
95
104
106
105
106
107
104
98
99
104
98
89
96
111
106
83
74
87
99
99
98
101
101
93
91
100
102
95
91
91
88
92
100
96
79
72
88
101
91
83
88
85
73
68
73
69
91
87
83
81
87
97
101
97
98
108
113
102
93
101
112
112
111
108
100
87
81
84
93
100
104
106
100
94
94
95
97
99
99
91
84
92
103
99
84
81
98
107
95
79
77
81
81
82
86
80
93
96
96
89
89
95
96
88
85
98
108
96
83
93
116
124
117
104
97
101
102
95
90
95
106
107
99
98
96
92
90
97
99
90
82
90
100
96
87
90
109
114
97
73
65
77
91
96
93
84
89
96
104
102
100
100
100
92
83
84
93
90
81
86
101
112
114
106
100
111
118
105
90
91
101
102
100
105
106
92
84
91
99
93
86
85
89
89
89
97
108
108
93
69
59
76
99
103
93
83
88
98
107
109
109
108
111
108
90
76
80
91
93
87
81
89
104
108
106
112
116
104
90
91
99
100
102
111
112
95
80
84
97
99
93
83
78
87
99
99
93
89
85
72
63
80
102
104
90
79
93
98
100
108
112
113
120
123
103
77
76
98
111
97
78
79
99
109
107
107
106
94
87
93
98
100
102
110
110
94
83
87
94
95
94
83
76
91
111
103
80
71
77
80
77
87
103
102
85
77
103
97
92
102
108
112
120
127
112
86
81
103
118
108
92
91
103
105
104
103
103
91
87
95
102
101
100
99
98
92
91
92
92
88
89
86
83
99
116
105
76
64
76
91
94
96
99
95
81
77
131
141
142
132
123
124
126
125
120
112
107
116
125
126
123
120
117
119
122
114
97
101
126
143
132
112
110
120
116
100
85
94
117
120
106
117
136
123
98
97
108
111
114
122
125
125
120
119
116
112
124
130
139
133
122
122
125
122
114
106
109
120
127
126
118
109
106
111
114
111
105
110
126
132
119
99
96
109
113
101
85
88
110
116
108
123
136
112
85
95
118
120
110
109
115
117
108
104
103
109
122
122
134
133
121
119
120
117
108
104
113
132
140
129
111
102
105
110
109
107
108
117
125
123
107
86
86
103
114
106
93
95
110
117
115
130
133
109
85
96
119
118
104
97
105
110
106
100
102
109
122
122
133
138
130
117
113
110
104
102
121
143
149
131
107
104
115
116
108
106
110
118
122
120
101
83
85
107
118
109
101
105
113
116
118
127
125
109
95
99
110
104
91
88
98
110
111
107
107
113
119
119
134
147
142
122
111
109
103
102
121
146
149
128
108
108
120
120
112
113
116
114
115
114
100
87
97
117
119
104
102
113
116
113
113
115
114
107
104
106
104
93
84
84
96
110
113
111
110
114
112
118
133
146
142
125
116
114
110
109
122
137
136
121
108
107
111
113
116
122
120
109
104
103
96
96
112
126
115
95
97
112
114
108
109
109
106
99
99
106
110
104
92
91
100
107
105
100
102
113
117
126
131
133
130
125
118
117
119
123
125
120
117
113
109
96
91
103
119
122
112
102
101
96
92
100
116
121
107
93
96
107
108
105
109
116
111
96
87
97
118
121
108
102
108
110
98
86
89
106
130
134
128
119
119
122
115
110
124
140
134
114
106
114
111
89
82
104
123
111
91
94
103
103
100
105
111
108
99
97
99
101
101
105
115
123
119
101
79
84
112
127
116
105
111
116
105
88
85
100
134
134
123
116
118
120
111
105
122
143
139
115
110
119
117
95
89
116
132
106
77
87
109
115
111
107
101
96
97
104
103
96
98
111
118
121
119
108
86
78
96
115
112
100
104
118
119
103
91
96
127
118
117
124
132
130
117
109
119
134
133
117
115
123
123
107
105
126
137
112
85
90
113
121
117
106
100
99
101
108
102
96
102
117
119
111
108
111
100
83
83
98
102
93
95
111
122
112
97
91
115
103
111
131
145
141
128
120
118
123
123
115
113
118
120
117
112
120
132
125
107
102
110
116
112
101
100
108
111
108
95
92
106
121
119
103
98
108
110
96
84
91
99
96
93
103
111
104
92
87
114
107
112
129
142
144
139
128
117
116
117
112
104
105
117
116
111
110
123
132
121
107
105
111
109
100
100
112
114
99
86
90
107
121
119
103
95
105
111
105
95
96
100
103
105
104
99
87
83
85
127
127
119
119
127
137
138
124
111
115
125
114
99
99
113
116
108
105
115
125
119
107
105
111
109
102
100
107
106
93
82
89
103
115
116
108
100
102
105
105
103
101
102
107
117
116
100
82
80
85
138
139
120
107
111
125
129
114
104
117
133
124
106
104
114
114
105
103
111
116
115
114
109
108
108
105
96
90
89
91
89
89
96
105
109
109
105
99
98
99
101
100
99
105
117
119
108
94
87
87
139
135
114
102
109
121
119
105
101
116
128
123
119
118
119
107
96
100
110
116
119
122
114
101
96
98
88
77
79
91
95
94
92
93
98
106
106
96
87
89
97
102
101
100
100
102
105
107
100
89
129
124
111
111
122
125
117
108
107
115
115
113
122
135
125
97
85
101
117
122
126
126
112
92
87
89
82
78
84
94
101
98
92
90
95
105
108
96
78
75
89
108
114
98
77
76
92
107
106
93
122
122
118
121
130
129
118
115
121
120
106
99
121
143
126
91
86
109
123
124
125
122
107
90
85
88
86
92
101
104
102
100
97
96
102
109
109
97
78
71
84
112
122
99
67
62
81
96
98
97
122
125
125
124
124
123
117
119
132
131
115
105
121
137
120
96
104
121
120
118
122
118
102
89
89
95
94
102
112
111
100
98
100
103
112
112
108
101
89
78
82
103
117
100
72
71
86
87
86
97
125
127
127
118
111
112
114
117
128
136
132
123
123
123
114
111
125
125
106
105
122
122
100
84
90
101
102
103
109
108
100
94
94
104
113
110
103
104
103
92
81
87
102
96
83
90
101
91
79
91
126
125
126
114
108
109
111
111
113
127
140
139
127
113
111
124
137
118
87
92
120
124
99
79
86
102
103
97
97
100
100
94
89
93
99
97
95
103
113
107
85
78
90
93
87
97
112
101
81
81
130
129
129
123
120
119
114
105
100
110
129
140
131
115
114
132
141
116
87
91
115
117
98
84
88
102
104
96
92
96
101
97
85
79
81
88
92
97
108
109
94
84
95
99
87
89
110
109
85
74
138
139
139
137
134
129
119
108
104
105
113
126
127
118
117
131
138
124
105
103
108
104
98
97
99
106
109
107
99
98
99
97
85
74
74
90
100
94
93
103
103
100
107
106
88
83
98
105
86
69
144
147
141
135
134
130
124
119
117
114
110
111
114
113
113
118
131
132
125
119
108
96
97
106
112
111
113
114
107
97
95
95
89
79
86
107
112
92
81
96
110
110
105
101
89
83
88
90
80
68
135
138
129
119
119
125
125
127
135
133
115
101
99
101
98
101
112
126
131
129
114
97
95
107
112
111
112
114
106
92
92
98
92
82
92
111
111
91
79
91
104
103
93
86
84
82
79
76
74
72
113
121
117
105
106
118
124
126
132
135
121
102
96
98
95
90
95
111
125
131
121
99
95
102
107
106
111
112
100
85
88
99
93
78
80
94
96
91
88
88
90
89
81
76
75
79
78
73
76
82
90
106
113
107
107
120
123
116
115
120
118
110
109
109
102
90
92
108
123
129
117
98
94
103
108
109
114
114
100
85
90
102
92
68
62
70
80
93
97
86
75
76
80
73
68
77
85
81
81
88
88
102
118
118
116
121
118
104
100
104
109
114
124
126
111
95
102
118
123
121
109
95
93
106
119
123
121
116
104
93
96
101
85
64
60
67
78
93
96
80
71
78
84
78
74
87
97
88
82
81
104
108
116
116
117
118
113
104
101
102
102
112
129
131
111
95
108
125
122
111
103
96
94
105
125
135
125
112
107
106
106
98
80
70
75
84
89
91
87
78
78
86
90
85
87
101
105
89
75
74
120
115
103
98
106
115
114
112
114
112
101
104
120
124
104
89
102
119
113
103
105
107
102
101
117
129
118
103
107
119
117
97
80
82
93
100
96
87
79
77
87
96
91
83
90
103
102
86
73
71
119
108
91
85
96
113
121
121
125
118
103
95
104
111
98
83
95
109
101
97
110
120
109
96
101
113
107
97
107
125
121
97
87
93
97
96
94
89
78
77
88
97
88
75
75
88
94
89
82
79
106
99
90
86
99
118
125
122
119
116
104
94
96
107
99
89
99
107
98
98
116
128
116
97
91
100
103
101
109
122
118
100
94
93
88
83
89
95
86
77
84
95
88
68
59
70
85
95
94
91
95
93
96
100
111
122
122
114
106
106
106
102
103
107
105
105
113
112
103
103
117
123
116
103
93
95
104
106
107
112
110
103
95
89
80
77
88
99
93
78
80
92
88
70
57
64
83
98
100
99
99
97
105
111
121
123
117
106
99
100
108
116
117
117
115
117
121
117
109
109
111
111
109
107
96
92
101
103
99
99
103
101
95
88
81
82
87
95
94
88
88
91
88
79
75
77
86
97
98
95
107
106
107
113
120
120
113
108
106
105
106
121
130
125
121
124
123
113
109
107
105
104
108
109
100
89
94
96
96
96
97
97
96
95
91
86
85
87
97
105
104
91
86
92
96
93
90
92
92
90
108
106
104
107
112
113
116
120
122
111
103
115
130
129
123
124
121
112
104
100
99
105
114
115
104
92
88
93
100
101
99
93
98
105
101
89
80
85
102
118
110
91
86
101
108
97
89
91
93
87
102
98
93
96
103
106
112
126
132
117
99
106
121
120
116
119
121
117
106
96
96
108
118
120
114
103
96
96
107
110
104
97
102
111
105
91
84
93
109
119
106
88
88
101
103
89
84
90
96
89
96
91
83
85
96
102
107
114
120
111
100
104
111
104
103
113
123
122
113
99
96
106
118
123
123
117
104
101
105
111
109
107
105
105
104
97
92
97
107
107
95
88
91
95
86
72
79
89
95
88
98
96
86
80
87
99
99
95
96
102
105
107
105
95
96
110
121
122
116
108
101
100
110
123
127
126
114
105
103
103
112
116
106
97
105
111
105
101
99
95
88
87
90
86
72
63
71
81
86
86
106
107
97
85
87
97
97
85
81
93
108
112
103
98
106
113
112
110
111
117
110
99
102
119
126
125
117
110
99
96
109
118
101
89
107
125
115
98
93
92
91
89
88
85
72
68
73
75
78
82
104
107
108
100
96
98
98
91
82
91
106
109
108
112
118
114
102
95
102
116
116
103
103
116
121
119
117
113
99
91
99
105
92
87
110
132
124
102
95
99
98
94
91
88
84
81
80
76
73
78
98
97
109
114
109
102
102
105
100
98
102
105
113
124
124
107
95
93
101
114
116
109
108
113
111
110
112
114
103
95
94
94
86
87
106
123
122
107
99
103
105
103
96
95
95
93
90
81
75
76
99
91
104
121
120
107
105
117
118
110
102
104
119
128
115
93
91
102
108
110
112
114
116
113
101
96
107
115
112
105
100
93
90
90
92
100
107
109
101
99
105
108
99
97
104
104
95
86
78
78
107
100
105
119
121
109
109
122
130
122
109
107
119
120
103
86
91
108
113
108
106
112
119
113
96
91
105
119
119
116
111
102
97
92
82
83
97
107
98
90
100
111
101
94
103
109
102
91
82
82
112
113
114
116
113
105
107
118
129
127
116
112
111
110
102
96
100
110
111
107
105
107
113
114
102
98
110
122
121
118
115
113
107
96
84
83
96
106
100
90
98
111
101
91
99
112
109
98
87
85
107
117
121
118
108
98
101
110
116
119
116
111
103
104
109
113
113
109
106
109
107
103
104
111
114
114
115
119
115
108
110
117
116
105
97
96
101
106
103
96
103
109
98
89
98
115
116
104
93
89
96
109
122
121
110
97
96
99
101
102
107
106
100
102
115
125
124
112
107
111
111
99
93
105
119
123
117
113
107
98
100
117
124
118
111
106
103
105
105
105
106
106
99
93
100
112
116
109
101
93
90
100
117
125
115
101
99
100
92
89
96
103
103
104
109
121
127
120
110
110
110
97
89
99
116
120
113
108
105
97
97
114
126
127
120
108
99
104
110
109
101
99
100
99
101
104
108
108
106
98
95
102
112
121
118
110
110
108
93
83
91
106
107
100
97
108
121
121
109
104
103
99
94
99
109
111
107
107
109
105
100
107
117
123
120
105
94
106
117
109
92
91
99
100
96
95
100
106
106
100
104
106
106
112
116
119
121
118
98
86
94
109
110
98
89
98
113
114
105
103
104
104
102
104
106
106
104
104
110
110
105
102
103
109
112
101
94
111
126
112
90
85
91
91
86
90
101
107
103
98
113
112
103
106
115
122
125
121
105
96
101
109
107
98
96
102
111
109
103
105
111
111
106
107
112
111
103
99
101
106
106
101
97
98
103
99
99
116
130
117
94
85
85
81
80
91
105
106
96
96
126
129
127
117
114
119
121
116
109
100
99
113
132
136
120
104
108
121
124
114
102
105
118
121
115
104
107
122
130
118
107
113
125
120
110
120
135
127
111
114
129
134
131
126
129
134
126
106
99
111
122
120
118
108
107
121
128
123
115
108
106
107
116
125
123
112
103
106
111
112
107
106
109
115
115
112
110
115
118
109
104
111
121
117
111
127
140
120
95
106
131
134
119
110
120
129
118
95
89
101
122
113
111
105
106
120
125
125
126
124
119
111
110
113
117
114
107
98
97
107
115
113
110
109
115
116
116
116
115
112
110
112
115
111
115
137
143
117
90
101
126
126
110
102
110
122
117
105
105
109
126
116
114
115
119
116
108
109
121
129
129
124
117
110
112
119
117
102
95
107
122
122
112
109
114
119
119
119
119
118
117
117
110
105
119
141
142
117
95
102
117
113
100
97
108
121
126
127
132
130
126
122
123
136
138
117
93
92
106
120
133
139
131
117
114
123
122
110
107
120
130
123
112
111
116
117
120
122
121
120
119
119
107
102
115
134
132
117
106
109
109
100
90
94
108
123
129
134
142
140
119
122
129
149
151
123
97
91
97
112
131
141
136
125
123
123
116
111
122
137
135
119
109
116
117
117
118
123
121
115
115
116
108
100
111
123
123
117
112
110
102
91
85
93
110
122
121
119
125
129
114
117
125
143
146
131
111
101
103
119
133
132
123
122
123
114
104
108
130
141
128
110
110
119
122
117
116
118
118
111
108
112
110
107
114
121
119
119
114
102
94
92
90
93
111
120
112
97
97
111
118
115
122
128
127
125
120
113
116
131
137
124
109
112
114
103
99
110
127
127
115
109
111
120
122
120
113
113
114
111
106
105
106
115
124
125
125
126
116
92
91
102
104
100
110
125
118
92
83
101
124
116
122
118
107
106
115
121
122
129
134
122
109
106
104
98
104
116
121
113
110
114
114
112
115
117
111
105
110
113
109
103
107
120
129
123
120
126
116
93
95
116
119
107
108
129
132
106
87
99
125
110
119
118
102
96
114
129
122
117
123
124
121
111
101
99
109
117
116
113
118
120
111
103
104
107
103
102
111
114
110
104
108
118
125
117
108
115
117
107
108
124
125
111
108
125
134
116
99
103
121
101
115
125
115
107
122
135
122
107
114
126
127
116
106
103
109
111
113
122
127
119
106
102
98
94
91
102
114
113
106
105
109
113
118
112
100
102
115
122
124
124
124
117
113
117
120
113
105
103
120
104
115
130
127
126
137
140
122
109
114
123
121
112
110
109
108
109
115
123
118
107
107
115
107
89
86
104
114
104
96
105
113
112
113
111
102
100
114
130
130
123
123
124
124
112
103
101
99
97
129
123
125
128
128
131
139
133
118
115
125
123
110
104
111
118
117
114
112
109
99
100
114
128
121
101
98
109
109
95
89
105
120
118
110
111
113
115
118
121
121
120
121
136
138
121
103
98
97
91
138
142
134
121
113
119
126
122
115
121
132
123
104
99
114
123
122
116
108
97
95
109
122
123
120
120
117
110
96
87
94
111
125
119
106
109
123
129
119
108
106
110
123
139
144
130
113
107
104
93
136
141
129
111
102
107
112
112
114
123
125
117
109
112
120
119
112
106
103
101
113
128
123
106
104
123
125
103
81
86
108
125
127
115
102
106
127
131
114
95
95
107
119
130
131
125
117
117
113
100
122
125
117
109
108
113
115
113
116
117
111
104
115
130
124
106
94
98
105
113
132
141
121
91
88
110
117
96
76
90
120
136
127
110
102
112
128
123
103
91
94
108
114
115
114
109
109
118
117
105
116
116
111
113
122
128
124
120
120
114
100
99
123
141
122
92
89
104
115
121
136
139
120
94
85
96
104
94
83
96
126
139
126
112
114
122
120
108
98
96
99
109
113
109
99
96
103
112
112
104
125
121
118
115
122
129
126
121
117
111
107
113
132
137
112
92
105
121
117
117
131
134
121
105
95
95
100
99
99
108
123
131
124
123
129
124
106
97
103
104
101
107
117
111
95
94
107
110
104
101
134
134
125
111
106
114
121
116
106
107
122
137
141
126
103
104
128
129
108
106
127
135
123
110
103
100
101
102
111
117
119
118
118
127
133
114
91
93
111
109
99
106
123
116
95
95
115
116
105
105
132
133
125
103
91
102
115
111
99
103
130
151
145
119
105
118
135
120
91
96
124
134
122
111
106
101
98
98
111
117
113
103
106
118
118
101
87
96
111
107
96
106
125
115
88
88
114
122
112
113
121
123
122
105
98
110
120
112
101
104
126
146
142
121
115
128
133
112
89
97
120
127
122
116
110
97
88
93
107
114
106
96
97
99
98
94
98
100
102
105
102
106
120
111
84
80
104
120
117
117
109
119
122
119
119
127
127
116
111
114
123
134
134
124
124
132
131
118
111
112
116
117
118
122
117
99
90
97
108
107
103
98
95
87
87
104
118
104
94
106
112
108
112
112
92
82
93
112
116
113
116
126
128
128
133
137
128
119
124
129
126
124
123
121
123
127
131
131
130
127
116
108
113
123
120
108
105
111
112
103
101
106
101
84
89
117
127
103
87
104
114
104
103
113
104
89
88
104
113
106
127
130
129
128
136
135
121
115
128
141
138
123
111
109
113
119
126
131
134
132
118
106
108
118
118
118
118
125
116
103
104
112
105
89
96
118
122
98
87
99
107
98
101
112
110
92
82
97
112
108
126
126
123
124
131
131
117
110
123
141
141
124
109
105
110
113
114
118
125
128
118
104
106
115
120
120
125
126
116
103
103
110
102
89
96
109
108
97
91
91
93
96
104
109
98
81
77
93
111
111
116
116
120
125
129
130
119
108
113
130
135
123
112
111
116
113
106
107
117
123
113
100
106
123
129
123
122
121
115
106
106
104
96
89
95
100
102
102
97
86
85
98
107
99
82
75
80
89
100
103
110
115
122
127
130
129
117
109
111
120
124
120
115
117
121
114
106
108
119
124
113
101
108
129
140
131
120
117
116
116
111
100
87
88
100
105
107
108
101
87
86
99
99
88
81
90
94
88
84
86
116
120
123
127
130
124
111
106
113
120
119
113
113
116
117
112
109
113
125
129
123
110
109
122
137
137
124
113
117
127
123
102
90
95
106
114
114
110
100
91
94
95
89
83
97
116
110
88
74
78
122
121
119
120
124
119
105
104
118
127
117
106
108
112
110
103
103
116
128
131
130
121
107
104
118
130
123
110
115
133
132
112
101
108
114
113
110
103
95
94
96
92
84
88
109
123
113
91
80
82
111
109
108
114
122
119
107
105
122
131
116
99
104
111
106
97
102
119
127
129
129
125
107
91
98
116
115
104
113
133
134
117
113
120
118
104
97
95
94
94
95
93
89
92
101
106
101
96
91
91
93
94
104
114
123
120
110
106
119
128
116
102
103
114
112
105
114
127
127
121
121
120
109
96
97
106
105
101
112
128
128
117
117
123
112
93
87
95
98
99
98
99
99
91
82
82
91
101
101
92
88
95
109
118
121
118
110
107
114
121
117
109
108
113
119
124
132
133
125
116
111
110
111
111
108
104
100
101
110
115
114
110
113
115
104
89
89
100
108
109
109
111
108
90
71
69
87
104
101
85
101
110
122
121
115
112
107
107
110
117
119
118
111
109
122
138
143
132
120
115
108
103
109
120
116
103
99
101
102
100
98
102
104
101
95
94
98
103
112
120
123
120
109
91
77
78
89
100
96
81
120
128
132
125
114
110
110
112
115
117
118
117
114
109
121
139
138
124
119
117
110
104
111
123
118
104
97
94
89
86
91
97
96
94
93
101
105
106
109
122
128
119
104
94
88
90
91
92
91
89
129
129
130
128
124
118
119
121
124
121
111
110
111
114
120
128
125
118
119
117
113
112
119
123
116
106
96
84
78
85
97
99
96
94
99
108
109
104
105
117
119
109
97
92
94
96
95
90
91
100
124
121
118
125
130
129
124
127
129
122
107
103
109
112
115
115
114
115
120
118
115
124
128
122
116
113
101
83
78
94
109
109
99
97
105
109
106
103
104
110
109
97
91
90
93
101
103
97
93
102
118
110
103
115
131
132
123
122
124
119
107
100
107
108
107
104
105
113
116
115
118
131
134
122
116
115
109
95
93
107
120
117
102
99
107
107
100
97
102
107
104
95
93
90
91
102
113
107
95
95
117
110
101
107
122
124
114
112
113
113
105
101
105
105
103
100
100
106
108
111
121
133
135
122
113
115
117
115
113
115
121
116
100
97
108
109
96
93
103
108
107
106
103
98
95
104
114
109
94
87
113
113
108
110
117
112
104
104
105
106
102
102
105
108
103
97
96
97
98
105
119
130
131
123
109
109
116
124
123
115
111
104
95
99
117
117
98
91
102
112
114
115
112
108
103
106
110
103
90
85
106
106
114
123
120
103
96
104
107
102
101
103
113
115
106
94
92
96
96
99
109
118
125
123
111
104
111
121
120
108
98
93
94
108
128
129
108
99
105
113
117
117
115
109
107
106
105
99
89
89
100
100
118
136
128
104
97
110
113
106
104
109
122
128
115
98
97
103
102
98
98
104
115
122
114
105
106
115
114
102
94
95
104
116
129
129
116
107
107
108
112
116
114
105
102
103
103
101
95
97
102
102
119
139
133
109
101
113
119
114
112
118
129
131
122
109
107
111
110
104
98
99
111
120
115
106
106
113
112
105
104
111
116
115
110
110
111
112
107
102
107
115
112
101
99
103
103
101
99
107
114
116
125
134
130
115
110
118
126
123
121
122
123
123
121
120
117
113
113
113
108
105
110
118
114
109
112
118
114
112
118
125
122
104
90
91
103
110
103
94
104
116
113
100
101
109
107
98
96
110
116
127
128
128
124
116
115
123
132
129
119
115
112
108
115
123
120
110
112
118
117
111
114
117
117
115
119
121
117
115
122
126
114
93
84
89
98
105
100
95
104
114
108
99
108
122
118
98
91
104
112
124
125
122
118
110
113
127
137
129
113
107
106
105
108
116
116
111
112
118
118
113
114
116
118
119
121
120
115
113
117
119
104
90
93
100
100
101
103
103
104
104
101
101
119
135
126
102
91
101
110
115
119
120
116
104
106
125
138
129
111
108
115
115
110
111
114
116
115
112
108
106
107
112
116
119
120
114
110
109
111
111
103
101
109
110
102
102
109
109
103
97
97
112
130
134
119
104
100
108
119
116
114
119
114
100
102
120
134
127
116
116
127
128
117
112
118
122
113
100
99
101
105
105
111
117
113
106
107
111
113
111
109
113
117
115
107
107
113
109
99
97
106
125
133
118
99
99
112
118
133
125
117
117
112
103
103
116
124
124
122
122
122
122
119
117
118
115
102
91
95
107
109
107
110
115
108
100
106
115
116
109
108
114
120
114
111
112
115
109
101
101
113
126
123
98
81
96
118
120
132
129
119
112
111
110
112
115
115
119
123
117
105
102
108
114
112
101
90
90
102
120
122
114
114
115
107
98
104
113
112
105
104
109
111
110
110
113
116
113
109
107
106
105
101
88
84
100
113
110
119
120
117
114
114
115
117
115
108
111
116
109
94
89
99
106
102
91
88
94
109
126
129
123
119
117
109
101
98
101
103
104
106
106
103
101
105
113
116
116
115
106
92
80
80
87
97
107
106
97
122
112
114
119
118
117
117
117
108
100
102
114
124
126
124
119
117
122
130
135
135
127
115
104
96
97
104
118
129
136
135
133
127
121
120
124
128
124
120
126
135
134
119
111
118
130
132
127
121
118
117
115
114
113
113
122
135
136
126
117
113
107
104
113
129
134
122
111
115
129
131
120
110
108
110
114
114
119
121
125
133
136
132
120
116
124
128
119
109
115
130
130
116
110
119
128
129
125
115
111
112
114
114
110
113
128
142
146
145
138
123
101
89
97
122
139
130
110
105
117
125
119
112
113
124
129
127
119
119
123
130
131
130
123
123
127
125
114
103
110
124
125
116
110
116
123
127
127
124
116
116
122
119
117
118
121
129
137
141
138
125
107
90
90
114
138
136
116
104
110
122
124
118
118
131
139
131
119
117
124
127
125
126
127
130
130
124
111
102
110
119
119
115
112
117
121
129
133
133
125
122
130
131
131
123
115
112
116
121
124
125
120
108
101
118
138
136
122
115
120
124
124
122
123
134
135
123
114
116
124
123
122
123
126
129
126
118
111
108
113
114
112
112
116
120
124
129
132
130
124
124
127
136
142
132
115
110
106
105
113
127
131
122
118
132
141
131
123
130
137
134
123
120
128
134
127
111
109
115
120
119
120
121
122
122
118
113
113
117
116
111
106
106
110
118
124
125
117
115
117
119
116
126
140
138
126
120
113
106
118
136
135
121
124
140
142
127
121
135
144
132
119
121
133
134
120
106
107
118
119
117
117
118
119
121
116
113
120
124
118
111
106
103
103
110
119
118
103
97
106
117
109
118
131
133
126
124
121
118
128
140
128
114
117
131
136
129
124
129
132
128
125
125
131
131
119
108
112
122
123
116
112
112
119
125
120
117
128
132
121
116
116
114
103
106
117
116
97
86
100
120
113
119
120
112
106
115
123
121
124
132
124
112
110
117
129
135
129
116
116
128
135
129
122
121
118
113
114
122
124
119
112
109
115
123
118
114
127
133
124
122
131
130
114
111
121
120
100
88
100
121
117
123
113
90
83
106
124
117
109
118
125
122
115
110
121
136
127
105
107
132
142
126
111
111
114
110
109
119
127
123
117
109
105
112
112
106
114
124
125
128
134
131
119
118
124
120
105
97
104
118
114
120
111
88
87
112
126
112
101
113
129
133
124
117
122
132
118
99
107
133
135
116
107
108
107
101
104
115
125
128
123
108
97
100
105
98
98
110
125
130
123
115
116
119
120
112
107
108
112
113
106
114
114
106
111
128
130
115
104
116
129
131
125
123
130
130
115
100
104
116
115
112
118
118
107
96
102
114
116
119
121
113
99
97
102
99
95
106
124
126
111
101
109
117
110
101
105
114
114
115
112
118
121
122
131
137
131
119
115
121
125
119
114
125
139
138
120
102
96
97
102
117
131
129
114
105
110
114
107
105
116
122
112
103
104
109
110
112
117
118
108
103
111
117
105
98
109
118
117
122
126
129
128
122
123
125
125
121
120
121
118
107
102
118
142
145
125
102
90
93
107
123
131
127
124
122
121
116
104
103
117
131
126
108
104
121
132
125
114
111
114
118
120
119
110
106
117
123
122
123
132
139
130
112
106
111
121
126
121
115
111
103
98
113
135
139
122
102
98
107
120
125
117
114
120
129
126
112
108
114
126
135
126
106
105
128
143
133
116
113
116
119
119
119
115
112
119
127
125
112
124
133
128
112
105
110
123
129
120
109
106
107
109
116
125
122
112
106
111
120
123
119
109
103
109
122
119
106
108
123
136
134
119
106
114
131
138
133
124
121
113
105
109
121
119
108
114
125
125
101
114
129
131
125
120
122
124
126
119
109
108
115
119
120
119
115
112
116
122
122
117
114
114
105
98
108
109
100
102
125
139
127
112
112
123
125
123
129
138
133
110
92
102
121
119
105
107
118
117
103
113
128
135
136
132
125
121
116
115
115
120
125
124
120
120
122
122
120
123
121
111
115
122
110
101
106
108
101
99
119
133
124
114
122
123
109
103
122
141
135
111
98
110
122
120
111
110
112
109
114
123
130
133
132
128
125
116
107
108
120
133
133
122
115
124
133
127
116
118
122
117
117
124
119
111
113
115
110
107
113
121
121
122
128
116
93
88
108
126
126
120
118
123
122
119
118
118
115
114
118
124
126
120
115
115
120
115
106
106
120
134
130
115
111
123
131
118
105
111
123
124
120
121
119
115
113
114
116
114
107
107
117
128
127
109
90
84
91
102
113
124
130
125
115
115
120
125
127
128
111
116
115
105
102
111
121
119
112
109
115
125
122
111
112
120
121
109
99
109
124
128
124
120
116
107
103
105
115
114
100
97
114
130
124
109
100
91
85
95
113
122
118
109
107
111
114
119
129
137
103
110
109
102
103
114
121
120
118
115
115
116
114
109
111
118
116
107
106
113
125
131
128
119
111
101
92
96
108
109
99
100
117
125
116
113
116
108
98
108
120
114
98
95
105
112
111
113
124
132
108
112
111
111
114
117
115
114
116
118
117
116
112
110
110
121
124
117
110
112
124
132
129
114
106
98
95
99
107
108
107
110
120
117
105
110
122
120
111
119
121
102
88
93
107
115
115
117
121
120
120
118
116
120
125
121
106
104
111
121
123
120
116
107
111
124
132
121
105
105
120
131
125
111
103
102
101
107
114
117
116
120
119
106
96
104
118
121
119
116
110
102
101
107
109
111
116
126
126
116
131
121
115
124
130
121
106
104
110
119
123
123
119
112
114
125
125
111
96
97
112
122
120
114
109
107
105
111
119
121
119
117
109
98
95
102
112
117
112
102
99
110
125
123
105
98
110
128
129
119
135
119
110
117
125
119
114
115
116
119
123
123
119
118
118
119
110
96
93
99
107
110
118
125
119
106
103
110
119
120
116
107
97
97
105
112
114
110
103
93
99
117
131
122
99
88
102
120
122
114
133
121
111
112
116
117
119
122
120
120
122
121
115
113
117
113
97
91
103
115
114
107
119
133
124
106
103
112
117
117
112
102
96
101
116
125
120
108
97
100
111
117
113
105
100
100
104
109
107
104
129
126
116
115
116
113
109
108
110
117
122
119
108
106
112
109
94
96
120
136
127
115
119
125
114
104
111
117
113
109
109
107
103
107
118
129
124
108
103
112
120
107
90
96
114
121
114
104
102
101
124
124
122
127
129
113
89
82
95
114
122
115
105
105
112
109
97
105
133
146
134
119
115
107
97
99
117
122
108
101
109
116
115
113
113
120
118
106
106
118
117
97
86
104
127
130
114
99
103
107
109
112
120
137
142
117
81
70
90
114
118
111
108
114
123
118
103
110
135
142
129
118
113
100
91
100
118
121
106
99
111
122
120
117
115
114
106
100
105
112
107
95
98
118
130
122
104
98
103
109
95
103
117
137
142
119
88
81
101
120
118
110
115
127
136
132
116
116
127
128
117
113
114
111
103
105
116
119
110
106
111
120
124
122
119
111
100
99
105
111
107
102
111
124
123
112
103
100
100
102
95
106
119
124
120
112
105
106
120
126
119
112
114
127
142
143
127
116
117
117
112
107
116
126
123
115
116
124
121
113
109
114
120
121
119
114
106
106
113
120
120
118
115
114
112
110
108
106
103
94
109
125
128
112
97
99
112
121
128
127
118
110
106
112
132
144
132
114
110
112
107
102
112
131
132
121
121
129
128
114
105
109
112
112
112
115
118
120
121
127
134
128
110
99
107
116
117
112
109
99
123
137
136
111
90
94
109
119
123
121
115
104
94
96
116
133
128
115
114
114
107
99
108
126
132
123
121
120
116
107
104
103
103
99
100
118
133
133
121
121
130
127
106
93
104
116
114
106
111
118
128
133
131
118
106
105
107
110
113
113
110
99
90
92
107
119
119
119
121
119
107
102
108
119
122
120
113
101
96
99
108
104
94
89
99
124
143
136
115
105
114
116
103
91
97
108
104
97
109
131
124
116
115
121
126
119
112
108
109
113
108
101
98
105
110
112
109
116
122
118
115
114
113
108
110
117
111
93
84
101
118
113
94
89
104
128
139
128
105
95
102
107
101
91
92
102
104
98
106
128
116
104
101
116
132
130
120
116
116
117
112
106
112
122
124
114
104
106
112
115
124
131
122
101
96
110
118
107
98
112
128
120
101
98
110
121
119
110
103
100
103
107
105
96
94
103
107
108
108
115
112
105
101
112
124
126
126
125
123
120
115
113
118
130
133
121
106
99
101
112
133
145
129
96
85
103
124
127
121
125
129
120
110
110
115
108
96
97
109
116
116
115
112
107
105
108
113
114
110
103
110
113
114
116
117
116
120
126
125
120
114
110
113
123
127
119
109
100
98
109
131
145
133
102
85
98
122
134
132
128
122
113
112
120
118
98
81
94
119
129
123
120
119
118
116
115
114
113
111
99
104
111
121
124
118
107
109
117
118
118
113
106
106
110
110
109
110
113
108
107
116
130
129
111
97
99
114
123
126
120
111
107
112
124
123
101
84
99
124
131
121
116
118
121
121
117
113
111
111
104
103
106
118
126
122
107
102
107
111
116
117
112
105
106
106
107
116
123
115
103
101
110
118
118
115
113
111
110
111
110
109
109
116
125
124
108
98
107
119
119
113
112
113
113
113
109
107
108
111
111
105
103
110
119
121
113
103
102
107
116
122
121
111
108
115
126
128
125
115
103
96
98
106
118
129
129
117
104
100
104
114
120
121
120
117
115
113
113
111
105
105
109
108
105
103
97
93
99
113
120
112
110
108
109
113
116
114
110
110
117
123
123
113
107
125
146
142
120
107
103
100
96
100
114
132
140
128
108
96
103
121
129
122
111
110
118
124
117
102
94
102
110
108
102
100
92
82
87
106
121
114
115
106
98
103
113
121
123
121
119
117
117
108
100
119
144
140
118
107
104
102
101
104
113
127
137
132
112
98
107
125
128
113
100
106
120
126
118
104
96
102
108
105
104
106
100
86
81
95
111
115
115
101
91
95
109
123
135
135
122
108
107
107
104
109
121
124
119
116
106
101
105
112
114
117
126
127
113
101
110
124
120
102
94
104
118
120
114
108
106
104
102
98
104
115
116
103
90
91
103
118
114
98
90
94
104
118
134
141
128
108
105
117
119
109
102
108
123
124
108
97
108
114
112
109
119
122
113
106
116
122
111
98
97
107
113
113
112
113
112
107
101
98
107
121
122
112
101
100
105
130
120
100
93
99
104
111
123
137
135
117
112
128
139
123
101
104
122
124
108
100
108
111
106
105
116
120
111
110
121
124
110
101
106
114
113
111
111
111
112
112
110
110
118
127
119
104
100
108
115
141
126
107
101
107
110
106
112
129
137
127
115
122
137
132
113
105
111
112
106
106
111
110
103
106
119
120
111
110
121
122
111
108
114
120
119
116
108
103
105
116
119
121
126
128
112
93
96
109
114
138
125
112
108
111
111
108
110
121
132
126
111
105
114
122
116
102
95
101
108
111
113
113
109
112
120
120
113
108
110
112
112
115
119
119
119
116
104
96
102
117
122
119
120
123
112
99
101
105
104
120
116
113
111
109
107
106
108
114
120
117
104
94
95
106
108
95
89
100
110
110
111
115
118
117
116
118
115
103
95
100
115
126
122
108
107
109
99
91
103
116
114
107
107
110
112
113
113
104
92
137
128
131
134
119
107
116
122
111
104
116
126
121
117
128
137
127
116
119
135
147
147
138
122
105
98
109
122
128
129
129
129
124
122
124
125
128
133
131
122
112
111
116
121
127
130
139
147
141
124
128
126
135
141
129
115
121
126
118
119
135
136
118
108
123
142
136
115
110
127
142
142
132
122
112
107
112
124
132
130
128
128
129
125
120
116
120
129
128
119
114
119
124
127
129
131
140
150
142
122
117
119
129
140
136
128
129
131
129
133
141
135
111
95
110
140
148
128
110
113
129
134
126
123
122
121
120
126
135
134
123
121
130
137
128
114
113
121
127
126
124
124
123
122
121
122
129
139
132
118
114
123
131
135
132
128
135
138
135
131
134
128
104
84
97
131
152
139
113
104
117
127
122
115
122
127
126
126
135
134
119
112
130
149
140
117
109
117
126
131
128
125
122
118
115
113
120
123
115
106
122
130
138
133
117
115
130
142
135
124
125
124
104
86
94
125
145
138
118
108
114
123
114
106
113
123
123
124
132
131
116
111
132
153
140
114
106
116
127
129
123
121
125
124
114
114
116
116
103
97
129
131
138
130
108
102
125
141
133
123
127
127
113
99
108
127
136
130
123
120
119
117
106
98
106
114
116
119
129
130
119
116
132
144
129
105
100
116
126
125
117
117
128
127
118
115
120
118
104
99
128
125
127
126
113
105
120
134
134
134
137
133
120
116
125
132
128
127
128
128
120
111
103
101
105
109
110
116
127
129
124
122
127
131
120
103
102
118
129
125
115
117
126
124
115
116
124
123
113
108
126
119
117
125
126
116
114
122
131
139
141
131
119
122
131
132
130
130
135
131
119
112
111
113
114
112
112
117
123
127
126
120
120
124
121
111
110
125
139
133
123
122
124
118
111
115
124
124
117
115
125
121
116
123
128
117
108
110
121
131
131
122
119
123
125
126
130
140
142
133
122
120
129
131
126
121
119
116
118
125
128
121
117
119
121
118
119
132
144
138
129
127
126
119
113
116
122
121
117
114
124
126
120
117
115
111
108
108
111
117
119
118
119
121
119
117
131
144
143
134
127
128
135
135
133
130
122
115
115
126
133
127
117
116
117
119
122
131
136
135
131
128
124
121
120
121
120
119
115
109
120
125
119
108
107
110
116
112
107
110
119
120
121
121
120
121
129
135
136
133
131
129
129
131
136
134
121
112
116
131
140
133
118
111
113
120
120
120
122
124
126
123
118
116
117
118
118
119
120
110
114
114
108
106
112
125
128
120
112
115
121
124
118
119
128
132
130
121
121
129
131
123
117
124
136
135
120
109
116
130
137
131
117
112
118
123
119
111
109
116
124
122
113
110
109
110
115
125
126
117
115
108
105
114
129
136
132
123
118
121
121
120
116
117
131
145
134
111
108
124
131
120
112
123
134
131
119
110
116
126
126
121
116
118
125
125
119
113
113
115
123
127
120
108
101
104
117
129
128
120
122
114
113
128
138
133
125
124
123
117
115
119
116
109
125
148
141
112
103
123
134
124
112
121
131
127
118
118
125
127
119
113
115
121
122
119
119
125
124
118
125
138
135
116
100
106
121
129
123
121
126
125
131
142
134
116
112
121
122
113
111
123
121
105
114
139
141
117
107
124
132
121
112
119
125
120
119
126
133
131
119
110
112
113
109
109
121
134
133
127
131
139
135
117
105
111
120
120
117
123
116
127
141
145
129
109
111
123
123
114
117
128
122
107
110
128
129
116
113
124
123
105
105
123
126
116
118
133
135
124
113
110
109
101
96
105
122
135
140
141
140
131
118
110
112
115
110
104
112
128
102
119
142
148
135
118
114
121
124
127
130
131
120
108
116
127
123
114
119
126
111
89
102
129
128
115
118
131
125
107
103
113
110
93
91
106
120
127
141
156
150
121
100
104
117
118
103
93
102
120
93
114
136
152
149
128
115
119
129
137
138
130
115
112
126
138
128
118
123
129
112
91
103
129
128
116
121
127
111
93
100
119
116
96
94
107
113
118
136
156
148
117
99
109
124
123
107
93
94
104
102
114
131
152
153
132
116
119
132
140
134
121
109
111
131
148
138
122
122
129
120
104
107
124
125
123
128
126
109
95
106
123
122
108
106
110
108
109
120
134
133
120
111
120
130
129
118
105
96
97
118
120
125
137
142
130
120
122
133
134
122
110
103
107
126
144
138
122
119
126
125
113
109
116
121
127
130
126
116
110
113
120
125
127
124
116
107
103
103
105
114
117
116
118
129
132
125
116
107
106
128
124
116
116
120
122
125
130
133
127
113
105
100
104
120
131
124
115
115
120
121
117
109
109
116
124
124
122
121
121
115
112
126
142
139
125
112
102
93
95
109
113
100
102
120
131
121
117
121
123
132
127
110
102
103
115
126
132
130
124
116
110
106
106
111
116
113
109
112
115
119
118
111
107
110
118
116
110
113
120
114
109
128
149
146
128
117
109
103
109
120
109
82
80
111
128
115
113
126
134
129
125
111
105
108
112
119
123
125
124
121
119
116
112
110
114
114
110
109
111
119
123
113
101
106
115
109
102
106
119
119
118
130
144
136
119
115
120
122
128
127
107
78
76
105
127
124
121
125
127
128
121
113
115
118
116
112
116
121
122
121
127
128
118
113
119
121
113
104
105
119
125
111
100
108
118
106
96
106
123
127
124
126
128
116
104
108
123
133
130
120
108
100
92
103
124
136
134
122
116
130
120
109
116
124
120
114
118
119
114
117
126
131
123
116
123
126
114
100
100
116
118
107
102
116
123
108
96
107
124
127
120
115
112
103
96
103
120
128
117
106
114
125
117
109
119
136
136
116
105
137
124
104
105
116
120
127
130
121
109
110
123
130
121
115
118
122
112
101
101
111
113
107
112
123
122
107
101
109
121
119
111
106
104
102
98
102
113
113
107
102
114
132
130
115
112
122
127
115
105
139
127
102
94
103
118
134
139
120
102
105
119
122
114
108
112
116
111
107
107
109
110
111
119
121
114
110
110
113
116
111
107
106
105
103
101
103
104
104
109
113
116
123
127
120
108
107
118
117
107
133
127
109
102
106
115
128
130
113
98
104
116
117
106
103
111
114
114
113
111
108
108
116
119
110
104
113
120
114
107
107
111
111
108
100
101
104
103
105
120
124
114
110
119
121
108
101
114
126
120
122
121
119
124
127
117
109
109
105
99
108
117
115
106
107
115
115
114
116
112
104
105
117
115
102
102
120
129
115
102
107
117
115
103
95
103
106
106
111
123
120
106
106
120
121
105
98
112
130
130
110
112
120
143
145
118
95
97
105
108
114
120
117
114
118
120
112
107
113
112
103
103
117
117
107
109
127
132
114
101
109
121
113
97
97
111
112
111
113
115
105
95
105
124
123
107
97
103
118
127
106
109
119
138
139
116
99
105
115
119
122
123
123
124
130
126
105
94
106
112
106
105
118
125
120
121
133
135
119
103
111
124
115
101
110
122
120
113
112
109
96
88
102
121
125
114
101
97
103
115
110
119
119
118
111
107
113
122
125
125
126
125
121
121
131
127
99
83
99
116
115
109
118
128
127
127
136
142
129
113
113
124
121
113
121
131
124
115
113
111
105
95
95
109
124
125
111
100
102
111
117
130
124
100
89
103
122
127
120
118
123
121
110
108
121
123
102
87
100
119
116
106
109
119
121
122
133
145
139
120
115
125
128
124
123
125
126
123
117
115
115
111
100
104
124
131
118
109
115
120
119
131
126
102
90
103
118
114
108
108
112
110
99
96
109
117
110
104
111
117
110
97
99
110
113
115
123
135
134
124
119
122
128
125
116
117
128
132
122
113
120
125
113
108
120
126
115
111
126
133
114
116
117
115
113
112
106
97
98
104
104
99
96
98
107
113
118
122
122
113
99
90
94
104
109
111
114
117
118
119
121
121
122
120
112
115
131
136
120
104
113
130
126
115
114
113
104
104
121
135
107
98
102
122
136
124
102
94
105
111
105
99
107
120
122
116
117
123
120
105
94
93
100
102
107
112
113
109
109
116
121
120
118
118
115
120
132
133
116
99
108
128
129
114
104
103
102
102
114
127
107
92
93
119
141
133
112
107
117
119
111
108
123
142
144
129
116
113
110
102
100
107
108
103
101
111
120
118
113
117
121
120
120
122
122
121
125
127
119
107
107
121
123
110
99
98
102
107
115
119
111
106
103
115
128
129
123
121
121
121
117
117
131
151
158
143
120
107
107
108
112
118
111
101
99
110
125
126
120
119
119
120
123
128
121
111
111
123
126
118
112
113
116
112
104
100
102
110
119
119
117
128
123
116
115
122
125
124
121
119
119
117
121
135
149
144
125
115
117
119
119
120
112
101
100
110
120
121
120
120
119
118
123
124
115
100
103
124
138
128
109
105
111
119
117
106
99
108
121
120
121
136
133
118
111
117
122
118
116
118
120
113
106
110
123
129
127
128
129
129
122
118
112
105
106
110
110
108
110
118
120
117
116
116
107
95
102
124
138
128
107
99
108
126
129
113
97
103
119
118
122
128
124
114
114
121
119
112
110
118
120
111
100
99
107
116
124
127
129
124
119
118
115
112
115
116
108
99
104
114
118
112
110
108
107
100
105
118
126
119
106
100
105
121
128
111
93
100
118
118
121
115
107
106
117
126
121
112
112
118
119
116
110
105
109
121
124
121
113
110
115
117
116
115
121
122
113
103
104
112
115
110
108
109
112
112
113
113
112
108
106
104
102
111
118
101
83
95
119
121
122
108
98
99
114
124
122
118
117
117
116
121
120
115
120
133
131
112
96
95
107
115
115
114
119
125
121
110
104
109
113
111
109
112
120
125
124
117
107
100
104
104
103
107
109
91
73
87
116
121
122
111
101
96
103
114
122
124
122
116
113
115
116
114
122
134
130
110
94
89
99
113
119
115
114
120
121
110
102
108
114
112
110
113
120
127
129
123
110
102
101
102
101
106
108
90
72
83
108
114
118
119
109
97
95
104
117
124
122
115
106
105
105
109
117
122
118
114
108
97
95
113
124
118
111
116
117
107
99
109
119
114
111
112
111
115
122
123
116
108
103
99
100
106
107
97
89
92
104
105
116
121
112
100
97
104
111
114
114
110
102
94
100
113
116
108
107
118
124
108
98
112
127
121
114
118
118
108
103
115
123
114
109
106
102
100
107
115
117
114
110
105
101
102
103
104
104
103
101
100
114
117
107
101
108
115
110
102
104
109
102
92
102
123
124
105
103
121
127
113
103
113
122
116
115
123
124
114
112
121
124
114
107
106
103
100
104
107
112
114
118
118
109
102
103
110
110
103
99
100
115
106
97
103
122
128
111
96
104
115
107
96
106
127
128
110
103
116
124
117
108
109
112
111
114
124
125
118
117
122
120
111
107
112
113
111
109
107
103
108
119
122
113
107
113
117
109
98
94
101
114
98
91
104
126
128
110
100
112
122
114
102
108
119
119
110
100
106
115
118
110
100
99
106
113
118
121
120
117
116
113
111
112
118
119
119
116
107
97
102
112
114
114
116
126
127
114
102
97
102
114
98
97
108
118
115
106
107
120
125
114
106
106
107
109
106
98
98
113
121
107
89
93
110
113
110
113
119
114
107
108
115
121
118
112
114
117
109
98
99
105
107
114
125
130
128
121
116
110
107
143
139
134
124
108
107
120
123
109
111
129
138
127
119
125
125
111
99
102
116
127
137
141
135
118
111
121
135
132
117
111
124
138
141
134
126
128
137
135
117
104
115
137
145
139
140
142
140
130
127
136
125
127
128
120
107
105
106
106
121
146
153
137
119
117
122
120
109
104
116
128
131
130
129
121
111
115
135
143
128
111
116
129
133
127
115
117
132
136
124
115
128
149
155
148
141
141
141
137
128
127
113
114
127
130
118
103
97
106
128
150
154
137
115
108
121
132
126
114
117
125
124
118
121
122
116
117
134
147
134
111
107
122
132
124
113
112
128
141
140
131
131
137
138
137
130
129
128
127
122
125
113
112
122
128
123
114
109
114
127
139
139
124
105
102
118
137
135
121
118
122
121
112
112
118
119
122
134
146
134
110
102
118
133
130
118
118
133
147
149
138
125
122
121
120
117
115
113
111
114
129
121
118
117
114
115
122
130
128
126
127
126
112
94
95
115
133
132
120
117
124
121
107
100
110
121
127
135
143
134
112
105
119
135
130
120
123
137
147
145
129
122
123
122
113
111
112
110
107
110
127
126
122
112
99
100
121
140
141
129
129
127
113
94
96
116
127
123
114
116
124
121
102
91
103
122
130
133
139
134
119
114
126
134
123
113
119
136
141
130
117
119
133
133
118
113
120
124
121
117
125
125
120
111
100
97
110
132
141
136
134
133
121
109
108
119
121
116
114
118
124
117
99
88
104
126
133
132
131
130
128
128
135
135
121
106
113
130
134
120
109
116
133
137
124
120
126
137
139
132
123
121
116
117
119
110
105
117
134
139
134
130
127
124
121
120
119
120
122
125
123
114
102
98
112
132
136
127
119
121
128
135
142
140
123
110
115
130
135
125
113
113
122
127
124
122
128
140
144
138
123
120
115
125
141
131
113
109
123
132
124
118
123
129
124
114
114
130
140
138
126
119
118
119
124
134
138
123
107
110
125
135
142
139
126
119
125
137
140
137
125
115
114
121
125
124
124
131
135
135
122
122
117
129
147
145
123
112
118
125
119
113
118
121
114
105
113
138
156
147
129
121
129
134
134
137
138
125
108
108
123
135
139
137
128
128
134
138
141
142
139
128
123
126
129
125
123
127
127
127
123
122
117
125
143
145
131
119
117
123
124
121
116
112
110
106
114
136
155
149
128
120
129
138
138
139
140
130
119
120
128
133
132
131
131
133
133
132
131
136
143
144
139
135
128
124
124
129
129
128
124
117
110
121
137
138
127
120
122
129
132
130
120
111
114
118
117
122
139
144
132
119
118
127
134
138
140
132
130
131
133
130
127
128
137
139
132
122
118
125
142
156
155
139
123
122
130
137
135
127
124
111
107
126
140
131
117
119
128
131
131
130
126
120
126
133
121
110
121
141
142
124
110
116
129
136
134
126
125
135
136
128
121
126
142
143
131
122
117
118
133
155
158
137
117
120
138
142
130
122
124
112
110
135
146
126
111
118
127
124
122
128
134
128
132
139
128
108
111
137
151
133
110
113
127
131
124
118
123
135
136
126
117
120
132
136
132
131
127
119
126
148
156
131
111
123
147
141
114
108
124
116
120
142
145
123
113
122
122
113
114
131
138
129
125
130
130
115
114
132
143
130
115
121
130
127
117
119
130
136
129
118
110
109
112
120
132
139
134
120
122
139
146
125
109
127
147
131
101
104
119
117
128
140
136
120
119
124
117
110
118
136
137
123
114
117
122
120
121
126
125
118
119
133
136
127
121
132
140
129
110
105
103
99
96
108
130
140
134
125
126
133
133
120
113
127
137
118
101
116
115
118
125
132
128
117
118
120
118
122
133
138
126
112
110
112
115
119
124
123
113
110
123
139
139
128
128
141
140
116
96
98
105
98
93
107
127
136
135
135
135
129
120
114
111
122
122
108
101
122
113
115
120
129
127
113
108
115
129
140
142
131
116
110
117
119
117
115
124
127
120
118
126
135
135
130
131
135
123
104
97
107
113
106
103
112
125
133
138
141
137
126
118
111
109
117
117
103
99
114
116
115
119
131
132
112
102
117
138
147
136
116
105
111
128
135
125
118
127
135
133
129
127
126
126
131
132
122
105
104
117
125
123
118
118
118
122
134
140
136
126
121
117
112
110
115
117
107
94
98
126
119
120
129
131
115
106
121
139
139
121
105
104
119
136
140
130
124
133
141
135
126
117
114
121
132
132
115
104
117
135
133
126
129
132
125
121
131
134
120
110
115
113
113
115
116
116
112
100
96
134
125
122
123
123
118
118
128
135
129
112
106
111
125
137
135
124
124
137
138
123
110
107
108
119
132
133
118
113
131
139
126
121
135
141
130
120
121
120
108
103
106
108
113
123
119
110
112
118
118
135
130
123
119
117
118
123
131
132
128
118
114
121
132
135
123
111
117
134
133
113
98
100
109
121
130
130
118
117
133
136
118
118
137
146
135
118
109
109
110
112
109
104
112
127
119
102
112
136
143
129
127
124
123
124
121
121
127
134
133
128
127
130
133
131
117
102
110
128
129
112
98
100
111
122
127
125
115
115
131
135
122
121
136
146
136
116
105
108
118
122
114
102
106
122
123
113
119
140
146
120
122
122
130
134
125
115
123
136
139
133
132
132
131
125
117
108
113
126
128
118
106
104
113
128
134
122
106
109
126
136
128
125
132
139
129
114
108
115
122
122
113
106
104
117
131
133
128
126
128
119
121
119
125
134
129
121
121
129
129
126
125
125
123
121
120
121
122
128
128
122
112
105
117
139
145
124
102
105
124
133
130
124
124
126
119
113
116
123
120
111
107
110
112
118
136
142
126
106
105
125
130
115
108
120
130
132
126
118
112
111
115
116
115
115
123
134
134
129
125
123
116
107
117
144
152
129
105
106
121
127
122
120
120
119
110
112
123
128
116
101
102
115
124
126
132
131
115
97
99
131
135
114
97
106
129
143
134
112
97
98
109
111
110
111
126
144
142
124
116
117
114
110
119
139
145
129
112
114
121
119
115
121
123
113
103
110
122
123
113
103
108
125
137
132
119
111
109
108
109
128
133
117
103
108
127
146
142
117
95
94
108
116
111
112
128
147
141
116
103
105
108
111
118
129
130
123
120
121
125
122
120
123
125
111
101
108
119
120
114
113
120
132
138
126
105
100
116
130
125
121
123
122
123
125
126
141
149
131
103
98
113
123
117
113
126
142
138
113
95
93
101
111
119
122
123
121
122
128
129
128
123
122
119
108
102
112
120
120
114
114
120
129
129
113
95
99
125
141
134
118
116
121
134
133
123
131
150
141
116
110
122
129
121
114
119
129
129
116
101
95
100
113
123
127
126
124
125
127
130
132
126
114
104
102
108
118
124
122
113
105
106
114
118
107
98
105
124
132
128
123
117
116
125
125
117
126
144
138
124
125
131
130
120
114
113
112
114
120
118
107
105
117
128
132
131
129
128
126
126
129
127
111
97
103
118
123
124
124
112
95
91
100
109
110
106
110
117
119
121
130
125
112
105
107
113
125
130
120
120
134
139
125
110
109
108
101
102
122
132
122
115
121
130
129
125
127
131
126
118
122
127
116
104
112
124
124
122
121
112
99
91
96
106
112
113
113
115
118
121
127
130
115
99
100
116
125
116
102
110
134
140
120
102
105
108
101
102
122
136
128
117
119
120
111
107
118
129
126
115
119
131
130
121
121
121
119
118
117
110
108
108
108
113
117
116
114
120
127
125
120
129
122
108
109
121
121
106
99
108
123
126
115
104
106
110
112
114
125
132
127
114
110
107
98
96
109
124
122
114
120
136
144
136
123
113
110
114
114
112
116
127
126
123
121
115
116
125
131
124
113
116
118
123
130
127
112
105
113
118
112
107
112
115
115
115
119
125
129
128
121
109
102
101
100
101
110
119
118
115
123
139
149
140
121
106
104
112
114
111
121
138
139
128
119
117
117
120
120
112
111
104
109
132
149
134
107
109
132
132
105
95
115
134
130
117
118
126
128
122
112
104
105
111
113
115
119
123
120
118
120
132
141
136
120
104
104
113
116
113
121
136
136
123
116
118
120
117
108
101
114
104
103
128
151
137
109
112
134
132
106
97
119
143
141
122
113
121
127
117
103
103
115
127
128
124
125
127
127
121
115
117
126
127
118
109
109
119
119
117
118
124
123
112
108
116
121
114
104
103
121
118
108
120
137
133
113
109
120
121
110
108
123
142
145
129
114
117
128
119
101
101
118
133
134
126
120
123
128
122
110
107
112
117
114
112
119
127
125
116
110
112
114
110
108
111
114
111
110
111
126
135
124
115
120
123
117
108
107
113
115
117
122
131
140
134
118
117
132
126
106
102
115
129
130
122
111
111
119
121
113
106
107
108
109
114
126
134
128
114
102
99
109
118
117
107
103
105
114
119
126
139
129
110
108
119
121
112
108
114
119
120
118
120
129
130
120
120
135
135
119
110
112
118
122
119
106
102
110
117
117
111
109
107
106
114
126
131
125
111
98
95
108
125
125
109
95
102
114
118
121
126
119
108
110
121
124
120
118
120
118
117
117
117
119
118
113
115
123
130
129
122
118
116
117
116
109
107
111
117
117
115
112
110
108
113
118
119
118
110
102
101
108
122
127
112
98
103
113
111
115
109
107
110
121
128
126
124
126
121
112
113
126
128
117
107
106
107
107
113
124
130
126
117
109
108
113
119
120
117
114
112
114
115
113
110
109
109
111
111
111
108
105
112
120
115
105
109
116
110
112
98
104
119
129
127
121
125
130
120
107
113
134
139
123
108
106
103
97
97
112
127
131
119
103
99
111
124
125
117
109
108
114
120
118
108
104
108
113
112
112
110
104
107
117
114
107
111
120
114
112
103
114
127
128
119
117
123
127
119
109
112
126
135
126
112
108
107
102
96
102
121
132
122
102
96
106
117
119
118
110
108
115
121
114
103
103
113
116
113
109
107
107
113
118
111
104
108
118
116
114
120
131
132
121
110
110
117
120
120
116
106
106
117
124
115
110
113
114
104
102
116
132
125
111
104
105
110
113
116
115
112
114
116
105
96
99
112
119
114
108
105
111
120
118
108
103
108
114
115
113
128
137
132
117
109
109
109
109
114
116
99
88
102
119
117
111
118
125
112
103
116
132
130
122
117
113
109
112
117
118
113
111
109
98
89
92
104
114
117
112
108
113
117
112
105
105
110
110
107
108
122
125
123
121
119
113
103
98
109
114
100
87
98
113
114
115
126
129
113
103
115
130
128
126
127
123
114
113
121
118
109
103
103
99
92
92
100
111
117
117
115
111
109
107
107
109
110
106
101
104
105
103
110
126
129
116
100
99
112
115
107
102
104
108
109
118
129
126
109
100
111
122
122
121
124
122
116
116
121
115
102
97
103
105
103
101
104
109
113
114
111
107
106
108
112
110
108
107
104
100
93
89
103
126
129
112
101
112
124
122
116
117
113
107
104
112
122
121
109
101
106
115
116
111
110
111
112
115
116
111
99
96
105
111
111
110
112
114
110
106
105
105
108
116
114
107
108
114
114
105
96
97
110
121
117
107
107
123
132
125
120
119
115
110
105
104
108
113
113
108
106
113
115
107
96
97
108
115
114
108
103
103
103
107
111
116
117
114
106
102
103
107
118
120
109
99
109
126
127
125
125
115
109
111
122
126
127
127
130
129
126
127
134
129
114
103
106
113
114
116
124
129
129
130
133
136
138
135
125
121
130
145
152
146
133
129
130
131
130
130
137
145
143
136
137
137
124
121
134
118
113
108
108
116
117
118
120
130
133
128
126
133
139
125
105
103
115
121
122
120
119
126
133
132
129
129
137
140
131
123
127
135
136
131
118
113
121
135
138
131
133
148
154
145
135
134
129
127
135
119
108
103
108
120
121
112
114
130
136
124
120
132
143
131
109
108
123
134
135
129
119
125
137
133
122
123
136
141
131
122
122
125
124
122
117
112
121
139
145
133
123
133
145
143
134
127
125
128
133
127
112
103
108
123
126
117
116
128
135
122
112
123
139
135
117
112
124
138
146
136
122
127
141
136
119
121
133
135
126
120
119
119
118
122
129
129
133
144
149
136
120
120
131
134
129
122
120
126
136
130
115
108
111
123
130
128
125
125
130
125
117
117
125
128
122
117
119
131
142
139
127
131
144
141
124
119
126
130
125
119
119
120
121
127
139
145
147
147
145
137
126
126
132
132
129
120
116
128
142
121
118
114
114
118
127
130
129
126
125
130
130
120
112
115
122
123
116
119
129
134
130
130
140
143
136
127
127
128
125
120
122
128
129
128
135
146
149
141
132
133
140
142
140
137
132
122
120
134
148
110
117
121
117
116
122
124
123
122
122
129
134
128
114
115
125
127
115
108
117
130
130
120
123
139
148
141
133
129
125
124
130
140
139
126
125
135
141
130
118
127
141
146
143
139
134
123
126
142
149
104
119
126
123
121
119
118
117
120
121
122
126
128
125
124
131
129
115
103
114
134
131
110
105
126
151
152
135
122
119
125
139
152
144
125
119
130
134
121
114
123
132
133
133
136
131
121
124
139
142
110
119
127
128
132
131
122
119
124
123
114
113
122
129
132
135
129
114
104
120
142
137
111
96
111
139
150
136
114
109
123
141
149
138
122
122
130
127
119
121
128
123
115
122
132
130
117
117
128
135
121
121
123
131
144
144
134
126
127
123
117
116
120
122
126
132
130
116
111
124
141
136
118
105
106
124
141
138
120
109
119
134
137
128
121
125
128
119
117
129
138
128
116
119
132
131
117
114
119
129
131
122
120
132
146
148
139
130
121
124
131
138
131
115
115
127
131
120
117
123
127
127
124
120
112
116
138
148
134
120
119
124
124
123
123
125
119
110
112
131
145
143
129
129
132
131
119
114
119
129
132
124
118
130
139
133
127
123
119
125
144
157
144
118
112
124
128
122
119
118
115
115
123
128
118
117
138
153
143
127
122
122
122
124
130
127
112
105
112
125
142
150
144
133
130
127
122
121
125
134
126
121
119
133
134
117
109
115
122
129
143
154
147
127
122
129
129
124
121
117
113
114
122
126
119
120
137
145
136
129
130
132
127
127
134
133
122
119
121
120
128
142
143
131
122
123
125
125
124
127
118
113
120
137
138
116
104
115
128
131
132
136
140
140
136
136
135
130
124
118
122
126
129
125
118
120
129
129
123
126
137
141
133
125
128
136
139
139
132
118
115
129
136
124
114
123
136
129
113
111
112
107
118
138
141
128
121
126
129
128
119
123
134
142
139
136
138
139
129
119
125
136
138
130
121
118
118
119
121
124
134
136
129
117
116
130
149
154
135
113
107
121
131
123
112
126
144
131
103
99
114
107
114
126
133
134
136
135
127
121
116
120
130
135
131
126
134
142
132
118
123
140
147
139
130
123
117
124
132
128
117
116
117
112
109
124
147
151
129
108
107
121
129
123
116
129
142
129
106
106
123
114
110
111
115
124
134
133
123
121
124
125
125
124
117
114
123
135
130
116
122
143
151
142
134
128
124
132
143
131
107
98
108
116
119
127
140
139
122
111
113
125
128
122
116
122
131
126
117
121
129
118
109
105
104
109
119
123
124
128
132
129
123
118
111
104
113
124
124
121
130
151
153
138
131
131
130
130
132
129
112
102
109
126
137
137
134
132
129
121
120
126
124
115
106
111
120
120
120
123
128
118
114
112
108
104
107
116
124
130
130
124
124
124
117
109
111
119
127
130
140
152
144
124
122
130
128
113
109
122
130
118
116
135
151
143
130
136
144
135
124
123
120
107
98
103
112
114
113
114
122
115
120
124
118
110
108
115
121
121
117
118
126
135
133
121
114
122
136
139
140
139
127
112
113
126
125
103
94
122
141
127
115
132
149
136
122
136
150
137
120
118
118
111
107
107
110
110
107
106
116
114
125
131
127
119
116
116
116
113
109
113
130
149
149
131
116
120
138
141
130
118
110
106
109
122
123
107
100
125
138
118
104
119
134
125
114
125
138
127
115
115
124
127
127
114
104
109
115
117
115
115
125
134
133
123
115
114
118
116
112
117
134
152
153
134
113
112
128
134
120
106
106
110
111
114
121
116
116
128
129
109
96
106
121
122
113
110
114
112
112
117
130
146
146
122
100
111
130
137
117
116
124
136
137
123
109
112
125
129
123
123
132
144
145
130
109
105
119
126
117
109
115
121
114
108
116
125
125
126
126
114
102
105
122
131
119
100
95
107
115
118
127
143
146
127
108
117
139
147
117
119
125
137
138
122
107
114
134
140
130
124
126
128
129
123
112
109
115
120
120
121
130
132
119
110
115
121
124
125
129
128
117
116
131
141
125
103
98
111
118
116
114
120
129
128
123
124
132
139
120
126
129
132
133
122
114
119
135
137
127
117
115
115
118
120
119
119
121
123
125
128
133
132
128
124
121
118
117
121
132
138
129
125
135
136
127
117
117
119
115
109
106
106
114
126
130
121
119
125
125
135
133
123
122
124
124
123
126
126
122
112
106
107
115
122
123
125
127
128
127
126
123
128
135
137
129
119
115
120
127
130
130
130
133
130
127
132
135
122
108
105
108
110
111
122
124
114
108
118
126
138
133
117
114
125
129
120
117
118
118
111
106
110
120
125
125
124
126
129
128
117
111
120
134
139
131
122
116
118
120
122
127
134
133
126
126
138
136
118
108
118
130
126
118
113
110
107
111
119
125
133
130
118
116
127
131
121
114
116
116
116
116
119
127
129
128
122
120
125
124
110
103
113
124
125
119
118
120
120
117
117
128
138
136
127
126
133
126
111
112
132
143
135
121
106
104
112
120
121
126
125
126
123
123
125
134
133
123
115
114
118
126
130
130
129
128
126
123
123
121
108
101
107
115
117
112
113
121
122
121
119
127
135
134
126
124
124
118
110
119
136
139
129
117
108
109
123
129
121
131
122
120
121
119
120
134
144
131
111
108
118
131
135
128
125
129
135
134
131
122
109
103
107
117
120
111
110
118
127
127
121
121
123
123
120
119
119
117
113
118
125
123
116
115
113
117
131
133
121
141
125
113
112
113
117
133
143
126
107
106
117
128
130
125
122
127
139
145
139
125
115
115
119
126
126
117
114
119
127
127
120
114
113
113
112
114
118
121
119
115
114
112
109
113
114
121
135
136
122
145
127
105
103
112
122
131
126
109
101
112
121
123
118
118
118
123
134
144
140
125
121
128
134
133
124
117
117
121
123
121
116
110
109
114
116
115
120
124
122
115
114
113
111
112
113
123
138
139
127
141
128
107
102
115
128
129
114
99
103
119
128
122
111
112
118
120
126
133
132
125
126
136
139
127
112
112
118
119
116
118
118
116
117
124
125
119
119
122
120
119
118
117
115
112
112
125
142
140
126
132
127
114
109
117
129
128
117
111
114
119
124
122
116
113
116
120
123
125
129
133
132
131
128
117
108
112
119
115
111
118
127
128
127
132
132
121
115
117
118
119
117
114
113
115
118
131
143
135
117
127
126
121
116
117
121
123
129
135
128
115
113
122
125
119
114
118
122
126
137
144
133
118
114
113
115
124
125
116
109
120
135
136
128
129
128
117
109
112
119
121
113
108
109
119
129
134
133
120
103
124
123
120
119
120
115
115
134
149
135
107
100
119
128
120
110
112
122
133
144
145
130
115
112
119
129
135
134
122
112
118
132
132
123
121
119
110
104
109
120
121
110
101
105
119
132
133
122
104
95
123
122
117
121
122
113
109
123
136
127
104
100
114
122
114
104
105
121
134
136
130
123
123
126
129
132
133
133
130
120
117
118
117
114
115
115
111
104
106
119
123
113
104
104
114
127
126
110
96
98
122
123
116
117
120
112
106
109
114
113
108
110
114
113
108
105
106
120
130
123
111
117
131
137
134
125
116
121
130
126
117
109
104
105
113
121
118
108
103
111
119
118
114
111
111
117
120
108
99
106
118
125
118
110
111
111
108
106
105
110
116
121
121
113
113
115
114
119
123
114
105
118
135
137
129
118
108
111
123
125
118
108
106
107
116
127
127
112
101
104
114
119
122
120
110
108
110
108
106
112
114
124
118
103
99
107
111
112
112
118
124
126
125
121
124
128
120
117
119
118
117
124
130
127
124
120
114
111
115
117
116
116
116
117
119
127
127
113
101
101
109
116
125
126
112
105
107
112
110
110
108
114
114
102
97
107
116
119
122
125
125
124
125
127
130
127
119
113
117
122
125
126
124
119
119
123
125
122
118
113
115
121
126
125
123
122
121
112
102
104
109
115
122
121
112
106
111
116
112
106
104
104
113
114
111
114
116
118
123
122
115
113
122
132
129
114
112
114
117
119
120
121
121
119
115
117
128
133
123
114
113
122
129
127
118
114
113
110
110
111
116
118
116
109
108
115
123
125
116
105
101
98
115
129
129
121
116
117
117
114
106
104
120
135
124
103
104
120
124
116
108
110
120
120
110
104
119
131
128
118
115
120
125
122
114
107
107
113
118
119
122
122
113
106
109
122
131
131
121
111
103
100
121
138
135
122
116
118
115
111
106
104
116
133
124
102
105
126
131
117
102
105
120
122
109
98
106
122
126
121
119
120
121
117
110
104
103
114
123
124
123
120
114
111
115
123
127
128
123
119
108
112
126
136
127
114
116
122
119
117
118
111
108
120
122
111
112
128
133
120
106
107
121
124
114
103
104
116
124
123
118
117
118
118
114
106
102
110
123
126
120
114
116
121
120
118
117
119
123
122
116
124
132
130
116
108
118
126
120
122
132
122
102
102
113
118
120
127
131
120
108
113
123
124
120
115
110
113
123
123
116
111
115
124
123
111
101
104
117
123
115
107
114
122
121
114
114
118
121
116
121
130
131
123
113
109
121
125
116
123
139
131
105
91
100
115
128
135
129
112
104
115
124
120
119
122
117
115
118
120
115
106
111
126
127
113
100
102
114
119
112
105
111
117
116
116
119
124
121
110
120
128
121
113
111
112
117
118
114
123
140
136
115
96
93
108
131
145
132
106
99
114
122
114
111
118
117
111
111
116
112
104
109
123
124
112
102
105
114
115
108
104
108
112
114
116
124
131
126
107
112
119
113
108
111
113
110
107
113
128
140
137
125
111
100
104
125
143
135
109
101
116
125
113
104
106
107
106
106
110
110
105
108
116
117
108
103
108
114
111
104
104
106
110
111
110
114
124
127
111
104
112
114
114
113
110
103
104
116
133
137
130
124
121
113
108
112
126
128
118
113
124
128
116
101
97
98
104
106
107
107
108
110
111
109
105
103
106
106
103
103
105
106
105
104
96
93
105
121
116
115
118
119
120
128
128
125
129
141
139
122
111
120
133
133
127
128
135
129
121
124
134
129
122
130
144
139
126
127
138
137
127
126
133
135
134
130
127
128
134
136
132
123
116
116
122
127
125
125
132
105
114
119
122
128
131
135
145
152
135
107
100
123
142
132
116
121
135
134
123
125
137
142
139
138
138
138
131
130
136
138
130
124
125
125
123
120
121
134
138
128
116
121
122
113
111
122
131
129
128
108
115
120
121
124
132
136
149
154
136
103
94
123
150
139
113
112
133
142
135
129
136
152
155
140
129
131
136
133
131
135
134
129
123
122
125
123
124
133
136
122
110
121
130
121
113
121
133
132
127
122
118
121
121
126
134
136
140
145
137
114
103
124
151
146
117
107
125
144
145
132
132
153
165
143
120
122
133
129
126
132
140
139
131
132
136
134
131
132
136
129
123
127
134
131
124
124
129
133
133
128
116
121
130
138
144
141
132
131
134
131
123
126
141
142
121
109
120
139
142
130
127
149
167
150
121
115
124
125
122
127
140
144
141
141
143
144
138
133
138
146
144
141
139
142
138
124
122
129
140
119
112
127
140
146
150
147
128
114
122
138
138
129
128
127
120
116
122
130
132
123
122
140
158
154
132
117
120
124
121
122
134
144
144
142
141
141
139
133
138
157
165
152
144
147
143
124
118
131
144
101
112
138
144
140
143
143
127
108
110
127
136
129
122
122
123
123
124
124
124
118
118
125
138
147
142
129
126
129
123
118
129
141
139
129
130
139
140
130
130
151
165
155
143
144
136
121
121
137
141
95
120
147
143
125
124
131
125
114
108
115
121
123
124
127
133
132
121
113
117
124
123
112
111
127
139
138
136
133
126
122
129
136
129
119
126
141
140
122
118
133
148
144
136
133
124
118
126
140
134
108
131
146
134
115
113
121
126
124
116
111
111
115
127
140
149
140
114
100
115
138
135
110
97
105
124
136
139
135
129
129
131
125
117
116
132
143
134
116
108
117
125
125
123
123
121
118
127
136
128
127
136
137
125
114
114
122
128
127
120
118
120
121
125
141
155
144
110
93
115
143
139
117
102
100
110
128
137
137
132
130
127
117
112
122
136
136
121
109
106
112
111
109
112
122
127
124
125
125
124
142
135
126
117
116
122
131
132
120
116
128
140
138
126
132
147
142
113
98
114
134
133
128
125
111
105
122
139
139
132
124
121
114
118
130
133
119
108
107
111
116
113
102
105
126
134
127
118
118
123
141
131
119
114
114
120
130
128
114
113
137
155
147
127
120
132
134
120
110
113
116
121
136
144
125
109
123
144
141
127
120
119
119
125
133
129
111
107
114
117
121
120
105
105
124
132
123
115
122
129
130
125
119
116
115
117
123
121
113
120
138
148
138
123
120
125
130
129
124
113
105
115
141
148
125
109
127
144
134
118
118
127
127
127
133
129
119
123
126
122
124
124
113
109
120
123
115
116
130
134
119
119
120
119
120
121
118
117
123
134
137
130
123
123
127
130
136
140
134
117
109
123
143
140
115
106
124
134
119
108
121
137
135
125
127
133
136
142
138
125
123
129
122
115
116
114
112
119
132
131
116
115
118
119
127
133
127
122
131
142
135
120
116
128
139
142
145
146
137
124
123
134
139
129
111
107
117
119
109
107
123
136
134
121
120
131
143
146
135
123
122
130
129
123
118
115
117
124
128
122
120
114
112
111
123
138
138
132
136
139
130
119
122
136
143
144
146
147
135
129
131
137
133
120
117
115
114
114
116
117
120
123
124
120
121
127
134
132
120
114
117
126
130
128
124
120
122
127
130
122
124
120
109
100
109
129
137
133
132
132
127
126
131
137
135
133
139
140
130
124
132
135
126
117
124
124
115
115
129
135
123
113
113
121
128
130
124
115
109
107
114
122
125
128
125
120
124
129
131
127
122
120
111
99
102
120
131
129
124
125
129
132
134
132
120
116
125
131
123
115
124
134
125
115
121
127
120
119
133
143
131
112
109
127
142
138
123
114
113
113
115
118
121
121
119
116
118
125
133
132
119
118
117
112
112
124
130
125
119
119
126
130
133
127
113
106
117
127
119
111
121
133
124
109
109
121
120
112
121
136
138
121
112
130
149
143
125
124
131
128
121
118
116
114
111
115
120
124
127
128
117
115
122
126
128
136
136
127
115
114
117
123
128
130
120
112
116
123
120
115
119
127
120
105
103
115
118
107
107
125
136
123
111
124
138
133
121
131
143
138
126
122
118
115
115
122
126
124
121
121
118
114
123
132
139
141
139
127
115
109
109
115
128
137
134
123
118
119
118
120
122
119
112
103
103
110
116
109
106
117
122
110
100
107
117
118
116
127
137
136
127
125
125
127
132
132
130
127
121
122
122
113
116
127
135
135
127
123
118
113
111
117
129
139
140
134
124
114
111
119
123
117
113
112
107
107
115
117
117
115
113
100
91
92
101
113
119
118
118
120
122
125
130
141
147
138
126
127
129
127
126
112
109
118
127
124
116
117
120
121
120
123
129
132
134
135
129
117
105
112
125
127
126
123
107
100
112
127
128
117
110
105
96
92
103
123
129
113
101
109
119
123
128
143
147
131
117
124
137
138
129
114
109
118
122
118
115
122
131
130
127
129
129
125
124
131
136
123
107
107
125
143
145
129
105
96
113
128
126
117
116
118
114
108
118
131
130
112
103
111
120
119
123
130
128
115
108
122
142
145
129
118
118
124
123
119
123
135
139
130
126
126
126
124
121
127
132
126
113
111
127
148
148
127
105
103
117
129
123
117
122
132
129
126
130
128
119
115
118
119
119
120
119
117
109
103
106
124
141
146
125
122
129
131
127
124
128
139
141
133
127
124
126
128
128
123
120
117
119
122
131
134
132
120
112
114
124
130
123
116
118
127
131
132
132
120
109
119
132
125
120
124
124
113
100
99
109
123
134
139
118
120
131
134
131
126
125
126
129
135
135
128
126
133
135
120
102
100
116
134
132
119
110
112
118
123
127
130
121
112
109
114
123
130
131
119
109
121
131
123
122
134
135
117
102
100
107
113
119
123
115
117
127
131
133
129
118
106
113
134
144
137
129
134
135
120
98
93
112
137
135
111
96
105
117
119
120
121
116
103
100
107
118
127
132
127
117
119
121
118
125
139
135
120
109
106
105
104
104
107
117
116
122
125
126
126
116
104
105
122
137
136
131
132
133
122
107
100
112
134
137
115
97
99
111
115
115
114
107
98
98
110
120
125
129
127
118
113
112
113
126
135
126
116
117
115
107
104
103
101
124
117
120
119
117
119
123
119
110
109
116
122
125
134
136
129
122
117
117
130
137
126
107
98
107
119
118
111
104
102
105
115
124
124
122
117
110
107
108
114
126
128
115
111
120
120
112
113
115
109
130
118
116
116
112
116
130
133
119
103
99
104
118
133
139
136
133
125
122
124
132
130
117
105
112
125
123
115
113
115
114
116
123
126
115
106
104
106
109
117
127
127
113
109
117
116
114
126
132
121
134
116
113
118
122
127
133
132
119
102
95
99
112
128
136
135
131
125
117
117
123
129
125
119
122
128
124
123
127
129
123
114
118
124
119
111
109
111
113
121
131
129
115
109
112
113
117
133
139
127
131
115
109
117
130
137
137
127
116
106
102
106
116
122
128
130
128
121
112
110
116
126
132
130
127
125
123
125
132
134
127
115
115
124
130
130
123
117
117
124
131
126
112
105
110
114
122
134
134
124
128
117
110
113
124
135
137
128
117
109
109
117
125
124
124
126
126
119
112
114
124
131
133
132
126
123
124
127
128
128
127
119
116
124
138
143
132
119
118
126
126
111
98
100
113
122
126
129
127
118
124
121
116
107
106
118
132
133
124
113
111
123
129
127
121
122
124
120
116
126
137
135
129
123
121
125
133
131
123
117
120
121
117
123
137
143
131
115
116
124
117
93
83
99
121
129
125
121
119
115
116
121
119
106
95
101
122
134
127
113
113
122
128
121
113
114
117
117
119
128
137
134
122
114
116
127
138
134
117
109
112
118
118
123
132
136
125
113
115
123
112
89
83
102
124
129
117
110
113
116
111
119
124
114
100
97
112
125
120
111
115
124
121
108
100
105
114
116
113
114
122
127
122
113
111
121
133
128
115
106
110
116
119
122
130
134
125
110
108
116
116
106
101
110
121
122
111
100
105
117
110
120
127
123
112
106
113
120
114
108
115
123
120
102
92
102
117
119
105
95
104
123
125
113
106
112
121
118
110
110
118
121
121
123
130
136
127
108
101
111
125
128
123
116
115
115
111
105
105
115
113
124
127
123
117
115
119
119
116
111
115
124
122
108
101
112
127
123
103
89
100
124
130
116
107
112
114
109
106
113
124
126
125
126
130
133
126
108
99
110
130
140
139
124
110
112
117
115
108
112
117
124
122
112
110
117
123
122
121
120
121
123
123
119
121
129
135
127
111
103
113
129
128
118
115
121
117
109
106
113
122
124
125
126
125
124
120
109
101
109
125
137
139
125
109
110
122
126
115
110
120
125
119
107
105
118
125
121
122
128
129
123
119
121
131
137
135
128
122
123
124
126
122
118
122
125
124
117
113
112
114
116
121
124
121
117
117
113
106
109
117
127
132
123
110
109
120
127
118
112
124
125
124
115
113
122
123
116
116
125
129
117
109
116
130
130
129
130
132
133
126
116
114
118
118
116
119
123
118
114
112
113
117
117
115
117
123
121
111
109
114
122
123
116
109
109
117
123
120
115
122
123
128
128
128
130
124
112
109
113
118
110
106
117
124
118
118
128
136
134
121
108
111
115
109
101
110
121
121
115
116
120
118
111
112
122
131
128
120
116
121
125
121
112
107
108
115
120
123
121
117
118
126
133
133
130
124
116
106
104
105
106
111
124
124
113
113
124
131
129
119
109
114
118
107
94
101
117
120
116
118
123
119
111
116
126
129
128
126
126
129
128
118
108
104
109
114
119
124
126
115
113
121
127
125
120
122
123
112
103
106
115
121
126
124
117
116
121
122
123
122
119
119
122
113
100
98
109
119
118
116
117
117
122
128
128
122
124
128
130
128
121
111
106
105
108
111
115
123
128
120
120
124
124
115
107
117
126
117
109
120
129
127
117
116
121
125
121
117
117
123
124
122
119
116
107
99
104
117
121
111
105
117
136
142
129
116
117
127
128
117
107
105
105
105
111
116
116
118
122
129
133
135
129
113
103
114
125
119
117
132
139
126
106
103
118
131
129
117
110
116
123
119
112
112
111
105
102
111
120
112
105
118
143
147
128
112
116
123
121
108
101
104
106
107
118
129
126
115
112
134
143
142
130
113
105
111
118
117
120
133
137
124
105
97
110
131
140
128
109
107
117
115
103
104
114
114
103
104
113
115
111
123
140
138
121
111
114
120
116
107
104
109
110
109
122
139
134
114
103
128
141
138
126
116
109
106
107
113
123
128
128
125
116
105
105
125
146
143
119
104
109
110
104
105
119
120
108
103
110
117
120
126
131
125
113
107
111
113
111
110
111
113
111
109
118
131
128
109
98
116
127
126
121
119
115
106
99
107
120
124
122
124
124
116
107
115
139
148
132
113
108
108
108
113
120
121
113
109
111
119
124
125
123
116
109
105
103
103
104
108
111
111
105
103
108
112
110
99
96
119
129
139
146
139
123
115
123
133
131
124
120
119
120
127
140
141
130
116
118
134
142
128
114
120
133
129
118
123
136
133
115
105
112
121
122
124
129
131
128
123
121
120
119
118
118
125
133
134
125
114
128
138
138
130
123
126
133
133
123
114
112
115
121
130
140
142
131
115
111
123
139
141
135
133
133
131
124
125
131
128
117
110
113
118
123
130
136
136
128
117
116
120
119
109
108
124
137
132
121
119
128
134
127
118
119
127
129
128
120
115
111
117
129
136
137
137
132
119
107
111
130
148
150
140
131
130
130
131
131
129
128
126
124
121
127
139
144
133
121
116
123
133
126
110
108
125
138
132
119
132
128
127
121
118
119
120
119
118
122
126
120
123
135
140
133
130
129
123
111
109
122
142
150
142
131
129
133
133
133
134
142
147
140
131
132
141
139
128
119
125
138
143
135
120
117
127
135
128
121
137
126
126
129
129
129
125
113
111
125
137
132
126
135
138
129
125
128
129
120
114
118
133
141
141
134
131
131
131
130
133
147
157
150
136
133
134
129
123
130
144
149
143
134
131
128
127
127
125
123
127
119
133
142
140
137
135
122
112
121
137
134
126
128
129
122
121
130
135
128
118
117
124
133
137
136
130
130
131
126
127
141
150
144
131
129
128
126
128
144
155
151
137
134
134
131
125
126
126
124
112
117
142
151
139
134
141
134
116
115
127
126
120
123
126
120
120
130
138
132
118
116
123
126
130
131
129
130
132
124
122
130
135
127
118
122
131
135
136
144
149
144
137
134
130
121
119
130
135
123
105
122
149
150
126
118
131
134
122
114
116
116
115
122
128
126
124
126
131
128
118
119
122
121
119
121
125
134
136
130
124
122
121
114
111
124
142
151
144
131
128
132
139
136
124
111
117
137
141
123
114
133
148
140
114
100
112
127
127
118
116
114
115
122
132
135
129
124
124
121
121
126
127
121
111
111
123
134
138
137
131
121
115
115
122
135
149
156
142
117
106
118
135
136
121
111
120
138
139
125
128
139
142
130
109
96
107
124
129
121
115
117
121
127
135
137
130
120
116
122
131
134
134
127
114
111
121
130
133
139
137
124
119
130
140
144
145
147
137
111
99
109
125
128
127
124
127
132
130
124
135
134
132
123
112
107
121
136
132
115
107
116
128
131
132
130
126
118
116
126
135
134
138
141
129
116
120
125
130
136
133
124
128
144
152
143
134
136
134
117
108
111
115
120
133
138
130
122
119
122
131
125
123
119
115
121
138
147
135
111
103
109
122
128
124
120
116
117
122
129
129
128
140
153
139
117
116
124
131
130
126
123
131
143
147
133
124
133
135
124
121
123
115
115
129
137
126
119
120
121
125
119
117
118
120
131
144
144
133
120
109
106
107
115
116
116
114
121
129
128
119
117
136
149
131
109
114
130
130
119
117
123
129
131
132
126
126
137
138
128
131
137
125
114
121
126
120
122
130
125
124
120
117
116
128
139
138
130
133
139
130
111
101
105
117
120
120
122
129
127
116
113
127
133
115
102
115
131
124
110
112
124
127
123
124
126
130
140
140
132
136
144
133
118
118
116
113
123
137
132
131
127
115
112
129
144
131
118
133
151
146
127
112
112
122
129
126
123
125
130
126
113
112
112
108
106
117
122
113
107
113
123
127
123
124
124
125
129
134
132
133
138
131
124
122
116
112
124
138
135
132
129
113
106
124
138
126
115
133
149
143
134
132
131
133
134
129
122
123
136
135
111
91
96
110
117
116
111
109
114
121
123
123
127
129
122
111
109
118
128
128
125
124
126
125
119
115
124
135
134
122
124
111
100
114
128
122
115
126
135
132
135
145
145
140
132
129
123
125
134
131
105
82
89
114
125
116
108
118
132
134
123
119
125
132
125
106
98
107
121
120
114
117
125
126
121
120
126
132
132
109
116
108
102
111
125
121
112
115
120
124
132
142
143
132
124
128
131
125
120
115
103
89
92
111
121
116
115
132
148
144
127
115
121
132
128
114
105
110
118
115
112
121
127
121
118
123
129
130
129
111
117
114
110
119
132
127
113
108
112
119
125
130
131
121
118
132
139
122
102
101
110
107
100
104
114
118
123
140
148
144
131
120
119
127
129
123
121
123
124
120
119
127
128
117
116
129
136
129
127
130
126
122
121
128
141
139
124
113
112
114
116
119
120
114
116
132
138
117
97
102
119
122
110
108
115
119
126
135
138
135
131
124
119
119
121
124
127
131
130
127
125
129
126
118
122
139
143
131
126
146
137
128
125
130
142
144
137
126
115
111
112
117
118
113
115
129
131
116
105
111
120
121
120
121
121
121
124
127
127
126
125
123
115
113
114
121
125
130
135
135
129
127
124
124
131
145
147
136
125
149
138
123
118
122
132
140
141
136
122
115
118
121
118
112
114
126
126
117
114
119
118
119
127
130
128
126
126
125
122
119
119
118
111
110
116
123
122
122
131
135
130
122
123
129
132
138
144
138
125
143
128
111
106
112
124
132
134
132
125
126
129
127
116
111
118
130
131
121
120
122
123
124
130
132
127
128
132
128
119
117
118
118
113
113
124
130
124
119
124
129
125
122
126
129
122
119
133
140
126
134
116
101
101
110
121
130
132
126
123
132
136
129
120
117
123
138
138
125
118
126
135
137
129
120
120
130
136
129
117
115
123
126
123
121
125
128
125
123
121
122
122
125
130
124
107
102
123
141
134
129
107
102
111
116
120
134
137
127
119
124
130
131
131
129
132
137
136
125
118
128
144
142
123
108
114
128
136
132
119
117
124
133
135
127
117
112
119
126
121
116
121
129
131
118
99
98
122
144
140
122
105
110
123
124
124
133
141
131
118
118
122
133
143
143
130
122
121
120
123
128
136
131
115
110
115
126
133
134
123
115
118
127
133
125
108
98
113
128
124
119
124
127
124
113
103
106
122
138
134
115
107
115
129
130
126
128
131
126
120
122
125
133
144
142
122
106
103
114
126
129
120
112
112
120
123
123
128
129
120
111
111
117
120
121
112
102
111
126
126
126
126
123
114
109
109
112
116
119
119
114
112
114
125
128
128
122
117
115
121
132
135
134
133
128
112
99
97
110
125
126
113
106
115
126
128
122
121
119
110
109
114
112
112
117
121
117
117
123
126
127
126
115
106
108
114
112
102
97
100
115
116
116
118
121
124
123
111
107
118
136
138
128
119
115
111
108
103
105
115
124
122
118
119
123
124
121
116
108
101
110
124
122
111
112
123
128
123
120
119
124
120
108
105
111
117
112
99
92
94
116
119
122
119
114
117
126
122
115
118
127
126
118
117
117
117
118
110
99
103
125
137
129
116
116
121
121
114
105
101
113
133
135
120
106
111
122
122
116
113
118
117
108
108
115
117
112
110
106
102
111
115
130
126
114
116
128
132
126
120
118
112
110
120
124
123
121
109
93
98
125
143
130
106
105
119
123
116
113
112
117
132
143
130
105
99
111
117
111
111
120
121
114
111
114
112
113
124
124
113
107
110
127
135
125
124
130
132
128
119
112
104
108
126
132
125
117
106
95
102
125
137
120
98
101
120
124
121
120
123
125
128
136
130
108
100
111
113
108
115
130
133
120
114
112
106
107
123
129
119
109
109
121
131
135
134
130
122
118
115
111
108
114
125
129
124
119
112
107
111
124
130
117
101
102
117
126
124
124
130
131
125
125
125
115
114
118
113
109
121
139
139
124
113
111
105
101
112
122
121
116
110
114
123
133
136
127
114
109
110
114
118
122
125
126
127
127
124
120
117
121
128
127
116
111
116
125
125
123
130
131
120
119
120
119
119
120
115
116
126
137
131
119
116
117
110
100
103
119
125
118
112
114
115
121
128
122
112
106
109
122
129
128
124
126
132
133
130
122
116
117
128
137
131
119
116
128
128
123
124
124
114
115
123
121
113
114
118
123
126
125
116
112
119
126
116
101
103
122
132
113
113
118
116
111
114
119
116
112
120
135
136
125
116
121
129
130
124
115
106
107
122
137
134
120
117
131
133
121
114
109
108
119
129
123
111
113
121
128
124
115
107
108
121
128
120
105
106
125
136
109
117
127
124
113
112
118
120
119
127
139
137
120
109
112
120
123
116
104
96
100
114
127
124
112
115
132
135
117
103
102
112
126
134
127
120
120
124
125
122
115
110
111
119
124
119
108
108
121
130
114
124
135
133
123
121
122
124
125
126
129
126
116
107
106
115
123
117
102
92
97
109
113
109
104
113
130
129
110
103
113
124
132
133
130
131
129
125
122
121
123
121
118
118
120
122
118
115
116
118
124
131
134
132
130
129
128
127
126
120
113
115
117
113
111
116
128
123
107
98
105
110
109
108
108
116
124
118
110
113
125
132
131
129
129
130
128
121
117
123
130
130
123
115
115
127
134
129
116
106
133
130
123
120
125
131
128
124
123
118
111
112
118
120
119
126
132
126
113
111
118
118
112
115
121
122
119
112
115
124
128
126
123
124
125
123
119
116
116
123
130
129
123
115
118
131
139
136
119
103
136
125
113
109
120
131
128
119
119
124
125
121
118
116
123
131
131
123
120
124
129
123
116
122
127
121
111
113
124
130
120
110
112
119
119
116
117
116
113
118
123
122
119
116
122
130
132
129
118
107
137
126
114
110
120
132
130
120
119
131
139
131
116
109
120
129
126
117
118
131
134
124
115
116
115
107
103
117
130
126
111
107
112
115
116
121
128
123
113
110
115
119
119
120
121
121
117
115
114
112
136
129
119
117
124
133
133
125
122
127
134
130
115
112
120
125
119
109
111
127
135
124
112
109
101
92
99
118
125
116
109
115
119
113
115
132
141
132
114
109
118
125
123
120
119
112
103
103
113
119
130
128
121
120
124
130
131
127
118
114
115
121
123
123
124
124
116
102
100
118
133
124
113
110
102
94
99
113
116
110
111
122
123
114
118
134
140
133
119
114
124
131
126
116
112
107
100
102
116
126
121
120
117
118
120
121
122
122
114
103
103
117
130
131
128
125
117
98
91
111
131
127
117
119
120
110
101
104
109
112
115
118
118
118
122
126
126
126
122
120
124
127
120
109
107
107
105
107
118
129
117
116
118
121
117
110
113
118
112
102
105
122
132
126
124
127
121
100
89
106
127
129
123
127
131
118
101
96
108
120
118
111
112
121
126
119
115
120
122
120
117
116
113
104
104
111
113
111
114
127
119
120
127
130
119
108
110
116
116
110
114
126
128
118
116
125
124
108
95
105
124
129
124
123
125
116
101
95
106
122
119
109
112
127
128
116
112
119
122
119
112
110
111
106
102
113
121
115
109
121
123
129
133
131
123
114
113
118
119
115
115
120
124
118
114
118
123
118
109
109
119
123
118
113
114
115
110
103
107
118
119
114
119
130
128
118
116
119
119
118
115
115
119
113
104
111
124
117
106
114
128
134
127
123
123
122
115
113
118
116
107
110
125
129
119
113
117
125
125
117
112
110
110
108
114
122
123
114
109
112
116
118
123
127
126
122
119
114
114
121
122
121
122
117
107
110
119
113
101
106
128
129
114
111
124
131
118
107
109
108
101
108
127
134
122
111
114
125
133
126
112
101
101
112
127
134
128
118
115
117
118
118
116
119
123
123
118
110
112
123
125
118
116
115
113
112
114
109
96
97
117
130
140
141
128
114
115
124
127
123
126
133
129
118
121
134
131
118
116
128
135
130
116
110
116
123
124
123
127
129
124
114
114
123
124
116
116
128
135
126
123
134
145
146
140
131
126
127
127
121
121
135
139
129
114
109
112
115
115
120
131
131
115
108
124
146
142
120
108
115
119
118
117
119
124
123
122
124
128
126
120
119
123
125
126
128
138
143
134
117
118
136
148
146
141
136
133
130
126
125
134
137
131
116
105
106
108
101
100
115
132
128
112
111
132
151
149
125
105
100
104
108
115
127
132
128
120
122
125
125
124
127
130
127
122
131
148
151
131
111
118
140
151
143
136
136
138
135
129
130
144
138
124
108
104
105
103
92
91
111
131
127
116
119
134
148
149
134
111
100
102
110
116
126
137
137
127
122
125
128
131
133
135
129
121
129
144
144
126
115
123
138
144
136
130
134
138
136
132
132
146
139
123
111
109
108
106
98
98
113
129
126
119
125
134
140
144
140
126
116
115
119
119
121
135
145
138
130
129
132
135
136
135
126
122
126
132
128
124
128
129
128
127
127
126
129
135
137
130
128
137
135
126
118
113
113
118
118
114
119
126
126
122
128
135
136
136
138
138
134
132
130
123
120
130
144
143
137
135
134
136
136
132
123
121
127
129
122
127
142
135
116
114
121
120
121
132
139
131
123
131
128
125
123
116
116
131
137
127
121
126
127
126
128
135
134
129
131
139
139
136
134
132
126
126
133
137
137
135
133
133
135
127
118
117
126
130
130
134
145
134
114
117
125
118
114
128
140
133
119
124
123
123
124
119
117
128
137
131
126
132
132
130
130
132
131
127
127
132
130
126
132
140
133
123
122
131
135
133
131
130
128
125
121
119
122
132
141
143
140
127
122
133
137
123
114
125
137
132
121
120
121
121
123
122
112
112
120
129
132
137
137
134
126
124
123
125
128
127
116
114
131
146
138
120
119
130
132
127
129
128
126
127
136
131
124
129
144
146
132
122
130
145
148
139
127
125
127
127
128
116
122
126
129
123
107
100
111
127
132
129
130
131
125
116
114
120
129
125
114
116
133
145
138
125
125
133
128
121
128
131
125
136
153
145
125
123
138
143
130
124
134
146
153
154
143
125
118
122
137
112
120
132
136
126
110
110
122
133
120
104
107
123
126
116
108
115
125
127
124
126
132
137
137
135
132
130
120
119
129
131
127
141
157
147
124
120
133
139
133
132
140
144
148
156
148
126
112
119
135
110
115
133
140
129
121
129
143
139
114
88
91
112
123
121
113
114
122
130
133
132
126
127
136
138
128
116
113
122
131
130
129
138
146
136
120
119
130
132
132
140
148
141
136
140
139
127
118
119
123
114
114
127
134
132
132
141
150
145
121
99
96
105
116
120
120
120
122
130
132
124
113
117
132
134
120
107
114
125
129
125
125
129
130
123
117
120
128
128
128
141
151
139
121
120
126
129
129
122
112
125
119
116
125
136
140
142
144
145
141
131
118
110
109
118
125
123
121
123
123
115
106
112
125
126
116
111
119
126
122
117
119
125
124
121
117
120
129
130
129
135
140
130
113
111
120
129
132
123
112
135
128
114
116
135
144
136
131
143
153
151
140
123
111
115
124
122
116
115
118
115
108
109
117
119
121
123
124
121
113
111
117
126
132
129
122
117
126
135
133
125
119
114
112
118
124
127
129
126
124
133
132
117
116
130
139
130
124
135
146
147
143
134
120
119
118
115
111
115
123
121
111
106
107
117
125
128
123
116
117
118
120
127
137
140
129
120
122
135
135
120
105
104
117
127
126
123
126
131
133
121
126
120
119
129
133
124
115
118
125
130
134
137
133
124
114
111
115
126
131
124
113
103
103
114
125
126
119
120
129
128
122
122
132
140
138
129
126
131
132
119
106
112
127
129
122
122
128
131
132
111
118
117
118
127
128
118
102
100
109
118
124
134
137
130
117
116
129
135
127
118
114
110
107
112
117
119
121
130
137
132
121
116
123
134
142
139
130
125
126
117
116
131
139
123
112
123
135
130
123
117
119
119
119
124
124
110
94
92
106
117
122
127
133
130
124
131
144
137
118
111
121
125
116
115
118
122
127
139
138
128
123
120
124
130
139
140
130
122
122
119
126
145
145
116
101
122
139
131
118
133
134
126
123
121
118
108
101
102
112
118
121
125
130
128
127
139
146
131
112
114
130
134
126
125
126
127
130
137
132
125
127
131
131
130
130
130
122
120
122
122
128
145
142
115
103
123
140
133
123
143
147
142
130
118
112
112
118
120
120
119
121
124
125
119
121
135
139
123
112
121
131
131
131
135
137
131
129
129
128
127
133
142
142
133
123
116
112
117
129
130
129
135
133
116
110
124
138
136
128
136
149
150
133
115
109
119
131
131
124
122
125
126
117
109
111
126
132
126
121
122
124
123
130
140
141
132
125
122
123
128
139
145
143
133
121
111
111
120
133
135
128
127
124
119
117
125
135
133
123
126
139
140
126
115
115
126
129
124
123
128
129
122
111
105
108
120
130
130
127
121
121
122
129
135
137
135
127
117
118
126
140
143
139
128
118
114
121
130
134
133
129
125
123
120
119
122
128
126
116
120
124
121
114
114
121
125
118
108
116
132
130
117
112
115
118
122
130
130
123
117
123
130
128
124
128
133
134
123
116
121
134
141
135
122
112
118
133
137
130
123
126
129
127
119
115
116
122
122
115
123
114
109
110
114
116
118
111
101
110
126
122
114
122
132
130
126
125
123
117
116
127
135
129
116
117
129
137
132
120
117
126
135
132
119
110
117
132
135
123
116
121
128
128
122
116
117
120
122
119
125
110
106
112
111
110
111
113
108
109
116
114
115
130
140
132
120
119
120
117
115
123
130
123
114
114
120
132
136
125
117
118
126
126
117
114
117
126
127
122
116
116
118
121
125
123
120
120
123
123
123
113
111
111
109
104
113
123
117
109
110
112
120
130
130
121
112
117
125
124
115
113
117
118
116
114
116
124
130
127
122
118
115
114
116
125
127
124
122
123
124
116
107
112
124
129
122
117
119
122
122
121
116
109
107
108
121
129
123
113
114
120
122
121
111
104
108
123
135
130
115
109
114
119
119
117
117
120
121
123
126
124
112
103
113
133
140
130
123
125
125
115
103
107
120
128
120
110
111
118
122
129
124
111
106
114
128
131
126
121
124
126
121
111
101
100
113
130
135
125
115
117
124
124
119
118
117
119
119
122
131
133
121
106
110
132
146
139
123
116
117
113
109
110
118
125
122
111
108
113
119
133
136
118
107
115
128
130
130
132
133
125
115
109
105
106
118
126
123
114
118
132
136
128
120
118
119
119
118
120
130
137
132
116
110
123
139
136
118
107
110
114
118
116
115
121
126
125
114
109
111
131
143
126
109
113
122
125
128
138
139
127
115
117
116
113
116
115
108
108
125
140
136
123
119
121
119
116
113
115
120
134
137
124
108
112
128
127
112
108
113
120
120
119
115
117
127
132
120
105
104
126
140
129
113
114
116
115
119
132
138
127
119
125
125
116
111
109
107
116
133
138
125
111
113
122
123
112
102
102
112
127
133
121
106
109
123
121
112
116
125
128
124
121
118
112
116
124
119
108
109
122
131
124
117
116
112
106
113
126
131
126
124
126
126
119
117
118
121
127
133
132
118
106
108
119
123
109
93
94
110
123
124
112
103
111
124
123
118
126
139
138
132
128
123
110
102
108
117
117
119
118
119
121
124
121
106
103
114
126
126
124
125
126
125
123
126
133
134
128
122
125
125
118
111
113
120
110
97
100
117
119
115
106
100
108
123
127
127
131
140
143
137
131
127
112
98
101
118
128
125
116
116
124
130
121
106
107
124
133
130
123
124
125
125
126
132
139
136
118
107
117
137
136
119
110
117
116
109
115
120
116
112
109
99
101
117
131
132
130
133
139
137
129
126
119
107
108
124
134
122
113
117
127
129
121
111
115
135
147
141
126
118
120
123
123
124
131
131
114
100
111
138
145
125
109
116
122
120
119
118
112
113
112
99
97
113
130
132
124
123
126
125
121
119
121
121
120
128
130
118
115
122
127
127
123
119
123
138
150
143
124
112
115
121
119
114
122
132
126
109
107
126
136
123
111
119
129
122
114
111
113
117
112
101
103
117
128
126
123
117
112
110
112
115
121
124
124
125
119
120
123
126
126
124
123
124
125
134
140
132
118
110
113
119
117
115
121
136
140
125
110
111
119
117
113
123
130
121
112
115
122
120
109
107
117
122
122
122
125
120
104
98
108
117
120
123
127
123
110
124
125
125
125
123
121
121
122
126
124
115
112
113
118
119
119
119
121
132
142
136
117
109
116
118
118
122
126
124
122
125
126
119
112
118
128
124
116
119
130
125
103
93
105
121
124
126
130
123
106
123
116
116
124
125
119
112
113
115
113
111
113
120
120
119
118
116
114
118
130
133
123
118
126
130
124
120
122
131
134
132
125
117
120
128
130
121
111
117
132
131
109
93
103
123
127
128
130
123
105
117
102
106
122
127
118
110
111
113
114
119
127
128
119
115
114
112
104
104
118
128
128
128
133
136
127
116
123
136
138
128
120
120
126
129
128
119
112
115
127
132
115
99
104
124
132
125
121
117
107
117
100
103
119
125
118
117
120
120
121
133
140
132
114
111
115
113
102
101
114
127
130
125
125
124
118
115
125
136
129
117
120
126
126
121
122
124
119
113
118
125
120
109
110
124
128
116
108
108
109
125
113
109
116
119
119
124
131
130
129
133
137
128
113
111
119
119
109
104
115
128
126
116
112
111
111
113
124
126
115
109
125
133
121
110
118
129
128
114
110
118
123
118
118
125
122
106
99
107
113
134
130
117
112
114
116
125
133
132
127
125
124
121
118
118
123
123
114
109
117
125
116
106
107
116
116
115
116
117
109
110
126
131
115
104
112
125
129
118
109
115
125
125
124
124
116
103
100
110
117
135
133
119
112
115
115
118
125
125
124
119
116
117
119
124
124
120
108
107
115
116
106
101
118
137
133
114
106
112
117
117
121
120
110
103
104
112
120
117
110
113
122
123
122
123
120
109
107
115
122
127
124
114
113
118
118
115
117
121
123
123
118
115
118
126
126
114
102
103
114
114
103
106
128
149
140
114
101
114
129
127
118
112
110
104
100
103
111
113
110
112
119
118
119
121
121
113
112
117
125
117
114
111
114
121
121
121
120
121
124
127
125
120
122
129
127
114
101
104
117
120
115
116
127
137
127
110
106
120
133
131
119
115
114
109
102
104
109
110
110
114
119
120
118
117
118
114
114
119
127
116
114
109
110
118
126
127
126
123
123
124
126
129
131
132
126
114
104
105
118
127
124
120
117
114
111
110
115
122
125
121
119
122
122
116
112
115
113
108
112
119
122
123
120
113
108
110
115
122
123
123
121
107
101
112
126
130
126
123
117
112
120
136
142
137
124
112
105
104
113
126
127
120
110
105
108
114
118
118
110
106
110
121
125
120
120
120
111
106
115
123
123
122
121
113
102
104
114
118
115
130
126
105
96
110
125
126
120
116
109
104
115
135
142
134
123
116
105
99
106
118
120
115
111
115
117
116
113
110
103
97
101
110
118
119
120
117
106
103
120
128
118
114
119
117
108
107
115
113
103
119
129
124
114
111
116
123
133
135
126
120
131
141
131
117
120
130
139
139
139
134
123
115
117
124
125
123
123
128
133
128
126
132
138
138
132
134
137
132
125
131
141
139
136
134
127
117
114
114
114
126
131
127
115
112
120
125
125
126
128
130
133
126
117
115
123
128
129
130
135
133
119
109
110
117
118
118
124
129
127
125
133
140
139
136
141
149
145
125
113
123
140
142
141
142
141
128
119
119
120
134
133
127
117
118
127
124
115
116
128
133
126
116
113
118
126
128
125
120
121
123
119
112
112
116
117
116
116
118
120
121
128
132
129
128
137
147
140
121
111
120
134
138
140
146
147
136
127
127
133
138
134
126
118
121
127
121
110
113
124
126
118
115
118
123
126
132
131
123
115
118
122
122
117
118
122
118
112
113
120
120
119
116
117
124
132
134
127
122
121
122
124
131
136
142
144
140
133
135
141
132
134
127
117
118
122
119
117
118
120
119
117
120
124
127
127
132
138
134
122
119
130
130
121
120
128
127
121
122
128
126
115
108
112
124
130
125
119
125
134
124
113
123
133
131
133
140
140
138
142
128
135
126
114
112
118
127
128
123
115
117
125
132
131
131
131
130
135
137
132
126
131
130
121
121
128
132
134
136
138
136
123
114
117
130
135
129
119
125
136
124
110
121
130
119
121
140
146
138
137
133
133
120
111
112
121
133
137
125
115
126
143
145
137
136
135
128
126
132
132
130
128
128
123
122
127
135
139
141
142
141
133
125
126
133
136
131
121
123
132
126
120
129
128
112
116
139
146
133
129
140
129
109
106
119
130
135
129
122
127
144
158
152
139
136
136
127
120
123
125
125
127
129
128
125
129
137
138
136
137
137
136
135
135
135
129
123
121
120
127
131
136
140
132
121
128
142
140
127
127
134
123
103
105
127
137
122
109
119
141
158
159
148
133
127
128
127
125
121
116
117
126
134
132
129
134
139
133
125
128
130
129
135
143
135
121
114
114
116
125
139
146
141
136
143
147
140
128
126
135
121
120
109
110
128
132
110
94
113
143
152
144
134
123
116
117
126
130
122
114
117
130
136
133
132
140
141
130
120
127
130
126
133
142
133
118
111
113
118
130
145
146
136
141
162
161
136
122
132
145
110
122
123
121
124
124
108
95
108
127
131
127
123
115
111
113
125
128
123
122
128
133
129
128
135
141
134
122
119
129
132
127
126
132
128
121
119
118
120
133
145
142
129
138
160
158
131
121
136
148
112
122
133
127
119
119
117
110
107
111
116
123
122
114
113
121
128
126
126
134
138
128
117
123
137
137
121
108
116
134
139
130
121
122
124
127
125
118
118
130
142
140
127
127
138
141
131
128
131
132
119
120
126
124
115
116
125
127
116
112
124
136
129
117
121
134
137
129
128
135
136
122
113
123
141
138
113
101
115
132
137
128
120
120
126
127
120
112
113
125
137
137
122
109
113
126
136
133
121
112
125
119
115
113
113
116
129
136
130
128
142
148
135
121
127
143
144
133
127
127
125
122
121
130
143
140
121
111
114
124
126
121
122
130
134
125
113
112
122
130
130
125
113
101
106
125
139
135
118
108
125
124
115
113
114
119
133
137
138
140
149
146
129
117
125
141
141
132
121
114
116
129
136
136
137
139
138
128
118
116
116
118
128
140
140
125
116
125
136
132
120
110
105
108
119
128
134
130
125
122
125
131
131
124
119
125
135
136
131
133
140
135
116
107
116
129
130
127
120
110
115
138
147
134
125
133
144
138
124
115
113
117
127
140
138
130
132
144
150
135
115
105
112
127
136
130
124
127
134
135
124
134
143
138
128
131
139
132
115
115
126
124
107
100
109
117
120
123
125
118
120
140
148
129
115
120
134
136
127
117
114
114
122
127
130
136
150
156
148
131
115
113
130
146
142
125
117
129
139
131
127
132
142
140
134
135
137
122
103
106
124
125
112
108
114
114
114
126
135
129
126
136
142
127
113
114
122
129
126
117
111
109
116
120
127
142
156
153
136
125
119
126
146
154
133
111
115
133
135
118
128
128
134
134
133
129
125
112
102
112
130
131
126
126
125
123
118
127
135
133
130
134
134
126
122
121
121
122
123
115
106
106
116
124
134
143
146
136
125
122
119
127
148
149
119
99
111
132
130
112
123
125
132
134
128
115
107
106
112
124
135
137
138
139
138
130
126
125
126
130
135
136
129
126
130
133
127
119
118
115
107
107
122
139
145
140
128
116
116
118
117
121
140
142
114
96
106
124
128
119
112
125
142
142
126
105
99
106
122
131
133
135
137
138
136
133
129
123
119
126
137
137
125
118
127
136
128
114
112
116
115
115
128
148
152
135
113
104
112
120
118
118
130
135
118
103
106
119
127
127
98
125
151
150
127
107
103
111
122
129
129
129
128
124
125
128
128
121
119
122
133
134
121
110
115
128
126
111
106
114
122
122
129
144
145
127
108
107
120
128
125
123
128
131
124
119
120
120
120
122
98
128
148
142
126
116
114
113
114
121
128
125
116
112
116
123
124
120
119
120
122
127
122
109
107
119
125
114
102
108
123
127
129
131
128
115
108
120
133
133
132
133
133
127
124
130
135
125
110
110
111
131
134
127
121
120
116
108
104
115
129
125
112
110
121
125
119
115
114
113
111
119
126
117
108
116
130
123
107
108
121
128
128
124
114
107
114
131
137
131
130
137
136
123
119
134
145
129
106
105
127
130
122
117
114
110
107
104
102
116
132
128
113
115
129
130
118
109
109
107
103
114
129
130
118
116
129
131
117
113
119
127
129
121
113
114
123
133
131
122
124
134
132
118
116
133
144
130
107
107
131
124
116
114
110
100
102
106
111
122
133
128
117
119
131
129
117
112
117
112
102
108
128
135
122
114
122
129
123
116
121
127
129
122
121
126
133
131
121
114
118
126
123
117
118
131
136
127
116
120
125
117
117
117
107
98
106
119
123
127
129
129
120
119
122
119
113
122
137
130
107
102
121
127
116
107
115
122
118
114
120
125
126
121
122
132
138
130
116
114
116
116
115
118
127
131
127
122
123
131
118
118
119
119
109
105
114
128
135
132
128
125
121
117
113
108
110
133
157
146
116
101
111
116
105
102
115
122
117
115
118
122
119
118
120
132
137
131
121
115
114
113
113
121
128
130
123
118
128
140
115
122
128
122
111
110
117
130
141
139
127
119
117
116
114
112
117
139
158
148
119
105
109
112
106
107
120
128
124
121
119
114
113
114
121
129
133
130
120
111
112
116
118
119
123
127
122
120
127
139
115
131
138
126
113
110
114
122
137
144
132
118
114
119
121
122
123
133
142
139
124
114
114
117
120
124
128
131
129
127
120
110
108
115
126
132
129
121
112
109
113
120
121
117
115
120
126
125
124
126
119
138
144
127
111
113
113
112
126
143
142
128
120
122
129
129
126
124
123
129
129
123
121
131
142
142
133
125
120
118
116
110
109
116
130
135
128
113
107
112
120
122
118
114
113
119
127
125
118
115
123
140
138
118
110
117
117
109
115
136
148
140
126
125
131
131
126
117
117
127
134
127
126
140
152
148
131
114
103
101
109
116
116
115
126
134
128
117
117
126
127
119
114
118
120
122
120
119
113
113
128
137
129
112
109
117
116
112
118
134
143
140
130
126
127
128
127
124
125
129
130
125
127
139
144
138
125
109
93
92
107
123
120
113
120
130
132
129
132
138
131
118
115
125
131
126
114
110
112
121
130
129
121
115
116
115
113
119
134
139
132
129
130
129
123
124
126
132
131
125
115
114
126
133
128
120
117
110
99
100
112
124
121
112
115
127
139
142
142
138
130
123
121
128
133
131
118
111
116
126
124
119
118
124
125
115
108
123
147
145
121
113
125
132
123
113
118
133
137
121
104
104
118
126
117
108
107
108
111
114
122
120
117
111
114
129
142
145
138
129
127
127
125
123
123
129
128
121
118
120
116
108
116
128
131
121
111
123
144
142
116
106
123
134
123
105
107
128
141
130
109
101
112
120
116
105
101
104
113
122
126
121
112
105
110
127
140
136
123
117
123
125
123
112
110
121
131
130
119
110
113
105
113
120
123
122
118
121
132
130
116
109
119
130
122
104
104
125
147
148
129
110
110
117
115
106
100
102
108
116
123
123
112
99
101
119
131
120
108
112
120
118
115
110
104
108
121
130
123
106
117
111
114
113
112
114
121
123
123
123
117
115
118
124
124
115
113
127
149
158
146
123
112
114
111
104
103
109
111
114
122
124
113
99
101
118
120
108
107
119
119
106
106
114
110
99
106
125
131
114
117
118
123
118
106
104
114
125
124
118
119
119
120
121
123
123
123
124
137
146
144
129
120
119
113
104
106
116
120
122
123
124
117
110
115
125
118
105
112
128
123
102
101
117
118
100
97
121
137
125
112
115
129
131
114
99
105
121
123
116
117
126
126
120
120
120
116
111
115
122
124
126
129
130
121
113
114
120
124
125
126
123
119
123
131
135
122
110
118
134
131
111
102
114
120
105
97
115
135
131
102
105
127
140
126
106
106
117
116
110
117
131
132
122
114
111
105
100
101
105
109
122
133
135
131
126
123
122
123
125
126
125
123
126
134
135
127
116
119
132
136
123
106
107
117
111
101
108
125
129
99
102
122
138
129
115
115
118
113
107
118
133
131
117
107
107
107
107
108
107
109
120
129
129
131
133
127
121
120
120
121
126
125
118
116
122
124
121
119
124
131
126
112
108
115
113
105
105
117
126
113
112
120
127
123
118
123
124
116
110
118
124
120
109
105
109
120
130
130
120
114
120
122
121
127
132
126
120
119
116
116
123
122
107
96
103
119
126
123
119
119
119
116
116
117
112
103
105
114
120
134
131
124
120
118
117
121
125
123
123
122
114
106
105
107
112
125
142
144
128
113
111
114
120
131
133
122
120
124
118
109
113
117
106
93
96
112
127
126
115
108
110
116
119
119
112
108
109
113
114
146
140
125
119
119
117
116
120
127
133
129
107
96
105
114
113
116
134
142
128
106
99
107
124
142
140
121
118
126
121
107
105
114
114
103
97
107
122
122
111
105
107
112
118
119
119
114
112
112
108
142
133
119
120
125
122
116
117
127
139
137
112
100
114
125
116
107
118
135
129
105
92
103
126
147
145
124
117
126
126
113
108
118
122
114
104
105
114
115
109
109
113
113
113
119
123
119
113
110
107
132
122
113
117
127
127
122
120
122
135
138
124
114
126
136
123
106
110
129
132
115
102
106
119
133
135
127
124
128
126
119
118
126
128
119
110
110
111
111
107
113
120
117
115
119
123
118
113
112
112
125
117
110
110
118
126
128
123
119
125
135
134
131
136
137
126
112
112
123
131
127
118
110
107
111
116
120
126
128
124
121
123
131
129
118
113
115
116
110
106
114
121
121
117
117
115
115
117
120
113
126
123
114
106
106
117
127
127
118
118
127
134
136
136
133
123
115
110
109
118
130
129
116
102
98
103
112
121
122
114
109
118
130
127
115
113
118
117
107
105
111
119
119
116
113
109
110
122
124
110
130
128
122
107
101
109
123
127
119
118
124
130
130
129
127
124
116
102
93
101
120
129
119
104
100
104
108
110
110
101
98
109
125
124
112
109
113
108
100
103
113
117
113
111
110
105
109
124
123
105
134
134
122
115
123
133
131
128
132
128
122
128
139
133
118
117
131
141
135
131
133
132
128
129
133
128
115
112
123
132
134
131
133
135
138
148
158
148
128
123
128
126
108
100
105
111
113
121
121
115
131
128
121
118
130
144
136
125
125
127
125
129
135
128
110
103
115
128
132
138
140
133
123
122
125
122
116
116
123
130
130
130
129
129
131
144
154
143
123
117
125
125
112
106
109
115
117
124
122
111
130
122
119
120
134
147
137
124
129
135
129
122
124
124
111
100
107
121
127
132
136
137
129
119
119
120
118
117
119
121
120
118
120
123
129
134
132
126
120
120
127
129
122
118
121
124
126
128
127
119
125
120
121
123
134
143
135
127
136
140
128
112
117
125
118
105
107
121
128
122
126
140
139
122
113
120
121
117
117
118
117
106
107
123
134
127
114
110
119
129
132
132
133
133
130
130
131
131
132
132
116
119
125
128
132
136
135
134
136
134
118
108
117
127
127
113
108
119
125
115
113
131
140
124
111
116
124
123
123
127
121
105
105
127
140
130
111
106
120
133
134
134
144
145
132
128
134
136
139
141
112
124
134
134
132
133
136
135
128
116
112
117
127
130
129
117
107
111
118
112
106
118
129
123
113
115
127
131
133
137
132
118
116
130
140
135
123
116
120
127
127
130
146
145
126
122
136
141
141
143
124
132
136
135
135
136
139
130
113
106
117
135
138
129
126
121
108
105
113
115
110
109
116
118
118
121
132
138
137
138
138
131
125
130
137
137
129
120
118
117
117
128
140
131
114
120
139
142
133
133
143
139
129
127
136
145
138
122
109
116
131
143
141
131
128
126
114
106
114
124
122
112
111
118
124
131
137
137
133
132
135
134
131
131
134
135
127
118
112
113
122
130
128
115
108
126
144
140
128
127
146
138
120
115
135
152
136
111
113
135
143
137
132
130
133
131
124
120
120
129
129
121
118
122
130
135
137
132
124
126
130
130
127
126
131
133
127
116
111
118
131
132
116
106
115
135
143
137
133
130
135
133
116
107
130
152
133
105
114
144
147
129
118
127
135
134
133
127
124
129
134
129
124
126
134
135
134
128
123
128
132
128
119
117
127
138
137
126
120
129
136
128
110
109
129
141
140
141
145
142
125
129
121
108
122
143
132
105
106
133
143
130
118
118
129
131
131
126
122
128
137
132
125
126
134
135
130
123
126
135
139
129
112
108
123
145
152
140
132
132
131
117
108
118
135
137
133
139
149
145
124
127
124
112
115
132
132
110
96
115
140
144
128
115
118
127
129
121
120
133
144
134
121
123
134
137
127
119
123
137
145
131
109
106
126
149
153
143
135
131
121
109
110
120
129
131
131
133
137
132
123
121
121
112
111
122
131
117
97
106
140
157
141
120
116
127
129
121
123
138
146
136
122
123
136
141
131
116
118
133
142
130
112
117
137
146
137
130
130
129
119
111
110
116
123
130
134
128
122
120
120
117
116
111
108
112
125
124
108
112
137
153
143
129
129
134
133
127
127
134
139
138
131
130
138
147
141
123
115
125
133
125
119
129
145
137
118
117
130
131
124
117
112
111
120
134
138
128
121
125
114
119
122
118
105
105
118
123
116
116
130
134
127
128
138
142
137
132
127
125
127
137
140
132
133
145
149
139
125
123
125
122
122
134
141
128
113
122
132
131
125
122
119
118
125
133
133
129
134
141
116
129
140
130
107
102
116
119
112
113
121
118
106
112
130
141
140
136
126
117
118
135
139
128
120
134
150
149
136
125
121
120
123
129
127
122
124
136
137
123
118
125
133
136
136
130
123
128
142
148
126
139
152
137
112
108
125
124
109
108
119
116
97
96
113
132
138
134
124
116
117
129
131
118
110
120
139
147
138
124
120
121
124
121
112
115
133
146
137
118
114
128
145
151
143
125
115
123
137
136
137
138
146
135
118
119
137
136
119
111
124
125
109
99
106
119
127
126
123
123
124
125
122
114
110
115
127
134
130
120
117
122
125
117
107
111
129
142
134
119
116
129
145
148
136
120
114
122
126
119
139
130
130
129
124
129
144
145
133
122
127
132
127
120
115
112
112
114
119
128
129
126
118
115
120
122
122
120
119
117
117
119
122
119
115
114
121
130
131
123
118
125
134
133
122
113
113
120
121
115
129
118
121
126
129
131
134
138
138
132
131
132
137
139
130
114
105
105
113
127
134
128
117
116
125
130
123
114
115
120
118
113
115
123
127
122
118
119
126
124
118
116
123
122
113
106
111
119
126
125
114
111
122
132
136
131
121
121
131
137
133
126
130
138
133
118
108
107
113
125
133
131
118
111
120
131
125
112
113
124
123
107
107
123
135
130
120
118
121
119
111
112
118
122
117
108
109
117
130
129
104
110
124
133
136
130
115
109
122
133
130
117
116
123
125
119
116
116
119
122
129
131
120
106
110
124
122
109
110
124
124
106
101
118
132
131
124
123
124
120
117
118
123
127
126
123
119
120
124
121
108
118
122
127
132
130
119
113
121
129
126
117
110
110
117
119
119
121
123
121
121
124
119
104
105
119
124
112
107
117
122
110
103
112
121
121
122
127
128
127
128
130
130
130
132
139
139
128
115
113
121
126
120
120
123
123
122
122
126
128
123
116
113
113
117
119
118
118
119
117
114
117
118
112
114
127
131
121
109
115
123
118
109
110
117
121
123
125
126
127
133
140
137
126
128
147
154
137
114
107
129
128
120
119
119
119
120
127
129
129
126
126
123
121
125
123
115
113
117
116
110
112
121
130
132
137
140
129
114
117
127
126
117
116
128
133
130
123
120
120
128
140
139
124
120
141
156
141
116
110
133
124
120
123
122
121
121
127
130
132
134
135
128
124
128
126
115
112
121
121
112
113
129
143
141
139
138
129
115
116
129
133
130
131
140
143
136
125
117
112
116
128
137
128
118
131
146
137
121
117
126
118
120
129
129
127
127
127
128
133
139
138
126
124
129
127
115
117
130
130
116
114
132
145
137
129
128
125
111
110
124
134
142
142
142
133
131
131
126
111
102
113
131
132
122
125
134
131
123
125
117
114
121
129
130
130
126
127
132
138
136
126
123
125
134
129
114
119
137
136
118
111
126
135
125
116
123
122
111
105
110
123
141
147
133
114
115
132
136
118
102
106
122
127
120
122
129
128
128
135
113
113
120
127
128
122
117
121
135
139
124
112
117
130
139
134
119
122
135
132
116
105
113
123
119
117
126
129
118
108
102
106
124
138
128
107
106
125
134
122
111
113
117
115
114
120
124
127
131
141
115
116
122
127
126
117
108
115
134
135
117
110
120
131
138
136
127
121
124
127
116
103
104
118
126
130
133
131
122
117
105
97
106
127
133
120
109
114
123
123
123
123
117
106
105
116
123
125
133
141
125
121
125
128
129
124
113
112
123
128
124
123
125
127
131
137
130
120
118
122
120
109
111
128
143
144
138
126
122
120
116
104
105
123
139
134
117
109
114
125
130
127
115
105
106
116
119
121
128
135
135
128
125
124
132
137
130
117
115
126
137
138
126
119
125
135
132
122
117
121
123
121
126
145
153
144
130
121
120
124
128
126
122
125
135
134
119
111
120
131
129
120
112
113
116
118
117
115
120
130
136
133
126
122
128
140
139
125
119
130
143
141
124
114
121
132
132
125
122
122
121
122
136
150
147
130
121
124
129
130
134
141
138
131
128
126
120
121
131
136
124
110
109
119
127
126
118
114
114
125
129
131
128
122
124
133
133
128
130
136
136
127
121
118
124
127
127
129
128
123
114
113
128
140
131
113
112
129
141
137
133
140
141
133
127
124
125
129
136
133
120
108
111
123
128
129
124
118
113
116
117
122
125
125
125
125
121
122
130
131
118
110
119
130
131
120
117
126
131
123
110
105
112
119
117
108
110
124
137
135
129
129
130
130
132
135
134
129
125
123
120
117
119
121
122
122
124
120
113
108
110
112
117
121
123
123
114
110
115
114
103
103
122
140
132
113
109
120
128
126
120
109
104
105
112
113
110
110
118
125
125
122
118
120
133
147
141
122
107
111
120
126
127
121
111
110
117
122
115
105
114
109
110
112
118
124
117
104
102
102
103
110
125
139
131
114
110
116
120
124
131
124
110
104
113
118
109
98
102
115
122
122
116
114
122
134
132
113
99
106
119
128
132
125
110
100
109
122
123
111
122
117
114
108
107
114
119
114
107
107
115
120
126
131
130
123
122
120
113
115
129
132
122
112
111
112
106
102
107
116
121
123
121
118
116
115
115
109
109
115
119
124
134
134
117
98
102
124
135
126
129
129
131
118
100
99
117
132
128
122
123
125
125
125
129
131
131
122
110
105
112
125
129
120
110
104
104
110
122
124
122
121
126
127
118
107
104
114
125
127
121
121
132
139
125
104
103
125
141
135
124
136
144
130
103
94
115
138
141
130
124
124
123
122
126
130
125
117
111
100
95
106
122
125
115
106
106
113
122
125
120
117
122
129
125
116
114
125
136
133
125
124
129
131
124
109
106
119
135
137
116
132
142
131
112
107
118
131
131
122
118
119
120
122
123
122
114
113
114
105
92
96
113
126
123
117
112
108
109
117
121
115
113
119
126
126
127
130
134
131
127
128
125
122
118
112
107
110
124
133
109
121
128
123
120
128
129
120
112
112
113
114
115
115
115
113
111
115
119
112
100
101
112
123
128
127
120
107
104
114
122
115
104
104
117
126
127
125
125
124
125
126
123
117
116
112
109
108
118
129
106
115
118
116
122
137
135
114
102
108
114
112
109
107
106
106
114
125
125
115
110
115
119
123
126
127
121
117
118
120
119
111
102
97
105
116
119
119
120
119
118
116
117
119
115
112
111
112
118
120
114
115
120
118
122
133
131
113
106
113
118
110
105
102
100
100
114
128
126
114
113
123
128
127
125
123
122
129
136
126
109
102
106
108
109
111
115
119
120
117
109
107
115
118
114
112
117
118
117
111
123
120
124
126
124
123
121
114
113
117
116
108
105
108
107
100
109
124
125
114
111
122
130
129
129
124
122
132
139
121
97
94
112
124
121
115
118
122
120
114
108
110
113
114
108
112
121
121
110
102
124
119
123
129
127
117
115
116
118
119
117
109
109
119
121
110
109
120
128
120
113
119
124
127
131
133
128
127
125
108
91
96
117
131
130
121
120
122
121
114
113
119
119
108
103
112
121
113
100
99
125
118
117
125
124
115
114
115
117
118
119
113
113
124
129
122
117
125
133
128
119
116
117
117
127
138
137
126
113
102
98
105
116
126
128
123
119
122
123
117
118
126
124
111
106
113
115
105
96
102
126
119
118
121
118
113
114
114
115
118
124
122
117
119
123
124
127
131
134
130
123
119
114
111
118
132
136
128
116
109
114
116
116
115
121
121
117
124
130
121
118
125
124
115
112
112
111
103
102
109
128
125
128
125
112
108
114
118
117
120
129
127
116
109
110
116
124
127
124
122
122
121
116
110
111
118
123
125
125
123
123
123
118
114
118
119
120
129
132
122
115
119
120
116
113
110
109
110
112
114
130
128
137
132
113
105
117
125
124
125
130
126
112
104
104
108
113
112
109
111
119
122
121
114
109
107
112
121
128
127
124
123
123
121
119
117
120
126
126
116
114
120
119
111
107
106
110
118
121
119
127
131
136
145
152
145
123
112
121
136
141
133
123
120
126
131
128
116
111
127
140
133
127
138
147
132
109
102
115
127
133
134
128
128
131
141
143
137
136
136
133
122
117
117
120
121
125
138
140
133
123
125
128
130
136
135
121
107
112
126
137
136
129
123
124
126
125
118
117
132
138
130
129
142
150
134
112
107
121
132
132
125
117
117
123
129
133
135
139
138
132
123
115
110
110
119
132
138
131
120
125
123
120
116
114
118
116
111
116
131
139
135
128
125
127
127
127
124
124
133
137
133
130
135
139
134
121
121
131
136
130
118
115
122
130
125
118
126
136
137
133
131
124
114
111
124
137
135
121
112
126
125
122
111
106
112
118
123
129
138
135
127
122
129
133
133
130
127
124
127
134
137
131
124
129
132
130
127
132
139
131
119
120
137
144
128
111
118
132
135
138
145
143
130
122
129
138
133
126
123
122
126
130
124
115
118
128
139
141
137
125
116
118
130
139
135
126
121
116
116
123
134
131
122
125
133
132
125
127
136
136
127
129
145
149
134
116
117
130
135
141
153
157
147
135
134
138
138
138
139
117
130
142
142
130
128
136
144
141
127
115
111
117
127
132
128
118
110
107
107
115
126
128
126
127
134
133
123
118
129
138
134
131
138
143
135
126
124
129
130
131
140
148
146
138
136
137
136
138
143
122
135
149
149
138
132
135
136
130
120
114
115
116
117
116
114
109
105
106
112
120
123
126
126
127
134
137
127
116
121
135
136
124
121
129
133
128
126
126
122
118
116
121
125
131
136
135
128
126
134
134
139
144
141
132
130
129
126
125
125
121
116
115
114
113
111
110
110
113
127
138
131
123
122
124
130
136
130
117
118
130
131
117
110
121
130
127
121
122
121
116
104
99
104
120
133
134
122
115
122
138
137
135
126
124
130
129
124
126
132
125
115
115
125
126
121
120
121
124
138
148
137
122
117
121
126
129
124
118
123
130
129
116
110
121
132
129
121
123
129
127
114
101
100
109
124
129
125
121
124
133
132
127
117
118
131
134
130
131
135
128
117
121
137
143
134
130
127
126
136
144
136
122
119
121
121
120
118
121
128
134
128
118
114
124
137
139
133
133
136
134
126
119
113
109
112
125
135
138
134
128
128
126
117
119
133
139
137
131
134
135
128
129
140
142
134
131
126
122
126
133
129
122
122
124
124
121
121
125
133
136
131
120
114
122
138
150
151
144
134
126
125
133
131
114
105
117
138
144
138
124
126
125
123
124
134
142
137
125
126
140
143
139
133
126
122
123
124
119
121
128
129
125
124
126
129
131
130
130
131
134
132
120
112
118
135
150
158
150
129
110
113
135
143
128
112
114
125
130
129
121
122
127
129
132
137
142
134
118
120
139
149
142
129
117
111
115
119
121
124
132
135
134
127
125
131
141
140
131
125
128
131
121
113
120
132
141
150
147
127
109
109
129
144
139
128
119
113
115
122
117
122
130
137
139
140
139
129
113
114
129
138
138
136
128
114
111
119
127
128
129
137
137
129
124
131
144
145
134
125
127
131
123
118
126
132
131
138
140
131
122
120
126
134
140
140
129
115
117
128
116
126
138
141
140
132
127
118
108
110
118
123
132
145
144
127
117
123
131
128
125
127
130
126
125
129
141
146
139
132
131
130
124
121
128
132
130
130
131
130
133
134
129
124
131
139
134
125
130
139
120
130
143
144
133
120
111
107
105
110
118
120
128
144
147
136
130
134
135
128
119
117
118
119
121
129
137
144
144
140
135
131
125
125
128
130
130
129
124
121
130
139
137
125
125
130
131
129
132
138
126
129
138
137
124
110
106
110
112
117
123
127
129
135
135
135
138
141
137
128
120
113
111
111
118
128
137
140
139
139
138
135
132
125
123
123
127
131
123
113
120
136
139
130
125
127
125
119
116
124
130
125
125
124
117
111
117
128
129
124
124
130
136
134
124
124
136
141
132
125
124
120
113
112
117
128
134
133
130
132
141
143
139
126
113
108
116
131
131
119
119
130
134
129
130
132
124
107
100
113
133
119
114
115
116
119
132
147
144
126
114
124
138
138
123
115
124
129
122
120
127
126
122
119
120
129
132
124
121
128
142
145
135
116
104
103
112
131
138
130
125
127
123
121
128
136
125
108
103
119
136
121
113
114
120
128
139
146
140
122
108
113
134
144
129
113
114
118
115
113
122
131
128
123
125
131
132
124
121
129
139
137
122
106
104
108
119
133
139
131
125
121
115
113
119
127
125
118
124
131
138
125
114
114
125
134
133
126
123
120
110
107
125
141
133
113
111
119
118
113
118
127
126
122
125
132
131
124
124
134
137
128
113
106
108
118
129
136
132
122
117
114
115
117
118
117
117
127
138
138
135
123
112
114
130
136
124
112
115
124
115
105
116
132
129
115
114
126
128
119
114
119
121
118
121
129
127
123
125
135
134
125
118
117
117
124
132
132
124
115
112
115
120
127
126
117
111
124
137
132
129
118
109
116
133
135
123
116
127
131
116
107
116
129
127
116
116
132
137
123
113
112
113
114
121
128
125
122
125
132
133
127
128
127
123
122
126
126
119
118
118
120
123
130
135
128
118
119
128
126
124
115
111
120
133
131
125
132
145
134
110
105
123
134
126
115
118
131
138
128
116
111
112
115
124
132
129
124
125
132
134
129
129
129
127
127
125
122
120
122
125
125
126
128
137
137
129
123
127
127
122
114
119
128
134
132
131
143
150
131
104
107
128
136
125
116
118
127
130
129
122
117
117
121
132
141
138
129
125
131
135
127
117
122
135
138
130
121
119
119
121
127
128
128
131
136
136
128
128
129
124
117
125
134
137
137
139
143
141
124
109
113
128
132
127
121
120
121
124
127
130
129
127
130
140
146
141
128
124
132
136
125
113
120
138
142
132
128
125
116
110
118
132
132
125
129
136
131
127
127
130
125
128
131
135
145
146
138
128
121
118
120
124
131
133
129
122
116
116
122
130
134
137
140
142
140
135
124
120
129
133
129
125
131
134
127
126
136
138
121
102
110
132
134
120
121
133
130
120
122
135
133
125
123
130
144
145
135
126
123
120
120
124
134
142
137
121
112
111
115
119
126
136
143
141
131
122
119
120
122
125
129
140
142
126
106
110
136
148
133
107
107
125
126
114
118
132
131
120
123
135
133
120
118
125
133
135
133
130
122
114
116
130
140
142
136
122
111
110
107
105
112
127
139
136
122
116
118
118
116
114
124
141
144
122
99
105
130
146
137
121
116
120
118
111
118
130
132
128
130
133
125
116
121
128
127
122
128
130
116
104
117
135
138
130
126
121
117
114
107
101
104
118
129
127
119
116
116
115
111
108
116
132
137
125
111
113
125
133
132
129
126
120
114
113
118
126
132
139
139
131
116
114
129
142
135
123
121
120
110
107
123
135
127
116
116
120
121
119
110
106
112
122
123
121
118
116
114
112
111
113
116
125
134
129
123
124
127
126
123
126
129
124
117
117
119
121
128
139
140
127
114
117
137
151
149
134
118
109
108
117
128
126
113
107
113
121
122
119
111
113
125
134
128
117
114
112
116
119
121
125
129
134
134
124
119
123
127
124
117
118
122
123
119
118
119
122
125
128
130
120
119
127
140
149
153
140
117
106
115
129
128
114
105
109
119
123
123
119
113
115
130
142
134
120
110
111
124
139
139
135
139
142
132
113
104
111
121
125
120
114
113
117
119
119
119
125
126
120
117
117
127
136
135
136
142
135
116
110
123
131
120
104
106
121
128
126
125
122
116
113
124
137
135
124
113
114
135
153
147
134
134
139
127
108
100
104
115
122
124
116
109
112
119
118
118
126
128
117
107
117
132
136
126
124
131
126
110
110
122
123
111
103
113
129
132
127
126
124
123
120
123
127
129
127
120
121
134
144
136
126
124
121
117
115
115
113
112
115
124
121
112
115
122
119
114
118
123
118
107
123
131
126
115
120
130
121
100
100
115
119
109
106
118
130
130
125
119
115
117
129
130
126
125
128
130
127
121
119
119
118
115
109
112
126
136
128
115
112
120
121
117
121
126
122
112
110
116
117
115
130
128
117
112
121
134
123
99
95
111
124
117
113
119
125
124
121
110
96
103
129
144
135
122
127
135
126
110
104
111
116
114
108
115
128
134
127
120
117
115
114
116
125
133
128
115
109
115
121
122
132
128
120
115
121
131
126
110
102
115
128
126
119
119
122
122
120
106
85
88
119
146
142
125
125
132
123
110
113
121
121
116
117
125
123
113
112
124
129
119
109
115
128
136
132
123
119
122
123
125
130
133
129
122
118
120
124
124
119
121
126
126
122
122
121
122
121
113
97
92
108
132
136
126
125
127
118
114
126
134
126
119
124
128
113
93
98
127
141
125
108
114
129
135
133
131
130
130
125
120
129
135
134
122
114
112
121
130
129
125
119
119
121
124
125
124
126
127
122
112
106
113
122
125
128
123
112
109
122
132
127
117
122
124
111
96
105
134
146
130
112
114
123
126
127
129
131
130
122
113
127
130
122
112
111
119
123
123
127
126
115
109
113
125
129
129
130
134
136
126
111
103
108
122
130
124
111
100
105
118
124
115
110
112
114
113
121
135
140
128
115
115
119
120
124
126
126
124
117
110
121
121
110
101
113
132
128
114
118
129
120
108
109
120
125
128
128
128
125
122
114
104
106
119
128
126
118
106
101
112
122
115
103
105
118
127
126
123
123
123
118
113
112
117
122
125
123
117
114
111
112
114
111
103
117
138
131
108
114
131
127
115
113
116
119
120
119
113
104
108
115
111
110
117
120
121
124
124
120
120
124
120
110
108
120
128
119
107
108
119
119
113
112
120
127
127
123
119
116
113
105
115
123
116
119
132
128
108
108
119
123
124
124
119
110
106
109
105
94
100
116
117
116
114
112
113
128
141
141
129
125
125
123
121
119
124
116
102
101
115
119
115
117
124
125
125
125
124
118
114
102
118
133
128
119
121
121
113
104
103
111
126
133
123
105
101
108
108
102
106
119
124
121
113
107
108
121
138
140
125
117
123
129
124
118
120
121
111
106
113
121
124
125
124
117
117
126
129
119
115
106
118
131
126
114
112
117
116
105
97
104
123
131
122
110
110
121
125
117
117
125
129
122
112
108
110
117
122
118
108
106
115
121
119
116
118
122
121
115
115
121
127
132
123
108
109
122
125
116
116
112
117
117
115
108
107
113
116
112
108
110
120
121
114
112
125
141
141
129
121
126
131
123
111
109
118
122
113
99
93
101
108
107
106
112
115
115
121
128
125
121
125
131
123
108
107
114
115
111
117
120
118
115
110
107
107
111
116
119
122
124
122
112
101
107
130
149
145
128
118
123
128
124
113
111
122
131
119
101
96
105
110
100
99
112
114
108
119
138
135
121
119
124
123
117
110
108
107
108
118
125
124
122
120
113
112
113
115
119
125
131
125
107
92
99
122
140
135
122
116
119
124
124
116
112
118
130
130
118
110
115
115
104
104
119
120
109
120
141
138
123
117
120
122
120
114
107
105
110
120
126
128
136
134
123
116
118
119
117
120
127
125
110
99
103
114
122
122
118
118
120
122
124
121
112
110
123
132
130
125
123
118
112
117
129
127
119
125
137
135
124
122
121
119
117
116
111
111
117
125
114
125
139
150
151
136
117
113
129
142
137
121
112
120
132
134
121
110
118
134
134
125
131
152
159
144
128
121
118
117
125
134
133
130
134
131
121
126
142
147
137
137
152
159
147
137
140
144
150
154
115
127
134
132
122
110
107
111
123
134
138
132
124
123
135
145
134
117
118
134
136
124
131
153
160
142
124
122
127
131
132
129
119
120
128
128
121
131
149
147
132
127
135
136
135
141
147
141
135
136
121
133
132
115
94
86
99
113
119
128
142
146
131
122
136
153
147
125
121
140
145
127
118
131
143
136
126
128
139
145
139
130
120
121
131
130
124
136
148
140
127
125
127
123
123
140
147
131
115
118
134
139
133
113
89
87
108
126
122
125
142
150
135
124
136
155
153
130
121
141
154
135
109
111
130
135
127
128
141
150
148
140
133
131
137
132
127
139
145
136
129
136
137
129
125
134
139
127
115
117
140
141
135
122
107
106
127
143
136
129
136
140
133
128
137
151
152
133
120
134
150
137
114
114
134
141
127
118
128
141
148
148
140
138
137
134
130
139
145
139
139
148
151
143
135
134
134
131
129
129
134
135
132
132
126
123
134
150
152
141
130
125
124
126
128
137
145
137
125
127
137
137
131
133
145
143
128
114
113
125
140
145
136
130
133
131
127
134
143
143
141
140
139
141
143
139
132
132
133
132
124
124
128
132
130
123
127
144
158
155
133
117
113
114
116
120
133
137
132
129
132
138
143
144
141
138
133
123
112
115
130
134
122
115
121
127
124
125
135
139
130
116
109
125
144
144
129
121
121
124
118
118
123
126
122
115
118
133
152
153
135
115
109
109
109
112
126
136
136
135
139
144
143
135
123
123
133
135
123
117
126
127
114
105
114
122
117
117
128
136
126
103
94
114
140
144
127
110
106
117
117
117
123
123
115
111
118
130
139
137
130
121
119
118
114
115
126
133
133
135
144
143
132
118
110
116
128
132
128
126
129
125
117
113
114
116
113
115
127
138
135
118
112
120
130
131
122
111
110
121
119
123
128
127
114
112
125
136
134
125
125
130
135
135
125
121
129
134
129
131
137
135
121
111
113
117
119
119
125
128
128
126
126
124
118
111
111
118
130
139
140
141
143
135
116
109
117
128
130
131
124
127
132
131
120
114
128
143
138
128
129
137
144
141
129
121
130
135
130
124
125
124
121
120
123
123
119
118
122
125
125
127
134
132
118
107
112
125
131
131
132
145
158
144
111
95
113
136
143
139
123
128
132
134
126
119
129
144
142
134
135
139
141
138
124
115
124
135
133
120
116
121
128
130
130
129
130
131
128
117
114
127
136
129
114
107
116
129
129
118
118
132
150
146
119
102
108
126
136
136
121
129
133
135
135
130
134
139
136
136
137
132
129
128
122
111
117
131
132
122
115
123
135
136
127
126
137
148
137
112
107
128
138
122
108
112
125
132
128
118
116
124
135
140
135
123
114
114
123
129
122
132
138
142
144
145
145
136
125
126
127
120
119
130
130
117
113
122
127
122
117
121
131
131
122
120
134
153
144
115
108
131
137
119
109
122
137
138
130
129
131
130
129
132
141
141
129
117
119
125
127
136
142
146
149
154
150
131
117
117
121
117
122
139
142
124
113
119
127
126
117
116
122
124
120
118
126
143
142
121
116
132
135
123
118
133
144
139
134
137
146
144
130
124
131
140
139
135
130
124
129
130
135
143
150
149
139
123
117
119
124
127
135
148
146
125
116
126
135
132
120
118
120
121
121
121
125
132
133
127
126
132
133
128
130
140
142
135
129
133
144
147
135
118
118
128
139
142
131
120
128
116
120
135
144
134
120
117
121
128
132
135
146
148
139
123
122
137
145
138
126
126
126
123
121
126
130
126
124
127
133
133
134
134
135
137
136
130
123
121
132
142
137
121
115
123
131
127
116
117
122
106
108
127
136
124
112
117
127
130
131
134
144
143
129
121
131
146
145
134
131
134
135
129
125
130
134
127
118
125
136
137
135
131
126
124
126
130
126
119
124
135
135
127
126
132
124
105
100
118
122
111
109
120
126
120
119
127
128
119
116
122
133
132
123
122
135
143
135
125
126
136
137
131
125
130
132
127
119
123
135
137
128
116
111
114
126
136
132
126
127
129
128
128
138
141
124
102
103
128
130
128
119
115
114
116
126
129
116
101
100
112
124
126
124
126
136
138
124
114
119
130
133
129
127
130
131
128
122
122
128
128
117
102
102
114
130
139
136
130
127
124
121
123
134
136
126
115
122
137
139
140
125
110
105
110
122
123
105
93
98
111
122
127
129
129
132
132
120
112
113
121
124
125
125
129
129
127
123
120
120
124
117
105
105
116
130
134
131
125
119
119
123
125
124
122
122
128
136
139
137
135
120
108
107
110
114
114
105
103
104
113
125
135
135
130
129
131
125
118
112
115
118
121
121
123
123
127
126
118
119
131
136
128
118
120
124
125
122
117
114
116
125
128
119
110
113
126
136
137
130
122
113
114
121
116
113
116
121
118
111
114
132
143
140
129
125
128
130
123
114
114
117
120
120
116
117
127
129
124
125
144
159
152
130
118
119
119
116
114
114
116
123
127
118
108
107
117
133
134
122
112
114
128
136
125
112
122
138
130
108
109
133
145
135
124
120
127
128
125
120
118
120
121
121
118
116
126
133
131
130
144
158
153
132
118
119
119
118
116
116
117
117
117
114
112
108
113
130
139
117
109
121
139
143
129
118
130
145
130
102
102
125
135
124
114
118
123
123
123
129
128
125
122
123
124
122
126
134
135
129
127
127
127
125
122
121
124
124
120
119
119
115
111
112
116
115
117
134
145
115
112
126
138
137
128
125
134
140
125
100
98
116
124
116
113
119
120
115
120
137
140
127
119
127
133
128
125
132
137
128
109
95
97
113
122
122
127
129
125
120
119
118
114
114
117
122
123
133
142
121
121
125
126
127
129
132
133
131
120
105
103
113
120
120
119
121
117
111
119
136
139
126
120
128
134
127
122
131
139
131
108
89
90
107
120
123
126
134
136
126
121
123
121
116
117
123
126
129
132
133
133
127
119
121
129
135
135
132
124
114
113
119
126
129
125
123
118
113
116
124
127
127
127
132
129
119
120
134
141
136
123
108
103
107
116
120
122
129
139
134
124
126
127
120
117
123
127
126
124
144
143
126
117
121
126
131
134
135
127
119
122
131
135
131
124
120
120
118
115
112
115
126
136
135
121
112
120
134
135
135
136
131
119
113
119
124
122
123
134
134
127
128
129
125
119
122
126
126
123
148
140
122
121
127
123
121
128
131
124
116
124
135
131
121
116
117
124
125
117
109
113
128
134
127
114
110
118
124
123
123
133
139
132
121
125
132
129
120
120
124
125
127
133
131
124
121
125
128
125
136
128
117
124
132
124
117
119
122
117
115
122
128
120
108
108
115
125
125
114
111
122
127
120
114
114
114
114
113
110
109
120
136
139
128
129
140
140
123
107
106
117
127
132
133
126
120
123
126
123
118
116
117
128
134
129
117
112
111
112
114
116
117
111
105
107
116
122
116
108
115
130
125
107
106
119
119
116
113
110
104
109
128
136
127
122
134
142
125
102
96
108
121
127
126
123
123
122
120
113
103
111
124
128
132
130
120
110
108
114
117
116
112
111
112
115
118
117
109
105
116
130
123
106
111
125
124
120
124
122
109
107
118
123
115
112
121
130
120
107
99
105
115
117
116
117
126
130
120
107
104
119
129
128
124
123
119
116
114
119
121
116
114
114
118
122
123
120
115
113
118
123
120
117
126
133
125
126
134
131
117
113
112
109
105
106
111
114
116
119
114
108
110
113
112
116
130
137
127
110
120
129
131
122
116
118
120
120
122
124
124
119
114
111
116
125
129
128
125
124
123
121
121
129
136
133
127
129
133
127
123
118
107
97
103
114
114
113
119
126
121
108
108
119
123
122
127
137
133
118
137
134
125
115
115
119
122
121
122
128
129
120
108
102
109
123
130
128
126
125
125
125
127
134
136
130
126
121
117
116
120
119
105
100
116
130
125
122
127
129
118
104
108
124
133
127
125
126
128
125
137
130
117
113
122
128
126
119
118
128
131
122
105
98
105
116
122
117
110
113
124
131
130
130
131
131
123
112
105
112
118
116
107
113
130
135
127
129
134
123
106
100
110
128
140
135
122
114
116
122
122
122
117
119
129
135
131
119
111
118
127
122
110
108
107
108
108
104
99
105
122
135
133
125
131
137
128
110
106
118
121
115
114
125
131
124
117
127
133
119
101
100
113
129
138
136
125
112
107
113
105
113
120
128
134
134
130
120
106
106
117
124
122
120
112
103
103
108
108
114
128
138
132
123
135
147
133
112
113
127
129
121
120
127
121
105
104
120
130
120
105
104
114
125
131
131
127
118
108
109
103
106
115
129
135
131
127
119
105
99
108
121
129
126
115
108
117
129
130
129
134
142
135
126
137
148
134
111
109
126
133
128
125
123
110
99
105
122
130
123
112
108
110
118
122
125
126
125
116
109
111
107
110
124
133
130
121
118
114
110
110
117
127
126
121
125
142
150
141
131
135
141
136
129
134
140
129
109
102
117
131
131
123
116
108
106
114
123
130
127
118
109
107
113
122
125
127
128
125
112
120
113
113
122
130
127
118
119
130
131
120
114
120
126
132
144
154
148
128
118
124
131
132
129
128
131
127
113
102
111
126
129
122
116
117
119
119
120
124
126
121
110
104
114
127
131
126
125
125
116
122
124
127
126
124
119
112
118
138
143
126
116
121
132
140
147
144
126
107
107
117
118
120
122
122
123
128
125
115
117
129
135
127
121
122
123
115
109
114
123
125
113
107
121
136
133
121
119
121
119
117
137
147
133
116
111
109
116
130
133
121
120
130
137
139
135
123
107
103
114
121
111
109
114
114
117
129
133
127
127
138
143
136
124
122
120
112
100
101
118
128
123
118
128
137
128
113
114
124
124
116
144
153
132
111
107
112
114
114
113
113
123
134
133
124
119
114
111
117
129
131
114
103
108
107
108
118
128
130
134
142
144
134
120
113
117
115
104
102
117
128
128
126
131
130
117
109
121
132
131
118
140
140
121
108
111
118
117
111
107
111
126
132
121
109
116
125
127
128
134
134
121
109
105
100
97
103
116
123
130
133
131
121
111
109
113
117
115
116
121
123
122
126
129
122
110
114
132
139
132
122
131
119
106
107
115
121
122
122
121
121
128
124
109
103
120
139
139
126
124
127
126
118
107
96
92
102
113
115
117
118
117
111
106
107
107
111
120
129
128
117
111
119
126
121
114
121
138
138
126
125
123
109
101
108
116
119
123
130
133
132
130
120
102
105
128
145
135
115
107
117
126
123
110
96
98
115
123
113
103
105
112
111
110
108
104
101
115
134
132
113
103
110
123
126
122
124
133
130
117
124
122
111
107
112
116
118
117
120
125
131
131
119
104
108
129
140
128
108
104
113
123
122
111
99
107
128
132
114
97
101
116
119
119
116
107
99
110
129
129
116
106
110
121
127
126
123
122
120
112
120
125
120
118
118
121
121
114
105
108
124
132
125
113
112
123
132
128
116
113
119
122
120
110
104
113
130
132
117
104
106
117
124
126
123
115
107
112
123
123
119
116
116
120
124
126
123
115
116
116
133
131
125
119
123
126
123
128
140
135
113
107
124
134
127
113
113
128
133
119
110
124
145
152
147
147
150
140
120
113
121
132
140
143
141
132
128
134
139
135
127
133
151
152
135
124
127
136
146
150
132
131
124
118
116
116
117
129
143
138
121
122
132
137
129
122
120
122
127
128
126
127
136
141
140
142
145
138
123
120
128
130
125
129
141
143
134
133
135
133
123
121
129
130
130
130
130
126
134
144
130
129
126
122
115
110
114
129
136
133
132
139
140
129
126
126
124
115
120
141
148
131
114
113
123
133
137
135
129
130
136
131
118
115
130
139
136
134
136
128
118
115
116
120
124
130
124
114
119
130
132
129
126
126
125
119
123
131
127
125
138
150
141
122
118
127
127
114
119
149
164
135
98
95
117
130
127
128
132
136
139
136
121
110
115
124
131
140
143
131
121
121
127
130
125
120
114
111
115
120
138
123
117
129
136
133
132
132
126
127
140
148
136
117
116
127
133
125
127
149
158
133
104
107
126
131
120
118
129
132
133
135
129
115
110
112
123
142
152
143
135
136
144
144
131
115
114
122
127
122
133
110
103
127
145
139
128
129
137
145
143
136
126
119
119
128
141
144
145
145
137
125
124
137
141
129
114
118
126
124
124
132
131
120
114
113
120
136
148
148
143
142
144
144
133
119
119
133
137
126
122
98
96
123
143
136
119
124
148
159
144
122
115
120
125
129
142
157
158
140
117
117
137
149
137
118
118
132
133
120
117
125
125
117
117
120
123
128
135
139
138
134
132
133
133
127
124
132
134
126
111
97
101
121
136
130
116
124
147
156
138
115
110
118
127
132
141
156
156
134
112
113
134
136
119
112
128
146
142
124
119
123
120
113
115
123
127
126
126
131
131
123
121
129
136
134
126
124
124
123
108
109
117
128
131
131
129
129
133
135
127
119
117
119
124
129
137
145
141
126
115
114
119
115
112
118
135
145
140
129
123
124
122
117
114
117
123
128
131
133
133
128
128
136
141
136
126
123
121
121
116
123
130
134
133
134
137
136
127
119
121
127
129
123
120
124
136
140
133
125
123
122
117
112
119
130
133
130
126
126
125
125
128
126
119
111
114
126
137
140
138
137
141
143
135
129
128
134
133
127
126
130
131
134
133
126
132
138
132
123
125
132
133
127
119
119
133
144
140
130
128
127
127
129
133
135
128
118
116
119
121
125
132
134
126
111
106
118
132
137
137
138
141
136
124
119
128
141
144
133
130
129
128
129
128
117
119
131
135
133
130
127
126
125
122
119
127
143
145
136
126
127
137
141
140
132
126
123
119
114
115
123
134
138
130
118
108
110
117
123
128
132
127
122
120
118
125
137
144
137
129
129
126
123
121
117
119
129
132
133
127
115
113
123
127
122
122
133
141
136
124
120
129
138
137
128
126
135
133
117
111
125
137
135
130
126
118
112
111
117
126
126
116
114
125
130
125
127
133
132
128
134
132
120
117
124
134
133
125
124
120
106
102
119
130
127
119
121
126
128
120
112
116
128
130
124
127
141
139
116
109
128
142
134
126
127
127
124
121
127
137
135
118
116
131
137
131
128
127
121
131
139
135
120
118
136
152
143
124
117
117
108
104
119
132
127
118
115
117
119
119
113
114
118
122
123
126
136
132
111
106
126
141
134
121
124
131
132
133
139
147
144
129
122
127
133
136
140
130
114
132
131
128
119
121
139
151
141
125
122
123
118
115
122
128
122
117
117
118
118
119
126
128
119
116
118
123
124
117
105
104
119
131
130
120
119
128
132
135
139
143
145
138
127
118
120
134
148
138
116
127
115
112
117
129
137
135
127
125
127
129
124
121
122
122
118
116
123
127
122
124
140
144
125
111
115
121
120
111
108
107
110
122
125
119
118
126
129
124
124
130
139
139
129
118
115
125
137
137
127
121
106
104
119
134
133
123
114
116
125
130
125
117
114
117
121
122
129
132
126
126
140
144
127
113
115
121
121
117
118
115
109
116
126
118
117
125
129
122
115
120
133
134
131
127
121
115
119
130
139
123
115
110
120
128
129
122
117
113
115
122
122
109
100
110
126
134
132
128
125
123
127
128
126
122
120
119
119
122
126
118
109
113
122
119
119
127
134
127
119
123
128
128
129
134
129
115
109
124
141
131
132
122
115
112
116
127
129
114
104
113
121
109
92
104
130
140
130
122
123
121
115
116
124
129
122
113
114
119
122
113
104
106
117
122
125
128
133
135
133
127
123
122
128
132
130
120
116
125
135
134
140
126
107
95
100
124
135
118
102
112
126
116
98
107
131
138
127
120
120
118
112
113
123
128
119
113
111
111
109
101
100
101
112
126
129
123
125
138
139
128
120
124
130
127
123
125
129
128
128
132
135
118
104
93
93
113
130
122
108
116
131
128
115
118
134
135
126
121
120
119
116
120
122
120
114
111
114
111
100
99
108
112
118
129
129
120
119
132
134
124
120
129
132
119
114
127
135
129
122
129
124
114
112
111
101
108
121
125
121
122
134
136
129
129
133
131
122
122
124
123
124
127
125
118
110
116
126
121
105
106
124
134
133
132
128
120
120
122
122
119
123
129
122
105
107
125
135
127
124
130
124
119
126
130
117
110
119
128
128
126
131
135
131
129
129
124
119
120
124
128
130
131
129
121
115
120
133
134
120
118
136
148
141
129
120
118
119
117
115
117
124
121
103
94
104
121
130
128
126
128
123
124
135
135
124
117
122
129
129
123
123
124
121
118
120
118
114
114
122
132
135
132
128
127
125
125
132
135
127
121
129
137
130
121
114
115
118
116
117
126
129
112
93
93
107
120
126
130
132
114
115
124
130
128
122
122
125
129
125
117
113
111
110
109
115
117
113
109
119
133
135
126
121
126
132
126
125
127
123
116
114
111
109
111
113
112
111
116
128
139
133
112
99
104
115
119
124
130
133
101
104
116
124
122
122
123
125
127
124
116
109
107
108
111
117
121
118
112
118
129
129
118
112
120
127
125
121
122
120
117
110
96
91
104
119
117
106
111
134
147
134
116
113
120
120
116
122
129
130
104
102
112
125
131
127
120
120
125
127
123
115
113
117
121
124
124
123
120
122
123
122
118
116
119
121
122
124
125
125
124
120
102
92
108
132
129
108
106
132
146
134
123
128
128
119
114
120
126
126
120
112
114
131
139
128
114
113
125
134
130
121
119
123
127
124
123
124
129
128
123
121
124
127
125
119
121
130
134
132
132
131
119
107
118
140
141
119
109
124
134
127
125
133
132
118
112
118
122
121
132
123
118
128
135
122
106
107
123
137
133
121
116
119
124
122
118
120
126
129
126
125
129
134
130
123
124
133
137
131
130
132
133
127
126
139
143
131
118
116
115
115
123
134
132
119
110
114
116
115
131
126
115
115
118
113
107
109
123
133
130
115
108
110
118
118
116
115
118
123
126
127
121
121
129
134
132
131
132
126
119
122
133
138
135
133
139
140
128
111
102
107
122
133
129
118
111
110
110
110
119
119
111
104
106
109
113
116
124
128
123
112
107
111
118
120
119
113
109
115
126
124
106
99
123
146
138
126
124
123
112
108
122
137
138
130
130
134
128
110
100
107
122
128
123
114
112
110
108
107
106
113
112
106
107
114
122
126
128
125
117
116
121
125
124
123
121
113
110
114
123
118
96
91
122
147
137
124
126
126
115
105
113
128
136
132
125
120
118
112
108
111
121
122
112
108
115
122
118
112
111
114
117
119
118
117
123
131
131
122
118
128
139
137
124
117
119
120
121
123
125
114
98
101
127
142
133
126
132
131
123
116
114
119
130
131
119
109
112
118
119
117
119
121
111
109
120
132
135
123
128
120
121
128
125
116
119
131
134
125
122
135
145
132
112
107
119
129
131
132
125
112
107
118
130
131
129
133
137
130
129
126
123
117
125
129
117
110
118
126
122
116
118
124
121
119
127
139
143
131
140
122
120
127
125
114
114
127
133
126
123
131
132
114
99
105
123
134
135
132
121
108
110
124
127
122
127
134
131
127
125
129
128
123
130
129
120
121
130
128
118
114
118
127
130
131
131
132
133
126
133
120
116
122
124
118
118
127
130
122
117
120
117
106
99
106
120
129
128
125
114
102
105
118
125
126
129
126
118
116
118
120
123
132
139
132
124
129
136
124
109
110
118
127
132
131
126
117
114
114
114
111
114
121
124
124
126
130
124
114
108
112
116
116
110
109
110
115
121
123
117
107
104
112
129
140
135
116
106
111
118
114
118
134
141
132
121
124
128
118
106
110
119
126
127
124
117
105
100
107
97
102
114
125
128
128
130
130
119
106
104
116
127
129
118
106
102
110
121
129
128
123
114
114
133
153
142
114
101
113
124
121
121
130
132
123
115
112
114
115
113
114
118
123
122
115
110
105
105
113
97
101
118
134
136
134
133
130
116
104
110
127
137
129
112
105
113
124
129
128
132
140
132
121
131
147
140
116
108
119
130
129
127
126
120
114
110
107
109
117
121
117
116
120
121
115
114
117
121
127
108
108
123
142
145
135
131
131
126
117
119
131
135
121
107
117
138
143
130
115
122
144
146
127
120
128
129
119
115
123
133
133
128
123
114
111
114
116
119
122
123
118
114
119
124
125
125
130
133
136
118
120
132
147
145
130
123
135
142
134
125
123
124
117
120
140
157
149
122
102
111
137
146
129
113
112
119
118
117
122
128
126
123
123
118
115
116
126
131
125
119
117
115
120
130
133
132
133
135
135
122
130
139
144
133
114
112
135
154
145
121
110
116
127
143
157
153
131
112
105
115
128
136
129
115
113
117
116
113
118
125
122
120
121
124
119
116
127
133
123
114
115
117
124
133
133
125
123
131
131
125
138
141
134
117
101
104
128
148
140
115
103
114
134
154
154
130
109
109
123
130
129
129
127
122
119
121
115
109
119
129
126
119
121
127
125
116
118
122
117
114
116
121
125
129
121
107
112
127
129
128
142
138
124
112
103
106
122
136
131
114
107
114
127
138
134
113
101
114
136
143
133
129
127
123
121
120
118
117
128
135
125
115
119
128
127
117
114
115
117
116
117
117
121
122
109
99
109
129
129
131
140
130
123
121
119
117
124
131
130
118
117
119
117
116
116
110
106
115
131
136
130
127
127
118
110
111
120
129
136
133
118
112
118
126
126
119
118
120
122
118
112
112
119
120
113
111
123
132
124
132
134
122
122
131
131
125
131
139
135
123
121
124
115
107
110
112
112
111
116
118
119
123
123
112
101
105
122
133
133
123
113
114
120
122
117
118
124
130
126
114
106
108
119
123
125
130
136
129
113
131
127
116
121
131
127
121
130
142
135
121
122
128
124
115
114
116
114
106
102
105
109
115
117
109
104
110
123
124
117
114
116
126
126
116
107
112
127
133
124
107
101
109
121
127
134
141
139
122
103
123
119
111
115
122
117
113
118
125
122
117
122
130
128
121
119
121
118
108
100
102
108
111
112
112
116
121
122
113
105
111
127
138
132
115
104
110
122
126
116
106
106
112
120
125
132
136
128
111
99
120
116
110
112
114
114
112
110
107
109
121
131
131
122
113
116
127
129
117
108
110
115
112
107
113
125
126
117
109
105
114
130
141
136
118
106
108
116
117
111
110
116
118
114
114
122
124
113
105
106
149
141
119
103
113
133
136
128
129
126
118
125
142
143
126
114
122
136
125
99
97
126
145
134
123
132
141
131
117
120
129
132
144
151
141
130
133
139
137
129
119
117
122
127
122
112
111
122
132
132
139
130
116
113
127
140
134
131
139
136
122
127
145
146
128
115
121
132
130
115
113
126
133
127
123
137
146
130
111
120
134
132
130
136
143
143
135
126
124
127
126
117
115
120
122
116
108
111
130
144
127
118
116
126
141
144
134
135
143
139
126
128
139
137
124
116
117
124
128
130
130
124
115
114
121
137
143
128
113
121
135
130
118
117
130
137
131
119
119
127
126
117
114
120
124
119
107
108
130
147
117
108
112
130
148
148
135
130
135
135
129
129
129
121
115
115
115
115
126
139
139
125
109
108
120
132
135
128
120
123
129
129
119
111
111
116
120
124
131
134
127
117
120
129
129
119
110
114
130
142
113
99
101
125
150
149
130
117
120
129
132
129
118
108
111
118
118
118
128
138
136
125
117
120
126
125
121
126
128
120
116
123
127
116
101
100
113
134
148
143
130
124
134
141
131
119
119
129
137
136
114
91
93
123
150
146
118
102
111
128
131
125
114
111
119
126
127
129
137
136
123
120
128
135
130
115
111
127
133
118
108
120
131
121
105
104
122
141
148
143
135
135
144
143
126
117
126
141
144
139
116
93
97
125
148
140
115
101
113
127
126
117
115
122
134
137
136
140
144
131
110
109
127
138
124
106
113
132
135
118
111
124
130
120
112
122
138
142
132
130
134
141
145
136
122
118
128
140
142
142
116
109
115
129
140
138
123
116
122
125
115
108
115
131
144
145
141
142
140
123
102
98
114
123
115
113
124
136
133
120
121
129
127
115
116
136
152
143
124
120
129
138
139
135
127
126
127
130
133
137
117
127
132
132
133
140
138
132
129
122
110
105
115
131
141
144
144
141
130
114
102
97
102
110
119
131
141
135
123
120
127
132
124
113
117
136
148
142
131
127
130
132
135
141
143
137
127
120
120
122
120
133
134
129
131
141
144
140
135
124
114
110
118
129
135
140
147
143
127
115
113
112
110
116
130
144
143
127
112
115
127
132
123
119
123
131
135
139
143
143
136
128
130
146
155
146
129
120
116
111
126
130
124
124
130
132
133
134
138
132
122
119
124
131
131
136
146
145
131
121
123
128
130
132
136
139
135
118
106
115
129
129
121
123
132
130
124
131
147
150
140
126
122
138
154
147
130
125
122
114
131
123
116
122
129
123
118
125
133
130
122
121
130
135
132
132
137
140
136
129
129
133
141
141
133
126
123
117
113
124
133
128
121
128
141
138
122
123
136
141
137
125
115
124
143
143
129
127
132
127
130
122
119
124
125
119
115
121
125
120
112
119
130
136
133
126
124
128
130
130
127
127
133
137
130
122
120
122
124
134
138
130
125
134
145
141
123
120
125
128
130
127
114
114
131
137
128
124
130
129
130
130
130
124
122
124
127
128
123
113
108
116
127
130
126
121
118
118
121
125
125
119
120
130
132
128
123
125
132
136
134
132
133
140
141
131
122
121
123
123
125
128
121
116
123
128
124
121
122
119
132
138
137
122
116
129
139
138
131
121
115
117
123
122
120
118
116
114
113
118
122
124
125
129
134
133
125
126
130
127
125
127
134
137
130
118
115
123
128
126
127
129
127
123
121
120
120
120
116
109
128
134
131
115
114
129
139
138
136
134
127
121
119
119
120
121
120
117
109
108
120
135
139
133
129
127
124
124
122
118
114
113
120
123
115
108
116
126
130
128
124
125
129
127
121
115
119
124
121
112
120
120
115
110
118
130
129
124
130
139
133
120
115
120
128
129
126
120
110
104
115
139
145
129
116
117
121
123
123
121
110
99
103
110
108
109
120
128
124
122
120
119
121
124
124
121
119
127
133
130
119
113
106
108
122
132
124
112
118
132
132
118
111
117
132
139
132
122
114
107
114
132
133
117
109
116
120
124
128
134
118
96
99
114
115
116
126
130
122
119
122
117
114
116
124
126
122
128
142
145
128
122
111
109
122
131
128
119
117
123
125
120
111
112
126
139
136
124
118
115
117
121
117
113
117
123
118
117
129
142
128
105
111
131
132
126
127
130
127
129
130
120
110
111
123
126
123
126
139
142
139
135
121
111
116
129
137
136
128
123
125
127
119
109
115
136
137
125
119
119
121
119
119
123
131
129
113
103
116
134
131
114
119
141
150
136
125
124
135
143
137
123
114
117
121
122
122
126
129
126
140
141
126
112
111
122
138
147
141
130
131
134
125
107
109
130
137
126
121
119
118
121
128
136
137
128
111
98
100
114
120
114
111
128
149
143
121
119
140
152
138
123
123
129
126
121
125
128
123
112
133
136
123
116
114
117
128
142
141
134
134
136
127
108
112
130
134
129
123
117
113
122
136
139
131
122
117
107
97
99
111
111
99
107
133
140
122
119
140
148
131
121
130
136
129
124
132
135
122
107
129
131
125
124
123
121
122
128
130
131
134
134
125
114
118
131
134
133
133
123
115
122
134
132
122
121
127
128
113
105
110
113
100
99
120
134
127
123
131
133
121
117
124
128
125
125
137
140
123
108
134
137
131
129
130
129
127
126
122
125
133
133
123
117
124
131
130
131
135
133
123
123
126
125
122
125
138
143
134
121
119
125
120
113
118
127
126
123
121
120
120
120
116
113
115
126
136
137
122
108
134
141
139
131
130
132
136
133
120
120
129
132
123
118
123
130
125
124
130
134
130
126
123
122
125
130
139
144
139
128
126
134
139
132
123
119
118
113
110
117
130
130
112
102
113
125
131
129
116
108
122
132
133
127
122
133
144
140
124
116
125
129
122
116
121
126
125
119
121
125
127
124
120
117
121
127
132
132
126
120
125
137
144
137
128
123
113
102
102
123
141
135
113
104
119
129
125
119
112
110
107
114
119
123
125
135
143
135
119
114
124
128
121
113
118
126
129
124
118
115
116
117
115
113
111
118
124
121
110
107
120
137
137
127
127
128
120
103
102
124
141
133
114
113
126
129
121
114
112
114
101
99
108
124
139
141
134
120
113
117
124
126
120
115
118
126
134
132
124
116
113
115
117
115
107
109
120
121
108
104
118
132
128
117
123
137
132
116
110
123
131
124
115
119
127
125
115
114
117
121
106
97
104
127
146
142
121
105
106
120
128
123
118
119
123
124
126
130
129
122
117
117
125
124
117
113
122
128
121
114
118
127
123
118
123
136
140
133
126
124
120
113
113
120
123
115
113
119
123
124
115
108
109
121
136
133
114
101
104
121
127
120
115
119
125
123
116
117
123
128
125
126
130
135
130
123
125
133
134
126
121
124
127
126
126
127
133
138
138
129
118
112
116
121
119
111
114
123
125
121
121
118
113
110
116
123
121
112
110
119
122
115
111
116
124
122
113
109
112
125
128
124
124
130
136
132
130
133
136
132
127
127
132
133
129
120
121
132
136
133
124
121
123
123
117
113
117
123
122
117
126
125
116
104
105
124
137
131
120
116
116
114
113
120
127
126
117
111
114
124
127
119
110
117
133
136
128
126
131
131
130
132
134
132
127
122
119
118
124
129
130
132
134
126
115
111
117
123
121
116
130
127
118
112
116
133
147
145
128
116
114
120
129
136
135
125
119
118
125
131
128
116
107
113
127
131
123
122
128
130
134
137
134
128
131
132
119
106
109
122
131
136
138
128
110
103
113
123
124
122
135
126
125
130
136
137
138
138
130
120
120
131
144
149
136
120
116
124
133
135
130
121
117
119
125
126
123
130
135
131
131
139
136
129
135
136
117
99
103
119
129
134
136
127
107
99
110
122
131
128
137
126
127
141
146
132
119
120
124
125
128
138
147
144
127
112
115
125
130
130
127
127
128
128
123
122
134
148
145
131
127
136
137
135
137
130
111
101
111
123
129
130
131
123
109
104
110
121
130
129
135
124
123
138
141
122
106
109
120
125
130
135
136
126
112
110
120
125
122
116
118
124
126
125
120
127
148
157
145
127
122
126
133
136
135
123
109
110
122
129
129
128
126
118
113
114
115
117
119
118
128
117
115
126
132
119
108
114
122
122
121
120
122
117
111
117
127
127
119
113
113
114
115
116
122
140
157
150
129
118
118
118
121
130
132
123
116
123
131
131
128
126
121
115
116
117
117
111
110
109
119
113
113
117
121
118
117
125
129
123
108
107
117
122
124
125
125
125
125
124
122
114
109
114
128
147
155
135
112
110
115
113
114
122
127
125
122
124
129
128
122
118
117
116
116
117
114
106
106
112
116
114
115
117
118
119
122
130
136
125
107
106
121
131
132
126
118
120
134
138
131
120
117
120
131
142
143
126
109
112
120
116
113
120
126
126
121
117
118
120
119
114
114
119
117
115
111
107
111
123
120
122
126
125
123
122
123
130
136
133
123
123
128
126
123
119
115
122
136
138
128
126
129
131
127
125
125
126
124
125
125
119
117
120
125
123
117
109
107
115
117
113
114
119
122
121
116
114
118
133
126
129
134
134
131
129
127
127
136
141
142
138
126
112
106
113
120
127
129
121
112
116
129
129
116
103
108
127
140
137
126
118
117
120
123
122
117
114
113
113
115
117
119
122
124
130
130
124
124
132
128
130
132
133
134
131
127
130
139
145
145
136
121
104
105
120
130
126
117
106
102
111
123
121
107
94
101
123
138
134
119
110
112
119
123
122
121
130
130
115
109
117
126
126
125
135
140
133
125
129
126
122
116
120
126
124
121
130
143
145
134
121
113
110
118
132
130
115
106
104
109
118
122
119
110
104
106
115
121
121
111
106
108
118
127
123
125
140
143
117
100
114
126
124
123
133
139
133
125
124
123
113
101
105
115
116
115
127
141
139
124
112
111
115
126
132
119
98
93
108
126
136
134
125
119
119
118
111
108
109
110
111
111
120
129
126
124
137
139
114
97
109
122
118
114
123
130
125
121
123
123
112
99
105
117
117
115
124
136
136
122
116
116
114
118
122
110
91
89
107
131
146
145
135
129
127
127
120
111
111
113
113
113
121
131
128
122
127
128
114
105
112
116
109
108
118
123
117
117
121
125
118
111
121
133
130
124
128
136
135
128
130
128
113
106
110
107
94
93
104
121
134
141
139
130
126
126
125
122
121
117
112
112
121
128
126
120
121
123
117
116
116
115
110
112
124
127
118
113
117
125
125
124
137
148
140
130
135
140
132
125
133
138
125
111
106
105
104
106
107
107
110
121
133
131
122
119
120
124
126
120
111
111
119
121
118
118
123
125
121
117
118
118
118
122
133
135
121
110
113
125
126
128
141
146
133
124
133
140
129
116
125
142
141
124
108
103
110
117
113
100
96
106
121
129
123
113
108
112
120
121
116
118
121
117
112
118
128
130
120
112
115
121
125
128
136
136
121
109
108
121
120
119
129
133
120
110
119
131
125
113
116
134
143
131
113
109
117
121
113
103
101
106
118
130
130
115
101
101
111
119
123
126
127
121
115
122
132
127
114
109
115
124
123
124
128
128
115
102
102
119
114
112
118
122
117
106
107
119
127
122
118
124
130
122
115
118
123
117
109
110
117
117
118
127
132
119
104
103
110
116
124
130
132
127
120
121
126
125
116
116
123
124
115
107
113
116
105
96
102
129
140
132
116
119
141
146
128
115
123
138
143
140
139
140
142
142
133
119
114
124
135
139
135
129
125
123
125
131
137
132
126
134
142
131
121
127
139
144
139
126
117
119
130
133
124
118
119
119
115
123
130
129
119
125
141
140
125
118
125
135
141
142
140
139
139
145
144
133
124
123
125
131
135
135
131
127
122
124
136
141
134
133
136
136
130
124
124
132
140
138
128
127
133
134
132
121
115
118
127
115
120
124
120
125
138
140
130
129
129
129
134
137
136
132
135
143
148
141
127
117
117
126
136
136
132
128
122
121
133
145
141
131
130
134
134
122
114
121
138
140
131
126
128
133
135
132
124
127
138
105
112
117
114
119
135
138
130
130
130
126
125
125
121
124
130
137
140
136
122
111
116
130
137
132
127
126
124
123
128
138
142
135
131
129
128
123
117
124
135
133
121
116
122
130
139
140
135
135
136
101
106
111
109
118
134
133
119
119
125
126
123
116
111
119
128
128
127
126
118
113
124
138
136
125
117
119
125
125
120
123
133
137
131
120
121
129
134
137
138
130
116
113
121
126
137
144
142
134
129
107
108
111
113
121
131
127
112
107
113
123
126
119
113
120
128
121
115
116
118
121
133
141
133
117
108
114
125
123
115
115
126
137
129
116
121
138
147
144
140
132
124
122
123
124
133
142
141
131
128
120
119
122
120
122
127
127
117
108
107
115
127
129
125
126
127
120
112
114
119
126
133
131
123
111
107
113
120
118
115
119
127
132
122
114
127
149
152
139
134
136
136
133
125
124
130
134
128
124
132
129
135
135
124
116
123
133
133
123
110
108
120
132
133
128
126
122
116
114
117
124
122
115
114
115
118
119
115
115
123
132
132
127
117
117
136
152
145
127
124
134
138
135
127
126
130
127
115
113
129
130
143
142
122
110
120
134
141
137
122
109
113
127
133
128
127
127
126
116
115
119
111
105
114
130
136
129
116
114
126
137
136
125
117
123
138
144
134
121
121
129
132
131
132
138
137
121
102
100
115
125
138
134
119
112
120
127
136
144
136
118
113
124
133
128
128
136
134
118
114
112
110
110
125
142
144
133
117
114
125
136
134
124
123
129
136
134
126
123
125
129
126
124
137
152
145
121
99
95
103
124
130
124
119
120
121
119
126
140
138
124
121
132
137
132
131
139
137
121
111
111
114
122
133
138
136
130
120
117
125
135
131
124
124
130
133
128
127
131
134
135
127
123
137
155
147
122
109
107
109
124
120
119
125
128
124
113
118
130
125
118
130
148
145
132
130
134
133
120
110
111
120
130
132
128
123
125
119
118
129
137
130
121
122
130
132
128
132
136
137
135
130
124
132
144
140
125
123
128
126
126
121
123
133
135
128
119
119
120
110
110
137
158
146
127
122
125
123
118
114
117
125
131
131
123
122
122
118
121
137
143
133
123
125
131
130
128
135
137
129
128
131
128
124
127
127
125
132
140
136
130
130
131
137
138
136
127
124
122
111
113
141
158
140
116
110
116
118
119
122
126
130
133
133
131
129
124
119
124
141
147
137
131
132
133
123
120
127
131
122
119
128
132
123
115
112
119
128
132
130
132
138
139
140
140
138
128
126
131
130
131
144
149
131
111
108
111
114
119
127
134
137
139
142
142
135
126
125
133
144
145
138
136
136
132
121
113
118
124
121
118
125
134
129
117
110
113
115
116
119
130
136
138
137
140
137
125
123
139
151
147
143
138
129
123
119
116
115
116
123
132
135
142
144
144
133
124
128
140
144
139
128
126
126
126
124
117
116
120
124
121
120
125
131
127
119
113
106
105
116
120
126
129
130
135
133
118
116
136
153
149
135
129
134
139
137
127
119
116
115
120
125
129
131
132
128
124
131
145
148
133
115
107
112
120
129
129
121
119
127
126
112
109
122
136
136
122
113
115
125
115
118
120
122
130
131
120
114
126
139
136
126
126
139
149
147
135
126
119
112
113
118
116
111
116
127
128
132
144
149
133
107
101
111
123
133
136
125
119
128
131
112
98
110
133
143
134
128
132
132
121
123
120
118
125
130
126
121
120
124
123
125
135
144
146
144
140
135
127
116
116
124
118
106
114
132
135
128
134
146
139
118
114
129
135
137
134
122
117
128
135
121
102
103
121
132
135
138
142
134
131
136
128
123
127
135
136
131
125
117
118
131
145
147
137
135
137
137
130
118
121
138
139
125
124
137
138
122
117
134
145
139
137
142
145
139
125
112
113
126
137
132
118
110
113
119
127
136
136
127
136
144
139
132
134
140
139
135
128
124
124
135
144
140
128
126
129
132
124
110
115
141
156
146
135
139
138
117
103
117
144
152
141
135
139
136
120
110
113
125
132
133
129
125
119
116
122
126
126
121
130
140
141
140
140
142
137
129
127
127
128
128
127
124
121
124
129
133
123
105
103
128
150
149
137
136
135
118
99
107
134
145
128
113
119
127
122
121
124
125
122
122
131
136
131
124
122
122
121
121
119
132
137
140
141
140
131
122
120
125
124
115
112
115
120
124
132
140
134
115
103
113
132
134
130
131
134
126
114
113
126
130
117
102
102
116
125
132
135
126
116
115
126
138
140
134
125
120
119
120
116
127
132
135
137
136
131
124
119
119
116
108
108
117
124
125
133
144
147
134
117
113
118
119
122
128
132
134
131
127
125
125
120
110
105
110
122
134
137
129
121
117
121
134
142
139
127
122
118
118
120
130
132
131
129
130
136
134
124
115
113
114
119
127
129
128
130
139
146
142
130
122
119
117
117
122
130
135
137
134
129
129
132
132
123
114
118
123
127
130
133
128
122
125
138
138
129
120
115
115
124
133
135
126
122
130
142
142
128
117
118
127
133
132
128
128
129
131
133
132
132
129
124
118
116
120
126
128
129
131
134
138
142
142
135
127
120
115
116
128
139
133
118
117
131
139
132
117
108
114
127
136
134
123
121
133
143
141
127
120
127
137
136
125
117
124
132
133
124
118
120
123
123
116
113
118
125
122
117
123
139
145
142
135
133
131
126
117
114
120
128
124
112
108
122
135
130
113
106
116
130
132
126
116
123
136
138
128
119
123
131
136
127
115
109
120
136
141
130
114
111
115
119
116
113
118
125
123
117
123
137
138
130
123
123
126
126
125
121
117
114
111
105
103
113
125
124
116
114
122
124
126
119
114
122
133
130
118
113
121
128
125
119
115
114
120
135
144
137
122
111
111
118
122
121
122
125
128
129
129
129
123
119
118
117
116
118
127
132
122
110
105
103
103
110
114
118
123
126
128
118
123
122
114
117
128
127
115
108
115
123
121
118
120
122
125
128
135
133
126
117
115
122
130
129
122
123
132
137
132
120
112
115
121
118
105
105
121
132
131
123
117
110
109
111
116
121
132
136
129
120
126
127
116
114
126
136
124
107
106
115
120
119
123
129
128
127
126
124
123
121
120
127
133
131
120
120
129
133
127
118
118
120
120
113
104
102
111
122
132
135
131
119
113
114
120
129
139
138
126
133
134
134
126
119
132
147
138
111
100
110
120
123
127
132
131
127
123
123
125
123
122
128
133
128
119
117
124
124
121
123
134
131
113
106
112
112
107
108
122
138
138
126
116
115
122
133
138
135
124
142
137
136
134
132
138
149
141
117
104
111
120
124
136
139
132
126
127
129
130
129
128
134
135
128
117
116
122
121
117
129
144
135
110
108
122
124
108
101
113
130
132
126
116
110
114
125
129
128
125
139
135
135
137
137
135
134
131
120
118
119
120
125
140
145
133
123
125
130
131
130
134
141
140
128
119
122
129
128
122
128
137
132
117
117
126
123
110
104
112
122
123
122
114
106
106
113
119
122
129
127
128
130
136
136
125
115
114
120
132
136
129
125
138
142
131
122
119
119
118
123
136
144
138
126
126
133
140
136
127
122
124
124
125
126
124
114
109
111
121
123
120
117
109
105
104
104
108
114
124
115
118
122
129
130
118
107
106
119
138
147
137
123
125
130
129
125
115
104
102
116
135
138
126
121
134
147
146
133
123
120
117
118
124
127
121
111
108
117
130
132
124
112
105
106
106
105
104
110
120
114
114
113
120
124
118
111
112
121
136
143
132
118
116
122
128
129
120
104
101
117
134
133
117
117
139
154
139
117
112
119
118
111
111
117
119
118
116
125
138
137
123
107
104
111
115
110
105
113
123
116
114
112
116
121
120
118
118
125
130
125
117
112
118
127
134
132
126
119
119
128
138
135
119
114
131
145
129
105
107
122
121
108
105
114
123
123
122
130
137
132
114
104
107
118
121
114
110
121
136
120
118
118
117
117
117
116
118
126
125
114
106
112
125
137
137
128
128
136
138
138
141
144
135
118
116
126
124
111
113
121
120
111
110
122
128
124
119
125
128
120
108
104
114
123
124
116
112
124
142
123
128
130
122
113
113
112
113
121
126
119
113
119
130
137
132
120
122
138
144
136
133
145
147
126
104
108
121
127
125
121
115
113
120
132
134
123
115
113
114
112
111
111
118
123
123
116
110
118
133
126
135
136
125
117
118
115
110
117
130
132
132
129
128
125
118
112
116
131
137
126
116
129
144
131
104
101
124
140
133
117
110
112
120
134
136
122
115
111
107
111
118
122
121
121
123
118
109
108
116
129
132
127
120
123
129
123
112
116
132
141
143
135
123
113
107
107
110
120
127
117
104
110
128
131
110
102
120
135
128
111
107
111
117
127
129
125
126
121
111
113
126
132
124
118
122
122
112
105
110
131
121
108
110
127
135
127
116
118
127
135
137
134
120
105
101
105
108
113
116
115
105
103
115
125
117
108
115
122
115
106
110
117
117
118
121
126
135
135
120
115
127
131
120
114
122
129
119
109
115
130
112
96
103
125
134
126
117
116
119
124
130
130
115
100
100
108
110
106
107
112
114
115
116
118
117
114
115
116
106
104
117
128
124
116
112
120
135
137
125
120
125
125
113
110
125
135
123
113
123
126
113
102
110
125
129
122
115
112
115
124
134
130
110
97
103
115
115
104
98
105
118
127
127
121
116
116
119
116
106
105
120
132
128
114
107
115
128
132
127
126
128
123
109
108
127
137
124
116
128
122
121
119
125
133
130
123
114
112
116
132
146
138
111
98
108
120
121
113
101
100
110
125
130
123
115
115
119
118
113
110
116
125
122
112
106
110
119
123
126
131
132
125
114
114
128
134
123
119
133
118
126
131
137
139
132
124
122
119
122
136
151
146
124
110
114
120
124
126
116
101
99
112
123
126
119
113
112
115
119
117
110
113
116
112
107
109
113
117
123
128
128
126
122
121
126
126
121
126
137
119
126
129
135
137
129
125
126
130
128
131
140
144
136
125
117
114
122
134
127
108
97
102
113
124
125
114
104
109
121
120
108
107
116
118
114
114
117
118
119
119
118
121
124
126
123
118
116
126
135
120
120
121
127
131
126
121
123
131
133
125
124
134
139
132
118
111
119
127
122
112
109
108
112
123
130
118
105
106
116
116
107
108
119
125
124
124
126
124
118
114
113
116
121
124
122
116
112
117
124
120
120
119
121
130
130
119
115
125
131
122
115
122
132
130
120
114
113
111
108
115
125
123
117
121
129
127
116
111
110
108
108
112
120
128
131
132
130
127
123
120
116
114
116
117
119
117
109
107
111
117
137
140
126
121
137
146
134
119
122
130
128
124
134
147
149
138
123
120
135
145
139
136
146
145
128
119
133
151
144
120
108
117
126
124
121
129
144
152
146
137
136
140
140
134
131
131
127
117
109
125
137
135
118
112
126
136
126
113
119
131
132
127
130
138
143
143
135
129
135
136
130
132
143
143
124
113
126
145
142
128
122
123
130
128
122
121
133
144
146
144
144
149
147
143
145
144
129
111
108
125
133
127
108
104
122
136
131
119
121
133
136
127
121
123
134
146
147
135
124
120
120
132
143
139
120
110
119
135
140
136
134
132
132
135
132
122
120
129
137
138
139
140
138
138
146
151
134
115
113
120
130
123
102
98
121
138
133
124
125
134
134
123
112
112
125
139
143
131
113
106
118
136
141
132
117
111
117
128
135
138
138
136
137
141
141
130
118
117
124
131
126
119
118
126
139
145
136
121
114
118
128
124
105
102
123
139
131
123
124
135
135
122
110
113
119
124
127
120
110
108
125
139
139
127
116
115
119
123
126
129
133
135
136
139
140
137
125
119
126
130
120
109
110
122
134
139
135
119
109
121
129
128
112
107
124
137
131
121
122
133
135
126
117
119
118
108
106
111
116
122
134
138
129
119
116
118
119
119
120
121
125
132
134
129
130
136
133
131
137
136
127
116
115
126
137
139
131
115
106
129
133
130
115
108
122
138
139
128
122
127
131
130
125
123
118
105
99
108
125
137
139
131
119
114
117
119
119
120
124
124
124
129
130
121
120
131
138
139
140
141
137
127
124
133
140
138
127
114
111
134
135
129
115
107
118
138
148
139
126
121
126
129
125
120
116
109
106
111
128
140
138
124
117
117
118
119
120
126
134
132
125
126
128
121
119
128
134
133
130
133
135
129
127
133
138
135
123
115
118
132
133
129
120
113
119
132
142
140
130
121
122
125
122
114
113
114
116
119
129
136
129
121
123
125
121
116
123
137
145
136
125
125
129
127
126
128
124
116
113
122
129
125
122
130
135
126
114
114
122
125
130
131
128
126
126
126
127
132
129
122
123
126
123
112
110
117
123
123
127
127
118
117
129
135
125
115
125
144
146
133
125
130
133
133
132
128
116
102
102
117
125
121
120
128
130
120
108
110
121
122
132
133
134
135
133
124
120
123
124
123
129
134
128
118
117
119
125
123
121
119
110
114
129
138
128
118
126
140
139
129
127
133
134
130
132
131
118
104
108
123
130
123
119
123
126
120
114
114
120
117
129
131
132
133
133
126
122
119
117
119
132
142
132
121
122
125
124
120
116
112
108
110
122
132
132
124
123
127
128
128
129
133
129
123
126
132
129
119
121
130
134
129
119
114
120
128
131
128
125
117
126
125
124
126
129
128
125
120
112
115
135
143
129
118
124
127
124
118
114
113
113
114
117
127
135
130
120
117
122
130
132
131
124
119
121
130
135
132
130
130
133
132
119
104
111
132
146
142
129
123
126
124
123
123
124
125
123
120
117
122
138
139
120
112
119
123
122
120
120
123
125
124
120
125
134
131
119
115
123
134
136
132
124
122
118
121
130
134
132
128
133
138
124
101
105
132
147
141
130
130
132
131
131
129
125
117
115
121
129
137
143
133
115
111
116
116
114
119
130
133
133
126
126
128
130
128
123
125
133
141
143
137
132
128
118
111
116
129
133
131
136
145
135
112
111
128
134
131
129
131
136
141
143
140
126
113
111
123
141
151
146
130
119
123
123
113
105
118
134
137
126
121
127
132
128
120
125
137
145
147
145
140
136
135
126
111
109
126
140
139
134
140
141
132
125
124
121
120
126
127
133
141
147
144
128
117
115
126
143
151
142
128
126
135
134
119
109
118
133
130
114
108
120
131
126
117
126
143
151
145
137
133
133
136
135
122
115
126
144
141
125
124
137
145
137
126
119
121
123
120
126
131
139
139
129
122
121
125
132
135
133
131
133
138
135
127
122
126
131
124
111
103
110
121
125
120
125
141
146
136
125
119
122
134
141
134
122
122
137
137
120
112
125
141
137
129
128
128
121
117
120
125
132
133
128
126
126
121
114
117
127
138
141
136
132
134
139
136
130
126
122
117
108
110
120
129
132
135
136
130
121
117
118
128
140
136
119
109
120
129
122
113
117
127
128
129
136
134
121
119
126
132
135
135
130
129
126
114
104
107
127
146
149
134
124
131
142
139
129
129
139
135
117
110
123
138
138
128
127
133
136
129
119
121
133
132
111
93
102
125
134
125
116
115
118
126
133
132
125
123
136
146
147
140
136
130
124
113
106
111
126
145
149
132
119
124
132
128
119
127
142
141
125
116
129
144
138
121
119
136
150
141
122
114
121
126
112
95
97
118
135
132
120
115
120
125
124
123
128
120
138
153
151
142
138
133
121
116
115
117
120
129
134
126
116
119
124
119
111
118
128
129
124
124
135
139
130
118
119
134
147
146
127
108
112
124
127
116
106
113
126
132
126
123
125
123
114
115
132
115
128
140
142
138
134
128
123
120
123
116
108
110
120
119
115
121
130
124
116
114
113
113
116
127
132
126
116
120
125
125
132
139
130
107
101
122
142
139
120
111
119
132
137
135
128
118
107
112
133
113
112
120
128
129
124
118
122
128
124
111
101
107
119
120
116
128
139
138
128
120
116
112
113
121
122
112
113
125
128
118
118
131
133
113
101
120
146
149
130
118
122
137
145
142
130
116
112
119
131
119
108
109
123
125
115
108
120
132
124
109
108
123
131
124
120
131
143
142
134
132
130
127
123
120
114
108
112
127
128
114
110
128
138
127
113
123
140
143
133
127
129
136
142
143
135
123
121
127
131
128
118
117
124
125
112
105
118
133
131
120
127
140
140
126
123
132
136
131
130
138
143
139
129
122
117
115
117
125
127
119
114
123
135
134
127
128
135
135
129
128
131
127
130
135
139
136
131
129
129
140
137
127
125
123
112
109
118
132
136
133
138
141
133
119
120
130
128
123
123
135
139
135
128
128
127
125
122
123
131
132
124
122
127
129
130
131
132
130
121
120
119
115
112
123
138
140
129
125
129
145
146
134
119
113
113
114
118
128
136
138
134
128
118
112
119
129
131
128
128
129
127
120
122
131
136
134
127
128
141
142
127
114
116
121
120
120
126
127
117
112
113
111
107
111
128
134
124
122
129
140
142
133
116
106
111
118
122
126
134
136
125
114
112
117
122
133
139
139
135
125
112
109
118
132
136
132
128
137
148
140
118
107
113
119
110
104
114
122
117
112
115
114
107
111
120
124
121
124
128
130
134
133
120
107
113
122
127
125
129
133
124
112
116
125
132
136
142
142
134
120
110
110
121
129
128
126
128
136
141
126
106
105
118
122
107
94
101
113
118
122
124
117
111
117
123
122
123
126
127
128
128
133
128
116
118
128
130
123
125
132
127
119
121
130
137
139
140
135
126
120
117
119
122
123
123
122
123
125
122
113
105
106
116
121
113
101
99
102
115
128
129
115
111
121
129
127
125
125
123
132
130
135
134
124
123
133
134
122
119
128
128
121
122
128
135
138
135
126
124
125
127
127
125
123
124
124
122
116
111
113
114
112
109
109
118
119
109
103
111
124
122
108
107
122
132
130
125
123
121
134
132
132
132
124
124
129
129
119
115
120
121
119
122
129
132
133
131
125
127
134
135
131
125
126
127
128
125
118
114
119
123
115
105
106
120
128
124
112
111
114
112
108
110
119
126
126
120
121
123
124
126
126
124
118
118
120
121
119
118
117
114
116
125
135
134
129
126
126
132
136
134
127
125
126
129
129
127
129
128
123
118
115
113
114
120
127
130
123
115
108
108
109
113
118
120
121
118
119
125
110
119
120
118
112
111
114
116
117
125
129
120
116
129
141
138
126
122
124
130
130
124
120
120
128
130
125
126
134
135
122
111
114
124
126
123
122
126
125
119
110
108
112
117
118
118
117
116
117
123
105
113
116
115
113
112
116
116
118
134
145
134
120
126
137
135
124
120
121
122
120
117
115
117
124
126
119
118
123
128
122
115
116
123
127
124
122
121
122
122
118
112
113
115
118
118
119
119
119
124
113
113
115
116
117
118
122
120
121
136
151
139
120
119
128
129
123
121
120
117
114
117
119
117
115
117
116
111
111
117
126
127
121
116
118
123
122
121
121
128
125
114
110
114
120
121
122
123
127
134
119
117
119
120
121
121
122
119
119
128
137
127
110
114
125
128
123
122
122
118
117
126
131
121
106
103
110
111
106
112
127
133
123
115
117
124
121
119
126
130
126
112
108
116
123
125
124
127
138
148
118
120
125
123
117
116
116
114
112
114
115
109
105
119
131
133
126
124
123
122
123
136
145
131
105
94
105
117
117
118
126
127
122
121
127
125
117
118
126
127
120
112
112
119
126
126
124
126
139
149
113
127
135
126
112
109
110
109
107
105
104
105
115
132
140
134
125
119
121
125
130
139
145
139
117
102
107
120
124
123
121
117
118
126
136
133
118
117
118
116
116
120
120
120
123
123
118
120
129
135
114
130
141
129
114
113
113
111
105
106
108
120
136
143
140
126
117
113
115
127
137
135
135
138
133
122
114
116
120
124
120
114
110
118
130
132
125
119
113
107
116
132
130
120
116
115
112
112
117
118
122
127
134
131
126
126
122
116
111
111
117
136
151
149
129
111
109
112
116
131
139
126
117
127
140
135
119
111
115
119
120
117
110
105
113
124
128
126
114
108
122
140
136
118
109
108
107
108
113
114
126
122
128
133
137
138
132
121
112
111
118
137
151
143
117
99
106
118
125
133
132
116
104
115
132
132
116
111
116
117
117
121
119
107
102
111
125
127
121
120
133
141
131
115
108
109
108
108
114
119
126
121
123
134
141
140
130
118
104
102
112
129
138
130
110
97
111
131
135
130
119
106
103
111
120
118
110
116
125
117
110
120
132
122
103
102
116
124
124
130
140
140
126
115
113
115
116
112
115
126
123
123
129
135
137
131
121
108
97
97
112
123
126
119
108
106
122
140
140
123
106
101
109
117
116
106
103
118
126
114
102
116
137
134
109
101
112
120
124
134
144
140
129
119
118
122
122
118
119
130
119
125
133
135
132
122
111
101
95
105
123
129
120
111
111
117
128
138
138
123
105
102
112
120
117
107
105
117
122
112
100
108
128
130
112
103
112
118
120
132
143
139
129
126
122
121
121
123
129
134
117
121
129
131
127
117
111
108
108
120
135
134
121
110
115
124
126
129
133
129
115
109
112
115
116
113
111
114
118
115
106
104
115
121
113
111
115
114
112
125
133
129
124
127
124
117
113
125
139
138
118
114
116
121
120
117
120
124
127
131
136
131
120
114
120
124
120
119
126
128
121
115
110
105
111
117
118
119
123
124
115
105
110
118
119
120
123
114
108
117
121
115
112
122
125
114
108
122
138
136
118
109
109
115
118
121
129
137
135
129
126
122
120
120
124
122
114
112
116
118
118
120
112
103
108
120
124
127
132
131
119
109
111
117
119
127
133
124
112
114
115
109
107
118
124
120
112
117
128
128
116
113
113
116
122
126
133
136
130
121
115
116
121
126
128
121
116
111
108
104
109
119
118
109
110
120
128
132
133
126
117
114
115
114
112
125
140
136
121
115
116
113
111
117
125
127
119
112
115
120
129
136
132
126
122
125
128
129
127
121
111
105
114
133
140
131
117
112
114
126
127
121
120
129
134
128
122
132
142
134
115
107
112
122
126
127
133
144
146
140
140
145
143
130
121
123
131
131
122
112
138
138
124
114
113
121
127
129
127
125
119
107
110
125
134
128
122
119
118
124
125
119
119
125
132
123
114
124
136
129
114
112
120
127
125
118
120
136
143
137
136
146
151
142
132
136
143
137
119
109
141
135
115
104
110
123
132
134
132
135
134
120
110
112
118
124
131
131
124
122
125
123
120
121
129
127
116
119
129
129
117
117
126
135
132
121
119
129
134
129
126
136
145
143
134
134
135
131
121
115
140
133
113
106
116
129
135
135
133
140
144
132
113
104
106
117
129
134
128
122
124
128
125
123
131
132
119
116
126
130
122
120
131
143
142
133
124
124
123
119
120
125
130
132
131
125
120
120
121
122
138
132
120
118
124
132
134
131
128
137
144
134
115
105
106
110
117
125
128
127
127
129
130
130
139
138
125
118
126
128
120
119
133
149
148
136
127
119
116
119
124
124
121
126
133
127
115
116
120
122
133
130
127
125
126
127
128
128
128
136
138
126
114
115
120
114
106
111
131
136
132
130
132
135
142
140
128
124
127
126
118
118
136
149
143
127
118
117
118
126
133
131
123
129
139
137
129
126
124
119
129
128
127
127
124
122
124
129
135
136
129
113
106
122
134
126
106
108
130
142
136
129
131
132
137
135
133
131
132
128
118
117
133
145
134
116
113
118
125
130
135
134
128
132
143
147
146
144
136
122
125
120
121
124
125
122
125
133
138
137
122
104
103
122
140
133
115
114
130
140
136
130
128
126
126
127
130
139
141
134
120
114
125
136
129
117
118
126
127
125
126
128
126
128
137
145
149
155
149
134
123
116
118
128
134
133
128
129
131
130
120
109
109
121
131
130
121
122
129
134
133
131
128
121
115
116
125
141
149
141
123
112
116
125
129
128
129
131
123
114
117
123
121
120
125
134
141
149
153
148
123
121
125
136
146
144
132
122
119
120
120
120
120
122
121
121
122
124
127
130
132
130
124
118
115
113
118
136
150
144
126
117
117
121
130
137
138
127
115
113
121
126
120
114
117
125
130
133
141
147
125
130
133
139
148
148
139
123
116
117
124
128
127
122
119
120
123
124
122
130
132
127
117
115
126
126
119
128
141
139
129
127
127
125
128
139
138
123
112
121
134
134
125
115
114
122
127
122
123
132
123
133
133
128
131
141
142
132
123
123
126
127
122
119
122
129
131
126
121
126
129
123
110
114
135
142
127
120
127
128
127
134
135
127
125
135
137
123
117
131
141
134
128
117
110
120
132
124
110
113
120
132
124
110
111
126
138
137
128
125
124
121
111
110
123
137
139
129
120
121
122
118
109
113
136
149
134
118
113
116
124
131
131
124
122
130
135
127
124
131
135
132
131
118
105
117
137
132
109
105
122
129
120
107
105
115
127
128
121
118
120
116
104
104
120
137
140
130
123
118
118
119
115
112
127
139
133
116
107
111
119
125
123
120
119
121
124
127
128
128
129
132
136
123
107
120
144
139
119
111
127
134
131
120
113
113
121
118
109
111
120
120
107
105
119
132
131
123
119
119
119
122
119
112
117
126
125
115
112
117
124
124
123
121
118
111
110
123
134
134
131
139
144
131
117
127
145
144
130
124
133
142
144
135
122
118
120
114
104
111
127
128
115
113
125
129
121
113
115
122
127
126
118
114
116
121
118
113
117
128
133
132
133
133
128
108
100
118
140
146
142
144
146
135
127
132
143
142
136
131
133
141
142
135
128
125
128
120
112
119
133
131
120
120
128
128
119
110
114
129
136
127
115
115
123
124
114
110
120
135
137
136
137
143
139
118
106
120
146
154
146
139
136
134
131
129
133
137
133
123
131
129
125
125
127
128
131
128
123
124
129
126
119
121
128
128
124
118
119
130
137
126
115
117
125
123
114
112
122
132
131
130
129
137
143
135
120
123
139
147
139
130
127
132
129
119
118
127
125
113
127
116
111
118
126
128
129
129
127
121
118
115
118
125
127
126
131
130
128
129
132
125
117
118
119
117
115
120
126
127
124
121
118
121
134
141
133
120
121
128
129
125
123
128
127
115
113
121
117
109
122
114
114
124
129
126
125
129
127
119
107
110
123
134
130
125
133
135
131
131
133
125
116
115
114
114
117
128
129
123
121
120
117
112
119
133
132
119
110
114
122
124
124
125
125
123
122
121
115
112
115
122
133
136
132
124
124
129
129
119
108
113
130
142
134
123
126
129
127
133
138
127
111
109
114
119
120
127
130
124
121
124
126
119
116
122
128
125
116
116
119
125
124
121
124
132
132
122
113
120
116
131
145
140
128
125
130
137
134
124
116
120
133
139
129
119
121
122
123
132
140
125
104
104
121
128
118
116
128
131
122
122
133
138
126
116
127
138
133
120
117
121
125
121
122
131
132
117
110
124
122
129
138
133
122
121
131
140
136
125
120
124
129
130
119
115
121
125
126
131
133
120
103
105
126
130
112
107
125
135
122
116
134
147
134
117
128
146
142
122
113
119
130
130
125
124
120
111
109
122
131
122
121
122
121
115
120
132
135
128
123
124
127
123
115
117
129
136
132
128
124
118
111
115
127
122
105
106
126
135
119
111
129
146
135
123
132
144
137
120
116
127
140
141
130
120
113
112
116
121
138
116
107
118
125
109
101
115
130
130
124
126
133
126
119
122
136
141
132
119
118
121
125
127
125
115
105
111
127
129
114
110
124
139
136
130
137
138
128
117
119
134
141
142
140
128
120
123
126
125
140
117
105
120
131
110
89
100
126
132
125
129
139
137
127
129
138
136
123
116
122
131
133
134
127
117
113
120
122
121
112
112
123
134
134
133
136
135
125
118
122
132
135
137
139
136
130
132
133
125
137
123
111
120
130
114
93
100
123
131
126
129
139
138
129
128
129
126
117
121
133
134
132
131
128
124
121
121
120
118
117
119
123
127
129
129
130
130
126
119
122
130
130
129
132
132
132
131
130
125
135
128
118
119
122
115
106
109
121
126
127
127
130
132
129
125
122
116
118
130
139
132
122
122
128
128
124
120
121
124
125
123
119
123
126
124
122
125
126
118
121
132
134
129
124
124
124
123
123
123
132
125
122
121
118
115
115
117
120
126
129
126
121
124
129
127
118
117
126
138
136
122
113
116
123
124
119
115
123
134
134
122
115
122
130
124
116
118
120
116
119
135
139
128
119
118
119
118
119
122
128
119
122
127
121
115
120
123
124
131
139
130
118
119
129
128
122
123
132
136
128
116
112
116
118
117
112
112
122
134
132
117
113
125
136
130
116
115
114
112
119
133
133
122
120
121
121
116
116
120
126
114
120
131
128
120
121
128
133
141
147
136
121
118
122
125
126
128
131
130
123
118
115
116
115
114
111
110
115
128
128
116
114
125
137
135
123
116
114
114
121
125
117
111
120
125
121
113
114
118
126
113
117
128
129
122
123
131
138
140
140
135
124
117
115
117
126
130
125
124
124
125
119
116
115
117
116
111
113
126
130
121
116
121
128
128
126
123
121
120
122
118
108
108
120
123
116
111
114
120
125
118
116
118
120
121
124
129
133
130
125
123
122
118
111
112
125
129
125
125
132
131
117
108
113
123
124
119
123
132
132
122
116
119
121
121
122
129
131
128
124
119
114
116
121
119
110
109
117
124
122
122
118
111
114
121
123
124
122
119
114
115
123
124
116
115
123
129
129
131
137
128
109
102
111
122
125
128
136
141
130
117
115
124
123
118
119
130
135
131
122
121
127
128
124
117
115
117
121
127
121
127
123
114
115
123
125
119
114
114
116
118
124
131
128
122
123
130
137
139
136
119
104
103
115
119
119
124
137
138
122
111
119
132
132
124
125
132
132
123
117
120
132
134
126
123
127
127
124
122
126
127
126
120
120
126
126
118
113
119
128
128
128
133
133
122
117
128
145
145
128
108
106
114
122
115
108
117
128
128
118
117
127
132
129
130
135
134
125
115
112
116
129
131
123
123
133
135
125
120
131
127
126
126
127
128
127
121
118
128
138
137
129
129
128
119
112
124
143
142
120
102
110
127
127
111
101
112
123
121
119
128
136
127
120
127
135
134
122
113
109
111
122
127
121
122
133
139
131
123
135
126
127
129
128
125
123
121
120
129
138
132
121
120
122
115
111
120
131
128
110
102
116
130
122
103
99
116
129
123
122
134
138
126
118
122
126
127
124
118
111
108
117
125
122
122
131
139
134
126
130
128
128
127
124
121
119
118
119
125
127
121
115
115
121
119
118
117
115
112
107
108
118
124
114
99
102
124
138
132
124
125
130
128
123
116
114
121
127
124
114
110
117
125
125
124
129
136
133
126
125
129
131
126
119
117
116
116
118
118
113
112
113
120
124
125
124
115
104
106
118
120
120
117
115
111
112
121
131
131
122
116
118
124
124
116
113
120
127
122
116
118
120
121
122
123
126
131
130
123
123
128
133
128
120
117
114
117
120
119
112
113
124
127
127
126
125
112
101
112
133
133
120
115
123
130
124
113
112
122
124
114
107
108
114
118
119
124
121
114
116
126
124
114
116
120
123
127
129
125
123
124
132
134
130
124
120
122
128
125
117
124
135
134
125
121
119
112
108
123
144
139
119
115
128
140
131
109
101
116
128
120
103
96
102
115
126
126
114
106
116
129
123
109
108
114
117
124
133
131
119
120
129
139
141
134
130
130
131
126
122
128
136
136
124
115
116
119
122
132
142
132
116
111
124
135
128
114
112
122
128
121
109
101
101
113
124
122
110
105
117
126
121
111
111
112
112
119
130
132
112
116
128
140
144
139
135
132
128
121
120
121
129
135
126
114
115
128
134
136
132
123
111
110
116
120
122
125
130
129
120
116
120
122
114
112
120
120
112
113
121
122
123
122
122
114
109
113
123
125
108
114
128
137
139
134
132
126
120
118
117
115
118
129
127
116
121
134
137
132
125
119
116
115
114
114
118
128
134
123
107
109
130
139
127
117
120
121
119
124
128
127
128
134
130
117
109
110
116
114
111
114
127
134
130
123
119
117
117
122
122
112
109
119
123
121
124
130
128
125
124
123
119
117
117
117
120
124
123
110
101
109
130
138
128
121
124
124
123
129
132
130
131
136
133
120
110
113
113
108
116
108
120
129
124
114
111
117
123
129
128
114
103
107
117
124
129
124
115
117
129
131
124
119
119
120
120
120
115
106
104
114
126
127
123
126
129
121
115
123
129
125
124
131
131
122
115
117
114
105
117
102
110
121
118
112
120
129
131
129
127
115
102
102
113
125
128
119
108
113
126
132
125
115
115
117
118
123
124
117
114
120
126
121
117
127
131
117
104
112
120
118
116
122
127
123
118
116
113
106
112
97
103
112
110
113
132
144
132
117
116
114
107
106
114
122
123
117
111
111
118
124
123
116
113
113
115
127
138
132
125
126
128
118
112
125
135
120
102
105
116
116
117
121
125
125
118
112
109
111
112
100
105
111
108
111
134
145
127
107
111
116
114
117
123
125
121
119
116
109
103
110
119
120
116
111
111
127
141
137
127
129
131
118
105
117
137
135
114
108
115
121
121
120
122
127
121
109
109
120
129
127
127
125
123
118
116
117
121
121
114
109
117
132
134
125
117
119
120
117
108
103
107
117
125
131
131
126
122
123
131
132
126
121
125
128
131
131
130
130
132
133
125
121
126
130
132
134
128
118
132
128
122
121
123
124
125
127
134
133
118
103
108
132
144
134
125
125
126
124
115
112
111
113
124
132
130
120
117
121
127
130
132
130
122
113
115
126
130
125
126
133
134
133
129
128
135
140
133
119
137
129
117
118
128
135
135
136
141
144
132
112
110
128
141
139
135
135
135
134
134
132
115
105
120
138
133
119
116
121
124
127
138
144
130
110
110
128
136
125
115
124
138
142
134
122
121
133
136
128
142
129
117
123
136
139
139
138
138
142
140
127
119
120
127
132
138
140
140
141
147
146
125
109
124
143
136
122
120
125
123
126
147
161
146
120
117
134
139
125
111
116
130
142
139
121
107
117
133
135
139
127
121
131
140
136
132
131
130
132
138
136
125
115
115
122
131
138
142
145
147
147
136
129
141
148
136
126
127
127
120
126
152
170
156
132
125
133
133
123
115
115
121
136
146
132
110
109
126
137
129
125
127
138
138
127
121
122
123
125
130
128
121
118
119
122
124
132
145
149
143
140
143
149
155
148
134
131
134
127
116
125
152
168
155
134
127
124
120
120
122
121
116
128
146
144
126
121
129
133
118
122
132
141
135
118
111
116
123
126
120
112
113
124
136
131
122
129
146
149
137
132
141
151
153
143
133
133
134
125
114
121
143
155
146
132
125
117
111
115
125
126
117
124
143
147
141
140
141
135
112
120
131
136
130
115
107
114
127
128
116
103
109
134
147
138
126
132
144
143
130
127
132
135
137
138
138
136
130
121
115
116
125
134
137
135
130
121
114
115
124
126
119
122
134
141
143
153
157
146
116
121
128
130
129
118
112
115
126
128
120
110
118
138
142
132
131
133
136
128
126
125
122
115
120
135
140
136
126
123
119
112
106
112
130
142
138
130
125
125
126
125
120
122
127
132
140
154
163
157
125
124
124
125
125
121
117
116
123
131
132
127
129
135
132
127
130
133
124
117
122
127
119
107
115
134
138
130
123
125
127
118
102
103
127
144
141
133
136
139
136
126
126
127
129
131
136
144
149
153
130
128
124
122
123
122
121
119
126
138
143
138
130
125
124
128
136
131
116
114
128
133
121
113
126
141
139
126
124
128
133
128
112
107
126
142
137
127
134
149
147
131
132
135
133
133
135
128
126
136
135
130
123
118
120
123
125
125
131
143
146
136
121
118
123
135
141
130
115
118
133
136
128
126
141
150
140
128
125
126
131
135
128
119
127
140
134
118
124
143
145
133
132
136
134
135
135
118
106
118
137
131
122
118
120
126
129
128
128
134
136
126
113
114
127
139
140
130
119
120
129
132
134
137
148
151
140
131
125
119
121
129
130
124
129
139
135
119
112
125
132
130
130
130
131
137
133
113
101
112
137
135
129
124
126
132
134
126
115
116
121
118
111
115
128
135
136
132
126
119
118
128
137
139
140
139
135
130
123
114
112
115
119
122
123
132
135
125
111
109
123
133
127
123
130
142
138
120
110
120
136
140
139
130
127
135
140
127
105
100
111
116
118
122
127
128
131
132
128
116
113
130
142
136
127
126
126
124
120
117
111
105
110
118
117
118
126
132
120
110
123
139
130
116
126
146
147
132
123
131
132
143
144
129
124
135
144
129
105
102
114
122
122
127
128
124
128
133
127
116
121
139
144
128
118
123
124
116
116
121
119
105
111
125
121
108
113
130
133
123
132
146
133
111
116
140
150
141
132
131
130
138
133
117
118
136
145
129
113
114
121
121
122
129
128
124
126
129
121
118
133
150
144
125
121
131
128
113
111
123
124
113
116
135
136
116
109
126
140
136
138
146
134
110
107
123
138
137
127
123
130
127
116
105
115
135
141
131
126
126
124
115
117
129
129
123
128
127
115
118
135
145
136
126
129
137
132
116
110
118
120
116
117
134
145
132
117
121
137
140
138
138
130
117
107
110
119
121
115
110
132
118
103
103
118
132
133
131
133
132
118
106
113
127
131
127
129
124
110
112
127
129
126
129
136
136
129
120
115
114
118
120
117
124
141
140
123
118
131
138
136
129
126
125
118
113
111
110
106
106
126
111
106
111
123
127
128
132
139
133
115
105
114
130
133
132
134
126
110
111
119
117
118
132
137
128
119
118
117
116
117
122
120
119
129
132
121
118
131
140
134
122
122
127
128
126
120
113
108
112
116
111
115
120
122
124
127
136
139
129
115
113
127
137
136
134
137
131
121
123
126
120
121
133
135
123
109
110
119
119
119
122
126
127
128
125
118
124
139
142
129
117
118
124
129
132
131
122
116
119
110
115
123
123
122
125
134
142
134
121
118
128
140
141
132
132
134
136
136
136
137
131
128
132
134
122
106
106
122
128
120
118
128
142
139
126
121
131
144
141
122
114
119
123
125
128
130
124
120
124
116
124
128
122
118
125
140
143
124
109
119
140
147
136
125
126
131
137
141
140
137
134
131
132
134
127
112
111
127
135
124
114
124
142
145
134
133
135
136
129
119
118
123
126
122
120
119
119
119
122
128
132
131
123
120
121
133
133
116
106
121
140
142
126
120
124
131
136
141
131
122
122
127
129
131
129
119
121
135
142
131
117
119
129
136
140
141
132
120
117
123
128
130
129
126
119
114
114
116
117
134
135
126
124
122
120
119
118
113
113
123
132
131
123
121
129
135
136
130
117
108
108
120
126
130
124
123
131
141
143
135
126
119
117
125
140
144
128
108
112
131
139
132
130
133
128
119
117
116
115
132
128
116
118
126
121
110
109
118
123
124
123
126
127
127
130
135
132
121
111
105
106
114
124
126
121
121
132
137
135
132
130
128
117
119
132
138
124
109
116
136
144
135
129
132
130
119
118
118
113
127
121
106
109
124
126
114
113
125
127
118
117
129
135
132
129
128
127
120
116
115
115
115
119
117
114
116
126
128
123
124
134
133
123
121
126
126
119
115
123
138
147
139
132
129
117
108
115
121
115
123
119
106
110
122
126
123
122
126
126
119
119
130
138
134
124
121
122
123
125
125
122
118
115
111
108
111
120
120
116
122
134
134
127
124
124
121
119
118
121
134
148
147
137
123
104
100
113
123
117
123
118
116
118
124
124
125
125
125
126
127
129
132
133
130
120
112
115
126
134
132
124
120
115
106
104
111
117
116
118
126
134
131
128
128
129
127
123
118
117
127
143
146
135
118
104
106
119
125
118
119
115
121
131
130
122
119
122
126
131
136
136
131
126
124
118
110
112
125
136
131
124
121
117
109
104
110
116
118
123
133
133
128
128
132
138
137
130
121
114
118
130
131
122
114
113
118
126
124
117
114
109
119
134
134
121
116
122
133
136
135
133
128
120
114
110
109
112
125
132
128
121
121
121
115
107
108
113
119
133
140
135
129
130
133
139
139
137
128
118
117
118
114
109
112
117
120
123
122
120
114
106
115
128
129
122
120
129
138
133
123
123
127
120
107
105
109
118
122
123
121
118
120
121
120
110
108
110
122
139
147
139
129
128
128
128
129
132
133
129
125
119
110
106
108
110
111
115
122
123
120
117
116
119
123
124
127
134
139
126
111
115
128
124
107
102
113
123
121
112
112
115
117
116
114
111
109
113
127
143
147
137
127
123
121
117
114
123
134
136
134
130
121
115
110
105
102
111
124
129
131
131
123
118
121
127
130
134
135
124
111
115
131
131
115
107
119
128
120
108
109
117
116
106
104
107
112
121
131
139
136
129
124
121
119
115
114
118
129
137
139
137
133
125
117
110
109
116
126
132
140
142
131
121
124
130
129
128
129
128
118
118
129
133
125
115
121
129
123
115
116
122
118
105
100
106
114
124
127
125
121
122
122
120
122
124
126
125
123
128
133
133
131
127
123
122
123
124
126
129
141
140
130
126
129
130
124
123
126
129
124
122
127
134
128
118
118
128
131
130
127
127
125
115
110
110
114
123
124
114
112
121
127
120
121
134
143
135
120
118
122
123
123
123
123
124
129
127
120
125
137
127
124
129
132
129
123
122
126
128
128
130
135
135
125
114
113
124
138
141
132
125
125
130
126
113
110
121
124
113
112
129
133
119
115
132
147
137
118
111
111
111
119
123
120
121
128
128
120
117
132
119
120
130
133
129
126
124
125
125
130
139
142
132
117
108
110
121
133
137
127
114
119
134
134
112
104
120
132
121
116
131
134
117
112
127
138
131
119
114
107
104
117
127
120
118
125
127
118
107
129
119
120
129
133
133
127
124
126
128
134
143
142
128
112
109
116
119
122
123
118
106
108
125
129
113
102
119
137
129
118
124
127
116
113
120
123
124
122
119
110
103
116
125
123
121
126
127
114
102
129
122
121
126
133
133
125
119
125
131
132
131
129
118
111
115
124
122
115
119
120
111
105
115
126
120
111
116
125
124
116
115
117
115
114
115
114
119
127
126
115
105
111
121
123
123
124
123
114
112
130
122
118
124
133
130
115
109
123
134
128
117
111
109
111
120
127
121
115
122
130
121
111
113
127
131
124
110
105
109
112
111
109
112
116
117
115
118
124
125
117
109
108
111
119
125
125
122
121
127
130
121
115
123
131
128
112
108
126
138
128
112
104
106
114
124
124
120
118
126
134
128
118
116
127
137
132
112
97
104
115
113
109
114
118
119
118
117
116
115
112
110
108
109
117
125
124
124
129
141
125
118
115
122
132
131
123
122
134
142
134
118
111
113
121
121
119
120
122
127
130
129
124
120
123
132
133
120
111
115
121
116
113
122
124
124
121
115
112
107
103
104
111
120
126
124
122
125
131
139
118
118
117
120
128
136
138
140
146
146
139
125
122
128
127
118
113
118
123
124
126
129
125
117
114
121
129
131
130
129
125
117
120
131
133
127
121
119
118
111
101
101
118
137
138
125
116
120
124
125
119
121
120
121
126
137
144
149
151
149
140
129
130
137
130
114
113
121
123
120
123
129
126
115
111
116
128
134
134
132
124
119
127
138
138
128
120
124
131
125
111
108
126
145
143
124
112
112
113
109
123
123
125
127
128
130
134
140
147
148
139
127
127
136
128
114
119
127
120
113
121
130
125
115
111
119
127
128
123
122
123
127
132
136
134
127
120
128
139
137
124
120
128
139
137
125
112
107
100
96
124
121
130
131
128
125
125
128
136
141
135
123
120
124
120
118
130
136
116
105
118
130
128
119
116
120
123
120
111
111
121
134
135
128
128
127
121
123
131
134
129
124
125
127
130
129
122
106
92
90
120
119
128
131
125
125
126
127
122
125
129
122
112
112
114
121
139
141
117
102
113
126
131
128
120
115
114
115
112
109
119
136
136
123
121
122
118
113
115
120
121
121
120
120
126
133
128
107
90
92
113
113
120
120
114
122
136
132
112
106
119
121
109
107
111
122
136
140
124
110
110
123
136
136
124
111
106
116
121
113
116
133
135
121
113
114
114
110
107
109
114
119
121
122
123
132
130
112
98
104
111
111
111
108
105
118
137
133
108
99
115
121
111
110
116
122
126
132
129
115
105
115
133
137
127
111
106
118
127
118
114
126
133
122
109
108
113
116
114
112
113
119
123
121
119
125
127
116
110
119
124
123
123
125
126
126
125
119
121
129
133
131
124
124
128
132
133
135
136
134
123
118
128
139
137
135
134
132
121
121
134
144
134
118
119
127
129
125
122
122
123
122
119
127
140
140
133
132
133
136
126
126
128
129
132
134
134
126
125
130
129
122
121
134
145
140
135
137
143
141
132
128
130
129
127
128
131
124
118
125
138
139
131
120
115
114
115
115
115
117
123
128
131
134
132
129
126
132
133
132
132
134
137
136
138
140
140
130
127
130
129
123
126
141
151
143
135
136
143
146
146
144
131
114
109
122
130
121
115
126
136
134
133
133
124
110
107
114
121
120
118
125
135
139
132
120
117
129
130
123
136
138
140
141
140
138
136
133
124
123
128
134
136
139
139
138
132
133
134
138
148
151
135
112
107
121
131
124
119
126
133
134
142
150
138
118
113
125
131
124
115
116
128
137
134
120
113
121
125
118
131
132
135
140
137
131
131
129
119
113
125
142
142
130
125
133
136
130
126
128
137
144
144
132
124
126
132
132
130
128
129
134
149
156
144
129
128
135
134
124
116
114
116
128
137
126
111
111
117
116
118
121
130
137
134
124
123
124
114
108
122
143
142
124
120
134
142
134
125
125
129
141
150
152
141
129
128
135
136
129
124
129
145
148
137
133
134
133
123
118
119
119
112
120
134
128
108
106
116
119
110
118
130
140
133
120
116
117
114
111
121
138
139
130
128
137
143
141
134
132
134
143
152
153
142
127
122
130
133
128
123
126
135
136
131
131
132
122
110
111
123
125
117
121
132
125
105
106
123
128
113
123
131
135
129
118
115
115
116
117
123
132
139
141
136
135
138
144
144
139
140
142
141
138
133
130
124
121
122
124
125
125
126
126
129
134
132
119
109
113
126
130
127
130
134
121
105
113
131
135
122
130
131
126
120
116
117
120
122
126
129
132
142
144
133
123
131
143
143
135
133
131
126
121
129
137
133
118
112
120
128
127
120
122
133
140
134
125
122
125
126
129
133
136
135
123
117
126
137
138
132
130
126
117
110
111
116
125
132
138
139
139
139
138
124
118
129
142
134
123
120
121
118
118
132
146
141
121
112
119
129
128
117
120
135
143
136
133
138
137
126
124
136
145
137
129
132
135
136
135
132
125
122
118
109
108
113
125
137
144
145
140
133
124
117
120
134
137
121
111
115
120
122
127
140
148
143
130
120
121
127
127
119
120
131
138
133
131
138
138
124
121
137
147
139
133
137
137
135
134
132
119
120
126
124
113
110
120
132
139
140
137
130
122
117
124
134
130
115
111
119
124
130
140
145
144
141
138
131
121
120
126
126
123
127
134
132
125
125
127
124
122
135
145
140
132
130
130
132
139
132
116
121
139
141
124
115
117
120
122
128
133
135
130
124
123
124
123
116
118
123
127
137
146
146
140
141
146
139
119
113
125
133
128
127
134
136
124
112
117
127
129
129
136
141
133
120
119
133
145
131
119
126
145
147
136
127
121
113
108
116
131
142
140
128
118
118
119
121
123
124
126
139
146
141
134
138
146
140
120
112
120
133
132
126
133
142
126
106
112
133
135
120
123
141
141
122
115
131
146
123
118
128
137
138
135
134
129
117
109
116
132
144
143
128
117
117
125
126
120
119
128
139
141
133
127
131
138
137
129
118
117
127
129
123
130
141
131
109
111
136
140
118
110
131
146
133
120
125
138
116
117
126
126
124
130
135
132
125
123
123
128
138
138
126
116
123
134
130
118
119
135
141
131
123
124
127
129
133
134
125
114
119
126
124
124
133
131
113
109
129
142
124
104
114
137
138
124
120
129
115
117
123
117
117
128
133
129
131
130
126
123
129
134
125
116
127
140
132
118
122
140
140
123
116
125
132
129
128
129
122
112
113
125
130
125
125
124
115
108
123
141
132
106
101
119
130
121
112
120
122
123
125
118
119
130
133
129
129
127
122
117
126
131
124
116
127
138
127
116
121
133
131
119
118
129
138
134
123
116
113
111
112
122
133
128
117
116
117
116
125
140
136
114
102
111
120
111
105
114
127
128
130
124
124
134
135
131
127
122
115
117
127
131
124
120
126
128
117
113
115
120
125
129
131
134
138
136
121
111
110
116
115
117
130
129
114
111
123
133
134
134
130
120
112
118
117
107
104
113
122
124
128
128
128
131
134
133
127
119
117
124
130
126
124
127
130
124
111
108
110
113
129
144
142
130
129
131
122
112
117
125
119
114
122
123
109
110
129
145
142
129
122
120
121
126
124
118
113
116
115
113
119
124
126
128
133
132
124
117
122
134
136
124
121
132
134
127
117
113
115
124
143
154
141
121
116
125
124
118
123
130
126
117
122
120
109
113
134
147
138
122
116
120
123
127
129
129
129
123
110
106
109
118
124
129
134
130
117
110
123
140
140
124
122
132
134
135
134
127
127
138
154
153
132
117
118
126
126
122
126
128
125
123
128
126
115
117
134
143
130
117
117
123
122
121
125
132
137
130
111
112
114
116
122
131
137
127
107
101
118
138
138
126
125
131
133
137
146
141
133
144
153
143
125
121
130
134
130
125
124
124
119
120
128
131
126
120
127
133
128
118
120
125
124
118
119
127
136
132
114
127
131
125
121
126
134
124
105
101
116
128
128
125
130
131
128
133
144
143
133
136
138
130
125
130
139
142
137
132
127
123
113
108
117
131
132
122
118
130
132
124
119
125
128
126
122
123
126
126
114
135
141
130
121
123
126
121
113
114
120
119
116
122
130
132
126
126
135
135
130
126
124
122
128
135
139
141
142
139
132
126
111
99
103
124
135
127
121
130
138
130
117
117
129
135
130
122
120
120
116
132
134
126
121
121
121
121
125
131
126
115
113
123
130
129
123
122
123
125
124
119
117
122
128
129
129
135
139
137
133
131
120
102
101
118
133
130
125
133
141
136
121
115
127
131
127
122
119
117
119
126
123
116
117
123
124
125
135
139
128
117
118
126
128
121
121
126
126
126
122
118
118
123
124
118
118
129
134
127
127
135
131
114
107
118
127
129
127
132
139
137
126
123
122
117
113
121
125
120
125
129
122
113
115
123
128
132
140
142
131
124
126
131
125
120
122
133
135
134
125
121
123
123
118
111
116
129
128
116
120
136
139
125
116
120
124
124
124
127
134
135
129
127
122
108
103
121
134
125
128
135
132
123
117
118
121
132
142
143
135
133
132
130
124
119
120
131
141
142
133
124
125
124
115
111
122
133
125
112
118
137
140
127
118
124
128
126
120
120
126
129
126
125
122
111
111
127
138
125
124
134
137
135
123
113
111
124
139
142
135
131
127
123
121
119
119
123
136
146
140
127
123
122
121
120
128
135
127
116
122
133
137
127
120
126
135
134
124
118
120
121
118
116
120
121
122
130
132
123
114
123
133
135
128
114
109
122
134
133
122
120
120
115
113
115
115
115
127
141
141
128
121
127
128
129
130
130
124
122
124
131
133
128
123
127
137
138
130
120
118
115
111
110
114
121
123
124
124
120
112
116
125
130
126
119
119
126
128
116
104
111
119
115
111
114
115
114
120
126
125
118
119
129
136
133
128
123
122
124
128
129
130
128
122
122
128
132
130
124
121
118
113
110
110
111
113
116
118
120
121
121
123
124
124
124
130
136
129
111
101
112
125
122
116
118
120
119
116
109
107
108
119
129
132
131
122
119
119
126
130
129
125
121
117
116
117
122
125
126
125
125
121
114
108
104
108
116
122
125
133
132
127
123
124
127
132
137
135
124
114
118
127
128
125
126
128
124
113
98
97
110
122
122
119
119
120
120
122
125
127
127
120
113
113
114
114
116
120
127
129
130
123
118
116
115
115
120
128
132
138
136
126
122
123
124
124
129
139
139
127
118
120
126
133
134
132
125
112
101
108
124
127
113
103
110
119
123
123
121
123
124
118
110
111
116
117
117
118
125
133
131
121
120
129
130
124
122
129
136
134
128
118
119
121
120
118
124
136
138
126
114
114
124
133
135
132
124
117
116
126
138
132
113
103
107
115
121
122
122
124
127
122
115
114
121
123
118
117
124
132
126
118
121
133
138
127
119
124
137
128
117
110
116
122
120
120
124
126
121
116
118
123
127
127
129
130
126
123
129
139
140
130
118
112
108
105
110
118
122
125
131
128
118
116
123
125
116
111
119
126
122
119
123
128
132
126
117
120
129
125
117
116
122
124
124
129
130
117
104
111
133
143
134
121
122
127
127
126
134
137
130
122
123
121
109
94
98
113
120
124
132
129
116
116
126
126
112
105
112
119
118
120
122
122
124
126
122
118
118
124
121
125
128
128
132
138
131
116
106
121
147
155
138
116
114
126
128
126
130
131
119
114
123
129
111
90
93
110
115
118
126
122
109
113
127
125
111
105
113
117
114
117
122
119
122
129
125
116
112
124
124
129
129
129
136
136
124
115
116
127
141
143
131
115
113
127
134
132
130
127
115
110
121
131
119
99
98
108
109
111
117
116
110
116
125
121
111
112
123
123
113
114
117
117
124
127
123
115
115
122
122
122
122
126
133
124
110
111
120
124
120
117
116
116
118
129
138
139
135
127
117
111
120
131
129
115
108
107
105
105
114
119
121
125
125
115
110
118
129
127
116
115
117
119
124
123
114
113
125
122
116
111
112
121
127
118
105
106
118
118
107
103
108
118
121
126
135
140
135
127
119
116
120
128
132
127
117
109
104
105
113
123
134
134
125
112
109
117
126
124
117
118
124
126
124
121
113
115
131
125
119
109
108
118
124
121
112
111
117
118
113
108
114
122
122
121
123
131
131
124
123
122
120
120
125
127
121
116
111
111
114
124
136
135
124
115
114
117
119
113
111
122
136
136
127
119
118
120
129
133
127
112
105
114
124
130
129
126
125
126
126
124
127
127
117
107
111
120
125
123
126
125
116
112
117
121
123
123
122
120
117
118
127
128
122
119
121
125
120
107
104
124
144
144
128
118
121
124
124
138
135
117
108
115
127
136
138
138
139
138
131
131
136
130
112
102
108
119
123
122
127
124
112
106
112
121
125
126
129
128
121
114
117
122
120
119
127
138
132
115
109
125
142
140
125
118
122
123
119
138
138
126
116
121
129
130
132
140
147
141
129
129
140
133
112
107
120
127
122
119
120
117
108
104
112
124
126
124
128
132
127
116
115
121
121
116
127
145
143
128
122
126
130
128
123
119
118
116
113
131
137
135
129
129
130
125
121
128
142
140
126
124
136
132
118
122
137
132
116
110
114
117
112
107
114
124
123
119
121
130
131
120
118
124
121
112
123
141
142
133
129
124
118
118
123
123
114
106
107
123
136
139
130
128
132
126
114
112
130
137
124
117
126
128
122
132
145
132
109
101
112
124
122
112
111
119
122
117
112
118
125
122
118
121
117
109
119
133
132
125
124
122
115
115
124
126
112
101
107
119
135
136
121
116
129
132
114
102
114
130
125
113
115
120
121
131
141
131
112
105
120
136
134
120
110
115
121
119
108
105
115
118
117
116
109
104
115
127
121
112
115
121
119
118
123
125
113
105
110
122
133
127
108
106
125
133
118
102
107
122
122
113
111
113
115
123
134
132
119
114
124
137
134
122
115
117
123
121
108
102
109
114
114
113
106
102
113
124
119
109
109
121
123
119
118
122
120
114
116
139
121
107
114
129
136
132
129
134
145
147
142
128
117
120
130
132
132
133
138
136
135
145
156
141
117
113
129
133
117
114
134
142
126
113
119
128
131
124
123
127
129
128
130
133
133
121
114
125
145
138
126
117
121
130
135
134
129
128
132
138
137
132
126
125
125
127
130
134
137
138
137
142
142
124
108
110
124
126
118
117
120
122
114
112
121
122
116
109
116
131
140
139
136
132
129
120
111
115
134
137
138
139
138
135
132
130
127
122
121
124
131
135
134
126
119
120
123
126
133
137
137
135
126
107
103
113
118
119
121
123
118
111
113
121
122
115
103
102
116
134
143
141
136
132
129
126
116
111
117
133
145
153
151
139
127
123
123
119
115
118
126
134
130
122
117
116
114
113
119
124
126
126
120
110
110
122
122
119
128
134
123
116
122
128
125
114
106
109
122
134
136
133
128
127
131
130
126
114
107
128
138
145
145
137
124
119
122
120
116
120
132
133
121
119
127
124
109
103
105
108
113
123
131
126
125
134
134
130
137
139
128
122
125
127
124
120
119
120
125
129
129
123
120
124
126
126
125
118
108
123
124
126
132
130
123
121
121
118
118
128
142
136
119
122
138
135
115
102
102
106
114
128
139
135
130
135
141
141
142
138
126
120
120
118
118
124
128
124
121
122
124
122
120
120
117
112
115
120
119
123
117
117
126
131
127
121
119
115
119
136
149
141
124
124
141
142
128
114
113
120
132
136
136
126
121
124
132
141
144
137
123
118
116
113
113
122
126
119
113
116
125
128
128
124
110
99
106
122
129
129
120
115
124
135
135
129
119
112
120
138
149
142
130
126
133
140
140
133
132
137
144
142
129
115
111
111
118
131
140
139
129
127
126
120
118
121
123
116
112
117
127
136
137
129
114
103
105
121
131
136
126
119
124
133
140
139
129
118
122
136
141
139
129
121
120
130
142
145
142
140
139
136
130
120
114
113
116
127
135
137
137
140
141
137
132
127
125
122
120
118
123
135
140
131
122
119
119
122
126
136
129
125
123
127
138
144
141
127
124
131
132
130
125
118
115
125
138
144
139
129
123
129
138
134
123
118
123
130
130
130
132
141
145
145
139
135
133
130
121
112
117
132
137
128
128
132
130
124
122
131
127
131
130
128
129
139
142
133
124
126
125
123
120
118
116
123
134
136
129
117
111
125
143
140
123
117
127
131
124
115
118
130
134
135
136
138
139
131
116
105
112
131
134
124
122
128
132
129
127
122
120
133
143
136
124
125
134
130
118
117
122
129
129
121
116
123
130
128
121
113
109
121
135
131
117
116
128
129
115
105
110
121
122
121
125
134
137
126
114
107
116
131
135
127
115
114
125
137
138
112
110
130
150
143
122
116
124
122
110
109
127
144
143
126
113
117
121
122
121
120
114
116
124
124
119
119
126
123
112
106
115
125
121
114
120
132
132
125
124
128
125
125
132
134
118
102
115
139
142
106
103
123
146
140
117
112
124
124
110
108
132
155
153
130
112
112
115
117
124
127
117
112
120
129
128
124
121
120
119
120
129
135
126
117
123
130
124
122
141
150
134
117
124
140
128
106
111
132
135
102
98
115
133
128
109
107
125
136
124
116
133
153
149
128
115
115
116
116
121
125
119
113
123
137
135
121
117
125
133
135
141
141
131
123
129
133
122
119
142
152
133
113
117
132
131
118
116
123
123
104
98
113
127
122
106
105
126
146
140
127
129
140
135
122
116
120
121
119
118
119
120
120
128
135
126
114
118
133
140
141
142
140
130
123
130
135
123
112
121
130
128
122
121
122
123
123
120
116
116
112
109
120
130
126
113
109
125
144
143
129
126
129
125
115
114
125
133
131
119
114
119
126
129
120
108
109
124
137
136
132
136
136
127
122
128
135
127
108
98
104
123
138
131
114
114
120
116
113
118
121
123
135
141
135
126
123
127
133
129
125
126
130
122
111
112
125
139
140
126
113
115
127
128
112
99
108
130
137
125
118
125
129
123
119
121
129
127
112
96
99
123
143
136
118
114
116
111
111
123
121
133
149
149
140
136
135
133
124
115
118
129
135
122
112
115
126
136
138
132
117
116
128
136
121
104
112
133
137
121
112
118
122
118
118
120
123
126
124
115
115
125
134
129
123
123
121
113
113
123
115
131
145
146
138
136
135
131
120
110
118
138
138
117
110
121
125
124
126
126
119
118
133
146
133
112
117
134
135
125
118
121
118
112
116
119
121
126
132
133
131
127
120
118
121
129
127
121
122
123
115
119
126
134
135
133
128
123
117
115
124
139
131
106
105
121
122
113
113
118
118
120
137
146
132
117
126
137
135
128
127
127
117
108
115
123
123
126
132
136
134
125
115
112
119
126
127
129
130
123
123
111
109
122
134
131
122
115
118
122
126
132
122
102
104
119
118
113
115
116
116
122
133
132
118
120
135
144
132
122
128
130
119
109
117
127
125
123
128
133
130
123
117
117
121
120
121
129
134
128
127
112
110
120
130
132
125
118
122
124
122
121
115
108
114
121
119
121
128
127
121
122
123
112
106
121
145
146
128
116
123
127
122
113
116
124
122
119
122
130
128
120
119
124
126
120
117
124
134
135
125
124
127
128
128
127
128
129
130
128
120
111
111
119
127
128
122
128
140
139
131
125
115
104
108
128
142
140
125
113
115
122
122
114
113
114
115
115
122
131
129
117
115
123
129
126
120
121
130
134
118
128
139
139
126
124
128
134
138
137
125
113
112
127
135
132
125
126
136
143
141
132
119
112
120
130
131
130
124
113
110
117
121
113
107
108
116
121
128
133
128
116
111
117
128
129
127
126
129
130
115
127
142
141
129
126
127
130
137
142
134
122
118
126
131
128
124
120
122
133
141
138
128
127
129
128
120
120
122
110
107
116
122
115
108
113
122
131
133
133
124
113
110
117
126
128
127
128
130
127
120
128
137
136
127
126
125
125
128
136
138
131
124
122
122
122
121
117
116
127
137
137
136
136
135
123
118
124
123
107
105
120
129
121
116
122
131
135
136
134
121
110
109
121
128
125
123
131
137
129
130
135
137
129
120
120
123
124
126
129
136
136
129
122
120
122
123
122
123
132
133
133
136
141
134
120
119
131
127
108
106
125
137
127
123
128
131
132
135
136
125
109
106
121
132
127
122
132
142
132
135
141
140
128
113
111
120
128
131
132
133
133
130
122
121
124
126
129
135
140
137
130
132
137
132
120
125
135
130
111
109
127
138
131
125
129
129
128
130
135
131
115
109
122
135
135
128
132
138
131
132
139
137
126
113
108
116
131
139
139
134
127
120
116
119
125
127
129
136
142
138
128
127
132
133
128
128
134
130
115
110
122
134
130
125
126
129
126
127
133
134
124
116
121
134
137
130
124
126
126
128
131
127
122
116
117
122
133
142
139
132
121
113
107
111
121
126
123
127
135
135
129
124
126
135
136
133
130
124
114
109
117
128
129
126
127
130
129
126
127
129
128
124
124
126
130
125
116
113
120
126
127
122
118
122
127
134
134
132
128
125
124
115
104
109
124
127
119
117
124
127
124
122
124
138
144
140
128
117
108
106
112
121
128
128
128
130
129
124
120
121
127
129
125
120
119
119
113
108
116
128
129
124
120
123
132
139
136
123
118
124
132
124
112
117
132
131
119
117
121
122
121
122
124
135
142
141
131
116
107
107
110
118
121
124
125
125
127
123
115
112
120
127
124
115
114
120
120
117
114
129
132
129
124
121
127
134
131
121
119
128
134
127
120
128
139
134
121
120
125
125
124
122
121
123
130
134
131
123
115
114
115
115
115
116
118
121
124
124
115
112
117
123
125
121
121
125
129
126
117
125
125
121
120
120
120
120
121
122
127
127
125
118
123
135
142
132
120
121
129
133
131
122
113
111
116
120
126
129
127
124
120
117
114
111
110
114
125
128
119
117
119
123
128
133
132
130
130
129
121
122
117
109
113
118
118
117
118
121
121
118
110
108
119
135
139
129
116
118
128
136
133
121
109
106
106
107
115
131
142
137
126
123
122
116
105
105
118
126
123
122
124
125
130
139
139
129
122
125
125
125
114
104
107
116
120
124
124
116
108
104
105
110
119
130
133
129
117
115
123
131
128
116
111
109
103
91
95
119
141
141
130
127
129
124
108
101
108
117
119
122
125
125
125
132
136
129
121
122
126
130
124
117
113
114
124
136
135
116
98
101
114
125
126
125
128
128
120
115
120
125
120
113
116
119
104
81
79
103
128
132
127
123
126
125
117
107
104
104
110
120
125
120
114
119
130
135
130
124
125
131
136
135
122
112
124
142
140
119
107
113
129
136
131
124
121
127
124
118
119
121
117
114
123
128
110
80
74
95
114
120
121
116
112
118
124
117
106
99
105
119
124
117
107
109
128
142
138
129
125
125
138
142
126
111
123
139
138
124
122
125
133
134
131
119
116
124
133
130
122
118
116
115
124
132
116
88
85
104
114
116
119
116
109
114
125
124
113
105
110
120
124
120
111
108
126
141
138
128
123
116
128
133
121
110
122
133
132
124
124
126
125
124
125
120
113
126
143
142
129
118
116
115
120
127
118
102
105
121
123
121
124
126
117
117
124
125
116
108
111
122
129
130
123
116
123
131
127
119
117
109
114
118
116
113
121
128
125
115
114
119
120
122
125
123
118
126
142
145
131
120
116
113
111
117
118
113
118
131
130
122
127
136
130
120
119
121
117
109
111
122
133
138
133
123
119
120
117
112
111
113
110
111
114
116
117
121
119
104
99
109
121
127
130
130
124
123
126
133
131
123
118
113
106
112
116
115
119
127
126
120
123
132
128
115
114
122
122
113
112
119
128
136
137
125
118
115
115
112
110
122
114
109
112
114
115
116
115
99
97
107
121
126
129
134
128
112
105
116
127
127
124
115
108
111
117
114
115
119
119
117
117
118
111
103
110
125
130
122
115
117
123
129
131
125
117
115
120
121
116
127
118
107
108
115
116
116
111
105
106
113
114
115
124
135
126
105
96
110
128
131
125
116
109
113
119
120
115
114
115
115
111
106
99
97
110
126
135
128
121
120
123
125
123
119
117
121
129
130
123
125
122
110
109
118
123
118
112
111
118
118
108
107
122
132
122
105
104
120
130
130
122
113
107
112
121
126
121
115
115
116
113
103
100
104
113
122
131
132
127
125
129
126
118
114
117
124
133
132
124
121
123
119
116
122
128
124
115
119
127
124
108
108
125
134
122
110
117
128
129
123
118
114
107
106
117
126
125
119
118
119
115
109
110
116
117
117
127
133
129
127
131
127
118
112
117
124
129
125
118
118
127
129
123
122
127
124
115
121
132
128
113
113
128
134
122
114
121
125
119
114
117
119
110
104
110
122
126
122
118
115
111
110
115
117
116
117
129
135
128
122
126
125
120
115
117
119
120
117
114
120
130
132
121
115
120
119
112
120
133
130
116
116
126
131
122
114
117
118
113
112
119
124
119
109
109
116
125
126
120
109
105
107
114
116
115
119
131
134
124
114
118
124
123
119
115
113
112
111
112
122
131
128
114
108
117
117
113
120
130
125
114
115
122
124
119
115
116
120
121
120
121
122
120
116
115
118
123
125
120
110
102
102
110
118
119
120
125
127
117
110
116
122
124
116
109
108
109
108
108
142
118
96
103
124
128
120
122
138
147
139
131
129
128
126
123
118
110
110
118
122
125
129
137
129
105
97
117
129
111
101
128
155
143
117
113
129
134
126
127
135
138
131
121
116
116
114
114
121
134
137
116
102
108
116
116
116
130
141
136
127
131
138
131
119
117
122
118
111
114
123
125
126
131
124
107
102
115
122
108
99
112
127
126
125
131
136
127
116
122
138
146
143
134
127
128
125
115
117
131
128
122
122
127
124
109
111
131
140
126
113
121
132
126
113
115
127
124
113
113
120
121
121
127
123
114
112
115
118
117
115
110
110
118
132
142
136
117
112
125
143
148
144
135
133
140
139
126
119
127
125
130
135
141
132
112
110
127
136
123
110
113
120
116
115
123
129
122
115
115
115
110
113
128
133
131
128
121
121
131
135
120
110
120
137
141
128
116
118
135
144
143
136
130
131
144
151
140
128
127
132
132
132
133
129
116
113
124
131
126
120
119
117
112
121
133
126
114
113
119
113
101
106
128
144
146
143
132
132
145
146
125
116
126
136
131
122
121
130
139
137
133
129
125
125
135
148
147
139
135
138
130
119
118
119
116
115
121
129
132
134
134
124
117
125
134
121
108
112
119
112
104
106
123
137
145
145
138
139
149
145
125
117
127
128
118
117
128
135
131
123
125
131
127
120
125
139
142
144
145
142
124
108
111
120
119
116
118
124
135
142
141
130
120
120
122
119
115
116
116
115
115
116
116
119
125
129
131
138
148
142
124
118
126
123
111
115
128
132
119
110
120
133
131
119
121
133
135
137
145
137
116
104
117
131
132
123
119
121
130
137
137
129
118
112
112
120
128
127
119
117
126
128
117
107
106
113
121
134
144
142
129
127
129
124
116
118
126
127
118
112
120
130
127
120
128
138
132
125
137
131
115
111
125
140
144
137
127
123
123
127
126
121
113
109
109
119
131
136
127
122
128
136
130
113
102
109
125
137
142
139
135
133
132
130
126
125
128
130
129
125
123
121
118
118
132
143
132
118
124
126
120
121
129
138
146
148
140
126
118
119
117
115
115
117
117
116
124
136
136
126
125
137
140
123
106
112
134
144
138
130
130
133
132
132
132
132
133
136
136
131
124
116
113
114
127
139
130
116
117
125
126
132
133
132
138
145
140
126
118
118
117
114
118
128
126
117
120
133
137
129
124
133
137
120
104
111
133
141
130
117
117
123
123
124
127
134
139
139
131
125
122
121
118
115
118
124
122
115
116
122
130
137
136
128
127
132
131
122
120
120
120
120
128
133
126
120
122
131
133
131
128
127
122
108
98
105
119
124
117
109
110
112
113
112
117
127
139
136
124
115
118
128
132
124
113
107
108
115
117
117
125
134
136
131
121
119
121
120
119
118
121
131
139
134
124
122
128
128
130
133
130
119
109
107
106
102
101
104
111
114
115
114
112
107
110
120
131
134
129
120
116
124
136
136
117
99
99
114
116
112
120
127
133
131
119
114
120
124
118
112
121
139
144
132
122
125
127
124
128
137
130
114
112
126
129
108
90
96
115
128
130
123
117
116
116
117
119
132
146
139
118
115
133
140
126
105
103
112
112
116
119
123
130
129
118
113
126
134
123
109
119
138
141
127
122
125
124
118
125
134
125
114
125
148
144
113
95
107
127
138
141
132
123
124
127
119
111
128
154
148
117
110
127
132
125
117
117
117
109
127
125
121
129
132
119
115
129
140
130
116
117
129
128
119
119
124
122
116
120
123
119
122
140
152
137
112
110
123
132
139
146
139
126
126
132
126
115
125
142
133
116
120
131
124
118
123
129
123
112
136
129
124
134
139
127
120
130
139
136
126
123
122
114
111
117
124
127
123
118
113
117
133
146
135
111
105
123
135
130
130
143
143
128
122
130
135
128
122
121
111
112
131
140
125
115
122
129
127
121
129
129
129
138
144
135
130
130
134
135
132
130
122
111
111
119
125
131
135
128
115
123
140
144
119
94
100
128
141
129
121
133
140
130
120
126
138
138
125
110
103
113
136
145
134
122
122
124
127
129
117
126
132
140
143
135
130
128
128
127
129
131
124
115
118
127
129
131
140
139
128
131
141
140
118
97
103
128
141
133
121
122
131
131
124
126
137
143
132
115
111
117
125
133
136
133
124
119
127
132
109
122
129
137
139
129
121
120
124
123
121
124
123
116
123
132
129
123
131
138
136
131
133
134
126
114
116
129
137
136
126
118
120
127
127
127
137
145
137
121
118
121
118
118
130
136
127
123
128
129
121
127
124
133
136
125
109
110
124
125
118
115
113
109
118
129
122
111
113
125
126
120
119
123
127
129
134
133
129
129
127
121
120
122
124
128
137
146
135
120
120
125
116
111
122
131
127
127
127
125
138
130
120
128
136
124
106
106
128
134
118
110
107
104
110
118
115
106
105
111
111
106
104
109
121
137
149
139
121
119
126
129
125
122
121
126
138
142
131
118
119
126
120
115
120
127
124
122
122
122
145
131
122
126
133
125
115
117
134
137
119
109
109
109
110
113
115
116
115
112
107
98
96
101
118
137
146
136
118
114
123
131
130
124
120
122
126
128
125
119
119
125
121
118
120
123
118
116
120
125
139
129
128
130
131
130
129
133
140
136
120
113
120
122
119
117
121
130
133
126
113
102
97
102
118
128
127
122
118
119
123
130
135
132
121
113
113
114
117
119
121
122
118
116
117
117
114
114
121
130
129
124
129
135
136
135
137
139
141
134
123
120
127
133
128
122
125
135
138
134
124
115
110
111
120
119
109
110
117
120
119
125
135
133
121
110
107
107
111
116
120
119
117
115
114
111
112
116
127
132
123
119
130
143
144
140
135
131
130
128
128
129
130
129
125
123
125
124
121
124
127
126
123
122
123
115
105
107
116
116
114
123
131
129
123
116
112
111
113
116
117
112
115
121
119
110
110
120
131
132
123
121
132
143
143
138
130
119
114
116
126
132
126
118
117
123
122
110
103
114
129
133
133
132
128
118
114
119
120
109
109
122
128
125
127
128
123
117
121
126
118
105
110
127
129
117
114
124
133
130
125
127
134
133
127
126
124
115
103
105
119
128
121
112
113
122
121
107
99
113
131
136
138
139
133
122
122
130
127
111
110
122
125
123
131
138
129
119
127
137
126
103
102
126
136
129
121
125
132
126
127
129
129
119
111
116
125
120
108
106
114
121
119
112
112
119
121
117
113
120
129
132
135
139
135
123
120
129
133
120
112
118
120
121
132
141
130
118
126
142
136
114
107
123
134
133
126
126
127
125
128
125
122
112
109
118
129
133
126
121
120
119
116
112
109
112
122
128
124
120
120
125
132
135
132
119
112
121
132
128
118
118
119
122
129
135
131
119
118
134
140
131
123
125
129
131
129
123
123
126
130
123
114
115
121
131
139
141
142
139
134
126
118
109
104
111
125
132
126
113
110
121
128
127
123
117
114
117
126
127
121
118
120
124
128
132
130
123
115
122
133
136
137
130
126
127
127
121
121
128
133
127
116
122
135
143
144
144
144
145
143
138
124
109
107
116
129
132
122
113
115
126
130
122
116
118
121
121
120
118
117
118
121
127
128
129
129
125
117
115
119
129
138
133
123
121
126
127
124
127
132
132
126
128
136
140
140
138
137
136
142
143
132
117
118
131
133
128
127
128
131
135
132
119
109
116
130
130
118
108
110
115
120
124
126
126
126
125
122
114
109
117
129
127
117
116
127
136
130
123
126
135
132
128
126
127
126
125
122
122
132
140
133
123
127
137
133
124
130
144
150
142
129
113
105
112
129
133
119
108
108
113
115
117
118
121
125
129
128
118
108
112
124
123
115
113
126
137
129
114
120
129
129
123
120
118
115
113
112
114
121
126
125
122
128
131
123
115
126
146
151
139
120
108
103
109
120
125
122
118
117
115
114
113
113
115
125
135
135
121
112
117
125
125
119
117
121
130
124
108
117
119
117
118
120
120
117
113
112
111
111
112
114
117
120
120
112
107
115
130
134
124
110
104
107
111
109
112
123
134
133
120
118
120
117
112
118
134
136
122
114
121
127
127
127
123
118
121
119
107
119
113
107
112
122
127
126
124
121
113
104
104
111
115
116
115
109
105
106
113
116
111
104
105
115
115
101
98
118
140
138
120
118
128
124
111
111
126
129
119
115
120
121
123
129
126
120
119
117
113
124
118
111
112
121
131
135
134
128
116
105
105
115
120
122
122
115
107
103
107
109
109
108
114
125
119
97
88
109
131
129
112
114
128
126
113
109
118
122
115
114
117
114
112
119
127
125
123
123
123
126
129
126
119
118
125
133
135
133
125
116
113
117
122
127
126
122
113
109
108
112
115
119
126
134
122
95
86
104
120
118
109
110
118
121
116
114
118
116
111
113
117
114
108
110
124
131
130
130
130
126
136
134
122
112
118
128
130
133
136
131
121
116
119
124
124
124
122
116
112
114
120
127
135
136
119
96
94
112
121
119
117
115
113
114
120
125
123
114
107
111
121
122
116
112
122
133
133
131
127
125
134
135
123
113
115
125
130
136
142
139
127
118
120
120
119
123
129
126
116
114
120
127
131
127
114
99
105
124
129
131
134
129
116
112
123
131
124
109
103
111
125
133
128
118
122
131
129
122
115
122
124
128
126
118
117
124
132
136
138
137
133
128
126
121
115
119
131
130
119
113
114
118
117
115
108
103
114
130
135
138
144
140
123
114
122
131
122
104
100
114
131
138
130
120
121
126
121
111
103
117
112
119
127
125
117
119
126
128
127
129
130
132
132
129
122
121
125
127
122
114
112
112
110
109
108
108
116
126
131
134
137
136
121
110
118
130
122
106
105
122
136
136
124
117
119
120
115
106
103
113
103
109
122
123
113
112
112
113
114
118
121
122
126
135
133
122
115
116
119
116
114
113
112
115
116
116
116
120
123
125
125
123
112
105
116
131
127
112
110
126
138
131
114
110
115
119
118
114
112
111
98
98
110
118
116
110
104
102
104
110
110
108
113
130
135
122
108
110
118
120
119
118
118
126
129
125
118
115
117
119
118
114
106
104
117
133
132
117
111
125
137
128
112
109
116
123
125
123
120
112
102
97
103
115
122
121
111
102
102
105
105
102
104
119
129
121
112
114
120
123
123
121
119
125
133
129
120
113
113
119
117
114
110
110
118
128
127
117
112
121
131
126
116
113
120
128
133
127
120
114
112
109
110
116
126
130
124
114
106
105
109
111
110
112
119
121
120
119
119
123
125
122
115
117
125
127
119
113
115
118
117
117
119
118
116
119
119
116
115
118
125
124
122
120
123
129
134
127
115
116
122
125
122
120
121
123
126
125
118
110
115
124
122
119
119
122
120
117
115
118
122
119
111
110
113
116
116
116
118
117
114
117
123
121
116
117
117
119
121
120
119
121
124
126
124
123
124
122
114
116
123
128
125
119
113
109
115
129
130
118
116
124
128
125
125
121
114
110
111
116
117
115
112
111
109
111
114
121
123
118
113
116
124
123
121
122
121
120
122
123
119
118
124
127
121
115
115
117
115
113
118
121
120
119
114
102
105
128
139
124
114
117
123
127
129
121
110
108
117
122
113
107
113
119
117
113
115
122
127
122
114
115
122
126
130
131
123
115
117
123
124
122
120
119
114
109
109
112
113
125
125
114
110
117
119
112
113
123
126
118
119
136
148
141
122
110
106
105
107
116
122
115
113
123
129
122
119
120
116
114
125
140
139
128
127
131
130
127
133
138
136
128
119
110
111
125
137
138
126
115
114
112
113
112
103
106
126
139
126
108
115
138
146
134
125
125
119
106
107
122
125
119
119
130
133
122
114
116
116
117
120
128
133
138
142
142
134
126
128
132
134
137
131
122
120
133
144
142
131
110
109
111
122
118
102
106
132
143
122
99
105
125
131
130
135
144
135
118
115
124
125
125
131
138
132
119
113
119
129
128
120
116
127
144
154
148
137
132
131
128
129
135
136
130
129
138
146
144
135
114
107
109
122
123
111
114
131
135
119
105
106
113
119
132
148
150
138
129
129
129
124
126
137
140
132
120
117
126
140
137
121
113
127
146
152
144
138
143
142
129
120
126
132
131
130
138
145
144
139
128
115
108
113
117
115
121
126
124
119
120
120
118
120
137
147
136
125
131
141
138
126
122
130
135
132
124
122
128
138
135
121
119
134
144
138
132
135
146
147
130
120
126
130
125
126
136
143
145
145
137
123
108
105
105
110
118
120
121
124
130
133
131
130
134
128
114
114
130
142
138
127
118
118
123
127
126
125
124
129
125
120
126
140
139
123
118
129
141
137
124
124
133
133
120
123
135
139
140
149
137
122
110
108
109
109
111
118
123
125
128
131
136
131
117
103
102
116
130
130
124
123
121
114
113
119
121
120
120
122
122
122
130
137
131
114
113
124
131
125
117
126
141
134
118
125
140
135
129
143
126
112
111
121
126
117
112
121
131
125
115
116
127
122
102
91
104
126
130
114
105
115
125
121
116
114
116
118
121
124
126
127
126
125
121
114
116
125
128
125
123
129
136
125
116
130
145
132
117
131
115
107
113
132
138
128
121
128
135
123
108
109
118
114
102
100
112
127
126
111
103
115
131
132
121
115
122
129
130
130
133
131
120
111
113
119
122
128
136
141
139
135
127
114
111
130
143
131
112
118
116
111
116
129
136
131
130
130
130
121
112
113
114
114
116
120
116
114
118
120
120
121
131
131
121
118
133
143
138
132
133
131
117
108
110
120
124
131
145
155
151
139
121
110
109
123
136
129
113
110
125
123
121
122
124
125
125
122
119
120
123
122
116
117
131
136
117
105
116
132
136
135
134
120
110
117
138
147
137
128
127
127
119
113
113
118
121
132
147
150
144
135
126
117
112
117
127
127
116
107
132
128
120
117
119
120
118
109
109
125
134
126
112
118
136
139
121
110
121
134
146
149
136
111
101
114
134
136
125
120
124
126
126
119
116
114
120
132
139
132
123
124
132
132
125
118
119
121
117
110
131
127
115
114
123
127
118
103
105
124
134
122
110
119
134
135
127
124
124
133
145
153
138
113
107
119
124
119
114
118
126
129
127
124
119
117
120
128
128
118
107
112
128
141
137
124
115
114
116
117
132
127
114
114
129
134
125
110
108
118
121
114
112
122
128
128
129
130
131
134
145
145
131
122
126
131
121
110
111
123
131
131
124
124
128
127
120
119
122
122
112
107
121
137
139
127
117
116
121
124
140
138
121
117
131
140
133
122
113
111
107
107
113
124
124
123
128
129
129
134
139
130
122
130
144
139
120
114
120
128
133
130
122
122
134
135
119
110
123
136
127
113
117
128
128
125
125
125
126
131
152
146
125
118
131
139
138
128
117
111
107
106
112
119
120
122
124
124
124
127
127
117
119
136
144
134
124
124
129
126
128
128
125
125
136
137
121
112
129
148
139
120
119
123
121
122
130
132
132
131
151
143
125
121
131
137
134
125
119
120
121
115
111
112
118
123
125
123
119
116
114
117
129
138
132
122
126
136
136
124
121
124
126
127
132
133
124
122
135
149
141
122
121
126
125
126
131
132
131
130
133
128
121
123
130
130
126
119
120
131
137
127
113
114
125
129
128
124
119
113
112
126
139
135
121
115
126
141
139
127
120
120
123
126
129
132
131
130
135
142
137
123
119
130
135
133
128
127
129
130
116
116
120
126
128
121
116
114
119
131
138
129
118
123
135
137
129
126
123
121
123
136
141
127
114
117
129
138
140
135
126
116
117
125
130
132
132
131
130
132
132
124
116
124
134
136
125
122
129
133
117
120
124
128
125
113
105
111
121
128
123
116
118
130
142
139
129
126
129
132
135
137
129
115
115
129
137
135
134
136
129
117
118
128
132
129
130
130
127
121
125
128
118
115
124
131
128
126
132
134
133
136
132
129
126
112
102
110
127
126
109
100
110
127
138
137
128
126
128
134
135
129
113
107
119
141
148
134
121
122
126
124
124
130
129
125
127
135
127
113
118
131
126
112
115
128
132
129
129
129
145
149
137
129
127
117
106
112
130
130
110
100
108
121
128
130
127
124
123
125
128
120
109
111
129
148
153
135
113
110
121
130
132
129
123
121
129
138
129
110
113
133
131
115
111
127
135
129
121
121
138
146
134
126
124
122
116
114
126
128
118
110
115
120
121
122
124
125
123
122
121
118
115
123
138
147
143
128
115
115
123
131
131
126
122
122
127
134
127
113
118
133
128
112
111
127
134
126
113
115
128
131
126
121
124
127
125
117
115
120
122
125
127
126
120
115
122
128
126
125
123
120
121
131
138
132
123
117
124
134
135
128
126
124
123
122
122
123
118
116
123
132
123
107
106
119
128
123
114
117
123
119
115
119
133
135
128
116
110
112
120
128
133
129
121
113
116
127
130
128
123
121
121
127
128
117
105
110
133
149
145
129
127
126
124
120
115
111
109
116
129
135
124
110
107
112
121
124
125
126
126
114
111
129
145
141
124
113
113
114
116
123
129
129
122
114
114
121
125
123
120
119
119
119
117
111
107
115
135
149
148
135
128
126
120
118
114
106
108
120
131
130
126
120
116
113
115
127
131
131
126
116
117
133
147
137
121
112
116
118
115
114
118
121
120
118
115
113
112
115
119
121
121
120
119
120
123
126
133
141
143
136
125
120
121
121
115
108
114
129
132
123
122
129
126
117
116
124
131
129
122
120
120
126
128
126
116
113
119
119
110
104
107
115
117
118
116
112
109
113
123
125
126
128
131
135
135
135
135
134
134
128
114
110
121
129
123
110
117
133
129
114
114
128
130
122
118
123
126
122
115
118
118
114
112
115
117
116
116
115
107
102
105
112
113
113
118
121
121
120
123
123
125
132
140
140
136
136
137
133
126
114
102
103
120
133
129
113
113
127
127
114
114
123
123
118
118
120
121
120
115
115
116
114
114
121
122
120
119
118
111
108
110
114
109
106
117
132
133
123
114
116
122
130
135
132
124
126
134
134
124
112
105
105
116
131
132
119
108
113
120
121
122
123
117
116
117
123
124
126
119
115
116
127
137
136
126
124
127
128
120
115
119
119
112
107
118
138
137
120
106
109
121
126
124
119
116
120
127
132
128
120
118
116
115
122
130
123
108
102
111
121
128
127
118
116
121
130
135
136
122
116
121
143
157
144
126
126
136
136
125
122
128
129
122
117
123
135
135
122
111
115
126
124
112
110
116
120
120
126
129
129
128
126
114
113
124
125
114
104
105
116
126
127
118
117
127
141
143
139
120
123
128
147
154
138
122
127
137
134
123
125
135
136
134
134
132
132
135
133
128
129
131
124
106
104
120
123
114
115
124
128
130
128
116
110
115
123
122
114
108
112
120
120
113
113
128
143
142
135
120
127
132
136
136
123
115
121
130
124
117
123
131
131
133
139
135
129
136
142
139
134
130
119
103
103
120
122
108
105
114
122
124
123
116
113
117
121
124
124
119
118
119
115
108
106
119
131
130
124
117
126
128
127
119
112
110
116
118
117
114
120
122
116
119
129
129
125
129
134
133
126
119
109
102
110
121
118
103
103
116
119
119
119
118
123
127
126
126
127
129
126
119
115
109
106
108
118
119
117
115
120
121
121
118
114
113
116
118
117
115
115
114
105
104
113
119
118
116
116
117
115
107
99
104
116
121
111
105
114
124
122
119
120
123
129
133
131
125
128
131
127
120
118
118
115
109
111
115
118
113
112
113
120
124
120
117
121
125
121
113
112
112
107
103
108
114
113
106
101
105
109
102
96
108
126
122
109
111
127
130
119
118
126
127
126
130
130
126
125
125
121
116
121
129
124
110
111
120
123
110
110
113
124
130
125
119
123
128
123
111
110
115
119
120
123
121
113
105
102
108
114
108
104
116
129
122
112
119
129
122
110
115
130
127
117
119
125
127
120
116
113
117
127
131
121
107
110
124
131
113
115
118
127
131
124
114
114
121
120
112
112
118
127
137
143
131
116
109
111
116
121
122
120
125
126
119
117
121
121
110
103
114
128
123
113
114
123
126
118
111
114
124
132
127
112
101
109
128
134
123
128
129
127
125
118
107
104
111
120
118
116
116
123
141
150
136
115
110
114
119
126
131
133
129
120
115
117
119
114
108
111
119
126
123
118
118
124
125
116
110
117
130
134
124
110
103
110
125
130
135
141
136
127
121
116
107
106
115
126
126
118
111
117
133
140
127
113
112
114
117
123
135
136
123
113
112
117
117
113
117
126
128
126
127
130
126
123
121
116
112
119
128
132
127
119
116
115
117
122
139
141
137
129
122
116
113
117
129
137
133
120
113
115
122
121
114
115
119
118
113
116
127
127
113
104
111
116
112
114
127
137
133
127
133
137
128
117
113
117
122
125
125
125
126
130
126
116
111
115
135
132
129
126
123
119
117
125
140
145
135
121
117
121
121
113
112
123
131
123
111
110
122
121
107
101
110
115
114
118
131
135
128
127
135
138
124
110
108
119
132
133
124
118
124
132
125
113
108
115
127
118
114
118
121
121
120
121
133
140
135
122
117
120
121
117
118
131
138
126
110
109
122
123
110
104
112
117
119
126
134
129
121
122
134
135
123
112
111
121
135
139
127
117
121
127
119
111
112
120
121
110
103
106
114
122
120
115
115
126
130
125
116
112
117
123
126
134
135
122
110
114
127
129
120
117
119
121
123
133
137
127
115
119
130
134
126
118
114
119
130
136
128
119
120
122
119
116
118
121
121
112
104
103
112
123
127
118
108
108
119
126
120
108
108
120
129
131
127
115
110
119
129
128
127
127
125
123
122
131
135
123
113
118
129
132
125
117
114
115
122
126
121
118
120
121
124
125
123
118
124
122
116
113
115
121
130
128
113
100
107
126
130
113
105
117
131
131
121
109
109
118
124
124
126
129
128
120
118
125
127
117
112
120
129
126
116
106
111
120
120
115
113
117
121
123
126
128
127
117
125
128
126
124
121
120
124
128
120
103
103
124
137
121
109
122
138
134
117
107
106
113
116
120
125
127
123
117
117
121
117
112
115
125
129
122
107
98
107
126
127
113
106
116
124
123
123
125
128
122
121
126
124
125
123
118
111
115
120
114
109
122
132
121
115
130
142
132
115
107
108
110
112
119
125
123
117
117
123
125
119
115
122
131
129
123
111
101
108
129
133
115
105
116
128
127
119
123
129
125
118
119
113
114
122
121
106
102
116
126
120
118
118
111
113
130
137
125
111
111
117
113
109
116
124
122
116
117
124
126
124
125
130
131
125
123
122
115
116
127
131
118
111
119
128
128
121
120
125
125
120
132
133
123
118
120
122
122
120
119
121
130
142
145
133
121
127
130
122
118
128
134
118
104
122
149
148
126
117
126
134
125
115
119
132
137
129
122
126
135
137
131
123
119
114
117
128
139
137
126
116
129
132
129
123
117
118
127
129
119
108
115
133
139
129
124
135
139
128
122
131
133
123
119
133
144
130
112
115
131
138
130
120
124
136
138
130
123
127
131
131
127
130
128
122
120
130
141
136
126
117
120
123
127
128
122
121
127
129
117
102
102
114
123
126
130
142
146
136
128
127
127
130
134
138
128
108
104
121
140
141
127
118
125
139
143
136
132
130
127
116
115
125
131
125
118
125
135
133
125
122
115
113
119
128
129
126
121
118
116
112
105
106
115
128
136
137
137
135
132
129
129
136
140
132
111
95
104
126
140
133
118
112
122
136
142
138
137
135
127
112
106
116
127
122
115
118
129
130
124
125
117
114
114
121
127
125
114
108
115
123
121
116
121
131
130
123
123
131
136
135
134
134
131
119
104
99
108
122
123
113
108
112
124
132
133
131
132
134
130
116
110
117
124
117
112
117
126
130
127
125
122
121
118
115
115
116
110
105
113
126
131
130
132
130
118
111
116
131
140
141
139
132
121
114
111
110
114
113
103
97
107
125
131
126
119
117
122
127
128
123
123
130
128
117
116
123
126
128
130
124
122
129
125
117
110
109
111
112
113
115
124
134
136
121
109
111
126
136
136
134
134
132
123
121
121
120
117
107
95
96
116
132
132
119
110
111
118
124
126
127
134
142
134
123
127
133
126
123
131
121
120
128
131
127
115
110
118
125
115
104
114
132
129
114
108
118
132
133
125
122
124
132
133
132
129
125
119
109
103
108
126
131
122
110
108
114
123
126
126
128
136
141
134
126
132
134
122
117
127
123
122
123
131
132
122
115
124
132
120
109
120
132
124
115
120
127
127
124
118
114
117
126
134
134
132
131
125
115
113
122
129
121
107
106
114
121
127
129
130
131
137
137
130
125
128
127
119
113
119
132
129
121
126
129
123
120
125
128
121
118
130
135
122
121
132
128
115
113
118
119
118
117
119
123
132
140
131
116
116
129
131
118
108
112
121
124
126
129
132
136
137
133
124
118
119
121
122
116
114
139
134
121
119
120
120
119
119
119
119
123
132
130
120
128
137
125
110
112
123
127
124
113
104
112
133
147
135
113
113
127
134
128
122
124
124
120
120
124
128
131
137
134
123
115
115
123
132
125
112
137
131
115
114
119
119
117
113
111
116
124
126
118
116
127
137
126
115
119
127
130
131
120
102
110
136
150
136
115
113
128
138
140
136
129
124
119
117
116
116
121
132
133
129
119
118
126
136
131
119
129
120
109
112
124
129
124
114
109
116
125
121
111
113
125
132
128
126
126
127
129
135
131
117
118
136
143
133
121
120
130
137
139
134
127
125
125
122
114
108
112
123
133
132
125
120
126
135
137
130
126
114
106
113
128
135
130
118
111
117
125
120
112
113
121
125
126
128
129
129
129
130
129
127
125
128
129
129
129
130
131
133
129
125
125
130
131
125
116
110
112
120
129
129
123
119
124
132
138
142
131
120
110
115
127
134
130
116
110
116
124
119
111
116
122
122
122
125
129
131
129
119
119
126
124
118
116
124
131
132
132
127
120
118
126
135
132
125
123
120
120
123
129
124
116
120
126
130
136
145
137
126
116
116
123
129
123
109
107
116
122
115
109
117
124
123
121
122
125
128
122
110
113
121
119
111
112
120
124
128
128
124
120
122
131
133
127
126
129
129
127
126
125
120
117
123
130
128
127
138
132
123
121
119
120
122
115
102
103
119
125
115
109
120
131
130
125
120
117
114
110
112
120
126
122
117
117
117
118
120
123
120
120
126
133
130
125
126
135
138
132
124
119
121
126
132
131
120
118
127
119
115
121
123
119
116
111
101
104
123
132
127
119
129
137
135
127
121
111
100
101
120
136
134
128
127
125
119
117
121
123
115
114
122
131
130
126
124
133
139
136
123
115
121
133
136
129
115
116
124
116
114
126
127
117
111
109
108
109
122
134
134
133
140
139
131
128
125
113
100
104
128
141
133
125
128
128
122
123
129
128
115
107
115
129
133
127
119
125
137
137
126
114
115
126
131
126
121
124
131
131
127
132
130
118
111
114
121
121
119
122
126
134
143
137
126
125
129
126
116
115
128
131
122
118
125
127
125
126
129
130
122
114
117
128
131
123
115
122
131
136
131
118
112
115
122
127
129
134
139
147
144
139
130
122
117
124
137
136
122
108
107
121
136
135
125
125
133
136
132
128
124
119
113
113
124
129
127
120
120
127
131
126
123
125
124
115
115
122
126
133
134
127
112
107
118
131
133
132
137
141
149
144
132
126
124
130
142
143
129
109
99
110
126
134
132
133
135
135
137
137
126
118
118
122
128
133
126
113
111
122
134
130
121
122
120
115
119
124
123
123
131
130
117
111
124
136
131
122
123
119
137
138
128
124
125
128
131
131
128
118
110
110
120
129
134
135
128
126
132
139
136
128
128
132
132
131
123
114
111
120
125
118
115
122
122
120
124
127
121
120
127
127
119
119
132
139
128
113
111
106
122
124
120
121
124
121
114
112
118
126
125
119
118
124
128
127
119
115
123
137
141
137
130
129
128
124
123
124
126
124
112
105
111
122
128
126
124
123
123
124
125
122
120
123
134
138
128
113
108
114
112
109
115
121
120
113
104
101
109
126
132
127
121
121
120
119
115
115
118
127
136
133
122
117
119
122
123
133
139
129
110
109
120
127
128
127
124
121
125
131
129
124
120
123
133
134
132
125
119
131
113
104
118
129
121
110
110
112
115
119
123
128
129
126
119
117
119
120
116
116
123
125
112
109
116
126
129
134
142
137
122
122
129
126
122
125
123
121
126
135
135
128
126
126
131
133
134
135
131
137
116
107
122
133
121
113
121
130
127
115
114
126
136
133
121
117
123
127
117
111
114
116
116
117
126
135
134
133
142
142
133
127
125
120
117
122
122
121
127
136
136
132
129
129
131
132
135
136
134
128
119
114
120
126
121
117
127
140
137
118
109
123
137
135
122
119
128
132
124
112
111
116
124
134
140
140
134
132
138
139
132
119
111
112
119
124
120
117
123
130
131
130
130
129
129
129
131
129
127
119
118
115
112
114
117
119
121
131
136
126
116
119
132
131
118
118
131
140
134
117
106
111
129
144
145
138
131
131
131
130
120
109
100
106
121
127
121
111
112
120
124
127
128
124
122
125
125
122
119
116
119
118
113
115
121
118
111
117
131
132
122
119
127
128
117
115
131
145
143
123
103
105
127
143
140
128
126
127
127
119
111
109
107
108
120
132
127
112
105
110
118
124
124
120
118
119
122
121
120
118
119
122
124
129
128
114
102
108
124
128
123
121
130
131
119
110
122
143
147
126
103
103
123
135
131
123
119
122
123
120
115
118
119
113
115
130
133
118
103
102
112
121
123
119
116
118
127
129
126
118
120
124
136
143
132
113
106
113
119
119
120
130
140
138
123
107
115
137
146
128
107
109
125
131
125
121
118
117
125
128
122
127
129
115
108
122
134
125
109
103
111
119
119
117
114
121
134
136
129
117
118
123
136
141
130
116
117
124
117
109
116
134
142
140
127
112
114
133
142
126
111
118
133
130
122
123
122
114
124
131
127
130
131
117
104
114
126
125
115
112
117
121
119
113
113
122
133
131
124
115
115
118
126
128
123
122
127
130
118
109
117
128
130
129
129
124
125
135
134
120
112
122
134
127
118
121
121
113
116
126
129
132
133
120
109
108
115
121
124
126
126
123
116
110
109
114
118
117
117
116
112
116
118
116
117
124
129
129
121
118
120
119
112
117
129
135
135
133
124
112
110
120
125
119
113
119
118
111
112
122
130
134
134
127
122
117
111
115
131
141
132
120
116
114
111
108
107
107
116
116
111
118
119
115
115
121
126
124
122
121
120
110
103
108
125
136
136
126
114
111
114
116
112
108
114
117
115
113
117
126
130
134
135
135
134
128
113
112
133
144
129
115
116
123
121
113
107
110
123
115
113
120
124
118
113
115
117
118
118
121
120
112
109
111
121
129
128
119
109
109
118
116
103
104
115
117
115
118
125
127
127
130
135
133
133
130
118
113
126
132
120
111
119
130
129
118
115
121
130
115
117
127
131
125
116
114
113
113
113
117
120
123
123
125
128
129
127
119
111
113
121
116
102
104
115
116
119
127
128
120
115
126
133
125
119
122
121
115
113
112
111
117
127
131
123
115
118
127
131
113
123
133
135
127
118
110
108
108
111
116
126
131
134
141
145
137
127
122
118
118
120
119
110
109
114
117
124
129
124
109
106
123
132
119
108
114
125
120
106
98
107
124
133
127
110
103
114
126
128
118
131
137
132
124
115
107
103
105
111
117
126
129
134
148
157
142
122
118
120
119
118
119
114
113
113
120
127
128
119
107
106
121
130
123
110
113
124
125
112
100
107
123
131
123
105
100
111
123
125
124
135
136
127
119
114
108
106
109
115
116
117
117
125
143
150
133
112
114
120
119
117
116
114
107
112
123
128
123
116
112
110
117
129
131
124
118
123
130
124
114
110
116
126
126
116
109
114
122
123
128
133
131
123
117
116
115
116
121
123
116
110
111
116
127
128
118
112
117
121
118
115
113
109
101
108
125
128
117
112
114
114
116
127
137
133
119
117
129
132
124
113
110
120
129
127
117
115
122
124
131
129
123
118
120
124
125
126
132
132
122
112
112
112
111
109
110
123
133
129
119
115
115
107
97
101
119
122
114
112
116
115
116
126
137
132
116
111
122
130
127
118
113
122
133
128
116
113
120
125
131
126
116
113
122
131
131
128
128
134
133
125
121
116
108
103
113
136
147
138
123
120
124
114
98
97
110
116
116
118
122
117
115
123
131
125
113
111
118
123
121
118
118
125
132
122
109
110
121
125
131
126
115
112
122
132
129
121
120
130
139
138
128
118
111
106
114
132
144
139
129
128
130
122
107
104
110
116
121
129
129
120
114
119
127
126
119
118
119
115
113
115
118
125
128
120
110
113
123
122
129
126
117
115
119
125
125
121
116
121
133
138
132
124
120
114
111
115
127
131
128
128
127
123
118
119
120
121
122
131
132
117
107
112
125
129
125
123
121
117
111
110
112
118
121
120
118
120
123
121
125
124
120
119
119
120
124
128
120
113
118
129
133
130
129
125
112
105
112
119
119
118
120
123
127
134
134
127
123
126
124
109
100
110
124
130
123
119
119
121
118
109
109
111
114
117
120
122
125
121
122
121
118
121
122
121
126
132
124
109
107
122
134
133
132
132
123
112
110
112
108
107
113
123
134
140
139
131
127
124
116
105
102
115
126
124
115
108
114
126
127
113
106
111
113
114
114
119
124
124
123
122
115
116
124
126
128
129
122
109
107
121
131
129
126
133
134
125
115
109
109
112
118
127
133
134
133
134
136
129
117
111
116
124
122
117
113
108
113
128
129
115
108
115
122
118
113
115
125
126
127
127
115
110
117
125
125
119
115
113
115
119
120
114
113
123
134
130
117
112
120
127
126
124
123
122
121
130
140
133
120
120
131
127
117
112
118
121
123
128
124
112
110
120
130
127
118
117
122
123
124
126
128
122
117
122
132
135
134
134
136
137
133
125
120
126
140
144
135
128
133
134
124
117
126
140
138
127
124
128
134
133
121
113
120
129
127
126
127
134
134
126
119
113
117
124
126
120
117
122
128
132
132
126
125
132
134
130
128
126
124
121
122
123
121
124
142
153
143
129
124
125
124
125
132
129
117
113
120
129
134
137
130
121
120
122
125
128
133
133
133
129
125
121
125
129
127
117
112
121
133
134
127
123
131
140
134
121
119
122
117
107
109
118
120
118
130
146
143
128
115
117
124
133
132
115
99
105
124
133
134
135
134
126
122
124
129
134
132
126
122
122
126
127
129
130
127
118
111
117
133
134
127
121
131
141
130
111
111
123
122
108
106
117
120
111
113
126
130
122
111
112
124
134
128
109
95
107
127
131
126
126
127
124
122
128
135
137
127
118
112
116
122
124
125
126
128
123
114
114
126
136
137
131
130
133
123
107
109
125
132
119
113
120
119
105
102
113
118
119
116
116
121
126
125
115
105
113
125
120
113
115
122
121
119
124
132
132
121
115
115
117
119
119
117
123
130
130
121
112
120
137
153
144
128
123
116
109
111
123
130
126
121
122
119
108
106
114
121
124
124
122
120
120
127
127
119
119
118
109
104
116
127
122
113
115
123
126
121
121
122
124
123
117
117
126
136
136
127
114
121
136
154
148
129
116
115
114
115
117
120
123
124
123
118
115
117
122
128
131
131
128
124
125
133
137
130
122
116
106
107
121
131
125
111
106
114
124
126
127
126
125
123
119
121
133
140
137
128
119
127
135
141
139
128
120
118
118
117
117
119
128
130
122
119
125
128
125
125
130
133
132
129
130
137
137
133
124
118
112
115
123
129
123
110
105
114
126
131
128
123
121
118
120
128
134
135
131
127
124
137
136
129
124
125
124
122
120
121
123
131
143
140
124
123
134
133
120
116
123
129
129
127
128
130
131
132
125
116
116
119
124
123
121
117
115
119
126
128
121
118
116
116
120
126
128
125
121
124
126
143
142
125
118
122
124
123
121
121
128
138
148
142
124
123
134
130
115
110
117
122
122
115
114
119
128
130
120
111
112
120
122
121
126
132
132
126
119
113
109
111
118
120
119
121
121
116
116
124
125
143
143
128
119
121
123
124
124
123
124
127
132
130
123
123
129
126
116
116
118
118
112
104
102
113
129
130
115
105
110
119
122
125
137
144
141
125
110
100
101
114
127
126
121
118
117
116
119
125
126
134
137
128
122
122
124
129
129
126
115
110
112
118
119
125
126
125
124
126
121
113
109
104
104
121
137
131
115
108
117
122
123
130
141
143
136
123
107
97
105
123
133
131
124
121
120
120
125
129
128
126
127
124
124
125
129
135
137
128
113
109
113
120
122
123
125
125
128
129
119
109
110
112
117
127
136
128
118
118
126
126
121
124
130
130
129
126
117
109
116
132
137
132
125
122
120
122
130
132
128
121
118
119
126
130
131
133
132
124
120
125
129
127
122
123
124
124
123
123
117
111
112
119
120
121
120
120
119
124
131
128
121
117
115
115
124
133
132
126
127
134
137
132
122
116
116
124
131
133
127
119
116
118
128
134
127
120
115
118
128
139
139
129
122
122
123
117
116
118
118
117
116
119
117
109
104
107
115
120
126
129
124
116
111
113
126
137
140
131
124
126
132
132
119
111
114
125
131
127
123
117
115
120
130
133
124
109
100
108
127
138
132
122
121
125
124
115
111
118
126
123
119
116
114
105
100
104
107
108
118
129
129
125
121
120
125
133
138
127
112
111
123
127
119
114
122
129
125
116
117
111
114
125
128
128
124
109
97
103
120
128
124
120
126
132
128
120
115
121
125
124
123
124
123
119
116
109
100
99
114
128
130
131
131
127
124
129
130
118
101
101
116
123
121
125
132
130
118
107
113
106
115
127
124
121
120
117
105
103
115
125
131
133
134
134
130
125
123
121
116
116
127
137
140
139
131
113
98
98
114
124
126
127
129
130
126
126
124
113
103
104
114
121
125
132
135
128
115
107
114
116
122
130
123
111
115
122
118
109
114
131
145
146
137
126
124
130
130
120
106
108
127
145
149
144
130
113
104
107
117
122
121
121
123
129
134
130
122
118
118
118
119
121
123
127
127
127
123
121
123
136
133
132
121
109
114
129
132
120
117
128
143
145
131
116
115
129
134
123
108
106
120
138
146
135
117
106
107
116
119
121
123
121
121
129
137
132
125
128
135
132
124
119
118
115
117
124
130
133
133
146
137
132
124
115
120
138
147
134
117
116
124
128
123
115
115
126
130
125
118
113
113
124
136
128
109
100
108
117
120
124
132
127
121
128
131
125
125
134
142
137
126
119
116
112
116
124
131
132
134
134
133
135
132
124
125
141
152
142
123
111
110
114
122
123
124
126
126
126
126
124
115
115
127
125
111
103
106
113
119
128
134
128
119
124
126
119
121
134
138
131
121
119
120
119
120
122
123
122
124
112
122
135
136
125
123
134
146
140
125
116
110
112
121
127
129
129
123
118
125
131
124
117
119
124
120
112
107
109
119
127
128
117
113
122
124
117
117
128
130
122
119
123
130
131
126
121
116
112
116
103
113
128
131
120
113
120
130
129
126
125
123
116
116
122
129
131
120
111
114
129
137
124
111
115
125
125
115
113
118
119
112
109
117
129
129
122
119
123
125
120
116
123
136
138
130
119
115
112
112
115
112
119
121
111
102
110
122
123
124
131
132
122
112
117
130
133
123
108
105
122
137
129
107
105
124
136
127
116
114
109
103
113
131
139
134
129
124
123
124
122
119
123
132
138
132
121
119
118
116
134
117
115
118
109
100
111
127
127
121
128
132
126
118
121
130
133
127
114
104
114
130
128
111
106
125
141
134
119
110
106
107
125
143
141
133
131
128
122
121
124
124
123
124
130
130
123
121
126
125
139
123
114
118
117
110
121
135
129
118
119
128
130
131
130
129
127
128
121
112
109
119
126
120
119
128
136
132
118
114
114
117
130
137
131
128
129
129
120
119
126
131
127
120
123
126
125
126
127
128
133
124
116
120
121
121
128
137
130
120
120
126
135
138
136
123
120
126
129
121
109
109
121
129
131
127
124
122
120
120
122
127
129
122
118
120
125
126
117
116
124
134
132
121
120
125
126
127
126
124
125
123
115
114
122
130
132
127
122
125
134
133
133
135
135
122
115
120
133
132
116
104
112
129
132
118
110
114
122
123
126
127
124
114
112
117
123
123
118
114
122
130
131
124
121
123
125
124
122
117
122
123
114
107
117
133
134
118
112
131
146
138
126
130
138
128
114
115
131
143
126
104
107
126
129
110
100
111
125
127
123
121
121
121
118
119
123
127
125
120
119
122
125
124
123
121
120
120
120
113
127
128
115
103
112
130
131
112
106
127
143
136
123
128
140
132
111
105
127
146
134
107
104
122
128
113
103
112
126
133
123
115
118
128
130
125
125
131
133
125
117
116
119
121
121
117
117
122
125
118
129
131
118
103
110
127
129
115
109
117
127
129
130
132
136
126
106
100
120
141
134
108
105
124
134
123
116
118
128
138
129
113
114
128
133
125
123
132
135
125
116
116
119
118
115
112
117
129
131
123
127
127
115
105
111
125
130
126
120
112
113
123
134
132
124
115
105
105
118
132
125
105
107
127
138
131
126
126
132
139
135
120
115
126
130
121
115
125
128
122
116
121
124
121
114
110
120
131
129
121
121
117
110
108
114
124
134
139
132
118
110
121
132
126
114
112
115
120
124
124
116
104
111
130
135
127
125
131
134
135
132
126
127
130
127
114
104
111
120
123
121
125
130
127
118
112
117
119
118
114
115
106
108
113
117
123
136
144
141
126
117
121
127
126
122
123
129
132
128
124
117
109
117
130
126
114
114
126
135
130
125
128
136
135
129
117
102
102
116
129
128
124
126
128
124
117
113
110
108
110
117
106
112
117
117
120
131
138
134
125
119
119
122
131
134
134
133
129
126
125
124
122
124
124
116
103
104
120
132
127
120
127
135
136
135
127
114
107
118
133
132
118
117
125
126
124
118
111
109
114
123
116
119
120
117
117
124
126
119
115
117
119
124
134
136
129
124
121
121
122
123
124
125
121
110
100
100
115
127
124
119
122
131
132
132
133
128
120
119
127
125
115
112
118
123
127
127
122
119
121
126
127
129
125
119
120
124
121
111
109
119
128
132
133
126
117
115
120
122
117
114
118
123
118
109
102
102
112
119
119
115
119
127
127
122
125
133
131
119
111
111
112
113
113
117
124
131
132
126
123
120
131
134
128
122
124
129
126
115
113
127
140
139
127
116
114
118
126
125
116
108
110
117
117
112
109
107
112
116
118
116
121
131
129
115
112
127
135
122
101
97
109
114
112
112
119
128
131
127
121
112
125
132
129
122
122
131
131
124
122
132
140
135
122
118
120
125
127
125
117
108
108
110
112
113
115
116
118
121
125
121
119
129
131
116
106
115
130
125
107
99
108
113
113
112
116
122
129
128
119
108
115
123
126
120
119
128
135
129
124
126
127
125
119
123
128
125
120
115
116
115
113
106
104
111
121
126
128
130
133
124
115
119
131
122
108
114
127
132
122
111
110
114
116
119
116
118
127
129
120
111
108
114
122
123
122
127
133
129
118
114
117
118
117
121
126
122
112
110
114
118
117
107
100
107
121
132
135
135
133
117
105
113
127
122
111
113
126
134
130
120
113
115
122
125
115
113
124
132
123
119
110
110
121
130
131
130
131
125
114
111
117
120
115
112
116
121
117
111
114
122
120
110
102
107
120
128
132
130
120
105
103
115
125
117
108
113
123
128
125
117
113
117
126
125
111
104
118
130
124
127
117
115
124
137
139
134
130
121
114
116
126
129
117
108
112
121
123
121
123
129
128
118
112
112
114
119
123
121
110
99
107
124
127
112
105
113
125
122
113
108
110
116
124
122
108
99
112
127
124
127
126
125
132
137
134
127
124
121
120
123
129
131
123
115
114
117
118
123
134
141
138
127
120
118
116
115
117
116
108
103
114
129
128
114
109
120
129
122
106
101
106
114
119
121
115
108
114
124
123
122
127
129
133
129
121
118
124
126
124
120
121
124
129
130
121
107
101
116
136
144
137
126
124
122
121
121
119
116
112
111
116
123
123
117
119
128
137
128
108
101
107
113
115
119
122
121
119
122
122
112
117
123
126
121
114
116
128
134
126
114
111
120
133
140
127
100
89
108
130
133
125
119
121
125
129
131
125
117
117
117
116
116
118
120
124
133
141
132
113
108
114
117
117
118
124
125
120
119
122
105
108
113
115
118
117
127
137
135
121
109
113
122
132
136
127
106
95
108
120
117
111
114
122
128
132
133
130
124
123
121
116
117
119
118
119
128
136
128
115
114
121
123
121
120
119
116
113
116
120
107
111
111
112
117
127
138
140
127
112
110
120
129
130
127
121
114
112
113
115
113
116
122
125
127
128
127
129
133
132
123
117
122
124
116
111
120
127
121
115
118
123
123
124
123
117
108
106
115
120
118
126
127
118
116
127
137
132
116
107
113
122
129
124
116
113
120
125
118
112
120
133
136
128
122
115
114
127
142
136
118
114
127
128
112
105
117
126
121
116
117
118
117
121
124
121
113
110
113
119
119
119
121
118
115
119
128
132
131
132
133
126
117
119
126
128
129
130
129
129
127
126
126
132
135
125
116
124
133
126
123
134
134
121
114
120
131
140
137
130
124
120
114
113
120
130
129
122
121
122
120
120
120
114
117
130
138
131
122
125
127
120
115
124
133
132
134
136
133
122
115
119
126
131
129
117
112
125
134
125
118
131
137
124
112
116
131
147
149
135
123
120
121
122
127
132
130
122
124
128
125
122
115
110
118
135
134
120
115
124
126
116
117
135
143
133
128
132
128
117
113
118
127
129
122
112
112
128
138
124
116
132
143
130
113
115
129
147
146
133
120
120
128
131
131
132
133
128
127
127
124
124
118
111
120
131
126
112
114
129
132
120
123
142
144
125
115
118
117
115
117
122
127
124
123
117
120
134
139
125
119
135
146
133
116
115
130
140
134
125
119
123
132
132
128
132
136
136
127
122
121
132
134
124
122
124
121
115
122
135
136
126
127
139
134
115
109
112
113
114
119
121
122
123
127
128
128
132
134
125
123
135
143
131
114
116
130
133
124
119
121
126
130
128
124
128
139
139
125
114
120
139
152
140
122
117
122
125
130
133
134
129
125
125
117
107
108
115
117
117
120
120
118
120
130
136
129
126
127
129
130
134
135
125
112
114
127
129
119
119
123
126
124
122
122
129
137
138
124
110
121
140
155
144
123
116
127
135
131
128
128
127
123
114
105
104
112
117
121
123
126
125
119
120
130
136
128
120
123
133
135
131
130
124
114
113
122
127
124
124
125
120
112
113
123
130
134
135
126
112
125
134
141
134
123
119
129
135
130
125
129
134
128
112
105
109
114
116
116
122
130
132
126
121
123
130
128
125
125
134
135
127
126
125
118
113
116
125
129
131
127
114
102
106
122
131
131
133
128
117
127
126
123
123
124
126
127
127
127
129
139
144
133
116
112
120
120
113
108
115
128
138
132
119
116
124
130
131
129
129
129
122
122
129
127
119
118
122
129
131
127
115
102
104
120
128
127
129
129
123
125
122
117
119
126
127
124
120
125
136
143
140
127
118
119
126
123
113
106
110
123
135
132
119
115
120
129
132
129
126
120
117
121
131
136
132
123
121
121
122
123
120
109
108
118
125
125
125
130
130
122
122
121
122
127
129
123
118
125
133
131
119
115
116
123
125
120
115
114
116
120
125
125
122
120
120
123
127
131
128
119
113
118
131
141
141
130
119
111
112
120
122
119
118
122
128
125
121
126
133
123
125
126
124
124
129
128
127
127
125
115
106
108
119
126
123
116
117
122
123
121
119
119
125
130
125
117
121
134
138
124
109
113
129
141
140
132
119
109
110
118
126
127
125
130
133
128
120
122
130
128
128
128
125
124
130
135
134
128
119
111
112
120
124
127
123
115
115
122
123
116
116
117
125
129
125
117
119
134
141
126
106
108
124
133
131
128
123
117
120
124
128
130
130
131
130
128
121
118
120
133
131
129
129
130
133
134
132
126
121
123
130
132
127
124
123
117
114
113
113
115
117
120
119
118
118
120
122
125
129
123
111
111
122
125
125
128
130
130
130
132
133
132
128
124
122
124
124
114
109
133
133
132
134
137
136
127
122
122
125
133
138
132
122
121
124
120
111
111
112
114
121
123
113
105
113
127
124
112
111
118
119
120
121
122
124
131
134
132
131
132
133
131
122
118
116
122
123
115
106
124
132
134
134
137
137
126
116
117
125
132
131
123
116
120
124
114
108
117
125
125
125
123
113
106
117
132
126
104
102
118
130
134
128
120
122
129
129
121
117
122
127
125
118
119
122
122
120
113
109
115
132
134
127
127
134
134
124
117
119
122
123
119
117
123
123
112
111
128
141
139
132
123
116
117
128
135
126
108
106
120
133
139
131
122
122
125
117
103
101
112
121
121
120
125
130
126
116
110
112
113
133
130
114
113
128
138
131
117
115
123
128
125
119
121
123
122
123
135
145
144
136
125
122
130
136
133
123
115
114
117
130
134
131
125
125
124
111
97
97
110
121
122
124
130
131
125
117
112
113
120
133
127
106
102
118
134
129
114
116
131
143
131
114
111
124
136
136
132
131
134
134
130
131
134
133
126
123
121
117
115
122
130
128
129
132
129
119
109
110
117
121
125
127
128
126
125
125
121
117
133
133
124
109
102
113
124
121
111
115
136
147
130
106
104
127
147
139
123
116
122
127
132
137
136
125
116
119
123
116
113
120
126
127
130
136
136
133
130
127
124
121
123
127
126
119
123
131
130
121
139
134
124
115
108
113
122
121
111
112
129
138
125
109
110
127
142
134
118
114
118
119
126
138
137
119
106
113
122
121
119
124
125
124
128
132
137
141
143
138
126
118
117
121
124
118
121
129
132
124
134
130
130
123
116
115
125
126
113
106
116
125
126
124
123
124
127
128
123
122
120
115
119
131
137
122
106
107
120
129
131
131
127
124
123
124
127
137
142
136
124
117
118
122
123
119
118
122
124
122
125
127
134
130
116
111
125
131
123
111
112
120
130
135
128
117
120
127
129
128
124
119
116
122
129
129
115
109
119
133
141
137
130
125
123
119
120
129
136
131
123
121
127
131
127
119
115
118
120
120
120
122
132
128
111
104
117
131
130
122
120
124
127
128
121
116
125
132
131
124
126
127
118
110
120
134
129
117
118
132
137
135
132
132
131
122
119
124
127
126
123
126
136
139
130
119
114
119
119
117
122
120
126
123
105
97
112
131
136
132
129
126
120
114
114
122
135
136
124
115
123
134
126
111
118
135
139
127
120
122
124
124
131
140
136
127
124
123
124
124
123
124
129
133
129
119
116
117
118
117
124
119
122
119
106
100
114
130
132
130
131
125
113
104
111
128
140
131
116
111
123
134
131
122
124
136
141
133
119
110
109
113
127
138
137
127
125
124
121
120
119
118
117
119
122
121
114
112
114
116
126
122
122
122
113
111
121
129
122
118
122
120
109
106
114
126
128
121
114
118
129
132
132
131
130
131
131
126
114
104
102
110
121
128
126
123
122
121
119
116
116
116
109
108
113
114
111
109
111
118
124
125
125
127
123
121
125
125
114
109
114
113
111
111
115
116
115
114
117
127
130
129
128
129
125
116
113
116
114
108
107
116
122
120
117
117
118
119
118
114
116
117
114
107
108
109
111
112
115
119
119
125
128
131
131
128
127
124
113
111
117
116
113
113
115
114
110
109
117
130
132
126
124
125
115
100
98
110
119
117
117
126
128
120
115
113
113
120
122
119
118
120
119
115
112
112
113
115
118
120
118
123
125
125
129
132
133
128
118
120
125
120
113
114
124
124
117
111
116
128
130
125
122
121
108
91
91
112
129
132
128
129
129
127
126
121
116
122
129
130
123
118
118
120
120
116
114
116
124
124
122
125
120
115
119
131
138
134
123
122
124
123
117
119
129
132
123
112
113
122
126
122
119
120
111
99
99
117
136
142
134
124
122
129
139
133
121
124
136
137
125
115
115
121
122
118
115
121
130
130
128
127
117
107
111
127
141
137
123
115
118
121
122
122
122
127
124
116
110
117
120
118
115
116
119
118
116
125
139
145
135
119
111
124
141
138
123
124
134
136
125
116
117
120
120
116
120
131
140
135
130
126
113
107
111
124
136
138
126
112
111
121
127
115
106
111
122
121
110
111
117
114
108
111
123
128
128
129
139
141
133
118
110
119
134
132
117
116
126
126
118
117
124
127
122
117
127
139
141
133
125
117
113
115
119
122
130
139
137
120
110
121
129
116
100
106
126
126
111
111
120
114
103
109
122
126
126
128
136
136
128
123
117
118
125
117
102
106
121
121
111
113
128
135
127
122
125
134
133
125
121
112
112
121
122
118
123
143
151
134
113
117
131
130
120
121
130
125
111
118
129
121
107
112
120
115
113
122
134
131
122
121
119
117
119
110
96
104
123
124
109
107
125
139
132
123
122
121
119
117
125
115
115
121
120
114
121
140
150
135
114
115
135
149
147
137
127
114
109
125
137
126
114
117
117
105
104
119
130
126
118
116
114
113
119
116
106
112
129
130
115
111
124
134
131
125
121
119
116
115
132
123
116
117
118
118
121
131
134
125
114
118
137
152
151
136
117
105
107
123
131
122
119
125
116
102
103
117
122
118
116
116
113
110
118
128
130
130
132
131
124
124
125
125
123
125
127
123
122
120
129
123
116
116
121
127
130
129
121
115
118
128
138
136
127
117
112
109
110
117
117
115
120
127
119
106
108
115
110
106
116
126
123
112
115
132
144
143
131
125
128
134
126
115
113
126
136
133
128
126
118
116
116
120
130
138
142
135
119
113
124
139
135
115
98
100
113
120
118
114
109
110
120
128
122
114
112
110
100
104
123
140
139
124
114
125
141
143
128
119
127
135
124
108
110
127
137
135
132
128
107
105
116
130
134
137
145
143
127
116
124
136
128
105
92
101
118
125
121
118
117
117
119
126
126
123
117
106
103
115
131
140
142
132
118
114
124
131
124
117
124
132
124
112
113
124
132
134
132
129
107
100
116
133
135
129
136
142
130
118
122
129
122
108
104
112
121
119
114
119
127
128
121
122
130
131
121
113
118
130
131
127
132
134
119
107
111
124
125
120
121
128
132
126
119
118
123
129
130
123
118
105
114
132
134
125
126
133
125
115
117
124
120
116
116
124
120
107
101
115
131
132
122
120
132
133
125
124
134
136
120
111
121
130
117
103
107
122
124
119
117
127
138
137
123
113
117
127
128
121
127
110
113
130
137
128
124
125
119
112
116
127
125
116
117
127
121
104
97
110
126
126
120
122
133
132
126
132
140
128
107
105
120
127
114
103
110
122
124
117
115
124
135
136
123
112
111
122
126
122
124
114
115
132
143
135
126
124
118
111
114
126
128
119
117
126
126
112
103
113
125
121
119
129
137
132
126
132
134
116
101
110
128
129
115
107
111
121
121
115
117
122
125
124
121
115
113
119
125
125
119
119
124
137
141
132
124
126
124
115
108
114
122
122
121
128
131
122
114
120
126
124
122
133
136
130
126
129
126
109
102
118
134
134
123
112
114
122
122
117
118
122
119
115
120
125
122
120
123
125
114
122
131
135
132
122
119
125
132
122
104
101
111
121
124
128
130
127
122
124
128
126
124
130
130
125
125
125
120
112
112
122
134
136
127
119
120
131
127
114
115
125
123
116
121
132
131
122
120
124
109
119
129
127
121
114
117
127
134
126
108
101
108
116
119
123
126
126
124
123
123
121
120
124
121
117
119
119
117
118
122
124
131
133
126
121
127
141
133
110
110
128
131
123
124
132
129
118
117
123
104
114
121
116
113
115
124
130
130
123
117
117
116
111
107
113
122
124
122
119
115
112
113
115
113
111
111
111
112
122
128
129
129
129
120
116
128
142
131
109
110
130
133
125
125
129
122
114
115
120
102
113
119
115
112
120
132
130
119
114
122
131
129
113
102
107
118
123
122
115
112
112
112
114
116
114
107
105
110
124
129
129
130
127
115
111
121
131
123
110
117
130
128
121
124
125
117
112
116
121
106
121
127
119
115
124
133
125
110
108
122
133
131
120
111
111
119
123
118
111
111
118
121
122
125
120
109
107
116
123
121
122
127
127
114
109
114
117
113
115
126
129
118
112
121
127
122
116
118
119
126
127
125
122
119
123
130
124
112
113
126
127
124
125
127
127
123
123
127
126
123
121
125
131
133
123
112
119
131
130
124
123
122
121
121
120
123
136
141
132
118
113
119
127
130
130
127
126
130
135
118
120
122
119
118
128
138
131
117
119
129
129
123
127
134
131
124
124
124
120
115
121
129
132
125
116
115
128
138
129
116
111
113
119
121
118
119
137
147
133
110
104
118
128
123
119
122
129
138
140
113
111
115
117
119
126
129
123
119
126
134
129
128
137
145
139
126
120
117
116
120
131
137
126
112
108
121
138
141
124
109
109
119
124
121
110
107
126
141
131
109
104
121
128
118
114
124
137
141
137
115
109
109
113
117
120
118
116
121
132
135
130
131
144
149
140
127
119
112
114
127
139
138
120
106
109
129
144
139
118
108
119
131
132
119
104
99
114
131
131
118
116
126
130
119
116
129
140
137
130
121
114
114
114
115
115
114
117
126
134
134
128
130
140
141
135
130
125
116
116
128
138
136
123
113
116
130
139
131
117
113
129
139
132
116
105
105
111
120
127
128
128
132
134
125
121
128
135
131
124
123
124
124
120
114
112
117
127
132
133
129
125
125
127
125
124
129
130
123
121
126
133
134
128
123
123
125
126
124
122
124
133
135
126
113
115
120
118
114
122
132
134
135
135
135
124
119
126
129
125
124
128
130
123
114
112
123
135
136
130
126
124
123
120
111
112
123
129
126
124
127
131
131
127
124
123
120
116
118
127
134
132
129
122
116
122
128
121
112
117
131
131
128
133
140
127
112
120
130
129
123
123
124
124
120
117
126
137
136
125
124
126
126
116
107
109
121
124
122
123
128
131
128
119
118
119
118
117
119
130
137
133
126
122
119
123
125
117
113
121
133
132
122
126
136
128
115
121
131
128
120
114
115
124
128
124
126
132
131
125
124
128
126
117
113
120
129
128
118
116
124
130
126
116
111
118
125
127
126
127
134
134
131
124
118
119
119
118
121
131
141
136
123
122
128
127
122
127
130
125
116
107
111
127
134
130
127
126
126
126
124
123
119
118
123
134
138
131
118
113
120
127
129
124
117
119
129
139
136
127
127
133
131
119
113
118
124
127
130
138
142
139
127
120
121
129
134
133
130
127
113
106
114
126
134
133
126
119
121
123
123
117
113
118
130
137
134
126
120
120
123
128
135
136
126
120
128
145
147
134
127
126
123
111
111
123
134
140
137
130
130
131
130
122
122
132
142
136
128
127
115
109
118
124
128
131
129
119
118
120
120
116
115
121
128
128
118
113
118
128
130
130
137
142
133
118
124
145
154
145
130
122
114
110
116
127
138
143
136
117
111
120
128
125
124
136
142
131
121
124
121
115
119
120
123
129
130
124
122
119
115
120
123
124
123
117
109
104
112
125
131
132
134
135
127
118
127
142
149
144
132
118
114
119
126
127
129
135
129
111
104
116
126
126
125
132
136
124
112
118
130
120
121
122
123
127
130
130
128
120
115
123
127
121
117
117
114
111
110
114
121
127
128
125
117
120
137
139
130
127
127
125
124
131
132
124
118
123
124
114
112
121
130
127
124
123
123
117
110
114
130
126
127
126
123
124
128
134
137
125
115
120
122
115
113
122
127
122
116
110
111
117
123
120
113
125
146
138
113
106
119
129
132
132
130
121
116
118
124
124
125
130
131
130
127
119
113
111
112
119
127
131
133
125
117
118
131
139
139
129
117
115
113
111
115
125
127
125
124
118
112
113
120
119
117
130
147
138
112
103
116
131
133
127
121
118
117
117
122
130
134
132
125
126
130
123
109
107
115
125
123
135
132
115
105
115
134
142
136
127
120
116
111
110
118
124
119
120
130
134
126
119
116
114
119
131
141
138
125
116
119
128
129
121
115
117
118
114
116
129
139
131
118
120
131
127
110
104
114
126
124
135
128
107
100
116
135
138
128
122
123
121
112
110
118
123
120
120
132
144
142
128
111
105
118
129
136
137
136
127
122
123
126
121
118
120
121
113
112
127
138
130
118
119
125
121
109
106
112
120
128
134
121
107
106
120
128
124
115
117
127
126
114
107
115
129
132
128
129
139
144
133
111
103
115
128
132
134
139
130
120
122
126
126
122
125
125
120
117
129
133
128
122
123
122
114
110
116
120
118
130
129
119
116
120
124
120
110
105
113
130
131
115
106
116
136
146
136
123
128
138
133
116
113
121
127
128
134
137
129
119
120
124
124
124
126
127
128
128
128
126
123
124
128
123
112
112
124
128
120
132
130
122
122
125
127
120
106
99
111
131
132
122
116
124
138
146
139
127
126
132
126
121
125
130
126
125
134
139
132
121
118
122
121
121
123
126
135
137
129
119
116
120
125
124
117
118
128
133
123
135
136
127
120
120
126
124
112
102
108
127
132
132
131
131
130
133
137
139
136
128
122
123
131
132
127
127
135
142
136
127
120
124
124
121
115
120
135
139
129
119
117
120
123
122
120
121
127
130
123
140
142
131
116
111
120
128
122
111
112
120
128
134
139
130
118
120
138
151
144
128
119
122
125
127
129
133
137
142
142
135
130
131
130
123
113
119
134
137
129
123
127
129
126
121
121
124
129
128
121
137
139
129
115
109
116
123
125
124
119
116
118
128
131
124
115
121
138
150
144
129
123
119
119
122
131
135
136
138
140
139
138
138
137
127
117
122
134
136
128
128
136
140
133
124
122
127
131
129
121
128
127
125
119
116
118
121
126
131
129
117
111
115
118
118
117
126
134
135
133
129
126
122
123
128
131
132
132
134
136
137
136
135
131
123
117
123
132
134
127
127
130
133
132
129
128
131
130
127
119
115
117
121
123
126
127
121
122
129
130
121
109
105
107
116
125
129
125
120
126
132
129
127
134
136
131
128
127
127
126
125
125
122
119
115
114
119
127
131
126
118
116
119
122
131
132
129
125
120
117
111
113
121
128
130
128
120
118
121
125
124
112
102
103
115
125
126
118
116
131
141
134
130
137
136
127
122
123
120
112
109
111
112
111
110
111
112
122
127
120
110
106
106
113
123
125
123
117
116
118
113
116
126
134
132
121
115
116
117
118
118
109
100
101
112
120
122
118
119
136
147
139
129
128
125
119
118
122
117
103
99
109
116
115
111
110
112
120
126
118
109
108
108
109
113
116
117
117
119
127
114
122
135
144
132
112
109
120
122
116
112
107
104
106
112
117
119
119
122
136
146
139
128
118
113
113
121
127
118
103
102
117
128
126
119
114
115
123
127
122
116
115
114
113
113
115
117
118
125
134
114
125
142
148
131
108
110
130
131
118
109
109
112
114
118
121
123
120
120
127
134
135
126
113
109
115
126
131
126
116
115
124
131
131
129
124
121
126
129
129
123
119
118
119
121
121
120
120
129
137
117
124
139
142
126
110
120
140
136
118
110
115
121
122
123
125
125
122
118
116
122
128
124
114
113
123
131
133
131
126
122
123
123
130
134
133
124
121
130
134
128
119
118
123
128
127
123
123
130
133
119
120
129
133
124
116
128
140
133
115
113
121
124
119
117
121
127
125
117
111
115
124
122
114
117
131
134
131
129
126
121
118
116
125
136
137
124
118
125
131
126
119
120
130
133
133
129
130
133
130
121
118
121
126
126
123
127
132
125
115
116
122
120
108
103
116
132
131
115
107
114
123
116
108
116
132
132
122
122
121
119
117
114
121
133
132
118
116
124
126
121
117
122
132
135
134
133
135
135
128
122
116
117
128
130
123
120
123
122
118
119
124
117
101
98
117
137
130
110
105
117
123
111
103
115
126
123
114
116
119
121
121
115
119
125
121
110
115
124
122
112
111
123
132
134
133
132
133
131
125
125
121
121
128
127
118
114
122
129
127
123
124
120
110
110
127
138
123
103
107
126
126
108
104
116
121
114
108
114
125
126
120
112
112
113
111
106
118
130
122
107
109
122
132
132
130
129
127
124
122
132
129
125
124
121
113
111
121
133
133
127
127
127
127
130
138
134
113
101
114
131
123
110
111
119
118
113
110
117
126
127
118
106
103
107
107
109
122
131
123
111
115
126
129
129
129
129
127
123
122
138
131
121
118
117
115
113
119
129
130
129
130
133
134
139
141
129
110
107
122
131
119
112
121
122
117
119
121
119
121
125
123
110
101
106
115
120
127
128
124
124
131
132
128
128
129
132
129
126
125
131
119
113
115
122
123
119
118
120
122
125
131
134
130
130
135
130
117
116
127
129
116
118
127
122
113
122
127
115
111
124
133
123
108
109
122
129
127
123
126
137
143
135
124
122
131
135
131
129
129
116
101
104
122
132
133
127
122
119
111
112
125
130
119
118
129
134
128
121
127
127
117
120
129
123
114
117
121
111
109
127
144
137
118
114
126
131
123
117
128
145
147
134
119
119
129
132
128
128
133
108
94
108
131
138
132
130
130
121
105
102
115
122
116
115
129
137
127
119
126
133
127
122
126
126
118
112
109
109
113
128
140
135
121
116
122
124
117
114
124
139
143
135
122
117
125
127
121
122
131
116
107
122
138
136
124
124
129
121
107
105
112
116
117
120
130
130
118
112
127
140
137
125
125
131
123
111
105
110
120
126
128
126
121
115
115
116
115
113
115
122
134
142
135
121
120
123
116
116
128
127
124
131
137
130
117
115
117
116
116
121
122
119
118
125
129
119
103
107
128
141
137
127
127
130
124
113
111
120
125
123
121
123
122
116
111
114
116
114
106
108
125
144
143
128
121
123
117
114
124
127
124
127
132
129
119
111
108
109
121
134
137
125
118
123
126
111
98
108
128
135
128
123
127
128
122
118
123
129
127
122
121
122
122
119
115
113
116
117
111
109
118
135
138
131
127
125
122
118
126
114
111
115
123
129
127
118
110
110
122
133
135
127
120
123
123
112
105
117
128
125
114
115
127
129
125
127
133
133
127
125
125
124
121
125
122
112
112
121
123
121
121
122
126
130
132
130
126
126
128
107
104
111
121
128
132
126
117
116
121
121
121
120
122
123
124
122
123
125
126
118
110
113
125
128
128
133
137
130
126
126
125
120
121
129
124
110
108
122
131
134
129
122
120
127
132
130
126
127
128
111
109
116
122
127
131
128
121
120
118
113
107
111
119
121
124
133
138
131
122
117
116
118
124
123
124
129
133
127
126
125
121
117
123
130
125
112
114
124
126
132
137
129
122
122
126
123
122
123
126
119
118
122
123
123
127
127
121
120
119
116
111
109
110
112
120
138
144
131
119
119
120
122
121
114
112
117
120
121
124
123
117
116
121
126
122
119
125
124
115
120
136
135
122
119
119
117
115
117
121
122
121
123
122
119
123
125
121
120
121
126
126
116
103
102
116
134
139
129
120
119
118
117
114
110
104
104
105
113
122
124
118
117
119
121
122
126
133
125
111
116
129
127
117
116
118
115
114
117
121
117
118
119
118
116
119
123
122
118
122
131
135
123
106
103
115
127
129
123
121
119
111
106
110
116
114
104
98
101
117
127
124
118
116
119
122
126
128
123
116
122
126
117
109
116
124
121
118
122
123
116
117
117
113
112
118
123
120
118
122
131
132
126
118
118
124
124
120
118
117
112
106
105
115
128
131
116
100
99
114
129
131
121
115
117
123
123
117
116
123
133
130
117
110
119
129
127
121
121
122
137
135
128
127
128
130
136
132
117
112
126
141
138
126
126
130
132
133
132
128
121
120
125
129
132
128
123
120
120
126
125
119
115
120
125
121
114
120
131
133
124
116
122
130
131
124
114
110
121
142
125
131
134
133
126
127
136
138
127
122
131
141
135
124
120
122
124
130
133
125
116
120
131
135
130
124
121
119
123
126
121
107
104
119
130
122
108
113
127
128
116
112
119
121
117
116
113
114
123
140
120
122
133
136
129
121
127
134
132
130
131
135
129
119
115
117
119
125
125
120
114
123
131
126
115
112
116
122
123
123
116
104
105
121
130
116
98
104
122
124
113
110
118
118
111
114
124
122
122
131
123
116
123
132
129
116
115
125
132
130
126
124
123
116
114
118
125
125
120
114
114
121
122
115
103
105
116
124
123
116
113
111
116
127
128
110
94
101
120
130
123
117
123
121
115
121
134
132
123
123
128
116
115
125
126
117
113
118
126
128
121
114
115
116
119
126
136
135
123
113
113
119
121
117
109
109
117
125
121
112
111
119
126
128
122
112
105
108
124
137
138
131
129
126
124
127
136
137
131
127
132
122
115
119
122
119
112
113
122
127
122
112
113
122
129
136
143
141
127
115
116
121
128
130
125
119
120
124
120
112
113
125
130
124
115
119
122
124
126
136
145
140
132
131
134
129
126
135
142
139
129
126
119
118
122
119
114
114
120
128
125
117
118
129
132
135
140
140
128
122
123
126
130
134
132
123
119
118
117
115
117
127
128
117
111
123
135
131
123
127
138
137
128
133
141
129
113
125
145
146
126
123
119
119
123
120
117
117
119
124
126
126
127
130
129
131
135
136
128
124
125
122
122
125
125
122
118
117
118
118
124
133
130
115
108
120
133
128
118
118
129
129
126
133
142
129
109
117
134
139
128
120
116
122
127
122
122
123
118
118
124
129
128
124
124
129
137
137
130
123
118
109
108
115
118
118
118
119
120
121
129
139
133
113
104
114
126
125
120
121
128
128
129
132
135
127
115
116
123
126
130
120
118
125
128
127
130
126
117
113
123
129
126
122
127
137
144
141
132
124
111
100
102
116
121
116
119
126
126
121
127
139
131
109
100
110
124
131
131
129
129
131
132
130
125
125
126
123
120
120
126
124
125
127
129
133
134
126
114
114
126
130
124
122
131
140
141
135
132
127
115
105
114
128
125
116
123
135
132
123
125
133
124
104
98
110
128
142
142
132
125
129
132
123
114
122
133
131
124
123
120
122
127
128
127
132
133
123
114
117
127
130
125
123
129
129
126
121
122
129
126
122
129
136
125
117
130
144
138
129
128
131
120
106
103
112
127
144
143
126
117
123
123
113
106
121
135
132
125
125
116
118
125
126
125
128
127
122
120
118
117
124
126
123
119
117
113
110
115
128
135
133
132
131
122
121
138
147
136
129
134
134
126
117
113
113
118
132
134
120
113
120
119
107
107
122
131
125
119
124
116
112
122
127
120
117
121
127
132
118
105
113
125
119
109
112
116
116
115
124
132
130
125
122
118
126
141
140
126
126
137
140
135
130
123
113
107
116
125
117
116
124
124
117
116
123
123
117
114
124
116
112
122
125
113
105
114
137
145
123
100
106
120
117
109
118
130
131
122
119
119
115
113
118
121
129
135
128
118
122
134
137
132
130
125
114
105
113
124
122
122
128
130
130
132
128
117
111
118
129
118
116
125
121
105
98
114
139
149
130
109
110
118
116
117
128
139
138
127
115
110
106
109
118
125
126
123
118
122
129
130
127
123
125
123
114
112
120
129
128
128
129
130
133
139
132
114
110
120
131
122
121
126
116
100
100
115
132
138
129
118
117
119
119
123
131
134
130
124
118
114
112
112
118
124
120
113
115
130
137
127
117
117
121
120
116
119
130
134
133
131
128
125
126
133
128
111
105
116
127
125
124
123
115
108
112
120
122
121
119
117
117
119
121
124
126
124
119
118
123
125
124
117
114
119
118
112
115
132
137
124
116
118
124
120
118
123
134
136
134
132
129
122
118
118
114
105
103
110
119
125
124
123
122
123
126
125
117
109
107
110
113
120
127
126
122
119
113
113
124
135
130
118
114
121
122
115
117
131
134
125
122
126
129
123
118
122
131
133
132
130
128
126
119
107
99
102
110
115
118
116
119
123
130
138
139
129
115
107
107
111
118
127
134
129
120
116
115
114
127
136
129
119
120
127
125
121
122
133
134
128
123
125
125
121
117
118
124
130
130
125
125
130
125
107
94
103
121
127
126
111
117
123
129
138
143
133
117
110
117
126
129
132
135
131
122
119
119
123
132
132
123
121
128
132
126
123
131
142
141
130
118
116
120
120
112
110
119
128
126
118
119
127
126
112
101
109
127
134
133
114
123
124
122
127
140
138
122
116
127
137
137
129
126
126
123
120
124
136
138
127
118
124
133
131
121
124
140
150
145
126
108
111
122
122
112
107
118
130
125
118
118
122
122
118
113
115
122
129
132
126
131
123
112
121
136
137
125
123
131
133
130
121
117
121
122
119
128
144
143
125
117
124
129
122
116
125
142
147
139
120
107
115
129
127
115
113
125
133
125
121
123
121
120
122
123
119
115
122
126
131
135
124
114
122
135
135
127
127
126
117
113
115
116
120
121
119
125
140
140
126
116
121
124
118
113
121
133
134
131
120
117
123
129
128
121
123
134
134
127
127
130
127
122
128
133
123
114
120
124
124
130
125
124
134
140
134
129
128
120
107
106
117
119
121
122
117
119
126
133
126
117
120
126
123
114
113
120
127
128
129
128
125
119
117
123
130
136
131
126
127
129
126
126
135
139
128
119
124
123
112
117
121
131
144
144
135
127
127
122
113
114
122
122
124
124
120
113
115
124
125
118
119
131
129
115
108
115
123
128
132
132
119
107
110
121
127
129
126
121
121
122
123
127
138
140
132
128
128
123
108
105
114
129
141
141
132
124
125
124
126
126
122
120
123
125
124
118
116
123
125
120
123
132
129
116
113
122
122
121
122
126
118
109
111
119
122
122
122
118
115
117
120
125
133
135
133
131
131
128
113
104
113
127
132
127
124
123
123
125
129
126
116
114
122
131
130
128
125
126
125
125
126
127
122
119
125
131
125
111
108
118
120
120
119
120
121
125
123
117
116
118
120
122
125
128
130
132
134
135
122
115
122
130
124
113
115
125
124
125
126
124
117
118
128
133
132
130
130
129
129
128
127
121
118
125
139
140
125
106
102
114
127
133
128
125
126
128
125
123
124
124
121
116
118
126
129
133
138
142
129
128
134
133
117
104
112
127
130
125
125
125
125
128
133
133
127
122
125
128
129
129
125
117
121
134
144
143
129
115
107
113
127
135
132
129
129
126
124
126
132
131
121
117
121
127
130
131
138
140
134
136
139
131
114
103
112
128
132
128
129
131
133
135
136
130
121
116
120
126
128
128
124
119
126
138
141
137
131
122
111
108
120
130
131
130
128
120
117
126
134
129
121
121
126
130
130
128
130
129
134
134
134
126
115
110
113
124
130
134
135
134
133
132
131
127
120
115
121
124
126
127
125
122
127
133
131
129
125
120
110
105
113
124
131
131
123
114
112
121
128
126
123
128
132
132
126
123
122
118
128
129
125
121
119
117
116
115
122
133
139
133
121
120
126
128
124
120
121
119
120
123
126
122
122
123
120
118
118
115
109
105
112
122
131
132
125
116
114
120
123
122
122
129
133
129
120
118
117
115
123
126
124
122
123
123
118
110
111
124
136
130
114
110
121
132
131
123
113
107
111
120
124
116
115
115
112
109
111
117
116
114
115
122
127
129
129
127
124
122
121
119
118
122
125
122
119
118
118
119
123
129
129
123
122
125
123
111
104
116
135
133
114
107
119
134
135
120
106
100
108
119
119
111
111
116
110
103
109
123
127
121
117
118
119
122
128
136
132
121
118
116
114
113
119
120
121
123
124
124
126
134
132
123
121
123
124
112
103
115
137
139
120
108
117
130
130
117
107
106
111
118
116
112
115
120
116
110
113
126
131
125
119
116
113
112
121
132
130
118
113
117
115
114
117
121
125
132
133
129
129
130
129
122
120
121
121
115
109
120
138
140
125
113
118
128
127
121
120
122
121
117
117
120
121
120
121
121
120
124
127
126
124
121
112
106
109
117
117
111
111
117
119
119
120
124
130
134
134
126
124
115
115
119
119
119
118
117
118
123
129
131
127
121
125
127
128
129
132
135
127
117
120
129
124
116
120
128
127
122
122
127
127
123
116
108
102
101
106
111
113
116
121
123
122
125
128
129
127
122
117
101
106
117
119
118
117
123
128
120
109
113
125
131
132
133
134
132
132
130
124
115
119
129
124
110
113
126
132
125
122
125
122
115
116
114
106
97
101
116
121
119
119
121
122
125
125
117
116
118
117
101
107
117
117
114
117
131
137
117
96
99
122
136
138
139
138
128
118
117
118
114
116
124
121
109
106
117
129
127
123
121
114
106
108
116
116
106
106
118
121
120
120
120
120
125
125
108
103
118
122
119
123
123
117
113
116
128
133
120
101
102
118
132
136
139
133
119
107
109
113
115
116
119
120
112
105
111
120
124
125
123
116
104
104
115
124
120
112
112
115
118
121
121
120
127
123
103
97
119
124
135
137
129
119
116
115
116
122
126
123
121
120
121
128
130
122
113
109
113
115
116
118
119
117
113
111
113
117
121
128
134
131
117
108
114
128
129
116
105
106
115
121
121
122
125
121
105
102
124
116
135
139
129
123
119
112
103
109
130
143
139
125
120
122
121
112
110
119
124
120
115
117
118
114
114
119
120
117
121
133
143
140
127
117
120
128
128
119
110
109
110
115
120
125
124
119
113
117
128
104
119
123
120
119
124
117
103
104
126
144
141
128
123
124
116
105
110
128
132
120
112
113
112
112
117
128
128
120
123
137
141
134
126
125
126
124
123
124
126
122
113
111
120
127
121
117
122
128
127
103
107
113
114
116
123
123
112
108
120
131
129
124
126
126
116
107
115
127
131
123
115
111
109
111
123
135
131
121
124
131
129
117
117
125
129
121
116
126
136
133
122
118
123
125
116
114
125
131
122
113
107
114
114
115
123
128
120
112
116
122
118
116
123
128
120
113
117
125
128
128
124
119
114
115
124
132
130
124
123
122
114
107
113
123
126
118
115
123
131
133
132
130
128
119
109
108
120
126
120
125
116
121
122
120
123
126
121
113
116
121
117
112
119
125
124
119
119
121
127
133
134
129
121
118
119
121
124
127
125
116
106
107
115
123
122
119
118
120
119
124
131
131
124
115
104
103
114
121
119
128
121
125
126
121
120
120
118
116
119
123
120
114
117
124
125
120
117
119
126
132
132
130
124
120
114
113
118
126
124
115
109
113
119
123
125
124
124
119
115
117
121
119
115
113
108
106
113
121
123
129
121
121
123
120
115
114
119
124
126
125
120
118
118
126
128
120
114
118
126
126
120
120
121
122
118
116
116
119
120
119
117
117
117
124
130
131
126
121
121
120
114
108
109
117
117
115
118
123
125
131
123
115
115
116
113
112
120
131
132
123
118
120
125
131
131
121
115
118
123
118
109
111
120
127
128
125
117
111
115
127
129
120
113
119
131
130
123
121
123
122
116
111
117
125
125
119
118
119
122
132
131
129
129
130
129
129
129
126
123
127
129
126
124
132
140
138
136
135
132
120
120
130
136
130
124
129
132
124
118
115
119
126
129
125
121
120
118
117
120
125
124
117
116
120
117
108
109
124
139
128
137
138
132
125
122
126
129
128
127
127
128
128
125
128
130
130
131
136
128
116
118
133
143
138
130
126
123
118
120
123
119
121
128
127
125
123
118
113
116
124
128
121
116
120
122
116
107
115
133
126
135
141
136
124
117
119
129
132
127
122
123
124
118
115
115
116
125
131
123
109
109
122
131
129
128
123
117
118
127
132
123
120
123
128
128
125
123
116
114
117
124
125
122
123
131
127
109
105
122
127
128
135
138
127
116
115
126
132
126
115
114
114
110
106
107
114
122
126
118
105
102
106
112
118
121
121
119
121
133
136
127
120
123
127
129
128
129
125
120
119
124
130
128
127
136
137
119
105
114
132
126
128
133
131
120
116
122
127
124
115
109
107
107
109
116
126
127
120
112
107
101
101
108
116
120
120
122
127
133
132
126
123
125
127
128
130
132
135
134
132
131
132
129
126
132
139
133
121
119
136
131
129
129
129
128
120
117
119
125
124
115
109
115
125
134
142
134
117
109
109
109
110
119
127
126
125
126
130
128
123
123
126
125
123
122
128
134
139
142
141
134
129
124
121
121
130
139
141
133
136
134
129
126
128
129
122
113
115
126
134
126
120
125
134
140
146
136
114
108
115
117
120
128
133
130
126
125
130
123
116
121
126
122
115
114
124
134
138
138
133
125
116
117
118
117
119
131
144
140
131
132
125
121
121
126
124
116
112
121
137
138
131
130
129
132
138
132
115
110
116
119
122
128
132
128
124
125
129
125
119
122
123
118
111
109
118
131
134
128
117
108
107
113
121
120
114
117
128
130
129
129
121
116
115
121
129
123
111
116
136
144
134
122
117
119
125
125
118
116
115
115
116
123
123
121
119
120
127
128
125
119
115
113
113
112
117
127
130
120
105
102
108
119
126
126
120
112
110
116
128
128
122
114
111
121
135
131
117
120
138
144
131
118
115
117
122
125
125
124
116
110
113
121
120
115
115
118
123
126
124
113
106
110
119
120
119
125
128
119
107
107
118
126
127
126
124
116
111
116
125
132
130
118
116
125
135
134
124
130
144
142
128
122
122
124
124
126
132
132
123
115
120
125
117
112
116
117
117
121
121
110
104
112
122
123
122
126
129
122
116
117
125
126
122
121
122
123
126
129
121
133
133
125
125
130
130
125
126
137
143
135
126
125
128
126
124
126
131
135
133
128
128
127
119
116
121
121
115
116
122
120
117
119
119
119
121
125
129
127
125
124
123
117
116
118
121
127
135
139
120
130
132
129
130
127
120
117
124
131
130
125
124
122
121
119
119
121
127
137
143
134
125
122
120
121
126
122
115
118
129
134
132
125
117
114
115
120
126
128
130
128
117
111
114
123
124
126
132
136
123
125
125
127
125
117
112
118
124
121
116
118
125
121
115
114
118
119
124
138
144
128
113
115
122
124
123
117
117
125
136
141
137
127
119
114
113
116
124
127
130
126
117
114
122
131
130
124
123
126
123
122
121
120
117
107
108
122
131
120
112
120
129
123
116
120
128
126
124
135
139
120
102
107
121
122
113
111
123
133
135
130
125
124
123
120
116
118
124
125
126
125
123
124
129
135
134
127
124
123
123
120
119
118
115
109
111
123
132
125
120
126
131
125
121
131
140
132
126
128
132
119
105
105
116
117
107
111
130
140
131
114
113
123
129
126
122
127
128
123
121
126
128
129
131
137
135
130
126
123
122
121
119
120
121
121
117
119
124
124
123
125
127
122
125
137
144
137
123
120
125
125
117
111
111
113
110
115
131
137
123
109
114
130
132
123
123
134
133
121
117
125
127
125
125
132
132
126
121
119
122
123
123
124
129
131
125
117
117
117
116
118
121
122
123
130
135
132
119
117
124
134
130
119
116
118
121
122
122
121
118
115
125
136
130
118
121
132
131
117
114
125
128
119
115
124
129
120
110
109
117
125
127
127
129
134
132
121
116
110
106
111
126
130
124
117
118
119
117
120
127
134
135
131
128
129
130
123
113
111
118
125
134
136
126
117
118
124
124
115
115
127
132
119
106
112
124
123
109
104
108
122
130
125
123
128
129
126
121
115
109
117
136
142
127
106
103
110
117
126
130
129
131
137
137
134
130
120
113
116
125
129
127
126
122
117
115
115
115
116
117
127
134
123
103
101
120
133
122
113
98
114
129
124
116
118
122
122
120
124
124
132
139
137
126
108
100
105
120
131
129
121
126
139
141
131
124
121
122
130
132
121
114
118
123
120
110
109
113
117
120
127
133
125
105
100
119
139
135
127
95
108
123
124
119
119
119
114
115
129
137
137
126
119
119
117
108
109
122
131
124
118
123
137
136
124
120
122
132
138
128
107
104
119
129
123
112
111
117
119
120
124
126
122
113
111
120
130
133
135
103
109
118
121
126
130
123
111
112
125
133
130
115
104
116
127
119
114
127
133
124
117
124
131
128
118
116
120
129
131
118
100
105
122
130
126
122
124
124
120
120
122
119
118
124
127
121
115
119
134
112
117
119
123
135
139
129
117
116
118
119
119
117
110
120
131
122
116
126
135
126
121
123
125
123
115
114
115
118
118
114
108
112
121
128
130
133
134
126
120
122
123
116
117
132
140
122
105
114
133
115
124
123
127
137
140
134
127
123
115
114
126
131
125
124
126
120
114
123
132
131
124
121
120
119
115
111
111
114
117
123
127
120
115
121
135
142
134
122
118
125
126
117
119
134
138
122
110
119
131
113
120
125
131
136
135
131
129
124
117
122
138
142
131
123
120
118
115
118
124
124
121
119
119
118
116
114
115
117
122
132
138
123
109
119
139
140
125
114
115
124
128
124
125
129
131
123
122
129
129
113
112
119
128
131
129
128
127
122
123
132
140
135
125
122
122
121
121
121
117
111
114
120
122
120
120
122
124
124
125
133
135
124
112
121
137
135
120
109
114
122
127
129
130
127
124
124
129
131
128
119
108
114
124
126
125
127
126
118
123
133
130
118
117
126
128
127
127
127
115
103
110
125
125
121
122
129
132
127
124
125
127
123
119
122
132
133
122
113
116
123
126
128
128
124
122
123
129
131
127
129
114
114
119
121
125
131
126
116
122
131
123
112
121
136
138
127
127
129
120
110
116
128
127
123
124
130
133
128
122
119
120
123
125
124
126
131
127
120
122
128
126
122
119
118
121
125
129
132
127
137
126
117
113
117
127
131
125
119
125
132
126
122
132
144
141
125
120
124
128
127
128
132
131
127
121
122
127
133
130
120
113
120
127
122
122
127
126
120
125
134
129
117
112
116
122
127
134
135
126
141
135
121
109
114
125
125
118
122
132
134
134
133
140
145
138
123
113
119
131
137
138
137
136
132
120
113
122
136
137
118
103
112
125
123
120
121
117
112
120
129
126
116
115
118
121
127
133
131
122
141
138
120
110
115
121
112
110
128
143
141
133
133
138
141
137
123
114
120
133
138
138
139
142
136
117
108
118
133
133
114
99
108
124
127
122
117
109
105
112
120
120
120
122
121
119
119
124
123
114
137
137
122
114
117
117
107
106
128
146
140
125
123
132
140
138
124
116
122
127
127
129
137
143
132
113
106
115
127
126
113
102
107
121
127
127
123
113
107
113
119
120
121
125
124
114
111
111
113
112
129
134
125
119
121
120
111
109
123
136
133
118
115
128
141
139
124
117
116
115
114
122
132
130
120
109
107
114
117
119
118
111
112
116
121
129
132
127
120
122
126
123
118
117
117
114
106
107
114
116
125
131
128
122
123
125
124
118
117
123
127
119
113
121
134
135
123
114
110
106
110
122
125
114
107
109
111
111
110
116
122
120
119
118
119
126
136
137
130
129
131
127
112
107
113
115
112
115
124
125
118
126
130
128
127
132
134
126
112
113
125
123
112
112
119
122
121
117
113
110
114
125
123
107
103
113
118
115
109
113
120
122
125
128
122
121
127
133
131
126
124
122
114
108
112
116
119
127
137
134
113
119
129
131
131
132
136
130
116
115
126
125
112
108
109
112
119
127
128
123
121
125
122
113
111
119
124
120
117
117
117
118
128
136
129
116
111
117
120
115
110
113
117
118
117
114
119
132
139
131
114
114
122
129
128
126
129
129
125
121
122
118
115
113
111
107
117
134
140
131
120
118
122
123
122
121
122
124
127
123
115
114
123
135
133
114
100
103
111
111
102
105
120
128
121
113
116
126
127
123
120
114
117
120
116
116
121
130
133
125
112
109
118
126
121
112
119
132
132
120
109
109
118
127
125
118
116
126
136
131
117
110
113
120
124
116
104
103
111
115
107
106
119
129
123
115
116
116
113
113
126
118
114
110
108
109
116
131
139
128
107
104
122
133
129
122
125
125
112
100
99
105
116
123
122
116
115
125
136
131
120
113
107
106
107
113
115
117
119
121
116
112
115
119
121
125
125
112
102
109
126
124
116
110
111
114
118
128
139
130
110
107
123
130
127
126
128
119
101
90
95
106
116
121
120
116
117
123
127
124
123
123
120
107
99
109
126
131
123
121
121
118
109
106
117
132
131
112
101
114
118
126
123
121
125
126
121
122
130
130
121
119
124
122
120
125
129
122
107
99
101
109
118
124
122
120
120
121
118
119
128
138
140
123
104
110
131
138
125
118
122
120
106
99
112
126
124
111
108
119
111
128
130
129
133
130
120
116
122
130
129
128
127
123
121
121
123
125
121
114
111
113
120
123
123
122
125
122
114
117
129
141
147
135
116
117
133
135
124
121
123
119
106
104
111
111
110
114
119
120
111
126
131
127
125
122
118
118
120
126
129
128
126
126
124
117
116
122
131
126
120
118
119
118
119
126
129
123
116
118
127
131
132
130
123
124
132
132
127
129
127
119
113
117
115
103
101
116
125
115
116
123
128
121
110
108
116
124
127
126
122
117
119
127
127
120
114
117
125
129
130
127
118
111
114
128
132
125
118
118
118
115
112
116
122
127
131
127
130
134
130
121
122
129
121
104
103
119
125
111
119
122
129
120
102
98
113
129
131
126
119
109
110
123
129
123
114
113
120
131
139
137
122
112
115
127
131
127
122
120
114
107
106
113
121
126
126
123
125
128
130
126
130
132
123
109
109
122
125
115
119
122
131
125
109
99
109
123
127
125
120
109
107
121
132
126
113
109
116
129
138
138
130
120
121
127
129
130
130
123
111
109
116
122
123
123
121
117
117
122
126
128
129
127
121
112
112
121
126
123
117
123
133
131
117
106
105
112
119
124
121
112
111
124
134
127
114
108
115
124
127
130
132
131
125
125
126
134
135
121
110
116
130
133
127
121
118
114
113
119
125
123
120
122
121
114
111
120
128
127
125
127
131
132
125
112
102
105
116
123
119
113
115
126
133
127
115
111
116
115
113
117
127
129
123
120
126
135
131
114
107
118
132
135
129
122
120
116
116
122
121
114
113
122
126
117
110
117
124
123
133
131
127
130
130
119
105
106
119
125
119
113
119
126
128
124
118
119
121
116
109
110
120
124
117
117
126
131
122
110
109
117
127
126
123
121
119
118
118
122
116
108
111
124
131
120
109
111
115
115
128
131
128
126
125
122
113
108
114
124
124
115
109
114
130
137
128
122
127
128
119
121
133
136
120
106
118
136
133
118
107
112
128
132
126
124
130
128
116
112
123
130
125
120
117
115
119
137
144
124
131
140
132
121
119
121
116
110
116
124
123
116
117
130
144
142
126
120
125
124
116
119
133
138
130
122
128
133
127
119
117
122
130
127
119
121
133
132
118
111
120
127
127
126
126
126
121
130
134
121
129
137
132
120
117
120
119
115
120
123
119
116
122
137
147
137
117
114
125
127
120
120
128
132
131
134
138
138
130
130
131
129
128
122
115
123
138
141
126
112
113
120
128
134
136
129
120
116
116
113
126
128
126
122
119
119
120
121
124
123
118
117
120
130
137
128
109
108
122
131
129
125
122
120
125
135
139
140
138
142
139
128
121
120
120
127
140
144
134
118
110
119
132
140
136
126
117
109
107
108
130
126
123
123
121
121
125
128
126
124
123
120
117
118
123
123
115
109
116
129
134
129
119
115
119
128
133
136
141
143
135
120
114
123
129
131
132
134
132
125
118
123
136
137
126
115
113
112
111
109
136
130
126
124
124
126
130
131
127
127
132
130
120
113
118
126
129
119
113
119
128
129
118
115
119
124
125
128
136
135
122
113
117
131
135
127
118
119
125
127
127
129
133
129
116
108
109
117
123
122
137
135
130
125
122
127
134
132
125
125
135
138
128
116
115
126
137
128
110
108
119
126
121
119
124
126
124
124
131
130
119
113
123
135
134
117
106
112
122
124
126
126
124
118
110
110
113
120
127
127
132
133
132
124
118
126
134
131
119
117
129
139
133
117
111
121
134
126
107
100
117
130
130
127
127
129
126
126
129
133
126
117
119
132
130
114
103
113
126
125
117
116
115
112
115
125
127
121
118
119
120
127
129
120
112
121
137
133
117
112
124
136
132
116
107
113
120
116
103
104
122
140
144
134
125
126
127
126
128
136
133
113
107
122
132
121
109
119
130
125
113
112
111
113
124
139
140
124
107
105
112
121
127
116
109
120
137
138
125
121
129
136
130
118
113
112
110
107
106
114
131
150
153
137
121
120
125
121
122
133
128
103
94
117
138
132
118
121
128
123
115
115
116
120
131
141
140
127
113
107
107
118
122
117
114
120
130
135
137
139
139
136
128
125
123
119
110
111
119
128
139
149
150
135
117
116
121
115
114
123
121
101
96
120
141
137
123
119
120
119
119
121
124
129
135
134
128
127
129
126
109
115
120
123
125
122
118
123
138
149
145
132
126
128
129
123
115
119
131
139
139
138
136
129
119
115
115
111
110
117
119
114
116
126
133
133
125
117
115
116
123
125
126
133
136
128
118
124
139
140
118
117
117
127
132
121
108
113
130
142
138
127
123
125
126
119
115
123
136
143
135
121
117
123
125
120
111
110
111
118
123
129
134
129
124
128
130
120
111
116
124
124
124
133
137
130
120
122
133
135
129
123
114
120
126
116
108
112
122
131
132
129
125
124
122
117
116
120
134
143
132
112
107
120
129
119
106
109
120
122
123
130
132
124
120
132
139
126
113
117
125
120
121
129
135
134
126
123
121
121
133
127
112
111
116
115
115
118
123
128
135
135
131
126
124
123
120
120
127
136
132
117
110
115
122
115
104
115
132
128
116
114
118
120
125
140
145
130
117
121
125
121
122
127
127
128
131
128
121
116
131
130
113
108
117
125
125
124
126
133
142
140
130
124
129
135
132
126
123
128
130
130
121
111
109
109
113
127
138
128
110
104
110
121
132
143
143
131
122
123
124
123
124
122
119
121
131
133
128
121
126
129
119
118
130
140
135
125
126
136
141
133
119
116
126
141
142
136
126
120
127
138
133
112
100
111
131
141
135
120
111
110
117
126
131
131
130
128
123
120
122
124
126
121
115
120
129
130
125
123
124
130
127
127
138
145
139
129
129
135
132
118
108
108
120
134
142
141
130
118
121
136
141
121
106
121
147
147
122
107
114
126
132
128
119
115
117
121
117
114
115
122
124
120
120
128
132
124
113
111
124
134
133
127
127
130
131
133
135
134
122
109
110
112
118
121
129
135
134
123
119
128
137
128
119
132
154
143
107
95
117
139
136
120
110
109
109
110
110
109
112
120
123
120
121
129
134
123
106
99
125
135
135
121
106
105
116
130
138
135
122
111
118
126
123
115
116
128
133
130
122
122
129
130
129
136
146
132
103
99
124
138
126
110
110
115
111
105
105
108
116
124
127
123
116
122
133
134
116
102
123
129
131
118
100
91
99
113
126
130
121
117
123
132
129
117
113
122
131
132
126
119
122
128
130
133
134
121
105
111
128
130
116
110
117
125
121
109
103
110
121
131
133
124
109
110
128
144
136
118
119
117
124
122
110
99
97
98
107
117
118
117
118
126
130
125
118
119
127
130
123
119
121
124
127
129
128
117
112
122
129
122
114
116
123
131
130
119
109
110
122
133
134
124
111
111
127
145
143
129
114
112
119
126
127
117
104
97
97
105
113
114
115
121
131
131
122
121
128
130
124
122
121
122
126
130
127
116
115
120
122
119
117
121
123
131
137
130
115
108
118
129
128
121
121
127
133
137
135
132
113
113
115
125
134
129
118
106
105
107
115
121
122
125
129
131
123
123
130
134
131
127
123
120
125
131
129
120
115
113
116
121
123
122
120
128
139
135
118
110
116
122
119
116
127
137
139
132
128
129
113
116
117
120
129
128
121
118
118
119
128
137
140
133
125
123
120
124
128
131
132
132
125
118
121
130
130
126
117
111
116
126
130
123
118
130
138
130
116
115
119
119
114
113
122
134
138
133
127
126
115
119
120
122
122
119
115
119
121
128
140
147
146
134
121
114
118
122
124
123
126
133
128
117
118
130
133
130
120
114
120
131
130
121
123
136
135
119
110
119
125
122
121
119
118
120
129
132
128
125
118
121
126
126
120
112
112
116
119
127
138
140
135
125
118
112
114
123
126
118
113
125
128
119
120
132
135
131
123
120
123
125
123
117
124
136
133
113
105
118
125
123
128
127
116
109
118
124
122
118
124
124
131
129
119
115
117
120
118
121
128
124
118
120
123
115
112
122
131
120
107
114
122
122
122
131
133
128
124
124
125
123
115
110
116
129
133
119
110
116
121
121
129
129
119
110
112
114
113
113
127
128
131
126
117
121
129
127
118
117
118
112
111
122
132
122
111
118
131
128
116
115
122
125
125
125
124
121
120
125
128
121
115
108
108
118
130
126
117
117
120
119
120
122
117
114
113
113
111
110
127
127
124
118
120
131
136
129
121
118
116
114
116
127
131
123
116
119
126
132
131
129
129
129
123
114
111
114
121
129
129
122
120
116
107
110
124
127
122
118
118
117
117
118
117
115
117
122
121
113
122
121
114
114
126
135
129
123
123
122
116
116
125
126
125
124
123
121
119
128
139
141
142
139
126
110
105
112
125
132
127
121
123
122
112
109
118
124
121
115
112
113
118
120
118
116
122
130
128
117
121
116
112
121
135
133
116
112
126
128
116
116
125
124
123
126
128
124
120
125
137
142
145
146
132
115
108
115
125
130
123
118
122
126
120
112
114
119
117
113
110
113
121
126
120
117
120
128
125
115
125
119
117
130
139
126
107
110
129
132
116
114
121
123
124
128
127
123
122
124
128
131
139
144
137
121
116
118
121
124
120
118
120
120
118
114
116
118
119
118
116
118
122
124
121
118
119
119
116
112
133
125
123
132
133
118
105
117
135
134
117
110
119
123
127
129
123
118
119
122
124
127
130
131
128
124
121
118
115
115
118
120
121
117
112
112
117
122
127
130
130
124
118
118
119
121
118
114
112
115
131
126
123
129
129
118
115
127
141
133
115
107
114
121
126
127
123
117
113
119
127
132
126
116
113
122
124
117
107
108
117
122
123
118
109
107
115
125
132
137
139
130
117
113
121
125
122
116
118
122
122
120
122
132
134
124
124
135
141
130
114
106
107
112
114
120
127
124
118
120
134
140
126
104
104
119
126
117
106
107
114
120
123
123
115
109
114
123
130
131
132
130
120
118
124
125
122
119
127
131
116
115
123
138
142
131
129
136
136
128
116
107
105
106
108
115
128
135
129
125
132
137
124
106
108
124
129
119
112
114
115
115
119
127
127
118
116
121
123
122
122
125
128
128
126
120
118
122
130
130
116
121
130
142
143
133
126
126
127
125
119
110
106
109
109
112
126
139
137
127
124
123
118
112
116
128
129
122
121
125
120
112
113
127
134
127
120
120
121
120
116
122
135
137
126
112
111
120
126
125
125
133
135
135
132
127
119
117
120
125
124
115
113
119
117
114
122
131
129
119
115
114
113
115
120
126
124
124
128
128
120
111
113
124
132
129
125
123
124
124
121
123
134
137
126
113
111
119
119
117
130
134
132
124
122
119
114
113
120
126
123
120
124
127
124
118
120
119
112
109
114
116
116
118
120
121
122
127
128
122
115
115
119
122
122
123
124
126
128
128
126
126
127
128
126
122
124
124
117
114
123
125
122
121
124
123
116
117
126
127
119
120
129
129
123
119
120
115
106
108
120
122
123
123
122
118
121
123
121
114
112
119
126
125
117
116
122
127
126
126
127
126
118
115
123
133
134
131
122
117
113
111
114
126
136
134
123
122
130
126
115
119
129
128
119
117
122
122
117
118
124
126
129
133
131
123
119
117
115
111
113
119
129
127
117
113
120
124
122
121
126
126
113
107
115
128
131
129
125
117
113
111
115
129
140
135
126
126
132
126
114
117
129
129
120
114
122
129
132
130
125
121
129
138
139
128
118
112
113
117
118
117
121
124
119
116
119
122
121
121
125
124
117
112
113
115
117
123
122
114
123
121
120
123
126
124
122
129
135
127
116
114
125
129
124
117
120
131
138
134
126
120
126
135
136
127
114
111
116
124
122
111
109
117
120
121
122
123
124
125
123
121
125
128
120
109
108
116
116
109
130
130
124
117
108
108
116
130
139
133
117
109
116
125
126
120
122
127
128
129
128
123
122
125
127
123
117
115
122
129
123
108
101
109
121
126
125
123
123
126
121
118
126
135
129
115
111
114
113
108
126
130
127
117
103
101
113
131
140
135
119
107
108
116
123
123
124
122
120
124
129
125
118
116
121
124
122
122
128
131
126
116
107
109
120
127
125
117
116
122
122
122
125
129
126
123
122
120
116
116
117
126
132
126
113
105
112
125
133
131
121
111
109
115
121
124
123
120
117
120
123
121
116
115
121
127
130
132
132
130
127
124
121
119
120
123
119
111
110
119
128
129
125
120
118
123
128
128
126
126
114
126
137
135
125
116
113
114
121
125
122
117
116
122
126
124
121
120
118
116
113
112
116
118
120
127
135
137
130
120
119
126
134
129
120
114
111
109
110
120
130
132
127
120
115
117
123
129
131
125
121
130
137
137
134
126
114
104
108
118
122
121
122
129
129
124
119
122
121
112
104
107
117
118
118
122
133
134
122
108
107
120
134
134
122
112
112
113
116
123
127
126
126
124
121
113
112
122
125
114
127
128
133
135
136
132
116
100
100
113
120
122
123
125
124
119
119
127
127
116
107
108
117
118
114
114
121
123
114
102
101
111
124
128
121
113
112
116
121
123
120
115
115
121
123
113
106
109
110
104
134
128
122
122
121
117
110
110
116
123
127
128
125
116
113
115
116
115
114
113
117
122
129
126
113
104
110
121
123
117
112
118
128
131
127
120
122
125
125
123
122
127
134
134
123
117
128
146
137
105
136
133
123
118
123
124
117
113
121
127
128
128
130
131
128
122
115
115
115
117
118
123
126
121
113
110
115
120
121
115
113
120
128
127
117
115
119
123
124
125
122
122
127
135
132
122
127
143
138
108
133
133
121
116
124
130
127
120
122
123
123
122
130
140
140
130
115
112
118
126
130
134
130
119
117
119
127
134
131
123
119
121
125
122
113
113
121
129
132
132
126
120
124
134
132
121
119
128
127
109
132
129
117
113
121
131
133
126
121
119
117
120
125
134
141
133
115
108
121
138
148
150
141
126
120
122
133
141
139
129
116
113
118
121
116
118
123
133
139
139
130
122
122
129
126
114
109
113
114
109
133
126
116
112
116
126
132
131
123
119
120
124
124
125
129
128
115
108
121
142
153
154
145
132
123
121
128
134
133
123
109
103
112
125
129
126
125
126
132
133
131
124
123
126
123
111
103
103
110
112
137
127
119
115
114
117
128
132
126
120
125
132
130
119
118
119
117
115
124
138
144
140
135
130
125
120
120
120
119
116
106
100
114
135
142
133
121
115
115
119
126
129
128
126
123
116
109
109
115
122
138
129
126
122
115
114
122
128
127
121
123
134
135
120
111
116
122
124
125
129
130
127
123
125
126
124
119
113
111
117
116
112
123
141
145
132
118
110
104
107
123
135
133
126
128
131
127
120
122
129
131
128
132
130
122
116
119
122
122
115
113
127
133
121
114
121
126
122
117
118
125
129
125
127
128
129
126
114
112
126
133
127
126
136
135
127
118
114
110
111
125
139
135
125
131
147
148
133
122
122
123
126
135
133
124
119
120
120
117
107
106
120
131
122
119
127
127
113
104
110
128
142
139
130
126
131
132
119
111
127
140
133
121
123
125
123
121
121
121
122
132
140
130
120
131
153
157
139
116
105
115
121
129
128
121
119
121
122
122
112
109
121
132
128
126
129
120
104
98
109
132
153
152
133
119
125
133
119
108
120
133
125
113
115
122
122
121
123
127
130
135
135
123
117
126
143
146
134
113
96
112
114
122
123
120
114
114
124
132
126
118
126
137
134
128
124
114
107
109
116
130
146
145
128
114
119
128
120
108
112
122
118
114
118
122
123
121
122
124
126
130
128
118
117
126
126
125
122
117
104
115
108
114
126
126
112
106
120
135
133
123
126
135
134
124
113
107
114
125
125
124
123
125
121
115
116
123
123
116
115
116
120
125
126
122
122
124
122
117
119
122
120
118
122
128
119
109
114
119
114
121
108
113
130
133
114
105
117
130
130
121
120
128
129
119
107
104
119
135
132
113
103
110
122
124
118
118
126
128
123
117
124
132
128
120
125
133
126
113
114
119
119
121
130
133
122
110
110
116
115
126
114
114
128
131
119
116
125
128
125
122
120
121
124
121
111
107
119
134
129
109
102
116
131
133
119
115
128
137
127
114
117
125
123
123
136
146
130
112
114
120
119
122
134
136
128
118
112
110
111
126
123
119
119
121
124
132
137
133
130
129
123
121
126
131
124
116
119
126
118
106
113
132
140
132
116
113
129
140
125
106
106
114
119
130
148
154
132
114
120
124
120
125
134
130
121
117
117
114
112
126
130
122
115
117
130
144
145
138
138
140
130
120
127
136
133
123
120
118
108
106
126
146
143
124
111
116
132
136
121
106
105
112
119
131
148
151
133
119
123
124
120
125
129
120
107
109
120
126
123
127
133
129
121
121
133
144
142
139
143
145
131
115
119
133
134
125
121
117
106
107
132
151
140
118
113
126
138
131
118
115
119
120
117
120
133
138
131
123
124
121
120
125
126
116
104
105
119
128
129
128
132
133
130
129
132
135
136
137
143
142
126
110
110
122
126
123
121
120
110
107
124
142
138
121
121
134
138
124
116
124
134
129
111
103
113
123
127
123
121
116
116
122
127
124
114
111
111
121
124
130
129
130
129
126
123
123
130
140
142
134
119
109
111
119
119
121
123
125
117
110
118
129
130
125
127
135
134
117
111
126
139
129
104
93
101
113
121
122
120
115
114
117
127
130
128
116
108
110
116
135
127
124
124
122
114
115
127
142
141
125
109
111
119
124
122
122
129
129
123
116
117
120
121
121
122
128
124
112
110
122
135
123
103
96
104
112
119
122
121
119
118
117
123
128
126
117
109
114
116
142
128
121
122
122
115
112
123
135
132
113
99
110
131
136
128
126
132
132
126
121
120
119
115
112
116
119
117
112
110
120
128
124
111
107
114
121
123
121
120
122
125
123
122
120
114
111
118
130
129
145
127
123
126
127
121
118
120
126
118
102
95
110
134
141
131
127
133
132
126
121
120
118
113
112
115
117
116
114
115
121
127
127
118
115
120
130
129
117
114
120
128
129
124
117
110
112
128
140
132
139
126
126
130
130
124
120
120
119
112
100
99
112
132
135
125
123
130
134
128
119
115
116
117
119
121
122
121
118
116
121
129
131
122
116
122
132
128
114
107
116
125
126
123
117
116
123
137
138
123
130
122
124
128
127
119
115
121
122
119
113
112
119
126
123
116
119
128
129
122
116
114
117
120
122
126
129
129
121
113
116
129
135
126
116
119
126
122
111
110
113
116
117
116
116
120
134
142
131
111
122
117
117
119
120
114
110
116
127
132
130
128
128
125
113
110
119
125
117
108
111
122
127
123
121
124
131
132
122
108
108
126
138
133
121
118
117
113
112
117
117
114
111
111
111
120
137
143
125
109
118
115
112
117
120
114
106
112
126
136
138
136
134
126
111
108
121
124
106
95
110
135
140
125
115
122
130
130
121
106
105
121
134
135
126
119
112
106
111
124
124
116
116
116
110
115
129
136
124
115
123
121
118
120
122
119
112
113
121
131
135
135
137
131
117
112
120
122
107
99
113
138
140
124
117
124
127
125
118
112
112
114
121
125
126
124
116
106
107
120
123
122
126
125
113
111
122
124
116
116
129
132
131
124
118
119
120
120
121
122
125
133
140
138
126
112
114
118
117
114
119
126
126
119
121
129
129
123
118
122
122
114
110
115
121
126
125
114
105
112
119
125
132
129
118
115
118
116
109
111
132
142
139
121
108
112
123
129
125
120
121
128
136
136
123
109
107
116
125
130
125
116
112
114
122
131
131
121
115
124
127
119
111
111
115
125
131
126
111
105
109
122
131
126
119
118
118
115
111
111
127
139
133
116
106
110
123
132
130
120
118
122
129
125
112
104
107
119
127
129
125
116
111
113
118
125
129
122
112
118
126
127
125
119
117
118
130
133
120
103
104
120
129
125
119
118
120
120
119
118
118
125
121
118
117
116
118
129
130
119
113
117
120
113
103
103
116
124
125
121
121
122
122
120
114
119
127
123
110
111
124
136
138
127
117
116
127
136
127
108
103
117
129
127
120
119
122
128
126
124
113
112
116
128
134
124
119
127
126
116
110
118
120
110
102
110
123
126
122
117
117
124
126
123
116
120
129
126
114
112
126
139
140
129
117
113
122
133
132
116
110
117
128
128
122
121
126
129
124
121
118
110
119
137
141
129
122
126
125
114
112
125
127
114
109
119
125
125
125
122
120
121
123
123
122
126
131
129
119
119
127
136
135
127
114
110
115
128
132
126
120
122
126
124
119
122
129
128
120
115
127
116
122
134
134
122
120
127
126
117
118
131
134
119
115
121
125
124
126
127
124
122
119
119
124
131
132
127
121
121
123
128
132
125
110
99
104
119
133
135
129
124
123
120
118
123
129
126
115
115
133
120
121
125
125
117
119
130
131
123
120
129
133
121
113
118
127
125
125
126
129
130
125
119
123
130
130
123
115
114
117
120
127
126
108
90
93
113
129
132
127
124
123
122
121
125
127
122
116
119
131
120
115
122
124
118
117
128
134
126
118
119
125
117
108
113
126
131
123
121
130
137
130
119
119
128
128
117
109
113
116
116
123
124
109
92
93
111
123
123
120
122
125
126
128
128
124
118
115
119
130
119
115
125
133
126
118
123
130
128
119
116
117
115
109
114
128
135
129
122
127
132
127
117
119
127
127
115
111
120
124
117
117
120
113
106
108
116
117
116
117
122
125
129
131
128
119
113
112
114
131
128
124
131
139
133
118
112
119
129
129
119
113
115
117
120
126
132
132
127
124
120
114
111
118
127
125
116
116
127
131
120
115
120
122
123
125
122
119
119
121
122
124
128
130
122
115
113
112
112
133
139
136
134
135
133
118
105
111
132
139
127
115
119
127
126
122
123
128
129
125
114
107
107
115
120
120
120
122
125
125
121
122
127
133
133
129
125
124
127
127
123
122
128
129
120
113
118
118
112
127
141
140
132
129
129
117
105
113
132
140
132
126
128
132
125
117
114
120
130
130
121
113
113
114
114
115
121
122
116
112
116
126
136
138
133
122
119
124
128
125
119
122
130
132
123
120
126
126
119
116
128
135
133
131
129
122
116
122
128
129
128
131
134
129
120
113
114
120
130
133
129
125
124
118
110
110
117
118
110
104
111
122
134
137
128
113
110
116
117
116
116
121
129
132
129
128
132
132
124
110
114
125
134
138
132
124
123
128
125
118
122
134
137
125
112
112
121
131
132
130
130
133
135
125
111
107
109
112
112
108
108
112
124
131
123
110
108
112
111
111
113
121
124
126
128
130
133
131
123
117
112
115
127
134
133
126
125
127
126
118
121
132
136
125
110
113
130
140
134
122
121
132
140
132
114
104
104
111
120
121
111
106
114
123
121
112
114
116
111
106
112
124
126
124
122
123
127
124
118
128
117
112
115
122
124
121
119
121
125
124
124
127
131
127
116
116
129
139
128
112
110
127
137
130
111
101
101
113
128
130
118
111
112
119
118
117
120
123
114
106
110
126
134
127
117
116
119
116
112
132
124
111
107
114
121
121
114
115
123
127
125
121
123
124
120
118
122
126
119
107
106
120
131
124
111
102
107
119
132
135
128
118
118
121
122
119
118
119
115
107
107
119
130
129
121
115
113
112
113
127
124
116
112
116
124
126
120
115
116
123
126
120
114
117
122
121
115
113
112
107
103
111
123
122
113
109
114
124
136
141
137
125
119
122
124
118
112
111
111
112
112
113
118
120
121
121
115
115
120
122
124
122
125
130
133
133
129
119
113
118
127
125
115
111
119
122
115
112
112
111
105
106
115
120
120
120
122
127
136
141
137
123
116
119
122
117
109
108
113
120
121
117
109
109
120
125
123
122
123
125
127
130
136
138
138
137
136
124
114
117
128
131
122
115
118
121
119
120
120
118
110
108
110
117
123
125
125
124
130
133
129
120
113
112
113
115
116
116
117
124
130
127
114
107
116
127
129
124
120
127
128
133
134
134
137
139
133
122
115
118
128
131
130
126
122
118
121
128
128
122
116
114
114
115
120
123
123
118
120
123
119
117
115
111
111
117
125
124
120
121
129
132
126
114
114
122
125
118
111
122
123
128
124
124
133
138
127
113
113
120
122
123
128
132
124
115
119
134
133
124
119
119
119
117
117
116
114
114
119
119
114
115
120
119
117
123
130
128
122
116
120
125
124
116
115
117
115
109
106
135
120
117
129
131
118
113
124
131
128
129
143
148
129
107
105
118
118
110
108
116
121
118
119
123
123
115
114
115
115
120
132
135
131
130
126
117
112
120
131
122
107
110
117
116
116
125
130
119
111
127
116
116
131
137
124
114
123
134
133
132
141
145
127
99
98
116
125
116
111
119
121
114
107
110
108
99
103
116
119
119
127
130
130
131
131
122
111
118
133
131
116
115
123
124
122
127
135
130
118
128
120
115
126
137
131
121
121
128
127
124
128
131
120
104
105
123
127
117
117
128
130
119
107
105
101
96
107
124
126
121
122
126
126
129
131
127
118
123
143
146
130
120
122
124
122
124
130
130
121
137
131
118
119
129
135
127
120
119
117
115
117
120
119
117
123
128
123
118
122
135
140
131
121
113
106
102
114
127
126
117
118
122
123
124
127
128
125
132
148
151
136
119
118
120
119
117
121
122
121
141
137
123
111
116
125
127
121
117
113
111
117
124
125
128
129
126
122
121
129
134
136
137
137
128
116
111
116
117
115
112
113
122
126
124
126
128
129
130
140
141
129
115
114
121
122
117
116
119
122
136
134
125
113
111
114
118
120
120
118
117
124
134
135
132
126
121
123
130
135
129
123
131
142
138
126
118
110
105
106
109
112
122
130
126
126
130
128
122
121
124
121
113
114
126
132
125
119
121
127
130
128
126
123
116
109
108
117
126
127
121
129
140
139
130
122
117
124
136
141
130
117
121
136
140
132
121
108
101
108
114
117
123
127
123
123
130
127
114
108
116
122
120
121
133
141
135
127
126
129
125
122
127
132
127
113
105
113
127
127
121
128
136
133
129
127
122
122
132
141
139
126
121
128
137
136
126
110
103
114
125
125
124
119
112
118
129
127
113
111
121
131
129
128
135
144
141
132
128
125
122
121
126
134
132
119
108
113
125
125
119
126
132
127
127
131
127
118
120
130
138
134
126
123
127
132
127
112
104
115
130
130
122
109
102
111
126
125
115
117
128
136
132
127
130
136
137
130
121
111
127
122
122
129
128
118
110
116
126
124
116
126
133
126
122
127
127
119
114
117
129
135
128
118
116
124
126
117
105
109
122
128
123
109
100
108
120
122
119
123
130
129
122
118
117
121
124
121
111
98
134
124
118
121
121
112
107
117
129
124
116
127
138
129
114
114
121
123
118
113
120
129
126
112
104
113
127
125
113
107
114
124
126
116
106
107
115
123
125
127
128
119
108
106
108
109
110
112
105
94
141
126
116
120
122
111
104
116
127
122
114
124
136
127
107
100
110
122
124
119
119
125
122
109
101
110
128
137
127
114
112
119
129
127
115
108
114
123
130
131
127
113
100
100
108
109
109
109
106
99
140
128
121
129
133
122
113
117
121
116
110
115
126
123
109
99
106
119
126
125
125
128
127
117
111
116
132
143
140
126
115
117
128
134
123
113
116
124
133
139
132
115
101
106
119
120
113
111
109
106
132
129
127
135
138
136
132
127
119
109
106
105
114
122
121
112
109
116
123
123
125
133
135
131
125
126
132
139
138
130
118
116
123
132
131
122
118
120
128
141
137
118
106
115
131
130
119
115
114
112
121
128
134
134
135
143
150
141
121
109
106
104
110
127
135
125
115
116
115
111
114
126
138
140
134
129
128
128
128
127
121
116
118
129
135
132
125
117
121
133
133
118
112
123
134
130
119
117
118
117
120
131
140
130
123
136
152
147
125
113
113
113
116
132
139
128
116
113
112
106
105
119
138
143
135
124
121
119
121
124
125
123
122
128
134
137
132
119
117
122
123
115
116
125
129
121
116
122
125
123
124
134
142
129
113
121
140
140
125
118
124
126
126
131
131
119
107
107
112
111
107
117
132
140
136
124
116
118
123
130
132
130
127
126
127
134
135
126
117
116
116
115
121
127
124
116
117
126
128
125
125
128
138
131
112
111
124
127
121
121
132
139
133
127
119
109
101
102
111
120
118
118
123
132
135
127
117
120
131
135
134
130
128
121
119
125
133
131
120
113
115
118
124
126
124
122
121
123
125
127
116
115
125
129
121
114
116
119
121
122
130
138
135
124
113
108
105
106
112
124
128
123
118
124
133
128
118
121
135
135
124
119
123
120
113
114
126
132
126
119
121
125
127
128
129
130
122
117
122
130
111
107
116
127
133
129
124
123
124
125
124
127
128
124
119
118
119
117
115
120
130
131
121
118
121
120
113
120
133
127
111
108
119
121
110
106
120
134
133
126
128
128
120
119
130
134
119
107
121
137
116
109
114
127
141
144
139
136
133
126
117
115
122
126
126
128
130
130
122
118
127
134
130
117
112
108
106
115
126
120
106
107
121
122
108
104
118
135
135
129
128
123
114
115
130
132
112
101
121
141
127
122
126
131
137
146
151
151
141
126
114
112
118
124
127
129
135
137
128
121
123
132
133
125
111
103
102
114
124
119
113
114
121
118
106
105
120
131
130
127
126
118
111
115
127
126
108
103
120
133
132
133
137
136
127
126
141
153
144
126
118
117
119
117
117
122
132
136
133
126
122
120
126
128
118
107
108
119
123
122
122
123
122
114
109
113
119
121
123
123
122
115
113
117
122
119
113
114
116
114
132
132
141
136
115
102
116
138
140
130
123
122
117
109
106
114
126
129
128
121
115
110
116
126
123
114
114
122
123
120
123
128
127
120
118
117
115
112
115
122
121
114
113
115
114
113
117
123
115
102
128
127
132
130
113
95
97
121
135
135
126
122
113
103
99
110
128
128
113
107
109
112
120
123
120
114
117
121
118
114
119
129
134
132
127
117
106
105
115
126
123
114
112
113
109
110
120
127
117
106
127
119
117
123
123
110
102
112
130
135
127
119
114
108
104
116
135
129
102
91
109
129
131
124
116
112
113
113
111
111
117
128
136
135
128
114
105
104
115
125
125
118
117
115
114
116
124
123
117
116
129
119
114
121
132
132
119
115
127
133
129
124
124
121
116
123
138
128
100
92
116
139
139
128
117
114
112
110
110
117
122
124
125
127
123
116
110
108
111
120
123
125
125
124
122
128
128
122
116
122
134
126
118
118
130
137
128
121
125
131
131
134
138
135
126
127
131
124
107
108
124
134
132
126
123
122
121
116
117
127
128
118
113
117
122
124
122
117
109
109
119
130
133
129
128
134
135
126
118
120
137
137
126
116
118
124
123
120
123
130
134
140
141
134
123
119
120
118
115
119
123
118
115
118
126
132
132
124
120
124
126
118
114
120
126
130
132
128
113
103
111
129
135
127
125
133
135
132
125
123
134
140
127
112
108
110
112
116
123
128
129
131
130
122
112
109
113
120
124
120
113
105
107
115
124
131
137
128
114
112
118
123
126
128
128
129
133
136
122
103
106
126
132
124
121
126
130
131
131
131
128
135
123
112
107
107
110
120
122
122
121
120
119
112
107
107
113
123
128
119
104
102
111
115
117
126
136
127
107
103
117
130
137
130
119
119
129
138
128
108
109
124
129
124
120
125
128
128
129
137
122
124
119
116
115
115
124
129
123
116
118
121
119
114
115
116
118
126
134
125
108
106
111
111
109
118
129
127
111
110
124
138
138
125
112
112
123
132
127
116
117
128
129
123
121
125
127
124
123
132
119
117
119
122
121
125
138
138
119
110
123
135
133
124
126
126
125
127
140
137
122
112
110
107
107
115
126
128
126
126
130
133
131
122
111
109
113
120
121
122
126
131
130
123
119
123
128
127
120
125
122
116
121
123
121
127
139
133
110
105
127
148
146
133
130
128
126
128
140
140
127
115
110
110
114
119
123
130
134
133
125
123
125
125
118
105
101
108
120
124
125
128
135
132
120
117
125
127
122
120
125
119
122
120
118
122
131
125
106
102
123
147
149
134
122
119
121
130
133
132
123
117
119
122
124
123
122
125
128
126
116
113
121
132
126
103
91
101
119
122
115
122
139
141
124
113
119
125
120
117
129
121
119
118
118
122
123
117
106
103
113
133
144
133
114
109
118
129
129
120
114
119
127
131
129
126
120
115
117
120
116
114
124
134
125
103
92
103
117
117
110
118
134
141
130
116
116
117
114
113
133
123
114
113
119
123
121
115
108
106
110
122
133
129
116
109
116
125
125
116
111
117
127
129
128
127
119
111
111
122
127
123
125
131
122
108
106
112
116
116
115
116
122
129
130
121
115
112
107
104
135
125
114
111
119
127
124
115
110
115
120
121
120
121
121
120
117
119
124
121
116
114
118
120
122
123
117
111
113
125
130
127
128
130
124
117
117
118
119
125
125
116
110
114
123
122
117
115
109
102
130
131
121
112
117
128
128
115
111
124
133
124
113
115
127
128
120
116
124
128
120
113
113
115
117
117
117
118
119
121
122
124
128
133
131
122
118
118
125
133
129
116
104
110
121
120
119
120
119
112
121
132
131
119
117
127
129
118
114
127
137
128
114
115
127
130
120
119
126
129
122
116
116
119
118
114
116
124
126
117
111
117
127
134
134
122
109
110
125
132
125
112
112
120
125
120
119
125
128
126
114
129
137
129
123
129
130
123
117
124
130
129
124
123
127
125
119
123
127
126
120
122
125
125
117
112
115
125
126
119
114
115
121
127
132
122
104
105
119
123
115
113
120
128
127
121
120
122
130
133
113
123
134
133
129
129
128
122
120
120
125
127
129
130
128
122
120
127
129
121
114
122
129
124
112
111
116
118
121
123
124
123
116
117
125
122
108
108
115
115
110
113
124
125
123
120
121
122
123
128
120
120
125
127
127
126
123
115
115
122
129
129
127
131
134
127
123
127
128
118
109
119
127
118
108
106
114
114
114
123
133
131
118
113
120
121
116
118
119
113
107
113
123
122
119
118
120
122
120
117
125
121
118
116
118
118
113
107
108
123
135
132
122
126
135
134
125
122
123
113
103
112
125
118
106
104
114
115
112
118
130
134
127
118
118
119
120
124
125
114
107
111
119
121
118
116
119
124
120
113
126
122
115
113
116
119
113
105
104
118
133
131
121
118
129
134
124
117
116
110
101
107
122
124
113
107
114
120
116
116
124
135
135
129
124
118
118
123
123
115
108
108
114
118
117
113
115
123
124
116
125
121
116
119
126
125
121
113
107
109
122
131
126
115
118
129
124
113
110
110
104
106
118
127
122
112
114
119
120
120
124
130
133
132
128
121
116
115
117
116
111
108
108
113
112
111
112
120
123
121
127
121
117
128
137
132
128
127
118
108
116
132
133
115
110
120
123
115
113
116
116
112
116
126
126
115
111
115
121
126
126
125
123
123
126
121
115
115
120
121
116
114
112
112
111
110
114
118
121
122
130
124
122
132
135
128
130
140
132
115
116
131
134
116
107
117
122
119
120
127
131
125
121
122
122
116
111
111
120
129
128
116
110
113
118
117
117
123
127
123
117
117
121
123
118
117
119
120
117
119
129
127
127
127
119
118
131
144
137
124
121
128
129
119
114
119
120
119
125
137
140
135
126
123
120
115
112
114
123
133
129
114
107
112
113
115
123
131
130
120
112
118
130
134
129
128
128
120
113
117
122
125
128
116
105
112
130
139
134
128
125
121
116
118
125
125
116
112
123
133
133
130
129
128
123
116
114
117
128
139
131
114
110
117
120
120
128
134
127
115
111
121
133
134
128
132
134
122
113
119
129
121
123
136
136
118
113
126
131
121
115
127
142
137
121
117
127
132
122
114
116
118
114
116
127
128
120
124
134
129
126
129
128
124
132
140
128
108
109
128
128
106
97
102
109
117
123
124
126
132
112
108
118
142
146
124
108
117
126
121
116
127
136
123
103
105
131
140
123
113
119
120
112
109
114
111
102
114
135
137
127
124
118
119
135
148
138
113
111
133
137
120
109
114
120
122
123
128
132
131
114
110
116
135
143
129
111
109
118
120
121
123
123
110
98
110
134
136
118
112
123
127
115
111
110
103
95
110
135
141
131
123
114
116
132
149
141
116
110
128
141
132
121
122
126
126
125
126
131
129
125
124
119
120
128
128
116
106
113
122
122
118
117
112
112
121
133
129
113
111
122
126
120
119
117
110
103
112
131
137
135
128
120
116
124
136
132
115
108
120
132
130
125
124
126
127
126
125
127
128
131
134
123
111
115
124
117
108
117
128
125
117
119
125
131
131
128
123
116
113
114
115
118
127
128
125
121
119
119
125
133
134
129
120
119
119
118
113
111
115
118
119
118
119
125
127
126
126
126
127
127
137
127
111
111
118
115
112
121
133
128
122
129
140
140
130
123
122
124
121
112
108
117
131
135
134
132
121
111
115
126
130
130
125
113
107
110
116
119
115
112
108
108
116
125
128
127
127
127
124
120
130
127
117
116
118
117
118
128
136
131
130
135
140
137
126
119
124
132
133
125
116
117
129
135
138
134
121
110
111
117
121
124
121
109
104
112
122
125
123
115
108
108
118
127
127
123
123
125
121
115
121
121
121
122
123
124
127
134
134
133
132
132
130
128
125
121
122
131
141
140
129
121
125
136
137
129
120
114
113
113
113
114
114
108
109
120
126
126
126
121
114
115
124
129
122
114
114
120
119
116
113
116
122
124
125
130
138
139
134
132
132
128
120
117
121
122
122
127
136
139
130
120
122
132
134
125
117
119
118
113
111
111
110
111
122
129
124
117
121
124
121
124
130
126
114
110
110
115
120
122
114
114
122
123
123
129
140
141
133
127
131
129
116
107
112
123
127
127
128
126
121
115
117
125
125
119
119
124
121
115
114
115
116
118
128
132
122
111
115
119
120
126
126
118
112
113
113
112
113
136
124
116
120
121
119
121
133
138
130
124
129
130
117
102
104
122
134
132
124
120
121
117
114
114
114
116
125
129
126
118
118
121
122
123
125
127
122
116
117
118
118
117
114
112
116
123
120
108
105
150
139
121
118
122
121
119
124
130
128
125
126
127
116
101
102
119
133
132
127
132
136
130
116
106
108
117
129
132
128
121
119
124
129
126
118
116
121
126
127
124
115
105
103
112
126
132
127
112
101
153
146
124
117
127
134
126
116
118
126
126
123
119
116
111
109
118
126
126
131
145
154
143
121
108
113
124
126
126
127
125
121
124
132
127
110
102
115
135
142
135
116
99
101
121
131
130
127
120
109
142
142
125
117
134
148
137
113
106
118
124
117
114
120
123
119
117
115
115
126
145
152
140
122
117
125
129
118
111
123
131
125
123
131
128
107
93
106
134
147
139
118
98
105
129
131
119
121
127
123
125
133
130
123
132
149
142
115
100
106
114
113
114
125
129
123
115
110
107
116
126
127
119
119
123
130
128
110
102
121
137
131
125
130
127
109
95
104
126
138
132
115
100
112
132
128
112
116
130
130
119
130
135
125
124
134
134
117
100
99
107
113
120
129
127
117
110
106
107
114
115
106
102
111
123
128
122
106
105
125
142
137
129
129
127
115
106
109
122
126
119
108
103
115
131
129
117
119
126
129
120
129
136
126
115
117
122
119
107
102
109
121
130
129
119
107
102
103
112
124
122
106
97
107
122
123
116
110
118
136
143
136
130
130
129
124
120
120
118
114
111
111
114
121
128
133
130
128
123
123
118
123
128
124
113
109
115
117
112
109
119
133
139
128
112
103
100
102
116
134
137
118
102
108
122
123
116
118
133
143
135
125
126
135
135
132
130
127
117
110
114
124
128
124
127
138
140
134
125
126
108
110
119
123
119
116
116
115
115
115
123
137
141
128
113
109
107
106
116
137
145
130
110
111
125
127
117
123
140
139
120
110
122
139
140
134
132
127
115
110
123
139
138
126
127
139
141
131
130
131
96
105
117
126
129
128
122
119
117
119
122
132
136
127
119
120
120
114
113
127
142
137
120
115
124
127
120
124
136
129
108
101
120
137
135
127
129
126
115
115
130
140
129
119
125
139
135
124
129
141
93
108
124
129
132
135
135
128
125
122
121
129
131
124
119
128
133
123
114
118
131
138
132
124
124
121
118
119
127
121
106
104
118
124
120
117
124
125
120
121
130
128
113
110
127
141
129
113
120
140
102
120
137
135
126
129
143
145
134
122
122
133
130
116
114
130
139
130
119
119
127
137
139
134
125
116
114
116
120
118
115
114
113
111
108
112
120
123
125
129
127
115
104
110
127
136
123
107
112
129
112
127
142
136
117
116
138
151
135
117
124
141
133
111
110
128
135
130
126
128
131
133
135
135
127
118
116
118
119
121
124
122
114
108
110
116
118
119
127
134
125
113
108
117
124
126
120
111
111
118
120
129
143
136
111
99
120
139
127
113
123
140
132
112
110
125
131
127
129
136
134
122
120
126
125
122
121
121
121
124
129
127
121
118
124
124
119
117
125
133
126
117
118
124
119
113
113
115
117
118
127
128
134
131
114
97
105
120
120
113
120
128
121
108
109
121
129
132
133
137
131
115
110
118
124
123
122
120
120
124
131
132
131
131
131
127
120
119
126
127
122
121
125
126
115
108
111
119
123
127
131
124
120
124
124
113
108
113
121
122
120
115
108
106
111
121
134
139
136
131
126
118
114
121
124
123
118
115
114
125
133
135
134
131
126
123
122
123
124
124
120
121
123
124
121
116
115
117
125
133
132
118
112
121
134
134
121
116
126
133
126
112
105
107
112
124
140
143
133
123
123
126
128
131
128
121
116
112
113
127
136
136
129
120
115
115
120
123
125
125
125
123
123
126
129
130
122
119
121
130
129
117
112
125
142
143
128
116
125
136
131
119
113
113
117
127
139
138
124
117
124
130
136
137
132
122
118
114
118
127
134
129
120
112
111
115
120
125
126
127
127
125
125
127
135
136
130
126
125
124
126
118
119
129
140
139
120
109
117
129
131
126
119
117
121
128
129
125
114
110
116
124
131
135
132
125
120
119
121
124
124
121
119
119
119
119
121
128
131
131
128
125
124
125
128
132
135
135
131
124
123
124
125
126
130
127
113
104
110
120
121
119
117
118
124
125
122
121
117
110
108
114
125
132
130
123
117
115
117
115
113
117
124
128
124
119
121
131
135
130
126
125
123
119
119
126
132
135
135
130
120
128
127
119
116
115
115
114
114
114
113
111
113
122
126
124
119
123
125
117
106
109
123
129
126
118
112
112
111
112
112
119
127
129
119
112
119
131
132
127
126
128
124
115
117
125
128
128
131
137
116
125
126
114
106
112
122
127
122
116
113
112
116
127
132
127
119
125
134
129
115
114
121
121
119
112
110
110
115
119
124
127
127
121
109
108
115
120
117
119
129
132
123
114
118
127
127
119
121
134
115
118
122
113
106
116
131
131
121
117
122
123
124
130
136
129
119
120
135
138
131
121
117
114
113
111
110
116
125
129
131
129
123
115
110
111
113
108
106
114
129
135
128
118
119
126
125
116
115
126
116
116
124
121
115
122
130
123
112
117
130
134
133
132
132
127
116
116
129
138
134
123
112
113
114
114
114
121
130
132
127
123
117
116
119
121
113
105
105
115
124
130
132
131
124
122
123
119
117
118
120
120
128
129
124
128
127
115
109
116
128
135
135
132
126
118
115
118
126
130
128
116
114
120
123
119
115
119
127
126
120
117
114
119
131
130
118
111
115
117
117
120
136
139
127
118
118
120
118
117
126
126
131
129
128
128
126
116
113
113
117
129
138
135
121
112
116
122
123
121
118
115
116
125
128
123
115
115
119
122
121
118
117
124
134
134
124
119
121
121
116
119
134
139
129
117
115
116
115
115
128
128
128
122
121
125
127
125
118
110
110
124
137
133
121
116
119
123
118
116
115
116
118
125
126
120
114
111
115
124
129
125
124
128
133
134
131
126
124
123
121
121
124
127
123
118
115
114
113
114
126
125
122
113
110
119
129
128
119
110
112
122
126
124
121
123
124
122
117
114
113
118
122
122
122
118
113
111
116
124
129
127
128
130
131
130
129
126
125
126
128
124
114
111
113
115
117
118
118
117
120
120
118
109
105
115
128
127
116
112
118
122
115
111
116
125
128
123
119
113
111
115
123
126
123
119
116
118
120
119
118
121
127
130
126
121
119
123
127
130
131
125
114
106
106
112
119
123
123
123
114
120
121
114
110
117
126
124
114
114
123
123
112
108
114
124
127
127
125
115
108
114
123
129
128
126
124
126
126
117
111
116
125
126
121
112
109
118
126
130
127
124
123
114
107
111
120
123
127
129
115
121
125
124
119
121
125
122
113
115
125
125
119
114
117
123
125
128
127
118
111
114
123
124
127
129
130
131
129
122
121
123
124
120
116
110
107
116
125
125
124
126
128
118
109
111
116
117
120
130
119
119
124
127
126
122
123
120
116
118
127
129
123
121
126
130
126
120
119
117
117
118
117
110
116
128
131
127
126
127
136
136
127
118
116
116
115
119
121
120
121
125
124
114
109
114
117
114
114
121
121
116
121
125
122
115
115
119
122
126
128
127
121
123
133
139
128
113
111
115
119
123
114
101
105
121
130
123
116
123
136
139
128
117
116
122
121
121
120
119
120
123
118
111
111
118
123
121
114
111
121
119
121
121
114
105
107
119
133
133
125
118
115
120
134
143
131
113
107
109
117
121
116
104
103
117
130
126
114
112
122
129
123
115
117
120
121
121
121
121
121
121
117
113
114
119
127
132
122
107
123
123
123
123
117
107
108
126
140
135
119
112
116
120
129
136
131
119
112
110
114
120
122
117
111
119
133
134
119
106
108
117
116
115
115
117
117
117
121
124
123
121
119
116
115
115
125
137
130
110
126
123
121
126
127
117
115
130
142
133
115
116
126
124
124
129
130
123
115
111
114
120
127
126
121
121
130
132
122
109
107
110
115
116
116
117
115
117
122
127
126
120
119
118
112
108
117
131
128
116
130
121
114
126
136
127
118
127
137
130
120
125
133
127
120
124
129
125
117
115
119
124
127
131
127
121
120
120
117
115
112
111
111
117
120
119
114
119
132
134
124
115
117
121
115
106
109
121
122
120
130
117
110
121
131
124
116
122
132
132
127
131
131
120
115
122
127
122
117
119
127
128
128
129
128
121
111
109
112
118
116
111
112
119
124
120
118
124
135
132
118
108
115
126
125
115
110
114
118
121
126
119
116
114
113
113
114
118
126
132
133
131
123
111
110
119
121
115
112
122
131
130
127
127
128
122
114
112
116
123
120
112
112
121
123
120
120
123
127
122
112
108
119
133
137
132
123
117
120
126
122
125
123
110
100
106
115
117
121
131
133
126
114
106
111
117
115
105
106
116
126
125
125
126
127
125
122
123
130
131
122
110
110
118
121
121
122
118
113
110
112
117
127
134
137
139
137
128
125
129
126
131
128
131
128
118
115
124
124
112
102
105
122
135
129
123
131
137
129
115
115
116
114
111
109
109
113
130
143
137
123
113
107
108
121
131
129
118
120
130
135
129
122
121
120
120
121
131
140
138
118
124
127
137
139
125
119
120
119
109
102
107
122
129
127
127
139
142
127
118
120
123
118
114
110
110
116
134
143
134
120
109
100
100
115
127
126
120
127
134
133
126
123
125
124
120
120
127
135
128
113
119
123
130
133
126
120
117
115
116
118
119
121
122
123
127
134
131
122
121
128
129
125
121
119
119
124
134
137
129
120
111
100
99
113
124
119
113
117
122
121
118
121
127
126
123
122
124
126
120
114
118
119
117
120
124
120
113
117
131
137
127
119
120
123
125
123
119
117
121
126
126
125
125
127
130
133
133
128
126
125
122
109
106
117
117
106
100
104
106
108
111
120
126
125
124
124
124
125
124
115
118
116
111
116
124
118
109
120
142
143
125
115
122
126
120
113
113
118
118
116
116
118
120
124
135
142
134
122
123
132
131
120
116
119
110
94
93
104
106
106
111
120
123
122
121
125
128
130
127
117
122
114
111
124
133
120
107
118
136
136
119
112
121
126
118
113
118
121
116
111
110
110
110
115
132
141
133
119
121
131
131
126
125
121
105
91
100
118
122
116
114
117
122
123
120
121
129
131
123
119
123
113
112
126
137
128
115
115
124
124
116
114
120
123
121
120
123
123
121
119
116
111
107
111
126
135
130
120
118
122
124
126
126
124
111
104
113
130
138
129
117
115
122
126
120
113
118
124
119
116
116
109
110
122
135
139
131
116
114
118
117
117
118
120
122
123
121
121
124
125
123
115
113
119
126
127
126
122
117
116
116
121
127
129
130
126
126
131
137
132
119
116
125
132
120
105
104
115
121
115
110
110
113
117
129
145
145
125
112
117
122
120
116
117
120
121
118
117
121
121
115
113
122
133
131
123
123
128
121
115
115
121
127
137
145
143
128
120
126
127
121
121
129
129
119
107
102
113
128
116
112
117
123
121
122
141
149
131
114
114
123
122
116
115
117
118
116
119
119
110
101
107
129
141
132
119
121
131
130
121
119
121
129
141
150
142
125
114
115
119
122
128
129
124
122
121
115
117
126
125
122
128
135
129
123
134
143
130
116
116
121
120
117
117
118
117
118
125
124
109
99
110
132
138
126
114
118
128
131
130
123
123
128
137
138
130
120
113
112
116
125
129
124
122
130
139
130
115
115
137
137
133
131
130
130
131
132
126
124
125
124
117
117
122
123
121
121
129
131
121
113
121
132
130
118
112
113
118
128
134
128
121
123
129
125
114
113
115
115
116
124
124
120
123
138
147
136
116
105
141
139
123
116
125
135
132
122
122
133
138
127
116
115
126
128
123
123
128
133
129
125
129
133
125
117
115
108
107
121
135
130
120
120
125
116
104
106
114
117
119
121
117
118
127
135
135
128
120
110
133
130
110
100
115
133
127
111
116
138
145
131
116
117
124
124
120
119
122
125
124
122
124
126
122
120
119
108
102
117
134
130
119
118
122
114
101
104
114
117
119
118
114
118
127
126
117
118
126
124
123
122
109
98
108
121
112
99
109
133
140
130
120
120
119
116
113
113
113
114
112
105
108
115
119
122
121
112
107
120
136
131
120
118
118
112
107
113
122
120
117
115
113
118
123
116
103
108
127
134
119
123
115
106
108
109
102
95
106
123
127
123
121
118
115
110
107
106
106
110
110
99
94
103
114
119
119
114
115
127
136
131
121
119
116
112
113
124
131
123
113
110
111
118
124
120
109
108
120
131
120
125
119
114
113
109
104
105
112
117
117
119
121
116
112
111
109
104
105
116
121
106
94
99
110
113
114
115
121
130
132
126
121
119
117
113
116
131
136
125
111
109
115
121
126
128
122
113
113
123
122
120
115
117
125
123
117
119
122
120
115
117
120
118
116
116
113
105
108
124
132
118
104
105
112
112
112
116
125
129
126
122
121
123
125
121
120
127
130
120
110
115
123
126
128
129
130
122
115
122
119
113
108
119
133
133
126
126
128
123
114
117
124
126
125
123
117
110
116
130
134
119
109
115
120
117
114
119
127
128
120
118
121
129
133
131
124
119
115
109
113
124
131
130
122
124
129
127
126
128
116
113
112
124
135
129
120
121
128
125
114
114
124
131
131
129
120
114
118
128
127
113
107
120
127
124
118
122
128
128
121
119
121
127
135
134
124
113
105
105
112
125
131
125
115
118
126
130
133
132
115
119
123
129
126
114
107
115
129
124
115
117
125
126
128
130
125
119
119
124
122
112
112
124
131
127
120
119
122
123
124
123
119
120
125
129
123
111
108
109
117
123
120
114
113
118
126
128
129
129
116
126
134
132
118
104
107
120
128
121
114
121
126
119
120
129
131
121
113
115
121
121
123
127
132
131
125
117
112
118
128
127
116
111
115
123
119
112
113
121
122
116
113
115
117
122
125
122
122
123
116
126
134
131
116
108
116
130
124
113
113
129
131
120
117
126
127
116
110
115
127
131
130
127
127
130
128
118
111
118
128
128
117
113
119
123
116
111
120
128
125
116
118
125
125
121
120
120
121
123
118
123
126
127
122
116
123
128
116
105
112
131
140
133
128
124
116
112
116
127
131
131
125
123
125
129
130
123
118
121
127
127
122
125
129
128
121
119
122
125
121
121
130
137
127
115
113
119
128
131
121
122
117
120
126
125
124
121
109
107
114
125
134
140
136
121
109
117
135
142
132
119
117
122
128
130
128
127
127
128
126
126
130
133
134
132
131
128
123
118
116
120
135
137
124
110
111
122
135
138
124
118
109
114
127
131
123
113
113
119
119
114
120
132
132
116
110
132
152
149
125
109
114
127
134
132
128
128
130
130
127
128
130
128
124
128
138
137
128
117
115
117
124
127
121
111
109
121
134
135
124
116
109
114
129
134
124
116
120
130
122
108
107
115
118
112
121
143
154
139
118
111
122
133
135
130
128
127
126
125
128
131
128
118
110
119
133
139
136
129
123
115
113
121
123
115
110
119
128
125
117
110
113
123
133
138
131
123
125
127
121
109
106
108
110
115
129
141
136
121
116
122
131
133
130
125
123
123
119
117
124
132
128
113
103
111
123
133
143
145
133
115
111
121
124
116
110
119
125
117
112
109
125
135
135
137
134
124
118
116
116
113
111
113
116
123
129
126
113
108
116
128
133
132
125
119
117
117
116
113
118
128
126
117
110
110
112
124
145
154
138
117
114
122
122
115
116
125
125
115
109
115
134
137
130
131
133
124
113
108
109
112
115
122
129
132
126
118
109
109
118
127
130
129
124
116
108
111
117
115
113
118
124
124
119
111
108
121
142
151
138
121
116
119
117
117
123
129
128
119
109
122
135
130
117
120
129
127
118
110
107
109
116
126
134
132
124
119
116
116
117
124
129
130
128
117
106
106
119
119
112
111
119
124
120
111
110
118
133
141
138
127
120
117
118
124
127
128
129
127
110
122
130
119
107
110
121
126
123
118
112
111
117
126
127
122
120
119
119
119
120
125
128
129
129
121
108
107
119
124
121
117
122
122
117
111
111
114
119
129
137
134
122
115
120
127
126
121
123
130
110
116
123
117
109
109
112
116
124
126
121
114
116
120
118
111
110
111
111
113
124
129
128
126
126
124
114
111
117
123
129
129
125
118
115
116
117
112
109
120
135
134
122
114
120
127
122
113
118
127
114
113
120
122
121
118
109
108
124
135
130
117
114
117
113
105
105
105
103
110
126
131
123
122
124
126
119
113
114
119
130
135
125
112
114
125
127
117
110
119
129
129
116
112
118
127
122
113
115
119
118
117
122
129
133
131
115
111
131
144
133
117
115
119
115
110
112
111
106
115
128
127
118
118
125
127
119
113
114
117
128
133
118
104
113
134
140
128
121
123
126
120
111
109
117
126
126
118
115
115
126
128
130
132
134
134
124
122
138
145
132
122
124
124
118
118
125
123
115
121
131
124
113
116
125
124
118
114
117
122
129
130
115
101
115
141
148
136
126
127
126
119
113
112
118
130
130
120
116
121
126
131
133
126
124
128
127
130
136
135
127
132
138
129
119
127
137
130
117
118
129
125
114
115
120
119
113
112
118
126
131
129
115
107
120
140
146
135
124
124
125
121
117
115
122
128
126
117
118
129
120
124
128
121
113
117
124
129
129
123
123
136
140
126
116
126
137
128
113
111
118
123
122
121
121
115
110
109
117
124
126
123
119
117
123
132
135
129
119
118
123
127
124
117
117
122
119
115
118
130
113
112
117
117
110
110
116
122
122
117
119
128
131
121
114
121
129
124
111
103
107
119
130
131
127
117
115
115
117
117
116
117
120
122
119
118
122
124
120
116
122
130
129
116
110
114
117
112
114
123
110
108
111
118
118
113
112
118
121
119
117
120
122
119
114
114
120
121
116
106
103
114
129
136
133
125
123
125
123
116
111
116
124
123
115
110
114
122
121
114
120
132
132
115
103
110
117
111
109
115
115
108
111
123
126
118
112
119
127
126
121
118
121
121
119
116
117
118
118
115
114
115
121
129
135
134
133
131
127
119
115
122
128
125
114
109
116
124
121
113
119
131
128
109
101
111
119
114
109
111
117
110
115
126
126
117
114
125
133
130
121
122
124
124
123
122
119
112
113
121
124
117
109
113
130
138
132
126
125
125
125
131
134
130
120
117
120
124
118
113
116
123
120
108
106
115
122
119
115
115
114
112
118
123
120
109
112
128
140
130
117
120
127
124
121
126
121
108
106
118
126
116
102
107
125
133
126
117
118
122
127
129
130
127
124
123
123
120
115
113
113
114
112
111
117
123
127
127
123
116
113
118
122
122
112
103
111
133
147
130
108
111
126
123
115
118
122
115
108
112
119
115
108
111
122
127
122
117
115
117
121
120
115
113
117
122
121
113
112
117
116
114
113
120
125
129
134
135
125
112
121
125
124
122
116
109
114
136
152
133
102
105
128
128
113
110
120
123
115
111
115
119
117
119
120
124
126
126
120
117
115
112
102
100
108
118
117
110
112
122
126
121
121
123
124
125
134
137
123
106
130
127
119
120
126
125
121
133
149
137
109
110
136
140
120
110
121
129
121
111
116
124
127
122
118
122
130
132
126
120
117
113
103
97
102
114
117
114
116
125
128
127
125
124
116
115
125
129
115
104
137
122
108
115
135
140
127
124
137
138
122
120
137
144
130
118
122
127
119
110
114
124
128
122
118
120
126
126
123
122
120
118
110
106
106
112
118
122
125
129
126
122
122
119
111
107
114
118
110
104
130
116
102
108
130
143
128
113
122
134
132
125
129
133
131
124
123
123
118
111
112
118
121
121
121
122
120
115
113
117
120
118
116
115
114
115
119
125
129
127
119
112
114
118
116
110
110
113
112
111
124
115
106
104
119
136
128
109
109
126
132
124
118
118
120
120
116
115
115
114
112
111
113
119
125
125
121
115
110
113
117
116
117
118
119
119
118
117
118
119
114
106
110
121
127
123
117
118
121
121
122
121
117
106
108
125
125
109
103
116
126
121
113
110
111
110
109
108
112
120
119
110
109
117
127
128
128
122
117
114
114
113
112
114
120
123
118
105
102
109
113
111
113
124
131
131
127
127
132
130
126
125
125
127
127
120
123
132
134
125
111
105
115
129
128
121
124
130
122
113
114
116
115
105
98
102
115
125
123
117
112
109
108
109
109
108
114
129
138
128
122
129
137
138
131
122
116
122
134
133
131
131
128
128
128
125
128
134
132
122
111
109
120
134
134
129
130
131
124
118
121
119
117
112
107
113
127
130
119
110
108
110
108
107
105
101
106
127
140
131
118
119
128
132
126
119
115
120
127
124
129
129
128
122
117
119
130
133
126
125
125
125
125
134
137
133
128
126
124
126
126
123
122
123
123
127
138
132
114
103
107
113
111
109
109
102
101
119
135
127
112
109
118
126
123
116
116
117
119
119
122
124
123
115
110
115
126
127
122
130
139
133
123
126
132
128
119
118
122
127
123
121
122
126
129
136
141
131
111
106
113
117
114
114
116
107
99
111
129
129
115
109
116
119
117
113
115
120
120
120
118
117
115
113
118
123
122
117
117
129
134
123
111
115
124
119
113
114
121
120
117
115
116
118
122
132
137
125
115
117
123
119
114
119
124
113
100
110
132
139
128
120
119
118
111
108
114
125
127
124
117
114
108
118
136
138
122
109
108
116
116
106
101
108
117
117
114
117
120
117
114
113
111
105
110
121
125
119
118
125
129
122
117
123
129
121
110
119
139
148
139
128
124
120
113
109
114
126
129
121
120
112
105
120
141
142
126
110
101
101
101
99
101
111
118
121
123
122
118
114
116
119
112
101
103
113
116
117
118
125
129
125
123
125
130
130
129
131
138
142
139
128
123
123
123
117
115
120
123
119
117
108
103
117
133
134
128
115
100
95
101
105
108
116
121
125
127
123
115
111
114
117
115
110
109
111
115
118
120
121
124
131
131
129
130
139
141
136
130
128
126
121
119
124
130
126
115
113
118
122
116
108
108
118
122
123
126
123
108
100
108
115
116
117
120
124
122
118
109
106
107
109
117
122
121
116
119
124
124
117
121
133
135
129
130
137
138
130
120
116
116
116
116
121
128
127
117
112
120
131
121
115
118
125
121
117
124
124
111
104
114
119
117
116
122
123
115
107
106
106
98
96
113
131
133
123
122
127
124
118
120
130
132
127
126
124
122
120
119
117
114
116
118
121
122
122
120
120
124
133
129
127
131
134
129
123
125
124
113
107
117
120
114
115
129
130
114
100
108
114
101
92
110
137
139
126
123
123
118
117
124
128
126
123
122
115
106
112
123
123
118
118
121
122
121
122
122
122
124
127
133
132
132
135
134
127
128
126
115
112
119
119
112
114
136
140
119
103
115
125
109
95
112
139
140
127
123
119
110
115
127
130
120
116
121
115
103
107
118
118
116
119
124
124
122
124
124
121
117
116
129
123
119
122
125
125
126
127
123
120
121
118
110
115
134
142
126
115
127
129
110
98
116
139
139
128
125
122
113
116
128
129
117
112
123
126
113
106
108
108
109
120
128
126
123
126
127
119
113
111
122
112
105
105
109
112
116
123
128
130
126
119
112
115
124
130
126
126
133
125
108
103
121
136
133
123
128
134
128
123
124
124
117
117
130
136
126
115
106
101
108
124
131
125
119
124
128
121
114
117
119
114
105
98
96
96
101
112
128
136
130
120
114
114
116
119
123
129
128
118
109
110
122
129
127
121
128
141
142
130
119
118
116
120
131
139
137
130
118
108
113
128
133
121
113
121
128
121
115
122
122
127
117
102
93
92
94
105
122
133
130
120
114
112
114
116
121
121
118
116
117
119
119
119
121
122
126
137
140
127
115
114
117
123
129
134
136
138
132
121
118
126
128
119
113
123
130
120
113
121
126
135
124
109
105
105
108
112
121
124
124
119
114
111
115
124
124
114
105
114
127
127
118
116
120
123
124
125
126
119
113
113
116
118
122
125
127
135
137
127
117
118
121
118
116
124
127
118
111
117
128
131
118
113
123
130
130
128
124
119
117
115
113
115
121
128
125
111
103
114
130
127
120
121
123
122
119
117
115
114
113
114
113
114
118
121
120
124
129
122
110
108
116
121
119
119
119
118
115
117
131
119
105
114
136
144
141
137
130
120
112
111
116
122
127
126
123
114
111
119
123
116
118
129
127
117
114
115
117
118
118
118
113
112
119
120
115
116
120
113
100
100
117
126
116
107
113
121
121
120
134
114
101
116
136
135
125
126
132
125
113
111
121
130
131
124
116
114
118
125
117
105
113
130
128
114
110
120
128
127
124
120
114
115
120
121
116
115
115
105
94
102
123
129
112
99
111
128
129
117
137
117
110
120
126
112
99
111
129
132
118
113
121
128
127
123
119
118
120
121
115
105
109
125
127
115
112
121
130
133
131
124
116
117
122
121
113
113
114
111
103
108
123
126
112
103
116
131
128
112
135
126
121
120
117
100
91
106
129
133
119
114
118
118
118
121
124
119
111
111
114
113
114
120
125
122
118
116
121
130
131
122
114
116
124
119
109
108
115
120
116
116
122
125
118
114
120
125
122
112
130
127
125
124
121
112
105
114
128
128
116
113
119
118
115
116
120
111
99
100
115
124
124
123
124
126
120
113
115
125
128
121
115
120
125
119
106
104
116
124
124
122
125
128
128
122
117
116
119
119
123
123
121
125
130
130
121
120
127
126
115
113
124
133
127
116
106
100
99
104
118
129
128
126
126
125
118
115
118
125
124
118
119
123
125
121
112
109
111
118
122
125
129
132
133
125
113
111
121
126
118
118
113
118
134
137
126
117
124
129
117
111
126
146
144
116
95
97
110
120
122
120
125
128
129
123
116
119
128
126
119
117
122
125
125
124
123
121
111
109
116
123
126
127
128
121
112
115
125
125
116
115
108
112
128
135
121
112
122
134
120
107
120
146
144
116
96
107
126
131
122
112
116
126
129
123
120
126
133
125
115
115
125
126
121
124
136
134
118
109
114
118
115
114
116
118
115
121
125
116
114
117
112
110
119
128
124
116
125
131
122
108
115
130
129
114
109
120
129
127
119
114
116
119
122
125
128
132
130
118
114
120
126
120
115
123
138
139
129
120
118
117
107
105
109
113
116
125
125
110
109
118
121
115
117
130
136
130
127
122
116
113
114
121
118
114
119
124
119
115
119
123
120
113
114
126
134
134
121
110
116
128
129
118
111
120
130
135
135
131
123
116
108
106
107
108
113
122
120
109
107
119
130
122
115
132
149
145
127
114
113
115
119
121
121
119
123
117
108
112
124
131
123
113
115
124
134
133
120
112
118
130
127
118
117
119
120
124
133
134
124
115
113
113
110
109
113
121
119
110
109
121
133
122
112
128
150
148
129
114
114
116
120
126
130
129
122
113
111
122
133
130
120
116
121
127
128
129
124
119
119
122
118
119
124
122
112
116
129
133
124
116
119
119
117
115
121
126
120
112
118
124
130
118
109
122
139
139
130
121
118
116
118
127
132
130
124
117
119
129
131
126
118
120
128
130
129
128
128
125
116
108
110
121
130
123
110
111
123
131
126
120
122
125
124
123
125
127
126
119
124
126
126
118
112
118
122
125
124
126
123
119
119
121
121
120
121
122
120
121
123
124
120
120
128
134
130
127
126
123
115
107
113
126
131
124
114
114
120
126
127
124
123
125
128
126
123
125
130
128
122
121
120
120
121
120
112
111
119
127
125
120
122
121
112
105
114
119
110
103
114
126
127
121
124
133
131
123
117
116
118
122
128
130
127
124
122
120
119
122
129
128
121
119
123
122
119
120
130
133
116
115
114
121
130
128
113
109
121
130
124
116
122
126
112
102
110
117
105
97
111
128
130
124
124
131
127
118
110
113
125
137
136
126
118
123
131
126
118
122
131
126
112
105
111
119
120
119
125
127
115
113
113
119
132
132
121
118
131
136
120
109
119
127
120
113
120
122
113
107
116
127
127
126
128
129
122
116
112
114
128
140
132
114
109
125
134
126
118
125
134
123
104
94
103
122
128
124
119
120
119
121
116
115
124
132
128
127
136
136
120
112
120
125
124
126
132
130
121
121
125
123
121
123
129
128
120
117
117
120
128
133
125
107
107
121
128
119
117
129
136
121
103
97
109
130
138
128
121
122
124
128
120
111
113
125
128
126
130
129
122
124
130
123
122
131
136
129
119
122
127
123
116
119
126
126
121
119
119
120
123
125
119
112
110
116
116
113
116
126
131
120
110
113
124
135
132
122
121
129
121
125
117
107
110
121
123
119
120
121
123
133
134
123
120
126
128
119
111
116
123
122
121
122
123
121
119
117
115
118
120
120
121
120
115
109
109
113
118
121
122
121
121
126
133
133
119
109
115
128
115
112
107
107
114
120
115
112
116
123
123
126
129
125
123
121
115
107
105
109
115
123
129
129
122
118
119
119
116
116
117
120
125
124
117
107
108
118
120
117
118
124
128
128
128
125
111
99
103
116
114
103
102
112
125
124
113
113
127
132
120
111
116
127
127
117
106
106
109
112
115
123
133
133
124
120
123
126
122
116
116
119
124
126
116
109
114
123
121
113
119
129
126
115
116
119
113
101
98
104
113
105
109
122
131
125
115
123
142
141
119
104
113
127
128
118
113
113
115
117
119
124
129
131
125
123
128
133
128
120
115
121
127
129
119
114
119
124
119
111
118
129
120
106
108
118
120
114
108
106
111
113
122
130
129
121
116
130
145
138
118
114
124
126
121
119
121
119
115
116
119
121
122
125
127
128
129
130
129
122
117
119
129
131
125
119
120
121
116
110
113
117
113
107
111
120
125
127
126
120
106
120
130
130
121
117
118
129
137
126
114
125
137
124
108
111
124
124
113
110
112
112
114
125
131
126
121
119
119
120
120
120
126
129
126
123
120
118
115
111
107
105
107
116
122
125
126
134
136
131
105
124
131
124
117
116
119
123
121
112
108
126
141
122
98
101
122
128
117
108
107
108
115
128
130
121
114
112
116
122
124
121
119
121
122
122
121
116
115
115
108
101
109
124
129
125
125
130
131
126
115
126
125
119
118
121
117
113
114
108
106
121
138
127
102
97
116
128
121
112
111
115
121
127
125
117
112
114
120
127
129
123
115
114
116
123
123
116
113
117
115
108
113
125
127
124
123
121
117
113
124
127
120
116
123
127
118
110
112
115
112
118
133
133
114
101
110
123
122
117
121
127
127
121
113
113
117
123
129
133
131
125
118
116
114
118
123
118
114
116
120
119
118
119
120
122
122
115
106
104
128
126
118
114
125
134
124
113
116
124
121
119
127
133
124
110
109
120
122
118
121
130
129
118
109
112
121
127
132
133
130
123
123
120
111
111
120
122
115
115
121
122
117
111
114
120
121
113
102
101
125
126
120
115
124
137
132
119
120
129
126
117
117
126
125
116
114
122
128
119
112
119
127
120
112
113
119
124
126
128
126
120
121
121
112
109
118
122
116
115
121
122
113
109
114
122
122
116
106
104
124
128
124
115
122
137
137
123
118
125
123
112
109
115
120
116
116
127
135
122
105
108
121
121
115
114
117
119
120
122
124
119
119
119
116
115
116
115
113
115
120
118
111
111
119
126
125
120
116
113
126
130
127
118
120
132
134
122
117
118
117
112
110
112
114
114
116
129
140
131
114
110
116
119
114
115
117
117
113
115
122
123
118
117
120
123
117
107
106
114
118
115
111
117
123
127
126
124
124
123
121
111
118
129
131
126
126
134
142
134
120
116
125
129
118
111
122
130
123
111
108
113
114
112
110
116
125
121
113
111
115
119
125
127
119
106
108
126
130
116
107
116
126
132
134
130
116
107
117
128
129
115
115
124
125
121
122
132
140
138
127
122
125
128
119
114
123
130
125
117
113
111
114
116
117
122
129
123
112
111
118
123
129
130
126
115
116
127
125
109
103
113
126
130
129
125
115
111
116
124
131
122
120
118
111
111
119
129
132
135
135
130
126
126
126
126
126
127
125
123
116
110
111
119
124
127
129
122
112
113
122
128
129
130
129
122
121
126
123
114
108
115
123
124
121
117
114
112
112
120
131
130
127
115
104
106
118
124
124
127
134
129
120
122
131
132
128
122
122
122
116
108
108
118
126
127
126
116
114
119
124
123
122
127
128
123
121
123
127
129
123
118
118
118
115
111
111
112
112
117
130
135
128
116
110
112
122
123
117
119
122
115
107
114
130
136
130
118
115
118
116
109
108
116
126
126
118
111
116
126
125
114
112
120
126
121
118
123
136
144
135
121
116
115
111
105
106
113
114
115
133
135
126
122
124
124
125
123
115
111
108
102
102
112
130
138
131
117
113
117
119
116
114
117
126
125
113
107
117
128
125
114
111
119
123
122
122
127
138
145
136
121
117
117
112
105
107
114
116
114
129
130
128
131
131
126
123
124
120
111
102
102
109
119
131
138
133
121
114
117
125
126
122
122
124
123
112
110
117
126
127
122
118
118
120
126
130
130
131
131
127
123
121
120
119
113
113
119
120
114
121
123
129
135
132
120
116
122
124
118
108
109
118
122
126
128
131
125
116
116
122
128
128
122
118
116
117
118
119
121
125
131
128
118
117
125
131
129
119
116
118
121
123
122
122
124
124
126
124
118
120
118
124
130
127
115
110
117
127
128
120
118
119
117
114
116
123
126
118
111
115
124
128
120
107
108
122
131
126
118
121
130
127
118
112
115
118
119
116
112
114
116
117
116
121
125
126
128
130
124
127
122
119
120
121
117
112
113
124
132
130
121
114
111
109
109
116
122
117
111
112
117
122
116
104
106
126
138
129
117
117
123
122
116
110
103
102
112
121
121
116
112
112
115
119
118
118
125
135
134
137
129
115
113
120
123
119
114
120
129
131
127
117
110
114
119
118
113
113
117
116
112
116
120
113
114
126
132
124
117
118
119
117
115
112
103
101
112
128
129
119
111
110
117
120
114
108
116
133
139
138
128
115
115
123
125
125
122
119
119
121
127
121
115
125
135
126
112
113
123
121
111
114
128
128
125
128
128
119
116
121
123
116
114
118
117
112
116
125
125
116
113
117
120
119
114
109
111
122
132
132
119
114
122
125
122
125
131
123
110
109
120
122
118
127
141
137
122
118
123
120
111
117
133
136
130
129
131
124
119
121
124
117
113
123
131
127
123
118
111
110
118
126
122
116
118
120
115
113
121
127
112
116
127
125
114
119
133
130
110
99
107
116
116
121
134
142
138
129
121
117
118
126
135
132
125
127
139
138
122
113
116
118
118
126
136
138
130
116
107
111
126
133
120
109
121
134
124
111
115
127
118
122
127
119
108
114
129
133
118
105
104
110
114
117
126
141
144
133
120
119
129
134
132
123
118
124
143
144
120
103
109
120
125
129
136
138
134
122
113
117
132
137
119
105
120
140
133
115
115
128
133
133
124
113
110
115
124
127
124
119
112
110
113
118
125
137
139
131
127
130
138
136
125
120
121
126
136
135
115
101
109
123
129
133
135
135
129
122
119
126
134
133
119
107
121
137
132
121
118
126
144
140
123
112
118
126
125
119
120
124
120
113
113
120
129
135
131
125
127
139
142
133
124
124
130
130
125
117
107
106
114
122
127
134
137
129
119
116
121
127
129
124
115
113
122
129
126
121
120
124
140
135
121
117
129
138
132
119
114
119
120
114
112
117
127
132
127
121
123
134
138
132
130
130
134
131
118
108
107
114
118
119
120
130
136
126
111
108
116
118
115
114
115
117
119
121
122
121
119
122
125
121
115
120
131
141
137
122
113
115
118
116
113
114
120
128
127
118
117
123
130
135
135
128
125
122
119
115
115
118
120
116
115
123
126
121
113
112
111
106
104
108
116
116
114
115
121
121
116
119
113
108
110
119
125
129
130
126
122
120
117
117
117
115
115
119
122
117
113
116
125
133
132
120
112
113
122
125
123
120
116
115
115
118
117
117
119
120
112
99
99
111
123
118
110
114
124
118
109
119
110
108
109
113
116
116
118
127
132
130
122
119
119
117
114
115
115
112
109
112
121
127
124
115
106
110
123
132
131
119
114
116
122
119
112
113
122
125
116
103
105
118
127
124
114
115
124
116
103
120
117
115
113
114
117
115
113
122
134
133
122
116
117
116
113
116
115
105
103
111
118
120
120
117
114
116
121
130
130
119
110
117
127
124
112
110
117
123
120
116
117
120
126
127
121
118
120
113
103
122
122
123
120
122
128
124
116
122
129
126
117
115
114
112
111
115
114
104
103
110
116
120
121
124
124
118
118
126
127
117
107
115
124
124
113
106
111
117
121
123
122
121
123
130
126
116
111
112
113
122
121
123
123
129
135
128
120
127
127
118
110
114
120
116
111
110
110
108
111
115
116
117
124
129
126
116
116
125
123
113
106
113
120
120
114
110
110
114
118
124
124
118
120
130
129
114
105
110
121
118
115
117
122
128
130
121
119
129
133
115
103
112
127
131
118
108
105
112
122
124
117
113
120
128
122
113
116
124
118
109
109
118
121
118
112
114
115
115
115
122
121
113
112
122
128
119
108
109
118
115
115
117
120
123
122
114
112
128
135
120
105
113
133
141
126
109
103
111
126
131
120
108
108
119
122
118
118
118
114
107
111
122
125
119
118
120
121
114
113
120
120
110
103
114
127
127
117
113
112
115
123
125
119
117
117
115
115
125
133
124
112
118
133
137
127
113
104
106
120
131
125
109
101
108
122
126
122
118
111
108
115
124
127
124
122
125
125
116
112
119
123
113
99
105
124
135
128
116
111
114
130
133
123
114
119
125
125
127
128
126
124
126
133
131
121
112
107
104
113
128
129
116
106
110
124
132
128
119
115
117
120
125
125
126
127
126
123
114
109
117
127
117
102
103
120
133
131
119
117
113
128
131
117
108
120
134
135
131
128
128
129
131
135
129
118
110
108
113
122
130
130
123
121
121
129
135
134
125
124
125
124
119
120
127
129
124
117
111
109
113
122
121
111
109
118
127
128
120
121
116
124
123
109
104
120
133
136
134
131
129
125
127
135
134
120
111
114
126
136
136
128
124
130
134
135
136
135
132
130
128
120
111
115
128
131
118
110
110
112
112
117
121
120
118
118
123
125
119
117
127
126
117
104
107
120
128
129
133
135
131
120
120
130
134
126
118
122
131
140
138
126
121
127
135
138
138
137
134
130
121
110
104
114
132
132
117
109
112
114
113
112
119
126
126
122
123
126
123
114
138
136
122
111
117
125
125
120
124
134
133
122
121
128
131
127
124
125
128
130
131
125
118
116
122
134
139
136
129
120
112
105
109
124
135
134
123
116
117
115
109
110
118
129
131
123
121
126
126
119
137
139
129
122
127
132
128
117
116
124
129
128
130
132
129
122
122
125
121
118
122
127
120
110
113
126
135
132
124
115
111
113
123
133
134
134
135
131
121
112
108
111
120
128
126
120
118
124
127
124
124
130
130
129
130
135
130
120
114
116
120
125
135
141
134
120
118
124
124
116
116
123
126
120
119
121
124
126
122
116
115
125
134
135
127
129
139
133
119
114
115
114
117
118
116
114
118
123
123
123
113
121
126
125
126
130
130
127
119
111
106
111
128
141
136
122
114
125
133
126
115
117
129
135
130
123
117
123
126
122
121
127
134
131
122
124
128
118
112
124
130
120
112
111
111
115
124
124
119
117
117
123
122
115
115
122
128
129
124
111
98
100
117
131
133
122
114
122
134
131
114
110
125
140
139
126
120
127
132
125
116
119
129
130
124
116
108
99
106
130
137
120
107
109
116
122
127
127
119
117
127
131
121
108
108
119
127
126
121
112
103
105
112
120
125
123
112
113
125
127
115
110
119
133
134
130
130
132
132
121
110
112
125
134
126
109
96
94
108
131
133
117
109
118
129
128
122
121
122
122
133
132
116
102
109
123
128
121
115
115
117
117
116
115
123
122
110
106
118
125
121
116
118
123
125
130
136
135
125
116
111
115
127
135
125
106
101
107
119
126
122
114
116
128
136
128
111
109
120
126
128
124
108
100
114
130
130
117
113
120
127
123
115
119
129
125
108
103
117
128
125
122
122
119
118
125
134
133
120
119
120
123
128
130
120
111
114
125
129
121
117
118
120
125
129
121
104
102
115
122
123
116
105
105
119
131
127
117
119
127
127
116
110
122
135
128
109
108
122
131
130
128
127
120
114
118
128
127
121
122
126
126
124
120
115
115
125
133
129
120
120
126
121
115
118
118
110
108
116
118
122
118
115
116
121
125
124
123
129
132
123
111
112
124
131
124
114
116
123
127
127
129
129
120
111
112
124
125
121
121
125
122
115
115
116
117
123
125
123
119
124
129
119
108
113
120
120
121
123
121
118
123
128
127
122
120
121
127
132
130
123
122
124
125
121
118
121
125
123
120
121
128
128
121
111
112
123
124
120
119
119
116
113
113
117
117
116
117
119
121
123
124
117
109
113
122
127
129
130
126
115
129
133
129
123
123
125
126
125
125
126
134
134
122
110
113
125
131
123
114
114
122
127
124
116
115
122
123
117
117
120
119
113
115
116
116
113
114
122
121
118
116
115
116
117
120
123
126
127
128
113
127
131
125
124
128
127
118
111
116
128
135
129
115
108
115
126
131
122
116
116
122
129
129
121
116
118
119
117
121
125
123
117
116
120
120
118
118
122
123
114
109
114
122
121
115
114
114
119
123
113
122
124
119
122
128
123
109
101
112
126
125
115
110
113
119
124
124
119
121
126
128
130
128
122
114
113
115
118
125
128
126
124
125
126
126
124
121
121
122
117
108
111
119
120
116
109
107
112
121
114
119
122
121
119
120
116
105
102
113
123
116
104
107
116
119
115
112
116
126
136
138
131
123
117
114
112
115
123
127
123
122
128
134
130
125
124
121
117
119
119
112
108
114
121
122
115
109
116
122
113
122
132
128
118
114
112
111
112
122
125
114
102
106
113
113
108
109
116
126
135
138
131
120
115
116
118
121
127
126
118
117
129
137
127
116
120
120
114
115
123
119
109
109
122
131
125
117
120
123
117
131
141
135
121
116
118
123
126
129
126
115
106
107
108
108
108
115
124
123
122
129
132
124
115
115
121
126
129
127
120
116
126
133
121
111
118
120
114
116
126
126
112
105
119
132
131
121
120
118
128
141
142
134
125
123
126
131
134
133
124
115
111
108
108
111
116
127
133
121
110
119
134
130
115
112
118
123
125
130
128
122
124
127
121
115
120
121
117
118
128
130
116
106
115
128
129
124
118
115
135
140
137
131
129
127
128
132
134
132
123
120
117
113
113
120
124
133
136
124
111
119
133
129
111
106
110
114
117
127
133
129
126
126
125
124
122
122
121
123
126
124
116
111
113
120
122
121
116
118
121
121
126
127
126
124
123
124
129
122
112
120
136
133
114
107
123
136
127
112
109
115
122
125
125
126
122
121
123
126
121
117
122
129
126
116
113
118
118
113
112
117
119
121
130
134
127
116
116
117
120
112
114
120
123
120
116
122
130
128
121
124
134
129
112
108
123
136
130
118
115
119
126
129
126
122
122
124
128
128
128
124
126
128
129
128
128
121
109
101
109
122
127
122
123
127
125
120
118
119
117
111
114
119
118
114
115
123
128
128
126
126
127
125
121
120
126
131
128
123
120
119
122
125
122
115
115
121
129
133
133
126
124
123
126
132
133
121
104
101
115
128
128
120
116
120
124
123
117
117
117
118
122
121
113
111
118
124
125
123
123
120
118
122
129
133
131
124
121
121
120
114
114
119
117
111
108
115
128
135
130
119
116
117
119
125
125
115
107
109
120
124
120
115
116
118
119
119
113
112
126
130
128
118
109
111
123
129
123
118
119
116
112
118
133
142
132
117
114
118
118
112
111
118
122
115
107
110
124
131
122
111
109
116
116
114
110
109
113
120
118
111
108
114
121
120
114
113
110
112
136
142
133
116
107
113
127
134
127
119
117
118
117
119
134
145
132
113
109
119
121
116
117
127
133
124
113
113
119
123
118
110
113
119
118
109
104
108
119
122
114
104
106
117
122
120
114
111
112
114
136
145
141
124
111
112
124
133
134
125
119
124
125
126
132
139
129
113
112
122
127
123
125
136
138
129
121
118
117
118
119
120
122
122
121
114
110
112
119
119
114
112
116
121
121
119
119
118
118
116
132
142
149
138
120
111
112
126
137
134
121
122
127
127
125
123
122
119
118
123
126
126
127
128
126
124
125
124
119
118
123
128
126
120
119
119
116
116
118
118
121
124
127
122
117
118
126
128
123
113
126
132
141
138
127
116
108
115
138
140
122
115
121
121
111
105
114
123
125
121
123
122
120
112
107
113
127
131
125
120
123
123
116
113
116
117
117
116
120
122
124
126
125
117
113
115
124
130
125
111
127
122
119
120
123
122
111
111
134
143
126
112
116
116
102
96
109
125
124
120
121
118
109
97
97
108
126
133
128
126
123
117
110
111
117
118
115
118
126
128
123
117
111
112
115
116
117
122
123
117
130
119
106
101
112
124
119
117
131
138
131
122
123
117
106
103
114
123
122
123
127
118
105
99
103
114
124
126
125
127
124
117
114
117
121
121
121
124
129
130
120
109
102
108
121
122
113
114
121
127
132
120
106
101
109
121
125
125
127
127
127
132
134
123
114
117
124
122
117
124
132
121
107
109
118
122
121
119
119
124
126
124
122
124
125
127
129
129
124
121
117
112
107
112
125
129
121
114
117
129
132
121
118
119
117
116
124
132
127
113
113
130
138
126
117
125
134
127
115
120
128
122
112
116
125
125
118
115
115
118
121
126
128
124
122
127
133
131
119
112
113
118
118
119
121
128
127
120
117
122
131
121
127
136
130
115
119
132
128
107
99
113
127
123
117
126
138
134
117
113
120
124
118
118
118
117
116
115
116
110
108
117
126
121
112
116
129
130
120
114
114
120
124
121
117
118
122
124
122
119
129
118
127
140
136
120
119
130
129
114
102
105
116
119
117
122
134
133
120
112
118
126
123
114
110
109
111
119
119
106
97
108
123
119
107
108
119
127
123
119
116
120
125
124
115
106
109
123
130
123
121
118
126
134
134
126
123
125
126
123
115
110
113
118
122
124
128
129
123
119
123
130
127
115
106
108
114
121
120
107
100
111
125
125
114
110
116
121
121
120
121
122
124
126
118
103
101
119
133
128
114
121
129
130
128
127
126
123
121
124
125
120
114
116
121
126
126
126
126
127
131
134
130
118
114
114
120
122
117
111
110
119
127
130
126
122
119
114
111
117
123
123
122
123
122
112
107
117
129
127
109
123
134
130
121
120
123
122
116
118
123
121
115
111
116
124
129
131
128
126
128
134
135
127
119
121
124
122
115
114
118
122
127
130
132
130
123
111
107
114
123
121
117
119
121
123
120
119
121
122
110
121
130
125
114
111
120
123
117
115
119
119
110
107
112
121
134
137
126
116
116
131
139
131
120
120
120
117
112
114
118
122
125
127
126
126
123
113
112
117
120
112
110
114
123
124
122
118
117
120
107
113
121
116
107
108
118
122
120
122
125
118
108
108
114
121
128
130
120
107
110
127
136
126
118
115
113
110
110
110
116
120
125
124
119
118
122
120
119
120
114
105
108
119
124
119
112
113
115
119
103
109
115
108
107
116
123
119
118
126
136
125
112
116
123
121
117
114
111
105
107
119
125
120
117
114
113
110
110
111
112
121
128
128
118
115
120
121
119
119
115
107
109
121
125
115
106
111
115
116
106
112
116
111
116
132
134
118
109
123
138
132
118
121
127
116
104
103
109
111
111
112
116
118
122
122
119
119
118
113
111
119
131
132
120
116
121
123
119
119
119
116
113
118
124
114
108
115
118
113
113
116
120
118
124
140
139
117
105
115
129
129
124
123
120
109
101
107
119
123
116
107
111
120
128
126
125
128
127
115
107
116
129
128
120
117
122
124
123
120
120
119
113
115
118
118
115
119
119
118
120
114
119
121
125
135
133
120
110
110
116
122
125
121
113
107
110
122
132
133
121
109
111
123
129
128
127
132
129
114
104
113
126
125
117
114
120
128
130
126
121
116
111
110
115
118
119
119
120
123
121
108
114
118
120
121
122
122
118
111
109
117
122
120
114
114
121
130
136
134
126
116
114
118
124
126
126
125
120
108
105
115
127
125
117
112
115
127
134
132
122
114
109
109
112
119
121
116
116
124
121
108
114
119
117
113
114
121
121
115
113
118
123
122
122
125
125
124
123
125
126
122
113
110
118
125
124
115
109
104
106
117
127
130
125
117
113
118
128
129
125
116
113
111
111
120
124
115
112
120
122
118
124
125
119
115
116
119
119
118
123
128
128
128
126
125
120
111
109
112
120
124
116
110
115
122
120
111
106
106
111
118
126
133
131
123
113
111
115
121
127
126
121
113
112
124
130
121
113
120
125
127
132
130
120
116
116
117
118
122
132
136
136
134
127
118
110
107
109
110
114
119
123
124
123
124
118
112
111
118
118
119
123
130
131
125
115
106
104
112
128
133
127
117
114
127
133
128
121
127
121
124
127
126
120
113
113
116
121
131
138
138
138
136
127
111
106
114
126
123
115
119
133
139
135
123
116
115
122
129
128
121
118
122
126
124
115
107
104
112
127
133
128
119
117
124
128
128
129
132
118
117
116
116
117
113
111
115
127
137
137
130
130
135
130
115
113
126
137
133
121
121
134
144
140
126
118
118
125
134
132
121
113
114
123
124
115
108
108
117
126
128
125
121
118
117
121
128
128
127
126
121
114
113
118
118
116
121
131
136
133
123
121
131
135
128
127
129
131
129
127
127
129
132
132
128
125
124
124
130
127
118
108
113
125
128
118
109
111
119
121
121
123
124
119
113
117
126
125
115
139
138
127
120
121
126
127
127
128
131
127
119
115
127
139
141
134
122
115
118
128
128
121
116
117
124
129
128
124
120
117
112
109
116
128
134
130
120
115
111
111
114
123
128
122
112
118
127
124
107
141
149
144
131
127
133
134
129
122
123
125
122
119
125
138
144
133
115
107
116
129
126
115
106
109
119
130
132
125
115
111
110
114
118
125
137
141
135
118
105
101
110
126
132
123
112
118
127
122
109
129
145
150
137
126
129
134
127
116
117
124
127
124
127
137
136
123
113
119
127
127
121
117
114
113
115
124
132
131
120
113
113
117
118
118
129
143
139
123
111
103
109
125
134
123
112
116
125
120
114
116
131
144
135
122
121
125
124
117
115
118
120
121
126
131
123
110
113
132
140
125
113
118
126
123
115
118
129
136
129
115
112
118
120
119
123
130
127
124
126
121
111
119
130
127
114
114
121
118
114
117
124
132
129
118
116
119
126
125
117
111
111
115
122
123
112
101
112
137
140
119
108
119
132
127
115
117
131
140
134
115
106
115
128
127
119
113
109
118
135
133
113
109
124
131
121
114
117
117
116
127
127
126
125
120
118
122
130
130
122
114
112
114
116
118
110
101
111
132
132
114
109
118
125
121
119
126
138
141
132
113
102
115
133
135
123
111
104
113
132
132
115
108
121
134
127
113
115
120
119
133
131
126
122
122
126
131
131
125
124
124
123
116
115
118
117
111
117
131
129
116
114
116
114
114
125
140
143
136
127
117
112
119
131
131
125
122
116
115
119
121
115
112
121
131
125
113
116
123
123
133
132
125
120
121
130
137
128
114
118
135
136
122
116
122
123
121
122
134
134
123
119
117
109
111
127
141
139
126
124
126
124
120
120
121
129
136
132
120
111
113
119
120
122
125
119
112
118
127
124
132
132
123
116
117
127
134
124
104
110
135
139
123
119
125
125
121
123
136
137
127
120
117
111
113
124
128
122
116
121
131
128
116
109
114
129
139
135
121
111
116
125
124
121
119
116
117
123
131
127
136
134
125
115
112
118
125
118
104
110
129
134
125
123
124
118
111
118
133
135
125
119
117
114
113
116
115
108
108
119
129
123
109
105
115
124
125
123
120
117
123
129
126
119
118
121
123
125
131
131
137
133
125
116
112
113
118
118
113
118
129
131
127
127
123
111
104
114
129
131
124
121
120
115
113
113
113
107
107
117
124
119
107
107
118
120
114
113
119
124
130
132
124
117
117
125
127
122
123
126
136
132
124
119
117
118
120
121
123
129
135
129
124
125
123
112
107
116
128
130
127
125
125
119
116
117
119
117
113
117
123
122
111
110
118
117
109
111
123
129
129
130
126
118
115
121
123
114
108
115
132
129
122
120
122
126
126
124
124
133
136
124
111
115
125
123
118
121
125
130
131
131
130
122
119
121
123
123
118
118
124
125
118
112
117
118
114
115
124
129
127
127
126
120
114
115
116
106
100
109
125
123
120
119
119
122
125
123
120
128
134
117
98
105
125
132
127
120
121
127
135
135
128
124
122
122
121
120
119
119
122
124
120
118
122
123
119
117
121
127
125
121
120
120
115
114
112
110
111
119
116
116
121
120
113
110
117
119
116
122
128
114
94
100
120
130
125
116
115
124
135
133
123
119
122
122
117
115
117
118
116
119
122
124
126
125
118
113
116
124
124
115
112
116
121
119
114
118
131
135
110
114
126
128
114
103
108
116
118
122
128
118
104
104
115
119
118
113
114
123
131
126
116
114
120
125
121
118
118
116
111
113
123
128
125
121
115
113
114
122
123
116
108
113
123
125
120
125
140
141
114
120
131
133
124
110
109
115
121
127
129
124
116
114
113
112
111
113
116
120
121
120
115
115
120
125
125
123
122
118
113
115
124
127
121
116
119
119
114
117
124
121
110
109
120
124
121
123
133
131
127
128
130
130
129
122
116
116
124
129
127
125
123
120
117
114
112
115
119
118
114
117
122
122
122
122
124
124
123
123
123
123
125
126
121
120
126
127
118
116
122
125
116
108
112
119
120
119
122
120
136
133
123
122
125
123
121
121
126
125
123
124
124
122
121
121
117
115
115
112
110
121
130
126
120
117
116
115
117
127
130
126
125
125
124
125
129
130
125
120
123
125
119
109
110
115
118
117
116
115
132
141
131
117
117
121
117
113
114
114
114
123
133
129
118
116
123
125
118
116
123
127
126
123
120
118
117
118
124
124
120
113
109
109
111
113
115
115
117
120
120
119
113
113
119
127
134
134
122
108
126
129
120
115
116
121
119
118
119
116
113
121
132
131
122
118
123
128
125
125
129
136
137
131
119
110
113
122
123
117
118
120
115
105
104
110
116
116
113
115
121
124
118
109
109
119
129
135
126
114
113
116
122
124
124
122
122
125
123
114
109
115
126
131
123
117
120
125
126
128
132
140
142
134
116
101
103
115
121
118
119
121
115
100
97
107
116
115
111
115
125
130
118
106
103
113
127
134
125
114
103
107
124
134
131
125
125
128
121
111
109
114
123
127
124
120
120
121
121
121
124
132
136
129
114
99
98
108
119
121
119
115
108
100
100
107
110
111
110
117
125
124
114
105
110
119
125
125
119
112
108
107
118
127
125
123
129
129
117
109
113
122
124
120
119
121
121
117
115
113
113
121
126
123
115
106
104
110
117
121
119
110
108
111
111
106
104
106
111
118
118
111
105
108
121
128
123
116
115
117
121
116
114
113
113
120
128
126
115
107
118
133
129
117
115
122
121
115
114
113
111
114
122
123
119
115
117
120
117
119
117
116
118
126
125
112
100
103
113
116
112
106
104
111
125
132
126
116
117
125
131
127
118
109
110
120
125
119
112
110
120
133
131
118
117
119
118
115
118
119
115
113
119
125
121
119
126
126
119
117
120
124
127
131
132
121
109
107
116
117
115
115
114
115
119
127
130
124
122
125
135
135
129
120
119
123
117
108
111
114
115
122
127
123
120
115
110
112
123
125
117
110
114
121
120
120
124
125
118
117
122
125
123
122
128
128
120
117
117
120
122
124
124
117
111
117
127
128
120
111
131
130
129
129
130
126
110
100
114
120
110
107
120
129
120
105
100
109
121
123
115
105
104
112
118
122
124
121
116
116
120
118
110
109
119
127
125
122
122
123
123
122
120
114
105
106
115
122
111
96
124
116
118
121
127
123
107
102
121
128
112
103
118
130
119
101
98
108
115
116
113
103
97
104
116
124
123
116
114
116
116
110
104
106
114
121
124
125
128
127
119
109
105
108
109
108
109
110
105
95
118
111
110
110
114
116
110
111
125
132
122
116
122
127
116
105
105
111
113
115
116
109
99
101
116
125
121
111
110
116
115
111
113
117
115
115
122
127
130
126
117
103
98
105
115
119
115
110
105
105
117
114
115
110
106
108
115
119
125
127
128
128
127
125
117
112
113
114
115
120
125
116
103
105
118
124
117
106
106
114
116
118
127
128
120
116
122
124
123
122
120
110
103
107
122
134
130
121
113
116
120
122
127
120
108
106
115
122
121
119
123
128
130
125
118
118
118
117
118
123
128
120
108
106
116
121
114
102
102
111
120
123
131
131
121
119
123
121
113
117
121
116
111
117
127
137
135
128
123
121
125
123
128
125
115
106
111
118
120
115
114
119
123
124
122
121
119
117
115
119
123
118
107
106
112
117
111
103
104
113
118
120
124
123
116
118
125
118
112
118
121
115
113
122
129
124
118
125
133
127
123
114
116
120
118
111
111
117
123
119
113
113
119
125
125
120
115
111
109
113
117
115
110
108
112
112
110
109
114
121
119
115
115
114
109
114
125
122
117
121
118
108
110
127
129
107
95
116
140
131
112
102
105
115
121
119
116
118
124
125
123
117
118
121
123
121
112
104
104
112
118
118
116
114
111
109
111
118
127
130
122
112
114
115
108
110
124
128
124
120
114
109
113
127
127
102
89
111
135
128
105
100
109
121
126
124
119
118
122
127
130
126
118
115
119
120
112
104
104
114
120
125
127
121
113
108
113
126
136
135
122
114
121
124
111
105
120
132
126
116
111
115
121
125
123
112
106
116
124
118
107
109
123
131
128
120
116
116
119
122
126
124
116
109
112
119
119
113
112
114
118
127
132
128
116
108
113
127
134
126
113
111
127
133
113
100
112
129
126
113
107
116
124
121
120
124
129
123
113
112
113
116
129
135
124
111
109
114
117
120
123
118
109
107
115
125
129
128
121
114
113
121
128
128
121
113
112
120
121
114
104
110
127
132
112
99
109
124
126
116
109
109
118
122
121
126
128
119
112
118
115
116
124
127
119
107
108
113
116
119
125
117
105
108
123
133
134
131
126
116
107
111
118
124
124
120
111
109
108
106
106
117
127
125
111
107
112
118
121
120
113
103
111
123
122
117
111
111
118
133
112
111
113
120
120
118
118
115
111
119
133
124
110
114
132
134
123
120
125
124
111
103
105
117
127
124
111
105
105
106
114
127
131
123
115
117
119
116
116
121
117
107
110
123
125
108
97
105
125
138
113
109
110
118
127
132
126
114
105
118
137
132
118
120
130
125
106
103
123
134
119
99
99
115
128
124
118
113
111
111
119
133
136
128
121
123
126
118
115
120
121
116
113
120
124
112
102
114
128
130
121
114
113
120
131
132
123
110
105
118
134
134
125
120
119
111
99
104
127
138
124
105
105
118
123
121
121
123
120
113
118
133
138
130
123
125
127
127
124
122
121
120
118
118
120
120
120
127
132
125
127
118
113
120
123
120
112
110
115
119
128
133
131
119
108
103
109
122
133
132
121
115
118
121
119
116
121
128
124
112
115
129
136
128
119
116
123
135
138
127
118
117
115
115
117
120
129
133
134
129
124
112
108
115
115
106
105
116
123
120
120
133
136
123
105
107
123
138
134
118
114
124
131
125
115
115
123
124
115
108
115
128
131
125
115
111
117
134
144
135
119
114
116
116
113
115
123
127
130
131
120
106
106
115
114
107
111
125
127
116
115
132
143
128
112
115
128
133
122
104
105
126
138
129
119
121
123
116
106
106
118
127
129
125
121
116
115
122
135
134
121
117
122
123
115
111
113
115
123
130
120
109
109
119
119
115
118
127
122
111
115
134
142
132
119
117
120
117
109
95
99
120
135
132
124
121
119
110
104
107
117
125
127
126
124
122
115
112
118
127
126
123
127
129
121
113
109
109
116
125
126
116
116
124
125
118
118
120
119
114
121
133
137
130
121
114
111
110
110
103
97
111
127
132
126
118
112
109
108
110
116
120
125
124
121
120
118
111
108
119
128
128
131
130
127
121
115
113
116
125
124
118
120
125
124
116
110
113
117
123
130
131
128
124
118
113
115
123
127
118
107
111
125
130
127
116
108
108
112
116
118
121
125
120
110
110
118
117
112
119
129
132
130
128
124
121
119
119
124
126
123
119
118
124
124
116
109
112
120
130
135
129
121
121
120
121
126
134
133
125
118
119
125
126
125
116
107
107
114
121
123
124
125
116
105
105
116
122
120
124
131
133
128
122
118
117
119
124
128
127
124
120
120
126
124
118
115
120
126
131
132
125
121
122
126
132
133
132
122
119
122
127
126
124
121
117
113
112
115
122
125
125
121
115
110
110
114
118
121
124
131
133
129
120
112
112
120
128
127
118
128
126
127
127
125
123
125
126
127
127
126
119
115
120
133
143
136
115
100
105
121
126
124
120
118
118
119
119
119
119
119
120
115
114
119
121
120
116
117
120
124
132
133
123
111
111
123
133
127
113
130
132
133
128
121
122
126
126
125
124
123
119
111
115
130
142
130
105
92
103
118
121
116
117
118
119
123
128
121
115
114
114
109
110
119
125
123
120
117
114
117
126
135
131
117
112
123
133
125
114
127
133
135
125
117
118
119
119
117
124
127
123
111
109
122
134
125
107
103
115
122
116
111
113
116
121
128
130
124
117
115
111
107
106
108
115
121
125
128
121
115
119
131
136
125
113
116
127
126
117
119
128
131
122
115
114
114
113
118
130
134
132
118
108
112
122
120
115
119
129
127
116
107
107
111
118
127
127
126
124
120
111
107
106
106
109
117
128
135
131
121
114
120
132
130
115
108
119
124
120
117
119
121
120
118
116
113
116
125
134
134
133
125
115
110
115
120
124
131
132
127
119
110
105
107
115
120
123
129
133
124
109
107
114
113
112
116
124
131
135
128
113
111
122
130
120
108
113
120
121
117
113
117
124
126
120
116
121
131
133
132
130
127
121
114
114
120
128
131
124
120
123
117
104
102
112
120
124
131
137
127
112
111
121
123
122
123
122
121
126
128
119
108
112
124
125
116
113
114
115
118
113
121
131
131
121
120
125
125
126
130
131
127
121
117
118
125
131
129
117
114
122
120
107
103
115
126
127
127
131
127
119
116
121
124
130
131
124
114
114
123
123
115
112
119
127
125
119
112
109
121
121
131
136
129
122
123
122
113
114
128
136
127
117
116
120
127
131
128
115
110
118
120
112
110
121
131
129
121
122
128
126
119
114
117
128
132
125
112
109
115
125
126
121
120
125
128
124
114
107
127
131
135
131
120
119
124
118
100
102
125
137
127
116
116
119
122
125
125
117
109
111
117
116
117
124
126
119
111
116
126
128
117
109
114
124
126
121
113
110
114
123
128
128
124
123
122
121
118
114
136
138
129
118
113
117
122
116
99
101
120
130
122
119
119
115
111
118
126
121
108
107
114
121
122
122
118
112
110
116
123
122
117
114
121
125
120
116
115
113
115
121
127
129
127
124
116
115
121
124
137
134
118
111
112
116
117
114
110
111
118
118
117
123
126
112
103
114
129
127
112
109
116
123
123
122
117
116
116
118
120
120
120
122
126
126
118
115
115
115
118
121
122
123
126
126
116
108
115
126
136
128
115
112
118
119
118
117
119
124
121
110
111
123
128
116
107
117
132
130
118
115
121
123
123
122
123
124
124
119
116
122
127
126
123
122
122
123
120
117
120
126
124
120
122
126
119
106
105
117
133
129
121
120
122
121
119
121
124
125
123
112
109
118
123
118
118
128
133
130
122
122
124
124
122
123
124
127
125
117
116
126
131
122
116
117
124
129
124
118
120
126
127
123
121
123
120
109
103
111
128
127
126
123
116
112
118
123
121
119
124
119
112
111
114
118
127
133
132
123
121
122
122
121
121
122
122
121
119
112
115
129
130
118
112
116
120
122
122
121
120
121
126
126
120
119
118
117
116
119
121
120
123
120
106
100
112
123
118
113
123
126
118
110
111
118
130
133
127
120
119
118
116
114
118
120
118
115
114
110
116
126
124
115
116
120
115
110
116
124
120
114
119
124
120
114
114
121
131
131
114
111
117
118
107
99
107
116
113
113
124
129
125
120
117
119
126
128
124
121
118
112
106
109
117
122
121
118
116
112
115
121
120
116
120
122
115
105
112
123
122
112
112
119
119
112
112
120
133
133
114
110
114
120
118
111
107
106
110
118
125
128
128
129
128
122
121
121
122
122
117
108
103
108
118
124
124
124
122
116
115
119
120
117
117
122
120
113
111
117
119
114
111
116
117
112
111
114
123
123
123
116
115
119
126
124
110
101
107
116
118
118
124
131
130
123
116
116
120
119
113
107
107
114
121
122
122
123
123
118
115
120
122
118
114
121
126
121
112
110
115
119
118
118
119
118
112
110
113
113
128
121
112
110
117
121
115
107
109
110
109
110
119
124
123
118
111
112
116
114
109
110
117
121
124
121
118
117
118
118
117
119
122
119
116
118
125
124
113
111
118
124
123
122
122
122
115
110
110
110
139
135
115
106
115
123
120
112
116
128
134
128
116
113
124
134
129
114
109
121
133
129
119
109
105
107
118
121
112
111
121
125
113
103
109
121
120
115
115
115
114
113
112
111
112
117
127
133
125
115
132
131
117
107
114
124
123
117
117
122
121
120
120
121
125
126
124
117
116
127
137
136
128
119
108
105
114
115
106
99
111
123
118
104
102
106
108
111
116
119
119
116
109
106
106
112
123
132
126
118
122
127
127
123
124
126
124
119
114
113
109
111
119
125
120
113
113
117
121
125
131
136
137
130
115
103
103
105
100
99
108
121
119
107
100
100
107
115
121
123
123
120
110
104
105
111
119
126
122
115
112
119
134
140
137
128
123
118
110
108
109
114
121
123
113
103
108
119
120
115
117
129
138
134
121
108
101
99
100
106
114
115
115
110
107
108
114
121
123
124
125
122
112
109
111
112
113
115
116
112
109
110
126
138
136
126
122
117
109
107
115
124
125
117
105
103
110
120
118
108
107
120
131
126
119
116
113
105
105
113
118
115
115
120
121
120
119
120
122
123
124
121
112
109
114
117
109
108
113
117
114
108
113
122
124
125
124
117
106
103
118
131
128
112
104
110
120
126
122
110
107
116
122
115
111
119
126
121
113
116
120
120
120
128
132
127
120
115
116
120
123
123
112
107
112
118
116
115
118
125
123
115
106
106
119
131
131
117
102
99
110
123
122
111
109
116
124
129
129
121
115
118
119
111
106
114
128
129
120
118
121
122
123
125
132
132
121
111
111
117
126
125
114
104
106
119
126
124
123
123
129
122
107
106
123
138
133
115
104
101
103
111
117
119
117
118
120
127
131
127
118
116
117
116
111
113
121
125
122
118
119
119
117
116
124
130
124
114
110
115
123
123
115
108
108
117
127
127
119
111
128
120
109
113
129
137
125
112
113
112
105
104
118
129
125
114
111
119
124
121
115
112
118
124
122
119
118
121
120
115
111
108
106
104
111
121
124
119
114
114
113
112
113
113
112
111
115
119
112
98
122
113
110
118
128
125
113
110
123
129
116
107
118
131
127
112
107
112
113
110
110
113
120
127
129
127
122
121
118
110
101
98
100
100
100
107
119
124
121
116
109
105
111
118
114
106
106
112
110
99
115
109
112
121
124
116
105
109
126
139
131
116
115
125
124
115
110
111
110
109
111
119
121
124
126
127
122
119
117
108
96
95
105
107
98
98
111
124
124
119
111
109
114
116
109
107
111
116
115
109
112
113
121
125
124
115
108
110
121
135
138
122
110
114
120
118
114
115
117
118
120
123
121
118
119
121
120
117
114
108
101
101
112
117
107
102
110
117
119
119
120
119
119
114
108
113
123
127
124
120
113
119
127
127
123
117
110
108
112
127
132
120
108
115
123
122
116
117
125
129
127
123
116
112
114
118
116
114
112
114
115
113
116
121
119
117
115
112
111
121
126
122
119
118
118
121
129
131
129
126
118
121
123
119
115
114
112
109
112
121
122
114
111
120
131
125
115
115
125
131
127
118
112
112
116
119
117
109
111
126
133
123
114
117
126
132
126
112
111
126
130
117
113
122
126
124
123
125
133
129
117
117
112
103
103
113
115
115
116
119
119
113
117
126
131
125
113
111
118
125
124
117
113
117
125
126
118
109
116
140
148
127
109
112
127
141
139
121
116
129
131
115
107
118
128
121
114
121
132
128
114
113
108
98
101
116
125
123
118
119
121
123
124
123
123
121
113
106
107
118
124
122
121
122
127
126
117
113
128
150
149
123
107
111
123
137
143
134
124
125
126
118
111
113
120
120
117
122
126
118
113
117
118
110
111
125
132
127
119
119
126
130
125
116
112
114
110
102
102
113
125
128
124
125
125
121
114
120
137
147
133
115
113
119
116
118
134
141
128
116
116
123
121
112
112
123
131
129
117
108
118
127
134
131
125
126
127
125
121
123
128
128
121
110
108
109
108
103
103
114
124
128
127
126
122
115
113
126
140
132
110
107
124
130
110
97
115
137
128
105
102
118
126
115
108
125
142
132
111
105
126
132
141
142
131
119
117
117
120
124
126
120
112
113
115
116
115
114
114
118
121
123
124
125
123
116
117
132
138
119
96
102
126
129
105
87
103
127
126
105
94
109
126
121
113
123
134
125
112
117
129
128
132
139
132
116
111
116
119
120
123
115
108
114
126
128
124
124
124
125
121
116
118
124
126
121
120
132
136
119
103
108
120
118
106
98
105
118
121
110
99
104
121
125
119
117
117
114
118
130
127
116
117
131
133
122
119
120
113
113
122
119
111
114
127
133
128
125
129
133
125
110
110
122
125
123
121
128
130
124
119
119
116
111
114
118
117
117
119
117
110
110
120
130
128
118
109
110
123
134
123
109
109
125
134
130
126
124
114
115
127
128
116
110
120
129
124
117
125
136
128
107
103
116
123
121
118
121
122
124
127
126
118
115
125
128
124
121
121
121
120
119
121
131
137
129
116
114
125
129
124
117
113
123
131
124
117
120
122
128
134
131
119
107
113
121
120
113
118
128
125
108
103
110
113
114
115
115
114
119
130
130
126
126
128
127
125
126
127
122
123
126
126
128
139
140
130
127
127
124
128
127
120
122
119
107
100
113
134
143
138
131
122
112
109
117
123
121
116
116
116
115
113
113
107
107
112
111
109
119
130
131
129
127
123
116
118
131
135
125
123
130
127
124
132
136
136
133
132
127
125
126
122
120
113
94
90
113
139
145
134
131
132
125
115
119
131
130
118
107
111
125
130
119
106
107
114
112
110
121
134
131
121
118
114
108
113
128
136
126
121
125
125
122
123
125
127
129
136
136
118
115
114
118
114
99
96
118
140
135
124
129
142
138
125
124
129
129
116
103
109
130
142
130
113
111
117
116
113
123
134
129
115
108
111
113
115
122
126
122
119
120
125
124
120
115
113
118
131
140
116
107
106
116
120
110
107
122
134
127
114
122
140
141
129
124
122
118
109
107
112
128
137
130
117
113
120
120
117
119
126
125
115
109
113
120
121
118
115
115
115
118
126
128
125
115
106
107
120
129
119
109
106
111
118
115
111
120
128
124
111
113
125
130
128
124
117
110
109
112
117
120
121
118
115
113
118
121
117
111
113
122
123
116
112
119
127
124
113
108
112
120
128
130
127
121
109
104
108
116
126
122
116
114
114
113
110
112
123
127
116
108
108
115
122
125
124
118
115
122
127
121
109
106
111
112
114
117
117
107
107
122
131
120
100
106
127
135
120
107
111
124
128
125
123
123
117
107
107
109
127
130
127
119
114
112
109
109
119
130
127
115
108
112
119
126
131
127
123
129
136
126
109
105
112
113
112
114
116
109
107
123
135
121
93
92
120
140
130
111
113
126
126
117
118
125
123
114
113
114
118
125
130
124
117
112
110
110
117
127
131
125
120
121
123
124
124
124
124
129
133
125
119
116
118
116
113
115
117
113
112
123
133
122
99
92
112
134
131
117
117
126
124
113
116
128
129
121
117
122
110
112
122
124
120
114
111
112
116
124
128
128
128
129
125
119
114
110
115
121
125
122
125
129
126
117
116
117
119
116
114
120
126
123
113
104
107
119
127
123
122
126
124
116
119
129
132
125
121
126
108
107
113
115
114
113
110
109
116
122
123
124
124
126
121
115
107
102
106
114
116
116
122
130
128
120
120
119
117
116
116
118
120
123
124
113
102
108
121
127
127
125
123
123
125
129
129
126
123
124
115
114
112
110
110
109
107
105
114
122
123
122
121
115
113
116
116
112
108
112
118
116
116
118
122
125
126
121
116
116
121
119
118
118
119
108
96
103
121
130
128
123
121
126
127
125
124
124
124
121
121
124
115
107
110
113
110
109
114
124
128
128
124
112
109
121
133
128
117
115
125
125
112
104
114
129
129
119
114
122
128
123
118
116
113
103
99
108
120
125
122
119
116
120
124
121
116
121
124
119
119
122
113
107
113
117
116
115
118
125
127
129
128
120
117
128
143
139
123
118
127
131
116
102
111
128
128
115
117
129
131
123
120
120
113
106
109
116
117
118
118
119
114
112
115
116
115
118
120
118
114
113
108
110
117
118
116
117
120
122
121
121
126
127
127
129
135
134
123
115
122
131
123
110
114
124
119
111
118
131
131
123
122
124
121
117
122
123
117
113
119
124
115
103
105
115
122
118
113
113
113
107
108
117
120
114
110
111
116
116
113
112
119
129
129
125
124
124
117
108
112
124
127
120
118
120
114
109
115
125
127
126
125
125
124
123
125
126
123
121
124
128
120
104
102
118
128
121
107
106
115
113
119
124
122
110
104
107
112
112
110
108
114
122
122
118
117
117
110
103
105
119
127
123
118
117
116
113
111
113
122
127
126
123
121
119
117
124
132
130
126
125
124
115
110
120
128
120
106
104
119
124
126
125
120
111
107
107
110
111
110
112
114
115
113
113
118
119
112
103
105
115
123
120
116
118
121
118
108
109
117
125
125
121
120
115
111
119
132
131
123
120
123
124
122
120
118
112
109
111
119
126
122
117
120
120
117
115
112
111
109
110
110
111
114
120
125
124
118
110
107
112
118
119
118
120
128
127
119
114
115
120
123
126
124
118
115
117
121
119
114
115
119
126
127
120
109
105
113
122
116
118
112
111
123
130
125
118
115
113
106
105
107
111
120
128
130
129
126
117
108
110
117
121
121
123
131
135
132
121
113
113
123
131
127
123
126
124
112
103
108
115
116
119
126
122
106
102
114
126
115
114
108
114
128
135
127
118
115
114
107
104
106
113
124
131
132
132
130
119
110
110
117
122
123
123
129
138
137
122
107
109
125
130
119
119
135
136
115
100
109
119
118
117
124
127
114
108
114
124
120
119
119
123
128
128
122
118
115
113
112
114
116
115
118
124
129
132
132
121
110
110
119
121
121
119
122
130
128
114
102
113
130
125
107
112
135
143
124
109
111
120
122
121
127
127
120
114
117
122
121
124
127
125
119
113
115
120
118
111
116
124
126
115
108
113
125
134
134
123
113
113
119
119
117
115
116
120
114
105
107
123
133
121
107
110
127
137
129
119
115
116
122
126
126
124
119
118
121
125
115
119
125
121
106
100
113
125
120
112
118
130
129
118
108
111
122
132
133
125
118
118
118
117
116
117
117
113
107
106
117
130
131
123
118
121
122
124
127
125
117
113
118
124
121
116
113
116
123
129
108
112
121
117
105
104
116
124
119
114
119
128
129
121
116
117
122
128
128
124
122
121
119
116
118
122
121
117
112
118
127
131
127
125
127
126
119
114
121
127
122
112
115
119
115
109
110
112
118
122
110
113
119
118
115
116
116
114
114
117
120
120
120
122
122
122
123
123
120
119
121
122
118
115
119
125
124
121
122
125
124
124
123
122
123
124
119
113
115
121
120
116
117
119
114
112
112
112
111
111
119
124
124
119
121
124
114
103
108
119
120
113
112
117
118
118
123
123
116
113
115
117
116
117
121
121
120
122
126
123
117
118
123
121
116
116
118
116
113
115
119
121
123
124
122
120
119
114
108
106
124
127
122
114
116
121
113
102
105
115
114
109
109
108
109
110
117
123
121
116
111
110
113
120
121
115
112
118
126
119
112
116
124
122
114
114
116
115
111
114
122
127
129
129
129
128
121
115
109
109
123
112
104
104
113
125
132
131
128
129
134
131
118
112
126
143
138
119
112
121
127
122
117
112
111
114
123
121
110
109
120
126
119
119
129
137
128
118
116
117
120
123
126
125
116
115
123
127
125
125
124
120
110
104
113
127
133
128
123
121
121
122
121
119
121
126
126
117
116
125
132
125
117
116
115
116
116
115
109
107
108
112
118
124
128
123
113
113
116
118
119
121
122
120
117
119
125
129
125
123
128
131
120
111
116
130
128
118
113
113
110
113
120
123
115
106
108
118
123
127
126
120
118
121
122
117
110
109
110
108
104
105
116
128
128
118
115
116
118
118
117
118
119
121
122
121
121
122
119
115
127
131
128
120
121
125
119
109
108
114
115
115
121
122
110
95
100
118
127
120
112
113
119
126
127
121
111
107
109
109
105
105
115
128
130
126
124
123
120
118
116
116
119
125
126
118
109
109
110
110
122
125
129
125
122
120
114
108
111
120
125
124
122
121
111
100
102
119
128
119
109
111
119
123
126
128
122
113
107
106
107
110
117
127
131
133
131
125
117
117
119
120
122
124
120
109
99
102
111
113
119
121
125
123
120
119
120
118
117
119
123
124
123
119
116
114
114
122
128
122
115
117
120
117
118
126
129
121
107
105
110
114
120
124
129
132
128
119
113
117
127
127
122
114
108
104
102
108
116
119
120
123
121
117
119
126
134
131
121
111
109
115
119
117
118
127
130
132
131
128
125
125
123
114
110
116
125
121
112
109
114
119
120
120
124
128
122
112
111
121
131
130
118
105
103
109
114
119
120
118
124
124
117
112
119
134
142
139
125
107
98
104
115
118
119
128
139
141
132
126
125
129
128
119
107
106
116
123
121
117
118
121
121
118
120
123
121
114
114
122
129
125
112
109
114
119
124
124
121
116
121
119
111
111
121
133
138
138
133
117
101
101
115
122
119
122
136
143
130
116
118
130
134
128
112
105
114
128
130
120
115
120
120
116
114
119
121
120
119
120
120
116
114
119
128
129
123
120
122
118
120
112
109
115
125
127
127
130
136
131
115
108
118
126
121
115
129
138
125
110
113
130
139
132
117
113
119
133
136
121
109
115
120
115
110
116
124
124
118
113
114
118
122
128
129
123
120
120
125
123
117
111
112
125
134
128
117
118
131
137
128
115
115
124
121
116
122
132
126
113
114
129
136
128
120
118
124
135
136
121
107
109
116
116
110
116
125
124
111
106
113
126
132
125
114
111
114
122
128
126
116
112
119
135
145
136
116
110
120
133
131
117
111
118
119
117
122
130
130
120
119
127
128
122
119
120
122
130
132
122
109
108
115
116
115
116
124
118
105
102
114
130
135
121
103
100
112
123
127
124
117
115
123
136
146
138
121
109
114
127
127
113
108
116
121
117
120
130
132
125
121
121
121
118
118
120
120
122
124
124
118
114
114
115
117
118
118
111
105
107
117
124
128
121
107
102
109
118
120
119
119
120
122
125
132
132
123
114
116
124
118
109
109
119
122
118
118
127
130
121
116
115
116
118
119
120
119
116
116
124
128
122
115
114
118
118
114
108
113
123
124
118
118
122
119
113
109
110
115
116
120
124
119
109
111
124
126
120
119
119
111
110
116
122
121
116
117
124
124
115
111
113
119
120
121
122
119
111
111
125
136
127
114
113
122
125
119
114
122
135
133
119
112
119
124
122
116
113
114
115
123
129
123
102
100
122
134
125
116
113
112
117
123
122
116
112
117
123
120
114
114
117
119
120
121
122
115
107
109
126
135
122
108
113
126
134
131
124
125
134
137
128
116
112
116
125
125
122
118
116
123
135
133
111
105
124
136
126
115
114
119
126
127
124
114
111
117
121
120
119
120
119
117
118
122
121
110
105
114
127
127
113
109
119
131
138
137
130
122
121
130
133
123
111
110
121
129
126
120
119
126
142
145
127
115
125
129
122
119
125
129
128
127
126
122
112
112
114
118
122
124
121
117
120
122
117
109
111
121
125
116
109
114
125
129
129
130
127
117
111
117
126
126
114
109
117
125
122
117
118
129
145
152
139
122
117
116
117
[truncated: 204,796 more chars]
