# Supplementary material for: Evaluating flow modulating treatment response in intracranial aneurysms using black-blood MRI in vitro
Source: Commun Med (Lond). 2026 Mar 27;6:170. doi: 10.1038/s43856-026-01413-z (PMC13031954; doi:10.1038/s43856-026-01413-z)
Supplement: Supplementary file 14 — Supplementary Data 11 [file 43856_2026_1413_MOESM14_ESM.zip › Data_Sup_Figure_5c/pump flow rate 0 mls/BB4/without device/25_BB4/1_aneurysm_array.txt]

136
177
158
144
141
194
175
163
163
161
183
177
174
176
176
175
175
176
179
180
165
169
140
167
158
157
159
154
140
139
150
192
186
187
197
197
192
187
185
170
114
147
180
215
227
216
211
213
222
224
216
193
166
157
129
172
215
253
262
246
230
228
228
233
226
203
181
175
138
200
253
278
274
260
252
246
242
239
237
231
218
204
145
209
257
272
267
262
260
258
255
245
242
249
245
226
153
205
245
261
264
264
261
258
253
247
243
245
239
226
259
259
252
248
246
244
244
241
224
226
223
224
229
234
236
236
231
213
180
181
185
201
219
219
207
199
106
168
164
156
146
139
141
144
145
149
198
221
220
208
195
189
184
180
183
184
172
133
191
242
261
251
238
238
240
237
223
219
224
225
114
168
219
262
281
275
267
273
287
287
273
265
266
264
249
66
133
195
237
270
295
301
292
292
297
308
306
298
283
271
266
81
153
224
267
291
312
320
315
303
301
303
312
308
289
273
279
269
106
171
239
291
319
325
323
320
316
309
307
309
312
307
289
288
274
123
181
236
290
324
330
323
318
316
315
312
309
310
317
310
301
278
121
186
237
283
316
327
328
325
315
312
310
303
303
314
314
309
289
175
234
280
309
318
323
324
315
305
303
302
304
308
302
295
277
202
257
289
294
290
292
294
299
304
307
307
307
293
274
243
240
250
254
259
265
281
297
296
290
286
276
256
223
236
232
239
259
262
248
238
230
217
174
189
181
185
201
209
201
121
121
115
107
103
104
113
154
183
189
185
179
170
162
163
171
182
183
85
143
197
234
251
253
243
227
212
214
233
246
240
123
181
231
272
294
293
282
267
262
262
273
275
265
253
102
161
218
270
308
319
309
301
301
308
306
297
292
288
291
289
58
118
188
249
294
327
336
326
320
325
339
339
325
315
321
327
320
65
132
210
276
313
332
343
343
339
338
341
344
344
342
340
338
338
309
88
160
238
305
336
342
340
347
351
349
339
339
350
353
346
336
347
345
100
185
260
314
343
349
343
343
352
351
341
340
346
357
353
333
339
352
275
90
188
263
302
329
350
355
350
345
342
341
344
341
349
355
342
338
343
274
69
179
264
304
326
347
354
357
353
340
338
338
332
337
351
348
347
345
278
49
159
258
314
337
344
341
347
354
345
332
330
328
337
348
342
342
344
281
35
121
218
285
329
342
329
322
328
331
332
335
340
349
349
332
323
321
261
74
157
237
295
317
311
305
310
316
329
339
341
340
338
324
313
298
204
248
256
266
292
309
304
304
312
314
310
305
297
293
277
251
276
268
256
265
274
270
255
243
240
183
196
206
212
215
214
210
201
143
148
143
135
129
126
122
107
151
180
195
203
205
196
184
178
179
186
182
93
165
229
262
270
270
265
249
234
232
246
259
258
87
154
227
279
307
322
325
314
293
276
280
307
318
306
288
70
132
208
270
307
330
342
342
333
321
317
324
338
336
317
306
305
92
167
244
297
329
344
346
340
337
337
347
347
344
332
325
329
332
52
104
191
268
315
339
352
354
350
346
345
353
353
342
339
342
350
348
325
62
130
215
288
331
350
359
360
363
362
352
350
350
348
350
356
359
359
347
76
166
251
311
347
366
364
355
358
370
368
354
353
355
365
366
358
367
375
318
64
170
270
327
347
359
361
352
353
365
366
360
357
359
371
370
351
356
381
339
34
139
260
325
332
339
356
364
362
358
355
356
359
360
362
366
349
345
364
334
16
101
239
326
342
340
352
361
366
363
352
351
351
343
349
365
357
350
361
333
11
77
219
329
364
359
348
337
347
363
358
345
335
334
349
364
353
347
368
344
16
64
182
289
342
363
359
338
331
343
346
340
338
341
356
360
338
332
356
330
46
123
218
297
347
360
347
333
334
336
346
349
350
352
352
338
333
341
297
25
68
162
262
313
318
317
335
346
341
340
341
342
341
341
336
335
334
266
40
116
208
259
264
272
305
333
324
310
315
322
324
318
305
305
299
229
238
250
268
275
275
278
281
282
274
256
247
190
198
220
229
224
217
217
215
203
155
148
132
127
136
135
117
124
154
184
210
223
219
206
202
209
208
193
172
71
115
180
235
264
270
273
275
271
266
262
260
256
252
103
163
238
295
318
320
323
325
317
298
294
298
306
309
302
90
155
233
299
333
344
354
362
357
337
321
323
342
348
335
325
316
57
122
209
286
332
351
361
368
369
362
351
349
357
365
359
340
332
335
71
150
242
310
343
358
364
362
359
357
357
367
368
364
352
348
350
349
336
37
84
171
266
328
347
354
359
362
364
362
358
358
359
352
347
352
359
358
348
37
99
204
295
343
357
362
366
370
376
376
362
356
354
351
349
355
360
363
360
335
30
118
242
324
353
364
378
379
367
367
378
377
368
361
357
359
363
362
365
375
356
34
118
246
335
357
355
365
370
363
361
370
373
371
368
366
366
367
359
361
382
367
297
32
94
212
318
355
343
343
363
372
371
363
359
364
370
365
362
364
356
355
368
362
304
21
63
167
294
359
358
348
356
363
368
367
362
362
361
352
355
365
363
352
361
357
299
16
45
138
276
365
377
363
350
335
344
366
372
356
340
337
357
373
359
348
364
368
290
26
39
123
247
335
361
368
362
346
343
353
358
351
337
337
354
361
343
333
359
361
277
38
96
188
274
333
364
376
370
358
348
346
353
354
345
345
350
345
339
353
340
251
30
60
121
214
303
345
349
348
355
356
353
353
354
346
346
359
359
355
361
321
35
69
146
240
299
310
309
330
352
351
339
339
339
349
357
342
335
340
285
38
79
151
236
283
290
297
317
324
321
319
319
328
328
304
289
283
85
158
229
257
260
268
283
288
283
281
289
285
265
253
204
210
222
231
232
233
233
226
207
138
153
142
118
109
110
103
115
153
184
210
227
224
203
194
198
196
174
146
85
141
198
240
269
288
293
281
266
266
282
281
264
244
96
137
192
257
308
329
326
321
321
322
325
325
317
306
306
305
77
129
184
242
297
335
345
338
341
351
351
345
338
332
328
332
336
83
159
240
303
338
350
352
357
370
371
359
347
347
355
351
344
341
348
32
98
198
289
339
357
366
375
380
381
378
366
365
373
374
363
351
348
352
348
39
117
229
311
342
350
365
379
378
373
371
371
382
384
376
365
366
367
358
347
22
56
136
246
327
353
351
354
368
375
376
374
370
370
376
369
363
365
374
370
360
348
25
61
150
268
349
370
366
366
374
378
384
384
374
370
369
362
356
359
368
371
365
356
14
57
169
297
364
373
373
384
387
376
371
381
385
382
372
362
358
362
368
371
367
362
339
15
72
186
308
365
366
361
373
378
371
366
370
373
377
378
370
361
362
369
374
377
371
335
23
81
181
289
353
363
354
357
371
380
379
367
356
364
377
374
360
356
368
374
374
368
341
19
67
151
254
337
367
364
361
367
369
370
368
365
368
371
366
364
369
376
369
361
362
335
12
48
118
224
321
365
368
366
361
346
347
367
378
368
355
354
370
383
374
359
356
365
326
37
99
202
299
344
355
365
371
365
361
365
368
364
352
352
360
365
357
346
353
360
317
27
81
170
255
316
350
367
381
388
381
365
355
362
364
350
346
355
361
356
353
353
310
59
122
196
277
336
357
358
363
365
362
357
361
362
346
346
370
379
368
366
354
280
41
79
135
207
277
321
332
330
338
352
356
355
350
336
350
375
364
345
357
339
45
79
129
198
275
320
324
324
338
350
351
341
329
341
353
330
308
318
285
53
89
136
202
267
301
310
319
329
332
325
322
330
331
309
297
291
115
177
239
267
271
279
285
289
300
308
294
273
271
185
197
213
223
228
236
235
218
204
134
150
151
145
139
132
121
123
162
179
185
206
229
233
219
199
181
162
150
72
124
185
224
243
262
285
294
283
270
264
257
245
231
89
140
210
269
300
315
330
339
331
312
310
324
327
322
315
305
76
145
214
271
313
344
360
357
349
345
344
354
356
347
341
347
344
34
101
197
272
309
331
350
357
348
347
357
367
367
363
348
343
347
353
349
47
127
236
318
348
353
355
357
357
364
373
369
365
366
366
362
353
356
369
368
22
60
155
279
352
364
359
370
383
385
386
384
375
375
383
381
369
364
363
365
363
27
77
189
304
358
351
345
368
391
390
380
378
379
391
394
384
375
377
381
371
357
348
44
106
208
312
360
356
347
360
379
385
379
377
377
382
384
379
376
378
387
387
372
353
26
54
117
220
319
370
376
370
374
384
385
381
379
380
379
376
370
365
367
384
388
373
355
356
19
48
120
230
330
373
378
379
385
387
376
371
378
388
388
378
366
359
364
381
380
363
355
353
4
41
136
255
344
369
366
368
374
375
373
374
373
373
378
381
373
358
361
380
391
376
366
350
306
2
41
148
267
345
365
364
365
369
376
387
391
374
355
362
379
378
359
354
381
397
386
371
362
321
38
131
245
328
359
365
370
378
382
384
381
374
363
364
376
377
369
368
384
389
370
366
365
319
33
104
212
305
347
353
362
377
380
365
359
367
376
373
368
373
381
385
383
371
359
360
349
283
30
85
187
284
329
337
346
369
385
382
371
371
372
371
367
368
373
370
370
366
356
357
341
272
17
61
152
248
305
338
361
372
384
395
392
378
369
370
371
362
357
365
378
377
362
358
344
40
108
198
276
336
366
365
360
369
373
370
366
370
366
354
353
379
394
384
373
372
328
32
72
146
227
287
320
337
348
348
348
354
362
368
359
340
349
380
376
355
366
373
37
86
151
208
256
309
346
351
343
349
358
368
358
336
340
359
345
325
342
335
37
84
143
197
250
301
332
340
342
350
356
355
342
344
348
334
324
327
50
89
125
159
212
276
310
314
317
322
326
337
344
334
315
313
296
197
240
257
269
275
279
294
298
282
266
262
179
201
208
210
208
203
197
207
139
142
128
124
133
128
167
193
207
216
219
221
225
230
218
191
170
83
128
190
239
261
269
278
295
309
309
291
262
237
229
80
121
185
252
286
298
307
323
342
343
333
319
308
306
305
301
69
124
203
273
317
329
335
349
365
361
339
332
339
349
357
358
351
24
94
196
288
333
345
350
365
373
371
362
354
354
356
356
356
360
359
339
19
46
132
254
335
350
345
356
368
363
360
365
372
374
370
360
356
358
360
358
33
77
181
296
358
363
360
368
371
363
365
376
377
377
379
379
376
368
370
381
380
28
44
107
222
333
377
369
363
379
390
387
385
384
381
382
391
391
379
373
373
372
373
370
17
59
136
259
352
375
354
349
375
394
390
382
379
381
387
391
386
381
380
377
370
366
362
23
78
180
282
353
368
356
351
369
387
386
375
372
375
377
376
378
381
383
385
388
379
361
350
40
103
198
291
348
371
373
374
379
384
382
374
372
374
370
366
369
375
378
387
391
380
359
360
39
106
208
297
351
369
375
376
377
375
372
370
375
379
379
372
367
369
373
386
390
367
358
362
355
22
101
217
315
357
363
365
369
363
363
370
380
379
377
378
380
377
365
366
385
394
380
365
360
340
17
92
222
324
362
362
366
371
371
372
389
401
383
361
362
378
380
365
363
384
401
392
374
371
352
17
82
200
309
360
363
365
383
391
392
393
391
377
362
360
373
380
371
367
382
390
377
373
383
361
20
73
181
291
353
357
354
370
390
392
379
366
365
367
369
371
378
382
378
376
373
367
369
372
334
30
64
162
275
342
344
334
351
378
390
384
370
367
371
371
370
375
378
370
369
371
371
367
361
318
43
125
232
311
333
348
367
379
382
384
382
378
374
372
368
369
370
368
382
389
379
369
358
315
20
77
170
267
330
369
381
371
364
368
374
375
374
373
368
363
365
381
396
393
379
376
351
46
114
218
304
347
351
350
361
365
364
363
367
375
370
358
359
378
382
366
368
381
326
29
62
137
225
281
306
331
361
371
361
355
359
378
380
357
350
360
359
345
354
356
28
60
127
202
260
296
327
350
355
349
353
369
372
354
348
353
350
345
347
309
30
60
121
182
218
258
306
330
335
340
344
345
346
349
348
335
335
325
61
98
134
184
244
287
306
318
317
313
323
328
318
307
305
266
200
234
256
265
268
268
264
258
266
261
188
181
113
139
134
108
97
133
160
182
207
213
200
194
198
192
181
79
122
188
237
270
293
297
286
284
297
307
295
262
246
79
128
188
254
306
338
344
338
341
356
367
356
330
307
301
312
64
121
184
245
300
335
347
345
350
364
375
372
357
350
351
352
348
40
100
183
264
319
341
345
348
362
373
372
355
349
350
360
373
372
365
350
23
52
138
255
341
365
353
348
363
381
386
374
361
359
358
358
359
362
357
341
44
95
191
301
363
364
354
366
384
381
375
378
381
381
377
370
366
369
370
363
350
22
65
146
248
331
360
359
370
389
391
378
375
383
385
387
392
395
392
386
384
384
380
367
34
82
177
285
357
372
366
376
392
396
390
388
385
382
383
398
400
391
378
370
370
376
378
4
32
103
208
313
370
376
367
369
380
390
390
384
380
378
382
385
389
384
377
363
358
371
377
373
10
44
136
255
337
365
366
366
372
381
389
387
379
372
371
366
365
376
385
383
378
379
384
377
366
24
69
172
286
349
365
367
372
377
383
387
383
376
372
367
358
353
370
384
384
384
387
385
373
372
377
21
80
189
297
352
362
365
374
370
364
364
369
371
375
376
373
371
375
380
384
386
385
376
371
375
378
8
70
191
303
355
360
362
369
364
346
345
364
379
381
383
382
383
382
380
382
387
389
382
374
370
362
335
4
55
176
295
351
358
360
370
376
368
368
386
399
390
374
371
376
380
379
380
385
394
390
380
373
368
324
2
43
149
271
343
359
365
382
396
399
396
398
394
379
367
362
368
377
378
377
379
382
382
382
390
377
35
135
256
339
369
369
375
387
396
393
384
376
366
366
369
371
378
379
371
367
370
378
382
383
366
40
121
245
338
371
359
352
366
383
386
377
368
366
373
375
372
378
380
366
361
375
389
383
371
352
33
91
200
301
348
348
353
373
381
378
372
371
373
378
375
369
374
378
369
375
392
395
382
367
341
17
48
130
236
316
352
371
382
375
369
369
372
376
377
373
367
372
377
380
387
393
382
379
366
305
22
80
176
278
347
368
361
358
369
379
379
375
373
376
378
378
377
379
380
375
368
375
351
16
44
108
199
288
331
338
347
366
382
382
365
361
375
387
379
366
368
371
362
357
362
312
27
50
102
187
264
310
324
341
355
360
351
352
369
375
359
353
364
367
360
354
324
47
98
174
244
281
306
326
337
342
351
357
350
343
346
352
347
345
341
277
54
97
159
211
256
296
318
334
350
346
329
328
336
334
326
332
313
211
248
277
297
305
307
306
306
302
307
306
165
187
214
238
238
233
232
99
116
113
58
91
113
132
172
207
206
181
156
141
135
45
80
146
194
217
237
268
283
274
266
261
250
240
233
68
109
176
247
292
323
348
353
336
326
335
347
338
314
304
305
44
106
185
258
307
349
381
389
377
367
374
379
374
364
347
340
349
34
85
171
252
299
333
366
383
371
359
371
386
384
370
369
371
370
370
373
24
66
153
251
317
341
348
355
365
366
370
371
370
366
365
369
373
371
366
362
20
46
104
206
309
368
371
355
350
368
385
388
380
373
370
368
364
363
362
362
355
351
24
85
167
257
331
365
365
363
375
388
389
384
385
387
387
383
377
376
379
380
376
359
10
36
121
227
307
341
347
357
378
405
404
389
384
384
386
389
396
401
399
391
387
385
379
367
20
54
143
255
333
359
359
372
389
396
395
393
392
387
379
383
393
404
398
379
364
361
373
380
383
17
69
167
279
348
369
373
384
387
379
380
389
393
387
377
375
381
389
391
379
358
352
374
387
387
23
86
202
314
362
365
367
377
385
385
385
388
389
384
374
362
360
377
391
383
373
375
387
390
382
375
31
117
237
345
374
367
365
376
382
386
388
388
386
380
371
355
355
375
389
385
378
381
388
386
384
381
31
133
268
358
375
367
368
375
369
362
363
368
371
375
376
377
378
382
387
387
382
378
378
381
386
388
372
21
133
281
362
370
359
367
377
362
343
344
355
367
376
384
391
391
388
388
389
386
381
381
379
374
374
364
13
121
267
353
362
352
366
382
380
368
367
373
380
382
380
379
379
383
389
392
385
382
384
383
372
366
349
8
95
234
329
354
353
372
395
401
395
391
387
384
381
374
366
366
373
380
380
375
370
382
386
383
373
336
5
79
208
316
358
368
384
398
399
391
385
380
377
375
374
375
375
375
372
367
363
368
383
387
381
374
332
3
65
188
310
369
379
375
377
378
375
374
374
372
372
378
384
383
381
376
363
359
376
396
389
374
370
335
47
145
265
344
364
357
360
374
375
372
371
370
374
380
380
373
381
384
376
373
385
396
385
372
362
24
84
193
292
342
353
358
372
375
374
371
371
375
378
372
367
378
386
383
382
383
381
377
374
339
9
44
132
243
322
357
360
359
366
374
382
384
378
372
369
374
383
384
381
380
379
370
372
371
300
24
84
172
264
333
356
351
349
363
384
389
380
364
366
378
380
377
376
380
372
360
364
341
40
89
164
258
322
342
340
347
354
361
361
358
364
369
360
359
376
380
365
352
334
44
84
157
237
297
325
337
336
339
346
356
361
349
339
345
359
355
350
349
299
48
80
142
216
278
314
333
337
348
360
360
339
335
338
339
333
345
346
227
264
288
307
320
325
326
328
328
323
325
333
190
208
238
271
286
282
272
268
56
83
120
161
178
170
160
151
136
119
50
98
154
183
205
240
274
272
249
229
218
206
195
55
68
124
202
260
281
295
315
329
324
317
313
307
298
288
57
97
156
237
300
333
353
372
378
362
348
349
363
360
343
334
333
36
67
152
253
319
344
364
388
398
391
382
377
374
371
369
365
361
363
376
34
54
127
237
318
342
351
375
390
375
364
379
390
382
366
368
381
381
381
383
26
40
107
213
311
351
350
351
364
373
369
367
376
383
382
372
375
380
380
378
376
378
32
77
163
267
344
372
368
362
362
373
381
382
382
384
386
383
377
374
377
381
379
373
2
49
138
236
307
345
363
372
379
386
391
391
389
387
388
390
390
387
386
388
396
392
376
371
16
73
188
296
345
348
348
366
390
406
406
395
392
389
385
386
393
402
400
393
387
385
379
376
381
31
101
217
321
365
366
364
383
395
395
395
398
399
391
380
382
394
405
397
379
364
365
375
384
388
4
40
127
244
332
367
373
380
396
394
377
374
390
400
393
382
379
386
393
392
382
369
371
384
391
390
389
20
53
151
270
353
372
369
372
390
393
383
379
385
396
393
380
370
370
380
387
385
382
385
393
392
387
382
8
62
183
301
370
375
365
366
379
385
387
388
388
389
386
374
365
366
374
379
380
379
380
383
388
387
381
378
7
62
198
328
378
368
363
376
383
375
370
369
369
369
371
375
383
384
380
378
378
378
374
376
384
389
388
380
371
7
45
199
343
384
367
361
379
388
375
356
354
352
354
362
379
396
394
383
382
384
382
377
379
384
382
377
372
356
19
37
188
334
384
365
359
380
393
385
372
366
362
362
370
379
382
380
380
391
392
379
374
382
387
377
362
353
337
16
29
160
305
366
362
361
385
400
394
388
381
373
373
377
378
373
367
368
379
380
369
368
382
388
378
363
347
317
24
139
281
356
365
370
394
407
393
382
378
377
379
381
381
380
377
370
363
362
365
373
386
387
379
377
360
302
19
114
254
353
380
379
387
393
381
368
373
379
383
383
384
388
390
385
371
366
369
380
390
384
375
383
364
9
79
202
318
367
368
363
371
374
370
373
379
381
381
382
383
385
390
390
383
378
378
382
378
374
374
336
36
130
252
333
351
349
361
375
378
377
377
377
377
376
376
374
385
392
390
383
378
374
372
376
356
9
75
194
300
350
356
355
364
374
378
382
380
376
372
368
371
382
385
383
385
382
370
372
376
330
41
135
240
321
362
367
357
358
369
380
388
386
370
361
364
372
375
377
387
385
369
370
357
21
66
140
238
324
361
359
349
352
357
367
373
366
358
355
356
365
379
386
371
355
346
297
19
62
136
227
294
332
348
350
341
343
351
358
357
351
348
357
368
361
350
352
321
68
118
191
266
319
342
348
346
352
357
358
348
345
346
344
336
349
362
292
102
177
234
267
293
312
323
329
333
336
339
336
329
331
344
322
195
213
230
260
296
315
306
289
278
118
127
122
119
114
103
78
64
103
143
186
228
245
235
218
211
202
180
153
140
86
152
221
258
277
304
327
321
297
287
290
282
258
246
120
182
260
318
338
338
344
351
348
343
345
346
339
326
317
312
88
146
218
290
334
352
367
378
381
368
357
363
373
371
354
345
344
344
341
53
116
223
318
356
357
360
375
385
391
391
379
371
368
368
368
367
369
371
370
84
185
303
363
365
358
368
374
367
371
392
395
375
357
362
383
390
389
387
385
383
61
149
263
345
365
356
358
368
372
365
365
378
391
384
369
369
381
391
392
390
389
390
50
119
220
305
350
365
371
373
373
376
379
379
381
387
393
391
386
383
387
394
395
391
389
392
84
192
285
331
350
369
384
387
388
390
391
391
390
390
391
395
397
396
394
398
400
390
387
391
127
250
337
361
363
371
386
393
398
399
398
398
396
388
383
390
402
400
387
383
382
381
382
389
388
57
165
282
354
377
380
383
390
392
390
394
399
401
394
387
387
397
402
394
378
373
375
378
383
387
386
385
74
197
308
359
377
385
389
393
389
376
375
388
394
391
386
390
393
392
389
387
391
395
396
391
385
386
393
99
227
331
370
377
377
378
384
385
377
370
375
384
385
381
376
375
376
381
389
397
401
400
391
384
384
391
398
112
254
351
376
364
361
366
377
382
379
380
376
380
379
373
369
367
363
366
373
377
378
379
382
385
384
384
390
106
265
364
376
350
357
377
389
382
376
376
372
365
366
371
384
383
367
358
365
373
372
369
382
389
385
378
372
357
94
263
371
380
356
368
390
397
385
374
365
358
353
357
375
393
390
375
368
372
377
379
381
385
384
375
364
351
346
351
83
246
367
385
368
374
392
396
386
376
368
357
355
365
376
378
377
378
382
380
373
373
382
389
381
360
347
345
346
333
71
224
352
379
366
374
393
394
383
376
375
367
367
377
379
374
367
366
375
375
366
364
379
388
381
364
352
348
332
284
61
203
332
372
365
373
393
393
379
373
375
374
380
383
380
378
373
360
357
361
373
380
385
383
383
385
376
343
284
47
172
305
376
381
378
386
388
377
367
373
384
389
384
378
381
385
380
367
367
380
385
386
377
378
389
378
320
224
117
253
354
378
369
372
383
379
370
375
389
395
385
375
377
387
392
390
387
381
374
372
372
373
373
346
280
56
178
301
354
355
356
374
385
382
379
379
380
375
374
379
384
388
391
394
386
369
363
367
367
352
304
230
109
247
335
358
354
363
378
383
382
373
371
370
373
376
378
379
380
385
390
386
375
368
365
335
257
64
179
289
355
373
368
363
370
375
378
380
379
372
364
363
367
368
371
387
393
381
374
361
303
204
87
188
296
362
370
359
354
359
362
371
381
370
357
352
359
367
377
383
376
365
359
326
238
91
190
279
326
344
353
351
344
349
360
357
351
352
358
368
372
362
350
353
336
262
97
161
235
301
335
343
345
352
355
346
345
349
354
356
350
339
346
358
304
193
140
223
267
286
305
326
334
328
333
340
346
340
329
328
340
321
227
212
233
254
283
314
328
312
288
282
267
67
102
137
164
171
172
170
164
145
119
100
86
63
113
163
208
249
284
301
293
275
266
259
243
213
188
96
152
222
283
316
328
345
359
352
329
323
338
339
312
291
285
124
185
253
312
350
364
359
357
361
361
358
357
368
363
353
344
342
126
207
282
329
345
356
370
376
376
374
374
385
386
374
358
354
354
354
356
84
180
293
359
364
356
356
366
376
392
399
394
386
382
375
370
372
373
371
370
371
51
125
248
352
384
372
364
366
364
366
382
399
396
375
363
365
383
398
399
387
384
385
99
203
303
359
368
369
374
370
369
373
375
379
380
378
369
368
379
395
399
395
392
392
391
79
174
276
327
345
364
382
382
375
378
386
386
378
383
396
396
394
392
389
392
395
396
394
392
130
250
327
346
358
385
399
390
383
386
391
393
394
393
394
398
409
407
393
388
391
393
393
396
398
66
188
303
357
367
380
398
399
389
388
391
395
398
402
394
384
388
402
399
386
375
378
379
384
395
392
388
104
237
330
359
373
392
397
390
388
388
391
394
396
396
394
394
396
398
389
377
379
382
382
381
384
385
387
127
270
349
360
374
391
389
382
381
379
379
381
382
384
389
394
394
388
383
387
402
410
406
387
380
384
392
397
149
294
368
372
378
384
375
373
374
370
366
365
367
371
375
375
373
369
376
392
405
407
402
392
385
388
393
397
168
312
382
377
362
367
371
373
373
371
370
369
367
368
369
368
362
353
361
377
383
376
375
385
389
388
386
388
370
172
322
387
370
345
358
379
387
383
378
377
376
371
370
375
380
377
360
354
365
374
375
374
379
386
383
375
368
356
361
171
320
386
372
358
375
391
398
393
384
377
371
369
372
377
385
383
375
365
368
379
385
387
384
381
373
356
346
349
367
155
302
382
383
377
394
398
393
389
381
373
366
367
375
379
376
375
379
380
376
372
377
386
386
381
362
346
344
357
363
348
120
285
376
380
369
386
393
387
381
378
377
370
371
378
380
375
365
366
376
380
377
371
374
383
384
373
359
359
359
338
297
101
265
365
375
362
378
386
379
375
378
383
379
377
380
378
375
364
357
359
375
388
389
379
378
387
394
385
366
332
286
238
79
222
341
381
377
376
380
379
375
377
383
387
385
378
365
365
374
374
367
372
390
396
385
379
384
393
382
343
279
210
41
155
292
372
381
371
378
388
384
380
382
388
392
381
365
365
381
386
384
382
379
374
372
376
376
367
350
314
237
86
224
332
361
356
370
392
394
385
380
377
379
377
373
380
386
384
385
388
383
364
361
368
364
346
321
273
39
148
282
349
357
362
379
390
390
381
370
364
367
377
389
390
381
375
381
388
384
378
368
356
338
290
213
85
208
315
365
372
368
371
378
380
374
372
372
372
374
376
376
367
365
378
392
391
376
358
320
241
109
223
326
366
359
349
360
365
368
371
377
369
359
363
372
370
369
372
377
376
369
344
275
119
228
303
332
342
351
353
350
359
367
355
345
354
368
375
371
364
356
357
347
295
118
199
272
325
340
338
346
362
365
344
333
347
361
362
354
343
345
352
310
217
105
187
264
291
294
310
337
346
337
336
344
350
342
330
327
333
312
228
224
248
281
311
330
333
315
297
289
268
76
82
85
84
84
83
76
59
103
149
185
201
210
219
223
216
193
169
152
135
61
113
174
224
267
301
320
330
332
326
316
305
290
268
241
215
85
151
227
293
333
348
351
361
367
363
347
345
360
365
347
322
310
90
167
250
314
349
365
366
358
362
369
370
365
360
368
375
365
355
353
362
86
160
255
324
344
348
357
368
372
377
386
395
400
395
375
367
363
361
361
375
379
50
126
239
337
369
357
355
363
369
376
392
407
409
408
405
390
378
377
376
373
374
384
82
184
303
376
383
374
376
375
371
374
390
397
387
383
382
381
382
396
398
388
379
383
384
70
153
264
338
363
370
387
390
377
374
381
387
377
371
375
377
374
374
387
397
394
388
386
386
117
236
327
349
348
371
395
390
375
379
394
392
379
383
398
400
396
389
384
384
390
393
390
387
389
52
176
306
362
362
368
395
403
387
375
383
391
394
397
397
398
399
409
408
390
378
381
388
390
390
390
102
244
348
370
372
392
408
400
385
380
385
385
392
399
397
385
385
395
393
381
375
375
378
385
391
390
388
156
298
361
353
359
390
394
386
386
387
387
387
389
392
396
393
392
391
381
375
379
385
384
381
381
384
389
398
37
183
325
367
346
359
384
376
369
382
383
381
379
378
380
392
393
388
383
382
387
398
404
403
388
377
379
390
398
50
204
340
380
370
376
387
371
366
373
370
367
366
364
364
376
377
366
365
381
397
399
396
395
393
389
385
386
386
375
61
221
352
393
380
375
377
377
375
371
366
366
369
364
361
369
372
360
356
369
386
386
373
374
391
395
388
384
380
366
69
235
364
398
373
357
369
381
381
379
375
377
378
377
375
377
379
377
366
367
374
378
378
378
383
386
384
378
372
360
368
85
247
369
397
373
369
383
384
384
387
384
379
377
378
379
379
378
379
378
374
374
379
390
391
382
376
371
365
355
355
367
384
79
233
357
396
383
385
398
390
385
387
385
375
367
372
378
377
372
368
378
385
383
380
384
384
379
373
364
355
353
356
357
359
46
186
337
400
381
373
391
390
380
378
382
381
374
371
376
379
372
361
363
380
394
390
377
370
374
380
374
362
360
360
349
327
303
142
311
387
375
362
378
378
373
373
383
388
381
373
373
376
373
360
355
367
387
399
392
375
374
387
395
384
366
350
328
293
248
104
259
359
375
371
378
375
372
375
385
388
382
375
369
363
362
369
373
369
374
390
397
386
382
391
394
379
353
313
266
56
191
318
371
374
374
382
384
385
385
384
379
376
375
362
361
374
379
375
372
372
373
377
385
380
368
357
333
273
125
262
345
360
361
382
397
393
385
381
375
374
375
376
379
380
373
372
378
372
357
364
374
367
351
339
308
232
64
185
302
350
358
370
387
391
385
377
370
367
370
379
390
391
377
370
376
378
371
374
370
356
348
324
257
101
224
323
362
366
366
371
374
374
370
367
367
369
378
385
382
369
363
367
379
388
375
359
339
282
126
246
334
357
348
346
362
367
367
367
371
364
362
372
382
376
363
365
377
378
373
355
302
138
245
310
331
341
352
357
359
365
369
353
343
358
375
376
370
366
365
362
352
315
237
137
229
302
342
346
344
354
374
373
345
331
345
359
359
353
348
353
354
316
237
132
224
289
304
306
322
348
356
347
342
347
349
341
329
327
332
312
236
237
263
303
326
334
332
321
305
291
266
77
90
102
117
129
131
128
124
117
101
74
71
93
140
194
226
237
247
267
276
263
236
223
207
189
159
111
173
230
274
313
334
339
342
351
360
353
328
316
308
295
264
60
128
210
287
344
366
363
356
360
363
362
358
357
357
359
357
346
331
322
61
120
209
294
348
368
370
363
362
367
375
374
363
358
358
373
370
365
361
365
119
197
287
338
352
353
359
369
375
385
399
407
403
390
380
375
373
371
370
385
398
84
183
282
348
360
357
362
377
385
386
394
407
414
418
415
396
388
384
382
379
378
392
392
62
138
252
340
376
376
381
396
395
386
385
389
388
384
386
398
393
387
390
396
390
376
377
383
113
218
319
364
370
379
401
403
388
382
388
389
373
370
380
391
386
376
382
394
393
384
380
384
399
52
167
290
362
366
362
382
401
392
378
383
392
392
388
394
403
403
396
388
383
383
387
390
386
383
388
81
229
349
385
377
379
396
398
387
379
382
386
390
394
403
401
398
398
399
390
383
382
386
388
384
380
381
145
294
378
381
373
391
401
396
390
381
379
380
384
389
387
384
382
383
385
384
381
382
385
388
386
383
385
393
60
206
338
377
349
350
378
385
387
392
387
382
382
383
385
388
387
385
382
377
374
380
387
390
387
383
383
391
401
76
237
361
373
338
345
366
365
366
384
387
385
385
385
385
391
388
381
382
390
389
387
391
393
389
379
376
386
393
387
92
259
369
383
367
376
382
368
365
376
375
375
378
377
378
385
384
372
376
394
404
393
385
387
391
387
378
376
377
373
105
274
376
391
387
391
393
386
380
374
369
371
377
372
366
377
382
373
373
386
393
388
376
379
389
392
385
378
374
369
371
111
284
388
396
377
380
388
386
378
376
375
376
376
372
370
376
381
383
381
381
380
380
381
384
386
385
385
382
377
373
378
396
113
298
400
399
378
384
390
376
368
381
383
375
367
368
372
373
371
376
384
384
377
379
386
387
382
378
379
379
374
371
374
379
111
290
400
411
385
386
393
381
374
383
383
371
358
360
368
370
365
363
375
387
387
383
385
383
378
374
372
370
367
365
354
352
351
83
243
383
419
388
378
390
386
379
382
383
380
370
363
367
373
370
358
359
380
394
396
382
372
373
374
370
364
366
363
349
331
326
44
185
346
404
383
370
385
384
377
380
385
388
383
371
370
373
372
361
358
373
390
398
388
371
371
383
386
374
366
356
341
313
283
130
285
370
374
371
384
381
374
379
386
386
378
371
370
370
371
374
376
373
374
385
390
383
378
388
392
377
358
331
297
262
219
76
221
332
362
367
379
387
380
380
384
384
375
370
371
369
370
373
375
371
368
368
374
379
383
384
378
365
346
297
230
41
163
290
349
358
368
387
389
381
382
384
379
376
376
376
374
370
366
368
373
368
357
365
377
373
364
355
333
263
98
215
314
353
363
377
386
384
378
378
378
377
377
379
380
376
370
370
376
371
362
367
371
363
362
350
296
121
239
329
362
366
367
375
373
369
371
373
373
373
376
379
377
371
365
364
368
378
374
363
356
317
224
46
145
261
340
352
345
356
368
368
365
367
370
364
364
374
380
374
367
366
375
375
369
359
321
241
154
264
320
340
353
364
367
364
366
367
353
350
364
374
374
372
372
371
362
352
325
249
147
253
328
358
355
355
366
375
371
346
341
353
356
352
350
353
364
359
318
245
151
246
297
308
319
338
353
358
347
348
349
345
334
323
328
340
321
247
219
237
253
274
308
326
331
327
318
306
292
265
48
72
76
62
70
105
124
142
170
179
178
173
167
161
135
101
73
122
135
174
230
263
277
288
306
311
293
279
267
253
233
202
107
175
233
275
306
337
352
352
351
357
370
362
336
326
334
330
313
291
101
190
263
324
367
380
370
360
361
360
359
361
359
351
346
356
363
354
343
96
175
261
316
352
374
378
370
372
378
380
372
363
361
362
368
372
372
370
368
365
79
169
249
312
343
357
361
367
378
388
398
404
404
397
388
384
384
383
381
381
388
392
389
46
136
245
315
344
360
368
374
385
396
397
398
404
409
412
409
400
392
390
389
386
384
388
390
108
216
313
360
371
376
390
401
403
399
395
391
385
383
389
401
396
389
390
395
392
376
372
385
389
61
164
282
355
377
377
389
400
400
395
391
390
387
380
377
385
393
392
385
388
394
392
384
379
388
409
86
222
332
372
374
380
390
395
390
387
388
387
388
394
404
407
400
392
391
391
389
390
391
390
384
389
396
132
283
373
386
377
382
385
389
388
386
383
382
386
396
404
402
392
389
392
394
390
387
389
388
379
370
374
385
67
196
334
394
386
375
384
388
392
396
386
379
379
380
378
378
378
378
376
377
382
386
388
390
390
386
383
384
389
99
246
363
383
358
350
371
379
390
395
387
380
382
381
378
377
379
379
378
374
371
375
385
394
394
387
388
394
398
386
118
281
384
379
345
344
357
359
368
386
387
385
389
392
394
394
385
378
386
393
387
374
379
390
390
382
380
386
394
381
134
310
392
388
372
375
374
362
365
378
378
380
385
388
389
391
388
376
384
402
401
386
380
382
383
380
376
376
377
371
370
157
322
392
388
387
400
399
388
380
376
371
375
382
377
367
378
388
386
384
386
389
387
383
380
381
381
378
375
372
368
371
151
325
396
383
374
395
404
390
373
372
374
377
376
366
362
367
380
385
386
381
377
379
382
381
380
381
383
381
378
377
385
396
140
324
406
387
373
389
397
372
356
373
380
373
361
359
363
365
365
372
383
384
377
376
380
381
380
383
389
389
384
383
388
384
362
129
319
418
411
380
384
390
373
368
381
381
367
352
350
356
363
362
361
370
382
384
380
379
381
383
382
382
382
381
376
366
357
347
106
283
410
428
390
379
389
389
385
383
381
376
367
359
360
366
368
357
358
374
387
386
380
378
381
379
368
364
371
369
355
337
335
334
63
224
371
415
391
382
393
391
383
381
382
384
381
376
372
373
371
363
362
368
381
385
380
373
374
384
383
369
368
363
349
325
307
279
35
159
309
380
378
378
392
386
377
377
380
380
374
373
374
376
377
377
376
371
373
381
382
372
371
387
397
384
364
342
316
293
255
199
102
249
347
363
366
382
386
377
374
379
383
374
369
373
375
375
375
374
371
368
374
379
372
372
381
388
377
353
312
268
229
64
199
312
354
359
373
387
381
372
378
391
387
379
376
375
370
362
362
371
377
373
365
368
371
372
372
363
344
286
217
127
240
326
359
369
380
384
376
375
383
388
387
382
376
369
363
363
372
381
373
362
365
371
365
365
359
322
237
53
145
256
338
366
367
370
378
372
368
373
381
381
374
367
364
367
368
368
364
366
370
367
361
362
338
256
62
167
281
351
357
349
364
374
369
363
366
370
367
362
366
373
370
367
368
372
369
362
363
340
265
76
180
288
339
352
362
373
375
362
359
357
355
357
372
375
373
372
371
366
352
344
327
269
165
276
344
363
359
361
364
364
357
345
352
364
357
349
344
355
362
352
313
244
160
252
295
303
321
341
349
346
344
350
351
343
324
318
330
343
322
246
187
228
251
265
279
298
317
322
317
309
300
288
262
85
95
96
92
89
86
80
79
102
143
171
193
218
226
218
210
206
197
161
121
99
143
175
184
209
262
298
314
325
333
324
307
303
307
291
261
234
227
71
157
235
285
306
323
343
358
363
360
358
358
352
338
338
355
359
343
330
67
168
256
304
339
370
377
368
367
370
364
359
362
366
351
341
359
378
374
358
349
147
248
309
329
349
374
382
383
386
391
387
374
373
375
375
372
373
377
377
372
366
120
226
301
333
352
366
369
374
384
402
406
401
397
393
392
392
392
391
389
389
389
387
388
84
197
298
337
349
371
386
379
382
396
404
402
398
401
402
398
394
394
395
396
394
389
387
388
388
156
280
352
368
372
387
394
390
393
405
406
398
390
388
392
394
392
392
395
398
392
381
380
387
390
83
217
331
374
378
386
395
393
388
393
402
397
390
387
387
390
393
392
392
395
395
389
387
390
392
402
405
130
276
362
367
369
388
389
383
385
392
393
383
383
398
408
406
396
394
395
398
392
388
391
393
386
387
393
51
193
333
386
376
371
381
378
377
390
393
386
380
383
398
402
401
388
386
391
397
395
389
387
386
377
373
378
389
100
249
363
397
384
378
381
383
391
399
391
382
383
385
380
377
377
378
377
377
382
387
389
389
390
387
386
387
386
380
136
286
377
385
371
368
374
383
391
393
386
382
384
383
377
376
377
377
379
378
367
367
382
396
401
398
395
395
395
379
152
319
398
387
361
359
361
362
367
381
385
382
384
387
391
393
381
372
384
394
379
365
373
388
391
390
388
392
395
378
369
175
351
414
394
378
376
371
359
363
377
379
378
382
382
385
390
387
380
385
391
387
381
380
378
376
376
378
383
386
372
364
198
361
405
386
384
399
398
385
377
374
373
376
382
372
360
372
389
389
381
376
376
386
391
381
370
370
372
374
376
367
362
380
191
348
392
365
366
397
409
389
367
368
374
382
381
370
358
364
374
382
381
372
371
379
384
376
371
375
378
377
375
374
381
390
379
168
341
394
368
364
389
398
373
356
369
379
379
371
368
367
368
365
368
377
380
375
374
373
371
376
391
395
388
381
380
392
394
364
154
333
413
394
370
379
385
374
371
382
379
367
359
361
365
370
368
365
370
379
379
375
373
379
389
393
391
386
381
376
377
374
356
344
121
309
417
418
382
375
389
390
387
384
378
372
366
363
363
371
370
364
364
371
378
376
376
387
394
388
372
367
374
374
367
355
346
343
79
253
387
413
392
387
401
396
383
381
381
380
378
377
376
374
369
362
362
367
372
378
378
374
381
389
381
368
371
376
365
347
329
309
51
189
331
389
388
389
397
387
379
377
376
373
373
377
380
378
375
371
370
367
369
381
384
368
365
387
398
382
366
357
343
322
292
237
130
274
361
373
371
383
384
377
373
373
377
376
374
374
375
374
369
369
369
370
383
388
375
366
381
393
380
357
327
302
275
226
82
219
327
361
362
373
383
378
371
377
395
395
380
373
368
364
359
365
374
382
385
382
373
367
370
369
363
347
305
254
146
259
338
361
367
376
381
378
381
389
393
390
381
371
363
358
363
376
382
380
371
369
365
360
357
355
333
267
67
165
273
343
363
364
368
379
379
371
373
385
385
376
362
358
360
363
365
366
368
372
362
353
357
345
279
78
184
295
357
355
346
362
379
373
366
366
376
373
361
364
369
368
365
365
370
363
354
357
351
291
90
205
311
350
351
357
375
376
357
353
353
356
361
377
381
376
370
364
357
342
335
329
287
189
292
346
356
353
355
354
349
344
344
361
374
368
351
346
353
350
334
301
242
166
248
288
296
313
335
341
333
340
352
356
341
324
320
332
333
298
187
229
258
266
275
292
310
312
305
297
291
284
250
94
115
120
121
120
118
113
90
76
75
112
121
142
185
213
234
248
255
250
245
241
228
186
154
138
127
98
182
220
229
251
298
325
337
343
343
327
321
334
344
319
282
260
258
112
207
279
319
325
332
345
362
372
368
353
350
349
351
362
372
366
355
348
348
108
225
306
333
348
365
369
364
374
381
374
361
369
379
364
351
364
379
373
367
364
88
204
305
341
342
353
376
384
389
393
396
388
381
384
395
392
376
376
378
380
378
374
376
60
166
280
335
349
363
382
381
380
388
398
399
393
391
393
395
398
397
395
394
395
392
387
387
406
131
247
330
351
364
390
400
380
373
390
403
398
392
395
396
391
388
394
399
402
401
395
392
393
395
74
204
322
369
369
381
400
394
378
381
406
416
406
395
395
395
391
386
389
396
397
392
390
394
395
390
384
115
265
365
378
377
395
402
390
379
389
409
406
399
395
392
394
392
389
391
395
392
386
390
397
396
389
388
50
179
326
385
369
367
391
392
379
382
393
392
378
381
394
403
400
396
394
395
397
392
387
390
393
388
385
389
398
84
249
373
396
374
371
383
377
374
388
392
384
377
382
397
399
396
391
390
393
398
398
390
384
382
382
385
389
395
396
136
299
388
396
385
386
386
384
387
390
388
387
391
393
390
384
384
383
384
387
389
390
388
386
385
387
389
390
389
383
174
326
391
389
386
387
390
390
388
385
384
386
388
387
384
383
381
378
382
386
377
372
378
391
396
395
392
390
388
381
377
191
355
409
392
378
378
376
370
365
376
381
380
377
376
383
388
380
370
381
385
375
368
375
383
390
394
394
392
391
380
374
213
377
424
393
381
382
373
356
360
376
379
375
370
368
370
380
382
379
380
378
373
378
382
378
377
382
387
389
390
376
365
378
223
379
410
385
380
391
385
374
371
375
374
375
377
366
355
366
382
389
377
367
367
383
391
379
370
369
371
373
382
371
356
370
215
366
393
363
367
393
398
380
365
366
375
388
392
379
363
366
375
375
371
367
369
382
384
373
368
372
372
370
373
372
371
381
377
204
359
390
362
366
391
394
372
362
370
381
385
390
388
382
377
373
369
372
378
381
380
371
364
371
387
391
378
373
371
384
392
371
340
189
352
406
379
366
378
383
374
377
384
380
370
376
381
381
381
379
377
378
382
381
374
368
374
387
391
391
384
375
366
371
385
369
344
144
330
415
398
367
371
386
386
384
385
380
372
370
374
376
376
375
375
375
377
375
371
374
390
397
389
379
377
376
371
366
371
365
351
345
93
276
394
404
383
387
401
391
379
380
382
375
372
376
379
373
362
362
366
369
369
374
380
380
387
391
381
367
371
383
376
363
347
333
292
63
215
346
397
397
397
399
387
379
380
375
368
367
379
383
376
367
363
364
364
368
382
388
370
368
388
393
371
365
371
367
341
315
274
194
152
291
374
387
380
383
383
381
378
373
372
376
378
377
374
370
365
365
366
370
387
395
381
367
380
387
369
355
344
329
304
259
187
90
230
337
369
368
373
382
382
380
382
396
396
380
369
370
369
367
370
377
383
389
390
380
371
371
368
357
346
324
283
225
153
273
345
360
363
373
382
384
387
393
392
384
375
370
371
369
372
376
380
382
377
372
366
359
353
349
340
290
203
76
181
282
340
354
359
367
379
382
378
376
379
380
375
368
367
365
362
361
365
371
369
354
344
349
347
297
203
87
191
293
350
352
340
356
376
378
371
372
376
373
361
366
373
368
360
359
369
365
351
348
353
314
210
98
212
316
348
339
342
367
375
360
356
358
358
359
374
386
381
365
358
354
345
335
330
300
228
203
292
334
342
344
346
345
345
347
351
359
372
371
363
355
350
340
322
292
245
166
244
281
291
306
326
333
335
342
351
353
341
332
330
336
318
267
190
230
255
262
270
288
306
308
293
288
284
274
85
115
136
140
142
146
146
137
108
95
102
96
142
161
178
213
236
252
265
274
276
276
274
254
213
195
181
167
137
208
254
269
291
321
338
342
343
342
341
344
364
364
335
302
289
281
276
155
249
306
331
338
343
353
366
372
366
350
353
368
375
378
374
367
356
350
350
149
269
335
349
355
364
363
367
377
386
381
370
377
392
378
364
372
377
369
365
369
372
129
249
327
353
355
367
381
386
388
389
391
389
387
392
396
395
383
381
379
379
382
384
385
109
221
317
348
354
374
392
393
388
386
383
383
384
387
389
390
397
401
398
395
395
396
393
391
397
179
292
350
356
372
396
401
385
375
382
385
386
388
394
394
388
388
395
399
399
398
398
399
400
400
400
105
248
342
369
372
389
403
394
381
383
403
412
409
402
399
400
395
385
385
393
393
390
393
404
403
392
388
156
303
381
382
382
400
402
392
385
391
405
408
406
399
395
397
397
389
383
390
390
386
391
397
394
385
385
394
82
221
359
402
379
379
398
396
383
384
386
385
377
382
390
394
394
395
393
391
392
393
389
386
389
387
387
391
398
117
293
396
404
381
382
391
382
372
378
381
378
375
379
388
392
391
391
393
395
397
399
394
383
380
388
394
395
396
398
171
339
404
396
387
392
393
386
381
377
380
387
393
393
390
389
388
384
389
394
395
395
390
382
380
387
390
389
388
390
387
212
363
403
388
389
397
399
395
382
375
378
389
391
389
389
391
386
378
382
390
388
383
382
383
387
388
385
382
385
385
387
231
384
412
386
384
395
391
374
362
371
381
379
373
372
379
385
382
373
376
381
380
379
380
381
386
399
394
387
384
383
387
395
243
392
413
382
381
387
374
355
362
382
382
368
362
363
367
375
379
381
375
372
374
383
384
377
380
393
392
386
384
381
375
385
243
382
407
380
380
381
372
365
373
382
377
372
371
367
361
368
381
385
376
368
371
383
384
376
376
377
373
369
382
378
362
371
386
230
376
402
378
380
387
379
369
368
369
373
387
392
383
371
375
382
376
371
370
377
383
379
372
373
376
370
366
378
378
366
371
381
370
228
378
403
377
381
392
383
370
369
374
378
385
398
396
388
385
383
372
371
377
384
383
372
361
365
379
379
374
373
371
370
382
377
356
220
374
407
377
376
386
383
374
380
388
378
372
383
388
386
384
384
383
384
384
385
377
368
371
375
378
381
382
376
359
357
379
375
352
356
170
348
411
383
361
374
386
379
377
385
383
371
371
377
377
372
375
381
387
386
379
373
375
389
390
382
382
384
381
364
359
373
369
351
350
107
293
394
396
373
384
396
384
374
384
385
375
368
375
380
371
360
363
375
376
372
375
384
386
386
387
383
371
372
383
380
368
351
339
317
73
227
353
399
397
396
399
387
382
385
377
364
364
379
383
375
364
361
363
364
367
380
387
376
372
383
379
357
358
376
377
349
326
302
240
158
298
379
393
386
386
384
387
387
373
368
374
382
381
377
373
367
366
365
367
382
389
384
379
379
375
362
357
354
341
316
283
224
89
230
337
372
370
374
380
384
387
389
392
392
381
370
374
376
375
375
378
380
383
383
381
380
377
368
357
353
340
303
251
150
277
347
360
363
374
383
387
389
393
390
374
370
373
382
381
378
378
378
377
370
366
369
365
355
350
344
312
233
79
189
289
336
352
362
374
378
380
379
375
374
374
374
374
375
370
363
359
362
365
365
350
346
347
347
314
236
90
190
284
341
353
345
350
370
377
375
376
376
370
364
368
374
369
353
354
366
367
351
342
351
328
239
89
201
300
339
332
333
361
375
366
366
367
364
361
365
381
377
360
353
357
358
345
330
303
239
195
277
318
332
340
346
349
354
358
357
357
361
367
365
359
352
343
324
292
247
160
236
275
293
308
327
338
342
346
349
347
343
340
340
333
305
245
191
228
251
260
268
290
307
301
285
280
273
257
85
90
118
149
157
160
166
169
163
138
126
125
113
85
137
178
196
205
217
240
262
275
286
294
298
297
278
246
229
216
200
182
94
171
236
282
303
320
333
339
340
339
342
349
365
378
366
337
323
315
305
293
100
203
285
322
337
352
361
367
372
373
362
354
365
389
390
376
368
368
359
351
347
353
60
184
296
352
359
360
366
370
374
382
388
383
379
388
397
386
372
375
378
371
363
373
374
172
283
336
356
370
381
385
389
390
388
388
388
387
387
386
386
390
390
388
383
393
394
388
372
153
275
346
352
353
381
402
399
395
390
375
374
379
381
378
377
393
406
403
391
390
401
402
391
379
383
91
224
327
363
364
373
389
397
395
389
382
376
377
384
389
391
393
398
401
399
388
387
393
403
406
402
398
152
286
353
364
374
388
395
395
396
395
394
397
401
401
400
402
404
393
385
388
388
386
392
406
408
403
400
401
81
207
331
383
381
388
398
401
400
400
395
392
397
402
399
395
395
396
386
376
384
390
392
391
392
389
387
390
395
113
262
377
405
390
394
402
400
388
385
380
377
378
381
385
386
387
389
388
385
389
397
397
385
381
387
391
390
392
396
155
326
406
403
389
393
397
388
372
371
374
376
375
374
375
379
382
384
389
391
394
399
397
382
379
401
408
393
392
396
396
209
373
414
391
385
391
391
387
379
373
378
390
392
380
376
379
382
380
385
391
393
394
391
382
381
388
391
388
388
393
392
66
243
392
410
384
385
394
391
388
380
373
377
389
391
381
381
388
389
379
380
388
390
389
385
381
384
386
386
384
383
387
389
390
80
267
402
406
375
382
397
389
372
366
372
382
379
374
374
379
384
384
378
375
381
386
388
382
378
385
401
398
382
380
383
389
398
94
277
402
400
370
379
391
374
360
368
387
382
365
361
367
373
378
381
380
376
375
382
386
380
375
385
400
392
374
377
382
382
392
395
92
267
387
400
376
383
379
363
363
381
389
377
363
365
368
371
377
384
382
376
374
378
382
377
372
382
391
374
362
379
385
374
376
389
242
385
416
395
394
381
366
366
373
371
368
374
381
377
373
382
387
380
372
373
379
380
373
368
376
387
375
372
385
386
369
371
384
385
238
396
419
395
399
393
377
369
373
371
370
377
387
382
377
380
385
377
367
373
382
382
372
362
367
378
374
375
383
379
367
370
380
373
374
233
391
414
385
389
394
382
373
379
384
373
368
375
378
374
374
380
384
380
380
384
377
370
371
371
368
370
380
383
362
351
369
373
359
363
185
356
408
382
370
381
385
376
372
382
379
371
371
374
372
367
368
380
390
390
381
372
374
387
386
372
375
388
387
364
355
371
365
344
346
337
120
295
393
396
374
381
391
381
372
383
382
375
368
375
378
368
362
368
381
380
372
374
383
385
382
378
379
373
375
380
379
368
346
334
323
258
80
226
356
401
394
391
395
388
387
389
381
362
364
377
382
378
368
366
367
366
364
373
380
374
371
376
369
352
357
378
378
346
327
317
267
157
159
301
376
387
382
385
383
388
392
380
366
368
377
382
382
376
371
369
367
365
368
372
374
375
375
365
356
360
359
344
321
302
256
88
230
332
367
370
373
373
379
387
389
389
385
376
372
378
380
378
378
380
380
367
364
372
386
385
372
360
358
344
311
271
215
145
276
348
366
366
372
380
382
385
388
385
373
369
373
380
381
380
381
379
367
359
363
377
376
360
347
347
323
259
72
193
297
348
364
376
385
376
374
375
374
372
371
371
373
373
369
366
362
357
357
359
355
352
347
345
323
264
89
189
283
345
369
363
357
365
373
374
375
376
373
369
368
367
359
351
351
361
363
351
340
344
330
261
79
184
284
335
340
343
360
371
370
369
374
371
366
364
364
361
353
349
358
361
347
323
293
237
176
259
310
331
344
353
357
362
365
360
353
351
354
357
355
350
345
323
290
241
148
223
269
294
315
336
346
347
344
340
337
336
337
335
324
289
227
184
224
251
261
269
288
300
294
276
267
255
70
64
73
88
82
117
101
89
116
159
171
175
178
191
191
178
159
140
111
87
164
217
233
220
216
239
270
288
295
300
306
309
297
275
246
229
214
202
127
209
271
314
334
337
336
338
342
344
346
354
366
367
353
337
330
332
322
311
300
132
242
315
334
345
367
378
377
373
370
365
362
375
390
383
359
354
371
370
354
347
357
90
216
316
363
363
360
370
380
384
384
385
386
388
392
393
380
375
377
388
382
369
369
377
367
86
211
308
345
362
381
388
385
388
393
390
387
388
387
382
376
379
396
401
400
398
400
403
388
361
353
181
313
368
361
360
385
401
396
399
397
387
380
380
377
371
376
394
410
408
392
390
400
407
394
369
359
116
257
349
374
369
374
380
391
404
404
390
379
382
386
384
384
397
410
408
396
382
374
383
402
410
403
395
398
199
316
358
363
375
383
380
393
412
404
382
379
393
400
398
400
405
401
390
385
385
382
389
402
409
412
411
408
111
258
354
379
375
389
398
394
402
408
392
374
380
399
402
393
391
389
384
379
384
398
402
397
387
385
390
395
396
390
145
299
385
397
391
403
411
404
389
381
372
373
382
390
387
384
381
380
384
386
391
400
400
384
378
390
398
391
385
389
194
355
409
393
389
400
403
389
377
369
372
384
387
374
367
370
375
379
384
388
389
395
394
380
382
408
413
391
384
395
401
70
247
398
416
380
376
382
383
382
382
380
382
392
389
369
352
363
376
378
378
381
383
390
390
383
385
395
397
390
387
394
394
380
86
272
408
405
373
377
384
379
379
380
379
380
389
387
374
367
375
384
383
380
381
385
387
384
382
386
391
393
392
388
381
382
386
97
287
412
395
366
381
395
380
368
366
373
377
377
376
378
379
383
385
383
380
382
386
385
377
377
388
402
404
391
382
377
383
400
399
117
306
410
394
362
379
389
373
363
372
383
375
361
360
374
380
382
382
380
378
380
383
381
374
373
386
397
385
369
373
380
386
400
398
114
298
402
400
379
384
374
361
370
389
387
371
357
361
372
377
382
383
379
377
377
377
375
371
370
382
391
369
357
376
387
382
384
390
380
77
261
399
422
400
399
382
367
374
382
370
359
363
373
372
369
378
383
378
372
372
375
375
370
366
378
392
388
381
389
391
377
375
384
391
389
245
406
426
397
403
396
379
375
377
368
361
365
373
371
363
371
380
376
366
366
377
380
376
367
375
385
384
382
389
385
371
371
380
386
393
230
396
414
385
392
400
385
376
379
379
368
365
369
368
363
364
373
376
374
375
381
379
376
379
377
367
363
379
386
369
356
368
378
369
371
383
184
355
406
388
381
387
385
376
371
375
374
369
370
371
367
362
366
376
388
390
380
371
375
389
386
369
367
381
387
366
358
374
369
345
345
343
119
290
390
401
380
378
386
382
375
377
378
374
373
374
374
368
365
371
383
380
371
371
379
383
378
373
376
378
375
380
380
375
347
334
324
269
77
221
352
398
388
381
389
388
388
389
380
366
365
373
377
376
371
370
369
365
358
366
372
368
366
371
370
360
364
380
375
346
330
327
280
168
160
300
371
376
373
380
381
386
390
383
370
368
372
376
378
377
373
370
368
364
358
356
361
368
371
362
361
365
366
344
322
312
282
182
94
233
328
358
365
369
366
369
380
385
384
380
374
373
374
375
376
380
385
382
360
350
363
384
383
366
359
359
343
314
287
243
141
271
347
371
370
371
373
376
377
379
379
376
371
369
370
373
379
385
384
367
353
363
383
379
358
341
343
323
270
197
60
186
304
365
382
386
386
375
370
369
372
374
372
368
365
364
364
365
364
360
357
360
364
357
347
339
320
271
84
195
296
361
385
379
367
368
369
369
372
377
378
375
367
358
350
347
349
354
355
347
339
335
319
263
76
177
280
341
356
357
364
368
361
361
369
377
375
364
352
346
343
345
346
347
334
311
278
220
161
252
308
331
344
354
358
358
359
358
353
347
343
345
348
345
329
304
271
226
138
208
252
284
318
342
349
341
336
331
327
326
326
322
306
264
168
214
249
263
272
281
286
281
265
250
78
84
75
83
106
105
85
74
144
127
103
120
164
189
190
190
206
218
210
180
141
105
90
82
124
198
255
266
241
227
246
282
303
306
305
307
317
315
290
252
228
228
221
189
157
246
311
350
358
345
337
342
347
352
353
355
354
350
343
337
335
341
338
331
314
166
277
342
351
358
380
388
377
370
368
370
372
374
374
368
351
354
378
379
368
357
361
354
132
249
338
368
362
361
376
387
385
379
377
392
397
396
388
381
380
384
397
396
380
372
375
367
116
243
331
361
369
385
387
381
386
392
391
389
391
396
392
382
386
402
408
410
410
409
405
392
366
357
200
331
382
373
375
394
402
393
395
405
403
396
387
379
378
384
402
410
410
402
398
399
402
396
375
362
370
142
281
361
377
373
378
385
395
408
408
401
399
400
394
381
385
401
416
413
400
386
376
376
391
405
403
396
393
92
239
344
367
362
373
380
377
395
416
405
378
376
395
400
393
389
400
402
396
389
388
388
392
397
404
408
410
406
391
138
296
374
377
372
389
394
393
399
405
385
365
370
393
399
392
384
382
384
385
387
397
408
405
392
383
390
398
393
383
174
333
394
390
390
411
415
403
386
381
373
376
389
396
390
386
380
380
389
396
395
396
396
386
383
393
400
393
384
387
401
229
383
412
387
388
402
404
398
380
375
376
390
395
386
371
375
380
383
387
390
390
389
387
379
386
410
412
391
385
402
410
394
96
284
419
415
374
376
381
380
382
385
387
388
391
388
368
352
361
377
383
376
371
376
390
393
389
389
398
398
387
386
397
399
383
107
301
418
395
365
378
387
374
372
376
380
384
387
385
372
359
366
383
388
382
377
382
387
388
384
388
396
401
400
387
374
377
388
389
112
310
420
394
364
383
399
379
365
363
365
371
376
380
380
378
381
387
386
386
387
385
377
368
375
387
397
409
408
392
369
370
398
405
131
327
425
402
370
384
386
372
372
373
370
365
364
368
376
384
388
384
380
381
382
377
369
368
374
385
383
378
377
381
380
383
399
403
377
131
323
418
412
386
387
375
370
383
395
378
363
360
364
373
379
381
379
376
378
377
372
370
373
373
376
376
362
359
377
385
386
389
387
375
96
286
409
419
392
393
388
383
391
389
372
359
362
373
373
368
369
374
376
376
373
371
375
375
367
373
394
396
386
388
388
384
380
379
383
391
255
410
418
382
392
401
393
386
380
373
362
363
373
373
365
367
373
374
370
369
374
385
382
373
379
394
393
390
390
386
377
375
379
384
396
402
227
394
413
379
388
397
387
380
379
379
368
365
370
373
369
369
372
372
372
377
384
384
384
388
390
372
365
374
388
376
362
373
382
370
372
381
172
349
405
394
385
387
381
376
375
374
370
369
373
375
371
369
369
373
383
390
387
376
378
393
389
370
362
377
384
367
361
379
381
354
348
342
250
108
279
384
404
384
377
383
382
376
374
372
373
376
375
371
368
368
374
380
380
369
372
381
382
376
374
379
382
380
379
380
378
356
343
330
276
152
69
212
342
390
379
375
384
387
386
384
377
373
372
370
369
369
370
371
368
363
356
368
374
368
362
372
379
377
377
384
376
346
331
334
289
175
158
297
366
366
366
377
382
383
385
383
377
373
370
371
371
372
371
370
368
365
360
360
360
366
371
372
370
376
367
342
320
313
293
195
101
237
329
355
361
368
368
370
377
380
381
378
375
373
370
369
374
381
387
384
362
352
363
378
376
360
353
354
337
311
291
260
189
139
265
344
370
370
369
371
372
372
374
377
379
375
367
362
367
378
390
387
369
360
372
381
372
349
335
332
307
267
212
175
300
370
386
381
377
374
371
370
372
378
378
369
361
357
360
364
365
364
364
367
366
358
345
334
315
260
177
78
194
300
369
384
377
372
371
369
367
369
377
381
376
363
349
342
344
350
352
348
342
337
326
299
244
75
175
281
346
365
362
362
361
351
351
358
377
382
365
342
336
340
340
332
323
313
294
254
156
251
307
325
330
342
349
344
345
351
356
347
338
333
343
331
301
272
242
128
188
225
261
305
336
342
332
327
324
317
313
308
300
278
229
148
197
236
257
266
270
267
259
246
223
77
95
94
97
113
113
92
78
66
163
158
130
131
166
199
206
205
215
231
222
184
140
112
98
82
149
230
284
287
263
252
267
294
308
313
313
312
321
323
297
252
234
238
228
178
190
283
351
376
367
346
345
354
358
351
351
351
348
344
345
346
344
339
347
344
316
265
203
310
364
369
372
384
385
379
371
368
370
371
369
363
358
357
363
381
380
371
363
365
350
181
290
357
368
356
362
384
390
384
370
373
392
406
402
386
383
386
391
395
395
380
370
371
374
363
147
277
358
373
369
378
387
385
383
384
383
385
393
409
409
396
395
399
404
408
409
407
400
392
382
374
371
83
220
345
388
384
383
402
405
393
390
403
407
403
388
386
391
398
403
406
407
407
404
399
397
396
391
377
374
172
306
369
374
374
392
401
405
407
406
410
414
411
396
382
386
398
409
410
405
399
385
378
380
397
400
394
386
385
109
268
369
378
364
372
388
393
399
411
404
389
391
396
399
390
385
388
393
394
391
390
393
397
398
396
399
399
395
378
156
322
393
385
376
391
397
392
393
396
386
372
374
389
394
390
382
381
385
386
384
386
402
414
403
388
388
395
392
378
379
199
359
402
385
391
413
412
398
388
384
381
383
391
395
392
389
384
383
400
405
393
382
384
388
390
394
404
402
396
395
399
76
259
407
417
386
390
401
399
395
388
383
382
389
395
392
389
388
389
390
396
398
393
385
379
380
387
403
405
396
398
415
418
397
115
313
432
415
380
387
387
376
379
388
386
384
386
386
380
374
379
388
390
378
374
384
398
396
393
390
395
386
376
386
406
409
393
377
129
330
425
390
365
392
400
379
371
373
377
382
384
385
379
371
372
385
389
384
380
391
396
392
385
384
391
397
393
386
375
378
391
391
134
337
430
392
367
395
411
391
372
363
360
370
381
385
380
376
380
384
387
388
390
386
370
364
368
380
394
411
416
400
369
364
394
409
385
136
340
438
414
382
392
390
380
381
376
363
362
369
372
374
382
390
386
380
384
384
372
361
363
377
380
379
382
389
394
382
376
395
407
384
134
331
426
416
384
389
381
378
393
393
374
366
366
367
371
376
380
378
378
383
381
371
372
382
381
375
369
365
366
382
385
383
389
388
378
368
110
300
409
408
376
387
399
398
395
390
377
369
368
373
375
369
364
367
379
386
381
375
381
381
371
371
389
394
386
384
384
383
383
380
376
388
393
266
409
406
368
385
405
400
385
380
379
371
368
376
384
377
369
371
377
380
379
381
384
382
376
378
393
395
390
388
385
379
379
378
375
385
388
226
392
414
380
386
396
384
376
378
381
371
367
374
384
384
382
377
374
376
381
387
388
387
390
391
377
370
373
385
378
364
377
382
367
364
363
291
163
342
407
401
389
384
376
375
375
375
368
367
375
381
381
379
375
373
379
389
391
382
381
390
389
373
363
371
378
365
359
380
385
361
352
333
230
104
272
378
397
381
373
380
381
378
372
368
372
377
377
371
369
368
372
379
380
375
376
383
382
375
375
379
379
378
376
376
377
366
356
341
282
156
69
206
329
375
369
369
385
386
383
379
377
379
378
372
365
363
365
369
370
367
362
374
384
377
368
376
389
388
386
386
374
343
334
341
295
182
153
288
361
365
370
384
387
383
382
382
383
380
375
370
367
367
370
371
370
369
373
376
375
372
375
377
378
378
368
344
322
313
291
197
99
236
334
362
365
372
381
382
379
378
378
380
380
376
371
369
373
383
386
384
371
366
373
376
370
356
348
344
331
309
295
263
194
136
261
338
365
365
368
375
378
373
371
375
381
380
372
367
371
382
386
384
372
370
374
372
359
345
335
325
298
258
212
157
281
356
371
363
362
370
372
373
375
379
381
371
363
359
362
362
362
365
369
369
363
354
344
332
305
246
168
67
179
287
355
365
359
365
373
375
373
373
374
373
367
359
348
342
342
356
356
348
336
331
310
272
215
72
168
272
340
362
362
357
356
353
350
354
363
368
360
348
341
346
341
325
308
292
270
221
154
247
305
318
317
327
336
338
338
345
354
346
337
337
337
316
276
244
214
167
200
236
280
316
328
327
323
317
306
297
287
273
240
195
175
213
244
260
254
237
227
215
41
65
103
112
110
107
103
90
73
62
136
173
181
155
140
163
206
218
219
217
223
212
174
140
126
110
72
19
171
255
296
293
278
279
285
297
311
321
322
321
325
323
297
261
247
244
219
157
86
126
215
309
377
386
363
345
355
366
363
349
350
353
354
356
360
359
353
344
346
341
311
251
126
238
334
380
382
379
381
382
382
378
372
367
366
366
366
368
372
377
379
375
366
360
364
347
308
110
221
326
373
366
354
367
392
393
385
379
380
395
406
403
391
389
388
387
387
385
374
362
364
374
365
178
314
384
383
367
371
391
399
387
378
379
384
400
417
419
404
397
392
392
396
401
399
394
389
385
381
377
109
255
366
395
387
393
407
410
399
389
391
393
391
387
390
396
399
397
396
401
407
405
400
395
393
392
384
378
381
201
334
384
374
376
407
417
411
406
406
411
412
404
390
382
383
389
396
403
407
408
396
379
377
389
391
387
380
375
113
288
392
394
370
379
402
405
400
404
407
406
402
399
395
391
386
383
385
387
390
393
395
398
395
390
388
387
384
375
365
168
341
406
395
383
399
403
391
385
398
397
391
384
386
389
389
385
384
384
381
375
378
393
413
407
391
390
392
388
381
377
224
379
407
386
397
413
409
394
389
392
390
384
388
390
389
386
385
390
407
408
388
374
378
391
393
395
410
415
404
397
398
399
86
280
419
420
389
392
394
392
393
393
386
380
381
391
397
397
395
393
397
405
408
399
382
377
381
390
397
401
405
412
419
418
398
388
123
324
435
416
389
398
390
372
380
385
380
374
376
382
392
397
397
396
393
387
384
393
403
399
395
394
392
375
372
392
416
414
393
375
151
348
426
392
375
405
409
386
377
376
374
374
379
385
389
387
385
387
388
386
385
397
406
401
385
382
385
388
387
386
385
385
388
383
370
154
356
434
394
374
407
423
404
387
373
362
370
382
385
381
378
380
382
383
385
388
386
377
368
365
374
388
410
416
404
376
368
391
404
387
147
352
445
415
384
400
401
395
393
384
367
366
376
375
374
379
391
387
379
380
382
375
367
368
376
381
384
390
399
403
386
374
392
407
393
377
135
326
423
408
380
389
389
385
389
389
383
377
370
365
367
376
383
382
381
388
388
383
384
387
387
380
377
371
372
384
384
379
389
393
385
379
383
111
292
402
393
363
383
404
399
388
386
387
384
371
368
372
373
365
368
385
401
397
387
384
383
372
373
383
386
382
382
381
380
385
385
375
383
385
265
403
401
365
382
407
397
376
374
384
381
371
374
387
385
372
372
384
390
385
379
378
376
372
374
386
390
389
389
383
377
383
379
366
369
363
286
220
386
418
392
388
393
381
371
375
382
375
369
376
387
391
390
384
377
373
376
380
380
379
383
385
381
374
377
387
379
369
379
377
356
350
334
241
159
333
406
407
391
385
378
380
379
376
369
368
376
382
383
384
379
371
373
382
385
380
377
381
383
375
367
369
373
369
363
377
376
355
347
316
201
112
268
370
387
375
374
386
385
380
373
368
372
378
380
376
371
367
367
377
382
380
378
377
375
372
375
376
373
374
377
377
374
363
360
344
275
147
204
320
360
362
373
391
388
378
374
376
381
382
379
372
364
362
368
377
378
375
382
389
381
372
374
386
384
384
384
372
351
340
340
292
179
144
278
356
371
376
393
393
384
379
382
386
385
383
376
369
367
372
377
375
377
384
390
388
380
377
375
373
370
361
346
330
315
277
182
83
224
336
374
374
376
389
391
384
379
379
381
385
383
380
379
380
383
384
381
378
376
379
376
366
353
345
336
326
315
299
256
175
126
254
336
358
355
365
381
385
376
370
371
382
385
384
383
383
383
379
376
371
369
368
362
353
346
336
327
298
258
205
145
263
335
350
346
351
364
373
373
375
377
378
373
370
369
366
357
352
359
369
364
354
346
343
326
298
241
164
63
156
262
332
345
340
351
371
378
379
376
369
355
353
353
351
343
342
357
361
348
329
316
288
241
188
154
252
323
353
359
357
360
360
358
351
346
347
350
350
350
350
345
327
301
270
238
182
140
230
297
318
312
318
332
338
340
343
344
340
336
337
327
298
256
223
150
185
217
254
290
312
321
320
309
285
273
259
238
200
150
186
222
243
231
203
189
52
64
98
115
108
100
92
81
66
58
135
169
191
174
156
167
206
228
218
211
205
192
162
147
134
111
60
7
181
260
294
291
290
293
294
299
311
323
328
326
323
314
296
278
263
241
198
135
71
140
226
312
374
378
357
347
360
364
355
345
350
360
369
372
371
367
360
350
339
324
296
237
175
140
258
345
384
383
377
377
381
384
383
373
360
359
364
380
385
382
379
377
372
362
353
359
342
299
123
246
348
384
371
363
375
396
396
393
392
393
396
399
400
398
392
384
379
381
381
370
357
358
370
363
351
208
345
400
389
373
378
399
405
390
378
379
392
407
418
418
404
388
377
377
387
395
395
388
381
379
377
375
384
136
294
392
401
388
399
411
411
398
387
380
379
380
384
390
392
389
383
384
392
400
402
398
392
386
383
379
374
374
226
363
401
379
379
414
421
405
399
403
405
399
389
382
378
378
381
387
398
406
407
396
380
375
379
383
383
377
368
364
118
302
407
405
375
386
407
402
388
400
416
415
405
396
396
396
391
385
383
386
390
394
392
390
387
386
385
386
383
376
366
179
354
414
400
391
407
403
383
378
400
411
402
386
385
391
395
394
390
385
377
373
381
392
403
396
391
390
392
386
381
380
381
244
393
410
383
395
413
404
390
389
398
394
384
384
387
380
377
379
393
405
402
385
378
382
389
388
389
407
414
402
389
391
393
89
291
424
415
386
393
392
388
391
393
381
375
377
389
396
391
384
384
396
408
409
397
381
376
382
389
395
400
406
412
411
406
396
385
119
316
425
415
389
398
385
369
381
380
372
367
371
379
393
404
401
396
394
392
390
389
391
393
396
397
393
376
376
398
416
410
389
374
363
154
342
417
395
384
407
406
388
384
380
375
374
375
376
386
395
391
387
386
385
386
390
403
402
388
381
379
380
383
393
394
388
387
375
359
172
363
432
395
378
409
424
410
399
386
373
372
377
379
381
383
384
380
377
378
381
385
385
379
371
370
383
402
408
404
387
380
391
391
376
373
154
358
445
407
377
402
409
398
393
388
376
372
376
376
375
383
393
388
374
374
378
380
378
375
377
385
393
397
400
402
387
378
391
398
392
383
125
321
420
398
370
386
396
379
378
386
392
389
373
361
369
382
389
385
379
387
395
393
390
388
388
391
390
379
378
382
380
375
386
393
388
390
384
103
279
397
386
361
379
398
387
371
379
398
393
370
359
368
374
372
373
385
403
403
392
382
376
374
376
380
380
378
378
376
376
386
386
375
379
373
289
245
395
403
372
378
397
386
367
369
382
381
368
367
375
379
378
380
387
389
382
371
366
367
369
371
378
384
388
388
382
379
385
377
359
358
335
240
202
372
415
400
390
392
383
372
370
375
373
371
375
377
380
389
389
379
365
363
364
367
371
377
380
380
380
384
388
382
376
377
366
344
337
307
195
152
312
395
406
394
390
390
387
382
376
372
375
380
379
378
384
382
371
366
371
375
373
368
373
379
377
372
371
378
380
374
373
358
344
338
291
167
118
255
361
382
375
379
394
394
381
375
375
379
382
383
382
379
373
370
376
383
382
376
370
365
369
372
371
368
373
384
382
370
356
352
332
251
197
315
357
362
374
395
390
376
373
379
383
384
384
382
373
366
369
379
384
385
385
382
373
368
371
375
372
374
378
374
356
344
330
270
155
125
264
353
376
380
392
391
379
375
381
383
382
383
381
371
368
371
376
380
385
389
390
387
382
374
367
360
354
350
349
342
315
253
151
197
328
379
378
373
386
390
385
379
377
376
382
384
383
382
380
377
379
382
380
377
376
374
365
354
342
333
325
321
300
240
143
107
237
332
359
352
360
378
387
374
366
369
378
388
392
391
386
378
372
370
367
362
356
354
354
351
341
327
301
260
195
129
251
328
346
342
347
358
361
362
366
374
374
373
373
374
368
349
344
353
359
354
344
343
337
314
285
236
159
60
147
248
319
339
336
344
356
368
372
370
359
339
337
352
353
341
338
352
359
345
322
300
263
212
140
231
305
344
355
356
362
367
367
353
332
328
340
350
349
345
338
321
287
250
206
122
204
277
310
311
316
332
344
345
342
335
329
327
321
304
270
230
198
129
172
202
231
264
291
307
307
291
262
246
227
195
129
157
193
212
200
170
82
78
90
99
99
93
86
77
68
60
132
162
195
200
184
184
203
216
214
199
190
178
165
153
136
96
49
13
179
249
278
292
300
307
305
305
309
324
329
324
315
306
297
286
267
225
173
117
60
44
143
223
296
345
360
357
358
361
357
350
347
356
370
379
377
370
365
360
350
330
302
268
211
148
145
266
344
376
373
370
378
382
383
378
370
361
360
375
395
397
381
374
374
376
365
351
346
324
280
231
131
258
353
390
384
378
388
399
398
398
398
398
395
396
400
405
399
379
373
386
390
378
361
358
361
353
330
232
359
401
392
386
396
408
405
390
386
392
401
408
413
412
398
381
372
372
387
398
399
387
375
368
365
361
361
160
324
409
403
390
404
412
406
390
382
377
378
381
387
389
385
379
376
380
383
389
397
400
393
376
369
366
363
360
364
86
243
378
407
382
382
411
409
390
384
394
398
392
386
384
379
376
379
391
397
398
394
389
380
375
374
375
375
370
360
355
130
308
405
401
378
389
404
391
378
395
416
416
399
397
402
403
398
394
392
393
394
394
388
378
377
382
385
383
378
375
367
370
190
360
415
398
394
409
402
377
373
398
414
400
385
387
402
404
402
398
389
378
378
393
397
393
384
386
392
389
382
377
376
376
252
402
411
384
397
416
403
389
389
394
390
385
387
385
377
371
375
392
401
395
393
395
397
390
384
386
398
400
388
379
384
383
372
89
291
424
411
380
388
395
391
392
391
375
370
381
396
394
378
366
371
391
403
403
392
380
379
384
391
397
400
402
401
397
396
389
378
365
107
308
416
410
382
391
382
374
382
381
369
372
376
378
385
392
390
386
388
393
389
376
371
381
395
399
397
386
388
403
408
402
391
377
361
137
323
406
398
381
398
394
387
386
384
380
381
376
366
377
393
391
383
380
383
379
375
383
395
395
381
377
380
390
401
400
396
392
373
357
360
156
354
423
400
377
403
412
403
395
388
379
376
373
373
382
391
389
381
375
375
375
379
386
388
378
372
376
392
399
399
392
390
393
382
361
365
151
355
439
403
373
398
406
391
384
385
380
373
373
378
387
393
393
386
376
373
378
384
383
381
383
391
398
398
395
394
388
383
388
388
379
376
366
121
319
420
398
368
387
394
374
366
382
395
391
375
370
379
388
389
381
374
380
394
395
389
385
392
400
399
386
381
382
378
373
383
386
381
386
370
273
87
270
396
393
365
378
391
377
365
377
399
395
373
361
368
376
377
373
375
390
393
389
377
376
378
379
378
379
378
378
373
373
381
382
370
372
349
240
225
386
409
378
375
388
383
371
368
377
379
371
365
366
374
384
384
378
375
370
365
365
369
369
368
371
384
388
385
379
377
381
369
353
347
306
190
178
348
401
392
382
389
392
384
373
369
373
379
376
367
368
386
393
378
360
357
359
367
373
375
377
379
385
389
390
385
381
372
353
339
328
278
154
131
282
375
396
388
393
404
399
385
379
380
390
389
375
369
383
386
377
370
370
372
371
367
372
377
378
377
378
385
390
382
363
347
337
324
257
132
230
348
385
378
384
403
401
382
378
384
390
391
390
389
387
382
378
380
383
382
374
362
360
367
370
372
370
375
389
384
363
347
339
301
206
174
309
367
366
373
393
389
376
375
382
384
383
387
390
383
375
373
377
383
389
385
373
363
364
369
367
363
361
371
368
356
338
308
231
115
99
241
348
379
376
380
384
377
374
377
380
374
374
375
371
368
368
370
378
387
389
382
378
375
370
358
348
343
344
346
339
298
220
114
163
304
373
376
363
372
381
382
379
376
373
376
379
379
377
373
372
376
381
377
371
368
367
362
353
342
334
325
317
286
211
83
211
323
363
355
355
368
378
372
362
367
380
390
393
390
382
373
369
366
360
352
346
344
352
355
343
323
290
245
174
119
243
332
357
350
347
351
347
346
353
366
371
371
371
370
362
350
345
347
348
345
340
338
321
293
259
209
142
243
318
345
342
338
340
345
352
355
350
334
333
349
348
340
335
344
347
334
314
286
235
181
132
214
286
328
343
347
352
359
364
355
331
325
335
342
336
327
314
295
262
225
181
106
171
238
282
297
309
324
340
343
335
325
316
308
292
264
223
184
141
175
208
233
261
276
275
259
231
213
189
131
115
93
85
86
88
88
85
79
72
161
204
225
218
202
200
201
199
194
185
174
166
153
128
77
45
169
229
264
295
318
328
317
310
312
319
324
318
307
298
293
285
257
206
154
102
49
26
143
220
278
313
341
362
372
367
351
348
357
368
376
376
367
359
353
349
341
320
283
232
169
112
87
146
266
342
367
358
365
380
386
374
366
365
368
374
385
396
393
374
366
366
375
369
351
326
291
245
196
135
259
351
390
391
387
395
399
396
394
392
391
390
392
400
405
398
381
378
392
397
387
369
357
355
333
300
250
242
360
393
387
395
406
409
396
388
392
398
400
401
404
406
393
382
376
377
391
401
401
388
373
362
359
344
324
291
173
335
409
397
383
399
409
395
375
370
382
390
392
390
388
384
379
379
380
376
378
387
399
392
371
361
356
351
343
332
91
250
373
399
379
379
402
397
378
375
384
394
397
397
391
384
381
385
401
400
391
383
379
379
376
374
371
363
357
350
347
353
142
306
388
385
376
390
398
384
376
394
411
409
398
402
407
405
402
402
403
402
396
393
385
376
373
382
388
376
369
366
365
371
197
356
406
394
397
410
401
380
379
395
403
394
386
392
407
407
404
400
395
388
387
400
401
388
378
384
391
384
375
372
373
367
353
250
397
411
390
405
419
404
392
387
384
380
381
394
396
378
373
377
391
396
389
393
406
408
396
382
384
392
390
380
376
379
372
353
288
419
408
374
388
397
394
393
390
377
372
387
403
395
369
358
369
385
393
394
387
384
386
388
392
396
398
395
390
388
389
386
370
359
98
300
417
406
374
379
383
381
386
384
379
384
389
381
375
378
379
377
379
388
385
364
358
376
393
397
396
395
397
398
398
398
398
387
370
356
116
306
408
402
375
387
388
385
386
387
388
392
380
360
366
387
389
377
376
383
379
364
371
392
396
381
371
378
393
396
394
396
397
382
360
358
128
324
416
402
376
394
398
387
385
385
383
377
371
370
385
394
391
383
380
380
376
371
376
387
385
373
371
380
389
390
389
392
391
371
357
356
330
127
327
429
406
376
392
391
372
370
380
377
370
371
386
399
397
393
390
385
381
379
377
376
375
383
391
393
390
386
386
385
383
383
373
359
361
329
108
301
412
404
375
386
388
368
366
382
389
384
380
385
390
389
383
377
375
379
383
381
376
377
391
400
394
386
383
383
378
373
378
374
371
370
331
210
256
390
402
376
380
388
383
374
383
394
391
378
374
373
375
374
366
360
369
380
379
376
381
386
383
376
376
381
381
376
374
377
370
362
356
305
174
209
376
408
379
371
386
388
381
374
376
378
377
371
367
372
388
384
364
359
366
372
378
382
379
368
369
381
386
382
377
377
373
356
347
330
262
132
158
325
387
376
368
384
396
390
376
372
378
387
380
366
367
389
392
375
361
364
374
380
381
376
371
377
388
391
386
381
377
364
348
337
314
237
112
100
247
353
381
377
386
402
397
381
381
389
400
393
374
367
381
388
382
378
377
377
376
373
371
373
378
382
386
388
385
374
354
345
337
300
206
191
332
391
379
380
397
394
380
379
388
395
393
389
388
388
386
385
382
380
380
374
366
363
370
375
377
376
379
383
372
352
338
321
254
140
133
292
378
378
370
383
388
378
376
382
382
378
382
387
385
380
374
369
371
384
385
368
361
367
374
368
357
355
361
353
338
316
272
179
206
338
380
371
366
378
380
376
375
374
369
365
367
368
368
366
363
370
381
382
373
370
370
368
351
338
337
341
332
312
259
177
123
271
361
372
354
360
374
377
378
379
379
377
376
373
371
370
371
375
374
367
360
358
357
355
349
340
336
320
295
247
166
181
308
364
359
348
356
372
372
373
380
388
392
389
379
373
372
371
364
355
345
337
331
339
345
338
308
263
205
143
106
230
329
364
357
349
349
344
342
346
363
370
370
365
361
358
356
352
347
340
335
329
317
295
264
219
161
126
228
307
343
344
340
331
329
332
339
343
340
339
341
342
337
340
335
326
314
297
258
201
150
113
193
260
300
321
328
331
338
349
350
334
326
330
326
313
299
278
250
221
191
143
190
235
260
280
299
318
325
313
300
291
279
255
211
166
137
171
194
215
227
225
211
193
176
131
106
77
67
72
84
84
80
73
163
212
248
247
219
191
183
187
189
185
174
162
147
112
63
40
159
208
249
293
332
353
342
318
310
312
318
315
303
291
282
271
241
189
134
85
43
136
218
267
297
325
362
382
379
362
358
364
380
379
368
356
347
339
334
328
307
258
191
123
82
67
141
259
338
360
351
362
382
386
369
364
368
380
387
388
384
377
370
364
360
365
366
344
300
246
198
156
100
134
255
348
386
386
385
394
399
388
385
383
382
384
390
396
395
391
388
391
395
395
384
368
356
340
308
255
194
237
354
384
377
385
398
403
391
385
391
395
389
387
393
398
392
386
386
391
397
400
397
385
373
368
357
327
287
234
170
330
399
387
371
382
394
388
372
368
386
400
397
388
388
387
385
385
383
378
377
386
398
394
374
362
354
344
327
302
251
83
245
361
386
370
376
393
392
383
381
384
393
403
406
398
390
387
398
407
401
386
379
382
385
388
386
370
354
345
343
338
323
141
300
371
374
374
394
402
393
388
400
404
402
400
403
404
402
401
404
410
404
390
389
387
381
379
386
388
371
357
352
358
361
337
193
345
395
392
402
413
409
395
390
391
393
391
390
397
398
397
396
394
394
390
387
391
394
389
383
385
392
389
373
363
361
360
345
232
379
410
399
413
418
403
395
391
385
377
383
400
400
384
379
381
386
390
390
392
398
401
397
390
387
391
391
383
375
371
361
347
333
269
408
410
377
389
394
391
391
391
387
379
390
404
398
375
372
378
384
388
391
393
393
394
395
396
398
398
394
388
385
384
379
368
355
324
285
418
408
372
374
384
384
387
389
391
393
394
382
374
377
382
378
375
381
384
376
373
386
395
393
393
396
397
393
390
391
398
393
377
345
286
409
406
376
388
391
389
389
390
393
399
388
367
366
385
389
375
370
382
382
371
373
390
392
378
367
380
392
389
385
390
395
386
369
351
290
285
409
407
382
393
393
379
379
383
384
383
378
379
388
392
392
390
388
386
380
372
373
382
384
375
371
376
381
381
383
386
381
361
349
338
285
282
407
409
383
386
378
359
362
379
380
371
376
393
399
394
392
396
398
391
380
373
369
368
380
390
388
384
381
382
383
381
375
357
349
338
278
153
258
384
403
383
384
378
370
371
385
385
380
381
395
394
381
376
377
381
382
380
372
368
374
390
395
387
381
384
387
384
377
372
369
364
346
270
138
219
362
399
385
386
398
397
391
389
390
387
388
388
381
375
370
365
361
365
372
373
376
388
394
388
376
375
383
388
385
379
372
363
356
329
241
105
187
353
404
383
375
392
399
390
379
381
388
390
383
375
377
391
383
359
354
370
384
391
393
386
374
373
381
386
384
380
379
366
351
338
299
199
75
134
298
376
372
360
375
391
387
377
380
389
393
386
373
375
392
390
371
367
379
390
394
385
376
371
376
388
389
378
368
367
358
347
332
280
176
212
332
372
368
373
387
385
379
382
390
395
388
378
373
379
383
382
384
385
382
381
379
374
371
377
385
389
382
370
358
349
343
323
251
143
147
307
386
380
371
382
382
378
380
386
388
384
383
383
382
383
383
381
377
378
379
376
371
373
378
382
379
377
369
352
333
318
284
189
257
370
383
367
373
382
382
380
380
379
376
376
380
382
380
376
364
364
378
385
375
369
373
378
371
355
352
351
334
306
272
218
121
164
317
378
372
363
379
387
379
375
375
372
369
366
367
369
369
365
367
375
372
369
368
372
368
345
327
332
335
309
263
199
127
91
235
350
372
357
359
370
375
376
381
384
384
378
372
370
373
377
376
361
353
353
353
351
348
341
331
323
299
254
191
150
286
357
361
346
351
362
374
381
388
393
393
385
373
368
373
375
358
348
340
333
323
325
331
318
276
213
153
91
202
304
347
349
344
353
358
356
354
359
369
370
362
353
353
362
358
345
332
323
313
291
263
228
174
101
189
270
313
330
340
344
334
324
329
340
344
342
338
333
330
335
321
302
286
268
219
158
157
219
261
293
308
312
315
325
334
326
318
312
300
281
262
238
204
180
156
146
184
216
235
252
277
286
272
259
248
235
201
156
95
119
140
158
169
167
76
52
54
71
83
76
63
153
206
251
260
231
187
165
168
183
181
171
148
129
102
56
138
185
227
274
326
362
360
327
299
296
311
313
305
282
267
250
224
170
111
64
43
119
201
253
285
314
346
374
387
380
367
363
374
373
358
348
340
333
324
311
286
227
148
88
64
57
123
234
317
347
348
361
373
378
372
374
379
384
385
379
364
362
364
366
358
351
351
326
267
197
147
108
61
121
241
338
373
370
375
388
393
382
379
382
382
382
383
382
379
379
393
398
395
384
373
360
345
310
260
199
136
89
215
338
376
368
365
379
390
390
384
387
388
377
373
384
388
386
387
393
399
400
397
389
378
369
364
340
294
242
179
112
157
313
383
375
359
369
378
383
382
381
384
388
385
384
388
391
390
392
388
382
383
394
400
395
383
370
353
332
305
257
183
233
354
377
365
373
391
391
392
394
393
392
397
401
399
398
401
406
410
396
382
386
396
400
397
392
371
344
331
332
319
273
211
134
291
366
370
372
397
414
410
404
404
403
400
399
398
395
396
399
403
404
396
384
387
394
391
385
391
387
368
347
340
345
334
290
177
325
387
393
403
416
418
407
397
390
389
393
397
391
384
382
381
383
388
389
378
375
383
387
386
386
394
392
372
351
347
350
332
275
197
349
403
402
410
411
400
394
393
390
382
385
401
401
385
377
376
378
384
389
388
387
390
394
395
395
398
397
386
367
355
353
343
312
246
224
380
409
383
382
384
380
379
394
400
387
384
398
399
389
386
387
383
385
393
398
400
400
399
399
399
398
394
387
382
376
367
357
336
279
248
398
412
379
375
383
381
383
392
399
398
388
380
379
385
393
387
377
382
389
392
394
397
396
390
388
394
395
390
383
379
383
381
360
301
204
249
393
409
384
390
399
394
391
391
392
399
396
383
376
385
393
386
375
385
389
384
382
392
393
380
375
385
392
385
377
375
382
377
357
309
224
244
390
409
389
395
394
381
379
383
388
391
394
393
388
386
396
398
393
390
386
381
377
378
381
383
384
385
383
378
377
377
369
351
334
300
219
232
378
405
386
379
369
361
364
381
383
379
380
390
389
384
388
403
405
395
386
380
374
369
375
387
389
385
381
380
381
376
365
349
332
297
210
83
198
338
387
383
379
378
376
379
385
387
377
377
388
388
376
374
382
390
390
384
378
374
374
383
389
384
379
382
391
388
376
367
365
351
302
199
72
167
308
377
385
392
407
407
392
386
386
390
392
390
384
376
372
370
371
375
381
382
382
386
390
388
380
373
381
396
401
384
367
359
343
283
169
142
303
386
391
382
394
401
386
374
382
395
397
389
381
384
392
386
367
367
380
394
395
390
386
383
382
382
382
385
387
379
361
345
319
244
128
254
360
378
365
368
379
377
375
381
390
393
387
383
384
390
388
374
374
387
392
392
384
379
377
381
385
383
366
360
360
358
343
304
216
107
167
300
362
366
364
372
374
376
381
384
385
386
384
380
376
377
381
383
381
377
380
381
377
374
376
382
381
366
351
347
343
325
274
178
107
262
360
377
366
366
369
375
380
381
379
378
380
380
377
378
378
375
371
373
381
380
377
374
375
377
371
368
352
331
303
271
215
114
206
333
376
365
363
375
385
387
383
378
375
376
377
377
377
373
367
366
376
381
378
372
373
374
362
348
350
343
306
253
206
151
120
274
360
372
365
381
391
389
376
377
378
376
373
372
372
373
371
371
373
366
365
367
371
365
339
319
323
318
271
201
133
195
322
367
363
363
368
367
366
376
385
387
380
375
373
375
383
376
354
347
354
354
351
344
330
309
290
257
201
131
118
249
334
354
343
340
351
367
377
381
383
383
379
373
368
375
370
351
342
339
333
320
315
307
277
220
152
162
258
310
322
327
349
370
371
354
352
360
365
361
355
353
353
346
331
317
306
290
259
223
181
125
140
211
261
297
331
354
351
329
322
331
339
339
331
320
311
309
288
267
248
225
168
110
166
216
261
286
293
292
295
299
297
291
280
260
233
214
192
161
140
148
169
185
197
217
221
214
203
191
175
82
46
37
58
78
71
185
234
259
244
201
161
149
162
175
163
127
107
88
52
152
192
240
299
348
357
331
302
294
303
304
301
279
250
229
201
148
80
38
157
220
261
292
323
355
380
380
364
355
362
362
354
347
342
335
318
295
260
193
111
61
53
186
266
315
337
353
362
368
376
385
387
382
374
362
354
354
369
373
360
342
334
302
231
152
97
65
33
208
306
347
352
363
379
384
378
380
390
394
386
378
372
368
370
390
398
391
376
363
351
319
261
192
131
86
56
178
300
358
362
358
368
384
389
386
387
383
378
377
380
383
382
384
393
399
400
395
383
370
358
337
296
240
184
124
64
139
278
355
362
363
368
371
383
395
396
385
375
376
384
392
395
395
396
391
387
392
402
402
396
387
367
336
304
264
197
120
66
214
344
372
363
375
395
393
396
408
408
393
385
388
399
408
413
414
409
391
382
394
411
410
403
395
376
342
322
311
277
206
131
113
271
368
378
376
399
421
419
408
405
403
401
393
387
386
401
407
405
398
387
380
391
401
398
388
385
377
361
341
330
322
288
221
139
148
297
377
392
395
411
421
416
397
389
387
398
399
385
370
374
376
378
382
385
380
374
377
384
386
385
389
385
365
340
332
331
297
216
150
310
388
396
393
397
397
393
394
396
389
389
401
397
380
371
368
370
384
395
395
383
380
392
401
403
400
391
377
356
345
342
318
259
177
162
331
399
386
372
376
377
376
394
412
396
382
389
398
396
390
386
386
390
397
403
405
403
401
402
404
401
393
383
376
368
349
323
282
208
186
348
408
387
373
380
385
385
391
399
395
381
380
384
394
399
396
388
391
395
395
400
403
402
388
387
391
395
389
378
369
361
347
308
224
121
193
347
399
391
393
399
401
395
387
388
396
400
395
383
385
398
398
390
392
395
386
384
390
393
387
385
392
397
389
374
366
368
361
317
230
139
195
348
397
392
393
395
391
386
382
386
400
405
400
380
379
396
403
394
390
391
388
382
379
385
392
399
399
393
387
377
370
366
344
298
231
140
184
338
392
383
372
372
374
377
381
385
386
385
381
376
378
391
402
396
389
389
392
390
378
376
387
398
396
387
386
383
372
363
339
296
229
135
142
287
363
375
370
378
383
383
384
384
379
374
376
380
381
381
387
391
392
391
392
387
379
377
384
386
381
380
390
390
377
364
350
310
231
126
108
244
344
378
390
401
403
385
378
386
392
391
387
385
386
383
382
385
388
391
389
385
380
383
389
387
378
379
399
404
384
362
344
302
214
100
237
351
391
386
387
389
377
370
383
400
404
390
385
388
392
389
383
382
388
390
384
380
385
391
391
379
373
386
389
376
356
328
271
174
70
191
326
379
372
361
372
377
379
379
385
393
393
388
387
388
387
382
383
384
382
379
380
386
388
385
380
370
357
355
360
355
318
241
142
113
253
350
374
365
367
376
382
380
374
379
392
395
389
377
378
382
382
373
370
376
384
387
381
375
371
364
350
341
342
326
276
194
101
199
317
374
373
363
366
379
387
380
375
380
389
387
380
376
378
373
366
369
381
386
380
371
366
361
359
358
345
312
260
202
131
147
276
351
366
360
369
389
398
391
380
376
380
383
381
377
373
370
372
376
377
373
367
364
361
349
343
344
325
265
193
135
216
319
358
365
377
390
391
379
379
381
380
377
377
376
374
376
377
371
364
362
362
365
358
337
313
301
277
218
139
149
268
339
360
362
362
358
358
366
375
378
377
376
376
376
376
370
359
356
359
358
352
344
320
278
238
196
144
189
287
331
333
329
342
355
361
360
364
370
374
374
371
367
357
344
339
340
333
320
303
272
217
154
118
200
259
286
305
337
366
365
345
342
348
362
362
358
346
331
316
300
290
282
263
222
172
152
202
251
302
340
349
331
318
319
324
326
316
294
273
256
237
219
201
172
112
111
160
211
249
266
266
260
255
252
248
234
199
177
159
125
138
148
156
158
156
204
238
249
226
183
144
137
150
142
106
86
68
150
203
262
309
326
323
318
310
298
287
280
267
234
204
169
115
50
163
214
251
291
330
355
355
347
348
359
356
351
347
345
335
309
272
226
156
79
39
124
197
258
301
328
349
361
372
378
377
370
361
354
353
358
373
376
359
336
319
275
196
108
58
38
154
246
302
330
351
367
374
376
384
394
398
390
372
366
365
369
383
389
385
372
361
338
286
203
123
74
51
127
233
315
352
362
372
382
387
385
384
385
387
388
389
385
382
384
385
390
393
389
378
361
337
292
226
167
120
68
27
107
219
304
340
364
376
373
382
402
404
387
372
377
392
397
397
399
398
393
389
392
396
391
385
379
352
301
246
192
128
60
31
176
309
357
362
379
393
386
389
411
414
395
379
383
400
412
418
418
410
392
386
396
407
400
391
386
370
336
301
262
208
129
64
232
349
382
379
394
413
409
399
399
401
399
391
380
386
408
418
413
394
386
388
397
402
395
380
372
366
354
337
307
273
217
143
74
105
250
355
383
384
391
407
406
394
388
385
396
395
379
369
381
385
384
383
391
396
386
379
382
386
381
374
365
347
324
306
283
226
137
98
252
357
383
375
382
391
390
393
398
396
394
397
394
378
371
370
375
387
402
408
394
382
386
406
410
394
371
352
344
335
310
253
173
103
102
269
373
384
371
381
390
386
391
406
397
381
386
396
394
384
383
388
397
402
401
405
403
400
401
402
392
375
369
371
360
317
256
195
126
118
278
378
387
373
385
399
395
391
392
383
375
379
389
394
395
396
398
401
398
385
390
403
401
385
381
384
389
384
377
361
335
293
230
135
122
274
366
387
384
391
401
396
387
384
386
394
396
387
385
397
401
401
402
397
378
376
391
396
392
388
393
399
389
369
359
357
330
249
140
283
364
384
381
387
395
391
379
380
395
409
398
375
374
396
403
392
386
390
390
388
387
391
397
403
404
400
389
373
368
364
325
237
143
279
367
376
366
372
390
387
378
379
387
387
374
367
375
395
396
383
377
388
402
403
389
378
382
396
397
386
382
380
375
361
311
229
143
232
337
368
363
371
387
385
382
384
381
374
371
383
395
394
389
384
385
391
399
401
385
369
373
388
387
377
382
388
379
357
309
233
141
182
300
362
382
384
383
378
379
388
394
391
387
393
399
394
388
385
386
389
387
384
377
375
384
389
380
379
394
400
380
347
297
223
132
160
294
371
380
371
370
371
371
381
397
399
388
382
386
391
388
384
383
385
381
374
373
383
393
391
375
371
382
385
368
334
276
191
102
120
265
354
371
356
367
383
384
374
376
391
394
385
380
383
385
385
384
380
371
370
378
391
393
381
367
355
350
351
351
324
252
155
190
313
375
372
368
384
390
376
363
377
397
405
392
381
384
388
382
367
363
374
388
394
384
369
356
343
339
335
325
282
200
110
131
265
359
381
366
367
382
388
379
376
384
399
400
387
384
385
379
364
364
374
387
386
368
353
341
342
344
325
273
199
126
207
312
358
360
362
381
398
396
381
374
379
383
383
379
376
375
372
368
363
363
362
352
343
334
332
321
278
205
126
150
255
326
354
365
377
382
379
377
376
374
372
376
376
373
372
373
369
361
354
350
349
347
331
301
260
212
149
193
284
334
346
346
349
351
356
364
368
372
376
376
370
362
359
361
367
362
352
342
334
302
240
176
127
122
218
285
307
314
331
341
342
341
347
365
371
372
367
354
339
330
335
332
322
302
272
218
148
141
204
244
280
316
339
336
326
331
347
349
350
347
332
300
270
256
248
244
218
168
107
150
202
252
292
309
308
305
301
295
290
278
254
217
193
175
163
146
112
147
188
218
228
220
206
200
191
172
136
105
172
203
234
243
215
156
118
117
114
86
64
49
162
220
260
284
309
335
335
300
261
248
234
213
170
127
81
32
153
195
249
298
323
324
335
355
364
354
344
337
336
322
288
238
187
124
55
129
191
241
283
326
353
365
361
364
363
356
350
360
370
376
370
352
328
300
244
158
72
34
168
236
291
326
350
368
378
384
387
390
387
374
372
375
378
378
376
373
370
359
322
245
150
76
42
151
244
315
356
377
384
383
383
385
389
395
397
395
393
391
386
379
376
380
380
372
352
314
247
161
100
57
21
145
233
302
352
376
380
384
393
397
390
387
393
399
397
398
402
402
395
388
385
380
372
372
363
329
253
173
108
57
21
121
244
319
354
376
384
377
378
397
404
397
392
394
400
404
411
416
412
397
391
394
390
377
369
370
360
319
258
189
122
60
22
171
298
362
380
387
395
391
390
392
393
394
392
390
394
411
420
415
400
395
396
400
395
383
370
359
357
345
318
263
199
129
73
30
185
309
365
376
376
385
389
393
392
390
391
392
386
389
402
407
395
392
405
415
402
383
384
390
383
366
350
335
298
257
205
140
68
185
311
366
373
376
386
387
390
395
396
396
395
395
390
388
388
387
395
410
422
407
385
389
409
412
383
351
339
332
308
250
167
93
201
326
374
378
391
407
395
390
394
391
385
390
397
396
384
384
390
397
397
401
404
401
395
397
396
382
362
363
372
347
270
178
115
74
207
329
377
379
392
410
406
396
392
378
371
381
394
393
386
386
394
404
395
378
386
402
400
382
376
374
377
378
378
354
297
224
153
79
197
318
374
376
377
389
396
396
392
385
388
392
391
388
390
394
400
408
397
377
377
399
403
389
383
387
389
378
360
352
334
275
175
69
196
315
371
373
374
386
390
378
379
391
405
393
375
375
392
396
388
387
391
388
390
397
397
394
394
399
393
375
362
361
349
279
162
71
203
319
367
369
372
392
392
376
372
385
391
378
371
379
393
390
377
375
386
398
402
394
379
376
389
394
381
371
369
374
345
257
149
70
170
293
356
365
369
385
392
392
389
386
382
379
391
404
398
387
377
377
383
395
402
389
370
367
384
386
376
373
382
377
332
244
145
119
248
343
374
366
364
375
388
398
400
396
391
403
409
404
387
378
375
376
379
385
384
380
379
384
381
381
388
392
369
311
225
136
220
326
366
361
359
369
378
383
393
397
387
384
387
387
380
372
371
375
376
377
380
383
385
378
369
366
376
375
347
284
196
111
189
301
353
356
365
388
390
375
368
382
387
382
375
376
379
380
382
379
374
374
379
386
383
371
355
343
341
341
320
259
164
79
130
258
348
371
372
388
394
377
361
376
402
408
395
384
389
397
390
374
366
373
387
389
379
363
345
331
325
313
278
208
119
208
326
373
367
364
375
383
377
378
391
404
401
391
391
392
385
366
358
367
381
384
365
345
331
323
313
273
203
130
145
260
335
358
357
366
381
385
378
370
373
376
377
376
379
377
368
356
350
354
359
344
329
318
306
269
205
130
185
277
334
352
358
364
369
370
369
365
365
370
375
371
366
364
362
358
349
341
333
329
312
266
198
131
121
218
285
312
323
339
348
357
364
368
370
377
380
366
348
346
363
369
354
335
321
307
267
193
121
149
217
257
286
316
330
328
332
351
365
369
365
356
338
322
315
317
306
290
264
222
156
146
194
238
276
296
293
297
319
337
330
320
319
305
269
229
211
200
188
160
153
192
222
245
259
269
269
252
237
222
202
170
138
119
161
178
222
224
174
113
90
75
59
39
165
207
242
283
325
336
299
242
206
189
170
131
84
52
138
193
248
282
308
338
366
367
349
332
317
302
285
252
197
144
90
37
127
173
223
287
335
351
351
362
370
358
350
360
370
365
352
333
305
266
196
113
48
162
226
274
314
352
375
380
373
376
380
376
374
377
379
373
363
358
357
343
287
200
112
52
163
243
312
352
372
376
381
383
384
388
392
395
397
393
383
371
366
367
367
364
339
290
202
113
47
7
159
244
310
347
369
378
381
384
389
394
396
394
392
397
402
397
390
384
376
366
357
358
345
292
196
98
38
6
160
257
323
355
366
366
372
380
386
392
398
399
394
387
396
408
406
400
396
391
376
360
356
355
337
277
192
114
51
12
104
218
309
359
375
372
374
381
387
385
387
394
400
400
403
409
409
405
401
401
398
385
376
363
359
352
328
276
193
114
51
26
120
237
325
363
366
368
378
390
396
392
389
391
397
407
415
415
404
399
409
416
402
386
386
392
382
360
342
315
253
181
115
70
128
253
342
372
371
370
374
382
392
397
399
398
402
408
410
405
396
393
406
417
402
384
389
406
399
373
349
336
309
248
165
92
137
263
354
383
393
399
392
384
381
384
390
396
402
402
394
386
384
389
394
397
397
392
390
390
386
370
360
367
363
303
198
105
64
144
267
353
380
391
400
403
402
395
379
375
386
396
392
380
371
380
394
394
388
392
399
396
382
373
368
368
373
367
320
231
143
86
127
262
351
375
364
367
379
404
409
394
384
385
387
384
380
380
388
400
398
386
389
404
405
386
380
380
376
360
344
324
273
187
94
253
349
374
365
364
371
380
388
394
398
391
378
377
383
387
386
389
390
387
391
399
396
386
384
388
378
356
343
336
296
195
80
242
341
374
376
386
389
377
376
385
392
386
379
379
385
386
382
382
385
387
393
390
376
369
380
386
373
356
353
350
294
180
77
223
327
367
368
374
390
397
395
391
389
388
395
399
393
386
381
380
379
385
395
392
373
367
377
382
370
362
367
350
277
167
79
181
304
360
363
357
373
395
403
399
397
396
404
408
396
382
373
370
369
378
393
398
387
370
373
376
377
377
372
332
247
147
142
266
343
360
360
369
378
381
387
391
390
388
387
382
370
361
364
370
377
386
392
380
368
366
364
362
360
348
300
211
118
114
222
315
354
371
387
389
373
364
374
382
382
376
372
371
374
381
386
384
379
373
370
363
359
353
333
321
304
259
173
89
185
290
345
366
381
390
379
363
370
392
399
392
386
389
394
391
381
372
371
369
365
363
356
346
320
297
256
196
128
143
259
331
353
355
363
370
370
375
387
397
392
386
385
386
380
363
355
356
366
369
359
342
320
300
255
193
123
192
284
338
349
349
354
362
366
367
366
363
362
364
370
371
361
349
344
350
352
334
311
290
254
192
125
121
217
293
328
337
342
348
358
364
359
354
358
366
366
363
360
359
354
343
327
310
292
263
206
128
150
217
254
286
317
332
348
364
370
370
373
373
361
339
334
351
346
327
304
285
256
208
143
178
225
277
301
309
321
345
358
355
346
332
316
301
289
274
256
237
210
163
169
212
234
238
250
279
299
289
275
269
262
234
191
167
148
127
152
172
189
201
206
194
176
164
153
197
180
125
78
52
31
151
201
243
279
300
286
237
181
147
118
87
54
31
135
181
237
292
341
361
352
336
322
294
263
234
201
152
102
51
161
234
294
324
344
370
381
363
347
350
357
343
324
300
268
214
137
68
148
199
253
316
362
370
362
368
379
377
368
365
374
366
352
340
335
308
235
147
76
164
235
294
333
359
377
380
373
375
383
391
392
383
374
366
361
357
353
350
317
250
163
83
171
242
298
337
361
372
376
380
382
381
380
383
394
396
386
382
381
373
360
354
352
322
244
138
48
179
259
308
335
357
369
372
372
379
389
391
381
371
388
400
399
395
395
390
372
356
356
345
300
213
125
55
133
229
307
348
361
373
385
386
376
378
391
403
399
393
395
401
404
402
398
392
384
373
362
359
341
292
215
123
47
162
258
329
356
363
371
388
398
394
390
393
406
417
417
408
401
402
406
405
394
384
382
380
376
362
337
276
185
96
46
185
296
351
363
359
362
373
384
393
398
402
408
418
420
411
397
391
399
404
393
381
382
383
374
365
354
325
256
162
86
196
308
365
377
380
379
375
374
377
393
402
407
406
399
387
379
381
392
397
393
384
384
382
374
364
364
364
321
224
118
52
200
304
361
378
383
392
401
400
381
380
389
396
392
378
369
372
386
397
397
398
398
393
385
379
373
370
364
332
251
147
70
201
310
362
362
351
365
404
423
404
384
384
387
382
376
374
384
396
399
396
402
409
403
392
386
383
372
345
316
267
186
98
188
311
374
367
350
353
378
397
402
400
394
386
380
380
386
391
392
388
387
393
398
392
384
383
384
369
342
318
285
215
107
157
290
365
378
372
373
376
382
391
396
393
388
384
385
389
390
389
385
386
388
381
374
372
377
378
363
342
326
297
217
107
139
266
347
366
366
378
391
395
392
389
389
393
394
388
388
392
392
385
386
395
390
381
374
373
372
358
345
329
285
196
101
115
243
333
359
359
371
386
390
390
391
393
399
399
388
382
382
380
376
380
399
412
396
376
370
371
366
353
323
259
168
90
199
306
359
371
373
369
371
379
389
391
394
390
377
367
369
373
374
375
389
394
381
368
366
366
351
327
292
225
134
145
256
335
374
384
382
374
369
375
382
387
380
372
373
379
386
387
381
375
364
351
346
357
352
316
278
239
178
97
112
210
297
347
367
381
382
370
366
379
387
386
384
387
389
385
376
369
362
350
345
348
349
339
299
240
175
112
168
259
315
337
349
360
368
372
380
387
382
375
371
369
366
359
354
353
352
349
344
329
305
258
187
115
210
287
325
331
334
347
362
369
365
353
347
347
354
362
361
356
350
346
334
307
274
237
186
119
147
229
285
308
314
324
343
359
358
349
348
354
358
360
360
357
346
326
300
268
229
181
123
145
186
235
278
298
319
350
363
362
361
357
347
326
320
321
303
278
259
236
192
146
206
247
268
288
311
325
323
310
293
279
264
243
216
191
186
133
165
180
191
207
232
229
217
213
210
194
154
120
149
208
238
259
237
180
118
76
50
35
179
255
308
320
316
320
319
282
222
179
145
112
64
30
166
228
277
318
358
373
359
341
342
342
320
287
253
215
157
83
34
176
252
317
342
344
360
380
379
359
351
362
364
344
318
296
253
177
92
39
159
212
266
320
358
371
361
362
375
387
381
368
364
364
358
346
335
322
272
193
111
57
168
234
291
331
358
369
370
363
360
364
380
391
384
371
369
378
371
354
341
325
272
180
89
35
172
236
285
333
364
374
368
368
368
367
366
372
389
395
390
387
392
386
368
352
344
319
246
148
75
142
228
292
332
364
382
385
373
376
385
393
389
385
390
399
402
398
393
389
379
365
360
353
315
237
145
64
175
263
326
354
369
381
390
389
390
396
406
409
401
394
393
399
400
395
387
379
372
360
358
351
308
216
110
35
219
293
333
354
361
366
374
384
393
399
404
406
404
396
389
386
389
392
388
381
368
354
342
346
340
281
180
84
230
304
342
363
373
371
363
369
388
400
403
399
394
387
380
381
387
393
392
385
373
362
351
354
357
324
241
136
57
224
307
350
370
381
391
393
381
381
392
397
392
383
377
378
388
398
401
399
394
389
384
384
383
369
333
261
163
74
243
323
353
354
359
392
416
401
386
387
388
383
378
381
388
396
399
400
402
403
397
392
392
390
368
326
269
187
98
243
337
363
349
345
371
395
399
399
399
393
384
382
389
395
391
383
385
393
394
388
384
383
380
358
325
281
216
131
205
315
360
361
359
370
384
390
398
401
399
390
385
390
394
390
385
388
389
381
379
380
374
363
342
317
282
223
135
182
284
341
358
362
371
382
385
382
383
392
392
385
386
395
395
395
398
398
394
387
380
369
351
333
310
265
197
116
168
269
333
357
363
364
367
371
374
381
392
391
380
380
392
394
383
383
400
406
396
380
368
361
340
304
245
169
97
134
242
325
365
369
360
357
368
381
388
392
388
375
373
388
392
379
368
381
384
376
367
374
361
319
266
212
144
185
284
348
370
373
372
373
375
375
381
379
377
382
392
393
376
365
367
359
343
342
354
335
276
210
161
109
130
226
299
333
362
379
378
366
363
367
374
380
384
381
373
361
359
356
348
336
328
325
302
244
167
99
178
253
295
324
351
371
377
376
374
371
368
360
350
348
351
355
351
340
327
308
287
256
197
116
132
207
270
298
314
338
365
375
366
349
342
338
339
351
362
360
347
326
296
255
212
168
116
147
216
262
279
292
319
348
354
341
338
343
347
348
347
342
321
282
245
201
147
119
174
214
240
266
305
326
330
331
328
316
295
284
271
239
208
200
179
130
175
204
225
245
262
266
256
232
221
205
181
142
123
123
121
158
160
154
147
152
217
223
177
109
52
28
184
249
264
292
306
273
200
132
95
71
45
150
207
261
307
333
336
331
334
331
304
252
202
159
105
45
177
244
287
313
343
370
374
354
345
359
364
335
288
242
188
115
50
135
186
260
315
344
348
356
373
381
372
361
359
367
359
336
306
263
197
121
52
173
227
278
324
353
361
355
350
359
378
387
376
362
363
376
369
338
302
259
190
108
50
156
217
287
338
361
365
365
359
358
360
377
394
395
382
378
387
382
359
329
301
258
176
94
47
145
210
271
324
360
373
375
377
381
383
384
387
394
401
401
397
390
387
372
354
343
323
265
169
82
180
264
322
349
362
374
383
386
388
390
390
386
384
388
395
397
393
388
378
362
342
334
312
245
139
49
204
279
335
360
365
365
375
383
384
381
381
381
381
381
382
382
387
391
386
365
328
310
309
282
201
103
216
281
340
373
374
364
367
381
387
387
383
383
384
385
383
382
387
392
390
375
345
330
333
313
243
145
66
138
226
300
351
377
382
382
376
379
389
392
388
385
386
389
394
394
393
393
388
380
374
381
380
343
267
169
82
153
250
321
350
357
375
392
390
382
387
392
386
384
389
394
395
392
390
392
387
380
378
392
387
347
281
196
106
150
254
324
346
350
367
385
388
392
398
398
386
384
391
396
385
374
382
391
385
379
380
379
365
329
284
221
142
118
225
305
341
350
364
379
386
394
401
401
391
385
390
392
382
378
391
392
386
386
387
372
338
303
267
213
143
198
285
336
351
361
373
376
374
376
385
388
383
384
388
386
390
398
398
393
393
388
364
325
291
249
182
111
185
273
332
350
353
356
358
360
362
377
384
376
378
389
392
383
382
385
389
389
379
363
336
291
228
153
88
160
248
319
351
353
352
363
375
380
382
379
370
379
395
399
375
361
365
370
367
367
370
335
260
184
126
112
197
279
328
355
368
375
375
370
368
367
371
389
399
393
371
358
362
360
343
334
328
287
206
134
147
221
274
323
365
377
365
347
345
359
377
385
375
364
354
355
356
352
328
295
269
230
169
104
172
228
278
328
363
375
365
361
364
368
360
342
339
350
351
343
325
297
256
218
182
126
191
245
282
319
355
371
365
353
349
344
341
342
349
341
318
285
238
186
143
143
195
226
244
279
318
333
326
326
337
335
324
310
294
265
217
173
125
145
169
196
238
266
276
285
288
274
242
221
199
168
139
111
137
152
166
184
200
194
169
153
137
240
262
240
177
105
59
45
176
264
289
299
308
311
282
220
158
106
61
26
158
210
256
302
335
346
338
338
353
356
319
253
181
116
60
22
184
245
289
321
341
358
363
361
359
362
365
357
325
262
185
113
55
156
209
264
308
335
349
349
356
366
376
373
357
356
372
365
316
236
158
93
43
141
211
275
316
342
358
360
356
362
376
392
392
376
371
382
384
349
290
231
170
103
50
129
188
249
302
341
362
374
377
376
379
387
396
399
398
395
392
382
363
341
311
265
191
102
36
183
254
292
318
350
369
376
370
369
373
378
381
384
388
392
392
387
373
356
331
298
243
154
66
198
280
329
347
358
369
372
360
354
357
368
373
375
374
373
378
388
387
364
322
281
247
191
110
48
127
195
281
349
371
366
366
374
377
371
368
373
382
387
381
373
375
390
396
374
338
309
283
230
146
68
143
222
298
349
368
369
370
376
383
389
387
385
388
393
391
386
381
385
383
368
363
366
346
276
175
84
157
250
309
335
353
369
372
375
381
386
384
382
386
390
388
383
381
382
369
355
364
380
357
286
199
115
154
249
308
335
355
372
375
379
386
388
381
378
384
388
377
368
380
383
371
365
370
370
332
267
202
140
126
222
299
335
358
375
380
386
391
390
384
381
384
380
367
369
386
388
383
384
391
364
307
244
187
132
206
286
328
351
369
373
369
367
371
380
381
380
373
368
375
389
385
379
388
385
347
289
232
169
100
188
270
319
341
355
361
353
353
361
374
372
372
373
376
373
374
367
362
367
363
338
288
218
143
149
234
303
339
354
360
366
369
371
366
361
369
382
386
371
360
354
347
346
344
330
272
179
99
104
180
256
316
351
364
366
362
353
352
359
378
388
383
364
356
357
350
325
299
271
208
125
132
195
260
322
352
350
333
330
346
368
375
369
360
356
350
348
337
299
240
186
141
97
145
211
277
328
347
344
344
357
369
357
342
342
347
332
309
284
246
189
141
121
175
223
268
312
338
346
347
347
345
339
331
317
291
256
217
174
125
148
169
211
264
291
292
299
316
314
282
243
216
187
145
94
124
166
192
208
223
240
228
184
147
125
240
256
266
247
190
123
63
34
179
270
289
298
312
330
328
288
212
125
61
29
168
211
261
297
314
324
337
350
353
350
339
301
215
120
46
14
184
233
277
312
331
335
346
363
368
355
348
360
358
293
176
73
20
186
239
284
323
345
349
355
368
382
385
371
364
374
380
343
256
160
89
47
163
220
277
323
349
356
363
374
384
388
389
387
386
383
375
361
329
272
196
114
48
172
211
250
301
341
353
351
354
374
384
379
371
372
384
383
374
364
354
319
249
155
70
193
257
297
326
350
357
350
349
360
374
378
369
365
365
370
375
377
368
321
248
165
97
45
189
279
331
346
356
371
373
369
368
375
384
386
379
368
366
379
390
382
343
281
212
136
72
204
276
322
342
358
374
385
386
382
379
383
388
388
383
380
380
378
370
361
340
281
185
94
156
227
271
307
340
358
369
372
377
376
373
374
379
381
383
384
380
360
347
356
359
301
199
108
157
235
280
315
349
364
369
372
374
370
367
370
371
371
374
382
380
362
352
361
353
286
188
112
138
226
286
329
360
371
373
373
368
367
372
376
370
362
365
379
380
370
374
376
342
264
176
105
207
271
317
353
365
365
356
356
368
382
379
364
356
365
376
368
360
367
358
309
238
163
99
182
252
304
339
351
350
347
354
366
373
368
362
363
371
368
353
339
338
324
281
215
143
143
228
297
331
344
356
365
366
362
356
357
366
372
370
356
341
323
313
293
256
187
106
177
253
304
328
346
355
354
343
349
362
372
369
358
346
336
313
281
236
189
125
117
184
254
298
317
319
323
335
355
360
357
353
345
328
309
284
233
164
105
142
208
264
294
303
316
339
352
343
332
337
327
293
250
216
174
147
190
241
277
298
309
314
314
311
298
268
224
179
144
90
134
190
224
236
244
262
261
220
170
141
97
252
273
271
233
163
82
171
261
283
307
316
312
298
254
174
82
190
237
270
287
306
331
346
338
326
330
327
264
145
37
149
201
250
288
311
325
342
359
367
359
344
345
360
330
229
110
37
140
195
248
288
312
333
352
365
366
365
366
364
358
359
351
305
219
126
53
173
233
282
308
319
347
374
378
361
345
349
364
365
353
347
334
281
182
78
161
213
259
301
330
344
360
381
382
367
351
351
356
360
353
358
357
304
197
88
34
179
244
281
316
353
375
381
379
377
377
376
372
368
364
363
374
377
332
233
130
63
177
239
284
323
359
379
378
371
368
372
379
385
384
379
372
369
371
352
291
194
102
179
229
283
330
357
363
364
361
360
362
368
378
386
388
378
358
348
348
316
225
116
192
239
299
340
356
357
357
357
358
359
362
368
377
384
376
356
344
342
313
223
119
200
254
308
341
354
352
352
357
366
369
362
359
365
371
363
353
348
335
291
204
111
182
241
296
330
346
346
346
360
378
377
363
355
361
362
346
333
326
301
245
167
160
225
279
315
334
344
352
363
371
365
358
360
364
357
329
309
293
261
202
133
217
267
298
330
359
367
354
349
350
356
362
357
338
310
286
259
223
167
176
228
264
305
342
352
337
337
347
355
348
328
306
284
254
212
162
116
176
226
262
288
306
321
336
342
337
324
301
272
243
203
154
133
187
223
245
267
296
312
307
297
293
275
231
180
138
118
161
197
223
239
245
247
245
234
206
161
122
168
177
177
148
245
251
231
189
263
283
289
280
273
261
214
126
160
201
258
284
307
323
322
302
292
300
278
188
79
161
201
238
272
299
309
316
323
325
319
312
314
304
249
154
154
199
235
271
313
343
338
316
307
313
326
326
321
312
281
208
106
170
222
268
313
354
375
361
331
316
322
337
337
328
325
312
245
133
40
186
235
291
339
365
367
356
346
344
350
353
347
336
339
340
281
165
64
196
248
303
340
348
343
344
350
357
362
364
358
345
339
342
306
213
110
139
206
269
315
335
339
336
344
352
355
359
364
365
353
335
326
306
241
140
147
215
285
320
332
337
347
354
354
352
352
358
359
350
333
315
292
238
146
150
216
276
311
326
337
351
361
357
348
348
349
344
333
318
297
265
211
142
204
258
298
317
332
350
362
359
348
344
341
326
309
288
262
222
164
189
244
287
314
332
347
353
348
342
343
340
317
285
257
226
182
177
226
274
319
340
335
327
328
332
332
313
283
251
220
187
143
187
240
294
316
309
307
317
320
298
261
234
208
178
146
192
230
256
276
294
302
290
259
223
194
169
144
167
192
226
249
247
231
216
195
114
250
235
217
158
240
258
263
253
242
238
218
153
199
264
258
246
249
258
265
269
267
248
197
176
236
292
312
291
263
259
272
286
289
282
267
235
189
250
298
311
299
283
286
297
306
300
284
276
260
198
153
206
259
280
286
295
306
309
307
306
303
290
276
264
215
180
238
272
283
290
308
324
319
304
299
303
296
279
257
217
198
253
281
299
317
330
329
316
306
302
299
291
274
246
205
187
239
274
302
323
327
319
311
304
296
280
269
254
221
167
221
261
290
310
313
309
306
300
282
258
240
220
181
160
210
248
280
299
299
296
296
293
272
241
211
181
149
193
237
270
278
273
271
274
261
234
202
162
209
236
241
242
250
245
214
151
138
153
180
195
194
180
160
138
