# Supplementary material for: Evaluating flow modulating treatment response in intracranial aneurysms using black-blood MRI in vitro
Source: Commun Med (Lond). 2026 Mar 27;6:170. doi: 10.1038/s43856-026-01413-z (PMC13031954; doi:10.1038/s43856-026-01413-z)
Supplement: Supplementary file 14 — Supplementary Data 11 [file 43856_2026_1413_MOESM14_ESM.zip › Data_Sup_Figure_5c/pump flow rate 0 mls/BB4/without device/25_BB4/2_vessel_array.txt]

107
131
153
162
161
90
112
132
151
165
176
176
165
125
128
142
161
171
177
176
163
137
154
172
185
183
175
170
160
169
162
140
167
181
187
187
177
160
201
212
222
227
225
129
142
145
150
164
165
214
224
230
238
248
253
203
216
215
225
237
249
175
187
200
213
224
170
183
196
71
109
136
150
155
157
157
152
68
96
128
167
198
211
212
215
218
206
177
87
117
159
190
216
238
252
254
252
248
228
201
97
137
173
205
226
239
250
261
264
258
247
230
206
88
124
173
201
219
239
257
263
262
262
251
234
220
197
120
189
192
179
177
181
190
194
188
182
186
93
116
144
180
215
242
266
279
279
271
264
251
234
213
180
133
207
213
217
217
220
227
231
230
243
273
284
279
262
259
264
72
98
127
151
183
225
260
274
274
275
272
260
243
223
194
124
217
224
234
241
234
238
248
264
298
320
325
319
317
320
324
95
113
135
161
189
217
238
240
238
249
256
240
210
185
216
220
229
242
254
261
269
286
309
329
336
339
342
348
350
139
142
151
167
181
194
211
223
214
208
210
202
174
139
195
207
225
242
254
264
282
301
315
323
329
337
347
355
153
154
159
161
172
194
208
186
158
150
154
191
203
213
227
250
271
280
288
297
311
329
357
142
146
147
145
146
146
132
162
177
203
226
239
249
259
280
308
342
133
134
128
114
180
196
205
211
226
261
288
140
162
202
73
101
126
148
164
170
166
172
174
173
170
65
99
135
174
208
226
231
231
231
232
224
214
209
206
180
139
49
78
123
168
209
241
274
289
286
286
290
285
267
251
242
231
208
176
155
88
125
160
201
247
275
287
302
315
319
323
325
308
283
270
257
240
211
191
175
113
110
111
116
122
124
40
80
131
180
226
264
294
307
308
312
317
321
325
323
305
278
256
234
217
204
188
169
135
156
160
149
149
154
162
169
170
172
178
185
185
184
199
209
198
184
186
204
206
183
164
175
199
209
194
63
105
135
164
201
245
276
296
315
328
331
327
321
313
307
299
277
236
193
182
193
192
144
162
174
180
183
188
200
211
216
217
218
219
220
222
238
255
262
269
276
279
280
280
277
275
280
295
297
295
293
284
284
60
95
137
177
201
219
245
276
308
335
347
344
339
333
321
311
307
282
226
172
156
169
140
142
158
172
181
192
217
231
230
236
248
259
255
255
265
281
297
306
309
308
311
316
318
318
342
373
375
355
343
344
354
99
124
155
194
227
243
257
289
322
339
335
331
332
336
331
319
295
252
195
126
137
149
162
181
212
222
213
223
256
271
269
267
278
290
299
305
311
317
324
332
340
350
373
389
387
370
369
383
401
170
187
205
234
257
275
292
307
314
309
308
316
318
309
288
248
192
121
133
148
165
176
181
199
217
231
243
261
280
294
303
299
307
320
344
357
362
362
367
377
386
389
394
400
406
226
229
244
263
276
286
298
305
295
287
285
282
266
232
186
80
103
133
168
198
227
242
255
272
289
303
317
333
348
355
359
365
373
384
394
398
399
399
240
248
258
266
275
292
293
273
245
231
229
210
169
167
184
217
249
268
284
297
307
322
344
360
365
361
368
382
398
410
238
244
247
242
237
227
215
195
176
158
134
182
197
223
240
258
279
305
332
339
333
337
360
395
414
227
225
210
191
173
161
159
144
155
182
211
240
272
294
303
299
313
351
370
197
169
148
144
135
165
189
212
228
225
220
241
277
132
119
147
126
133
177
56
75
100
142
181
201
207
202
193
178
161
148
57
83
116
150
182
211
234
248
251
255
262
264
261
247
219
197
179
169
27
56
106
163
210
245
275
295
298
291
293
298
301
299
299
298
279
244
218
201
196
193
185
169
150
36
70
115
179
244
285
305
322
335
333
328
330
332
329
324
321
315
295
266
245
232
230
242
236
206
188
181
183
174
155
151
155
159
160
159
159
159
155
149
146
152
7
49
124
184
227
270
310
330
329
333
340
348
353
354
345
335
333
332
317
285
266
260
254
249
250
252
243
225
200
195
208
213
206
196
201
207
208
203
198
202
209
211
211
213
211
200
186
191
198
201
200
194
187
183
180
180
183
203
204
177
146
147
175
186
165
35
64
129
203
263
302
326
344
347
342
343
343
346
357
358
342
322
317
314
302
289
276
262
249
235
230
243
251
239
207
194
215
237
227
215
227
247
251
247
244
246
260
264
260
257
258
258
259
262
279
285
276
266
272
284
280
266
270
295
308
286
258
262
297
303
283
47
90
151
206
243
277
306
326
339
351
364
369
366
353
346
343
338
331
306
277
268
282
287
267
231
211
201
195
191
194
199
200
201
209
220
233
246
258
270
280
283
284
292
300
305
304
306
310
314
315
322
338
342
344
347
349
349
345
341
345
364
376
371
368
368
365
360
100
155
214
263
280
286
296
315
342
365
377
375
372
370
357
348
353
351
312
260
240
252
256
226
186
172
167
150
128
130
160
175
164
169
202
236
240
241
257
273
279
283
295
310
320
328
340
352
351
335
333
343
367
375
377
375
375
377
376
377
398
417
414
398
390
392
402
160
211
250
286
315
316
314
326
348
366
358
349
353
373
381
374
359
333
291
245
213
193
172
127
132
159
190
206
219
233
247
257
269
283
293
301
313
341
362
361
341
329
339
352
361
367
373
386
397
399
398
400
402
399
386
389
411
434
256
277
297
317
332
336
339
342
346
341
337
341
360
372
361
322
272
230
193
121
140
164
191
211
229
242
253
262
264
279
299
319
332
338
342
347
353
358
356
368
399
425
422
397
377
380
397
403
407
416
424
295
304
316
330
341
346
351
350
342
336
335
336
330
304
258
199
153
110
137
151
162
176
198
221
238
243
259
290
318
326
334
346
358
358
365
383
403
408
396
386
389
406
414
416
415
408
308
320
327
333
347
352
345
330
314
304
296
276
237
185
76
95
135
173
193
201
221
242
259
271
285
312
326
333
341
352
364
377
399
411
409
396
400
410
419
420
313
317
318
318
309
296
287
278
260
233
200
161
108
172
176
199
241
261
262
271
294
314
332
351
378
397
399
386
387
403
426
430
301
296
285
273
257
245
248
236
200
153
191
189
201
218
238
264
295
325
347
363
372
374
379
395
400
278
249
229
224
220
202
165
137
142
165
207
246
270
291
310
314
304
315
331
222
192
169
152
140
157
180
212
222
207
212
247
143
103
42
59
88
138
177
190
182
167
161
154
146
122
42
55
89
120
152
193
238
268
277
274
270
259
240
220
202
185
173
162
136
52
78
112
151
199
247
276
296
308
315
319
325
332
328
312
295
282
266
250
232
214
200
186
169
151
127
36
76
139
213
266
299
327
346
346
336
337
343
349
349
348
349
345
331
304
278
272
284
283
263
226
206
197
189
184
178
178
190
190
181
172
167
160
142
127
132
10
48
97
157
229
298
335
339
345
355
357
345
344
350
355
354
350
350
346
334
319
307
304
315
312
290
263
250
256
257
251
244
245
261
263
249
244
245
253
248
231
228
240
241
219
200
199
196
191
198
206
196
168
154
160
165
164
145
15
68
156
230
276
309
337
352
345
340
347
355
357
355
353
354
360
363
356
333
322
324
329
322
318
318
315
299
277
278
299
306
296
286
291
296
294
282
282
295
306
301
298
298
299
280
263
267
284
284
280
276
268
258
252
252
266
284
282
259
239
236
246
246
232
33
48
95
180
265
323
347
348
349
353
355
358
359
360
364
365
357
350
356
365
361
346
339
335
328
316
307
316
327
319
293
286
304
323
315
303
308
315
320
321
321
321
332
335
333
330
330
330
330
333
350
352
337
321
321
334
331
326
332
360
372
354
331
339
361
363
349
75
133
207
267
304
327
344
350
353
361
381
391
388
372
358
355
356
358
351
339
335
347
355
344
317
293
282
276
274
279
286
287
281
287
306
318
322
324
334
355
357
347
349
358
366
359
360
377
384
381
381
383
382
380
380
381
379
373
373
382
400
403
401
401
399
394
389
138
220
284
316
325
328
336
347
360
374
383
386
385
382
365
356
363
372
358
323
303
311
318
300
266
255
251
236
211
210
241
254
245
251
283
315
316
315
331
352
353
340
340
352
373
381
389
402
409
393
372
375
396
408
405
400
398
397
394
396
411
421
418
404
401
401
408
213
278
317
342
355
358
353
355
359
361
359
354
358
380
388
381
373
366
349
320
290
262
236
205
184
183
200
200
184
165
173
201
214
224
242
264
283
300
315
326
329
328
330
338
353
370
389
406
406
385
364
367
383
388
391
396
416
423
418
408
404
402
399
389
392
414
437
312
328
345
361
368
368
363
356
349
346
348
356
376
386
381
357
328
302
282
248
196
156
138
146
157
167
178
197
221
249
274
297
317
327
326
324
331
343
357
373
383
384
377
379
383
382
375
386
418
444
436
404
382
384
400
407
412
422
432
333
340
350
356
363
370
369
363
359
361
364
366
357
340
310
269
230
191
117
137
154
170
190
226
256
269
281
295
310
321
320
332
357
378
382
385
392
396
383
380
393
415
418
405
398
402
408
413
419
420
419
341
351
352
355
369
373
365
356
351
350
342
321
289
245
192
145
83
101
124
146
164
187
227
267
287
290
303
328
344
353
360
371
378
371
372
377
383
392
412
425
423
403
405
412
422
424
353
348
348
349
345
336
332
332
319
297
264
223
166
78
102
138
174
198
221
241
254
266
284
315
329
328
338
353
367
373
384
401
413
411
408
410
415
418
419
339
335
332
327
318
309
312
305
273
227
180
137
148
158
190
234
254
267
287
307
321
334
352
372
382
390
404
415
413
406
394
324
312
304
298
290
275
238
189
141
167
203
224
230
245
283
318
333
346
362
376
371
367
368
298
272
243
223
197
145
152
179
200
223
246
275
290
290
296
318
220
168
128
154
169
179
188
216
75
95
113
132
147
152
146
131
37
57
77
114
168
215
233
237
240
246
244
225
178
135
121
132
52
69
117
167
203
234
275
303
313
316
323
327
314
287
266
252
244
237
210
169
142
143
147
48
85
124
175
238
297
325
336
344
348
350
354
367
369
353
342
338
330
316
304
293
278
254
241
231
219
208
201
196
172
144
143
161
157
135
124
114
108
107
27
49
98
169
239
293
325
352
370
370
363
364
367
370
370
368
368
377
373
354
328
323
342
349
333
300
284
280
278
274
269
266
269
270
263
244
239
236
231
212
205
213
219
208
184
177
172
165
17
62
126
196
269
328
353
347
349
361
365
354
352
364
371
362
356
359
370
364
353
342
340
344
349
344
321
308
316
327
321
316
320
341
343
324
311
316
336
335
316
302
309
314
292
273
275
273
267
263
274
268
243
218
215
214
210
190
183
186
167
139
131
130
13
30
89
179
257
303
325
343
356
349
350
356
361
359
357
360
367
369
370
365
358
351
350
359
354
342
343
351
343
327
332
352
354
341
339
350
355
347
339
343
357
368
365
359
357
355
337
319
323
341
341
338
334
328
322
318
316
326
329
325
320
316
310
300
289
283
44
70
131
218
301
349
358
350
345
356
368
376
377
376
375
375
374
374
379
390
387
370
365
365
365
360
354
355
356
351
344
346
350
352
350
348
350
354
360
364
364
362
367
382
380
373
367
368
369
370
380
381
367
351
351
368
369
366
369
386
390
378
373
382
391
386
382
99
176
253
302
328
350
364
363
365
374
393
403
402
388
376
373
375
377
376
371
368
368
379
377
366
352
343
333
325
329
348
350
330
327
344
354
350
346
364
390
392
374
373
390
397
386
378
398
417
413
399
397
394
392
392
392
388
384
385
392
398
400
402
404
405
395
394
165
270
328
335
329
345
366
375
379
382
385
389
390
386
371
361
366
375
371
348
333
335
347
341
330
321
317
310
290
291
314
322
314
317
340
352
347
349
366
384
384
371
369
377
396
399
402
411
423
416
394
393
410
418
414
407
404
403
401
403
411
417
417
405
399
399
406
249
310
340
354
363
372
379
379
367
360
357
359
366
377
377
370
367
367
367
353
330
307
288
273
260
253
267
268
266
256
261
279
301
313
320
324
332
344
355
362
365
363
360
363
374
394
404
409
408
399
394
397
403
402
399
406
428
432
418
413
413
416
416
409
404
418
442
331
338
360
374
378
380
380
365
348
348
363
376
378
379
374
364
355
347
336
310
267
228
208
192
179
171
177
197
208
215
222
243
257
266
277
295
313
329
347
366
376
371
361
369
379
388
394
396
397
400
404
406
400
389
399
427
443
433
412
403
409
423
425
427
436
446
341
353
361
358
363
376
374
366
365
377
385
377
362
353
344
325
298
264
220
175
148
139
141
145
156
183
211
230
249
270
307
339
352
353
362
372
378
371
376
389
400
403
405
413
419
403
390
396
412
417
417
419
422
422
424
428
434
437
356
364
356
353
363
375
372
367
366
367
361
345
326
299
262
212
155
94
114
132
151
181
214
236
253
274
311
348
360
348
357
372
388
388
386
396
404
403
389
388
389
395
414
430
431
414
408
416
432
438
366
359
353
353
356
355
352
351
344
331
311
279
225
162
78
95
113
133
167
211
248
267
285
305
322
333
343
356
365
369
378
390
400
393
391
399
405
408
413
419
419
413
415
352
347
348
351
347
342
342
334
314
282
244
198
135
88
101
110
123
163
207
220
228
246
289
313
330
346
362
373
378
384
391
384
387
409
432
424
399
385
341
345
348
344
333
317
291
252
209
160
126
167
206
238
260
279
294
308
337
360
369
368
384
401
406
402
388
340
333
313
290
263
216
154
158
181
203
222
247
277
301
319
332
345
360
370
293
249
207
168
133
177
194
205
218
240
269
184
121
52
96
130
153
177
195
203
201
188
154
110
89
42
69
102
147
198
243
263
273
283
303
313
292
241
198
185
191
179
155
133
117
57
81
137
200
245
272
298
320
325
322
335
358
361
340
319
303
303
295
269
230
210
208
212
200
179
173
167
140
105
101
119
118
108
44
83
125
185
257
320
347
350
358
363
352
350
367
378
372
364
362
366
356
346
337
326
304
297
301
292
282
273
266
243
218
217
233
226
202
197
194
186
163
154
38
66
117
186
251
297
329
353
366
370
375
380
379
373
371
375
376
379
379
373
356
350
362
374
366
345
339
339
339
335
332
330
330
330
324
306
299
301
311
301
279
272
279
270
244
234
226
219
192
181
175
168
151
135
128
31
74
146
226
299
344
354
345
348
359
365
365
368
382
383
366
363
368
376
372
364
357
350
348
362
372
363
347
351
360
354
349
361
379
380
363
351
355
372
381
372
354
351
356
345
334
329
323
317
314
319
310
283
269
265
258
237
226
223
231
213
180
166
157
25
52
105
184
261
317
340
347
356
361
368
371
373
368
365
376
381
377
374
372
370
363
361
361
357
352
357
368
362
351
355
364
359
355
360
380
383
378
373
374
380
390
393
388
381
374
366
359
357
358
362
371
368
362
360
362
361
357
351
345
345
359
356
334
312
305
42
82
154
236
304
348
357
348
348
366
388
396
395
391
390
389
390
391
392
393
390
383
368
368
368
372
374
371
363
357
357
363
361
352
351
360
368
372
379
386
383
370
376
398
404
388
375
380
384
385
386
386
382
371
374
394
394
389
385
387
386
382
383
400
400
390
382
102
195
277
315
329
352
370
375
379
392
400
404
402
398
394
392
392
390
381
376
373
371
375
381
381
379
379
366
344
344
368
376
357
342
348
361
358
356
375
398
394
380
384
407
415
398
387
403
421
417
401
399
400
402
405
405
397
393
394
397
398
397
397
401
403
397
391
184
294
345
335
326
348
378
393
396
392
386
386
389
388
380
375
376
376
368
349
340
340
354
366
363
359
357
353
341
344
360
367
361
361
365
366
354
357
376
387
387
383
387
401
407
409
407
411
414
411
407
407
421
424
422
410
412
415
416
417
422
427
427
414
401
403
416
272
322
342
353
365
377
389
390
379
365
364
371
383
385
373
368
368
366
364
354
339
329
327
322
315
310
312
322
330
333
334
338
355
374
376
361
354
362
369
370
373
380
380
380
387
404
411
410
400
403
411
420
424
413
404
417
438
442
426
422
422
437
443
432
419
426
453
330
337
366
383
384
383
385
375
360
363
383
393
385
374
369
367
363
359
350
334
312
289
270
252
232
224
228
252
279
287
293
305
320
330
330
339
350
357
365
378
389
386
375
379
396
404
405
405
407
414
422
425
415
405
412
437
446
436
421
422
428
445
447
446
449
455
349
363
369
364
365
377
380
378
380
388
391
380
365
361
364
356
335
303
268
233
202
176
153
113
112
134
173
197
202
202
216
241
271
295
315
333
354
371
382
379
386
395
400
392
393
401
409
401
400
420
436
427
406
407
417
426
430
434
438
437
436
443
451
450
366
372
364
357
363
376
382
378
372
368
363
356
349
340
315
271
213
160
103
115
133
169
205
231
258
282
301
314
328
359
392
397
373
365
385
396
387
377
397
421
423
408
398
400
404
421
435
438
422
422
426
443
448
378
372
360
358
364
368
363
352
339
340
336
317
276
219
160
96
115
132
152
173
196
231
273
310
324
326
341
355
364
368
373
381
388
395
407
414
406
396
398
401
407
417
426
426
415
419
365
359
356
362
363
355
349
340
326
316
290
246
183
95
133
153
167
184
223
271
287
286
301
339
361
361
364
382
397
401
392
394
385
386
406
425
424
402
391
349
353
362
361
347
338
323
300
265
208
144
154
165
160
177
226
269
282
288
307
327
344
359
373
382
378
387
400
410
413
403
353
359
351
331
311
276
217
153
132
149
180
214
234
252
271
306
329
343
353
369
385
394
340
316
277
235
175
129
172
214
228
235
248
269
287
252
181
114
76
108
120
112
102
103
33
72
113
149
182
215
228
232
230
225
200
161
142
133
124
38
74
128
184
231
267
288
299
309
326
343
336
297
259
245
234
221
207
197
186
164
136
123
61
86
140
209
266
298
321
335
332
321
330
357
376
375
361
347
334
322
304
287
277
273
266
251
237
228
220
209
184
170
163
160
155
150
140
117
39
70
121
189
260
318
342
346
357
366
351
339
349
372
377
374
376
384
374
363
356
349
338
330
331
331
326
321
314
305
293
288
286
279
262
263
272
259
219
194
194
189
162
140
134
47
74
122
185
249
297
328
347
346
354
369
386
383
369
371
380
381
377
377
385
380
372
368
378
374
365
358
368
366
362
362
363
361
357
353
347
339
339
361
360
335
320
324
317
290
275
265
256
235
211
198
188
178
166
153
142
127
108
91
41
78
148
238
312
348
351
347
351
356
362
373
387
396
391
374
374
380
382
380
379
376
369
364
375
389
382
375
375
373
369
371
381
388
384
380
378
376
376
387
390
385
380
379
378
370
359
339
331
344
344
325
302
298
302
290
262
250
257
256
238
215
200
186
32
61
108
173
254
322
351
354
361
372
383
383
381
380
382
391
391
384
379
381
385
381
371
365
365
372
383
387
381
374
372
369
363
365
378
397
398
396
394
391
386
387
394
398
390
383
383
385
377
362
365
383
382
378
376
391
390
376
361
354
358
373
373
355
327
316
34
80
155
230
295
341
358
350
353
379
401
405
398
397
398
397
397
397
395
393
393
388
378
369
364
371
390
392
374
360
368
375
370
359
362
377
391
394
398
402
399
383
384
403
411
396
379
390
402
396
390
392
390
388
397
418
421
406
391
388
387
387
390
407
408
393
379
88
189
275
314
330
354
370
375
389
404
404
391
391
398
402
401
398
391
381
377
376
377
377
380
382
385
388
378
354
351
373
389
379
362
363
368
375
376
393
403
398
389
401
421
428
414
405
413
422
416
410
410
413
418
423
423
416
413
412
412
412
412
411
411
411
408
402
193
295
342
336
332
353
378
393
404
401
384
381
388
395
393
389
390
383
371
356
351
351
362
377
378
375
373
368
365
368
377
386
388
387
385
379
369
375
394
398
392
393
412
421
422
421
421
417
411
411
414
421
430
434
432
421
423
437
440
441
443
447
448
430
412
416
432
287
326
343
356
371
378
385
388
388
382
377
384
397
395
382
377
380
379
371
355
344
342
352
352
345
337
336
349
364
372
367
370
377
397
400
384
370
378
387
389
383
390
398
402
404
415
422
418
405
409
427
434
435
421
419
429
447
450
439
429
430
442
453
446
426
430
456
335
342
377
395
384
379
382
385
380
382
397
401
393
383
378
376
369
358
347
336
333
326
313
288
272
266
272
296
324
334
327
333
352
361
355
358
369
377
382
386
389
389
387
392
405
415
420
421
423
426
430
432
427
424
428
444
447
438
425
424
427
444
448
448
448
451
365
378
382
376
374
377
388
390
392
394
390
383
375
372
374
362
340
315
295
275
251
216
186
171
164
166
179
216
241
245
254
267
283
302
332
350
363
372
379
385
381
388
397
401
400
403
419
422
402
401
424
446
442
418
415
427
435
438
440
439
435
433
447
455
447
380
382
379
373
371
380
388
388
379
370
368
366
363
357
339
303
251
203
170
140
106
127
143
160
184
227
269
288
302
317
333
346
352
372
401
402
375
365
384
392
380
372
400
431
432
412
404
411
421
432
440
444
430
429
438
447
449
393
388
379
374
377
380
373
357
343
343
345
336
308
265
208
88
130
160
170
172
191
228
253
278
314
347
356
346
353
363
369
373
379
391
398
402
409
416
417
406
409
412
417
425
433
433
430
430
386
379
376
373
371
364
353
343
330
325
311
273
217
154
78
100
132
171
201
219
235
268
310
327
324
336
365
385
377
367
383
407
410
397
398
398
397
404
414
419
410
412
365
363
365
361
348
339
339
331
298
235
163
142
188
201
209
226
272
300
304
300
318
349
363
370
377
385
389
382
389
400
410
414
356
365
363
349
339
314
263
192
143
154
169
202
239
259
273
287
316
336
349
359
370
382
393
355
351
324
282
214
130
140
156
189
223
241
254
264
275
289
295
233
155
130
143
49
81
115
127
117
114
116
115
43
85
117
154
194
233
246
247
244
241
228
200
185
173
159
145
132
29
68
135
204
255
288
308
318
325
335
351
355
334
305
289
277
264
253
246
238
217
190
176
165
154
145
133
59
81
120
188
259
307
338
352
349
335
334
350
379
394
388
370
353
341
333
328
320
311
302
294
285
274
264
259
250
232
202
196
196
194
180
151
125
35
57
110
180
250
301
330
337
351
361
355
343
349
371
381
385
389
391
382
371
366
364
354
342
336
346
347
344
341
339
335
329
320
310
305
315
323
303
260
235
234
226
196
176
164
155
132
106
42
69
107
165
231
289
327
343
340
341
359
377
381
369
376
387
390
379
381
399
402
387
379
377
373
366
362
376
377
376
376
376
368
361
363
367
364
362
376
383
363
348
351
343
317
300
288
277
264
246
230
208
194
181
169
159
147
131
105
98
41
69
130
221
300
338
347
352
353
351
359
381
398
403
389
377
378
386
388
392
398
402
396
389
390
394
394
392
391
388
383
386
391
387
382
383
394
389
372
371
388
397
393
390
390
388
376
348
341
359
359
339
319
318
317
307
288
281
275
267
250
240
228
205
54
99
158
240
319
357
357
361
375
384
382
385
395
402
399
393
384
377
383
395
399
389
377
383
399
403
402
400
398
394
387
384
387
402
407
408
408
409
407
390
379
387
402
399
386
394
406
397
373
370
386
386
383
383
401
400
385
376
373
373
377
377
366
341
322
25
68
139
216
289
342
359
353
358
384
401
399
388
395
404
402
395
392
390
393
394
398
397
382
370
375
399
404
388
383
386
392
389
386
388
401
412
412
409
411
412
409
396
401
407
405
394
404
416
410
404
403
400
399
410
429
431
418
397
393
396
401
406
412
410
400
391
76
172
261
313
347
365
365
366
387
408
401
379
378
395
407
402
396
388
382
385
391
391
389
389
388
386
385
383
370
368
379
397
399
390
387
390
395
401
407
410
404
407
416
423
423
420
421
423
423
421
421
424
427
431
434
432
428
431
430
426
426
432
435
423
419
418
417
192
286
333
345
349
362
370
384
407
404
383
377
392
406
404
398
401
396
384
375
376
375
375
379
383
380
374
372
373
376
382
393
399
399
399
395
393
400
417
412
400
401
424
432
429
426
429
426
413
415
421
428
436
441
441
427
429
452
462
456
451
460
463
442
420
423
443
296
331
341
356
374
377
379
387
402
398
387
394
409
409
396
391
398
400
389
367
356
356
359
358
352
346
350
360
369
372
372
375
381
392
400
401
390
398
417
418
401
398
411
417
419
421
425
423
413
421
427
430
430
429
431
439
446
448
442
433
428
430
446
444
429
427
449
342
355
380
397
387
379
384
398
400
395
399
402
398
393
390
384
377
363
348
337
340
344
332
309
296
297
307
322
334
340
334
344
358
368
365
372
388
403
409
403
395
395
398
404
412
421
429
433
434
431
427
427
428
430
438
443
442
432
422
411
409
421
435
439
439
439
381
388
389
386
379
379
391
399
396
394
390
387
385
380
371
354
334
319
313
301
282
250
224
215
213
217
226
248
259
270
284
301
311
323
342
372
383
386
385
383
380
385
393
400
404
411
431
434
413
410
429
445
435
418
416
429
437
436
436
434
424
423
439
445
438
389
391
394
386
378
383
393
396
392
385
378
370
365
357
341
312
272
238
210
175
134
122
140
159
181
206
233
269
306
321
322
334
351
365
360
368
387
393
373
373
387
396
388
390
416
436
423
402
404
421
430
437
445
450
441
432
438
444
444
401
399
395
392
390
394
391
379
361
349
346
339
319
287
236
171
94
129
178
207
204
200
228
273
293
308
322
353
367
358
355
363
368
373
381
404
410
400
402
410
417
418
420
425
431
438
442
440
438
439
396
389
387
389
387
378
370
353
336
327
315
284
236
179
91
112
142
165
197
229
249
270
294
327
343
340
350
365
383
382
374
386
404
408
399
404
409
410
412
416
420
422
423
379
370
369
365
352
344
342
337
308
247
172
124
164
205
224
240
267
285
297
303
311
334
359
369
368
377
387
393
383
387
397
408
415
366
362
361
352
346
326
282
210
149
152
159
183
222
255
274
287
297
310
330
347
357
365
372
385
352
358
348
309
236
145
141
159
173
188
207
238
261
266
271
282
315
270
192
133
146
37
75
111
125
127
126
122
114
101
44
75
107
143
190
231
258
264
262
255
236
221
212
207
196
172
162
153
132
93
11
44
114
186
248
291
317
329
338
348
357
360
348
328
315
307
297
288
283
274
260
233
218
205
183
174
163
130
100
100
54
60
85
146
223
289
334
359
369
359
351
359
380
398
395
374
355
349
356
359
350
336
323
326
319
308
287
283
293
275
237
227
232
228
203
179
161
147
125
45
91
157
221
280
318
334
342
353
363
365
368
378
387
394
394
388
381
376
376
383
372
349
341
352
363
358
352
347
352
346
335
330
332
347
346
322
282
267
266
254
222
194
180
168
141
121
115
49
80
129
198
268
318
346
350
349
356
366
374
376
383
391
397
390
390
403
411
404
389
384
378
372
368
382
383
384
385
384
367
358
361
381
383
381
381
378
367
357
362
356
333
318
306
296
285
273
262
241
213
184
169
161
151
136
112
103
110
35
55
103
187
269
314
335
349
356
356
365
385
405
404
387
376
379
387
394
399
407
415
414
400
396
397
400
403
404
399
396
400
405
394
382
391
405
399
373
367
385
402
398
392
389
394
387
369
363
375
370
361
338
331
322
313
304
294
281
265
253
245
235
212
40
83
144
226
306
351
357
356
368
373
373
384
406
414
403
387
379
374
376
394
405
401
393
395
408
409
408
410
413
411
399
400
406
415
418
416
415
415
411
396
384
389
413
414
399
400
413
410
394
391
389
386
382
389
402
398
393
388
385
383
380
375
367
345
333
58
116
203
286
344
360
356
362
380
393
388
381
393
410
405
393
388
393
394
393
398
404
401
387
387
401
402
400
402
404
403
403
407
411
415
419
418
411
409
416
421
410
404
408
413
414
418
420
419
419
416
410
402
410
423
423
417
400
393
402
419
421
414
408
403
404
74
155
243
318
365
374
362
359
383
404
398
382
383
399
412
404
395
387
388
398
404
402
400
402
402
396
389
387
389
392
395
400
406
407
404
403
406
411
411
408
410
419
425
420
412
415
422
427
426
425
430
435
436
436
436
423
422
437
436
419
421
446
449
426
408
417
432
193
272
321
349
367
366
366
382
408
409
388
386
404
415
411
409
411
404
394
390
398
394
381
383
387
387
381
379
383
387
391
396
401
403
404
406
406
414
425
422
407
407
428
434
421
418
422
423
421
424
430
435
440
442
439
425
427
454
465
451
446
458
463
445
420
422
442
299
338
341
351
370
375
382
397
417
412
395
398
419
422
407
403
412
414
401
379
370
366
362
358
355
357
362
364
367
369
373
376
380
388
400
409
404
411
429
434
417
411
422
427
425
422
422
421
422
427
430
428
427
431
437
441
442
441
436
431
419
419
436
440
430
428
436
343
354
372
384
385
382
390
410
411
396
394
398
404
398
394
388
380
369
356
346
341
346
340
329
319
321
326
330
333
335
339
351
364
373
377
386
400
419
425
414
408
408
413
416
421
426
430
432
432
428
423
423
429
436
442
442
437
424
417
404
401
407
425
433
434
435
379
388
389
391
386
380
386
394
392
390
388
389
389
380
366
348
334
331
326
311
293
276
263
254
251
251
255
261
269
279
306
332
334
336
355
384
394
390
389
386
387
391
397
404
411
421
430
433
423
423
434
439
428
419
422
434
433
431
432
432
420
418
430
437
437
394
396
401
397
378
380
391
400
403
401
388
372
359
347
333
313
283
253
228
192
160
147
133
148
166
183
204
241
267
292
314
328
333
349
365
372
360
363
377
388
383
387
394
402
407
414
433
433
409
395
408
428
433
438
447
454
452
436
436
439
443
400
400
398
397
399
406
409
400
381
361
346
334
319
288
241
176
99
118
160
205
222
217
222
261
305
317
308
319
350
367
366
361
367
372
380
393
413
414
395
392
407
417
422
425
429
438
447
448
442
438
439
389
383
385
399
402
400
389
366
349
331
315
284
242
185
104
111
139
172
188
208
239
269
289
309
327
340
345
350
361
372
380
383
389
397
400
401
405
411
414
417
422
425
427
425
377
374
375
373
363
350
339
333
309
252
176
120
136
155
175
208
233
258
273
282
281
293
322
346
357
362
367
376
386
392
385
391
400
408
411
375
361
355
354
346
321
280
216
145
155
146
155
193
234
254
269
284
296
306
319
338
355
361
364
374
351
347
354
325
247
150
139
158
172
181
191
224
253
259
262
274
325
292
224
137
147
267
181
29
64
96
122
135
138
132
112
100
99
54
83
120
167
214
254
274
278
268
241
228
226
228
220
195
188
184
164
120
101
21
74
139
209
268
303
323
341
356
360
357
345
332
328
325
320
312
307
303
293
277
256
234
206
193
183
161
138
133
137
122
41
50
102
176
246
305
346
370
372
367
370
379
385
381
369
359
359
372
379
369
357
350
357
348
329
299
294
309
302
278
262
256
247
221
203
190
178
147
117
34
70
127
184
249
306
336
342
347
365
380
385
387
391
394
391
383
377
379
396
400
386
367
361
372
378
367
349
346
356
353
348
345
356
366
360
330
297
284
282
268
232
198
183
171
146
128
124
126
26
50
91
160
237
299
340
366
370
363
359
369
381
391
399
404
401
397
399
405
405
401
396
390
385
385
391
392
389
387
386
372
366
368
386
397
399
393
381
357
350
360
361
347
331
320
311
301
289
278
263
223
181
155
145
134
123
112
102
94
40
76
146
224
279
314
336
353
363
373
388
399
402
387
380
384
392
396
396
400
408
409
401
397
398
402
407
407
404
400
406
411
406
401
404
407
402
384
381
394
403
397
389
386
395
394
391
387
384
378
370
356
338
320
309
300
289
264
252
240
228
213
197
31
67
129
205
284
334
347
347
351
361
367
379
400
413
410
395
385
379
378
387
398
397
394
397
400
399
400
405
410
406
401
402
408
414
418
419
417
411
403
397
396
402
427
431
412
406
407
411
411
406
395
387
383
391
396
393
393
393
389
382
375
366
358
337
325
51
96
185
273
330
353
361
365
373
382
384
386
395
403
403
398
398
406
403
389
390
404
406
404
400
399
399
401
405
406
403
403
409
410
409
409
409
402
400
406
419
414
404
409
426
428
426
415
418
422
422
408
405
408
410
407
404
399
394
403
423
421
404
391
391
407
74
133
219
308
364
370
357
359
381
393
393
391
395
404
408
403
399
396
398
404
405
403
403
410
416
412
397
396
401
406
402
397
401
405
402
398
402
406
405
406
412
420
424
414
404
406
420
424
424
425
431
437
437
436
433
417
414
427
425
408
412
439
439
408
387
403
432
182
253
303
343
367
364
365
383
406
406
393
395
412
416
409
409
409
405
390
390
401
398
382
382
395
398
394
389
393
397
397
395
393
396
401
403
406
412
418
421
418
418
423
427
416
405
409
419
427
433
439
442
445
443
436
424
427
447
449
439
437
448
450
433
416
417
431
292
336
332
334
354
368
382
405
422
416
398
400
417
419
405
398
406
403
392
381
377
374
365
359
359
372
373
369
366
373
383
387
381
387
405
414
406
410
417
424
423
422
425
428
425
422
420
420
423
431
436
437
436
436
438
441
441
437
432
428
424
424
438
444
441
434
432
346
348
356
370
380
386
395
409
409
392
389
394
399
393
386
380
377
372
366
358
350
347
346
343
339
336
334
330
334
342
352
364
376
387
392
398
406
412
412
411
413
418
422
424
429
432
430
415
417
422
425
429
434
442
447
444
434
424
419
416
413
418
432
439
439
437
362
376
386
393
390
378
380
383
384
384
384
385
382
372
359
348
345
346
332
311
294
286
281
275
267
261
262
268
277
291
324
346
352
352
369
393
400
389
381
388
396
401
404
411
419
420
415
414
418
425
431
432
431
432
436
437
432
430
434
439
427
423
429
437
440
392
400
408
399
376
374
382
397
403
403
388
369
352
337
326
311
282
251
215
185
170
161
135
137
162
179
196
217
255
279
299
317
333
349
364
374
377
365
366
376
386
392
394
398
404
415
426
430
417
401
403
421
428
430
431
446
454
454
438
434
435
443
398
397
394
392
397
407
412
404
391
371
350
328
303
272
225
165
96
107
130
172
205
219
229
245
289
327
332
312
315
342
364
369
366
373
383
396
410
414
401
385
388
405
414
417
418
422
431
447
449
434
430
432
378
374
376
394
407
406
391
371
355
342
314
274
227
169
107
117
125
151
186
204
221
240
275
295
308
320
334
350
360
365
370
375
379
381
385
391
396
399
404
410
418
424
426
423
418
371
373
380
380
367
350
337
330
308
248
170
138
155
171
186
201
231
262
277
273
269
290
323
337
337
347
358
370
382
390
393
397
407
413
406
382
366
354
349
342
315
270
211
142
147
140
152
189
219
232
247
266
283
299
318
335
347
354
357
362
350
338
345
326
250
148
122
136
149
164
182
213
233
239
245
257
321
294
234
128
139
283
191
52
82
110
129
136
133
112
104
103
42
59
89
134
185
229
262
273
269
247
230
230
238
232
210
203
197
186
149
126
118
109
15
40
85
150
216
263
295
322
345
354
349
339
333
331
331
328
323
319
319
315
301
274
253
235
219
202
186
173
160
142
120
33
67
126
193
261
315
346
357
361
365
367
368
368
367
365
368
375
380
376
371
368
369
359
336
317
311
319
316
306
293
267
249
232
217
199
178
143
109
57
101
146
209
274
323
341
347
362
376
383
384
385
386
385
383
383
387
402
404
388
379
376
387
384
373
352
346
355
360
362
362
362
370
363
336
302
285
276
266
233
199
182
170
148
127
120
114
30
60
127
202
264
317
357
379
373
363
370
383
393
403
409
406
399
397
400
404
406
403
398
391
390
401
399
394
389
385
382
382
385
392
399
406
405
385
354
342
352
365
356
341
327
315
300
283
267
249
210
168
139
126
111
100
93
85
30
56
109
174
236
283
314
341
359
368
378
390
396
393
387
391
402
401
390
392
395
396
395
398
400
400
401
403
403
401
406
414
417
419
418
413
399
397
402
406
401
390
381
379
393
404
401
392
381
370
362
351
326
308
296
287
264
232
219
210
196
174
157
54
105
173
247
302
327
329
337
355
369
369
377
397
405
403
395
388
385
387
388
389
389
389
392
395
398
400
400
399
397
400
405
410
418
422
419
402
396
399
407
416
431
432
419
401
399
412
416
410
392
385
384
384
384
383
394
392
382
365
352
346
338
317
289
45
80
152
235
297
336
357
362
358
366
379
390
392
391
389
396
407
414
410
391
390
398
407
409
405
401
399
399
401
401
398
399
405
404
401
400
399
394
392
402
414
413
406
410
430
434
424
407
410
415
414
407
407
408
402
396
396
397
397
405
414
406
391
380
380
391
64
104
187
275
332
348
353
363
374
378
381
389
395
396
395
395
398
402
404
405
401
397
398
413
418
415
408
403
403
403
398
390
393
400
398
393
396
401
404
410
416
419
415
409
407
410
417
422
423
422
424
428
433
436
435
419
412
410
407
405
409
423
413
382
373
389
419
149
219
279
321
347
353
365
379
390
390
389
393
398
398
396
399
401
395
381
381
392
390
384
383
390
398
398
395
394
397
397
391
386
389
394
396
400
407
416
423
426
422
421
423
423
411
407
418
436
441
444
447
449
444
436
431
431
431
429
430
434
437
428
417
412
414
420
270
324
324
322
339
361
378
395
405
403
397
397
401
399
392
385
383
379
375
372
382
380
372
364
365
378
380
373
368
377
392
392
384
389
406
411
400
399
402
408
414
421
424
425
428
430
427
423
425
437
448
454
451
442
436
437
439
434
428
429
434
438
443
449
450
444
429
345
342
344
360
371
378
387
395
395
389
386
387
389
381
371
364
364
373
371
367
359
353
350
350
349
346
338
333
344
359
369
376
387
399
406
399
399
393
386
386
404
418
420
424
433
440
421
397
402
424
433
438
441
443
445
443
437
429
424
426
431
433
439
444
443
437
348
368
382
392
387
377
374
374
375
377
378
376
369
363
355
351
355
345
327
298
283
279
278
275
269
262
262
272
288
308
330
348
360
367
380
394
398
380
366
375
401
409
404
409
420
413
393
393
403
412
419
429
439
442
440
435
429
427
433
438
428
425
428
433
437
384
401
410
399
375
368
371
382
384
382
375
362
347
331
320
300
267
219
184
167
157
150
139
133
136
153
184
203
225
253
277
297
319
344
365
377
379
376
374
375
379
385
392
393
392
397
405
408
406
403
408
417
423
422
419
422
435
440
436
430
424
425
433
397
399
390
381
382
394
394
387
376
369
349
314
275
240
201
142
92
105
134
170
195
218
239
269
307
338
342
321
315
338
361
367
363
371
392
411
413
400
386
387
394
401
407
409
411
412
416
424
430
425
414
418
378
375
376
381
395
392
379
364
359
346
307
245
189
108
125
139
153
188
216
226
235
263
289
298
307
324
356
372
371
370
372
375
376
379
389
397
401
393
399
409
417
417
410
405
371
375
378
375
367
349
342
329
294
223
145
135
154
168
178
190
221
254
267
262
269
293
313
317
317
331
356
369
379
388
393
398
404
410
401
383
364
345
340
334
308
255
187
123
129
138
151
178
190
200
214
245
268
289
308
321
330
338
345
350
348
328
323
305
234
136
95
106
120
140
162
190
200
208
217
229
315
275
213
102
112
68
88
106
116
118
106
104
104
43
63
103
150
189
220
243
250
241
229
230
232
232
218
201
195
186
170
150
132
118
28
51
94
153
207
252
285
314
331
334
333
331
328
326
325
324
323
323
320
310
277
258
247
236
212
203
193
167
130
114
31
54
90
143
208
265
302
324
339
350
353
354
362
368
368
366
365
369
373
374
375
371
356
338
328
326
323
325
322
298
259
242
230
216
182
146
121
95
82
115
158
222
284
321
340
348
360
369
374
374
376
382
387
389
390
390
388
383
379
383
388
386
376
356
346
350
368
376
367
359
358
353
331
293
271
259
249
222
195
179
163
146
115
101
46
102
167
219
264
315
351
369
369
374
379
385
394
401
402
398
397
398
399
400
399
393
388
388
400
404
400
385
378
383
394
399
394
392
405
403
386
358
343
347
358
353
336
316
298
277
254
232
210
176
141
121
106
89
77
71
46
74
122
183
246
287
320
339
349
360
378
393
394
386
391
399
399
387
385
384
384
392
402
404
398
393
397
402
402
404
411
421
427
424
407
400
401
413
412
403
382
373
380
396
396
387
372
358
349
340
329
302
283
268
256
229
196
178
166
152
132
110
40
79
137
199
249
283
303
327
350
364
360
355
370
392
395
391
388
388
385
384
384
382
382
389
403
404
399
395
395
398
401
406
414
420
420
415
400
399
403
416
419
418
414
407
402
401
405
403
395
387
385
386
380
373
380
386
378
361
338
322
315
309
285
245
59
107
175
247
305
337
346
345
355
372
389
387
373
369
379
395
405
405
392
390
395
403
404
403
402
401
401
400
401
403
407
409
408
406
402
397
392
394
406
413
409
404
405
418
429
424
408
404
402
399
403
412
416
406
396
404
405
401
400
398
390
380
373
369
363
40
73
144
219
274
314
344
360
362
362
364
375
383
384
383
383
387
395
400
399
393
390
396
405
409
407
404
400
396
395
395
395
397
400
398
396
399
405
413
423
428
417
406
408
414
417
420
423
424
419
414
414
420
437
441
433
412
406
403
403
412
411
392
374
371
380
400
102
174
243
291
318
342
363
369
366
371
378
381
374
374
380
387
388
381
376
376
378
380
380
379
380
385
388
387
385
385
385
383
385
388
391
393
401
411
423
433
435
422
415
421
436
427
413
418
436
437
436
436
438
437
436
434
428
419
412
423
436
430
408
405
409
411
411
232
294
312
316
335
356
371
373
375
383
388
388
383
381
379
372
366
361
362
366
380
380
375
368
365
370
373
372
373
381
387
386
385
393
402
404
393
391
393
396
406
417
419
422
429
436
431
422
420
434
449
452
449
433
421
423
428
426
423
425
441
443
441
444
447
444
426
337
339
349
359
362
363
372
379
382
382
381
382
381
371
358
351
354
366
370
367
362
356
350
347
346
346
343
345
360
374
381
377
390
403
408
391
383
375
362
366
392
413
413
412
427
431
411
392
402
428
434
434
433
429
426
428
430
428
423
428
434
434
434
434
434
428
343
365
381
382
374
375
372
370
370
368
366
364
357
355
353
353
346
328
297
280
268
260
256
256
258
262
267
279
304
321
335
349
362
373
378
381
382
367
356
368
400
410
397
399
403
401
387
388
394
397
402
420
436
437
426
424
422
421
423
426
419
415
416
418
419
372
392
401
392
372
363
364
366
363
360
356
352
338
321
305
280
231
177
150
140
131
121
128
135
148
180
212
233
253
275
297
321
344
363
372
377
372
377
382
383
383
386
388
388
389
390
387
384
388
413
422
415
403
403
415
420
417
413
414
417
419
418
396
400
386
368
362
370
370
361
358
360
337
287
237
207
175
87
109
134
167
195
223
250
272
299
327
337
321
315
337
360
365
358
367
390
408
406
385
379
390
400
402
393
398
403
402
398
399
405
409
406
403
383
380
373
370
372
371
363
357
353
335
277
200
138
112
128
137
144
174
211
220
215
243
275
285
292
315
351
370
371
363
367
373
376
379
387
395
399
386
386
393
400
401
394
390
373
373
371
365
358
348
341
317
257
176
115
130
147
161
173
204
233
243
248
264
287
292
296
302
327
349
359
366
373
378
383
386
388
388
375
356
338
333
327
292
224
143
105
112
126
143
154
162
172
195
221
241
262
279
289
296
305
319
329
350
321
300
262
192
74
81
91
109
131
148
159
167
179
195
311
244
163
64
79
91
93
91
90
93
47
75
113
143
171
201
212
215
214
214
216
217
212
193
175
169
163
151
131
112
32
53
97
152
203
238
275
299
311
318
320
314
309
312
317
318
314
307
297
268
247
240
233
208
198
188
158
115
98
51
70
100
150
202
250
286
314
334
343
347
357
367
366
352
350
357
366
370
370
364
348
335
337
330
319
314
315
288
246
226
218
197
151
113
96
82
60
78
108
159
218
271
303
322
339
355
364
367
372
383
392
389
381
373
369
367
370
378
387
390
383
365
348
347
367
381
369
349
342
334
315
279
254
234
217
191
177
164
148
128
94
47
80
125
160
199
243
294
330
352
363
371
376
381
386
393
398
400
394
388
386
383
376
373
380
399
412
406
382
372
374
393
397
392
388
389
389
381
368
352
340
334
325
309
281
257
234
210
186
155
127
109
92
80
68
49
76
130
195
245
281
304
319
338
362
380
386
375
376
381
387
389
387
376
374
389
402
400
388
385
394
402
401
401
407
413
414
407
399
397
401
407
408
399
384
372
375
390
385
361
337
324
317
310
294
264
236
219
204
184
161
131
118
106
91
72
58
103
143
182
225
268
308
340
357
355
350
358
371
375
373
373
377
381
381
380
376
375
392
408
410
400
396
397
399
401
406
421
423
412
397
396
402
410
413
408
399
389
391
399
410
405
391
377
377
381
379
369
361
365
353
336
316
296
281
271
260
244
200
164
36
63
121
192
255
293
316
332
343
362
381
387
375
359
358
366
384
389
390
390
393
396
397
396
397
399
401
404
408
412
414
415
413
412
408
395
392
400
414
415
407
396
390
392
415
423
419
406
396
391
405
415
415
406
400
413
409
392
382
382
373
364
356
345
329
310
44
104
161
209
269
321
342
347
353
355
362
368
376
379
374
371
374
389
393
390
388
394
399
400
396
390
388
387
389
394
400
407
408
404
401
404
409
417
431
430
408
398
404
413
412
415
424
428
415
397
395
411
430
438
432
414
409
407
411
413
406
387
378
374
371
378
391
61
127
199
245
284
325
355
354
344
353
368
373
358
358
373
383
380
376
374
374
374
374
374
374
372
372
374
376
376
374
374
379
387
393
391
393
401
412
428
433
430
410
404
419
435
430
411
413
425
425
412
410
416
423
427
427
421
403
404
426
438
422
401
401
410
406
402
413
183
245
283
304
328
353
366
356
355
366
381
384
377
374
374
369
362
357
359
365
370
370
366
360
355
355
362
369
374
377
377
376
380
388
395
394
391
391
393
394
399
411
412
413
422
427
422
406
405
422
429
428
423
414
407
405
408
410
415
426
435
434
429
430
439
434
427
422
315
330
351
364
360
357
361
373
380
379
377
382
379
367
349
343
347
353
352
349
345
338
330
323
323
330
341
354
365
376
370
368
379
395
395
375
372
370
367
368
390
407
404
400
405
409
395
391
413
431
428
415
412
409
404
406
419
420
420
421
424
423
420
419
419
416
414
345
369
377
368
364
374
380
377
368
364
361
354
343
339
342
334
318
284
263
250
240
228
218
218
237
253
267
282
301
317
330
343
356
363
363
364
368
371
364
372
397
406
391
378
382
389
395
401
400
395
395
410
417
415
410
412
414
415
414
414
410
407
406
405
405
406
365
381
387
382
372
364
362
360
354
342
332
324
313
296
274
234
181
137
121
113
119
128
140
168
209
233
252
271
293
314
329
345
360
369
366
374
383
387
374
376
383
388
388
382
379
380
386
407
414
399
388
392
410
415
403
400
402
416
417
413
411
384
393
381
359
352
352
352
346
338
331
299
246
194
168
142
83
110
135
160
192
224
242
256
271
297
309
303
309
335
354
355
357
364
375
386
389
372
373
396
409
395
374
378
400
402
383
380
391
406
410
397
395
380
378
370
367
363
357
348
339
329
296
227
147
103
119
121
126
150
183
191
194
222
252
265
278
296
324
340
344
345
351
363
373
373
372
375
382
376
367
374
381
387
380
370
374
369
367
365
365
356
341
320
275
201
120
103
118
132
148
178
196
207
215
241
258
261
266
284
310
319
325
330
337
345
352
353
350
352
360
346
338
329
307
255
173
89
96
109
120
125
130
148
173
186
201
217
229
238
247
257
269
282
343
320
278
218
141
63
71
83
94
101
112
125
138
150
301
207
50
76
100
126
156
166
173
179
185
189
192
190
170
142
134
135
134
124
99
31
55
104
153
188
229
263
276
282
285
285
286
289
303
300
287
275
269
249
231
224
215
192
179
168
143
104
52
68
93
137
194
246
283
311
331
339
344
347
344
339
342
348
359
357
355
352
346
339
340
330
308
300
299
279
233
209
188
164
118
92
80
69
99
143
192
233
273
309
339
353
361
371
380
382
374
363
358
358
358
360
367
385
401
402
384
358
349
363
379
370
344
327
307
286
261
228
203
163
144
135
125
113
96
81
106
134
168
215
261
296
324
349
363
364
368
380
399
397
377
369
369
369
364
363
372
401
417
413
387
375
371
381
384
385
381
376
372
368
369
352
318
286
269
254
233
207
186
165
143
111
89
68
54
47
81
137
188
224
251
275
299
327
353
369
366
356
359
370
387
386
367
364
381
392
387
380
386
395
398
394
393
406
407
394
380
380
391
392
390
397
399
385
364
359
367
358
332
302
285
277
269
253
215
174
153
139
129
121
92
79
68
69
90
112
158
216
264
297
321
334
342
346
353
357
358
357
360
366
372
375
370
371
388
400
399
395
394
394
392
392
398
417
421
401
381
384
403
408
403
392
381
373
376
397
412
405
382
366
361
362
356
345
333
320
295
262
249
239
224
208
197
184
149
116
27
72
133
187
225
266
294
313
327
349
369
372
355
338
343
361
378
381
383
384
387
389
388
386
389
394
401
405
407
409
408
406
405
402
392
386
397
411
409
400
386
373
372
396
420
423
408
392
389
402
405
398
388
389
398
386
355
343
344
334
322
311
299
273
242
73
106
151
211
265
295
315
328
336
336
344
357
366
360
350
354
375
386
389
388
389
393
397
394
376
376
380
385
390
398
407
410
398
395
396
399
407
414
411
396
391
398
399
395
400
420
423
404
388
389
406
416
419
413
407
404
402
401
397
389
379
369
361
351
341
329
87
148
191
237
292
327
325
316
330
354
357
343
345
360
367
369
368
368
370
370
367
366
369
373
374
373
374
374
369
369
378
388
393
393
394
401
407
410
412
407
394
394
406
414
409
396
402
408
400
386
388
398
409
416
414
400
395
399
420
422
404
396
394
400
390
380
384
187
228
265
304
341
356
343
333
342
362
369
365
362
363
361
358
353
349
349
347
343
339
336
337
344
356
366
372
371
368
370
375
382
389
392
392
393
392
390
391
402
402
400
403
406
401
385
385
400
405
400
397
399
399
396
395
397
406
416
418
413
409
412
423
419
414
410
270
300
330
351
351
351
360
368
366
358
361
372
369
349
335
328
325
321
315
308
301
294
287
283
287
299
319
337
350
358
353
355
367
379
383
369
372
377
380
382
395
401
392
390
389
390
379
385
416
429
414
397
396
396
394
398
406
412
410
408
408
408
407
405
403
401
402
342
365
372
357
353
371
384
376
357
351
349
334
314
304
302
287
258
234
218
207
197
186
179
180
193
216
238
257
276
295
313
328
340
345
346
351
362
373
376
379
386
394
386
368
367
381
404
416
413
400
398
398
397
396
397
412
414
410
406
407
408
405
398
393
392
394
362
373
375
373
368
362
358
354
344
321
294
273
264
246
213
169
130
106
97
110
122
142
184
222
242
259
278
293
302
311
333
346
345
353
367
377
366
359
377
393
386
379
383
386
388
389
389
387
389
396
405
405
400
397
402
408
412
407
401
374
379
375
365
346
338
337
326
303
272
234
190
150
122
70
106
128
147
176
202
210
217
231
246
257
268
283
318
331
335
338
343
346
353
360
362
362
379
388
374
355
360
384
388
372
364
373
396
405
393
373
371
368
369
372
362
339
315
299
273
229
160
99
106
121
138
151
165
195
222
236
247
259
270
282
293
301
309
332
345
341
327
331
338
341
333
335
350
358
354
334
333
352
357
366
364
340
303
265
208
139
94
105
120
135
147
158
170
195
204
211
221
246
255
260
263
266
271
289
299
301
283
280
298
343
337
330
307
265
197
75
84
89
91
97
120
130
137
147
158
165
172
183
194
200
206
220
330
304
247
172
63
87
100
106
270
168
64
95
113
118
120
133
148
150
149
145
129
111
103
102
109
101
66
104
135
175
214
228
225
230
237
246
255
261
259
249
237
228
219
202
194
182
161
151
142
128
103
54
79
137
195
231
262
294
314
313
308
309
319
330
337
338
333
328
331
332
330
323
310
287
279
280
265
227
186
153
121
93
78
57
80
111
149
201
260
299
320
336
356
366
361
347
347
351
356
356
351
353
375
397
399
383
360
350
358
372
366
338
301
268
249
227
195
157
120
101
90
77
64
85
107
137
174
213
253
301
336
345
346
365
388
384
359
350
358
366
365
362
371
398
411
403
386
379
374
370
368
376
371
356
343
347
348
325
279
231
208
192
174
156
141
126
105
81
57
49
83
125
158
188
215
242
270
305
336
351
346
340
353
376
378
360
360
374
385
378
377
392
400
390
378
381
400
401
379
360
369
382
377
370
377
386
374
350
336
325
313
293
268
240
228
215
196
159
117
89
81
85
78
46
63
100
146
186
226
258
284
304
317
329
341
350
348
343
347
356
363
365
374
385
388
388
389
391
391
380
377
382
402
412
394
376
382
399
400
386
380
375
371
377
389
394
384
367
350
335
324
312
294
272
248
216
187
173
162
148
135
128
119
91
59
73
114
149
194
226
246
262
286
316
330
326
319
328
348
363
366
363
364
371
378
378
376
378
387
392
391
389
393
396
389
385
390
391
384
389
400
400
394
385
377
374
391
409
409
397
387
385
383
376
366
354
347
344
326
294
281
272
259
246
235
223
199
164
68
101
142
185
221
254
278
285
287
297
311
317
315
319
331
351
369
375
375
374
379
392
392
371
370
377
380
378
380
398
405
394
383
385
388
388
389
386
384
390
395
391
381
388
407
410
395
388
390
396
397
393
387
382
378
372
364
357
350
340
328
314
297
277
251
62
100
135
178
230
264
267
269
288
311
316
309
308
313
323
337
341
340
343
350
352
348
352
373
384
385
372
371
369
370
379
387
392
396
398
396
393
388
384
382
383
390
395
392
384
383
391
396
390
383
382
391
403
406
398
390
386
387
390
387
379
372
369
367
353
337
324
126
163
202
248
293
316
306
295
300
316
326
327
323
321
324
326
322
311
307
307
305
294
294
308
333
350
353
355
360
367
372
373
377
387
395
394
388
384
383
386
397
396
386
387
392
393
377
374
387
389
383
384
401
406
401
387
386
391
394
390
384
378
384
394
384
372
364
209
241
281
309
318
322
331
334
326
312
316
330
325
305
291
281
272
265
257
249
239
228
222
225
237
255
273
292
312
327
339
339
351
363
367
368
372
382
389
392
393
389
379
383
394
393
377
379
401
408
391
387
392
397
396
395
395
394
391
388
386
385
387
386
375
365
361
311
333
343
334
331
344
355
341
318
312
308
286
261
246
232
209
188
175
165
153
140
134
133
134
140
155
180
207
229
253
283
303
313
319
327
337
352
365
372
363
364
370
374
372
370
378
399
404
399
393
391
386
381
380
393
406
406
392
388
390
395
395
380
366
362
364
349
353
355
353
350
344
328
324
310
275
230
200
193
172
136
99
82
92
108
144
192
216
229
241
254
263
271
283
296
303
312
331
348
340
332
356
377
369
362
371
380
372
358
358
369
383
386
386
381
378
379
379
379
379
376
370
358
359
361
355
335
310
300
284
239
186
145
123
88
110
126
143
158
167
164
174
187
198
213
245
273
279
284
293
301
297
304
323
327
327
331
338
333
322
324
342
347
338
330
335
353
364
351
329
356
346
353
362
346
304
261
229
192
142
91
98
110
136
159
172
185
195
199
202
214
236
243
247
262
277
277
258
258
273
276
275
275
291
304
295
268
264
339
342
349
341
295
232
176
130
71
77
83
90
98
112
130
141
145
149
157
175
180
183
186
190
194
204
227
228
203
189
204
329
317
297
259
196
58
66
75
81
86
94
101
103
106
117
125
126
124
137
294
252
194
70
80
64
62
80
102
103
88
85
83
81
78
76
67
88
116
150
161
154
158
175
191
193
194
196
196
192
182
173
164
156
144
129
116
106
97
40
85
134
162
186
222
253
257
249
257
278
287
289
289
283
278
282
285
284
278
266
254
245
236
220
189
153
112
56
78
122
181
226
252
276
305
323
322
312
314
324
336
339
322
319
338
358
355
347
340
335
332
335
325
296
255
219
196
174
143
109
89
76
62
75
99
127
167
224
274
299
307
326
352
355
333
320
336
359
361
357
358
378
382
369
366
367
363
353
346
350
341
321
304
299
285
256
221
183
159
138
120
108
100
89
73
102
124
141
161
189
230
276
308
319
319
328
348
354
344
346
367
377
372
373
390
394
377
363
368
388
388
368
354
361
366
357
348
343
338
329
316
298
272
254
236
218
188
161
145
129
107
70
52
50
72
101
144
177
196
216
244
274
302
320
324
317
319
327
340
352
366
378
382
373
378
383
383
373
369
369
381
396
393
388
388
391
389
371
364
362
366
370
362
352
339
324
307
277
257
240
221
194
165
141
121
105
81
69
63
85
111
132
150
176
201
218
234
250
269
291
313
325
325
323
327
339
351
359
362
370
377
377
367
364
382
390
374
368
382
393
391
391
392
392
389
388
389
389
386
381
374
367
359
351
338
326
314
298
278
256
234
213
195
180
165
156
148
136
117
91
77
99
136
170
190
199
211
223
227
224
230
254
285
301
315
327
331
334
342
354
365
360
362
368
369
355
358
381
397
389
377
380
382
377
374
375
379
392
395
391
383
380
384
385
381
378
375
369
359
352
347
337
322
305
291
283
276
263
249
233
212
189
165
88
120
149
170
185
202
218
234
238
236
231
225
234
265
281
277
281
304
313
307
309
336
367
374
361
351
356
365
372
377
385
395
400
395
377
369
365
367
375
390
390
374
371
372
384
387
390
387
383
380
383
382
373
361
351
343
335
328
320
310
300
290
273
254
234
102
134
175
213
228
229
231
237
244
248
247
241
237
242
255
254
239
238
249
251
236
238
262
298
322
322
314
330
360
371
360
356
380
391
379
364
366
371
376
383
383
379
378
384
387
374
370
381
382
372
375
396
399
383
361
355
351
346
340
331
320
313
322
311
286
271
166
202
237
251
254
255
260
256
242
244
252
243
227
212
200
191
187
185
181
171
161
158
164
179
201
214
231
255
288
307
311
319
331
339
342
346
365
374
379
374
361
363
380
395
391
367
362
370
370
361
363
381
383
375
364
355
348
344
341
337
331
329
330
315
288
279
244
264
277
279
278
279
279
266
248
240
236
211
187
165
144
126
117
115
110
85
89
93
102
121
144
169
201
235
254
265
275
290
304
313
323
331
329
321
330
352
357
356
357
360
361
351
353
355
354
349
347
362
363
358
341
335
334
343
338
326
303
294
292
299
302
304
307
299
282
263
253
239
204
154
125
118
62
72
101
146
171
176
186
209
217
206
209
229
244
258
274
288
283
283
304
324
317
311
320
326
324
309
310
328
338
334
325
318
315
313
308
299
295
300
296
317
310
313
309
281
250
233
207
155
95
103
111
116
106
111
124
141
168
185
197
200
204
222
231
234
239
254
256
256
260
266
263
259
261
267
271
267
254
252
262
264
259
253
328
306
299
296
278
236
186
143
96
105
112
121
131
133
133
148
165
166
168
174
189
188
175
174
190
196
195
194
199
210
203
180
178
313
299
286
265
218
149
56
62
74
87
88
85
86
92
98
104
112
119
121
121
124
139
140
125
111
122
298
264
227
181
232
173
67
85
94
92
99
116
126
118
113
123
139
139
126
114
110
106
98
87
81
95
105
134
171
186
186
196
212
214
206
208
208
207
208
208
206
200
194
189
182
169
144
128
111
63
101
139
165
187
218
249
263
262
258
261
272
280
268
258
270
279
275
272
273
275
271
260
243
220
185
159
134
111
83
69
69
95
137
187
224
243
260
282
299
289
274
284
316
326
318
317
326
326
316
317
328
325
311
304
297
282
261
243
224
202
174
159
143
119
92
74
63
74
83
109
150
190
228
259
275
285
295
305
310
315
334
345
341
344
358
362
348
345
349
355
352
346
342
339
332
321
307
287
268
258
259
241
206
179
164
148
127
93
75
67
100
103
114
152
190
220
244
261
269
274
282
295
318
344
359
356
343
350
357
361
361
361
360
360
364
379
383
381
375
365
344
331
332
337
326
304
283
268
252
230
198
179
163
146
118
102
90
79
66
100
117
118
128
153
184
213
234
248
249
256
267
284
303
321
335
348
353
351
338
343
368
379
365
353
367
383
384
383
381
376
369
368
381
378
353
330
319
314
306
289
263
248
242
227
195
165
150
137
117
97
86
82
77
95
106
112
128
135
133
125
132
165
202
218
230
244
256
265
272
286
304
319
334
341
339
325
332
358
376
373
370
373
375
371
367
368
372
376
378
376
365
354
348
345
345
347
336
306
282
284
286
269
235
215
204
195
185
172
158
142
114
104
96
78
98
131
147
149
148
147
143
130
138
170
198
195
201
225
243
240
238
257
296
317
315
305
315
336
347
347
354
375
383
372
357
354
353
354
361
374
371
353
347
347
357
360
375
374
361
335
323
317
311
299
283
267
254
244
233
215
198
183
167
151
135
114
123
121
133
155
166
164
159
152
146
140
145
163
168
158
161
177
183
175
176
189
226
254
253
249
277
321
338
322
318
344
354
334
321
337
345
349
352
356
359
358
358
355
349
348
362
357
337
335
348
342
315
294
288
282
272
264
252
224
209
212
201
179
159
95
127
154
162
155
153
164
168
163
161
159
150
135
122
113
111
114
117
117
116
112
107
107
116
140
155
172
193
231
254
259
268
280
289
284
288
311
331
335
322
324
332
354
362
355
327
320
317
310
302
315
329
321
296
286
279
272
266
261
255
244
234
234
221
188
174
153
168
186
199
193
183
176
167
157
154
152
68
81
96
116
145
174
189
201
212
235
242
247
253
261
268
266
277
303
312
306
296
291
284
272
275
289
290
276
273
283
282
267
251
247
246
251
243
231
213
200
194
212
209
219
229
219
189
165
156
67
100
114
122
130
151
153
130
128
151
184
198
205
212
214
215
228
240
237
235
237
239
238
237
240
253
252
245
228
222
219
216
207
191
185
193
192
243
228
226
217
190
159
71
99
119
121
119
117
122
142
156
159
164
166
166
167
180
184
180
174
175
180
179
172
155
150
147
144
148
155
271
241
209
191
171
54
57
67
76
76
77
87
95
95
94
100
106
102
97
100
117
119
113
108
112
114
109
95
102
259
218
184
163
233
188
60
56
62
81
81
74
68
56
70
98
110
115
122
128
125
121
123
125
127
128
127
125
116
110
110
108
96
74
70
93
107
125
154
172
181
176
174
180
186
186
184
187
188
185
182
186
188
183
171
154
135
118
97
71
100
142
163
175
190
207
210
197
203
233
243
243
244
249
251
250
253
258
255
245
233
218
202
186
168
145
120
108
104
96
72
77
100
127
173
204
217
216
225
234
244
256
265
268
272
279
288
292
297
301
299
294
293
292
281
267
254
239
207
182
177
178
158
121
104
90
78
66
98
114
136
168
193
205
216
227
256
283
295
287
275
282
293
302
310
320
319
312
308
321
333
327
315
299
281
268
261
258
241
206
189
179
166
136
123
113
103
76
63
96
109
130
151
163
175
194
218
239
259
275
284
288
291
293
300
315
329
324
319
324
332
335
336
332
320
307
304
316
306
273
248
241
235
223
199
177
166
158
146
112
92
85
78
87
114
129
139
149
167
182
191
203
219
243
268
281
284
279
288
303
317
322
327
331
332
329
328
327
323
319
316
311
301
290
282
274
267
270
258
220
186
189
197
181
143
128
121
113
104
97
90
94
124
125
125
139
153
155
152
160
189
222
236
237
254
274
285
288
290
309
317
313
308
308
308
307
310
315
312
292
286
287
292
295
298
303
287
249
221
213
215
202
186
173
162
150
135
120
105
92
79
106
111
110
109
118
134
160
169
176
203
246
262
249
252
273
278
255
255
278
285
284
283
298
303
295
284
279
277
281
297
284
258
250
250
236
204
191
197
194
184
171
155
125
110
103
99
87
74
65
79
99
116
137
158
173
182
194
207
214
203
209
238
248
250
250
258
271
278
273
255
250
248
247
226
215
229
236
213
183
179
190
185
177
168
159
147
135
126
118
103
90
69
77
90
105
121
136
150
161
166
169
174
182
189
193
201
219
221
216
209
204
195
186
186
200
196
177
172
185
186
168
149
143
156
154
145
135
125
115
105
70
65
87
116
124
130
136
140
143
147
151
152
150
149
148
147
150
156
159
156
144
131
126
125
123
110
99
97
99
97
59
63
72
84
90
93
93
90
87
89
106
106
100
96
99
101
97
88
77
67
61
58
70
88
99
103
96
98
107
111
114
116
116
113
110
109
108
103
96
86
88
96
104
113
119
113
116
135
147
154
158
167
173
175
179
182
179
170
154
137
123
110
68
67
88
124
138
133
134
138
145
155
164
169
172
178
190
206
221
225
222
217
216
210
185
171
161
150
123
109
105
100
77
54
47
87
115
129
137
144
166
190
198
189
178
186
196
206
219
236
242
230
229
235
237
225
211
198
185
174
164
156
131
114
105
110
95
68
62
78
92
105
122
142
170
186
194
193
196
205
214
220
227
236
240
242
244
246
244
243
235
220
208
207
203
188
172
162
158
150
134
115
100
94
90
80
82
97
110
118
128
143
165
183
196
205
210
214
218
223
231
241
248
248
244
244
241
232
223
215
206
198
197
195
182
166
167
170
137
102
97
112
103
75
77
80
98
132
151
162
175
190
199
201
202
211
219
220
220
221
220
219
221
223
215
197
193
200
197
190
186
196
191
158
119
108
117
111
100
93
86
56
77
97
111
126
155
164
166
169
180
181
166
169
189
189
186
191
211
212
195
183
175
173
186
196
185
162
151
137
121
101
100
114
117
105
89
81
89
95
103
118
132
135
123
131
153
160
162
165
173
179
173
155
147
147
162
164
139
125
135
132
108
87
99
119
113
97
88
114
116
116
119
124
125
123
122
121
117
111
108
115
110
93
92
110
111
88
67
67
75
81
81
82
84
84
84
83
81
79
80
84
87
71
83
91
91
90
95
118
129
131
131
135
137
117
87
104
103
99
100
105
110
120
133
137
137
139
144
137
116
99
97
84
74
56
48
49
115
103
106
118
128
130
128
132
140
146
151
152
148
140
128
117
113
98
86
81
92
92
84
62
97
102
110
121
130
131
120
121
130
143
151
149
145
144
141
131
123
114
104
96
108
118
101
76
75
91
78
96
102
110
113
113
113
116
120
122
122
120
118
119
123
123
116
108
106
108
106
87
81
96
110
89
54
89
94
97
93
87
92
104
94
89
86
91
95
90
82
72
56
79
69
67
74
88
91
71
55
61
56
57
