# Supplementary material for: Evaluating flow modulating treatment response in intracranial aneurysms using black-blood MRI in vitro
Source: Commun Med (Lond). 2026 Mar 27;6:170. doi: 10.1038/s43856-026-01413-z (PMC13031954; doi:10.1038/s43856-026-01413-z)
Supplement: Supplementary file 14 — Supplementary Data 11 [file 43856_2026_1413_MOESM14_ESM.zip › Data_Sup_Figure_5c/pump flow rate 0 mls/BB4/without device/25_BB4/3_agar_left_array.txt]

119
120
114
113
119
122
119
117
123
130
131
128
126
123
120
121
123
120
119
133
140
130
118
123
134
136
129
124
125
128
128
126
126
133
146
141
128
121
133
150
151
142
134
133
135
134
134
136
139
145
121
124
117
108
111
120
125
124
126
131
132
128
123
117
110
108
115
121
121
124
126
127
129
133
135
130
121
114
115
120
123
118
111
121
144
148
131
118
125
139
141
130
126
136
142
140
129
136
151
161
120
125
122
105
103
118
126
127
127
131
133
128
124
120
113
102
109
117
119
116
115
122
134
138
132
126
122
117
114
115
116
111
107
119
142
147
134
123
123
125
126
124
129
141
147
137
126
133
157
166
122
125
122
105
104
111
120
123
126
130
132
131
128
128
124
114
114
121
124
116
108
115
130
135
126
126
137
136
122
119
118
114
112
126
141
143
135
131
125
115
110
120
133
142
142
132
120
132
152
160
124
124
118
105
106
113
116
116
122
130
131
130
131
135
136
127
121
128
132
121
106
109
126
130
121
126
145
146
129
128
129
124
122
129
138
138
134
135
131
117
113
125
135
137
137
130
122
126
138
141
125
123
115
110
115
120
116
113
120
127
127
125
127
131
135
135
133
135
135
120
107
111
127
127
117
122
140
142
132
135
140
130
121
126
133
132
127
128
132
128
126
130
133
134
137
141
132
127
126
130
121
119
117
118
123
123
116
113
120
126
125
124
124
125
129
133
137
137
129
115
109
122
131
127
113
115
128
131
131
137
142
129
117
122
130
130
119
121
133
139
140
137
134
136
143
146
139
124
122
129
116
117
122
128
129
125
115
115
120
128
129
128
126
122
117
124
134
139
126
110
115
128
131
123
113
116
124
129
130
133
131
122
114
123
132
130
122
125
134
141
139
134
131
135
149
150
133
127
131
140
112
117
128
132
129
122
115
114
121
128
129
131
130
126
117
117
130
136
128
116
117
127
129
121
119
127
135
138
134
128
123
116
119
128
135
130
129
133
138
135
125
122
125
133
144
140
127
126
139
146
107
118
126
126
122
121
118
117
124
127
125
125
132
134
123
118
124
134
133
128
124
123
122
121
128
139
147
148
134
124
120
120
125
130
128
127
130
143
140
127
112
115
121
130
134
131
124
129
140
142
103
115
117
113
117
122
120
118
126
127
120
119
128
137
130
119
121
133
141
139
128
119
121
125
125
132
146
149
135
122
121
123
125
124
115
116
124
141
142
127
115
123
128
128
128
128
128
135
136
131
105
111
109
107
116
124
121
122
130
130
118
115
125
133
128
117
119
133
143
139
127
121
123
127
124
122
133
141
136
123
120
120
122
116
106
105
111
133
143
136
133
138
138
125
125
133
140
140
134
122
113
112
110
110
116
123
123
127
133
133
122
122
127
129
121
113
116
131
139
133
122
118
124
131
124
118
120
133
135
131
119
117
118
117
113
106
106
127
143
143
144
142
136
123
124
139
148
144
131
124
122
120
116
116
120
123
124
129
134
135
132
131
131
128
118
107
112
129
138
130
116
115
123
130
127
123
122
132
138
137
124
119
119
124
122
114
111
126
139
139
137
138
128
118
123
142
145
141
129
131
125
123
119
120
121
123
125
129
133
135
134
133
133
129
121
108
110
128
142
131
114
112
120
129
131
128
128
133
143
142
134
126
124
126
127
124
122
127
130
127
125
130
126
120
125
138
139
130
127
128
121
118
120
123
123
120
120
123
126
130
130
127
127
130
130
118
114
124
138
134
118
111
118
126
131
133
135
141
145
145
142
139
133
127
126
128
129
128
123
116
117
130
132
131
132
133
131
122
121
123
115
111
116
126
126
121
116
116
120
126
127
123
122
129
137
129
118
118
130
132
122
114
118
126
131
134
140
150
147
142
141
143
140
127
122
128
133
130
118
112
117
132
140
142
138
130
124
122
122
123
123
113
115
128
133
125
116
116
123
127
125
122
121
124
134
130
119
115
125
129
123
117
121
128
131
132
139
147
142
128
127
142
144
129
119
125
133
132
126
125
128
132
143
148
143
127
121
128
132
130
140
124
118
130
139
130
120
120
129
131
130
128
125
122
124
124
121
119
123
124
121
118
124
132
131
127
132
135
131
119
121
137
142
130
119
124
131
133
134
135
134
134
137
146
140
126
124
136
143
135
151
135
126
131
135
130
122
126
132
135
135
134
131
121
117
121
127
129
126
122
119
119
125
131
131
127
125
122
120
120
124
135
137
131
122
124
130
132
133
136
135
134
136
139
133
120
124
146
149
132
143
133
130
130
128
121
120
125
133
136
136
135
132
122
118
123
136
141
132
121
115
120
125
132
134
130
120
115
117
126
131
128
130
131
130
129
128
126
123
124
129
135
136
133
122
114
124
146
149
130
122
122
125
127
121
114
116
128
135
137
134
130
127
125
122
125
139
143
131
117
111
120
125
131
139
137
123
117
124
135
133
120
121
135
141
136
125
119
114
114
121
131
133
125
118
114
118
135
142
129
109
113
123
125
119
113
116
133
143
142
134
124
123
123
125
129
132
133
125
116
117
122
127
131
138
139
128
125
132
138
126
109
117
137
146
136
125
119
116
115
120
125
119
117
124
122
115
120
135
137
110
112
122
125
122
117
121
137
150
145
131
125
123
123
122
124
124
119
116
120
127
132
131
130
130
130
128
128
132
132
121
110
117
134
138
131
127
125
122
122
126
123
108
112
134
136
117
114
130
140
118
118
122
127
125
120
121
135
144
134
125
127
129
119
116
120
121
117
113
125
139
142
137
130
123
119
123
126
127
126
124
123
124
128
126
127
128
128
125
127
133
129
109
109
137
146
126
118
131
140
119
119
122
125
126
123
121
126
129
120
117
130
132
117
110
120
124
121
115
122
136
142
141
134
119
116
121
124
124
128
137
138
133
127
127
130
130
125
121
123
137
139
121
113
128
136
128
128
136
135
114
116
120
124
126
126
122
121
119
112
113
125
127
116
112
122
125
123
120
121
125
129
137
135
122
119
126
126
123
130
145
147
131
126
136
144
134
123
116
122
133
140
132
117
114
118
127
135
142
138
112
113
118
125
128
128
125
124
122
118
114
113
114
116
119
121
121
122
124
122
118
120
129
131
123
123
131
127
118
123
138
135
122
125
144
149
133
118
119
123
128
132
132
119
107
104
119
135
142
138
118
114
119
128
130
127
127
129
130
126
115
106
104
115
128
125
117
119
130
124
115
118
125
124
120
123
132
127
115
114
117
116
109
118
137
142
129
121
122
123
122
117
120
118
114
112
118
127
130
133
124
117
122
131
128
119
120
128
129
125
117
111
110
117
126
126
119
120
125
123
118
124
127
124
116
120
133
129
116
107
105
105
107
118
126
128
126
123
124
124
119
112
109
113
121
124
122
118
117
125
128
117
123
129
124
112
118
125
122
115
115
121
121
119
120
122
122
123
120
115
114
127
135
128
117
119
129
132
126
120
109
109
115
121
122
122
123
123
122
121
119
112
105
109
124
131
120
107
106
119
126
119
125
127
122
115
120
126
117
109
114
130
133
126
115
113
117
120
117
113
115
129
134
133
123
120
124
132
137
134
123
117
121
125
127
126
127
124
122
123
122
118
112
111
122
124
113
106
107
122
121
123
124
124
120
119
126
132
126
115
115
126
135
132
119
112
111
112
115
120
126
128
129
129
127
121
121
127
137
141
130
121
119
123
129
132
129
126
126
126
126
120
118
117
117
116
112
113
120
128
117
121
123
123
121
122
131
138
134
125
121
123
128
131
127
122
118
112
112
126
135
132
123
124
128
125
117
118
127
129
127
120
114
115
126
129
129
128
130
133
127
119
118
119
116
112
113
121
129
131
111
114
120
125
124
125
129
133
131
127
125
125
125
127
130
140
139
123
111
118
132
131
121
121
130
127
113
108
115
122
121
118
116
116
120
124
126
129
131
130
124
117
114
114
113
113
116
125
131
127
104
105
115
125
124
122
122
123
123
123
125
125
122
119
127
147
154
135
110
106
120
126
120
121
126
124
107
104
113
121
120
118
121
123
120
121
129
131
127
125
125
122
110
108
110
112
115
120
122
119
103
103
115
125
125
119
115
115
116
122
124
122
120
118
121
135
147
139
117
109
115
121
121
121
121
118
105
105
118
127
123
119
123
128
124
128
136
134
122
122
132
131
113
102
107
115
115
116
116
108
110
111
120
124
120
115
112
113
121
129
127
113
111
116
118
120
124
126
123
120
120
119
118
119
118
115
105
106
118
126
125
116
116
119
124
135
143
137
120
120
133
137
120
104
112
121
121
117
113
105
114
123
130
126
117
112
113
117
129
139
132
108
100
113
118
117
115
119
125
127
122
115
113
116
118
116
112
110
112
115
116
115
106
104
116
134
139
131
117
116
123
129
121
116
119
125
127
126
119
109
114
124
133
132
120
114
117
122
132
142
138
114
101
111
122
123
123
124
125
123
116
110
111
117
124
125
121
114
108
108
113
116
103
98
110
126
127
123
114
106
107
114
119
123
126
131
132
129
124
119
106
118
134
139
130
122
121
123
127
137
137
125
114
118
124
128
132
133
125
115
109
109
115
123
128
131
131
123
112
113
121
123
108
101
109
118
118
117
116
110
107
110
118
124
129
132
133
127
123
122
103
111
127
141
141
130
123
122
126
132
132
129
128
131
126
124
131
135
132
120
112
117
129
131
130
133
135
130
121
124
133
131
116
110
112
115
115
118
123
124
122
122
120
121
126
140
140
128
119
121
110
111
117
132
140
136
124
122
129
133
123
121
131
137
130
117
119
128
132
125
118
127
140
139
135
133
133
130
124
129
139
134
122
117
115
113
114
119
128
137
141
135
118
113
128
149
152
133
118
120
117
115
114
117
131
134
125
124
137
134
118
111
122
132
130
116
113
120
124
122
119
125
138
140
135
129
124
120
119
126
135
132
125
119
116
113
114
116
124
138
143
132
111
107
126
152
155
142
125
122
123
125
115
112
122
128
123
121
133
131
117
108
118
124
121
117
115
115
113
112
112
115
125
137
133
121
111
110
116
124
133
130
125
122
120
116
112
107
109
120
125
118
103
108
131
146
147
143
137
129
123
130
125
115
117
122
118
117
120
121
119
117
119
120
117
117
117
115
111
109
107
106
113
126
127
119
110
111
121
130
134
128
124
126
126
123
112
98
95
106
111
110
106
115
133
135
132
135
138
129
121
132
133
123
116
120
116
108
107
111
120
127
128
125
120
118
118
120
122
120
115
111
113
123
127
124
122
123
130
140
141
131
127
129
129
123
108
93
94
107
121
124
120
122
131
131
127
131
132
124
120
129
127
120
120
128
122
108
99
107
121
129
132
133
130
123
119
125
133
131
121
118
123
129
131
135
136
137
139
144
146
137
132
131
128
115
99
95
101
121
138
144
134
126
128
132
131
129
125
113
118
121
116
113
122
135
128
111
102
110
118
121
125
135
137
126
122
129
136
130
120
124
133
142
141
142
144
139
136
139
142
142
136
132
119
108
98
100
112
131
148
151
137
123
122
127
132
130
119
110
112
114
107
106
120
134
128
116
114
116
117
115
123
134
136
129
127
128
128
122
119
126
139
146
147
144
140
130
125
126
131
135
135
126
111
105
108
116
123
130
135
136
132
122
115
115
124
129
122
117
131
125
117
113
118
118
113
111
116
124
125
128
130
126
121
121
126
127
129
133
135
128
125
130
133
124
117
121
127
129
126
123
125
129
131
135
135
132
131
132
134
139
140
136
121
113
117
127
135
141
132
132
124
119
118
121
120
116
118
125
131
137
137
130
119
114
120
126
127
126
123
122
127
135
134
124
121
127
133
133
127
120
119
124
128
131
133
133
130
126
127
133
140
138
126
119
117
125
138
150
125
133
133
130
127
126
126
124
123
128
134
139
137
129
120
115
117
122
122
118
111
114
124
134
130
127
130
137
140
136
127
119
120
124
124
124
131
141
135
122
121
132
140
138
132
128
128
128
138
150
119
126
133
134
131
127
128
129
130
130
132
134
132
126
122
121
118
119
121
118
105
105
116
125
125
129
139
143
141
137
127
118
124
129
121
111
125
146
143
120
113
134
142
132
127
134
135
136
139
146
114
119
126
130
127
123
123
128
132
130
128
129
127
123
124
125
121
121
128
124
106
101
105
118
123
130
139
144
142
140
131
121
123
131
121
106
115
139
138
118
112
130
137
128
123
134
143
143
143
145
112
113
118
123
123
119
117
122
128
126
123
124
124
122
121
121
119
122
130
127
110
102
105
113
121
127
134
140
143
145
136
122
121
128
127
110
112
130
133
124
119
129
134
130
129
137
145
148
147
147
114
112
115
120
121
120
119
120
118
117
119
126
128
122
117
116
118
122
126
121
115
113
113
113
115
122
130
139
146
149
137
117
116
127
133
122
118
123
131
132
130
131
133
136
140
143
145
146
146
145
118
114
116
122
125
127
128
124
115
110
116
131
133
122
111
113
121
125
123
117
121
128
126
116
112
120
131
140
147
144
128
109
114
134
146
135
124
126
139
144
138
131
130
140
151
148
138
141
146
146
123
115
116
123
129
132
136
130
112
107
118
133
134
121
109
112
125
128
123
120
131
143
134
117
114
124
136
139
144
137
122
111
121
136
146
134
128
134
150
153
141
124
123
136
151
144
129
135
146
148
121
113
113
119
125
131
133
129
118
115
122
127
127
121
115
117
124
128
127
130
139
144
132
121
120
133
136
138
141
134
124
120
126
133
130
121
123
142
158
153
132
114
117
132
144
137
130
135
146
145
114
109
108
115
121
123
123
123
123
124
124
120
119
122
122
119
118
122
133
141
142
135
125
124
129
133
135
137
140
135
130
129
130
125
112
104
116
142
157
147
126
115
124
136
138
135
131
139
140
137
108
103
104
115
120
119
116
116
125
131
125
115
115
123
128
121
113
117
131
141
136
122
120
126
133
132
132
136
144
140
133
128
126
116
100
98
113
140
154
145
130
126
134
139
138
134
133
139
135
130
109
108
110
116
120
118
114
116
123
128
128
123
122
126
128
122
113
115
127
133
124
114
117
132
138
131
126
130
143
141
127
120
120
118
105
104
113
141
150
143
134
134
137
138
137
134
135
137
134
128
117
118
119
120
119
118
117
118
121
126
131
132
128
123
125
125
121
119
123
125
119
112
116
131
138
128
122
124
137
137
123
119
123
125
121
115
117
137
142
137
131
132
134
133
133
134
135
138
138
134
120
127
129
125
116
114
117
119
121
125
135
136
129
119
123
130
128
124
124
125
123
115
116
126
131
127
121
123
132
132
122
122
131
136
132
121
121
131
132
125
122
127
128
126
130
134
138
141
140
137
115
131
134
126
115
109
113
116
121
128
136
134
122
118
130
138
136
126
127
133
132
120
114
120
125
126
128
131
131
127
124
130
142
142
132
125
124
125
124
120
121
128
129
129
132
136
137
138
138
137
109
123
132
126
116
111
109
115
125
132
134
126
116
119
135
141
133
122
129
138
136
122
114
117
123
130
136
141
136
123
122
135
144
139
128
125
128
126
127
128
131
132
132
134
138
135
130
129
132
134
114
118
124
127
125
121
115
119
129
130
127
121
118
121
133
137
128
120
129
140
137
120
111
118
125
130
135
136
130
119
120
134
136
130
121
125
131
133
136
139
138
134
133
138
141
135
121
118
128
133
130
123
120
127
135
133
125
127
130
126
121
120
123
124
125
126
123
122
127
136
130
115
109
122
128
127
123
120
118
118
123
127
124
117
117
126
134
136
136
137
136
133
133
137
140
132
121
120
125
133
142
130
122
132
140
137
128
127
128
122
120
123
125
124
119
120
123
123
126
131
126
112
108
121
128
123
110
107
112
121
128
124
118
115
118
126
134
134
125
123
128
135
137
136
135
134
134
135
132
129
140
128
125
133
134
130
123
121
120
121
122
127
127
124
120
120
122
123
127
129
121
110
107
120
130
125
110
105
117
128
127
118
120
125
128
129
129
125
110
105
122
144
146
136
132
136
146
148
135
122
123
118
120
123
123
118
115
115
118
125
129
127
125
127
126
123
121
122
127
127
119
107
106
120
133
132
119
116
125
132
121
112
123
139
135
125
123
118
108
105
121
141
141
131
131
138
144
147
137
123
113
109
111
116
118
113
113
115
121
132
131
124
124
133
135
125
115
117
126
126
117
109
111
118
132
134
126
123
129
128
113
107
129
148
138
121
119
121
119
118
123
125
122
124
134
136
135
134
134
131
115
108
110
120
123
116
113
118
130
133
129
123
126
141
139
122
109
116
126
128
125
122
122
123
125
126
124
123
126
122
110
112
130
144
132
121
124
130
130
130
125
113
103
112
132
136
123
120
132
135
126
118
120
130
131
120
108
116
127
130
122
121
132
139
136
120
115
119
126
134
136
135
133
128
123
118
117
121
124
123
117
118
128
132
126
123
128
133
132
129
125
113
104
113
131
134
124
121
131
134
132
133
133
134
133
122
103
105
117
120
117
120
131
133
129
126
126
127
129
135
140
142
142
139
128
118
118
122
127
129
127
126
125
124
120
120
127
130
129
119
118
120
121
122
125
126
123
127
131
131
131
135
132
128
127
123
111
109
112
115
115
122
125
123
124
128
130
129
130
132
135
137
141
146
137
127
126
127
129
135
137
128
119
119
118
117
117
125
124
110
108
122
137
131
116
113
123
132
134
128
125
129
121
113
117
127
127
125
121
120
118
118
117
117
121
125
126
126
128
130
130
129
135
141
139
134
131
127
122
133
141
132
115
113
114
113
114
121
123
111
103
118
134
135
119
115
124
136
136
130
123
122
114
106
109
128
142
143
132
125
121
116
112
115
123
124
118
118
128
132
128
127
130
130
129
131
133
124
116
123
138
133
117
106
110
114
116
120
124
119
110
115
122
126
127
130
134
135
133
130
123
118
116
112
110
121
139
143
132
125
121
117
111
117
125
125
119
121
132
132
127
130
132
125
117
124
136
128
113
113
131
132
114
107
114
124
127
124
122
123
122
117
112
117
130
145
148
141
133
127
120
119
124
122
111
111
124
127
119
115
115
114
115
122
127
127
127
132
138
130
127
136
139
125
113
122
136
131
117
113
125
128
118
114
122
134
135
123
119
126
132
125
112
108
123
143
149
142
130
124
116
119
128
126
112
108
115
118
112
107
105
107
114
130
130
127
129
142
144
132
128
138
143
130
116
121
132
132
123
120
121
123
121
123
129
139
137
124
121
127
136
134
117
105
112
127
130
130
128
128
112
120
127
127
118
112
115
118
115
109
99
99
117
136
131
122
125
139
140
136
133
134
137
130
118
116
123
128
126
125
122
120
119
124
133
135
131
128
128
130
132
132
119
105
103
106
112
120
130
136
115
120
124
127
126
121
120
128
129
117
101
101
120
133
128
120
123
127
129
133
135
133
127
122
114
113
117
123
129
127
123
121
119
121
124
127
127
132
138
133
126
124
119
111
100
96
99
115
133
146
116
115
119
127
132
128
126
129
134
125
112
112
123
124
122
125
130
125
116
123
135
132
120
114
111
110
116
127
130
126
123
122
121
118
116
118
126
139
145
137
125
121
122
118
105
92
94
113
130
142
121
115
113
124
129
127
124
125
127
124
118
122
122
117
117
132
142
128
112
120
132
129
119
112
109
108
116
130
132
127
123
123
125
122
114
115
127
140
143
137
133
131
131
128
113
98
98
116
127
128
124
118
113
115
123
124
119
118
121
123
124
124
121
116
119
132
136
126
117
124
131
126
120
114
109
108
117
127
128
126
123
126
130
125
116
120
137
142
135
134
135
139
136
129
119
111
111
122
124
115
129
129
116
111
118
126
124
118
120
129
129
124
118
120
123
124
122
119
122
135
136
126
116
112
108
107
118
121
120
122
126
130
131
127
121
126
143
144
131
126
133
139
133
127
124
125
128
129
126
113
135
137
124
113
115
127
127
123
125
135
132
119
115
125
128
124
114
112
122
133
133
121
112
107
108
113
123
121
114
115
125
130
129
127
129
135
140
140
130
120
121
124
124
122
124
134
136
135
130
120
129
135
128
120
122
128
129
128
131
136
133
120
117
127
129
126
118
117
120
124
124
114
106
104
109
122
132
127
114
112
118
123
123
122
131
135
136
133
129
114
105
108
115
120
124
130
132
132
129
127
121
119
123
131
132
128
129
130
131
129
125
121
124
129
128
125
123
123
121
116
115
112
109
107
109
124
138
134
120
112
115
117
117
118
128
133
132
130
127
112
98
100
113
117
119
120
124
124
123
124
109
103
116
136
137
127
128
132
131
125
117
118
128
132
127
119
119
124
125
120
121
123
121
115
106
118
137
136
119
115
116
115
113
114
124
132
130
129
125
115
112
116
120
118
115
116
119
119
115
116
111
103
113
133
135
127
130
136
135
121
106
108
123
134
130
116
110
120
132
130
129
136
136
119
102
106
127
131
117
115
117
119
117
116
121
127
129
126
123
128
137
138
128
116
115
124
127
120
110
111
117
116
118
125
129
129
132
138
139
127
108
101
116
130
130
117
112
118
130
132
130
135
136
120
99
98
116
122
117
114
116
123
126
123
121
123
124
119
121
138
155
145
118
105
118
134
135
127
116
115
120
132
128
117
117
127
133
136
136
128
113
104
109
122
123
121
122
123
125
124
122
122
124
122
108
101
108
119
120
116
114
121
133
132
121
118
117
116
119
138
153
135
104
96
119
138
137
131
126
121
117
143
136
113
107
122
133
130
126
124
121
117
115
116
116
122
129
127
120
116
113
110
112
120
122
115
113
121
128
121
111
119
137
140
124
114
117
117
117
127
136
122
98
97
119
133
130
133
136
126
115
143
137
109
99
119
133
127
119
117
123
127
125
115
113
118
128
126
119
113
110
110
114
124
131
127
125
129
130
125
116
123
140
139
121
114
120
117
112
112
121
119
111
108
119
124
127
135
141
127
116
139
134
107
103
124
136
126
116
115
120
127
126
123
118
118
123
125
121
115
113
118
125
127
128
131
136
136
131
124
122
127
138
136
120
115
123
122
110
106
116
131
131
126
124
123
126
135
137
124
119
131
126
111
116
131
135
129
123
119
115
117
123
127
128
124
125
125
120
112
111
125
136
133
121
123
137
140
127
122
123
131
136
133
119
119
123
123
115
112
123
135
139
133
125
123
123
130
130
122
120
123
121
116
121
127
127
127
129
127
116
114
123
135
133
128
127
127
120
108
109
126
141
135
117
115
131
133
122
114
120
129
133
129
122
123
124
126
124
121
123
125
127
130
128
120
117
121
122
120
127
127
122
114
111
116
120
123
125
124
124
121
120
120
117
117
121
126
126
124
121
124
130
130
121
112
114
125
128
127
126
137
141
126
113
120
139
144
130
119
119
127
139
138
119
114
131
153
156
139
124
130
128
120
118
121
121
118
118
125
131
126
124
125
124
121
121
125
128
126
122
122
124
124
121
121
130
138
139
134
134
139
143
131
113
115
137
152
138
121
114
127
143
137
119
118
137
148
146
129
122
127
130
130
128
126
126
123
121
127
133
128
121
122
128
131
128
125
125
126
127
124
119
121
125
130
140
146
145
141
136
135
137
134
113
111
135
157
145
125
120
136
144
129
122
129
144
143
128
122
117
120
128
136
134
130
130
132
130
126
127
125
115
113
126
139
132
120
121
131
134
131
118
118
126
133
134
132
137
137
132
125
129
128
111
107
128
152
148
128
128
141
143
123
117
134
147
140
124
123
112
113
123
135
129
124
127
138
136
125
121
119
113
108
120
131
126
117
122
137
142
132
117
118
130
131
117
114
125
134
128
121
120
122
116
110
126
144
141
125
125
135
133
119
116
131
145
142
136
135
109
108
121
126
122
116
121
131
130
119
115
116
113
109
111
117
118
116
126
140
140
130
119
123
130
129
111
108
122
133
128
121
122
127
128
127
132
139
136
124
118
124
127
124
121
125
137
147
149
146
110
112
118
121
119
118
122
125
123
112
112
115
115
112
109
110
113
118
130
137
135
130
126
126
128
126
121
122
134
140
134
121
126
138
142
141
138
137
135
130
120
120
126
128
125
122
128
147
152
147
116
116
116
116
120
126
129
126
114
105
109
116
119
114
112
114
118
123
128
131
133
138
134
128
124
123
129
136
143
143
135
123
128
147
157
147
134
133
139
141
133
127
129
131
129
124
125
144
147
142
127
121
112
111
119
132
142
130
111
100
111
118
120
117
118
122
124
124
123
122
133
148
145
130
118
118
122
133
144
147
132
118
126
146
154
143
127
127
137
151
145
131
127
132
132
126
129
137
140
136
136
122
109
105
115
129
139
130
114
112
118
121
118
119
124
127
125
120
117
120
132
146
143
129
119
113
107
114
136
142
126
117
122
134
141
135
121
121
130
143
141
132
127
131
133
135
135
136
135
133
134
120
108
107
114
122
126
124
116
121
127
121
113
119
130
131
119
113
116
124
133
135
129
126
125
119
103
106
130
137
122
112
113
126
136
136
129
122
125
131
132
126
129
135
139
139
138
137
136
132
125
114
112
115
118
118
116
113
113
126
132
121
112
120
134
131
117
110
117
131
131
121
114
122
134
132
115
114
129
132
122
115
115
124
135
141
139
130
127
129
127
126
132
144
143
132
130
133
133
128
119
114
117
121
122
117
114
109
108
119
130
125
117
120
132
132
122
111
119
126
123
109
106
121
139
141
128
122
124
125
122
119
120
130
137
142
142
137
136
133
128
124
133
145
142
124
118
129
133
126
117
118
121
123
122
122
121
114
104
110
127
130
121
116
124
135
129
116
112
116
118
112
108
121
137
141
129
121
119
120
121
124
130
138
140
138
137
137
138
138
128
121
129
139
136
118
115
127
132
125
119
128
128
124
118
123
127
122
109
111
129
134
119
103
115
136
136
116
103
111
122
122
116
119
129
130
124
115
113
115
118
126
136
144
142
135
131
132
134
132
122
114
123
133
132
122
121
133
134
124
120
137
138
119
110
114
127
126
118
123
136
134
112
96
113
137
137
116
106
118
132
132
122
118
121
124
124
119
114
110
111
122
139
144
140
132
128
129
129
127
120
114
120
129
132
129
131
133
132
124
118
136
138
119
103
107
118
123
125
129
137
131
113
103
116
132
131
120
120
130
139
134
123
120
122
128
132
129
121
113
111
118
130
133
132
129
128
129
130
131
124
115
118
124
129
129
127
126
124
125
115
126
127
113
104
108
119
121
123
126
129
126
120
117
120
127
127
128
134
143
138
122
114
117
125
131
132
127
121
118
117
118
118
118
122
126
128
131
133
135
127
116
115
120
125
125
120
110
112
124
116
123
121
114
112
116
123
125
122
117
117
123
127
127
126
126
126
129
137
140
130
113
106
113
124
126
122
116
116
124
125
121
108
105
114
124
126
127
128
128
125
119
115
116
121
124
115
102
105
124
116
120
120
119
120
124
126
126
122
113
112
122
131
131
129
125
124
124
128
132
127
112
104
109
113
114
111
110
115
129
130
120
107
106
116
122
125
122
117
116
122
125
121
117
117
124
123
109
108
123
116
120
123
124
125
123
122
123
119
116
117
123
127
131
130
126
119
115
120
126
125
117
111
110
111
112
113
115
122
130
127
118
117
120
121
121
122
120
109
106
121
138
133
116
115
128
129
120
112
118
116
119
120
121
120
116
114
115
117
121
124
123
125
131
133
124
111
110
119
123
122
120
118
115
116
117
120
122
125
128
123
117
124
130
123
114
116
118
114
111
123
138
133
117
115
126
129
122
113
115
118
117
115
113
113
114
114
112
115
121
122
120
124
136
136
120
104
113
126
123
117
120
120
119
120
127
124
119
120
125
123
122
127
131
117
104
109
121
125
125
124
123
121
119
120
123
123
118
114
113
124
121
111
109
112
118
116
112
114
119
119
114
124
142
139
119
108
121
131
124
115
118
119
117
119
121
118
109
112
121
128
126
126
125
114
104
108
120
129
131
122
111
111
117
121
121
120
116
114
114
133
132
120
112
120
125
116
108
114
122
119
111
122
139
138
123
121
132
135
128
122
120
118
115
117
118
113
105
111
124
128
124
124
124
121
109
109
118
127
127
119
111
115
120
119
120
123
122
117
116
140
145
133
123
126
128
112
101
114
125
124
116
120
132
135
136
138
138
135
132
130
129
119
117
120
123
119
116
120
127
122
114
120
128
125
113
106
115
120
114
112
116
128
124
113
113
125
130
121
118
132
146
135
122
125
126
115
104
115
129
129
124
120
123
132
140
143
139
134
135
138
134
124
126
131
134
131
126
126
127
119
109
118
129
123
102
99
115
119
104
101
118
133
128
110
109
122
133
127
117
122
135
125
114
119
128
128
121
121
129
133
130
120
116
124
129
130
128
129
134
135
132
130
134
136
136
132
127
124
128
127
120
121
122
110
95
99
119
125
107
99
114
128
124
115
115
127
134
128
123
116
120
118
108
112
132
145
139
128
128
134
133
121
112
116
119
114
114
125
134
132
128
129
133
133
129
125
122
119
131
140
138
125
111
99
97
110
124
126
117
112
117
120
120
124
129
134
132
126
122
113
115
118
113
114
130
144
140
126
124
130
129
117
112
118
116
108
109
126
133
127
124
128
130
127
124
123
116
117
128
143
142
126
111
106
116
126
130
126
124
126
129
123
118
126
136
138
132
125
119
112
116
124
121
115
119
126
123
116
118
121
118
114
119
127
125
115
118
133
133
122
121
126
127
126
125
125
121
117
121
130
131
123
119
122
133
136
132
129
129
138
141
133
122
121
127
130
128
124
116
113
117
127
124
116
112
113
111
110
112
113
106
109
131
137
131
130
134
137
132
120
119
123
124
127
130
130
124
119
116
116
119
123
130
137
139
139
137
134
131
132
140
135
122
113
115
117
120
123
120
117
120
125
122
120
113
107
107
110
111
108
99
114
138
140
129
129
138
138
131
124
121
121
119
121
127
128
126
124
117
110
114
125
136
139
133
134
144
143
129
121
126
124
118
113
111
111
114
127
132
122
121
122
124
126
118
109
113
121
118
106
102
120
136
129
116
121
131
131
130
131
130
120
110
112
120
129
133
133
125
119
120
129
134
131
125
129
146
148
131
116
116
118
118
120
120
114
119
132
144
128
122
119
127
130
119
114
121
129
123
109
110
123
125
113
108
118
125
126
129
135
133
121
110
105
115
131
144
144
129
125
126
128
125
119
118
127
141
145
134
124
120
122
128
130
126
117
120
133
145
136
125
123
128
128
117
114
123
129
122
114
119
122
114
105
111
123
128
126
130
134
131
119
110
106
111
134
150
144
127
123
125
126
118
112
115
125
131
135
135
135
135
140
144
141
126
122
124
129
136
137
131
128
126
122
119
116
122
125
120
117
124
124
114
109
117
127
127
128
131
130
125
121
119
110
114
132
141
129
118
118
124
126
116
111
116
123
125
127
132
139
144
155
157
145
129
124
124
124
127
137
136
128
122
124
126
123
120
121
118
120
128
128
124
122
123
123
124
126
128
127
123
121
119
112
113
128
128
115
109
120
129
128
121
117
118
122
125
127
130
136
142
153
154
141
133
129
126
120
123
139
135
121
116
127
136
130
120
121
120
119
126
130
131
128
128
126
122
119
123
126
124
119
113
110
114
123
119
112
113
126
135
133
128
124
122
122
125
131
134
133
134
138
141
136
132
131
127
124
126
134
126
111
113
130
140
131
121
120
119
116
122
130
131
128
128
132
125
115
119
126
125
115
107
108
117
123
117
114
119
129
133
133
132
129
123
118
120
131
133
124
121
124
130
129
127
125
125
126
130
126
113
104
114
127
130
127
124
122
114
113
121
128
125
120
126
133
130
120
119
128
122
110
101
108
119
122
121
120
121
123
125
127
130
127
121
115
116
121
124
114
109
118
127
128
117
116
121
127
132
119
107
106
118
121
119
122
128
123
111
109
120
127
121
115
119
123
126
127
129
128
124
110
102
104
116
120
119
118
115
114
116
121
124
123
120
117
114
112
111
111
115
127
133
125
112
108
112
124
129
116
115
118
126
121
114
123
131
130
117
110
119
122
120
116
114
115
119
127
133
133
127
112
100
98
104
118
118
115
112
112
116
120
122
121
121
121
118
110
113
124
136
140
134
124
113
108
109
118
123
119
125
132
130
122
117
121
134
133
125
118
119
119
120
120
118
115
116
123
130
131
126
115
101
96
100
117
122
120
116
116
120
125
126
123
122
124
123
118
129
147
154
139
121
115
116
113
111
113
118
119
133
137
129
118
118
124
130
130
127
125
123
120
118
120
123
125
123
119
122
125
122
116
109
108
110
121
127
129
126
118
118
130
135
125
122
124
128
133
144
160
152
124
104
108
119
120
118
118
119
113
131
136
122
111
116
126
128
126
124
127
129
123
114
113
126
138
129
116
112
117
117
114
119
130
129
127
129
133
125
111
114
133
140
127
121
131
139
139
142
146
134
111
99
108
123
128
129
130
126
109
125
126
112
104
115
128
130
123
120
126
134
127
113
110
124
137
127
112
109
113
115
116
127
141
141
130
128
126
115
100
109
128
134
121
122
140
148
134
121
117
115
111
109
112
120
128
137
138
133
114
120
121
108
107
118
130
133
127
119
120
126
125
112
112
124
128
120
110
108
111
118
123
128
131
133
134
131
118
102
97
109
125
125
121
128
150
151
126
103
99
112
124
126
120
119
127
137
140
135
122
122
120
116
117
122
129
135
135
126
118
117
117
117
122
127
126
120
115
110
112
121
128
122
110
114
132
134
116
102
104
112
118
120
123
136
147
144
124
108
101
112
128
133
128
121
126
131
131
130
127
122
120
121
125
119
118
128
139
133
120
113
117
124
130
130
129
125
121
115
112
122
131
119
97
99
126
132
118
107
111
116
119
120
129
134
135
132
127
122
113
109
114
127
136
133
128
126
125
125
111
129
133
124
119
126
132
130
125
124
122
119
116
117
114
109
112
123
127
120
115
119
129
128
121
122
130
131
125
122
128
143
145
131
119
125
138
142
137
129
123
122
126
135
135
138
148
156
151
135
115
129
131
121
118
126
130
121
119
125
131
119
107
114
120
121
120
124
128
125
122
124
123
120
119
129
142
140
126
123
129
137
140
137
134
136
144
151
148
133
119
113
122
129
135
144
151
151
141
128
121
128
126
121
122
126
127
119
115
126
135
121
102
111
128
134
128
124
124
129
136
137
128
119
123
139
148
142
129
127
127
129
132
137
142
143
144
148
150
140
125
120
121
123
131
144
149
145
131
124
127
125
121
120
122
125
128
124
119
124
130
123
105
109
128
143
137
120
115
127
150
155
139
124
127
139
138
128
125
125
125
121
121
128
135
139
138
137
143
144
138
132
124
119
128
137
142
136
128
123
128
122
119
119
119
121
126
129
123
121
123
122
108
107
125
144
140
118
109
124
153
161
146
131
131
131
119
109
112
116
119
118
116
118
130
138
138
134
136
140
139
133
125
121
124
129
132
131
131
129
122
123
121
118
114
117
123
128
127
124
123
121
109
106
118
134
132
116
112
124
144
150
145
137
132
124
111
103
103
111
119
123
120
120
129
140
143
137
134
132
129
125
124
123
122
120
122
130
135
133
113
123
124
118
115
117
123
126
126
125
123
118
111
108
117
126
125
120
122
127
132
135
140
138
129
123
121
115
113
116
126
133
132
130
134
139
140
140
136
131
122
119
125
127
116
110
115
130
135
135
112
122
122
115
115
123
127
126
122
123
122
117
112
114
125
126
123
123
126
126
124
128
142
140
126
120
128
131
126
125
131
136
138
136
134
130
128
131
138
136
126
124
128
128
112
106
117
130
132
134
119
124
118
109
113
126
130
126
119
122
122
118
116
120
132
130
123
121
122
118
119
131
146
141
121
112
117
125
131
132
131
130
132
133
129
118
110
118
132
136
131
130
132
130
118
119
128
132
129
131
127
125
114
104
109
120
128
126
121
127
128
122
118
123
135
133
123
116
114
113
118
134
146
140
121
103
97
104
124
130
124
118
119
124
125
119
114
113
117
124
130
135
135
132
129
134
138
133
129
129
130
126
117
107
108
115
123
123
124
135
140
126
115
121
134
132
123
113
111
114
119
134
136
130
124
106
89
92
115
125
117
104
107
120
134
137
133
121
111
112
124
132
134
133
134
141
144
133
130
132
126
124
121
116
111
112
118
120
124
139
145
130
113
116
126
130
125
121
121
121
122
123
122
122
126
123
107
102
114
119
113
105
111
126
145
153
150
133
117
116
122
127
129
130
132
136
133
127
130
131
121
120
123
121
116
114
117
119
121
130
137
129
117
114
119
125
129
129
128
127
123
119
114
112
125
136
130
120
116
117
118
118
121
132
147
153
152
138
131
131
128
122
121
124
126
122
119
120
125
127
118
119
120
118
117
120
125
124
119
118
126
128
121
114
113
119
127
128
125
122
121
119
113
108
119
138
141
127
115
115
121
125
129
133
138
140
138
137
139
143
132
114
115
127
127
113
108
112
119
122
120
118
115
113
115
124
136
135
122
112
123
128
120
111
107
117
119
116
112
112
122
125
121
113
115
127
135
126
114
113
120
128
127
128
130
130
130
130
132
136
126
112
117
131
128
113
107
111
114
117
124
122
117
110
113
126
138
136
123
121
124
129
120
110
109
113
113
109
107
110
122
133
131
121
119
123
129
127
120
115
118
121
123
124
126
129
129
125
122
121
117
112
123
136
128
114
114
116
117
116
127
127
124
114
112
120
129
124
122
123
130
131
121
115
113
113
113
115
118
119
124
130
133
131
128
129
131
133
129
122
119
117
118
120
123
127
128
124
116
110
108
112
126
132
125
121
122
123
122
121
125
128
126
114
108
113
118
116
116
120
126
130
127
123
118
117
120
126
131
129
122
119
126
131
133
133
133
133
132
129
124
119
116
116
119
121
121
119
116
112
110
113
123
123
121
120
125
126
124
126
117
126
123
109
104
109
117
115
112
113
120
128
131
127
123
122
125
132
136
129
118
110
114
122
125
127
128
130
132
132
129
122
118
118
118
116
114
118
122
120
117
116
118
117
117
121
125
125
126
131
108
122
121
109
102
111
124
125
119
114
117
128
131
127
125
125
125
127
128
125
117
113
112
115
115
115
122
130
135
134
129
124
124
126
126
117
113
121
129
127
122
120
117
113
111
115
120
121
123
132
101
118
123
115
106
112
126
133
128
120
118
123
126
126
126
126
121
121
122
121
121
123
125
117
107
109
125
136
136
132
124
120
126
133
131
119
117
128
136
133
126
123
116
105
102
104
108
112
117
128
104
119
129
119
110
110
123
132
131
123
121
121
121
125
128
125
121
122
125
123
121
132
138
125
112
113
130
136
133
130
124
119
123
128
125
117
118
131
135
132
123
119
111
101
95
96
98
102
109
121
114
122
127
117
109
111
120
125
122
118
118
121
126
130
130
122
120
128
132
123
117
130
142
131
119
121
126
126
124
129
133
122
112
110
108
107
110
122
130
128
118
112
106
101
97
97
98
100
105
116
124
127
125
112
109
120
124
121
115
113
114
121
127
133
127
122
125
131
134
123
113
123
128
126
124
124
122
113
115
134
143
126
105
101
105
106
105
107
118
122
116
110
107
107
107
109
111
110
110
115
128
131
120
109
116
130
132
121
117
118
121
122
123
125
127
128
130
132
129
121
118
118
115
114
122
128
121
108
114
134
142
126
108
110
120
116
102
98
111
123
121
118
118
116
113
116
124
122
115
120
127
131
120
111
122
134
129
119
121
130
129
122
116
118
125
132
134
131
122
124
129
123
110
105
121
134
131
119
120
128
131
122
120
130
137
120
100
97
112
125
127
128
126
120
109
113
125
126
119
124
119
122
118
113
121
128
122
118
128
140
140
123
114
113
121
130
133
125
123
127
136
131
113
107
120
136
140
130
124
121
120
119
132
145
136
112
98
106
120
128
131
131
126
114
103
106
117
122
122
128
111
115
115
116
121
125
118
116
129
144
142
128
116
111
113
116
119
120
123
128
134
133
124
120
123
132
134
129
122
120
120
126
140
142
120
98
100
119
127
127
127
127
120
108
105
109
114
117
123
129
110
114
117
119
122
123
121
120
128
139
142
132
116
108
106
105
104
111
120
126
125
126
130
131
126
122
122
123
124
126
130
137
139
128
106
97
110
126
128
123
124
124
116
106
113
119
118
116
119
126
116
118
122
124
126
127
123
122
127
135
136
129
114
106
107
104
101
107
122
123
116
113
127
135
130
120
114
120
129
133
134
135
136
123
110
110
122
129
125
119
122
126
121
114
120
126
121
115
114
119
123
125
125
125
124
123
120
117
122
129
129
122
113
113
122
121
113
113
124
124
112
103
115
132
137
125
113
120
132
134
125
123
127
128
124
122
126
129
125
110
111
125
127
123
121
121
119
116
113
109
129
129
125
121
122
119
115
113
116
125
125
117
116
127
136
137
127
124
126
125
113
103
105
123
137
133
120
119
131
131
115
110
125
141
139
125
124
134
129
105
99
112
126
126
122
121
119
118
115
111
130
128
121
119
121
119
110
107
111
122
124
119
124
137
142
137
131
128
126
123
121
116
108
113
130
137
126
119
126
128
112
110
128
150
142
122
121
137
134
109
92
101
116
125
131
133
130
125
122
117
126
122
116
118
124
122
112
105
113
122
125
126
129
133
130
123
120
123
123
124
129
130
117
109
119
135
132
124
126
128
122
119
129
143
133
120
119
133
134
118
104
102
108
122
146
154
145
133
131
128
123
116
115
123
127
119
112
112
119
124
125
125
124
120
113
108
111
121
124
128
133
136
126
115
118
130
135
132
129
129
129
126
128
129
125
120
118
123
127
130
126
119
112
128
153
159
145
133
132
134
121
118
125
128
121
108
111
121
128
125
121
121
119
109
100
101
112
124
129
127
126
128
129
127
127
132
137
136
127
124
125
124
121
117
117
121
117
108
114
134
141
133
130
138
148
146
134
125
127
135
122
125
138
137
119
101
106
125
135
124
117
117
118
110
103
106
116
126
130
124
113
116
127
135
136
135
136
130
118
114
118
120
111
107
114
123
115
104
110
133
141
143
146
149
138
125
116
115
118
134
126
131
143
142
123
108
110
124
135
127
116
117
121
119
115
113
117
122
121
109
105
109
125
134
133
129
127
123
113
111
119
124
112
108
117
122
114
109
117
133
137
139
150
150
127
109
108
110
116
128
131
131
134
132
128
121
116
119
128
125
118
118
121
123
120
120
121
118
109
104
106
118
124
124
121
118
118
116
117
123
133
134
121
114
120
122
115
114
125
139
137
136
141
140
120
104
107
111
117
124
129
124
115
115
124
129
120
117
118
120
120
122
120
118
119
126
129
120
109
109
123
133
129
118
113
111
111
114
127
135
140
138
131
124
121
117
111
111
123
142
140
128
128
130
122
113
114
119
122
122
127
120
103
99
112
125
124
115
109
109
117
126
121
110
115
129
137
130
119
125
138
138
124
117
118
112
105
110
127
132
132
132
132
128
117
110
107
106
113
128
130
116
117
130
132
126
121
124
129
128
122
122
106
94
98
114
123
118
105
102
116
129
125
111
114
131
138
132
133
137
139
128
116
117
126
122
107
106
118
120
115
117
126
125
109
106
107
107
106
110
113
111
119
136
143
133
123
125
135
133
120
130
120
103
96
108
122
123
107
103
117
135
129
116
117
127
128
129
132
136
131
117
110
117
128
127
112
108
110
112
111
114
119
119
108
106
115
115
107
105
110
120
133
141
137
125
121
122
132
134
120
132
131
118
106
110
120
120
111
109
121
136
131
122
121
121
120
119
120
127
125
116
110
115
127
129
119
115
117
122
121
119
119
117
116
116
122
125
117
114
119
133
140
134
122
116
117
118
123
127
118
129
134
131
118
114
116
116
114
114
124
133
131
121
118
121
121
116
112
117
124
122
113
115
128
130
126
124
129
134
130
121
121
123
122
122
124
127
127
127
130
137
136
122
109
112
120
121
120
122
112
120
131
133
123
117
116
116
116
114
122
132
130
115
111
119
123
114
109
120
133
132
120
120
133
136
126
125
133
135
126
120
124
128
126
128
130
132
130
128
127
125
121
113
109
114
127
126
125
125
110
111
124
129
123
119
121
124
119
112
116
130
130
114
111
116
119
110
107
121
135
132
121
122
135
135
125
125
127
120
111
113
125
130
127
131
138
137
126
118
112
110
110
110
110
119
134
138
135
135
116
107
110
123
124
125
129
134
123
107
108
124
126
115
117
119
115
107
114
124
127
124
121
123
124
123
122
124
123
109
105
117
124
125
126
134
139
138
125
111
100
102
113
114
109
117
133
141
141
140
124
106
106
120
126
128
132
136
125
108
104
115
119
119
125
127
115
112
124
128
122
118
121
121
110
108
120
130
126
114
114
120
122
122
126
131
132
132
130
120
108
107
118
121
113
115
129
138
137
134
125
106
106
122
130
125
125
125
119
111
109
113
115
119
130
131
120
119
132
133
123
118
123
121
107
106
123
133
131
125
124
124
123
123
125
124
117
121
134
134
119
112
118
126
125
124
129
134
130
124
112
124
132
132
130
130
127
118
111
112
118
122
125
125
124
123
124
127
128
124
119
120
123
126
126
132
138
137
132
126
128
130
132
130
130
129
129
132
135
137
135
128
122
126
141
148
145
133
131
136
117
127
129
124
123
127
126
116
111
120
131
132
124
121
124
127
127
129
129
125
122
123
125
125
125
131
136
133
125
124
122
121
122
135
148
146
140
137
143
145
134
119
112
125
148
156
144
131
133
143
126
128
122
119
120
124
123
112
108
123
142
139
125
121
124
129
127
128
128
127
126
129
133
131
127
136
142
139
130
125
124
118
121
138
158
156
137
131
144
152
139
116
111
127
143
147
137
134
140
145
134
131
118
117
122
124
120
110
107
121
140
139
128
123
125
128
126
124
122
123
129
136
139
136
132
136
143
145
138
129
126
127
128
133
147
149
131
123
138
149
143
125
121
133
140
139
131
133
139
141
134
131
120
120
122
125
121
115
113
120
135
135
128
124
128
133
130
120
113
118
125
134
138
137
134
131
137
141
137
125
128
139
134
123
128
135
130
126
131
142
140
134
133
138
140
134
129
128
129
127
126
129
127
124
122
120
121
121
122
127
133
133
123
119
127
131
129
118
113
113
117
122
131
137
130
124
127
131
122
114
121
140
135
117
113
124
133
134
131
130
132
135
137
137
135
132
126
120
118
118
115
126
132
127
120
121
124
128
131
135
138
130
118
114
125
131
126
121
118
114
109
106
120
134
127
121
126
129
115
105
116
131
132
116
114
119
128
133
131
124
123
132
135
129
123
125
126
119
114
120
111
125
130
125
120
121
126
130
134
138
137
128
116
116
125
127
125
123
125
120
104
101
117
128
119
117
129
134
120
108
113
126
127
122
116
113
113
125
131
128
124
127
130
124
113
119
130
127
117
127
118
123
123
121
119
120
125
127
131
135
133
123
119
122
129
128
122
122
125
121
107
106
117
120
116
114
128
133
125
115
118
122
125
122
116
105
103
116
131
134
127
126
130
126
120
125
137
134
126
131
124
120
118
120
120
121
122
125
129
133
132
125
121
125
131
129
123
122
125
123
116
119
123
124
118
115
116
120
121
122
121
121
122
121
116
110
112
125
134
130
122
124
130
132
131
136
139
135
131
133
121
118
120
122
121
121
121
124
130
137
137
131
124
122
126
129
128
127
127
127
128
132
129
125
121
115
109
110
116
121
122
121
121
120
118
118
130
140
136
122
119
123
127
129
132
141
141
130
128
135
117
122
127
126
118
117
118
122
132
142
144
136
123
114
117
126
134
136
133
132
135
137
135
123
123
121
115
111
115
120
122
121
123
123
119
123
140
148
136
122
121
122
120
117
122
132
133
122
124
133
113
126
130
126
113
112
116
121
128
138
142
135
124
113
111
121
134
141
138
135
138
141
135
119
119
128
129
122
118
118
121
123
125
121
116
118
132
140
136
133
127
118
108
104
114
122
121
117
119
129
116
123
123
117
111
110
115
121
125
128
130
129
126
120
113
113
127
134
135
132
135
138
133
115
110
125
139
132
116
113
119
125
125
116
111
112
118
126
133
141
134
113
106
111
115
115
113
112
118
126
118
116
113
111
113
116
119
122
123
123
122
123
130
132
119
108
111
125
127
125
127
132
132
118
111
123
136
135
116
110
118
125
120
107
105
114
116
117
121
135
130
112
113
126
125
111
106
108
114
124
120
108
106
111
122
129
127
122
121
122
120
118
131
140
127
108
106
119
121
119
118
128
132
130
121
123
131
132
122
116
123
128
119
108
110
124
126
113
110
118
121
116
125
134
126
111
109
113
118
123
119
110
109
115
131
136
126
112
114
121
120
119
129
139
129
112
111
124
127
117
115
122
135
138
135
131
131
132
131
130
133
133
123
115
118
128
129
117
105
103
112
123
130
130
120
118
121
125
124
124
122
120
117
119
130
135
119
104
108
119
123
124
128
130
125
119
121
129
130
120
111
117
130
141
142
134
132
135
138
140
138
133
127
122
122
123
123
117
111
107
111
125
128
122
119
123
135
139
137
128
123
129
123
114
120
129
120
109
110
116
122
127
127
123
120
122
124
126
126
120
112
110
118
132
135
128
130
136
142
140
135
131
129
128
125
120
118
121
122
121
121
124
124
122
123
129
143
146
145
134
122
132
118
103
107
124
130
124
121
118
120
126
123
114
114
121
120
118
118
117
113
112
117
127
127
119
124
138
143
137
124
122
131
134
131
123
121
125
135
133
126
121
121
125
127
129
134
140
142
135
115
121
112
100
103
122
138
141
134
123
118
121
118
113
116
124
120
116
118
119
116
118
126
129
120
111
120
137
140
131
120
119
127
136
135
129
128
133
138
138
127
117
118
120
118
113
114
125
132
131
112
114
114
109
107
118
132
139
135
124
119
120
117
117
123
127
124
123
126
123
121
128
138
135
120
111
121
132
132
128
122
118
122
128
130
130
130
131
129
127
122
117
115
112
108
98
98
110
121
124
112
113
121
124
116
112
120
126
124
117
119
127
126
123
126
129
131
132
135
126
122
133
147
141
122
117
121
124
125
127
125
114
106
109
121
126
126
122
116
115
117
117
114
108
103
100
100
106
119
123
114
117
127
131
126
118
118
115
112
109
120
135
134
125
121
127
129
130
131
128
126
129
139
141
133
125
121
116
119
131
133
112
95
98
117
122
119
109
108
112
117
119
117
112
110
111
113
116
123
129
116
116
120
128
130
128
124
120
116
113
124
136
132
119
116
124
123
122
123
126
127
125
127
137
137
135
125
115
118
131
135
119
101
107
123
128
115
106
111
122
123
123
119
118
119
121
123
121
124
138
116
110
109
115
125
128
130
127
125
122
123
126
123
112
112
115
116
114
117
127
130
124
119
128
137
137
129
119
119
128
135
128
118
123
133
128
111
109
124
137
132
122
119
120
121
120
119
117
122
140
112
102
101
104
114
119
122
127
133
130
125
119
115
111
110
113
114
115
119
130
136
130
120
119
128
136
132
125
119
122
130
135
136
137
132
119
109
115
133
145
138
122
117
118
118
113
106
106
119
140
114
105
104
108
111
110
108
115
132
137
128
118
113
112
107
107
113
119
124
128
135
135
125
118
117
127
132
129
119
116
121
136
145
139
120
109
111
121
134
140
136
121
114
117
121
116
106
103
118
138
118
116
116
118
117
111
102
108
128
138
134
124
117
110
103
101
112
124
124
123
125
133
133
124
118
120
128
131
126
114
116
131
141
129
111
104
115
125
127
126
126
121
117
119
126
126
116
113
121
134
128
127
124
123
123
118
108
113
129
139
134
127
116
106
101
104
117
127
124
117
115
122
130
132
127
120
122
132
133
120
116
125
131
126
113
112
121
125
122
115
115
117
120
122
128
132
130
125
128
129
136
135
124
120
119
117
115
118
132
136
131
124
116
108
110
120
130
131
125
118
112
113
123
133
135
124
116
124
137
130
116
117
126
127
124
120
122
123
118
102
99
107
118
122
126
132
136
135
131
126
139
133
121
114
115
117
116
120
127
128
126
125
122
116
122
136
137
131
124
124
120
115
115
123
133
126
115
114
131
132
120
112
121
134
133
122
119
121
117
102
94
99
114
119
123
134
139
138
134
127
131
124
113
110
117
118
115
111
115
121
129
133
131
127
131
136
134
122
121
122
130
128
116
112
123
127
115
106
117
129
127
113
120
135
134
119
116
120
119
109
103
104
109
117
127
139
141
140
136
130
119
114
109
114
125
126
116
104
104
119
136
141
133
126
126
128
122
110
111
122
135
140
126
111
116
127
122
107
107
124
127
119
122
133
129
118
116
118
119
120
119
116
107
115
135
143
142
139
137
130
113
110
110
120
129
130
120
106
104
121
137
137
122
118
119
119
113
107
109
118
131
137
131
120
121
128
126
112
107
117
126
126
127
130
127
122
118
115
118
129
134
124
113
119
139
143
136
134
133
129
115
113
120
123
125
123
121
116
118
123
127
123
114
110
112
115
114
113
116
119
121
125
129
134
135
134
129
116
111
113
123
126
124
125
125
124
119
107
111
129
135
124
121
126
134
133
129
127
128
129
118
126
135
131
119
113
119
128
131
124
117
112
111
112
114
114
115
119
124
121
110
108
118
140
147
140
128
120
115
117
121
123
120
119
123
127
118
107
110
122
124
120
126
132
126
118
117
119
125
134
123
134
146
140
121
111
117
132
139
129
114
111
116
119
117
113
115
118
118
113
103
101
113
133
142
135
125
123
124
125
127
128
117
113
123
126
118
112
114
119
114
116
131
135
117
105
112
118
125
134
127
137
144
136
122
118
117
126
132
129
119
115
117
118
116
113
112
111
109
108
109
115
122
127
125
120
119
125
133
139
141
140
126
117
120
125
120
116
119
121
120
118
129
131
112
99
107
121
125
127
130
135
133
124
119
121
121
120
122
125
126
122
116
112
114
116
115
110
108
112
124
136
137
128
116
109
111
126
141
144
145
144
138
124
122
125
124
115
117
126
127
122
121
121
115
108
113
123
127
120
133
136
124
106
104
117
123
116
109
114
127
128
116
107
116
127
127
119
121
131
142
147
144
134
117
105
107
123
136
134
131
135
137
133
123
124
125
116
113
127
131
120
115
120
127
126
124
126
126
118
132
139
123
97
92
111
126
117
99
100
121
132
122
113
125
138
136
134
138
143
144
141
139
138
133
116
111
118
125
119
111
117
128
128
119
120
128
123
113
121
124
115
113
125
139
141
135
130
128
124
129
135
122
98
90
108
127
120
101
95
115
131
130
126
131
137
137
137
139
140
132
126
128
140
141
129
115
113
114
111
106
107
115
117
117
118
128
125
120
117
116
117
122
132
133
133
133
131
131
132
123
128
120
107
102
111
125
122
103
99
112
127
131
126
127
128
129
130
131
129
122
118
121
134
138
134
119
115
116
117
115
113
112
113
115
118
122
126
123
118
115
119
132
135
123
121
129
129
126
131
120
118
118
118
117
120
122
120
110
107
111
119
122
120
116
118
119
119
121
126
127
125
122
127
131
130
121
119
121
126
126
122
117
117
118
117
117
119
121
120
116
123
135
133
121
119
126
124
120
126
119
117
122
130
130
126
123
121
117
112
112
115
116
112
110
109
109
107
116
133
144
140
128
120
123
121
120
122
126
128
126
127
126
125
125
123
119
116
117
118
117
115
125
128
126
126
128
121
115
124
121
124
130
136
137
133
128
125
121
111
111
117
119
114
113
112
101
100
116
141
151
141
127
120
118
116
115
124
127
122
120
127
130
129
129
129
125
119
117
117
115
107
110
120
127
130
132
120
119
134
123
125
130
136
139
140
139
136
122
107
107
122
127
123
122
116
101
102
123
141
139
128
122
119
115
111
110
122
125
117
117
133
137
132
129
129
127
123
122
119
113
104
105
111
117
126
129
125
126
142
122
120
122
129
136
142
144
136
115
102
107
124
129
129
129
122
109
111
129
136
123
116
117
118
115
110
111
121
126
124
128
140
141
130
125
123
120
124
130
130
119
110
110
112
113
118
124
127
130
135
119
109
110
120
134
142
142
127
106
100
112
124
125
126
128
126
118
120
134
133
120
115
119
124
121
117
117
126
131
131
134
139
140
131
122
115
113
122
136
136
122
117
123
126
122
119
123
124
122
119
115
104
112
129
129
115
111
112
114
115
120
126
129
129
132
145
145
131
122
127
134
129
123
123
125
125
125
130
136
133
128
126
129
130
128
125
122
120
120
125
137
141
131
125
133
140
134
128
134
139
113
104
112
125
123
112
111
116
117
118
131
145
142
131
133
144
143
132
124
124
126
130
131
130
125
119
118
123
128
128
123
118
121
132
134
126
117
116
126
140
148
141
129
127
137
141
129
126
137
148
115
112
116
121
121
112
111
115
118
122
135
150
149
134
130
130
130
129
129
127
122
121
134
137
126
117
123
131
134
130
126
126
128
133
135
129
117
117
135
151
152
140
135
136
137
132
127
129
145
149
115
115
118
126
125
118
112
112
115
119
128
145
146
139
126
122
119
125
135
130
115
111
127
141
130
119
135
150
147
139
140
146
145
133
129
127
125
123
138
148
143
136
136
144
141
129
126
133
141
139
113
118
124
133
132
122
113
113
114
116
122
133
140
136
126
116
115
124
137
135
113
98
115
137
134
123
137
157
155
142
145
160
155
131
117
123
129
131
130
129
127
132
143
150
147
136
130
128
125
121
109
118
130
138
133
122
117
116
117
118
122
128
131
130
126
118
117
124
135
133
111
93
109
135
137
125
130
145
144
133
134
147
145
124
109
118
135
138
123
111
113
132
142
145
144
141
135
121
110
110
106
120
134
138
130
123
123
125
125
123
123
126
126
124
123
122
123
126
130
126
107
93
108
134
139
126
126
131
132
121
115
123
129
124
115
119
130
133
119
105
116
132
137
131
130
139
139
120
106
115
110
119
132
135
124
122
126
132
131
126
123
122
121
122
124
125
126
127
128
122
109
96
106
127
134
129
128
133
133
115
103
106
119
125
126
123
119
120
120
120
123
128
125
118
122
134
139
128
119
126
118
118
124
129
126
124
126
131
131
124
119
118
120
123
126
126
126
128
132
128
114
100
101
116
130
134
136
138
136
120
109
111
123
131
134
127
114
116
129
134
126
118
116
118
124
133
137
138
135
134
122
114
116
129
131
128
125
125
126
119
116
120
125
129
127
126
126
132
137
135
123
107
104
111
128
136
138
138
135
127
122
126
130
132
134
132
120
124
137
140
125
111
114
125
131
132
136
139
137
130
118
105
112
132
139
138
127
123
120
117
119
127
133
130
127
127
131
136
140
139
132
120
111
114
127
135
132
130
129
130
132
135
134
130
129
131
134
137
137
132
121
117
118
123
126
128
132
132
130
126
110
110
122
134
138
138
129
120
119
118
126
135
135
129
125
128
136
139
139
139
138
133
124
123
126
127
126
121
123
128
132
134
131
123
115
121
135
140
131
121
121
122
119
112
111
121
127
122
119
122
108
119
132
133
131
128
122
116
117
123
129
135
132
125
124
129
137
139
136
136
139
140
136
130
125
126
126
122
119
121
124
127
126
116
104
110
127
131
121
120
125
126
115
103
103
114
120
120
116
123
114
129
137
129
126
122
115
110
113
122
126
127
127
126
125
127
132
135
132
132
137
139
137
132
125
125
131
126
115
112
117
123
122
111
99
103
116
115
115
124
130
118
110
108
110
114
119
121
122
126
119
124
125
125
127
126
112
107
109
121
122
119
125
132
130
120
123
128
130
130
131
132
132
131
130
129
131
123
112
107
116
124
122
111
105
113
116
109
114
128
130
113
111
121
121
118
121
124
125
125
116
112
111
119
134
137
122
107
111
120
118
115
125
138
131
116
119
130
131
128
125
125
127
130
132
133
126
119
111
113
125
131
126
117
120
124
122
112
116
128
127
115
116
127
126
124
124
125
124
121
111
103
105
117
139
148
127
109
113
122
119
116
126
136
129
118
122
133
133
125
121
121
123
128
133
134
125
118
117
127
139
140
130
127
131
135
128
119
122
126
128
122
119
121
123
126
128
126
121
116
112
111
111
118
139
148
128
107
110
119
121
121
126
128
126
125
129
133
129
124
121
120
121
127
132
131
127
124
126
136
139
138
129
129
133
136
131
125
123
125
128
125
118
116
121
132
131
127
121
116
125
126
118
115
130
142
125
109
113
118
121
125
124
123
124
128
130
126
122
122
121
116
116
127
132
130
126
129
130
130
128
126
123
123
128
133
132
124
122
124
128
126
117
118
128
132
130
128
126
121
135
132
113
106
124
140
134
121
121
122
122
122
118
114
121
128
126
116
116
119
118
112
117
128
134
128
123
126
128
122
117
116
117
119
123
133
133
122
117
124
129
123
119
125
135
131
127
127
128
123
136
123
103
99
117
135
137
133
131
129
122
116
110
110
120
128
124
116
117
119
118
117
120
131
133
124
115
119
122
119
115
117
120
122
125
135
135
121
112
119
126
120
121
133
136
127
119
122
124
117
126
111
100
105
118
129
130
130
132
133
124
116
107
110
120
129
128
123
124
122
122
125
127
129
127
119
111
110
115
120
122
122
125
128
131
136
136
121
105
113
124
128
128
130
132
123
120
118
118
109
113
106
111
126
129
122
116
119
126
132
130
126
117
115
121
127
127
127
126
125
126
134
138
131
121
117
111
110
111
118
122
122
122
127
133
137
135
119
105
107
125
135
134
130
126
123
121
120
119
113
111
107
127
148
145
121
106
112
120
123
132
132
126
115
115
118
119
122
125
128
130
132
140
139
128
118
116
115
115
118
120
115
113
118
128
130
128
122
117
114
123
137
138
134
128
125
122
125
129
127
112
112
130
149
144
123
113
115
119
119
123
133
128
111
107
111
113
116
122
128
127
123
132
149
140
123
117
119
121
119
119
112
105
110
121
124
121
125
128
123
118
124
130
132
130
124
120
124
136
142
116
112
120
131
129
120
121
125
123
112
112
123
122
110
106
110
115
118
124
129
127
115
125
148
144
126
114
116
120
123
122
116
112
112
116
116
111
123
136
128
112
110
119
125
126
121
117
119
129
144
119
112
112
111
112
114
121
126
123
109
108
115
118
115
113
117
123
126
127
132
131
120
119
132
135
126
114
112
117
122
123
123
121
120
119
112
109
118
133
129
111
107
110
121
123
120
112
108
118
133
120
116
113
110
108
111
117
120
118
114
112
114
119
121
120
122
134
136
129
131
136
132
121
118
125
125
118
114
114
115
117
121
126
125
121
114
114
119
125
124
117
111
113
121
125
123
115
107
112
124
122
122
121
117
114
113
114
115
117
119
119
120
124
124
117
120
136
139
124
123
133
136
126
117
121
127
126
123
119
106
104
114
125
124
119
118
120
121
123
124
124
119
118
125
129
128
124
120
122
125
128
128
124
122
119
116
117
121
124
124
122
123
124
117
107
114
136
137
121
114
123
129
127
125
127
128
128
129
127
110
101
111
121
122
121
122
123
123
123
125
123
120
123
131
132
133
135
136
133
128
132
129
120
114
111
111
115
129
132
123
119
123
123
111
104
115
137
139
121
109
112
119
123
127
130
124
118
123
129
123
114
115
116
118
124
127
126
124
125
126
122
121
125
130
131
131
142
144
140
134
129
125
113
104
102
104
118
132
131
118
115
125
126
114
104
118
135
136
121
115
116
118
118
120
121
116
112
112
124
131
125
116
110
113
126
133
129
122
123
127
127
125
124
125
126
128
139
141
138
137
123
116
109
106
106
109
115
120
118
115
119
133
133
122
117
120
127
123
117
115
125
128
121
113
109
110
110
108
112
126
128
116
108
113
127
134
129
122
120
131
140
136
123
118
120
122
125
129
132
133
114
112
111
116
122
123
118
111
107
117
129
135
133
127
125
123
115
108
106
111
125
136
129
112
102
109
116
111
106
114
121
117
115
120
125
128
129
125
121
130
144
141
122
112
115
117
117
117
125
124
114
113
114
123
132
137
127
109
106
120
133
129
122
124
131
128
112
99
99
106
119
130
130
119
108
113
124
121
106
104
113
122
128
129
124
124
128
126
122
125
132
129
119
114
117
117
115
115
116
113
119
121
117
121
133
140
131
119
113
123
125
120
111
119
133
134
118
104
104
114
116
117
119
120
120
120
122
120
113
107
113
125
136
135
127
124
127
125
121
118
117
116
118
123
127
128
126
121
114
108
121
127
123
117
123
134
134
127
120
121
118
110
108
118
131
133
124
116
117
123
119
107
104
116
126
124
120
118
119
117
121
129
134
132
126
125
126
123
119
114
104
104
117
131
133
137
140
133
117
115
118
124
125
124
125
131
132
128
123
118
113
112
115
120
125
127
127
124
124
128
122
105
100
112
126
124
120
120
122
124
127
131
130
123
121
124
124
121
119
111
104
107
121
132
133
137
144
139
126
128
115
122
127
128
129
130
129
127
124
120
120
118
118
118
119
121
125
125
124
123
121
117
116
119
121
121
120
121
125
127
130
133
130
118
118
124
125
122
118
115
114
114
123
126
122
125
133
136
136
135
118
124
131
133
131
127
124
122
124
126
125
122
117
114
116
120
123
124
123
121
122
129
133
129
118
113
118
124
125
124
128
134
134
124
123
128
131
127
118
120
122
121
119
118
115
113
120
126
132
133
127
132
135
132
126
121
119
120
123
127
127
122
114
111
117
123
124
126
128
127
130
137
147
139
120
115
121
131
128
117
117
130
134
134
135
139
141
131
122
124
128
125
117
118
121
120
117
117
121
124
132
137
136
128
117
111
114
120
122
122
124
122
117
116
122
127
129
132
135
137
136
138
142
139
123
117
124
132
127
113
109
117
129
137
141
144
144
134
129
130
131
128
120
121
129
129
122
113
114
122
130
130
127
121
112
109
116
123
122
120
122
127
124
122
125
129
132
137
141
141
132
130
132
134
124
119
123
127
122
112
108
116
123
131
135
137
136
134
134
135
133
128
124
124
128
132
129
116
115
129
126
116
112
113
114
112
118
127
125
121
122
127
123
117
120
127
133
137
139
136
124
121
124
127
119
116
119
122
119
116
116
120
123
124
124
121
120
123
135
137
133
128
125
128
123
128
131
123
122
134
123
107
103
115
119
120
123
128
129
124
121
120
115
106
110
121
129
131
133
130
124
121
121
123
114
109
118
124
122
120
123
130
129
123
116
110
105
115
131
135
128
125
127
129
128
126
125
120
121
132
127
119
115
121
127
126
124
129
132
127
121
115
106
98
106
117
120
121
129
134
131
128
126
125
112
107
118
128
128
123
124
130
131
126
121
111
107
113
124
128
124
120
124
135
136
130
120
111
112
125
134
137
134
132
132
130
126
126
130
129
123
116
109
105
112
115
112
112
124
135
137
132
128
124
118
116
121
127
127
123
122
128
129
127
125
121
118
118
120
122
120
116
121
134
143
134
115
97
100
121
132
149
149
139
136
134
130
128
129
129
127
124
121
118
121
119
113
115
125
130
130
128
125
124
123
123
122
121
121
121
124
129
129
127
126
126
124
123
122
121
117
115
116
125
135
132
116
98
102
125
122
142
147
138
136
138
136
128
125
126
129
132
129
128
124
120
122
127
128
123
120
120
120
121
126
131
122
112
112
118
128
133
131
126
124
123
127
128
124
120
118
118
118
120
125
129
120
108
110
126
113
124
130
132
133
138
138
128
122
125
130
130
128
124
121
121
131
138
131
120
115
118
118
117
123
129
122
115
114
116
121
133
136
127
119
118
128
130
122
116
118
123
126
127
128
130
127
115
111
115
117
100
109
131
132
113
110
122
132
129
127
127
127
127
131
140
140
123
116
128
144
143
129
125
128
125
118
119
133
135
130
129
131
134
130
124
121
118
115
115
128
135
133
126
127
128
130
130
137
137
109
95
109
132
129
109
109
125
133
125
126
132
133
130
132
144
141
122
110
121
140
148
147
139
130
122
113
116
127
131
129
128
131
134
129
113
106
109
121
133
144
149
144
129
122
121
125
129
133
134
105
99
115
132
125
109
113
130
134
122
122
130
133
130
130
134
133
123
113
117
130
139
146
138
124
116
120
125
128
130
132
132
131
132
128
116
109
117
135
147
152
152
149
134
118
115
122
130
133
133
104
104
120
129
124
112
114
127
131
119
116
124
130
127
124
125
127
127
125
122
122
124
128
126
113
115
130
137
133
133
137
141
137
131
129
128
125
131
140
144
140
139
139
138
125
118
125
133
131
126
106
109
125
133
126
113
112
117
119
115
114
120
126
125
119
117
123
131
134
130
116
111
112
115
115
118
134
144
138
137
138
140
137
132
131
135
140
140
133
127
120
120
133
137
131
125
128
131
126
118
106
112
126
133
126
117
113
112
112
111
114
121
128
126
119
116
121
133
135
130
118
113
115
122
124
125
130
135
137
133
129
127
128
129
130
136
146
143
123
103
103
115
130
134
133
131
132
128
119
114
108
109
121
123
122
119
119
118
115
113
115
121
127
127
123
119
125
130
128
121
117
121
131
138
139
132
124
129
135
130
117
111
119
128
130
133
140
135
117
100
105
121
128
130
132
133
129
124
122
122
110
110
115
117
118
122
126
127
122
116
114
117
123
127
126
124
126
127
121
115
118
127
137
147
150
137
127
131
136
128
111
105
120
131
132
130
128
124
119
118
118
119
119
124
133
134
125
126
136
138
117
114
115
116
120
124
128
130
127
120
112
114
121
128
128
126
127
126
119
116
119
124
130
139
146
145
133
135
138
126
115
120
131
135
137
134
120
117
125
132
126
110
106
121
136
130
120
133
146
139
120
113
115
119
126
128
129
126
123
116
113
117
127
132
128
124
125
126
124
123
122
118
117
125
140
142
138
135
134
126
124
133
137
136
140
140
123
113
124
137
125
104
104
125
135
125
121
136
145
128
116
105
111
121
134
137
134
126
118
112
113
126
141
141
131
122
124
127
129
128
122
113
109
120
134
136
133
131
130
128
130
135
134
130
138
142
131
118
118
126
122
117
118
126
124
116
121
133
131
114
108
104
110
120
132
141
137
127
115
106
114
130
145
142
129
122
126
129
131
128
123
113
114
125
131
128
121
122
125
127
127
127
125
121
127
140
138
122
107
111
123
136
135
121
110
111
124
131
120
109
109
110
116
119
125
135
132
121
114
110
110
123
134
135
131
130
133
136
133
127
122
118
121
133
136
126
114
116
123
124
122
123
121
117
119
132
139
125
102
103
128
147
138
115
102
111
127
131
119
117
117
125
124
122
125
130
125
113
111
110
109
112
120
127
130
133
136
136
133
129
123
120
123
138
142
130
115
111
118
120
118
120
120
113
110
123
131
120
102
108
129
136
129
115
108
115
128
132
128
128
126
128
125
124
128
130
119
110
110
112
111
111
118
127
131
130
132
134
134
131
127
117
116
129
141
134
117
111
115
118
118
120
121
116
112
117
120
118
115
124
128
123
119
121
118
120
134
137
134
131
125
121
116
120
130
133
125
115
113
115
116
119
122
126
124
122
126
129
128
128
127
117
108
112
130
135
122
110
115
124
126
122
123
123
121
118
114
117
129
134
125
113
117
129
129
131
135
137
128
124
118
109
107
115
126
133
132
125
117
116
120
125
132
128
120
120
124
124
123
126
129
120
103
99
117
129
124
113
117
130
131
126
125
133
134
124
114
124
140
140
124
111
121
135
135
133
132
127
119
112
110
106
108
116
125
128
131
126
120
114
120
130
133
128
124
126
129
123
119
125
134
129
109
100
110
120
119
117
120
125
124
121
121
131
140
131
121
127
134
132
124
116
124
134
135
133
123
116
111
108
113
112
116
124
126
122
117
119
117
115
119
127
130
129
128
133
133
123
119
127
137
130
117
115
118
120
120
118
115
112
111
111
114
119
131
134
129
123
122
122
123
124
126
129
130
121
109
110
114
115
119
118
121
129
132
121
110
111
115
120
121
122
121
122
130
138
136
127
123
128
130
125
121
125
130
129
122
115
109
103
101
105
107
109
122
132
129
115
107
117
127
125
121
122
122
118
108
110
118
119
122
116
117
129
133
124
111
108
118
128
127
118
111
113
123
132
137
133
129
126
124
120
120
125
137
134
123
113
110
106
107
112
116
117
123
132
128
111
105
120
131
123
113
115
120
121
119
117
114
115
116
111
115
123
127
124
114
114
126
134
131
116
105
109
116
125
131
133
127
123
122
124
123
122
128
129
120
112
115
119
122
125
127
130
134
137
128
117
113
126
133
124
113
113
125
131
130
119
107
106
114
111
121
128
129
120
118
122
131
138
133
117
107
111
112
114
121
127
124
123
125
132
130
120
118
120
120
120
123
126
127
131
136
143
143
139
129
125
126
129
131
128
125
125
129
133
131
119
109
107
119
118
129
141
136
118
115
126
137
137
130
119
117
114
109
103
107
117
122
124
127
131
134
125
114
114
123
131
131
127
121
122
130
135
135
129
124
131
135
131
127
130
135
137
134
128
121
121
124
122
127
125
137
144
136
117
116
129
134
131
122
122
126
122
108
102
106
115
123
125
120
119
129
134
121
110
121
140
140
125
113
111
115
119
119
113
112
126
136
124
117
123
138
140
132
120
116
124
136
135
132
131
133
136
127
119
120
127
127
123
121
122
123
120
114
114
118
123
125
125
114
103
116
135
127
112
114
130
136
123
108
107
110
112
108
102
103
119
124
112
105
116
127
126
120
118
120
126
133
134
128
129
128
124
118
117
121
121
118
116
118
121
123
125
125
129
134
133
128
127
121
104
106
122
126
114
107
114
123
121
110
109
114
117
114
108
109
113
113
104
103
114
115
108
108
119
125
121
117
120
118
123
126
120
118
120
121
115
111
111
114
118
123
130
133
137
142
139
127
131
133
118
106
115
125
120
103
101
113
116
109
109
119
124
124
120
117
114
110
107
115
119
111
100
103
120
125
118
109
110
112
122
127
125
121
120
118
114
109
108
109
111
122
135
134
133
136
134
121
127
135
125
110
115
126
125
107
102
113
116
108
108
117
123
124
123
123
120
118
121
127
128
117
106
108
119
123
121
113
111
114
120
125
126
120
115
117
118
114
108
105
108
122
131
122
117
127
125
113
115
123
120
113
120
128
125
111
111
121
121
111
111
113
116
119
121
123
123
125
131
131
126
122
121
120
120
123
126
122
112
122
124
121
117
107
103
111
124
122
107
103
115
126
123
111
108
119
123
111
105
110
111
113
121
125
120
114
119
131
130
122
114
113
113
118
124
125
124
128
139
135
126
129
133
131
123
126
128
123
116
129
125
117
110
98
94
109
126
122
110
107
123
129
121
102
103
119
124
114
105
107
112
115
116
116
114
116
124
131
133
126
117
110
111
125
132
131
122
125
138
140
136
134
135
135
128
127
125
117
114
127
124
117
109
104
102
113
123
121
113
115
128
132
125
110
107
118
126
118
109
113
123
122
113
108
112
124
128
128
128
124
117
112
115
127
137
136
124
122
135
149
147
134
130
128
125
119
113
109
111
122
124
121
118
118
119
121
122
122
123
121
122
127
132
122
115
114
123
122
113
115
128
130
115
104
114
133
136
125
119
116
117
119
122
126
131
136
131
124
129
144
147
130
119
118
118
112
104
101
104
122
125
123
122
126
132
130
126
126
130
123
112
118
131
132
120
118
120
120
111
110
123
128
118
108
114
133
140
126
109
106
119
129
128
119
120
132
135
128
126
129
130
122
116
116
116
112
105
98
95
124
127
118
117
123
134
134
128
126
127
123
108
108
125
135
130
121
118
116
113
111
114
116
114
111
113
123
133
128
113
108
123
136
129
118
116
129
135
131
123
119
118
119
120
124
127
125
115
96
90
121
121
114
108
118
133
134
123
118
122
121
110
106
117
132
132
126
121
118
120
119
113
106
104
106
109
115
122
124
117
115
123
131
127
119
121
130
132
129
124
122
120
121
127
134
142
139
122
102
94
111
111
109
110
122
130
130
117
110
117
123
117
111
115
124
131
130
124
122
125
124
117
103
101
107
112
113
113
113
112
113
118
120
118
118
125
132
129
125
129
134
135
127
126
134
147
145
127
111
114
105
105
109
121
129
129
124
117
114
118
122
121
118
117
122
130
132
129
124
121
119
117
112
110
115
121
119
107
102
101
107
112
113
112
117
126
132
129
121
128
142
143
129
121
125
134
135
130
131
136
107
104
117
131
137
126
119
121
124
124
120
116
116
119
122
127
131
129
124
110
109
114
119
120
121
128
125
110
96
96
102
109
112
113
117
128
133
130
126
126
136
138
124
113
112
118
124
129
136
144
115
112
123
139
138
121
115
122
132
129
118
109
113
119
121
120
122
124
122
109
109
114
126
126
128
130
131
120
105
102
105
110
114
120
127
134
135
134
130
126
127
127
124
116
116
118
117
117
127
135
120
120
124
135
130
113
110
121
134
133
121
112
114
118
116
113
114
118
120
120
119
121
122
122
123
126
129
127
117
113
113
114
119
127
135
138
137
136
134
130
127
125
125
122
127
129
120
106
109
126
118
117
119
127
122
112
108
121
133
134
129
125
124
117
111
110
114
120
124
129
129
123
119
116
114
119
124
125
121
117
120
126
129
131
134
134
132
133
134
133
130
125
123
123
132
137
124
103
105
127
114
110
110
119
118
112
115
124
132
135
137
141
134
116
105
113
123
126
126
125
124
118
116
112
106
107
119
122
118
116
128
140
139
129
122
120
120
124
135
135
130
123
118
118
128
135
125
108
116
137
118
105
103
115
118
116
120
130
136
135
136
145
135
112
108
121
133
130
124
120
113
111
114
116
104
100
116
125
121
117
131
146
144
128
113
105
110
124
134
133
127
120
113
111
122
127
122
114
123
139
127
116
109
117
120
119
121
132
137
132
130
135
129
109
111
127
132
126
122
116
109
109
120
123
112
107
118
129
127
128
133
140
137
125
112
104
108
123
133
129
124
119
117
118
121
122
114
112
124
129
131
128
119
120
120
118
118
123
133
132
129
126
121
111
116
127
124
117
116
116
116
117
126
129
127
124
126
127
129
132
132
127
124
122
119
114
114
124
127
124
122
123
126
128
127
118
109
105
111
114
127
134
132
126
122
117
114
115
128
133
132
125
120
115
118
122
123
119
118
116
119
125
128
130
135
137
132
121
123
134
134
120
113
121
123
120
119
122
121
120
121
131
131
129
124
119
112
107
106
110
116
132
137
134
123
118
114
114
126
137
137
126
121
119
116
119
126
130
120
112
119
129
125
122
134
147
134
112
111
127
132
119
116
121
123
120
121
119
115
113
122
136
134
122
118
120
120
117
112
113
104
115
133
135
127
122
118
119
131
138
134
122
120
119
115
117
133
141
125
111
117
129
122
115
124
137
127
112
112
116
119
120
122
125
117
116
123
120
110
108
123
137
134
122
118
122
127
127
117
116
126
122
126
135
135
125
116
118
120
121
121
123
126
128
125
120
118
121
126
127
130
132
133
135
135
130
120
122
132
135
131
130
132
135
132
127
125
128
132
130
124
121
120
124
127
125
122
124
124
124
122
112
119
136
137
123
115
119
119
115
112
114
122
123
122
121
120
117
113
118
133
147
146
142
137
132
127
126
130
136
133
131
132
136
133
120
114
126
137
136
129
130
133
129
123
121
121
123
123
127
120
112
118
131
129
120
120
126
125
113
108
109
115
119
120
124
126
121
108
110
133
149
144
128
120
128
134
131
129
131
134
131
130
134
135
123
117
128
141
138
129
133
136
132
118
117
122
126
127
127
119
118
122
123
117
115
122
128
126
119
115
113
113
114
116
126
134
127
108
106
127
143
129
105
103
125
142
134
123
125
129
128
127
136
141
132
123
130
140
136
124
125
127
124
113
112
125
133
132
126
120
123
126
118
112
113
119
121
118
118
121
121
117
114
114
122
139
133
113
106
119
136
120
93
92
121
143
134
118
118
120
120
121
136
146
140
133
132
133
129
122
118
119
117
106
106
125
136
131
123
119
119
124
116
111
114
115
113
111
115
127
130
125
119
115
118
133
134
114
105
117
132
126
101
101
123
138
134
124
120
118
113
118
135
141
141
136
130
125
122
121
122
123
116
110
109
125
135
133
120
114
113
111
107
106
118
119
115
112
116
128
129
128
125
119
117
125
128
116
104
118
139
138
122
117
129
134
134
132
129
119
111
120
130
134
134
135
132
123
120
125
131
131
127
124
120
123
129
134
129
114
108
103
100
103
120
123
121
119
121
124
124
126
129
124
120
122
124
114
107
121
141
149
136
131
129
131
135
136
132
121
123
128
129
125
126
129
129
125
124
126
127
128
133
137
131
118
123
141
140
115
113
108
102
105
119
124
126
125
122
120
117
123
128
127
122
122
120
115
115
125
139
145
142
129
126
127
132
133
126
124
134
137
128
118
118
122
126
129
130
125
116
118
135
146
132
113
120
141
141
119
121
118
111
111
118
123
124
125
124
123
123
125
128
124
121
120
120
118
121
125
131
136
134
125
120
122
127
126
119
123
137
138
124
117
116
117
119
127
133
126
112
117
135
142
126
114
122
135
127
120
123
122
113
112
117
123
127
127
124
123
125
132
129
118
114
115
118
120
122
122
125
128
127
122
113
117
123
121
116
119
131
131
118
116
118
119
118
122
128
128
126
129
136
132
119
118
129
129
115
118
119
117
107
106
116
127
134
131
121
115
122
131
129
116
111
117
123
125
122
118
118
126
129
122
110
109
121
124
120
118
123
124
119
119
125
128
120
114
121
136
149
149
135
122
120
127
135
128
115
118
115
108
102
103
116
124
132
134
120
106
108
123
124
120
119
125
133
132
125
117
116
126
132
128
113
104
115
127
126
122
122
124
121
120
128
133
125
109
110
136
158
152
131
120
125
136
138
132
124
122
121
109
103
107
115
119
124
127
118
103
99
113
125
126
128
135
141
137
127
118
114
121
131
131
117
105
111
125
128
123
123
125
122
116
120
128
124
111
114
133
148
138
120
115
127
137
137
135
135
133
130
115
112
113
116
115
118
119
117
107
107
118
126
129
132
136
139
135
126
117
113
111
118
129
125
112
115
129
132
122
118
124
123
114
109
118
122
120
123
129
130
126
120
117
122
132
136
138
140
140
130
121
119
116
115
122
124
119
115
119
122
123
123
125
126
128
124
120
120
119
114
100
99
114
128
124
123
136
137
121
112
121
126
118
100
105
122
133
130
121
119
128
129
121
120
130
133
132
131
134
120
118
120
114
111
130
138
123
111
122
132
128
121
122
123
120
106
104
114
124
121
98
88
105
127
131
130
138
138
122
111
121
134
123
102
104
127
143
130
111
112
135
141
131
122
124
126
121
115
119
109
113
123
113
107
127
139
124
109
120
130
127
123
123
128
119
100
98
117
135
131
110
98
107
123
128
129
130
129
120
117
123
135
131
114
115
130
141
123
103
113
140
153
137
120
115
118
116
112
107
100
117
135
122
103
110
124
120
111
113
122
123
124
128
133
125
109
104
124
143
137
123
114
116
119
123
122
117
114
114
118
122
127
128
125
122
126
127
118
109
120
138
142
130
117
114
117
118
117
99
101
128
150
134
104
94
103
112
114
117
119
119
119
126
134
132
124
120
128
138
136
126
122
119
122
124
122
110
106
109
116
118
117
121
128
122
118
118
122
123
125
123
120
115
114
117
120
120
122
99
107
133
152
135
108
93
95
106
122
129
123
114
115
121
128
135
134
129
127
127
126
124
122
122
126
129
128
121
112
110
115
118
119
123
126
119
113
120
133
135
123
106
97
101
117
127
121
115
124
104
114
132
134
123
113
111
110
116
131
136
123
112
112
115
119
129
138
132
122
120
123
122
118
119
125
131
136
135
128
117
117
123
129
136
129
118
114
129
143
136
115
95
89
100
121
127
117
107
120
113
120
125
114
109
115
127
131
131
136
135
121
116
118
116
109
120
132
133
123
121
128
129
121
117
120
130
141
146
139
124
119
124
138
142
128
117
118
135
142
130
111
101
101
111
119
119
109
109
119
125
125
119
108
106
116
135
146
146
140
125
118
124
133
121
105
109
126
130
126
123
130
134
128
116
115
126
146
152
141
122
119
122
129
128
120
111
116
131
134
123
114
116
120
119
113
110
114
122
123
137
130
119
115
113
116
129
148
151
141
124
121
134
138
125
109
109
122
128
125
121
121
130
129
116
110
125
147
151
135
119
114
117
116
113
108
105
111
121
122
119
120
127
130
121
113
114
125
135
127
141
135
124
122
120
119
122
134
143
141
132
131
133
134
126
118
115
122
124
122
116
113
118
121
115
112
126
142
142
126
114
114
116
115
112
107
107
109
110
111
117
127
130
123
118
119
126
132
132
122
131
132
128
124
122
119
117
119
131
137
136
131
128
128
125
122
122
122
123
124
119
108
107
115
115
116
121
128
127
121
116
118
123
125
123
121
120
116
105
104
118
133
126
110
110
123
133
129
119
116
119
126
125
120
120
120
112
109
119
130
129
120
122
128
127
123
121
122
125
130
126
115
108
115
119
117
113
112
116
121
123
124
128
131
131
132
131
127
108
107
126
137
121
103
105
122
125
120
112
112
110
119
122
118
116
116
108
104
115
120
113
108
118
135
133
120
116
120
127
133
130
116
111
118
125
119
104
100
113
130
132
127
124
123
121
124
132
129
116
117
131
135
120
106
109
114
114
115
114
116
110
115
120
118
114
105
102
105
112
115
106
102
120
140
135
118
113
118
121
127
122
113
111
121
127
116
105
107
123
137
136
125
115
112
109
115
121
123
122
127
130
127
118
117
116
113
111
116
120
118
122
122
122
120
112
100
101
106
110
113
112
113
125
136
132
118
115
115
114
115
115
111
111
120
122
118
115
124
135
140
131
119
112
111
112
114
118
120
124
129
128
122
120
126
125
117
117
120
121
117
133
131
127
125
114
103
105
110
111
116
122
126
129
129
125
120
118
115
111
114
117
117
115
116
117
120
127
138
142
137
126
118
117
124
127
130
125
120
122
127
128
125
126
128
128
125
123
123
115
114
133
132
129
124
118
112
113
116
117
123
130
130
126
123
119
118
120
120
119
123
128
129
121
114
117
128
142
146
141
129
121
119
126
135
139
139
133
126
123
124
131
133
130
128
127
128
126
119
110
114
124
127
127
122
119
119
122
126
128
130
129
122
120
120
116
114
122
129
134
134
133
135
129
118
119
132
143
144
136
123
119
123
134
136
133
132
133
132
129
126
130
136
131
121
120
127
127
117
110
115
117
121
119
117
117
124
131
134
137
133
124
110
110
120
117
114
123
139
142
132
127
128
126
120
120
126
134
137
133
122
118
126
133
126
115
117
128
138
137
129
127
130
126
119
119
123
124
120
117
118
115
114
110
106
111
124
133
132
130
129
123
109
108
119
120
118
123
135
135
122
116
117
120
118
115
118
122
129
133
127
121
124
127
115
107
112
125
135
135
131
128
125
122
120
122
123
122
119
117
118
116
113
103
100
107
120
130
124
118
123
124
116
109
115
120
119
122
126
124
118
113
116
117
113
110
110
115
123
128
126
120
118
116
114
115
120
127
129
129
134
137
134
122
122
129
128
116
108
113
118
116
112
107
108
114
119
121
114
109
118
127
123
114
114
119
121
120
119
118
116
116
118
116
111
109
111
114
116
116
115
114
114
115
116
121
128
129
120
119
134
152
149
127
120
131
132
114
104
110
125
116
115
117
120
120
117
115
115
114
116
121
122
120
121
125
126
120
116
115
113
115
117
115
111
111
121
121
109
99
101
104
108
111
115
121
127
127
117
113
127
152
154
128
114
124
133
123
110
120
133
118
114
124
132
125
113
115
123
125
119
113
115
121
127
129
127
118
115
111
109
110
111
111
110
117
130
129
110
94
95
102
107
111
114
116
117
120
119
119
123
137
142
124
107
116
128
131
131
133
135
117
113
122
127
121
115
120
132
132
119
108
106
119
131
129
119
113
108
107
108
110
110
106
104
116
128
132
119
106
108
109
109
110
111
111
110
112
123
124
122
122
124
121
111
112
125
135
134
132
128
116
113
115
116
115
114
121
126
129
122
111
109
118
126
119
107
105
104
106
110
122
121
107
101
109
124
131
125
120
121
119
115
114
114
114
111
112
125
127
122
115
116
118
117
118
126
130
125
120
121
110
111
113
114
115
116
117
119
122
123
122
121
125
126
112
100
103
107
109
118
131
131
115
101
103
116
124
123
123
125
128
126
123
119
119
117
118
122
123
119
115
113
114
117
123
129
122
109
110
122
110
113
116
118
119
116
115
119
123
126
129
135
138
128
111
102
107
109
110
115
129
133
122
110
106
113
120
119
114
117
127
135
133
121
118
119
121
123
121
119
117
114
108
109
123
127
115
102
113
137
116
118
120
123
121
119
120
127
128
124
126
143
146
131
116
112
117
114
107
111
121
124
122
117
113
115
117
115
107
111
128
139
136
121
112
117
124
128
124
118
122
119
105
101
115
123
111
107
124
144
122
117
118
122
122
120
123
131
130
117
117
135
139
129
120
125
124
113
107
111
115
116
120
124
124
122
119
114
112
116
129
132
127
117
109
114
122
128
128
124
124
122
113
105
113
117
110
114
131
140
120
110
109
115
118
117
120
126
124
114
114
127
129
120
119
125
122
113
111
116
118
117
121
132
136
131
122
117
119
130
132
123
118
117
117
116
117
123
128
126
125
126
123
116
115
113
111
119
129
128
115
103
103
108
111
111
112
115
117
117
118
124
121
112
112
121
123
119
118
120
123
121
124
132
139
136
123
118
125
139
136
119
114
120
123
117
112
118
122
125
128
131
130
119
115
114
116
124
126
119
107
105
107
109
108
106
107
113
117
120
122
124
119
110
106
114
123
124
121
120
125
127
123
123
131
136
127
118
126
140
134
118
118
125
125
117
110
114
119
123
130
137
131
116
109
112
118
128
128
122
103
104
116
116
111
107
109
117
123
123
121
118
116
112
110
113
121
124
121
117
122
126
120
115
121
129
127
124
127
129
125
119
123
127
123
113
110
113
117
120
131
139
132
114
104
107
115
129
131
131
126
126
125
124
124
125
120
109
103
104
110
116
123
131
125
112
114
128
130
122
110
113
122
129
131
128
122
123
131
135
130
124
123
128
131
129
128
130
143
146
133
119
117
125
134
129
118
119
124
125
125
120
117
119
123
123
116
108
106
109
111
110
117
124
117
104
111
128
130
122
118
121
124
126
131
133
131
129
135
140
136
125
122
129
136
132
130
134
135
125
113
115
122
131
138
134
121
120
127
130
123
121
114
114
117
120
118
114
112
115
116
110
115
120
117
105
112
126
127
125
129
131
125
118
124
135
138
135
134
135
134
130
129
131
136
130
126
129
127
109
101
109
126
131
134
132
126
127
135
138
122
124
121
110
111
120
125
121
117
121
123
117
115
117
115
112
119
127
122
122
131
138
124
107
114
134
139
131
124
125
128
129
134
137
134
121
118
121
124
111
106
113
121
122
122
124
127
132
137
138
122
128
129
116
110
123
129
123
117
122
128
124
118
115
115
116
124
124
116
115
127
137
126
108
110
130
137
127
117
116
121
127
136
141
134
114
111
116
128
126
123
122
121
114
109
111
126
133
132
128
117
124
130
120
116
126
127
120
115
121
131
128
120
116
115
116
121
121
110
107
120
132
129
112
111
127
136
130
122
122
122
125
131
137
131
116
113
120
130
136
137
136
131
114
107
109
125
132
131
122
115
117
121
119
120
122
122
119
117
122
126
126
123
119
117
115
118
119
115
110
117
127
130
116
112
123
135
135
131
131
130
126
125
131
130
126
125
128
130
134
140
145
140
127
121
121
125
128
129
124
112
112
112
112
114
118
120
120
122
120
120
122
124
124
120
116
117
120
124
122
120
124
126
118
108
113
130
135
135
134
134
134
129
126
126
129
133
133
130
125
131
139
140
135
134
132
127
123
128
130
113
114
113
111
110
112
117
123
123
116
114
116
122
124
123
120
119
122
132
132
127
126
126
119
103
103
122
131
129
128
134
137
131
122
119
123
134
136
131
125
124
131
132
134
139
137
124
116
122
129
119
122
122
116
109
108
114
123
121
115
114
118
119
118
118
122
122
124
132
135
132
128
128
121
102
98
118
127
124
120
127
133
128
117
110
113
127
133
132
129
127
127
128
129
132
128
121
113
119
123
126
130
129
119
106
103
112
125
126
118
116
119
118
111
112
119
121
122
127
132
132
131
131
123
107
100
119
130
126
117
120
127
125
114
102
103
117
129
133
136
136
133
129
127
123
120
119
121
123
118
130
131
126
116
105
101
112
130
139
127
113
115
114
110
109
114
118
122
125
128
130
133
134
125
111
106
119
131
131
125
122
124
126
120
106
105
113
125
129
134
141
141
135
126
122
119
121
128
131
126
127
124
117
111
106
104
111
131
144
132
113
109
115
115
112
112
118
126
127
126
127
131
134
128
116
108
118
128
132
128
126
128
132
126
116
111
115
121
124
126
135
139
134
127
128
131
130
132
135
132
123
119
114
114
112
110
111
125
139
130
115
111
121
124
119
118
125
131
131
125
120
128
131
126
112
108
113
124
128
125
125
128
132
130
119
115
118
120
119
118
129
133
127
121
128
135
133
129
131
130
124
121
120
122
120
113
114
121
129
127
123
121
123
126
126
128
130
132
128
120
115
123
126
115
108
109
116
124
125
120
116
117
128
128
121
112
117
122
121
120
126
131
127
119
122
128
126
123
125
126
129
128
127
128
120
114
119
123
123
127
131
129
119
118
127
132
128
122
118
113
113
120
119
109
109
120
127
131
129
122
108
105
121
130
119
104
109
126
130
123
125
133
132
122
114
114
116
118
119
121
129
128
127
124
115
112
126
128
122
125
134
127
109
108
124
133
123
109
106
111
117
120
118
115
121
132
137
137
137
127
110
105
121
133
119
102
110
133
138
125
115
126
138
130
114
108
111
115
116
114
125
121
120
119
111
111
126
131
123
121
124
117
103
108
124
129
119
102
100
114
126
129
123
122
133
139
139
134
133
130
122
120
132
133
118
102
113
138
140
120
104
115
133
134
121
112
114
116
115
112
115
112
115
119
115
111
121
126
121
115
115
110
108
115
126
128
118
104
102
116
132
134
128
127
129
131
131
129
125
127
132
138
137
129
115
109
120
138
137
116
100
111
127
130
125
119
122
121
117
113
106
106
118
129
124
111
112
115
115
113
114
115
116
120
125
128
123
113
109
118
130
130
125
118
113
118
127
130
124
121
132
138
135
120
115
116
120
126
127
119
111
118
121
122
122
127
130
128
116
115
105
112
126
128
123
116
113
111
113
120
127
127
121
119
122
123
123
119
116
116
121
123
121
108
100
107
129
141
132
121
123
127
125
119
120
119
113
113
119
125
126
123
118
113
113
123
130
124
115
118
110
121
123
112
110
121
127
120
117
128
138
133
121
122
123
123
123
124
123
118
116
119
121
113
103
107
130
147
143
126
116
117
122
125
127
118
110
104
114
128
133
125
116
109
107
110
117
115
116
124
117
125
112
90
92
120
140
134
125
132
137
129
124
126
130
122
122
131
133
124
117
122
129
128
117
114
123
139
142
130
118
113
120
128
127
115
105
101
109
124
128
120
115
112
106
100
100
110
122
123
122
119
100
80
86
119
141
142
133
131
128
123
126
136
137
128
128
134
137
128
121
128
137
137
128
117
116
123
133
132
121
117
119
120
116
109
105
104
108
119
119
115
116
117
113
100
102
121
133
124
125
118
100
95
99
117
133
138
137
131
126
126
131
136
138
133
131
132
131
124
122
130
138
134
127
120
116
119
125
128
126
120
116
113
111
110
108
108
112
118
119
116
117
119
117
111
120
134
137
119
125
120
115
116
118
118
121
129
134
131
128
130
132
131
129
128
126
123
121
118
121
130
131
122
118
123
129
127
124
123
125
124
116
115
119
122
120
117
116
120
121
120
119
120
120
123
130
141
133
114
124
130
126
123
121
119
117
118
130
133
132
131
128
123
118
117
113
113
115
117
120
124
125
116
114
125
138
134
122
122
130
129
125
125
131
134
131
125
121
120
122
124
124
124
126
127
130
131
123
114
120
130
126
115
113
118
113
113
125
133
129
125
122
121
117
109
104
107
121
121
117
119
121
119
120
125
134
132
122
126
138
138
134
130
131
133
134
129
123
121
124
129
131
129
128
124
119
118
118
121
113
124
119
102
104
112
113
112
126
132
126
117
119
130
127
111
101
112
129
130
117
113
123
128
124
123
124
121
119
132
147
146
132
121
111
117
129
129
121
123
128
131
131
131
132
123
114
115
124
127
113
117
114
103
104
113
112
112
123
132
128
117
121
138
141
125
112
119
132
131
119
112
122
129
125
120
120
118
120
132
146
141
125
110
98
109
119
122
122
126
129
127
125
125
127
124
115
119
130
129
120
120
119
116
117
118
115
113
116
130
132
129
127
140
146
141
127
123
125
127
122
115
119
124
122
121
124
128
126
129
135
129
118
109
107
114
120
121
122
129
130
121
115
119
121
120
118
122
130
127
125
125
128
132
131
126
121
114
112
124
138
137
128
131
144
143
132
118
118
130
133
124
117
117
119
123
132
135
131
127
125
123
121
121
128
133
130
126
125
128
125
118
114
115
116
117
118
121
126
130
121
123
131
137
132
126
122
116
114
124
137
133
120
118
128
132
129
117
120
134
144
134
117
112
117
130
137
138
129
123
123
131
134
136
138
142
138
133
126
120
119
120
120
119
117
118
120
120
123
134
109
113
126
130
122
118
120
123
123
127
130
124
110
108
112
119
125
125
130
143
147
132
116
108
118
130
133
130
124
123
130
139
143
135
132
132
135
137
131
116
114
127
132
124
119
123
129
127
125
139
102
104
115
119
115
114
123
131
132
129
126
116
110
108
107
110
123
133
138
141
138
125
112
106
116
124
124
123
122
125
135
143
135
122
114
116
126
137
133
115
111
123
132
125
122
127
139
138
135
143
108
101
104
108
113
120
129
130
127
125
123
121
120
116
111
111
123
136
138
130
122
119
116
114
117
121
121
121
125
131
134
133
122
110
107
112
121
130
130
118
113
121
124
123
122
125
134
136
139
145
121
105
100
105
117
130
131
124
116
115
121
124
126
124
116
115
121
130
130
121
116
119
122
122
122
121
120
121
128
133
129
123
114
112
115
118
119
120
121
121
121
120
118
121
126
126
119
118
130
144
129
115
107
113
122
127
125
116
107
108
117
126
127
125
119
117
118
123
125
120
118
121
127
129
127
124
122
122
124
128
125
117
116
120
124
125
118
108
109
119
131
128
116
119
132
131
111
101
114
138
128
125
125
124
120
116
117
119
115
111
114
122
123
122
120
118
116
117
121
122
122
123
124
127
127
128
125
119
111
113
117
121
125
129
128
123
113
103
101
114
132
133
119
120
135
140
120
99
106
129
123
127
136
131
113
102
111
127
126
115
111
119
122
120
118
118
116
113
115
125
126
124
114
115
120
130
131
120
106
105
114
123
128
131
123
114
111
108
107
111
124
130
122
117
128
141
138
120
117
121
119
125
134
127
108
101
118
133
130
116
109
118
124
120
116
117
117
113
112
122
130
126
108
99
106
124
133
128
118
115
118
120
122
122
112
104
106
117
118
116
115
118
116
111
111
128
141
139
125
120
118
120
123
119
112
110
120
125
123
115
112
117
124
124
114
112
120
120
113
118
134
135
116
97
97
113
127
135
134
130
123
118
117
117
109
102
106
123
127
120
110
109
112
104
103
111
130
141
132
123
118
119
120
119
116
116
117
116
117
117
116
114
123
127
115
109
118
123
117
117
135
146
130
104
97
110
124
131
135
134
124
118
117
117
114
111
113
120
122
117
112
109
107
105
103
105
117
131
133
130
118
124
129
127
123
119
114
115
120
123
115
110
120
133
123
109
111
114
114
117
135
152
141
114
104
113
120
121
121
122
120
118
118
118
120
121
119
116
113
115
118
116
111
109
110
110
108
118
133
139
116
129
139
138
127
122
120
123
126
124
115
109
118
134
131
116
109
107
109
119
137
149
140
120
116
123
121
111
104
109
117
120
116
117
122
127
125
117
113
117
126
128
116
113
119
118
107
114
133
144
116
123
130
132
127
125
126
127
125
120
113
111
114
124
132
124
111
104
107
122
137
137
132
128
130
133
122
107
96
103
114
116
112
111
119
126
125
118
116
122
132
131
121
117
123
119
107
114
135
144
112
110
112
117
121
124
124
123
119
116
116
115
113
112
120
125
120
113
115
131
135
127
125
130
139
134
121
109
107
110
113
114
110
109
118
123
118
117
122
127
129
127
118
117
123
120
111
117
135
140
112
102
100
105
112
116
117
115
114
114
120
124
117
108
109
122
126
125
127
135
133
120
119
129
137
130
121
117
119
119
117
116
115
115
118
118
115
115
124
128
127
118
110
111
122
121
115
117
134
138
118
108
104
104
104
105
110
114
115
116
122
131
122
105
104
117
122
125
131
135
130
117
115
122
127
124
123
125
127
122
118
119
121
122
122
118
114
116
125
127
125
114
104
105
115
118
114
118
132
137
126
123
112
106
102
102
113
121
120
118
122
129
123
108
108
112
112
113
122
131
127
116
111
115
118
120
126
128
126
120
117
120
123
125
122
120
116
118
127
129
126
120
108
103
107
108
108
115
132
135
112
110
108
109
116
120
120
118
120
121
116
113
119
126
123
121
127
131
126
117
114
116
117
119
124
125
120
119
127
134
129
118
109
116
127
132
130
124
125
133
136
128
120
125
134
129
118
118
127
127
113
111
107
108
114
116
113
112
122
136
132
113
112
119
119
116
120
131
129
121
115
113
114
119
130
129
121
120
130
138
134
120
106
114
127
138
133
119
108
110
117
122
122
124
138
136
121
121
134
134
120
119
112
107
111
115
114
114
126
141
137
117
110
119
120
110
110
125
129
129
124
117
117
124
132
131
123
124
128
132
130
126
122
121
127
131
130
117
98
91
104
123
125
123
136
140
129
131
142
142
118
124
121
112
111
120
123
123
128
136
130
117
113
119
120
109
106
115
130
134
129
123
124
132
136
132
123
123
126
124
122
128
134
129
119
116
121
123
110
100
107
126
125
122
134
139
137
134
140
141
114
125
128
122
121
128
131
128
127
127
123
115
115
119
119
111
108
115
127
132
131
129
136
143
145
132
122
123
123
120
116
126
138
132
113
104
113
128
128
124
124
126
125
124
130
136
133
130
131
133
113
121
133
135
133
131
129
127
124
121
114
110
113
119
120
115
111
115
122
126
127
128
138
148
148
134
123
124
127
128
124
126
132
130
117
107
113
130
139
137
132
129
126
127
131
132
128
122
120
124
114
120
133
139
138
126
122
125
128
121
107
107
114
119
120
116
114
115
121
124
121
124
132
141
138
131
126
125
131
135
134
128
124
127
130
127
125
130
135
133
129
128
130
131
131
130
126
122
119
120
116
117
129
134
133
119
119
127
130
116
100
106
119
122
121
119
115
115
125
128
123
120
123
127
125
123
126
128
131
139
143
130
120
125
139
140
136
132
128
121
119
127
131
131
130
132
130
124
122
122
116
118
122
126
123
114
117
126
124
105
93
107
119
121
123
127
119
119
130
137
129
117
119
119
115
113
124
127
125
132
140
130
121
123
138
142
140
134
125
115
117
128
128
125
127
135
135
122
116
117
118
119
122
121
117
113
119
126
116
95
90
108
114
116
121
133
126
123
132
139
132
119
118
119
115
115
126
128
123
128
131
126
121
125
129
133
135
134
128
122
124
128
125
115
120
132
131
119
112
114
122
119
120
122
116
112
119
125
117
99
97
110
111
110
120
134
131
122
126
133
131
123
121
120
119
123
133
135
131
130
128
122
118
121
122
124
127
131
131
129
131
129
118
107
111
121
121
116
113
118
125
119
121
123
117
110
114
124
124
111
107
115
115
112
114
125
124
122
124
128
129
126
122
123
124
132
139
142
139
135
129
122
117
120
121
120
120
123
128
132
130
124
112
109
112
114
113
115
120
128
122
113
118
128
122
107
109
124
131
121
113
123
126
120
113
114
115
119
124
126
127
127
126
122
123
128
136
140
137
133
129
123
119
121
123
121
118
120
125
127
119
114
112
115
120
121
115
115
120
127
112
104
115
132
128
111
111
128
135
127
118
129
135
127
116
112
112
117
124
123
121
125
129
123
113
115
128
132
128
122
120
119
118
120
126
126
120
119
124
119
114
112
115
121
133
132
122
114
114
114
104
97
111
133
131
115
114
128
135
132
130
131
129
126
122
121
119
119
124
118
117
124
131
123
106
104
120
125
116
107
107
109
113
119
126
127
121
123
122
119
119
123
123
125
134
138
129
111
107
107
104
102
116
128
126
121
118
121
128
141
143
130
116
116
126
129
123
119
121
117
115
125
134
126
112
114
122
124
114
104
99
101
111
121
122
120
121
124
123
122
127
137
134
123
124
128
125
112
109
112
113
117
120
121
119
120
121
118
126
146
149
126
104
108
125
130
122
119
124
122
122
125
135
134
133
132
129
123
119
112
104
104
119
126
118
109
114
124
124
122
128
138
131
117
111
115
115
114
115
122
121
127
120
109
111
122
125
119
122
137
138
120
105
114
126
125
120
121
125
125
123
127
131
137
146
146
131
121
123
125
121
119
128
128
110
98
111
132
131
118
116
126
127
116
110
113
116
117
121
125
124
127
116
104
107
123
131
125
119
118
120
118
121
127
127
121
117
123
123
122
121
122
126
131
136
136
126
120
123
128
131
134
134
123
104
96
117
140
137
117
103
110
119
121
121
121
123
123
122
121
122
123
111
103
108
125
138
135
122
113
111
119
131
135
128
122
119
121
119
116
114
116
117
116
113
114
120
122
120
122
134
140
135
116
104
105
122
138
135
117
103
108
120
125
130
130
129
125
118
112
120
121
111
102
107
125
138
136
124
118
121
126
130
131
128
123
119
117
116
113
110
110
111
106
94
100
120
128
121
118
127
138
133
119
111
113
118
123
120
117
114
120
127
135
133
128
123
121
118
109
121
122
111
99
103
124
134
130
123
127
130
128
124
125
127
124
116
116
119
116
110
110
112
110
101
104
123
131
123
119
122
133
136
128
120
112
109
106
107
114
123
131
137
139
129
111
105
111
118
113
121
123
108
92
97
120
131
122
121
125
132
125
119
121
130
128
119
120
128
125
115
115
121
122
120
118
119
121
120
119
124
130
138
135
121
109
103
102
104
114
125
130
134
137
126
105
96
109
124
117
118
114
104
92
97
117
123
114
109
115
119
118
116
121
133
133
131
130
129
124
119
122
127
129
133
127
115
105
109
122
127
132
134
132
117
109
109
110
112
117
121
122
124
128
127
113
109
123
132
119
111
110
108
106
108
115
118
110
101
102
111
116
119
122
133
143
141
135
125
119
123
132
131
126
129
126
115
99
102
121
130
127
124
121
120
119
120
122
122
121
118
114
114
120
125
125
128
136
135
117
110
115
123
123
120
119
116
110
98
96
108
123
125
122
130
142
140
127
117
110
119
135
131
117
117
127
125
112
108
121
129
124
116
118
126
129
126
125
125
125
116
106
106
117
123
126
130
135
130
116
115
131
136
131
122
120
120
114
104
103
115
128
126
123
126
131
123
113
111
109
114
129
128
117
115
127
139
131
122
124
131
127
117
120
129
130
120
117
123
123
113
106
110
121
121
118
119
125
126
119
122
136
137
121
113
119
124
122
115
117
126
129
124
122
124
122
108
105
112
111
108
117
125
122
119
129
144
145
132
131
134
136
130
124
120
115
110
108
117
120
114
113
122
129
126
115
113
116
121
124
117
130
125
107
104
117
129
129
130
134
137
131
121
122
125
117
102
106
119
118
106
109
123
127
124
127
141
143
129
124
136
148
142
124
110
104
105
108
113
118
120
121
126
131
128
123
120
119
122
123
112
119
117
104
105
125
130
134
135
142
142
133
121
123
126
122
113
115
123
120
111
109
120
128
125
126
131
129
117
116
133
146
138
118
107
110
113
115
119
125
127
124
122
124
127
132
133
128
121
116
109
113
115
116
119
135
137
133
130
133
137
131
125
125
128
129
127
125
126
125
116
115
118
124
124
124
126
124
110
111
127
136
127
111
113
127
130
127
124
131
131
118
111
114
119
127
130
127
121
115
110
112
121
126
132
139
139
130
118
118
123
124
124
125
129
134
135
131
129
127
124
120
118
117
118
121
122
121
113
116
127
134
119
108
120
141
143
136
130
127
122
113
110
112
116
117
116
116
120
123
107
110
124
130
130
129
130
125
114
110
113
115
117
118
123
131
133
133
132
130
126
120
113
110
110
116
120
121
121
121
131
139
126
110
121
139
144
137
131
122
115
114
116
118
118
116
115
110
119
129
99
107
123
131
120
112
116
123
120
115
112
112
112
113
116
122
126
133
134
130
124
114
105
101
102
113
120
126
124
123
136
147
135
116
115
128
131
131
127
111
107
116
127
125
120
121
124
118
115
129
101
105
122
133
118
108
115
127
129
124
119
115
115
114
112
114
124
133
133
127
119
111
103
98
103
117
124
125
121
122
134
144
134
118
112
115
121
125
122
107
102
114
130
129
126
131
143
132
117
122
114
111
122
133
128
120
123
128
126
123
121
121
124
122
113
111
122
133
131
122
117
115
112
110
116
124
126
123
121
124
132
132
123
114
112
113
114
120
123
112
101
110
122
124
124
133
143
137
122
123
132
118
116
126
137
137
132
125
118
115
117
125
130
128
116
113
122
132
128
119
118
122
122
124
128
131
126
119
121
128
128
121
113
115
118
116
113
115
123
120
108
104
114
123
126
129
132
127
124
128
137
121
111
121
134
138
129
119
113
109
110
120
128
124
117
116
124
130
129
122
121
125
129
135
139
137
124
113
118
127
126
117
115
121
125
120
109
110
120
127
119
108
113
126
131
130
121
111
113
129
129
122
118
120
121
120
118
118
117
112
109
118
119
114
110
116
126
128
129
128
125
123
126
137
141
138
124
112
111
117
120
119
122
131
135
126
114
108
115
126
126
119
120
133
139
134
118
99
100
123
117
123
129
126
111
99
107
119
125
116
114
121
118
101
99
114
128
128
127
129
125
119
117
128
136
135
129
115
106
108
117
121
125
132
136
133
120
116
117
122
122
119
122
132
138
136
123
103
99
119
115
123
133
128
109
94
101
118
125
118
118
128
124
100
95
113
130
130
127
125
124
119
115
119
125
133
134
128
116
115
119
121
121
124
127
129
128
126
126
124
114
112
116
124
124
122
123
117
115
121
120
123
128
127
116
105
104
111
115
115
119
129
127
109
101
114
135
139
128
121
123
126
124
118
116
123
132
133
131
127
125
121
115
114
117
121
126
133
135
126
108
99
106
114
109
107
118
129
132
132
122
122
125
128
124
115
106
107
115
118
118
117
121
120
116
118
135
142
133
119
122
137
136
119
110
115
126
132
136
134
128
117
112
113
113
115
122
129
132
126
112
103
104
109
108
105
116
137
144
139
116
123
130
132
129
122
113
111
120
126
117
100
105
123
130
124
127
132
132
121
127
147
144
117
106
113
120
122
124
125
122
119
117
119
119
118
119
119
120
123
122
117
114
115
114
113
116
134
146
135
110
122
134
132
127
126
124
121
126
134
121
95
94
121
137
129
118
120
123
126
132
148
143
118
107
114
120
112
105
109
121
122
117
120
125
126
121
111
111
121
129
130
125
124
123
119
117
129
139
128
106
120
126
124
122
127
130
125
125
135
129
104
91
117
139
134
117
112
120
128
134
140
134
118
116
122
121
106
94
102
119
125
117
115
126
129
119
107
106
118
132
133
127
125
125
117
111
124
136
125
111
115
117
117
120
126
127
119
120
134
135
115
99
111
132
134
122
117
121
130
131
130
126
124
123
122
119
111
99
102
115
120
113
111
121
125
117
108
109
118
123
124
120
120
122
115
112
121
134
129
119
117
116
118
121
121
117
113
117
130
136
124
114
113
125
133
131
128
129
131
127
120
120
126
125
123
123
120
112
105
109
117
114
112
115
118
115
111
112
115
115
110
106
109
120
118
114
118
131
133
131
126
124
126
124
115
107
114
122
130
134
130
124
119
122
126
126
128
132
135
126
117
118
123
124
122
124
126
117
103
104
117
118
114
115
116
115
114
115
116
114
104
95
99
117
121
116
117
126
129
140
136
131
129
122
110
111
122
127
128
129
131
129
124
123
120
116
117
129
137
129
117
115
120
119
121
126
126
111
101
109
120
120
114
117
119
115
117
124
123
119
110
100
100
110
115
117
119
120
119
110
106
105
111
117
117
116
123
139
137
121
115
118
121
122
125
127
125
121
121
127
131
133
134
132
124
117
117
121
129
129
122
112
112
120
128
128
123
118
118
123
125
124
127
129
126
121
116
113
121
116
112
111
114
116
114
111
116
137
146
134
116
109
113
125
132
127
118
112
113
119
125
131
137
133
120
104
106
121
132
131
121
109
106
114
124
124
116
111
112
128
133
123
121
123
124
120
121
123
129
125
123
120
117
114
110
109
115
134
146
136
117
105
108
124
130
121
108
108
113
117
120
127
137
134
115
105
111
128
129
126
122
117
114
116
124
127
121
108
110
133
144
130
112
118
126
128
131
137
139
124
127
124
118
114
111
111
117
130
134
126
115
110
112
121
122
113
108
113
120
121
119
124
136
136
119
113
124
135
126
114
118
124
121
117
123
131
132
121
119
135
147
130
115
122
137
138
136
139
142
119
123
124
122
121
117
116
121
126
124
116
112
115
118
120
117
113
116
124
130
126
120
125
143
146
130
123
134
143
127
109
112
125
125
120
120
131
137
136
132
132
134
128
122
137
145
144
131
131
137
117
118
121
125
125
119
117
123
127
120
105
106
117
122
121
118
117
122
128
131
127
123
129
146
153
137
129
131
140
131
115
112
119
123
124
123
127
136
142
135
124
119
123
130
141
142
134
123
124
130
121
121
125
128
125
119
120
128
132
119
102
103
119
125
121
118
117
121
126
127
124
123
130
147
151
142
130
126
131
134
129
118
114
122
131
130
125
127
135
131
115
108
119
131
131
127
123
122
123
124
124
127
129
127
121
118
126
136
134
113
96
103
119
124
120
116
113
112
120
125
127
129
134
141
143
140
132
123
124
135
138
126
114
123
136
134
123
123
125
125
114
113
119
122
120
119
124
129
126
121
124
127
128
124
120
123
131
139
126
102
88
100
117
120
121
116
110
106
117
129
133
132
132
134
136
136
134
122
119
128
134
127
121
127
135
132
126
124
123
118
116
121
123
121
119
124
135
135
122
115
120
122
122
121
121
126
132
130
116
95
86
97
107
112
117
119
115
110
118
130
135
131
126
126
131
135
132
122
117
123
125
122
124
131
134
132
129
129
126
121
120
124
124
121
127
137
142
131
117
113
116
116
118
119
121
124
126
120
109
97
96
102
105
109
117
124
121
118
123
130
131
125
120
119
129
138
135
126
122
122
122
117
120
131
136
134
131
128
126
122
121
121
119
121
134
143
139
121
111
117
114
115
120
122
120
115
114
112
108
105
109
113
113
112
115
122
123
123
126
127
125
120
115
120
133
141
139
130
128
127
122
114
115
125
139
138
128
126
128
126
121
117
118
120
128
128
125
112
110
123
113
111
122
127
116
105
109
116
115
110
112
124
125
116
113
116
120
124
128
126
120
113
116
124
132
138
138
135
132
129
122
114
106
120
136
134
123
124
133
131
117
115
118
121
121
118
116
110
109
122
109
102
116
127
114
99
111
129
127
109
111
129
133
120
113
113
115
119
126
124
115
109
118
128
128
128
132
133
127
123
117
110
106
114
127
128
121
124
136
132
116
116
121
124
124
124
122
114
108
112
106
88
102
121
115
102
114
133
134
119
116
127
128
123
120
118
114
114
123
127
117
113
124
132
121
114
125
129
120
113
112
110
108
112
122
123
120
123
131
126
117
118
121
123
129
136
135
121
109
112
107
88
98
116
119
109
112
122
131
134
132
126
121
121
126
124
112
113
125
128
125
125
129
129
116
112
120
123
115
112
113
115
115
116
120
120
112
112
114
117
120
121
119
119
127
139
137
125
120
127
111
107
109
118
121
117
108
109
124
143
147
131
120
124
129
120
108
114
129
133
134
133
132
127
122
119
118
119
118
120
120
120
122
121
119
111
105
101
102
109
124
128
120
114
120
130
131
127
129
141
120
124
123
122
123
124
115
109
118
132
141
134
129
130
127
115
108
121
135
136
131
130
128
125
126
124
119
118
126
128
125
121
122
121
113
107
108
112
110
113
121
129
125
118
116
120
124
128
133
144
121
129
127
123
125
130
131
123
115
115
121
129
136
138
127
115
115
128
138
131
122
120
121
122
122
120
115
117
126
129
123
122
122
115
107
107
125
139
133
119
116
121
126
125
121
121
122
129
135
137
121
122
121
119
122
130
142
139
121
104
108
123
136
136
124
120
122
132
135
124
113
109
117
119
116
110
108
110
113
117
121
124
121
109
105
116
139
156
148
126
112
111
122
129
130
125
123
126
129
128
118
112
113
116
119
123
136
139
126
111
111
121
124
125
123
123
124
128
130
126
111
107
117
118
113
105
104
104
104
108
123
128
125
114
110
121
138
147
144
128
113
108
117
131
134
124
115
118
124
118
119
111
114
121
121
119
121
124
123
120
120
118
114
114
119
121
118
119
128
128
117
113
114
122
120
115
112
107
105
112
125
134
131
123
116
119
124
127
128
125
120
115
116
128
135
120
104
107
115
114
117
114
121
126
124
113
109
111
116
121
120
115
110
111
115
116
115
115
125
129
124
118
116
119
124
127
122
114
113
122
130
135
137
134
122
112
111
117
121
124
123
119
117
127
136
123
103
99
107
110
114
114
123
125
123
112
103
101
104
109
112
112
111
112
116
118
118
117
119
122
126
123
114
111
124
132
127
116
118
126
131
132
136
136
124
111
112
123
126
125
123
121
119
123
136
135
119
108
108
112
112
114
123
123
119
115
108
101
96
96
106
112
114
117
122
126
127
122
118
119
125
127
117
107
118
128
125
114
118
126
128
125
127
130
125
121
124
128
127
124
121
119
116
120
135
140
132
120
113
116
115
122
127
125
121
120
119
107
91
90
106
120
122
123
128
133
130
124
120
117
122
126
119
112
117
123
122
118
120
125
123
120
122
124
124
124
126
125
118
116
117
116
116
121
125
127
124
122
122
125
122
133
137
127
119
121
129
117
98
98
119
130
125
125
134
136
124
121
123
122
121
124
124
118
118
121
125
128
129
126
123
122
123
121
118
117
114
107
105
108
112
112
114
117
115
109
108
114
123
130
124
138
140
125
111
118
130
124
113
117
133
137
125
123
131
132
118
113
124
126
115
115
120
122
119
121
133
143
140
126
126
132
134
123
110
103
99
94
95
105
109
111
113
114
110
106
109
114
121
128
121
132
132
121
108
115
126
129
130
133
141
135
120
116
122
121
108
107
118
121
112
109
114
121
120
123
137
149
138
123
123
139
145
131
113
103
98
96
99
104
108
110
111
113
113
117
124
119
115
116
112
119
123
118
113
115
122
129
135
139
138
129
115
109
108
109
107
108
112
116
114
111
112
117
119
123
135
138
127
115
120
136
143
134
125
120
115
111
111
112
112
110
109
110
116
133
144
128
107
103
111
116
118
119
122
124
124
125
126
129
128
121
114
106
102
104
111
115
116
116
116
118
116
116
119
123
125
124
117
113
121
127
126
128
134
139
132
123
120
119
115
110
109
112
119
132
142
127
110
102
117
118
115
117
127
134
130
118
113
112
114
115
116
115
107
107
120
132
129
117
116
120
120
115
115
118
118
117
118
123
127
124
113
111
130
144
139
129
124
121
116
112
113
117
119
122
124
122
118
115
119
120
113
113
122
130
126
116
108
105
107
111
122
123
118
117
130
143
138
119
109
116
118
111
106
108
115
124
129
132
130
125
112
106
119
131
128
124
123
124
121
119
119
120
118
115
116
119
123
123
113
119
120
119
117
117
119
118
115
111
110
112
124
127
125
122
132
148
139
113
98
105
114
108
100
105
121
135
139
130
128
126
120
113
112
114
114
114
121
127
126
125
124
121
119
119
121
121
117
117
106
118
133
133
119
109
115
125
126
122
118
115
123
126
124
120
129
140
131
108
98
106
114
108
104
113
130
140
133
121
119
123
125
122
117
110
107
109
121
130
127
121
120
121
120
123
129
123
108
105
112
124
144
149
131
115
120
129
133
126
122
120
122
123
118
116
124
131
125
110
106
117
120
115
116
126
130
128
122
116
117
118
121
124
122
113
109
115
132
135
120
109
117
123
121
122
124
121
105
102
130
132
141
143
138
124
124
129
130
126
122
120
122
121
115
115
122
125
120
114
119
126
125
122
126
131
123
112
112
118
119
115
115
121
124
116
110
123
141
142
118
101
114
129
125
117
119
119
111
113
136
130
125
129
133
126
122
124
127
125
122
119
121
119
117
120
125
124
119
117
123
128
125
123
127
128
114
101
108
123
124
117
113
121
125
119
113
123
145
149
125
107
120
135
127
115
116
117
117
122
130
124
116
117
122
120
116
118
127
125
121
119
119
118
119
124
127
124
120
119
119
118
119
122
124
122
109
104
109
122
123
117
114
124
133
127
116
119
141
148
133
118
128
139
132
119
115
112
114
123
117
117
115
115
116
113
111
117
127
125
122
121
120
118
118
121
124
124
122
120
110
105
109
125
128
124
117
109
109
118
120
116
113
126
140
138
123
119
130
136
127
117
129
139
134
122
115
107
107
120
119
118
118
116
115
109
108
115
120
121
122
127
128
118
115
117
118
120
125
122
106
99
108
125
134
130
123
115
112
117
122
118
112
119
135
139
130
125
125
125
112
107
121
137
137
125
112
106
106
120
123
120
118
122
121
115
109
109
114
116
123
133
134
121
114
116
117
121
124
123
111
106
114
127
134
130
125
116
114
122
124
120
112
113
120
128
133
132
129
120
103
95
110
132
137
125
111
110
113
126
119
117
116
122
127
123
113
110
112
116
120
124
124
121
119
120
121
124
128
125
119
119
121
123
126
125
123
116
116
122
125
122
111
106
110
119
131
135
132
125
110
103
109
128
133
129
118
115
120
126
107
108
114
122
130
129
124
116
118
120
118
111
107
115
127
128
126
127
129
125
125
128
126
117
112
117
120
115
110
114
125
126
118
114
113
119
127
130
129
128
124
118
118
123
130
127
123
121
120
117
96
104
112
116
120
130
132
128
125
127
121
102
95
112
134
134
125
127
130
127
123
130
128
114
102
111
120
113
103
107
124
133
127
123
123
125
125
123
123
128
129
126
124
124
124
122
123
125
118
105
100
108
112
110
110
124
135
131
126
129
127
105
97
116
137
137
124
124
127
123
119
123
124
110
98
107
120
111
99
107
129
138
131
129
129
130
121
112
113
115
119
123
123
121
118
118
122
129
120
104
113
116
116
112
111
117
124
125
124
133
133
116
109
125
138
133
120
120
125
119
115
119
123
112
102
106
117
114
104
111
130
132
130
127
128
125
117
112
109
107
109
118
119
116
112
114
123
131
124
110
122
119
120
126
124
117
110
115
125
134
129
118
119
131
135
127
118
119
120
117
114
117
120
118
108
109
118
117
114
115
121
124
124
124
123
118
114
112
109
105
106
115
117
115
114
118
129
133
126
117
124
117
127
146
145
118
106
114
130
134
125
117
125
136
134
121
116
119
121
119
116
117
121
120
115
114
118
120
116
112
112
117
121
122
118
113
112
113
113
110
110
118
120
119
119
125
131
132
122
118
120
115
126
149
145
120
111
119
130
130
120
117
129
138
134
120
113
120
128
127
120
119
123
122
118
116
121
121
115
111
114
119
122
119
116
112
112
116
121
120
118
121
125
122
118
120
131
131
118
111
117
109
111
114
114
111
109
114
122
122
118
117
118
118
122
125
124
123
126
128
126
129
145
154
137
118
116
120
121
121
125
129
126
120
118
121
125
128
129
119
107
111
128
133
129
124
128
127
114
115
129
118
115
118
118
114
109
110
116
119
116
116
111
113
126
134
124
111
113
118
121
127
142
152
134
109
100
113
125
126
126
127
123
115
111
113
120
129
133
130
123
119
123
122
120
118
120
123
122
125
134
127
124
122
119
113
107
108
114
119
118
117
108
109
124
136
124
106
104
111
116
121
132
141
134
111
104
118
131
130
126
125
123
119
117
119
125
135
139
139
139
137
125
112
107
111
120
129
136
137
132
129
126
124
118
109
106
110
116
117
117
117
113
110
119
127
123
112
108
114
116
115
121
131
132
120
118
132
141
133
121
121
124
126
127
131
133
136
138
140
146
148
131
109
106
115
125
138
141
143
122
121
121
122
118
109
107
114
120
119
116
120
120
117
119
123
124
119
120
124
122
114
113
125
135
131
129
140
145
130
117
117
123
129
135
137
136
134
133
133
135
138
132
121
120
127
134
136
138
142
119
114
116
116
114
111
113
121
124
119
118
123
126
123
120
122
127
129
129
127
122
114
114
128
140
137
134
135
135
129
118
118
121
127
135
137
130
126
126
127
123
123
128
129
127
126
128
130
134
135
122
119
116
112
111
114
124
130
127
119
116
124
130
126
120
121
127
130
129
125
121
120
124
136
145
142
129
124
126
128
127
125
122
125
130
131
125
119
123
128
121
115
121
127
119
110
119
129
132
128
127
128
124
114
109
119
132
139
130
113
108
120
129
125
117
115
121
126
124
122
124
128
133
141
147
145
129
117
120
128
132
131
126
125
125
123
119
119
129
132
125
117
120
120
103
96
118
138
139
121
127
132
127
119
116
122
137
141
127
105
97
110
123
121
111
109
114
119
121
122
129
135
136
139
142
143
130
117
118
124
127
127
131
129
122
112
115
124
132
133
126
120
122
122
109
106
126
143
139
118
121
125
124
121
122
127
131
128
116
103
97
103
111
115
112
109
113
118
123
128
135
138
131
127
131
134
127
117
113
116
118
120
128
134
124
116
120
128
130
126
120
119
125
130
131
133
138
141
131
116
115
123
122
121
124
125
119
111
109
111
108
106
109
113
115
114
118
122
128
129
132
134
124
118
123
131
125
116
111
111
112
115
124
134
129
123
124
128
125
118
114
115
130
143
150
148
141
128
123
120
114
124
124
122
121
119
111
104
106
116
118
111
109
111
117
119
124
128
129
125
123
124
121
119
123
126
122
115
114
115
115
116
123
129
133
130
127
127
126
122
120
122
137
145
140
135
129
121
117
120
117
126
128
122
112
110
111
112
112
113
116
115
110
109
115
121
127
131
129
120
112
114
122
130
133
130
124
121
122
122
120
120
121
127
132
130
126
128
134
134
133
137
141
137
119
114
121
120
117
118
121
124
123
117
105
100
115
127
120
109
109
112
112
109
111
122
130
130
126
117
107
108
123
139
139
132
128
128
125
123
123
124
123
122
124
125
121
127
142
142
138
137
137
125
106
107
123
124
120
119
125
112
107
109
103
100
114
131
126
110
104
114
117
118
119
124
124
120
123
122
114
109
123
139
138
128
128
128
121
118
127
132
127
121
119
118
117
122
133
133
125
120
116
111
109
119
133
132
128
127
124
106
101
112
113
105
109
119
124
118
117
121
127
126
125
122
113
111
119
127
125
124
125
127
125
122
126
125
117
118
133
139
130
120
120
119
113
109
112
115
112
104
101
106
118
131
137
133
131
131
122
111
113
122
125
116
105
108
117
126
127
133
134
135
129
115
104
105
121
132
135
133
126
120
116
118
125
126
121
126
138
138
126
120
127
130
115
95
94
107
110
108
105
111
122
132
132
129
126
125
120
121
131
142
140
126
115
110
115
120
127
131
135
134
127
113
105
110
125
133
134
131
126
115
113
115
124
129
133
135
134
128
120
120
134
137
121
105
104
117
123
122
121
121
121
123
125
121
117
115
117
121
137
149
145
134
130
125
116
112
115
122
126
128
124
117
113
119
132
132
124
120
121
120
115
114
118
128
136
135
125
118
113
115
131
139
137
130
129
131
130
129
129
129
121
117
118
118
116
113
111
108
127
144
144
134
136
137
122
106
108
114
118
120
121
124
123
126
134
131
120
113
119
125
121
110
110
115
121
121
119
116
113
114
126
140
147
151
148
137
123
117
123
126
123
116
115
119
123
121
107
96
112
139
141
129
130
131
122
111
113
117
115
110
115
126
129
129
132
134
124
117
123
132
126
110
105
105
105
110
118
119
116
113
121
134
140
145
143
130
112
104
107
115
120
115
109
116
126
124
107
96
111
140
142
124
119
121
121
119
120
121
116
108
110
122
126
126
129
135
132
125
123
130
127
115
111
106
102
112
122
124
116
114
120
123
124
126
128
123
108
99
99
105
118
115
105
106
116
120
111
104
118
142
143
123
110
115
123
123
121
120
117
110
108
115
121
122
124
130
133
125
117
118
122
125
125
120
119
124
128
122
118
120
121
116
111
115
123
122
113
107
104
106
120
121
107
97
98
109
113
111
120
135
135
120
111
116
128
125
113
113
117
116
110
113
117
119
119
123
128
121
107
105
116
125
131
131
133
134
128
117
116
123
121
113
111
118
123
122
120
119
113
110
121
130
117
96
89
102
118
117
119
121
121
119
116
120
128
124
110
108
114
117
114
112
115
119
119
121
123
114
103
100
115
125
126
130
135
134
124
114
121
124
120
117
121
125
124
122
124
127
121
117
126
130
122
104
98
108
123
124
118
112
113
119
121
121
121
120
117
114
116
119
118
115
116
121
124
125
122
114
107
108
117
121
117
120
129
127
118
117
126
126
118
120
133
128
115
113
122
129
126
122
124
124
116
111
112
122
131
136
127
111
107
120
128
122
113
119
128
126
120
121
122
120
120
121
131
132
124
117
115
117
119
118
116
120
124
121
116
123
130
124
115
121
134
123
102
104
119
124
124
124
124
118
109
112
123
129
134
140
133
115
108
116
126
123
113
119
133
133
121
119
125
127
122
124
130
133
125
117
117
118
118
117
120
125
125
121
119
128
131
121
113
120
129
115
99
103
114
115
116
120
122
119
113
114
123
129
126
132
131
122
111
108
114
118
120
123
126
125
117
116
121
125
124
122
122
126
125
118
114
115
115
117
124
131
128
122
119
128
130
124
122
123
124
113
106
108
108
104
105
112
124
128
126
118
117
125
118
119
124
127
120
106
103
112
124
125
119
112
108
109
112
116
117
114
114
117
126
125
116
112
112
117
124
127
127
125
122
121
122
126
134
133
123
118
116
115
109
104
103
108
120
133
133
118
109
119
121
118
120
126
129
117
101
103
120
127
120
108
104
106
106
107
109
109
109
116
129
134
124
114
114
117
120
118
122
130
126
115
112
127
143
142
125
121
121
117
113
110
111
112
118
127
129
118
111
118
135
127
115
118
133
131
111
98
111
127
126
116
112
112
109
106
110
114
114
114
125
136
129
117
114
117
117
117
123
135
130
112
108
122
141
138
123
117
118
119
116
119
122
119
116
117
121
123
122
122
142
132
110
109
129
138
121
103
107
128
132
128
124
124
121
115
118
123
120
110
117
130
129
115
109
114
119
123
131
139
133
115
110
120
130
127
115
111
116
124
130
132
127
120
113
109
116
131
135
126
130
123
108
105
120
133
126
112
113
126
134
132
131
132
130
128
129
134
124
107
105
118
127
115
108
111
123
135
139
138
127
118
117
123
122
117
107
106
115
137
146
138
126
118
109
106
116
135
139
123
112
114
117
116
117
119
123
123
121
123
126
125
125
128
129
130
132
134
120
102
99
114
125
121
110
111
126
138
139
128
117
116
122
125
121
115
109
109
123
146
147
129
118
118
114
106
110
127
133
116
104
115
132
134
116
106
117
129
127
124
123
121
118
117
122
126
128
127
116
106
105
119
129
125
121
122
124
129
128
120
113
112
121
128
126
121
118
121
135
145
134
115
116
126
122
110
108
121
125
116
113
124
141
140
118
98
109
129
131
128
126
123
115
111
115
125
125
118
112
110
117
128
128
123
122
121
118
117
120
119
116
114
118
123
122
121
124
135
144
143
120
103
117
133
128
112
111
122
125
124
126
132
134
134
118
102
106
123
132
134
135
130
118
115
120
128
124
114
111
113
123
129
125
116
114
114
113
115
120
125
122
118
118
120
120
116
121
136
149
144
123
111
125
135
124
116
122
132
131
132
129
131
125
123
121
115
114
120
132
137
135
129
126
130
134
132
123
114
113
115
117
120
118
113
106
104
108
120
128
130
125
120
122
122
120
113
116
127
139
139
129
127
133
128
117
115
128
135
133
130
126
127
118
117
124
125
122
122
129
130
127
126
131
144
147
132
116
113
120
117
106
106
113
115
107
102
107
124
134
133
122
118
122
127
123
113
112
115
119
122
123
128
130
127
118
120
130
130
124
120
127
124
117
114
120
130
127
123
123
123
122
123
134
147
148
127
107
107
123
121
107
100
112
122
118
109
109
119
127
127
120
115
121
126
122
117
114
111
108
106
109
119
126
129
131
131
127
121
116
113
125
122
117
113
119
129
126
119
115
119
124
129
134
137
138
124
102
100
120
127
117
109
112
124
126
119
113
111
114
117
117
115
116
119
117
118
122
118
105
102
104
115
123
132
142
139
124
112
111
114
119
117
115
116
122
129
127
115
113
117
125
128
124
124
128
124
104
99
116
131
132
120
117
120
124
122
115
107
104
108
112
115
116
114
114
121
129
127
116
115
119
123
126
133
144
139
118
104
108
115
107
110
112
118
129
132
128
120
118
118
120
118
111
111
123
128
115
106
118
134
137
128
120
117
119
120
119
112
104
104
113
119
118
114
116
124
130
129
127
130
133
131
129
132
135
127
113
102
105
112
104
105
110
118
127
131
130
127
123
118
111
106
102
107
122
131
125
121
126
130
127
124
121
119
114
115
125
122
109
105
113
121
120
121
123
127
127
128
130
133
130
127
125
126
127
122
111
105
104
109
112
112
113
113
112
114
125
130
127
113
106
103
108
115
123
128
125
126
130
127
118
116
122
121
110
112
126
126
114
114
123
125
125
126
128
126
120
121
127
121
114
114
119
121
121
121
119
114
104
108
121
119
116
110
101
100
112
123
125
118
109
111
121
128
125
118
116
122
127
122
113
113
120
120
110
110
121
121
118
122
130
128
127
129
129
123
117
123
123
112
103
108
118
119
121
127
132
126
111
113
122
119
117
116
111
101
106
117
127
121
110
114
128
134
123
107
104
114
120
117
113
115
119
117
112
111
114
115
117
126
128
126
127
129
128
119
120
125
123
111
107
118
125
125
126
132
136
130
118
116
116
107
112
131
132
115
108
114
126
120
109
110
125
133
121
105
102
112
116
114
112
118
121
120
116
112
110
111
117
124
123
122
126
131
122
116
123
128
125
116
118
130
135
133
130
130
131
129
124
120
106
96
105
129
140
127
114
115
125
121
108
106
118
130
125
112
110
118
120
115
110
114
121
122
120
113
108
112
123
125
121
122
128
128
117
114
122
129
125
122
122
125
134
134
128
123
123
125
124
119
111
109
112
110
108
108
111
112
112
113
115
117
116
116
121
126
126
127
130
130
122
124
139
144
126
113
121
130
123
113
118
130
135
129
124
123
126
128
130
121
107
112
133
145
132
125
133
139
135
126
118
112
113
116
117
118
115
111
109
109
114
119
116
115
122
128
125
124
129
133
123
121
132
141
130
114
118
129
127
120
120
127
132
129
126
125
127
134
137
130
116
113
125
133
131
118
120
131
134
126
123
118
118
121
123
122
119
112
108
107
115
122
121
113
118
125
125
121
125
128
124
120
125
135
138
130
128
130
131
127
125
127
129
130
131
133
135
139
142
137
127
122
120
122
121
111
111
127
138
134
119
119
121
124
124
122
120
118
114
112
115
120
120
115
116
123
123
118
120
125
124
119
121
130
140
139
134
129
129
130
132
131
126
129
135
139
137
135
134
134
134
135
130
120
115
110
112
128
139
142
112
114
120
126
124
121
121
122
120
116
116
121
122
119
119
121
120
115
116
123
126
119
119
129
140
142
133
123
120
126
136
138
125
123
133
141
136
127
120
121
131
139
136
127
121
118
118
125
135
143
108
110
118
125
125
122
123
125
124
120
121
125
126
123
122
123
120
115
117
125
125
117
118
128
138
134
122
114
114
120
136
141
132
124
129
135
134
119
112
117
124
132
135
132
126
121
120
123
129
137
113
114
118
122
123
124
128
128
121
119
124
131
129
123
123
127
127
122
119
120
120
117
120
130
138
129
115
107
112
122
134
144
141
127
126
130
130
122
119
124
126
125
127
130
123
116
120
127
130
128
120
121
121
119
118
122
132
129
117
113
123
133
130
123
121
127
132
130
123
117
118
119
125
134
138
130
114
110
119
128
131
142
143
137
127
123
126
130
133
136
129
119
120
122
116
110
124
140
137
122
122
123
123
120
116
118
125
126
115
106
113
126
132
128
123
125
136
136
127
119
120
125
128
132
135
132
118
114
123
127
124
126
138
142
127
116
120
132
139
141
127
117
118
124
118
113
127
147
143
123
120
118
119
120
119
117
115
118
116
107
106
117
131
134
128
125
128
134
134
127
128
131
127
125
129
128
121
117
124
126
117
116
129
138
127
115
119
130
133
131
120
116
122
129
129
121
127
141
142
126
114
114
115
121
124
120
110
110
113
115
113
114
128
136
134
121
121
131
134
129
128
131
129
121
123
128
121
115
119
120
113
112
122
130
124
118
122
127
125
119
115
116
128
136
135
125
121
130
133
128
115
118
116
121
126
127
115
108
109
120
121
118
119
128
130
123
124
127
128
123
121
127
130
124
124
123
118
117
119
120
120
120
124
126
123
123
125
124
120
120
123
128
134
136
123
115
112
122
126
122
119
125
119
117
125
131
125
115
114
121
122
117
112
115
121
125
130
130
120
112
114
121
129
132
131
126
122
122
124
126
129
132
132
127
124
127
127
125
123
128
136
143
144
126
110
102
112
124
122
119
121
126
117
115
122
130
129
122
116
119
118
114
109
108
113
128
137
130
111
103
108
118
129
135
135
131
127
126
124
125
137
141
139
126
126
129
130
127
128
135
143
145
137
121
103
101
118
129
124
123
122
123
111
111
120
126
126
122
120
115
113
116
118
117
116
123
133
125
109
105
111
117
123
130
134
134
132
124
115
120
137
146
136
122
123
131
131
126
125
127
128
125
121
114
112
115
127
132
132
129
120
117
109
113
122
121
116
115
117
116
115
124
132
130
121
117
122
121
113
112
116
120
122
123
126
131
133
121
107
114
135
142
128
119
129
138
133
122
120
118
113
106
106
114
126
132
132
129
127
125
117
118
117
121
125
122
116
114
117
116
118
127
137
135
120
109
113
119
120
116
118
122
124
122
122
128
130
120
108
117
134
133
115
118
139
149
133
117
118
119
116
107
109
120
130
133
128
121
109
104
115
119
131
135
131
124
119
122
121
118
118
123
131
131
122
111
110
121
128
121
118
121
124
124
123
127
129
126
124
126
128
122
112
122
148
151
128
115
125
135
128
120
120
123
124
124
122
111
91
85
115
118
133
142
135
126
128
128
125
119
115
114
116
120
123
119
117
122
131
127
119
116
120
122
122
123
127
132
132
129
121
113
111
128
149
145
123
116
130
143
139
127
126
124
117
114
116
108
91
86
114
108
120
136
136
127
128
130
128
119
117
115
113
115
124
125
123
123
130
131
122
114
115
121
120
120
124
129
128
121
116
115
119
129
140
136
118
116
127
133
129
122
119
118
114
111
111
111
109
106
116
100
105
128
138
133
128
125
123
121
123
125
120
114
119
126
126
123
126
133
131
124
120
120
116
114
125
127
116
111
115
122
125
127
129
126
115
115
115
114
113
113
113
112
111
110
112
117
124
123
116
99
100
122
141
138
128
123
120
120
126
136
131
116
111
121
128
125
124
131
135
129
123
118
111
113
127
128
111
107
120
125
122
120
122
120
114
111
108
105
104
112
113
112
111
109
111
116
123
122
115
103
104
122
138
137
133
131
129
126
123
131
133
121
109
115
130
132
123
125
130
127
119
114
109
115
129
130
121
122
127
124
114
113
119
119
111
111
112
108
108
118
120
117
113
112
110
108
109
111
111
108
107
119
130
129
130
135
145
134
116
116
125
124
114
115
129
132
124
122
123
116
107
106
109
118
126
129
131
133
131
119
109
110
116
116
112
117
120
117
116
123
124
116
113
113
111
104
99
101
114
114
112
112
118
119
120
130
145
140
117
106
116
120
118
114
123
126
123
120
115
105
98
101
113
117
119
124
135
138
129
116
112
112
114
116
119
124
123
120
120
124
124
117
115
116
112
104
100
102
120
124
119
110
111
115
117
119
131
136
123
109
110
119
118
115
118
120
117
115
113
106
101
105
117
119
115
118
127
127
118
115
116
116
116
119
131
132
121
112
118
122
122
119
120
118
112
109
108
109
126
137
131
111
109
118
117
112
112
122
128
121
114
116
117
119
120
119
111
111
114
114
112
111
118
120
117
116
118
115
112
113
118
118
116
127
139
133
114
110
119
121
120
123
129
124
113
115
119
117
128
140
134
116
111
120
123
111
103
111
124
124
117
116
120
126
129
124
109
109
121
123
118
115
117
120
119
115
113
110
110
113
115
115
115
128
138
129
113
115
119
117
117
128
139
134
118
118
125
125
125
130
130
124
118
119
119
115
104
105
110
113
114
115
125
136
140
128
113
114
126
127
121
115
113
117
118
115
114
117
117
114
110
111
115
126
127
125
124
127
125
112
111
126
140
137
123
119
125
133
119
117
122
127
126
120
116
115
114
108
102
100
104
116
128
135
137
127
117
122
132
132
123
114
113
114
113
111
116
128
127
114
104
107
119
119
120
122
133
136
129
112
107
116
131
130
121
115
120
135
120
116
120
133
135
122
113
116
127
124
109
96
98
114
125
127
125
115
116
125
137
135
125
119
116
115
112
108
119
133
130
115
104
111
122
120
117
124
133
130
122
116
113
113
117
122
114
110
115
132
127
122
119
128
135
129
117
120
133
140
126
108
104
114
122
120
109
107
110
123
134
137
127
121
118
120
116
112
118
131
132
119
110
118
126
124
121
123
122
115
114
118
119
114
111
112
111
113
118
123
136
128
113
116
129
130
126
124
134
145
143
125
115
118
121
118
107
104
107
117
127
131
125
118
117
121
122
116
117
127
133
129
123
123
125
124
123
119
112
109
115
126
126
115
110
107
112
122
125
119
132
120
104
105
120
130
132
124
126
138
141
137
126
125
124
120
114
109
108
113
119
122
121
117
113
117
121
121
121
125
132
134
129
123
120
122
122
117
108
114
126
130
127
121
114
108
109
129
138
122
118
106
98
101
112
120
123
120
117
121
129
130
127
124
125
124
121
117
112
113
113
115
116
118
112
109
113
122
126
125
125
129
129
123
118
120
126
121
114
124
131
128
125
125
122
110
108
127
142
129
110
103
106
110
108
106
112
116
110
111
122
126
122
117
121
126
127
121
116
115
113
111
117
119
116
107
109
122
127
124
115
118
122
120
118
125
132
131
123
124
126
121
122
129
129
119
113
126
141
137
111
111
122
126
109
90
99
113
114
114
124
125
116
110
116
128
128
118
116
118
120
119
121
121
117
112
114
124
128
119
114
115
119
118
116
123
136
139
127
119
119
118
122
128
130
127
127
132
137
137
117
123
132
134
113
92
96
112
120
126
130
129
116
111
119
129
125
116
115
120
126
126
125
120
115
113
120
130
129
120
117
119
121
118
112
116
130
137
129
118
118
125
128
118
116
126
137
139
137
135
126
131
132
130
121
110
109
113
121
129
131
125
120
122
128
131
124
118
117
119
121
124
125
121
109
109
122
136
136
125
120
122
124
119
106
104
116
128
121
113
122
139
130
106
101
120
138
142
132
128
125
128
125
123
124
123
118
114
118
124
124
120
119
131
137
134
127
124
123
119
115
119
127
124
107
103
117
136
141
129
115
117
127
124
107
95
107
119
112
104
121
139
129
103
100
117
134
137
128
119
124
125
119
114
121
131
124
112
114
122
123
115
116
131
140
134
127
126
126
119
112
118
127
125
113
104
112
125
133
124
108
113
129
129
112
101
114
117
104
99
116
134
127
110
111
124
130
131
126
115
120
127
121
112
118
128
125
111
113
123
128
120
116
124
134
133
125
122
124
124
122
124
127
127
119
109
107
115
117
111
102
112
130
134
118
115
123
121
105
102
118
131
127
120
125
129
126
127
128
117
116
125
125
117
121
126
120
112
114
127
131
126
115
116
125
129
120
112
115
129
133
130
128
127
123
116
109
108
107
104
104
114
128
130
123
124
127
122
115
118
131
135
127
127
129
126
117
119
128
124
111
121
123
125
130
130
118
113
119
124
124
120
114
112
122
127
118
108
113
129
136
131
128
130
129
119
113
114
114
111
110
113
118
121
120
120
120
120
125
136
140
135
130
129
129
116
103
111
126
129
114
115
117
127
134
128
116
115
122
118
110
109
111
114
121
128
124
115
115
125
125
123
127
133
128
118
120
124
125
119
108
105
107
113
117
116
111
117
133
141
133
124
123
129
129
117
102
105
119
131
119
113
114
118
120
114
112
118
123
111
99
106
114
118
121
125
126
122
120
118
117
115
124
134
126
117
124
132
130
126
112
101
100
109
118
116
109
118
131
130
117
113
117
128
133
124
113
109
113
127
122
119
113
107
101
97
101
117
121
111
103
116
123
120
114
116
122
124
121
118
115
116
121
128
124
121
125
128
126
122
116
105
104
109
119
118
117
122
127
122
111
112
118
125
130
133
125
114
111
122
122
122
117
105
98
97
104
115
120
114
111
123
128
119
106
107
115
119
119
118
120
120
120
123
122
120
121
119
118
119
118
116
113
112
116
122
126
129
125
116
118
125
125
124
126
129
127
118
118
123
123
122
112
111
113
114
113
113
116
115
116
122
122
114
105
105
110
114
115
115
116
118
121
124
125
122
112
111
113
119
123
124
119
111
109
120
134
135
124
118
124
132
131
127
124
119
114
116
127
128
122
113
103
112
130
132
121
112
115
118
118
117
116
114
113
113
112
114
114
111
109
111
120
130
131
120
108
107
117
123
124
126
121
110
102
116
136
134
124
122
123
123
120
123
123
111
102
114
132
130
110
112
113
110
110
116
120
118
116
114
114
115
115
114
117
122
124
125
124
122
124
128
129
126
120
124
129
129
118
113
120
131
130
126
126
128
125
119
121
121
122
123
132
136
133
127
126
128
132
129
111
111
113
114
119
124
122
114
110
113
120
124
121
115
115
121
125
129
130
130
129
124
122
124
123
127
136
134
124
116
118
127
130
131
133
135
129
124
123
121
118
117
125
133
133
126
120
127
129
124
114
114
115
116
122
128
127
118
111
112
120
130
128
116
112
120
128
131
129
129
129
126
122
124
130
141
143
138
126
122
124
128
129
132
138
142
138
131
127
124
121
120
123
128
132
127
117
120
132
127
113
113
115
118
122
128
130
126
118
113
115
123
126
118
113
119
124
125
121
122
127
131
125
126
135
145
146
130
118
124
134
133
126
123
135
140
140
133
126
125
127
131
129
128
131
126
117
117
127
135
110
109
115
122
123
124
128
130
125
116
111
116
121
120
118
120
117
113
111
119
128
131
126
128
136
141
136
118
112
124
140
139
119
107
118
134
140
133
121
122
132
139
136
131
131
129
117
114
123
136
108
107
116
127
127
122
126
127
126
121
116
115
118
121
123
122
109
100
105
121
129
128
122
123
131
129
120
112
112
125
140
137
118
103
105
125
136
131
118
119
132
138
136
132
134
131
118
112
118
133
113
111
119
126
125
123
122
120
117
121
126
124
119
120
127
127
113
95
102
120
127
122
117
119
121
118
111
112
120
128
133
136
133
118
112
119
131
133
124
125
127
126
126
131
137
135
123
115
120
128
119
118
120
122
119
118
119
116
112
118
130
133
124
121
127
131
120
105
106
115
122
120
116
114
115
114
111
116
128
128
126
131
144
141
125
120
129
134
133
128
121
115
116
129
140
137
132
126
129
127
122
121
120
118
113
109
114
115
111
111
121
133
130
126
128
131
127
114
111
115
122
125
120
117
117
118
114
119
128
129
121
124
141
151
134
120
122
132
135
131
119
111
114
128
139
138
134
133
138
129
121
116
115
117
113
104
112
120
118
108
111
125
136
134
131
127
123
120
119
121
124
128
127
123
125
123
118
118
126
129
119
116
131
142
134
120
118
127
132
131
123
118
121
128
132
130
123
128
133
134
123
114
109
117
116
111
114
121
118
111
109
122
137
140
131
122
117
120
125
126
125
127
129
131
133
130
120
117
124
130
124
115
121
130
128
120
121
125
129
131
128
125
123
126
122
116
113
115
125
133
122
114
107
118
126
125
124
122
120
117
118
125
131
132
128
120
118
123
127
126
122
125
131
139
138
130
120
120
128
131
126
120
122
124
123
121
124
124
124
126
128
131
126
117
111
105
105
110
120
125
120
114
110
119
134
139
128
118
120
124
128
129
128
123
121
124
127
127
121
118
119
123
130
135
133
125
123
127
133
132
130
127
126
127
127
126
129
125
121
122
129
132
127
115
108
108
111
116
120
121
113
113
112
119
138
144
127
113
118
128
133
131
127
120
117
126
134
129
112
110
121
126
125
122
121
123
128
132
132
131
131
131
129
127
128
133
133
125
118
119
126
130
128
121
119
119
121
123
123
123
108
111
111
118
134
139
122
109
117
127
129
130
130
126
118
120
132
128
109
107
120
124
119
109
109
121
131
130
122
125
130
131
123
121
125
136
137
128
118
117
119
123
127
130
133
133
130
127
126
126
107
113
114
115
125
129
119
114
117
121
123
129
135
133
118
113
123
127
115
108
114
120
117
111
109
122
129
120
108
115
129
126
116
116
126
137
137
133
127
119
116
119
127
135
140
139
131
126
125
128
108
119
118
113
116
123
122
118
118
118
118
125
135
133
116
106
116
132
123
106
103
115
120
121
120
126
125
111
103
114
128
121
111
117
130
133
132
134
134
127
122
123
132
133
132
130
127
122
116
117
111
124
124
111
109
114
122
124
121
119
117
119
128
129
118
109
118
135
131
110
99
105
121
126
127
127
121
106
104
115
119
113
113
126
135
129
117
123
135
134
125
126
129
128
120
117
118
118
108
106
115
124
123
113
109
111
116
119
122
120
117
116
119
122
121
118
123
135
134
122
108
106
116
121
124
125
120
114
113
116
115
112
121
133
138
123
105
109
125
129
127
125
126
122
112
109
116
117
108
105
122
121
118
115
113
112
110
110
119
121
120
118
120
124
124
122
123
126
131
129
122
114
110
111
115
121
125
124
119
115
114
121
129
135
132
116
101
100
110
118
122
126
123
116
110
110
116
119
116
112
125
117
110
111
119
120
111
109
113
119
123
126
126
124
121
120
119
119
124
131
132
124
110
105
105
116
133
136
120
112
116
128
137
132
121
112
109
106
106
111
120
126
122
116
113
115
119
122
123
120
125
117
106
114
125
126
122
118
117
119
123
132
131
124
116
115
116
118
120
127
132
128
119
113
107
115
136
141
124
113
122
133
135
124
115
115
117
114
110
110
120
129
128
122
119
119
121
123
125
124
120
115
108
114
125
128
128
127
125
123
122
130
130
123
112
112
117
121
122
123
124
124
121
117
113
116
131
134
125
121
128
131
126
118
117
120
120
120
118
116
119
128
130
128
125
121
119
119
123
123
116
115
114
116
121
123
125
130
132
128
124
125
126
124
116
116
122
127
125
120
115
111
112
116
117
117
121
125
127
131
136
130
116
113
120
121
120
120
123
118
118
121
126
129
127
122
114
112
120
124
115
118
120
119
118
116
115
119
131
134
126
124
126
127
125
123
124
126
123
118
110
103
104
111
115
115
116
119
128
135
133
123
112
110
117
118
116
119
121
118
110
114
119
123
123
118
112
110
119
121
114
124
129
125
119
114
108
107
119
130
129
125
126
128
128
128
127
123
111
108
109
109
107
108
111
115
117
120
126
126
120
115
111
111
115
115
115
116
116
110
105
111
117
119
118
115
111
113
117
116
112
129
139
131
124
119
113
104
106
119
126
126
123
124
126
130
131
117
98
98
114
122
117
111
113
119
123
126
124
119
109
109
110
113
114
114
113
112
112
107
110
117
120
118
115
112
112
117
118
115
115
127
138
130
128
126
122
109
104
110
122
123
118
116
119
126
132
119
98
102
122
131
121
116
117
124
128
125
119
113
110
110
112
114
113
111
110
108
112
115
122
124
123
118
117
116
116
119
122
120
119
122
126
127
128
131
128
117
105
106
115
118
115
112
115
124
130
123
113
116
129
131
122
114
121
126
124
119
117
119
119
117
115
113
111
107
105
108
118
132
137
130
120
118
119
121
120
120
122
124
122
118
117
122
125
127
128
125
115
110
109
111
112
111
115
121
127
129
131
135
135
122
114
114
121
120
117
114
121
129
129
121
116
113
108
103
104
115
127
140
142
130
113
111
118
126
122
116
119
129
120
117
120
122
120
119
128
136
130
115
106
105
108
110
114
119
123
128
134
137
130
115
113
116
119
116
113
116
125
132
127
118
118
116
107
105
113
127
131
131
128
121
112
105
114
124
124
113
110
121
118
122
127
125
112
110
127
147
145
126
109
106
107
109
115
117
116
118
124
128
125
117
118
121
120
119
120
123
123
119
119
120
123
118
111
113
121
129
122
111
106
109
108
107
112
125
124
111
107
112
120
124
127
121
108
106
127
149
150
133
117
112
112
112
113
113
111
110
116
121
122
120
122
122
123
124
126
126
114
108
116
128
130
122
112
118
126
127
114
95
95
107
110
112
117
123
120
110
108
109
123
120
117
114
107
111
126
138
139
133
127
124
122
118
113
109
108
108
114
120
125
123
119
119
119
121
122
120
108
105
117
134
135
123
110
117
126
124
109
99
104
117
121
122
124
124
114
110
112
113
125
115
105
108
115
119
121
120
121
125
129
132
130
125
114
110
110
114
119
125
127
117
110
112
113
110
109
110
111
112
119
130
131
121
108
112
127
128
114
112
120
128
128
128
129
124
114
110
120
125
126
111
105
109
118
119
115
111
110
114
127
132
130
124
117
115
117
120
126
131
127
112
107
110
108
100
101
109
115
114
113
118
124
118
107
113
130
133
121
117
127
133
130
129
129
129
119
115
121
130
124
115
116
120
120
114
110
108
109
112
122
123
121
120
119
119
120
122
127
131
124
110
107
115
112
106
106
114
117
114
110
114
120
116
110
118
132
134
120
114
122
133
125
118
121
131
130
123
124
129
121
123
126
129
119
111
110
111
111
113
115
114
110
112
119
121
122
121
124
128
126
117
116
119
119
116
118
119
115
112
114
120
122
117
112
115
127
125
116
107
119
132
121
105
109
126
132
128
124
126
119
123
127
129
122
115
113
112
111
112
111
107
104
108
118
125
124
121
122
124
124
122
122
123
122
123
125
122
116
114
119
123
123
116
110
109
112
116
110
107
118
132
121
100
100
116
126
126
122
122
116
118
120
122
124
122
115
108
108
112
112
107
99
102
116
126
129
127
122
119
120
123
124
122
118
120
124
124
119
115
116
119
123
119
110
107
110
115
113
113
120
132
122
103
102
112
121
125
123
119
115
114
112
115
122
128
118
103
104
119
123
111
98
100
115
130
140
137
124
115
115
122
124
122
118
116
121
122
121
114
110
115
125
123
118
116
118
121
120
119
126
128
118
109
111
116
123
128
126
118
114
117
116
114
119
126
116
103
109
123
127
116
102
103
116
131
143
140
122
116
117
122
125
126
123
118
114
115
116
112
111
117
129
130
129
128
128
127
126
127
129
126
114
112
114
120
126
131
130
119
112
119
121
120
122
124
118
109
115
125
128
117
111
113
119
129
135
134
122
119
119
122
128
133
132
122
108
107
116
117
118
123
128
129
129
127
124
125
129
132
131
120
114
112
114
117
124
132
134
125
112
117
119
124
129
127
118
115
120
123
122
119
118
121
125
126
125
121
118
117
118
120
125
138
140
123
104
103
117
126
125
120
119
120
120
116
113
119
131
136
128
118
116
116
116
111
115
125
132
128
111
106
110
123
131
126
118
117
120
120
116
116
120
124
125
125
124
116
110
111
114
117
121
132
134
120
104
104
123
130
118
106
104
109
110
103
104
118
133
133
121
113
117
124
125
114
110
118
127
126
109
100
103
117
124
122
114
115
118
117
115
118
121
120
121
125
127
119
102
103
112
116
117
122
123
117
109
112
124
124
109
93
93
103
106
106
109
120
129
127
118
114
118
121
124
122
116
115
118
120
114
109
107
108
111
112
111
114
116
117
117
122
120
115
115
127
133
121
103
102
114
119
117
114
113
114
117
120
118
113
103
99
98
102
112
117
120
122
122
119
120
122
120
116
116
121
122
116
115
119
121
124
119
106
105
112
113
112
114
117
123
124
118
108
110
122
130
121
108
108
118
120
118
113
110
112
122
123
114
109
110
110
106
104
112
121
125
124
118
117
124
134
126
110
106
110
115
118
121
123
133
137
126
113
113
121
120
113
112
118
127
128
116
107
109
118
121
116
111
112
115
118
119
118
117
118
120
119
113
113
121
123
109
96
103
116
122
123
120
118
123
133
130
116
104
102
105
116
127
127
133
133
121
119
127
132
124
114
116
125
132
130
116
112
114
116
114
111
110
111
111
112
120
127
127
122
118
115
116
121
125
122
109
94
96
109
121
125
121
118
118
120
123
122
117
106
104
115
131
127
124
126
120
116
120
126
124
118
117
117
116
114
113
112
112
114
115
114
113
118
125
126
122
122
126
129
126
119
117
120
125
126
120
119
125
127
117
111
120
129
129
123
117
116
121
126
127
122
120
125
122
126
117
115
121
125
118
110
111
117
122
125
121
112
110
119
123
118
112
116
129
129
123
120
120
122
124
124
121
122
128
130
128
126
126
123
116
113
118
123
123
119
119
119
122
128
130
124
114
118
118
123
116
114
120
124
117
109
111
116
123
131
130
114
111
121
131
126
110
112
128
132
125
114
112
117
130
129
123
123
132
136
134
130
127
124
122
123
123
120
119
119
123
124
126
130
131
124
114
118
118
116
113
112
117
122
120
117
117
116
119
125
127
117
111
121
137
130
111
107
124
134
128
114
111
118
132
131
125
127
135
136
128
122
121
124
128
134
130
124
122
126
129
128
127
131
132
122
116
119
115
112
112
114
118
120
117
121
129
121
113
115
120
118
116
122
132
127
114
110
123
129
125
114
115
123
131
130
129
135
138
126
114
107
110
119
130
136
135
132
134
136
135
130
126
129
129
121
116
123
111
107
113
118
119
117
111
115
130
126
115
112
118
121
121
121
117
115
116
120
125
125
116
111
117
126
129
132
134
138
131
113
101
99
102
112
128
135
134
134
137
138
133
123
123
125
124
117
116
122
112
109
116
120
118
113
107
110
122
128
121
118
121
124
125
118
109
106
116
127
128
122
108
105
109
122
128
135
138
133
115
107
108
109
105
109
126
132
129
128
129
128
123
120
124
126
121
115
119
129
118
116
116
116
114
111
109
111
116
124
126
126
125
124
125
119
107
103
110
124
126
124
113
101
103
115
126
132
133
121
106
110
126
129
118
113
122
129
124
117
114
115
117
123
129
131
121
117
125
133
125
121
117
111
108
107
113
118
118
118
121
126
126
122
119
116
111
106
109
117
123
127
121
106
104
112
121
125
124
113
109
122
137
139
128
120
119
119
118
116
112
113
119
128
135
135
123
119
124
133
133
126
115
112
107
106
119
130
125
114
113
122
124
118
115
115
112
110
112
116
122
127
128
123
118
116
115
114
113
116
121
129
137
139
133
124
114
116
124
128
125
123
125
130
131
130
123
115
116
129
136
128
116
116
113
110
121
135
131
117
110
119
122
117
112
115
115
116
120
123
122
123
131
137
133
121
109
105
112
125
133
128
128
132
133
123
114
121
134
140
138
134
127
122
122
124
119
108
110
124
133
125
117
120
123
117
119
130
130
121
119
123
126
118
115
116
118
124
129
129
119
116
130
148
144
124
110
109
120
129
126
122
124
135
134
121
115
126
138
137
133
130
126
115
116
121
120
110
111
122
122
118
116
123
130
125
116
116
124
128
131
133
130
123
119
122
125
127
134
133
121
119
128
139
133
119
112
120
130
128
116
113
127
140
134
120
117
127
131
124
121
123
123
118
121
126
125
120
119
123
113
112
115
122
130
127
113
107
118
132
139
141
137
129
125
127
126
127
129
128
126
122
125
124
117
113
118
128
132
125
112
111
129
140
130
120
121
123
120
111
111
118
124
127
130
132
129
125
122
120
109
112
117
123
126
124
113
106
115
129
136
138
137
133
129
125
121
119
121
124
126
126
123
115
105
107
120
130
130
122
115
115
127
132
123
119
120
121
116
112
111
117
125
132
135
133
127
121
118
118
111
116
120
118
118
120
120
116
119
122
126
130
133
133
129
120
116
117
118
120
124
126
123
117
110
109
118
125
123
123
122
121
124
123
118
115
119
122
120
115
116
120
125
127
126
124
119
115
114
119
115
121
121
113
110
117
127
126
122
120
120
124
131
131
123
117
118
122
121
118
117
121
124
124
119
117
114
112
115
124
127
123
124
123
115
114
117
127
123
117
114
124
126
123
111
109
110
113
115
122
118
124
117
102
101
113
126
125
120
117
118
122
126
128
120
116
123
132
129
115
111
116
124
126
126
122
113
105
106
118
124
126
127
128
122
115
120
124
120
108
107
120
131
120
102
97
105
116
121
124
114
121
112
99
98
111
115
115
115
116
117
120
126
128
122
121
129
136
134
124
115
115
118
120
121
121
116
103
101
111
123
130
130
129
125
122
123
122
112
100
100
118
130
123
107
100
106
120
122
122
113
116
114
102
103
106
106
104
107
113
116
119
124
127
125
123
126
132
133
128
124
120
114
110
112
118
118
110
103
111
123
132
130
121
118
122
125
122
108
100
104
122
131
126
115
109
113
120
119
113
113
117
118
110
109
108
105
104
108
112
113
115
120
124
123
121
122
125
127
129
130
126
118
109
108
112
118
117
114
115
124
129
123
111
108
114
127
126
114
112
119
127
128
124
121
119
120
119
116
114
115
120
123
121
116
111
111
114
117
116
113
113
114
116
118
118
117
117
119
124
127
127
124
122
116
115
120
126
126
125
124
123
119
110
104
111
124
124
122
125
130
131
122
120
122
124
122
119
116
122
118
120
124
125
116
112
115
119
122
123
120
115
111
111
113
114
113
113
119
121
120
121
125
130
129
121
119
125
129
129
123
120
117
114
112
114
118
119
121
127
130
127
115
116
127
130
122
117
124
136
123
124
126
126
117
113
115
120
124
130
129
124
117
113
116
117
112
114
123
121
115
111
118
132
135
124
118
122
127
128
124
120
119
121
121
119
116
113
115
119
121
117
114
122
134
132
119
120
136
148
123
124
124
123
116
113
114
115
119
129
135
134
124
122
121
120
118
119
124
122
112
105
111
123
125
118
116
118
125
123
121
122
122
122
123
120
110
107
107
109
110
114
119
128
131
127
120
123
142
150
115
119
123
122
116
111
114
116
116
121
131
132
129
127
128
128
127
125
123
120
116
112
115
116
112
111
116
121
123
120
118
122
122
120
119
115
108
104
103
102
104
117
127
126
120
115
116
126
138
139
104
109
122
124
120
116
116
119
119
122
122
124
124
124
127
129
129
125
118
118
121
123
120
117
111
112
120
128
125
122
122
124
122
119
115
110
105
102
104
105
112
123
127
116
105
102
112
124
129
128
101
103
119
124
123
120
118
120
122
122
119
119
117
116
117
120
120
118
117
121
126
125
119
116
117
122
128
128
125
124
127
129
126
122
118
112
106
102
104
113
123
131
120
102
94
100
113
121
121
120
111
109
113
120
123
121
118
118
120
122
123
125
118
109
104
104
107
111
122
129
129
118
109
113
121
130
129
122
121
128
133
133
131
127
123
117
111
107
110
123
137
136
116
96
96
112
116
116
115
117
126
120
113
113
115
117
118
117
114
118
130
133
128
107
96
96
102
116
130
136
124
106
98
109
120
126
123
121
125
132
132
131
130
129
125
120
117
113
115
128
140
134
113
97
106
124
126
115
108
114
131
129
119
106
103
106
119
121
116
112
124
137
131
109
99
103
111
119
130
128
112
101
101
111
115
115
118
127
131
130
119
114
124
128
124
120
121
121
118
123
129
126
111
102
116
133
135
114
104
108
124
129
125
110
92
94
116
129
125
111
113
127
125
111
108
117
121
121
118
113
109
109
118
121
119
115
122
135
134
118
103
104
120
126
122
118
119
120
117
114
115
115
111
109
120
138
138
118
103
109
114
126
128
115
94
90
110
131
131
115
110
117
117
110
111
121
125
119
110
108
117
123
130
129
125
122
129
134
126
109
100
106
123
128
123
116
116
120
120
112
110
111
113
115
121
133
132
117
106
114
111
123
128
119
106
106
114
128
133
125
122
120
116
111
110
117
121
117
112
121
133
135
132
129
128
127
126
122
118
106
105
116
128
129
121
116
115
123
123
121
120
120
121
121
123
127
126
111
108
119
117
122
121
119
118
121
121
123
126
131
133
128
122
117
112
113
118
119
122
134
143
135
119
117
122
122
117
113
112
111
110
118
129
126
113
111
119
129
132
132
131
129
128
126
124
123
120
108
107
120
123
121
114
113
123
131
129
121
123
131
132
130
127
124
119
117
120
124
129
141
141
123
109
112
119
117
109
111
113
111
108
116
124
120
109
110
126
135
133
131
129
129
128
125
122
120
116
108
107
117
120
117
114
110
119
132
134
123
121
122
123
120
119
123
123
122
124
127
132
136
130
114
109
117
120
114
110
112
115
112
108
115
122
119
110
113
128
131
124
120
118
119
120
120
119
119
118
113
109
112
112
113
115
115
115
127
132
128
117
113
111
107
108
115
125
125
125
127
130
131
123
114
115
124
127
120
115
113
112
111
114
122
124
119
113
114
119
120
112
108
106
108
113
120
121
120
120
116
113
115
104
109
116
119
118
120
129
127
115
110
108
104
103
107
119
126
125
125
126
126
121
116
118
124
128
126
121
113
109
114
124
127
124
118
114
111
108
107
108
107
105
104
109
122
125
123
122
119
118
118
102
104
116
122
124
123
124
121
117
116
116
113
107
103
112
123
128
124
121
119
119
119
115
115
120
127
125
118
114
118
127
128
122
116
114
112
107
106
112
117
116
108
111
123
127
127
123
122
121
120
105
104
110
124
132
128
120
117
117
120
124
123
114
105
105
121
131
126
116
115
118
119
109
106
114
125
129
123
121
123
126
125
120
116
119
122
115
108
117
130
128
115
114
120
125
127
129
125
118
119
113
108
114
125
132
128
119
116
118
121
124
122
116
109
107
119
132
131
119
115
118
116
107
107
120
125
126
127
128
128
127
126
119
119
129
132
121
112
120
133
132
118
113
114
114
120
129
126
116
116
117
116
119
125
129
126
120
120
116
116
116
114
116
114
114
119
130
130
125
121
118
112
111
116
131
131
120
120
131
134
131
126
121
121
131
131
121
117
121
126
122
116
115
113
104
110
126
125
112
114
117
117
120
125
126
123
124
123
120
117
115
116
117
118
117
118
124
127
126
123
118
111
109
124
139
137
115
106
124
137
133
120
116
119
123
120
116
119
123
120
111
112
120
116
102
105
118
121
112
113
110
109
115
124
123
120
122
122
120
121
123
122
118
117
116
118
122
121
119
120
123
118
108
114
134
136
113
101
116
128
121
109
108
112
112
111
117
127
127
114
106
112
123
121
110
109
119
119
112
109
103
101
112
122
123
122
118
116
117
123
128
126
119
115
115
119
122
116
108
112
124
122
107
104
123
130
114
103
107
116
112
107
107
109
108
112
126
135
127
113
109
115
120
115
111
113
122
122
114
107
108
108
117
124
126
124
117
112
114
120
124
121
114
112
116
124
126
115
104
111
122
121
107
101
108
115
113
109
107
106
109
111
113
111
111
120
132
135
125
117
118
121
118
106
102
112
124
126
118
114
120
122
126
127
127
125
119
113
111
112
113
112
110
112
120
126
124
115
108
110
114
113
108
104
102
107
112
113
111
111
116
120
117
113
113
117
123
128
127
120
120
125
123
108
96
104
119
122
122
123
130
134
134
129
127
126
123
118
111
109
109
109
109
113
120
122
117
111
110
112
111
110
109
107
104
104
115
119
119
120
123
122
114
111
113
110
109
120
130
120
112
120
130
123
109
109
115
117
118
125
124
127
127
125
121
121
123
121
115
115
117
116
114
113
115
113
110
107
110
114
115
113
111
109
107
111
119
123
122
124
123
116
105
106
115
114
109
120
127
118
107
118
131
135
131
125
120
115
110
113
124
123
116
117
129
130
117
113
118
124
124
119
113
108
110
115
116
113
111
116
124
123
120
125
129
127
122
121
123
125
122
119
116
119
126
123
112
111
127
135
131
118
113
113
116
123
130
132
126
122
124
122
112
113
122
121
110
105
115
121
123
123
117
109
109
120
124
113
105
114
128
127
123
120
118
115
114
119
122
125
127
128
123
119
118
115
110
117
130
131
125
118
117
115
115
121
132
130
116
116
121
120
114
113
118
117
107
106
115
121
123
124
118
110
110
121
128
120
107
113
126
131
125
117
103
104
112
118
119
120
128
135
131
120
115
113
115
122
133
129
117
116
122
123
115
119
133
130
114
114
119
118
114
115
120
117
109
111
123
126
123
122
118
108
107
121
135
128
114
110
122
129
127
114
101
102
117
119
120
123
130
135
128
122
118
114
115
128
133
128
117
118
130
131
118
120
133
133
117
115
116
115
115
121
126
120
106
113
133
135
120
117
116
111
110
123
137
133
120
114
119
126
127
119
113
113
118
123
127
133
129
118
116
119
120
118
120
128
135
133
124
126
135
131
119
120
136
135
121
118
110
111
115
126
132
120
102
111
135
137
116
112
119
119
116
120
131
135
130
122
122
122
123
124
124
124
124
128
134
136
118
99
100
116
120
121
124
130
133
131
130
132
133
125
114
117
132
131
125
119
108
107
115
126
130
117
104
111
131
131
114
113
125
127
119
114
121
129
131
127
122
121
122
123
125
125
127
131
136
129
106
91
97
116
119
120
126
131
126
123
126
128
128
120
112
116
125
129
132
131
111
107
110
116
119
116
112
114
125
124
114
116
127
128
118
111
115
125
128
125
122
123
122
120
116
118
125
133
130
114
99
99
111
118
118
120
127
126
114
109
113
121
125
122
113
113
117
127
134
135
117
111
106
107
113
118
121
123
123
121
119
122
124
120
115
112
116
121
122
120
120
125
125
120
108
110
123
127
117
106
109
125
127
119
121
124
125
118
109
107
113
120
125
124
119
116
118
123
129
132
129
120
108
106
113
120
125
127
127
124
121
123
119
112
111
116
122
121
117
117
120
125
127
122
111
111
116
120
111
110
127
139
135
121
125
131
123
116
117
122
125
125
125
124
122
123
123
118
114
118
134
127
113
115
121
120
119
125
131
128
122
120
115
105
110
122
127
123
120
118
118
121
126
130
120
112
113
113
112
121
137
139
132
129
132
133
120
121
131
134
132
129
124
119
119
127
130
119
108
110
130
125
118
122
126
119
113
119
130
128
119
118
116
111
115
125
126
127
127
124
116
115
125
133
126
113
112
114
118
126
128
127
129
136
138
125
117
128
138
133
126
130
127
117
118
131
137
126
116
116
120
119
119
123
127
121
112
116
124
123
120
120
120
120
121
125
124
126
131
128
116
115
125
136
128
114
112
118
124
123
114
113
127
144
135
118
116
130
132
119
115
126
135
123
122
131
136
133
128
123
111
113
118
120
121
118
114
111
116
120
123
125
125
125
127
125
120
120
130
129
115
116
128
135
127
113
111
120
123
118
106
112
130
142
128
111
115
124
119
106
107
125
137
135
127
127
129
132
129
122
109
115
124
121
116
119
117
114
113
119
126
127
125
124
131
128
114
111
124
130
122
121
134
140
134
115
106
115
121
118
110
115
130
132
116
103
109
118
115
109
111
121
130
132
125
120
118
117
115
113
115
120
129
123
114
116
122
122
117
119
127
129
120
118
129
130
116
107
121
132
130
130
134
140
135
117
105
111
123
124
119
119
123
122
106
102
107
113
114
115
115
115
116
116
112
108
106
102
99
104
124
125
129
125
115
115
127
129
121
119
125
127
118
116
126
131
122
115
120
135
136
134
133
134
132
119
107
112
125
130
126
123
120
116
110
108
111
113
112
112
111
111
110
106
102
100
98
95
96
104
123
120
120
119
116
117
127
129
118
116
121
125
121
119
124
129
128
123
125
133
134
132
129
126
123
118
114
114
121
127
128
126
120
116
116
121
124
121
110
106
107
112
114
111
104
99
99
99
103
112
112
111
110
110
111
120
124
122
114
113
118
124
124
123
124
126
127
126
128
129
127
126
123
120
119
120
121
115
111
116
131
133
120
111
121
136
142
132
114
101
102
115
127
126
119
107
103
106
110
115
98
105
107
106
107
117
123
119
110
110
116
120
122
123
124
124
125
125
126
125
124
124
123
120
118
119
119
111
101
111
132
132
114
105
116
136
145
138
120
105
105
119
134
137
126
115
111
111
110
111
90
109
115
111
109
114
119
119
114
112
113
113
114
117
123
128
128
125
122
121
123
125
126
124
119
115
113
109
109
117
131
126
107
98
105
122
133
134
123
115
116
123
132
131
125
120
117
114
111
109
95
112
123
121
112
112
117
120
120
118
115
109
103
111
123
135
134
124
116
118
121
123
127
129
125
115
106
112
125
132
123
105
99
99
101
106
118
123
122
120
120
121
119
117
118
120
120
118
114
113
110
116
127
125
116
112
115
118
121
123
122
112
98
103
120
135
133
121
117
119
119
118
122
133
134
119
110
122
137
135
112
96
103
112
110
107
112
117
118
120
124
121
109
107
116
121
121
122
125
125
123
124
125
123
117
115
117
116
116
121
130
120
104
103
116
125
122
119
122
123
117
111
115
128
138
127
117
123
136
126
103
98
118
129
122
114
115
115
114
117
122
121
112
111
120
123
122
126
138
136
126
122
118
114
113
116
125
120
110
114
126
127
111
107
115
119
119
120
125
126
116
109
115
126
134
127
119
121
125
118
105
111
131
139
129
123
121
119
110
112
122
125
124
125
125
123
123
132
143
139
116
110
106
103
105
114
128
128
115
108
117
122
116
113
116
120
122
123
127
127
118
114
118
123
124
117
114
116
117
116
119
127
138
136
130
122
120
117
113
114
121
128
131
128
123
117
120
134
139
131
99
91
95
100
102
106
120
129
122
109
107
111
114
115
117
122
123
124
126
125
119
116
119
122
117
111
113
114
115
122
134
138
135
130
126
122
118
114
113
115
121
126
123
120
112
109
120
131
133
122
92
86
96
106
107
105
108
123
126
117
107
107
110
114
115
116
117
119
124
124
118
113
111
113
115
117
119
116
115
128
142
140
128
125
127
128
124
118
115
118
121
117
107
104
104
109
118
122
121
115
101
98
103
114
112
107
106
118
123
122
118
116
114
112
108
105
105
110
123
125
113
100
96
100
114
126
128
118
113
126
138
132
123
125
131
135
134
121
112
116
120
114
100
98
107
116
116
116
114
110
118
115
112
112
113
113
114
116
119
123
131
133
128
115
104
100
99
106
120
121
109
93
88
97
115
129
129
118
112
122
124
120
119
124
131
136
136
121
109
114
123
120
110
106
117
123
120
113
108
106
128
124
112
107
108
113
115
115
114
117
135
145
138
118
109
110
108
110
112
111
107
101
100
106
114
120
119
116
114
114
111
105
109
122
124
123
122
116
108
112
121
125
121
120
125
127
120
112
105
106
124
123
112
105
106
110
111
111
111
115
127
137
132
117
115
121
121
112
103
106
112
118
120
120
119
115
115
115
116
115
103
98
109
121
123
114
112
111
112
115
120
125
128
129
128
127
124
117
111
109
116
119
114
111
111
111
106
106
112
117
117
120
117
112
118
132
131
114
100
108
124
133
130
130
127
122
117
116
119
118
107
105
118
127
124
113
107
113
120
122
120
121
125
126
124
125
127
126
121
118
114
120
121
119
119
117
109
111
121
120
114
109
106
107
118
133
135
118
109
122
141
141
130
129
135
132
122
116
121
123
116
116
125
131
129
118
114
123
130
131
121
119
123
124
118
120
132
134
130
122
115
123
122
120
121
123
122
123
127
126
120
112
110
112
118
130
132
120
116
133
149
138
119
120
135
137
125
123
124
123
121
121
127
127
124
124
126
132
134
131
120
117
120
123
115
114
129
133
128
119
115
120
117
111
113
126
133
132
131
128
124
119
116
119
125
129
129
125
123
136
142
128
111
118
133
134
126
126
126
121
117
120
124
121
117
122
132
133
130
126
114
109
116
124
116
111
118
123
119
112
107
110
109
100
103
121
135
133
127
123
120
118
117
123
132
133
130
127
127
130
129
119
117
124
128
123
120
124
126
117
113
118
123
119
113
120
129
128
120
116
106
101
113
126
120
111
110
116
115
108
96
100
102
100
100
116
130
129
119
118
118
115
112
117
129
133
130
128
128
126
118
116
125
133
131
118
113
120
122
116
115
125
130
124
116
118
126
123
115
110
103
98
111
129
129
116
110
113
115
109
93
100
111
111
110
112
125
125
121
121
123
122
112
113
123
129
127
127
127
122
112
116
127
135
130
120
114
116
117
119
122
128
131
128
118
119
121
119
116
112
107
102
110
129
133
124
116
116
118
116
100
107
121
124
120
117
120
123
124
128
133
135
125
113
115
120
124
124
124
118
115
118
123
124
124
123
120
117
117
120
124
127
127
120
113
114
118
118
117
117
116
111
111
124
130
131
125
121
119
120
109
114
121
131
131
122
119
121
124
128
133
141
136
118
110
112
115
117
117
116
117
118
114
110
112
122
124
125
123
122
122
123
119
112
109
114
119
115
114
120
124
119
115
119
123
130
130
121
117
121
120
118
121
131
134
126
117
118
120
118
122
129
134
121
111
109
111
112
113
117
120
117
105
102
108
116
123
128
129
124
119
118
114
110
112
117
119
112
112
117
121
122
123
120
114
117
126
118
111
119
127
125
127
129
129
125
119
116
114
111
113
119
124
119
113
110
113
114
117
120
123
113
101
102
112
116
119
125
131
128
116
112
112
113
123
126
116
114
113
112
111
119
132
124
104
101
113
113
111
121
126
129
132
129
121
119
120
120
116
114
117
117
116
112
108
110
117
120
122
125
126
115
104
109
122
125
116
119
127
128
117
109
110
118
127
125
118
118
118
107
100
114
139
133
104
93
107
114
113
117
117
128
137
130
117
111
116
120
122
127
131
127
112
106
104
108
116
120
124
129
131
121
110
112
129
135
121
114
118
122
119
113
114
117
120
120
122
124
122
107
98
114
135
132
110
104
117
121
113
112
109
124
137
135
120
109
111
115
124
134
139
132
116
107
104
106
111
118
121
129
132
129
114
113
127
133
121
111
111
117
120
120
118
112
110
114
126
130
123
110
103
113
124
124
114
113
125
130
118
108
112
120
134
139
131
115
108
110
118
128
127
121
116
114
113
112
112
113
118
127
129
124
113
112
122
124
114
109
109
114
125
130
126
111
106
112
125
129
126
113
108
110
117
117
113
114
126
133
124
114
120
123
129
139
138
124
114
110
110
108
108
110
114
120
123
119
113
110
114
120
120
111
109
110
112
110
108
108
110
114
125
132
125
115
111
112
115
126
128
120
108
109
119
121
116
115
120
124
124
125
123
122
125
133
132
126
122
113
104
95
98
106
114
121
123
120
113
110
112
117
115
108
106
106
104
103
107
111
114
119
123
124
120
118
117
114
110
119
131
122
109
114
127
132
125
119
115
115
116
126
117
116
118
121
119
118
122
121
107
97
101
109
115
118
116
112
109
109
113
117
119
117
110
101
97
104
115
118
119
120
121
118
118
121
128
122
112
113
123
120
115
119
130
137
138
131
118
105
101
112
115
109
106
117
124
121
114
114
121
124
124
125
121
115
113
122
132
126
112
115
123
126
124
126
129
128
127
132
138
128
117
119
125
129
124
117
117
124
130
131
131
130
129
128
126
119
122
131
130
121
116
110
109
115
117
113
110
115
120
120
120
123
119
114
113
119
125
124
114
114
120
124
122
122
124
125
126
127
127
121
116
119
121
119
119
121
123
130
137
137
131
126
126
127
125
124
128
131
123
115
117
115
113
114
114
110
108
116
121
120
118
117
114
108
109
115
122
121
118
117
119
119
120
121
121
123
124
121
114
109
114
119
120
116
117
122
125
131
136
135
126
121
125
128
127
125
133
132
118
113
118
117
117
119
121
113
111
119
126
125
120
117
112
103
103
114
123
124
120
120
121
120
124
125
124
122
121
118
107
107
117
125
125
121
121
123
122
124
128
127
120
118
129
136
129
129
138
134
118
116
120
121
123
130
134
120
113
121
133
130
119
116
114
104
104
118
127
128
122
119
122
126
131
135
131
124
118
112
112
116
122
125
127
128
128
126
123
122
120
118
114
119
133
141
132
131
140
137
123
121
116
119
126
139
142
126
115
123
134
124
109
110
116
115
111
118
128
127
120
119
124
133
139
142
138
125
113
111
118
124
123
120
124
131
135
131
128
127
119
113
113
121
134
135
129
130
139
135
132
128
109
116
125
134
140
129
121
126
132
118
101
108
124
126
118
118
124
128
122
118
122
131
140
142
137
124
113
113
123
129
121
117
119
127
133
135
135
130
117
109
114
126
133
132
122
123
132
136
135
133
105
106
114
120
128
129
127
127
127
116
106
110
124
126
120
116
118
123
123
119
121
125
134
136
129
121
118
121
126
123
120
117
118
120
126
139
140
127
111
109
118
128
130
126
118
117
125
134
136
131
106
101
102
107
119
128
127
124
121
119
119
120
120
119
118
118
119
121
122
121
121
122
125
129
126
122
124
127
126
124
125
128
122
114
122
141
142
121
106
111
122
127
125
120
117
116
122
129
128
124
114
105
100
104
117
124
123
116
117
124
130
128
118
113
118
126
124
118
117
121
126
124
122
124
121
122
129
134
131
127
134
137
127
114
123
143
139
117
111
120
127
123
116
112
115
119
124
126
117
107
119
111
103
111
123
123
115
112
114
123
127
126
117
109
119
134
131
118
112
119
129
127
121
119
115
118
135
141
133
127
131
134
126
116
127
140
134
122
120
122
125
121
109
103
110
124
131
128
114
106
118
112
109
120
128
123
115
115
117
115
113
115
117
115
121
133
130
120
112
116
125
126
121
114
108
114
135
143
135
126
122
123
122
125
131
135
133
130
126
120
124
128
120
106
108
124
136
134
125
120
111
108
110
120
125
124
123
123
121
108
100
104
116
120
122
124
123
121
117
115
116
119
121
117
110
115
131
137
128
120
114
114
122
129
133
133
132
131
120
113
119
138
137
120
110
120
129
135
136
133
106
105
109
114
117
123
128
124
113
104
102
108
113
116
117
117
117
118
123
115
108
113
123
127
126
124
122
121
120
118
117
117
124
129
129
128
128
126
116
106
117
140
145
131
116
116
122
131
138
137
107
107
115
114
112
119
128
122
112
110
115
116
113
109
112
114
115
118
125
120
110
113
127
141
144
130
111
102
112
120
120
118
121
124
122
121
120
119
115
111
116
126
132
128
120
114
113
116
123
125
113
113
123
122
115
115
119
118
112
117
128
128
112
101
108
120
121
121
126
126
123
123
129
141
146
129
99
94
113
124
118
114
113
114
115
114
114
115
118
119
114
111
113
117
117
115
111
106
106
109
119
116
128
134
124
113
113
115
115
119
129
129
114
101
111
126
130
125
127
134
136
131
127
130
133
119
102
103
124
127
117
106
105
105
113
115
113
114
119
123
115
103
100
108
117
118
116
103
102
108
119
114
128
140
133
116
112
114
114
116
125
126
117
107
113
126
129
122
124
136
137
131
124
121
119
114
114
123
130
128
116
109
103
101
113
124
120
118
123
127
125
109
105
106
119
123
120
104
102
114
111
110
122
134
131
118
116
115
112
112
121
125
117
113
116
120
119
116
117
125
126
123
121
121
117
119
130
131
122
117
120
121
108
100
114
131
129
124
128
132
132
121
113
113
122
123
116
106
106
120
100
109
122
123
122
121
123
121
111
110
118
123
116
113
114
117
115
112
113
116
116
117
124
127
124
123
131
126
109
109
128
131
115
106
118
132
129
127
128
130
130
127
122
122
121
121
114
109
111
118
93
112
121
120
117
117
125
125
116
115
119
121
116
113
116
125
123
117
112
111
112
115
125
128
126
123
122
116
105
113
127
127
113
108
117
122
121
120
121
119
119
126
126
122
119
116
114
114
115
115
97
113
121
120
114
114
118
121
120
120
122
120
115
112
123
138
141
128
117
115
116
117
119
121
121
116
115
115
116
122
121
109
108
111
114
113
113
116
115
111
112
121
124
120
118
116
116
122
121
113
111
113
118
117
113
114
117
118
117
120
123
121
113
113
128
144
146
132
122
120
119
115
112
114
117
117
117
123
134
130
109
96
108
120
117
112
116
120
117
114
117
125
125
122
119
119
122
127
126
113
121
120
119
116
113
118
124
116
105
107
120
121
113
113
123
135
136
128
124
124
121
115
111
116
126
127
125
131
138
126
100
97
119
132
120
112
124
131
124
124
127
129
126
122
121
121
124
128
127
115
124
120
116
112
112
125
134
121
97
93
112
121
114
111
116
120
121
121
123
124
120
116
117
125
134
135
125
123
125
119
105
109
131
141
125
115
127
132
132
133
135
134
124
122
123
121
119
120
120
112
116
113
109
104
106
124
135
125
99
90
105
117
117
114
114
116
117
118
119
120
119
120
124
131
135
130
117
110
114
117
121
125
137
140
129
117
120
125
129
135
135
129
120
121
125
120
114
112
111
108
105
103
102
104
106
111
122
120
108
98
103
113
118
117
117
117
119
118
116
114
115
118
123
125
124
118
109
101
110
124
134
132
131
131
128
119
113
114
121
128
126
117
110
118
124
121
111
111
112
104
103
103
106
110
110
107
107
112
113
109
105
108
113
119
121
120
119
118
114
109
108
111
113
113
113
114
113
111
115
129
135
124
120
123
126
123
117
115
117
121
116
108
106
116
125
122
113
119
118
104
109
109
114
120
118
108
106
115
122
120
110
107
110
119
122
121
117
115
115
110
103
101
102
103
108
120
126
120
114
121
124
112
109
115
122
126
124
120
116
114
111
104
105
118
123
117
114
121
123
109
113
113
118
122
120
116
120
128
129
126
115
111
111
120
122
119
113
112
115
112
107
101
99
103
116
131
133
123
107
109
110
105
103
109
116
121
126
119
110
109
110
111
113
120
120
109
107
119
122
108
114
110
112
119
122
124
128
132
132
127
120
117
118
121
121
118
112
110
114
119
119
114
105
110
124
130
121
104
99
104
104
102
100
104
107
113
118
114
108
108
111
115
123
125
118
102
100
110
115
105
115
104
103
114
127
127
120
124
127
126
115
114
117
120
120
120
114
109
112
126
132
122
111
116
127
124
105
91
96
110
112
107
107
108
107
109
111
111
110
108
110
115
129
131
120
103
101
110
109
104
123
108
101
115
132
128
111
108
120
118
103
102
109
116
120
122
119
113
113
126
134
124
109
115
126
118
99
92
107
123
123
119
117
115
115
112
115
117
115
110
108
112
127
131
121
113
115
122
118
104
133
120
109
119
131
126
112
110
119
113
93
89
101
111
121
125
127
121
118
126
129
115
104
115
127
123
110
106
122
128
128
128
127
125
122
124
127
127
120
109
103
109
122
126
120
120
131
139
131
109
135
132
119
119
122
122
120
122
124
112
94
93
105
117
124
127
127
124
121
124
122
108
103
119
131
130
126
126
128
127
126
127
125
121
121
127
132
129
118
110
106
109
115
118
117
122
133
145
137
115
128
128
119
113
112
117
126
129
126
113
106
110
120
127
128
126
124
122
120
119
115
109
110
122
131
131
132
133
129
121
118
120
117
111
114
129
132
121
110
112
113
111
109
114
116
117
122
131
129
117
116
115
111
105
103
110
121
124
120
115
115
120
130
133
131
124
120
118
118
118
117
115
121
126
123
118
121
128
125
117
114
115
113
110
116
129
128
115
107
115
122
118
112
114
118
113
110
115
122
119
107
109
109
105
104
109
113
113
114
117
123
126
126
127
128
123
117
117
119
118
116
121
130
131
119
106
108
119
123
117
114
113
115
119
127
133
130
119
114
119
129
127
116
113
115
113
104
108
118
120
111
118
118
114
110
109
109
109
112
122
129
126
121
118
120
119
119
122
124
117
110
120
136
138
122
107
104
114
121
121
114
113
120
130
132
134
135
132
122
122
130
130
117
110
113
114
111
111
119
122
120
131
130
119
115
111
109
110
115
128
132
128
122
116
116
117
120
125
127
117
110
119
136
138
129
117
113
115
119
119
114
111
120
122
120
121
135
137
124
119
127
127
116
103
108
119
120
118
120
122
131
136
129
120
119
115
111
109
114
122
127
130
128
122
117
112
114
119
120
116
113
119
130
131
127
122
118
117
117
113
109
109
112
110
101
107
126
134
121
114
119
121
114
106
111
123
122
117
121
125
131
130
119
116
121
121
112
104
107
113
119
126
130
126
120
112
107
107
111
115
117
118
120
119
118
117
116
119
116
107
102
104
106
104
97
100
119
124
121
110
110
118
120
119
117
117
114
113
123
131
127
121
115
114
121
124
118
104
101
106
118
124
127
125
121
114
107
101
102
113
116
115
113
112
109
108
112
119
116
106
99
101
106
109
110
112
116
120
122
113
106
112
127
132
121
107
105
112
127
134
117
117
116
116
118
121
118
112
108
114
124
126
123
120
117
114
110
107
108
111
114
113
114
116
112
106
112
120
118
113
106
106
111
118
124
122
116
117
124
120
110
114
132
136
120
102
103
118
129
131
110
116
120
119
116
116
118
119
122
129
135
132
124
117
113
109
110
113
117
116
115
117
126
128
121
115
117
120
121
120
120
119
118
119
121
119
110
112
123
124
117
117
128
131
117
107
117
125
126
121
105
118
122
120
116
112
112
116
128
139
139
132
124
119
114
106
106
116
125
124
121
124
134
134
126
122
121
121
122
126
131
133
122
115
112
108
105
106
116
119
118
119
124
124
116
113
123
131
121
111
111
116
119
123
123
114
106
110
126
136
133
127
124
123
121
113
110
116
126
129
127
128
129
127
122
118
119
119
118
121
133
138
127
111
105
104
104
105
108
110
111
114
120
122
120
119
123
127
123
114
116
114
114
127
132
122
107
107
114
123
124
123
124
124
124
120
114
114
120
126
126
122
119
116
112
109
112
113
112
111
121
131
124
112
111
113
111
109
108
105
104
111
121
129
126
120
118
121
123
123
117
109
112
128
134
124
116
106
107
111
118
124
125
124
121
120
118
114
115
121
124
116
112
109
105
102
107
113
110
105
110
122
122
118
121
125
120
115
112
108
107
113
124
133
131
121
114
115
125
128
113
107
113
125
128
120
120
120
109
106
110
124
128
122
116
114
119
117
115
119
123
121
116
107
100
102
111
115
109
106
115
123
122
121
125
130
123
112
111
113
117
120
124
128
129
119
109
109
121
124
111
113
118
121
113
108
115
125
122
108
106
120
131
130
121
122
127
127
113
113
122
128
129
128
129
127
127
137
148
140
123
124
137
132
118
117
129
135
129
126
129
133
132
132
131
125
115
118
127
122
110
115
123
123
112
107
115
121
119
107
108
120
130
131
120
117
121
121
114
110
111
119
124
125
128
130
131
135
136
131
118
121
127
126
123
125
137
141
136
132
132
130
127
127
131
129
125
129
127
115
113
116
124
119
109
106
113
118
114
109
111
116
121
124
117
112
115
118
117
110
107
110
117
122
131
134
133
130
127
120
116
119
123
124
125
130
136
137
134
132
133
128
124
125
131
137
134
131
122
110
119
118
117
117
112
110
113
116
113
110
113
117
117
117
115
113
115
118
119
119
114
108
112
123
131
136
134
130
124
120
120
126
129
127
125
127
131
129
124
124
126
127
124
127
133
138
137
130
121
119
125
123
119
117
116
115
118
121
114
108
111
119
120
117
113
118
123
123
121
121
124
121
119
125
133
137
135
129
124
123
128
142
142
133
124
123
129
127
115
112
116
124
129
130
132
135
135
128
124
130
130
128
124
122
121
120
125
128
119
104
104
116
126
123
119
121
127
122
115
119
130
131
127
126
129
132
131
126
124
125
135
149
149
136
124
123
129
129
114
103
108
124
133
130
128
131
134
131
131
138
122
128
128
122
120
123
130
133
120
100
96
109
127
131
124
122
124
119
112
117
128
132
128
124
125
129
126
122
121
126
137
144
143
130
126
129
132
125
115
106
112
127
135
131
125
126
132
135
134
134
110
120
125
116
112
123
133
132
121
108
102
108
122
129
126
121
117
114
114
120
125
125
121
121
128
129
123
118
122
130
135
134
128
124
126
133
132
117
108
117
127
131
132
129
123
122
128
134
131
124
103
112
116
107
106
121
129
124
117
115
116
116
116
121
125
122
116
112
118
127
131
119
114
122
134
132
126
125
130
135
135
132
121
117
123
131
127
108
106
121
132
129
123
123
123
123
123
125
121
108
108
111
109
103
106
120
123
115
111
116
123
123
117
116
121
124
119
114
117
132
139
124
115
122
134
133
130
132
136
135
133
128
121
116
119
127
125
110
109
122
129
124
113
115
121
124
122
121
115
104
117
114
111
109
113
121
120
113
109
109
118
123
120
115
117
126
123
113
113
129
143
132
121
120
123
126
134
143
141
128
118
120
119
117
118
124
126
118
116
120
125
124
113
109
114
124
126
124
117
112
120
115
114
117
120
123
123
119
113
102
103
116
122
119
117
123
126
119
113
123
136
135
124
113
105
112
136
151
141
119
106
110
116
120
125
129
130
125
121
117
127
137
128
111
109
122
128
128
128
129
117
113
114
120
123
123
125
125
119
100
97
111
122
122
116
118
123
122
116
115
121
125
120
109
101
111
134
143
131
116
109
110
116
124
132
137
133
126
118
115
134
152
143
119
111
119
122
126
133
140
112
108
111
115
118
121
127
126
119
106
106
112
119
118
113
109
120
125
119
111
111
116
115
111
111
120
127
125
119
117
117
118
119
126
137
142
133
123
117
116
133
151
145
127
116
116
111
116
130
139
109
108
110
113
114
118
121
118
115
116
120
122
119
115
105
104
117
127
121
110
110
113
114
118
127
134
125
110
109
118
121
122
122
125
137
137
127
121
118
118
122
128
128
122
118
115
110
111
124
131
110
109
114
117
115
115
114
112
113
123
129
127
119
107
103
105
121
131
123
114
116
120
117
120
132
135
119
108
111
118
115
116
118
124
129
126
120
120
122
119
110
106
108
113
117
118
118
119
122
127
112
112
116
123
122
114
107
108
115
122
128
127
120
109
102
109
125
132
124
121
123
125
117
113
119
119
113
114
123
117
108
108
115
120
120
117
113
120
125
120
106
100
102
107
113
125
131
130
129
129
112
114
125
134
129
114
104
107
112
117
119
122
119
110
105
110
124
128
123
122
123
122
118
112
110
112
117
128
131
119
105
108
119
119
116
109
110
120
130
128
123
112
106
102
113
132
139
132
131
132
112
120
134
143
133
116
106
107
108
110
114
117
116
112
109
110
114
116
117
119
119
119
120
118
113
113
123
133
126
116
113
121
126
121
113
109
111
118
131
134
136
128
108
96
111
131
132
128
129
131
113
123
136
142
132
117
113
111
109
108
113
116
115
113
112
111
110
110
113
114
115
116
122
124
121
120
129
126
111
108
118
132
134
122
117
115
111
112
122
132
136
129
106
94
108
124
120
117
121
126
113
120
128
132
125
116
115
115
114
114
116
118
118
117
116
116
115
113
113
114
115
116
121
123
122
123
126
117
102
102
120
132
131
127
126
122
112
107
109
115
124
122
107
102
111
117
115
116
119
122
113
114
117
121
116
114
116
119
120
121
120
122
120
121
122
124
124
121
117
118
119
117
114
113
114
117
121
116
104
106
120
124
124
125
127
125
113
105
103
107
114
119
120
117
120
119
119
122
122
118
114
112
111
112
111
112
116
120
120
121
123
123
122
122
123
127
129
128
124
123
122
117
109
104
106
113
121
121
117
115
116
117
120
121
120
117
116
113
111
112
115
125
129
130
128
126
126
129
125
117
119
116
115
111
109
116
124
123
112
112
121
124
122
122
121
122
125
127
126
124
122
118
111
108
113
120
124
125
123
119
115
116
121
118
110
108
116
120
122
124
126
127
127
129
130
129
127
125
119
115
122
123
124
115
111
124
135
124
105
102
114
123
121
122
117
115
118
122
124
123
122
121
119
118
125
131
124
120
119
119
119
119
120
118
104
99
109
121
127
131
130
120
113
116
125
126
116
107
107
111
120
127
127
123
121
133
138
125
103
100
111
120
124
124
116
113
115
119
121
120
122
127
130
132
133
132
117
107
112
120
124
122
118
115
110
101
105
111
121
129
125
109
99
108
122
123
107
90
94
109
122
125
125
126
128
130
128
118
109
110
113
117
125
126
121
116
117
119
117
114
115
127
132
131
127
121
108
100
110
126
130
122
115
116
113
109
104
104
112
118
116
104
101
115
127
122
103
92
99
111
127
128
120
122
130
128
116
113
115
119
114
113
118
123
124
120
119
120
114
107
108
124
130
126
116
112
111
112
123
129
126
113
111
115
119
114
108
105
108
112
111
108
116
129
133
122
108
110
117
115
130
126
119
122
126
122
114
115
123
123
115
107
112
120
125
124
121
118
112
104
106
121
127
122
112
115
123
129
129
124
114
108
108
112
117
117
113
110
111
111
112
117
124
130
126
114
115
128
133
118
127
121
118
121
121
119
120
126
129
124
113
105
106
115
124
124
120
117
113
112
113
122
124
122
123
128
135
136
127
116
108
106
105
108
113
117
114
109
109
113
115
117
118
118
109
102
109
129
131
115
120
114
115
120
119
116
120
133
134
123
109
104
107
117
121
120
116
114
114
122
128
127
122
122
127
130
128
121
118
114
110
105
102
103
110
116
114
109
109
114
116
111
107
103
97
96
103
117
117
108
119
106
108
121
123
113
113
126
131
122
106
103
112
119
120
116
112
111
115
130
137
126
113
113
123
122
106
101
113
121
118
112
104
105
114
119
115
111
109
113
114
108
103
102
102
101
103
106
104
100
124
107
105
121
127
114
108
114
124
117
101
98
108
117
117
113
113
114
117
125
128
117
104
105
113
107
93
97
118
131
124
116
112
113
115
119
122
118
115
110
111
111
111
114
117
115
113
109
104
96
132
113
108
120
128
118
111
114
119
112
97
93
104
116
115
113
117
121
119
112
104
99
100
109
109
105
99
107
124
129
120
116
117
118
118
120
125
127
118
109
111
119
120
118
122
125
123
120
114
103
133
123
115
121
126
122
118
120
116
110
99
99
112
118
116
115
121
125
120
101
87
92
111
123
121
116
117
120
120
117
114
113
114
113
113
118
125
124
116
111
120
124
119
114
122
127
125
123
121
113
127
123
120
122
123
121
122
121
115
108
107
117
128
129
118
114
117
124
117
100
91
102
120
132
125
121
125
125
113
107
108
108
104
102
109
117
117
114
114
118
132
133
113
104
116
126
117
116
120
122
120
120
120
122
122
120
118
118
114
110
116
132
144
136
119
110
112
115
114
110
110
117
125
126
116
113
121
122
109
107
108
106
97
101
118
128
115
108
112
127
140
137
112
99
115
122
109
105
118
127
123
123
121
122
123
121
117
115
114
112
115
131
141
132
119
112
112
113
114
117
122
126
124
116
103
102
109
115
114
115
113
102
97
113
134
134
116
108
117
129
138
135
113
100
112
118
108
106
117
127
131
131
125
124
125
124
119
116
114
113
113
119
123
122
118
116
116
118
119
118
119
121
120
114
103
102
108
114
122
125
118
103
105
123
140
136
118
115
122
125
128
128
112
100
106
116
115
115
121
126
140
143
129
125
125
126
121
116
115
115
112
110
113
117
119
119
122
126
125
118
112
117
122
123
120
115
115
117
125
130
121
106
107
121
129
123
119
119
121
121
120
119
106
99
106
118
120
120
122
124
142
142
125
123
126
127
121
114
113
114
113
112
114
121
123
123
123
125
124
118
114
117
128
130
129
127
124
121
120
121
118
107
106
113
112
107
110
118
121
121
118
115
108
105
119
121
117
116
123
127
132
127
115
114
126
131
121
108
109
115
118
119
122
128
128
124
119
116
117
118
119
123
127
129
128
126
125
120
112
111
109
106
106
106
103
103
109
116
121
119
116
113
109
117
132
127
110
108
123
129
121
105
101
110
126
135
124
106
105
115
122
124
126
129
130
125
111
106
108
115
120
122
123
123
117
117
123
121
112
104
105
108
110
110
110
109
113
117
121
121
118
113
113
125
138
129
108
109
126
130
108
91
94
110
127
138
129
115
108
113
121
124
124
126
129
123
108
105
108
111
113
115
123
124
114
115
123
125
116
109
109
112
116
119
119
117
115
118
121
124
124
117
114
120
129
124
115
120
128
125
103
90
92
107
128
139
136
119
113
116
120
121
121
125
128
116
108
112
118
114
105
115
129
130
120
117
125
126
122
119
120
123
123
121
120
116
111
110
119
129
131
124
113
110
113
117
121
127
128
118
103
98
95
106
127
135
131
116
114
119
121
118
117
125
127
116
109
118
128
121
109
117
133
133
123
123
131
128
124
122
129
130
126
120
116
111
105
104
113
126
132
127
116
104
103
110
121
123
119
115
107
105
96
107
125
131
118
106
114
128
127
114
112
123
126
119
115
123
130
127
122
123
130
126
117
119
128
129
119
118
123
128
125
120
115
113
103
103
105
116
124
125
119
110
109
112
114
114
114
117
111
106
102
115
127
122
108
104
118
135
129
117
113
119
124
122
120
122
124
127
127
125
120
115
108
110
119
123
112
106
109
119
122
120
122
121
115
108
105
107
113
119
121
121
121
119
116
114
118
122
112
105
111
125
131
118
106
109
126
137
132
120
116
117
118
119
119
118
118
123
128
121
117
111
103
102
111
120
112
98
100
112
117
119
125
134
130
118
108
107
109
114
120
128
131
125
119
121
126
125
111
106
119
134
130
116
110
122
132
129
124
123
123
119
113
113
118
119
117
120
123
121
119
116
107
102
109
115
114
104
106
116
115
115
120
133
132
124
114
112
113
115
119
123
124
117
116
128
137
128
113
127
134
123
108
104
116
124
120
111
107
111
120
130
129
119
112
111
113
120
123
125
125
124
122
120
122
127
139
136
131
127
126
122
122
130
135
133
128
126
123
119
117
122
127
124
117
124
129
122
112
126
139
128
112
108
115
118
115
113
111
113
119
130
130
119
105
105
110
115
118
124
125
121
117
117
122
129
134
133
129
126
126
125
125
132
137
134
127
124
124
120
115
115
120
122
122
132
135
117
110
119
127
124
115
110
112
111
111
113
116
114
117
125
127
118
105
105
112
116
116
117
117
116
116
118
124
131
136
135
130
127
127
127
127
130
134
133
124
125
128
126
113
109
122
125
123
126
130
116
109
110
113
116
114
111
111
110
108
112
118
118
117
121
126
121
112
113
119
125
121
112
107
110
118
124
131
137
142
140
136
133
133
129
124
122
132
132
126
124
128
128
118
112
124
124
119
116
125
125
114
107
104
107
111
114
117
115
110
111
120
124
125
124
124
122
122
124
127
131
127
113
101
106
122
133
140
142
142
140
141
142
140
132
117
118
129
133
127
122
125
129
125
119
120
120
116
116
129
139
124
118
106
106
108
115
121
121
110
108
119
128
132
131
125
125
130
131
129
128
130
119
104
104
121
139
142
138
128
129
136
143
142
128
114
113
125
130
126
120
122
130
133
124
114
116
122
127
135
142
124
128
116
108
106
114
125
124
114
111
117
125
132
136
129
127
131
130
123
121
126
124
106
104
123
140
140
125
114
116
129
135
134
125
119
116
118
120
122
121
125
132
137
129
113
116
130
137
135
133
117
129
125
110
104
115
125
123
115
114
117
119
126
132
130
126
125
124
118
119
124
120
105
106
126
137
127
113
110
115
121
125
123
122
121
116
110
110
119
128
131
132
135
131
122
121
129
135
130
121
109
127
121
106
102
115
121
119
116
116
117
117
120
126
127
121
119
120
118
125
125
118
105
112
130
136
120
109
116
123
124
122
119
119
117
110
106
106
122
134
132
130
129
131
130
126
123
123
120
112
110
124
119
105
105
116
120
116
114
116
117
118
119
120
119
115
115
117
121
127
127
118
112
117
132
130
113
112
127
131
128
121
118
115
110
104
105
111
121
129
127
124
127
129
131
126
121
118
118
115
117
124
119
109
111
118
120
118
116
112
114
119
121
118
111
112
116
121
122
125
128
125
120
120
123
121
115
121
133
130
118
115
116
115
106
104
106
118
121
120
123
129
133
128
126
124
123
123
123
124
126
125
122
118
117
119
120
121
119
113
113
119
124
122
114
114
120
123
121
123
127
130
125
120
112
108
114
127
131
120
106
105
114
117
115
112
114
122
122
117
126
144
150
133
120
123
128
126
127
129
125
125
125
124
120
117
118
121
121
117
116
121
125
127
122
119
121
123
119
119
123
124
121
114
106
105
114
122
118
111
107
110
114
120
124
125
123
124
120
117
134
157
157
137
123
124
125
120
119
125
124
122
123
124
120
113
112
116
120
122
123
125
128
133
131
123
120
120
117
120
123
122
116
112
111
115
121
119
112
108
113
119
119
121
128
130
126
123
120
120
135
151
146
132
125
123
115
106
108
114
122
119
119
121
118
113
111
114
119
125
127
126
127
134
132
120
118
116
115
118
124
123
114
110
118
129
132
120
107
106
117
124
125
124
126
127
124
121
119
118
124
129
127
120
118
115
108
101
104
111
118
116
115
115
116
115
115
119
125
128
125
122
125
132
124
116
118
119
115
114
124
126
116
111
121
133
136
124
110
107
113
125
131
128
121
116
118
119
117
110
109
114
114
105
104
107
110
112
115
119
113
116
113
112
115
119
122
127
132
129
117
113
124
126
117
110
122
127
119
111
118
123
120
114
118
125
126
122
116
110
111
124
138
134
114
103
109
119
115
100
100
114
117
102
96
107
122
129
131
132
112
122
119
114
115
119
122
127
130
125
112
109
119
122
113
107
121
129
122
111
113
122
121
119
116
116
116
118
120
115
113
125
145
141
111
91
102
117
115
99
104
123
123
105
102
118
135
137
137
135
116
128
127
120
117
118
118
119
120
117
108
106
115
121
115
110
115
126
125
116
116
119
122
120
117
112
109
112
116
114
117
130
147
140
109
88
100
115
114
103
114
128
117
100
111
130
136
134
132
131
121
129
129
125
121
118
115
113
112
111
107
105
113
124
123
113
114
119
122
121
120
122
122
120
117
113
110
107
108
111
119
129
142
135
113
98
103
110
110
108
119
124
104
91
112
134
130
121
122
122
121
123
122
121
121
120
116
115
114
113
109
104
112
126
127
116
113
114
119
125
127
125
121
116
113
113
113
109
104
105
116
126
132
129
122
114
110
107
104
106
116
115
97
91
113
131
125
120
118
119
117
113
111
114
117
118
118
119
121
122
116
108
111
122
124
118
112
114
118
125
128
125
117
110
109
112
115
112
106
107
118
123
125
124
125
123
116
104
101
103
111
112
104
103
115
127
130
127
121
117
112
108
107
108
110
114
117
122
127
129
125
115
113
116
116
112
111
114
119
123
124
121
114
107
106
110
115
116
114
114
122
123
121
117
117
117
113
106
103
104
109
113
114
115
119
126
135
133
122
116
111
110
110
108
105
107
118
122
124
127
131
124
115
113
110
109
111
117
121
122
121
119
114
108
109
115
119
120
120
122
124
123
117
108
104
105
106
106
106
106
107
109
112
114
117
127
135
130
118
112
116
119
120
114
107
109
121
122
116
118
128
126
120
114
111
108
114
120
124
122
120
119
117
112
115
123
123
120
118
124
126
122
108
95
94
99
105
107
107
104
101
99
99
103
115
124
122
116
113
115
121
125
125
121
118
121
126
123
114
113
117
122
124
122
116
112
116
124
126
121
118
120
121
118
121
125
119
113
116
125
126
117
98
93
94
106
116
115
106
101
96
89
87
100
118
121
108
101
107
120
125
127
121
123
126
129
128
124
118
115
113
116
124
125
119
114
117
125
126
116
113
118
123
123
122
122
111
105
114
126
125
113
95
93
103
116
125
120
105
98
95
94
98
113
126
121
106
103
116
127
128
126
112
114
130
134
126
123
123
123
116
116
121
124
120
115
116
122
121
109
106
117
126
123
120
114
110
111
120
127
122
111
99
101
112
122
126
119
106
101
101
109
121
132
132
121
110
117
130
130
130
121
105
108
126
131
122
118
123
127
124
118
119
119
118
117
118
120
115
105
104
117
130
128
117
113
115
123
129
127
120
111
105
106
113
123
118
112
110
109
111
119
130
131
127
118
118
131
136
127
127
117
105
106
119
123
117
111
116
126
127
121
116
114
118
120
120
118
114
107
108
121
131
128
116
115
122
133
136
126
117
110
106
106
118
123
112
106
110
117
119
118
114
111
112
116
124
131
130
119
124
118
112
110
110
110
108
107
109
120
124
120
115
115
120
122
121
117
114
111
116
128
129
124
113
111
120
130
136
128
119
109
102
103
121
128
112
101
112
126
125
109
90
88
102
117
122
120
115
113
120
119
118
116
107
104
104
107
111
116
120
118
114
116
120
122
120
115
112
114
122
131
126
114
105
102
107
116
133
134
123
110
98
102
119
124
112
107
116
128
124
103
84
87
106
121
122
110
109
110
115
117
119
119
112
106
109
113
113
116
119
114
110
114
117
118
117
115
111
110
116
126
121
106
100
96
98
112
132
138
124
107
101
108
113
113
110
114
120
124
121
110
101
104
120
124
122
111
110
110
108
109
116
121
118
115
115
116
115
118
119
110
105
109
111
111
113
115
111
99
101
117
120
109
99
98
101
112
126
130
117
105
107
115
111
102
107
122
127
122
120
121
119
118
123
123
118
114
116
115
105
109
116
124
125
124
120
114
110
118
121
114
107
108
106
105
113
121
115
94
91
111
126
122
112
112
113
115
117
117
112
109
111
114
111
102
109
125
131
125
125
129
121
114
117
121
114
111
120
121
107
112
119
126
131
128
120
112
106
116
124
125
120
114
106
104
114
123
118
101
99
116
133
132
122
121
123
117
107
107
110
111
111
111
113
115
117
128
131
129
129
131
116
106
115
120
110
107
117
122
114
116
119
126
130
125
119
114
111
111
120
133
134
119
107
109
116
119
118
117
120
126
130
126
119
120
126
120
105
105
115
116
109
108
118
124
122
126
131
128
124
121
111
106
117
121
109
104
116
123
120
118
118
123
127
127
126
125
119
110
114
129
134
121
111
116
120
116
116
124
131
129
118
110
106
113
125
123
113
113
120
119
111
110
121
122
114
118
128
122
109
108
109
110
120
121
111
110
116
117
126
116
116
122
128
131
133
135
125
110
103
116
121
119
118
124
123
113
113
124
131
121
103
97
101
114
125
125
121
122
124
121
113
114
121
117
104
107
120
115
98
97
106
116
119
120
119
119
119
116
124
118
118
125
131
134
134
133
127
110
102
105
114
117
122
127
125
118
112
119
122
113
101
100
108
118
125
122
121
123
124
120
114
117
121
113
99
101
117
117
103
98
101
112
117
118
120
122
121
119
122
121
123
129
134
133
131
131
127
117
109
107
117
123
125
127
126
123
120
120
121
117
111
110
112
122
123
118
115
118
120
118
114
115
119
116
102
102
116
122
119
112
106
112
120
116
111
112
118
123
118
118
122
128
130
127
125
126
132
127
116
116
124
130
127
126
126
125
120
123
128
130
126
115
114
117
120
117
113
113
116
115
113
114
117
118
114
109
112
125
129
125
115
118
128
121
104
102
113
124
116
112
118
125
125
121
119
126
132
127
117
116
127
131
127
124
122
121
122
125
136
138
131
115
108
115
123
123
116
114
112
112
114
114
112
118
123
115
107
113
130
132
124
125
132
126
108
107
114
116
116
107
109
117
122
123
125
126
124
116
109
112
123
125
123
120
117
118
122
125
129
130
125
113
109
117
128
129
124
117
111
112
116
114
109
114
127
122
103
103
120
130
122
119
122
125
123
123
124
113
118
108
107
113
125
134
136
124
108
100
102
106
112
118
121
117
112
118
127
124
118
117
115
111
113
126
136
135
124
118
116
116
118
117
112
113
126
123
106
104
116
124
115
106
109
118
128
134
129
115
124
114
111
113
127
142
139
116
98
95
103
104
106
117
122
118
113
119
131
122
110
109
109
110
115
133
138
130
117
115
116
118
120
120
117
116
120
122
114
115
119
120
108
97
95
110
123
127
125
123
122
118
114
115
127
136
129
111
103
107
110
105
103
114
124
120
117
123
128
124
113
112
112
112
116
130
133
123
112
109
114
117
122
124
121
118
118
120
121
123
125
123
110
98
99
107
112
114
117
127
118
114
113
116
123
123
113
108
118
126
118
104
101
115
123
121
120
120
120
119
118
116
116
114
115
120
123
118
109
108
110
112
118
121
120
118
117
120
123
125
126
123
115
111
115
116
112
109
114
123
113
108
112
121
120
112
105
115
134
137
121
103
103
116
119
117
117
116
115
116
118
117
119
119
115
111
113
114
114
113
110
110
113
114
115
116
119
123
126
127
125
121
118
121
127
124
121
121
121
116
113
109
117
122
116
106
107
124
141
136
116
109
113
116
112
110
114
114
113
115
116
115
118
120
117
107
109
116
120
118
113
109
107
107
109
116
124
129
130
128
123
118
118
120
120
118
123
134
132
114
120
128
123
114
117
120
117
113
120
131
127
110
102
115
134
132
115
113
125
130
123
117
117
118
117
119
123
122
117
115
117
119
115
118
132
137
126
121
129
131
120
115
122
126
121
113
123
139
135
120
119
128
126
117
119
121
116
115
122
136
129
110
101
118
132
128
108
107
121
133
131
126
120
115
110
113
121
119
114
113
118
121
120
121
129
133
120
115
119
122
121
119
121
120
116
109
120
138
140
122
109
118
121
121
120
119
115
112
122
132
127
112
104
117
127
123
105
105
122
137
139
133
123
112
103
108
122
125
123
122
124
122
121
122
126
125
117
113
116
122
126
124
119
120
120
116
110
123
132
124
100
101
111
119
122
119
115
115
122
129
125
113
108
117
123
120
109
112
125
139
138
130
121
111
108
110
127
135
136
134
130
123
118
120
122
121
120
119
122
126
128
126
121
125
128
124
106
107
125
128
100
95
103
120
124
119
115
116
122
128
126
119
112
114
118
119
120
123
129
134
132
125
118
116
117
122
130
136
138
138
133
118
115
115
119
120
123
125
127
129
128
127
126
128
129
123
114
110
121
131
113
102
103
119
124
118
115
115
121
129
132
126
118
116
119
122
128
131
129
127
125
123
120
121
127
131
129
126
125
125
122
115
112
114
120
120
121
124
127
128
127
129
133
129
118
119
128
133
129
130
123
116
112
116
120
116
115
115
119
131
135
130
123
122
123
126
133
133
122
117
121
123
123
125
133
134
126
111
107
109
111
111
113
119
122
121
119
122
127
129
129
134
141
129
112
116
142
148
135
127
125
125
114
111
113
114
116
115
118
124
131
127
125
126
126
127
130
128
116
112
118
123
123
122
128
131
118
105
100
101
104
110
116
124
124
120
117
124
135
134
131
133
143
134
119
120
141
145
130
122
118
123
115
107
108
113
116
114
116
119
121
122
124
125
123
120
122
121
113
112
120
124
120
116
121
124
115
107
108
110
111
114
119
123
120
115
116
133
140
136
126
128
140
138
132
129
131
129
126
123
113
117
113
107
107
114
117
116
116
117
116
118
122
122
115
110
115
121
119
115
116
120
118
113
117
120
115
113
123
126
120
118
120
120
114
111
117
136
140
128
117
121
134
138
133
128
123
119
121
126
112
113
112
110
111
116
116
117
120
120
116
118
122
121
110
102
111
123
124
113
112
117
119
116
116
118
117
118
128
131
125
119
118
117
112
109
118
131
132
120
113
121
134
135
126
125
126
123
122
124
114
113
113
114
115
115
115
117
122
124
120
119
122
124
117
110
113
123
122
113
111
117
123
120
117
115
114
114
123
128
122
115
114
117
115
113
116
126
124
115
112
125
138
133
120
122
132
130
117
119
116
116
116
117
116
113
113
116
120
124
122
120
123
130
132
123
117
115
117
116
117
121
123
121
119
115
112
112
115
116
117
115
116
120
120
118
120
123
122
114
113
130
138
134
123
126
133
124
110
108
120
117
117
120
115
110
110
114
118
123
124
122
123
137
146
136
118
108
113
121
125
123
119
118
117
117
117
114
108
110
116
121
121
120
118
119
123
124
121
116
115
129
136
133
128
127
126
115
102
99
123
118
118
120
118
110
112
117
119
122
123
122
121
134
147
142
120
105
112
125
131
124
114
111
115
122
125
119
108
104
115
126
127
117
113
116
122
122
117
114
116
126
128
125
122
119
115
105
102
101
120
117
116
117
117
116
120
126
128
125
123
118
119
127
135
135
123
113
113
123
126
122
111
110
117
125
127
121
109
107
117
130
132
122
109
109
116
116
106
105
116
127
126
114
109
106
106
106
109
112
117
119
115
113
116
118
129
141
144
133
118
114
115
120
123
125
125
123
118
115
116
115
115
116
120
122
117
111
109
113
122
132
137
129
110
105
107
108
98
96
114
133
133
115
99
99
104
110
115
121
117
121
115
108
110
120
133
142
146
134
117
111
113
117
116
118
122
124
119
111
109
112
116
120
124
121
103
97
107
122
127
133
138
136
114
97
101
103
93
90
110
136
137
118
104
105
111
113
117
123
118
126
116
101
104
117
129
133
133
128
116
112
114
117
116
113
117
122
123
115
114
115
118
120
123
117
95
90
106
124
128
128
135
134
112
93
98
105
100
96
111
129
128
117
114
122
121
118
118
119
121
127
115
98
102
120
126
122
120
120
117
114
114
123
123
116
115
117
122
123
121
121
117
115
116
114
102
96
108
123
124
123
127
129
110
95
102
112
110
108
114
122
117
110
121
131
127
118
117
117
121
123
111
100
108
124
125
117
116
119
118
111
112
124
129
123
115
117
122
127
127
124
116
111
110
111
109
110
115
119
118
117
121
123
114
109
113
119
117
114
115
115
107
104
117
130
131
125
120
116
116
121
112
107
115
123
123
117
119
125
122
110
109
119
127
124
115
115
120
126
126
124
118
112
109
110
113
118
120
119
116
115
120
119
114
115
121
122
118
113
112
112
108
106
109
123
131
131
120
113
109
115
115
114
116
118
117
116
123
131
128
117
109
113
118
119
116
115
117
119
121
122
121
116
112
110
115
122
125
124
120
118
117
116
114
116
120
120
114
107
107
112
115
107
105
116
133
134
117
105
106
110
112
113
110
105
106
110
117
130
134
127
114
111
113
114
116
117
117
117
119
122
120
114
111
113
120
129
133
129
123
118
115
112
113
116
118
117
108
100
102
113
116
109
108
113
128
126
113
100
109
107
110
113
105
96
99
104
108
118
131
131
121
116
115
115
118
122
123
120
120
120
116
109
108
116
126
135
136
130
122
115
111
108
110
119
120
117
105
95
98
108
108
107
110
114
117
115
113
109
113
109
108
108
104
98
103
106
103
107
121
128
127
123
118
117
120
125
125
121
117
117
111
104
110
120
129
132
131
129
120
110
106
105
108
121
129
123
107
97
99
101
102
107
117
118
108
109
119
122
114
111
109
110
109
109
114
116
113
105
111
119
126
124
117
114
117
123
124
117
111
112
110
109
115
125
125
122
123
124
118
107
103
104
108
120
130
128
110
99
99
101
108
114
122
117
107
114
130
135
111
111
109
113
118
124
126
126
123
116
115
120
125
123
114
107
112
121
123
114
105
107
112
115
120
120
116
113
119
122
119
113
108
107
109
111
122
124
113
104
103
108
118
127
126
118
111
122
136
136
104
106
107
111
126
131
129
127
127
129
128
126
125
120
110
105
109
119
125
115
103
106
112
115
115
113
111
114
120
124
123
117
112
108
108
110
112
113
112
110
109
115
124
127
125
118
119
127
130
128
99
101
104
110
123
129
120
112
118
136
139
132
123
116
113
111
112
121
127
117
104
106
116
115
103
100
107
118
125
125
126
122
113
106
112
113
108
107
114
117
117
114
113
115
120
124
126
123
120
118
102
105
107
108
114
120
113
104
109
131
141
129
114
115
119
120
119
123
128
118
108
109
118
112
95
92
105
123
127
126
126
122
110
104
113
120
112
109
118
124
120
107
99
102
119
129
127
117
113
115
103
113
115
107
105
110
114
106
105
119
131
125
112
114
123
124
122
121
122
116
111
118
118
111
96
97
107
122
126
127
126
121
107
99
109
114
110
115
124
127
115
100
97
102
121
129
129
117
116
118
104
115
120
110
102
108
121
116
105
112
123
120
113
113
120
121
119
117
116
113
112
122
119
104
101
106
111
119
125
128
127
118
110
105
104
102
102
115
125
121
107
101
108
115
120
123
125
123
123
123
101
113
119
115
111
116
124
117
105
108
119
122
115
112
113
112
112
113
112
110
115
122
115
101
104
114
116
117
123
127
125
118
117
116
110
96
98
115
124
115
103
108
119
121
118
115
120
124
127
126
100
114
120
121
121
121
117
107
100
105
118
123
115
110
106
104
108
114
115
113
115
120
118
107
110
117
116
115
117
121
121
122
123
125
121
110
110
120
121
111
109
114
120
117
111
110
115
120
123
124
108
116
121
124
127
121
111
101
100
109
121
121
116
109
104
103
109
117
122
119
119
124
125
120
117
118
118
116
116
118
122
125
127
127
129
131
132
129
123
114
114
117
120
116
111
111
110
115
119
122
114
118
120
123
124
119
113
110
111
113
119
128
118
108
106
113
115
119
123
125
127
129
129
126
119
118
120
120
118
116
126
131
130
118
121
136
140
134
122
114
113
116
121
122
117
109
109
113
118
121
116
114
114
117
117
117
121
124
122
116
120
128
121
108
112
121
119
116
120
129
133
133
128
122
120
121
124
125
115
114
125
136
128
109
106
119
129
129
120
108
106
112
129
137
125
109
109
115
118
117
110
98
102
111
116
117
126
134
128
115
114
121
118
108
116
126
119
107
111
124
130
124
113
112
115
126
128
122
111
108
121
134
127
104
95
100
108
115
115
104
96
104
127
139
125
110
112
120
119
116
99
93
101
114
118
120
125
130
128
115
110
115
114
110
116
120
116
101
103
116
123
117
101
101
114
123
122
113
100
99
111
125
122
104
100
102
107
110
111
107
100
103
117
124
116
109
113
119
119
119
99
99
113
118
117
114
116
129
131
121
109
112
121
118
116
117
116
110
106
113
122
118
103
101
109
112
110
102
97
96
107
118
117
109
111
116
118
117
114
115
115
114
114
114
109
105
105
109
114
123
103
116
122
123
112
102
107
130
140
127
108
114
131
128
114
113
124
123
114
115
129
130
117
108
105
103
101
101
103
104
107
113
113
108
111
128
133
127
114
115
128
128
124
116
107
101
98
98
110
122
112
124
125
121
104
93
101
132
149
129
105
115
136
133
115
112
128
132
121
121
135
141
132
113
103
103
105
113
118
115
110
111
112
105
104
122
138
131
111
109
126
140
137
125
112
106
105
107
110
116
121
128
127
116
100
95
105
129
138
119
101
112
128
127
115
115
125
130
127
123
132
135
127
110
105
108
115
126
129
119
109
108
109
101
92
108
130
130
108
100
114
133
138
125
114
113
121
122
116
108
132
134
132
117
106
107
119
125
119
106
100
110
120
119
114
116
119
123
123
122
120
118
109
105
106
116
121
126
126
120
111
108
108
105
96
106
125
127
109
99
103
118
125
121
111
117
131
139
126
107
138
145
141
120
110
119
129
122
106
101
105
112
113
114
115
119
116
115
119
117
109
101
96
98
109
122
123
120
116
113
111
109
110
110
111
112
123
123
114
106
107
109
112
112
110
114
127
136
128
116
136
142
141
124
113
123
131
124
110
109
112
115
112
113
118
119
115
112
111
108
104
100
101
104
116
125
124
112
107
111
113
112
113
118
119
118
118
118
116
115
112
110
108
109
110
108
111
120
120
122
125
126
126
117
114
120
124
122
121
118
115
109
111
115
121
119
115
109
106
106
107
111
116
119
121
123
121
114
108
112
115
112
113
117
115
113
114
115
116
119
121
118
115
115
117
113
107
108
112
116
117
110
108
110
113
118
117
119
123
122
113
104
110
120
123
118
114
111
108
107
111
118
125
127
123
119
118
117
116
119
116
110
110
111
107
106
111
117
120
124
128
127
120
119
123
120
109
109
111
108
121
109
100
102
114
119
118
119
122
121
111
108
115
122
122
116
114
114
112
112
115
118
123
125
117
111
114
122
126
123
113
106
108
109
108
107
113
122
126
129
130
129
125
121
119
115
111
114
114
108
124
123
110
109
120
125
114
112
122
134
128
115
113
128
137
138
137
138
139
130
118
112
115
119
122
127
132
124
102
97
111
119
123
129
135
130
117
121
135
130
118
126
144
140
118
110
126
143
135
119
127
126
113
107
117
122
118
114
124
136
129
117
114
123
132
135
134
135
137
135
128
120
116
115
117
125
132
120
98
96
113
120
121
125
133
128
108
107
122
125
124
129
144
139
118
112
126
142
140
126
120
122
116
111
117
123
122
120
124
128
124
117
116
120
125
127
127
128
131
135
136
132
124
117
113
119
132
128
108
105
116
119
116
120
125
120
103
99
114
124
127
129
135
135
130
124
125
127
129
128
109
113
117
118
119
122
122
123
123
122
117
114
115
117
120
122
122
122
123
128
133
135
133
122
112
117
131
133
120
117
116
112
108
110
119
119
107
102
111
124
130
127
126
136
141
137
125
113
114
124
105
106
118
127
122
116
118
122
123
118
114
112
111
113
116
119
119
119
118
119
122
132
136
131
117
116
122
127
127
124
118
109
101
103
116
119
117
107
108
123
128
124
123
133
139
136
128
112
104
114
113
108
119
131
125
110
111
118
121
121
119
113
108
110
115
118
117
114
112
111
114
128
140
138
125
113
112
117
124
125
120
106
102
106
119
122
119
112
111
118
124
124
127
130
122
124
133
125
109
109
123
117
119
124
118
109
111
118
122
123
124
119
109
112
119
121
116
110
106
109
114
127
141
138
129
114
106
107
118
121
116
110
112
120
124
123
121
120
121
122
124
128
137
130
110
113
137
138
118
111
127
120
115
112
109
109
115
120
119
120
123
122
116
115
122
124
115
105
104
113
121
134
138
131
125
117
110
113
117
116
111
113
121
127
127
126
130
136
137
129
125
129
141
133
114
114
135
136
122
120
124
118
110
105
104
112
119
121
116
116
120
121
120
119
120
118
111
106
107
116
125
133
133
122
118
118
120
123
123
115
111
116
127
131
128
128
137
148
150
135
123
127
142
142
128
124
124
124
123
126
115
114
109
105
107
114
120
118
114
113
116
120
120
119
115
112
109
114
118
119
123
127
126
116
115
119
126
129
125
118
114
119
126
128
129
132
139
145
143
129
120
121
132
142
137
127
119
113
118
125
109
109
108
107
110
114
115
116
115
116
118
119
120
120
113
107
111
124
127
118
114
121
121
116
115
123
126
126
125
123
124
123
123
125
129
133
134
131
126
122
116
115
126
133
133
125
116
110
111
117
105
105
106
108
111
112
113
113
115
118
118
118
120
122
119
115
118
124
124
113
110
120
122
121
122
124
123
115
119
125
128
123
119
121
130
131
127
122
117
114
112
112
117
123
122
120
118
115
109
110
106
102
102
105
110
113
113
114
115
116
117
117
119
124
127
123
120
119
116
112
113
122
126
124
124
124
120
115
117
125
127
122
118
120
125
126
123
119
116
114
109
107
113
118
117
119
125
124
117
112
112
101
99
104
110
113
117
117
115
114
115
116
118
123
130
130
121
113
112
112
116
124
124
121
119
120
120
119
117
120
124
123
120
121
122
122
122
122
122
118
110
108
114
119
120
121
127
130
125
117
115
100
100
108
111
115
119
119
116
115
119
119
116
116
126
134
128
117
115
116
117
117
115
112
111
114
119
121
116
115
120
123
124
122
121
122
123
124
124
123
116
114
118
122
124
122
123
127
129
124
117
106
106
116
119
116
117
119
120
122
126
125
114
109
118
132
130
123
121
118
113
109
105
103
105
109
112
112
111
112
119
123
126
123
123
124
122
121
121
123
123
120
119
123
125
121
117
119
123
122
119
110
113
120
120
112
115
122
128
129
129
125
112
106
112
126
126
123
121
116
110
104
103
105
108
108
103
99
105
116
122
124
124
125
130
129
122
115
115
120
125
125
123
124
124
117
107
106
112
116
120
117
114
117
116
113
116
125
132
131
127
124
116
108
108
117
116
115
114
113
111
109
108
109
116
114
99
87
97
120
129
122
120
126
135
131
119
109
110
115
120
125
125
125
119
111
101
101
104
113
122
121
112
108
110
114
120
127
128
126
125
126
120
111
108
111
108
107
111
115
118
116
113
113
120
120
105
92
98
123
132
123
114
122
130
125
113
110
112
116
119
122
126
123
116
111
105
105
108
118
121
123
109
98
105
119
127
124
121
123
127
130
124
113
112
112
111
109
116
123
123
120
113
112
117
117
112
106
109
121
126
122
116
119
122
116
113
115
119
122
119
118
121
122
118
112
112
114
120
124
120
126
113
102
111
123
127
120
117
121
130
131
124
114
115
120
119
120
124
125
119
114
110
112
114
114
115
116
117
119
119
118
120
119
115
111
113
121
127
127
119
115
119
123
120
114
117
124
126
124
120
133
125
117
119
124
121
115
117
123
128
125
120
115
120
127
126
127
129
124
110
107
111
117
117
114
116
121
122
117
114
117
120
118
111
109
119
126
127
124
116
114
120
124
120
116
118
126
123
118
115
132
133
130
126
119
113
111
119
125
125
123
120
121
123
126
128
129
127
118
106
108
120
123
119
114
116
124
124
119
114
116
119
118
116
117
121
123
120
116
114
116
121
123
120
118
117
117
110
105
110
117
123
126
123
111
104
107
114
123
127
128
127
128
127
125
126
127
125
116
111
116
122
120
114
114
121
131
133
121
116
116
120
124
126
128
124
117
111
111
117
121
121
121
121
118
112
106
102
100
106
104
106
115
113
100
99
101
107
117
127
133
134
132
129
126
124
125
125
120
117
121
120
110
106
113
129
138
137
124
114
115
124
129
133
133
124
110
105
112
123
125
118
116
122
118
103
97
102
105
108
98
98
105
103
96
99
102
101
109
125
134
132
129
126
124
123
125
125
121
119
120
115
103
104
114
132
137
134
118
111
116
128
131
129
122
113
107
107
116
125
123
113
112
118
117
102
99
111
121
112
109
110
109
104
101
109
112
103
106
119
130
127
122
117
117
120
123
123
119
116
116
111
108
112
122
129
130
125
115
108
117
132
131
114
99
100
104
108
113
116
114
112
114
116
111
105
108
119
130
112
119
125
125
115
115
120
123
115
112
118
123
124
119
110
108
112
120
122
120
116
114
111
112
118
123
123
119
118
115
115
123
133
127
102
83
88
106
110
109
108
110
115
117
112
108
110
116
121
127
105
117
129
131
130
129
129
129
129
128
125
124
123
120
107
100
102
118
130
128
118
114
112
113
114
116
115
114
116
118
122
127
132
121
98
84
92
107
111
109
110
116
123
121
112
110
113
115
115
117
94
105
121
126
129
128
125
126
136
141
133
120
118
119
114
101
98
117
138
136
121
111
111
108
102
99
104
112
116
121
126
129
126
114
103
100
102
112
116
115
116
120
124
121
116
116
116
112
108
111
90
98
112
116
119
120
120
123
131
139
134
117
110
117
119
111
103
118
139
136
117
108
109
105
93
92
101
110
115
117
126
133
122
112
108
113
117
121
123
121
120
122
124
123
120
120
119
111
108
113
95
102
107
107
105
111
119
120
119
124
125
115
110
115
123
120
114
118
132
130
114
107
106
104
101
100
107
112
112
112
122
130
122
109
110
114
119
124
129
121
115
114
124
125
118
118
121
120
117
118
102
107
111
102
98
107
122
120
106
105
116
122
119
118
121
122
119
118
121
121
114
105
99
102
110
121
120
116
113
112
116
126
124
115
113
112
113
118
124
114
104
108
124
125
111
110
123
127
124
118
110
113
114
107
104
109
118
115
99
94
109
126
128
120
117
116
117
116
115
117
118
107
93
97
117
132
127
116
114
114
117
123
127
127
122
116
109
109
111
105
98
106
123
123
107
106
121
127
121
115
115
115
115
115
114
112
110
102
95
94
106
124
131
121
110
109
111
113
115
120
120
110
95
98
115
126
118
113
115
116
118
122
127
132
132
128
120
107
100
101
104
109
121
120
107
106
119
122
116
114
120
119
118
121
123
114
102
99
102
103
107
118
123
119
110
107
108
113
118
122
120
115
110
111
114
113
108
108
116
117
118
120
124
128
134
141
134
112
97
104
115
119
123
121
111
108
116
118
116
117
119
120
121
124
125
117
109
109
113
114
113
116
118
115
114
114
112
116
121
122
121
124
127
126
120
111
104
106
116
118
119
120
118
116
119
135
137
118
103
111
123
128
133
134
120
109
113
117
120
124
113
114
117
121
121
119
119
121
122
122
123
118
113
111
119
121
115
115
122
123
123
133
140
135
123
115
109
108
112
116
119
120
114
104
103
114
123
120
111
114
124
133
145
146
128
110
111
120
124
127
108
105
109
116
119
121
123
126
125
126
126
120
109
107
118
122
111
107
113
114
123
132
134
130
126
123
116
110
108
110
115
116
112
99
95
99
112
114
113
111
116
127
140
140
126
114
113
121
124
127
104
101
105
112
116
117
118
121
125
126
123
115
105
105
110
113
104
99
103
110
116
123
120
120
123
121
113
106
104
103
105
107
108
104
100
102
113
114
106
104
107
115
122
121
116
115
117
120
121
124
105
105
107
110
110
109
110
117
128
124
114
108
111
110
108
106
105
104
103
108
112
111
109
112
117
115
105
104
106
104
101
104
108
108
108
117
125
122
106
103
106
109
109
106
107
111
113
114
118
124
106
110
111
110
106
101
103
121
138
126
105
110
126
124
109
105
114
115
111
111
113
113
110
115
119
110
101
104
114
112
103
105
110
108
112
129
138
131
113
109
112
112
110
106
103
106
110
110
115
124
106
109
109
110
107
100
100
123
141
127
104
114
138
133
115
109
122
128
118
115
116
117
120
124
124
113
104
109
121
117
109
108
108
106
108
123
136
135
124
121
123
122
118
112
108
108
111
111
113
118
107
108
109
110
110
105
101
119
135
123
105
117
138
137
119
114
123
129
120
116
116
118
122
125
123
114
110
113
121
116
109
108
106
102
103
112
126
131
133
132
129
124
121
118
114
114
116
113
109
109
118
118
117
115
112
110
110
118
124
119
114
120
131
129
120
119
121
120
115
112
112
112
115
120
120
111
109
112
114
113
110
108
106
104
106
111
115
119
130
133
129
116
116
122
121
119
121
118
111
105
126
136
134
117
108
111
119
123
123
121
121
122
121
120
119
120
118
113
109
111
108
105
108
114
115
107
106
107
109
112
112
109
107
108
113
116
111
109
114
125
121
110
113
122
126
119
115
115
112
105
125
139
139
120
106
110
124
129
128
126
124
122
115
114
118
120
114
105
104
107
108
108
110
115
115
111
109
108
108
113
116
112
109
112
119
120
112
101
101
109
112
110
114
123
124
114
105
107
110
105
119
123
124
117
111
115
125
128
126
126
125
119
113
114
119
119
111
103
105
111
115
117
119
121
120
117
118
116
113
115
115
113
111
114
116
116
114
103
96
98
110
116
119
120
122
113
100
104
109
107
112
107
105
109
120
124
122
120
120
123
122
115
111
118
124
120
111
109
112
118
120
123
124
122
117
117
129
129
118
114
110
108
112
116
115
113
114
114
104
103
113
123
121
118
119
114
103
101
110
110
116
102
97
105
126
137
126
110
109
116
117
113
114
123
128
122
113
116
124
123
121
121
124
119
108
112
127
137
128
115
105
105
114
125
122
114
116
123
121
117
121
123
118
115
118
116
104
101
112
118
121
120
114
115
115
114
113
117
121
120
117
119
127
130
127
126
133
146
145
129
115
113
121
124
124
126
130
127
112
114
121
125
126
131
134
131
124
133
137
126
111
120
134
131
117
117
131
140
131
120
120
123
116
111
117
122
119
114
115
120
123
124
126
126
126
132
140
143
138
127
119
115
117
121
123
129
133
126
113
116
127
124
122
129
135
128
115
121
130
128
121
123
134
130
115
117
134
142
133
126
118
122
113
107
114
126
127
117
110
115
125
129
127
120
122
132
139
136
128
122
119
118
118
120
125
133
138
131
116
117
129
125
116
118
123
119
111
111
120
126
129
130
129
122
118
125
138
133
126
128
113
119
117
110
113
125
130
121
107
107
118
128
123
117
120
129
133
126
119
117
117
119
121
121
121
126
135
131
118
116
124
123
116
113
114
115
113
107
107
123
133
132
124
120
121
133
137
125
115
122
112
118
125
121
111
115
123
122
108
101
111
122
121
116
120
124
120
114
111
111
113
117
122
122
118
117
121
122
121
119
122
122
117
113
113
117
119
108
101
114
130
127
121
118
122
132
130
114
104
112
113
117
132
129
110
104
115
121
112
103
107
117
119
118
121
121
112
105
106
109
109
114
121
123
115
108
106
112
121
125
124
122
120
118
117
119
117
109
102
113
125
124
121
118
117
120
121
113
103
107
118
119
130
127
107
98
114
122
117
107
110
117
118
119
123
121
105
99
108
113
113
115
122
124
117
106
101
111
126
134
129
121
119
124
122
119
116
113
110
114
120
123
122
115
106
105
111
112
109
109
119
118
120
116
102
103
120
129
119
113
116
119
118
119
123
119
104
101
115
122
121
121
123
124
119
114
114
121
132
133
126
118
121
125
121
115
116
120
122
122
120
120
122
120
109
103
111
116
118
115
118
114
111
107
101
113
125
128
118
114
119
120
117
117
120
120
109
108
122
129
128
124
125
124
121
120
124
129
129
121
116
119
123
124
120
118
121
127
130
127
123
121
123
125
121
114
110
114
120
119
115
113
108
105
106
116
123
120
110
110
120
121
116
116
119
121
120
124
131
132
128
125
124
123
121
121
124
126
119
110
111
119
125
124
123
125
126
126
125
128
125
120
121
132
136
124
106
105
117
121
111
111
110
109
111
114
115
111
104
111
122
123
117
118
122
126
131
135
135
129
125
122
122
123
122
120
118
114
110
107
113
124
126
125
128
131
129
115
112
121
128
124
124
136
142
124
102
98
110
116
108
109
108
110
113
112
109
105
105
111
122
121
119
121
124
129
139
140
129
122
122
124
125
123
122
119
113
108
109
116
122
126
123
123
131
134
124
107
104
115
125
125
128
133
133
118
102
103
113
118
108
104
103
109
116
115
111
109
110
113
117
118
120
122
124
126
136
134
118
110
117
129
131
125
121
120
117
113
116
125
129
124
119
122
129
128
119
110
110
116
121
124
125
125
119
111
111
117
122
123
111
96
94
108
120
120
116
113
113
114
115
116
119
120
119
123
130
129
113
103
115
128
132
122
118
120
123
120
121
131
132
123
117
123
132
127
116
116
119
123
121
119
119
119
115
111
115
129
133
129
109
90
88
107
121
123
117
112
114
116
118
119
118
116
115
118
129
131
116
104
108
121
123
116
113
118
122
122
122
127
130
120
115
125
135
126
117
120
132
134
124
114
113
117
118
117
119
131
138
129
108
93
93
111
122
119
109
106
114
121
126
125
121
117
112
113
122
129
124
112
108
110
114
109
109
114
117
116
115
118
121
115
115
127
136
131
122
125
139
139
123
108
107
119
128
125
123
124
128
118
116
106
104
113
117
112
100
101
114
124
125
124
123
118
113
109
112
123
125
118
112
111
110
108
108
113
114
111
108
111
113
111
112
124
140
140
132
133
141
137
119
103
105
123
134
129
118
117
115
105
124
115
111
113
115
109
104
108
118
119
118
122
126
121
112
105
104
109
114
118
122
124
121
110
110
115
118
112
107
109
113
110
109
123
142
144
137
135
135
130
111
102
110
125
126
121
116
114
110
100
125
118
110
108
112
111
114
122
123
114
111
123
129
122
112
106
102
100
105
120
134
138
128
114
111
120
123
116
111
115
120
117
112
121
139
142
131
129
129
126
111
105
118
124
116
108
111
116
117
109
121
114
107
109
111
114
123
129
123
114
115
129
130
116
112
113
113
110
112
122
134
133
125
115
114
116
119
117
113
119
124
124
118
120
131
130
118
116
125
126
115
108
119
124
114
101
108
121
127
125
118
115
111
114
115
117
124
128
122
114
120
133
127
112
108
120
125
125
126
123
118
114
114
117
116
113
112
112
113
116
120
125
122
120
120
114
110
110
122
129
118
105
116
129
120
108
109
121
128
128
119
123
124
123
120
116
118
122
119
114
117
127
124
112
110
123
133
138
138
121
100
95
109
120
118
112
108
108
109
110
114
119
121
117
111
106
104
105
116
123
115
102
112
129
131
117
111
118
126
126
125
129
131
128
123
118
116
120
120
113
110
118
123
121
118
118
128
140
140
117
91
90
110
123
120
114
111
110
108
107
110
116
118
117
114
112
107
103
106
116
115
105
107
124
136
124
113
111
117
119
121
124
123
121
120
121
121
121
117
112
110
116
128
131
127
122
123
136
136
116
96
97
114
121
117
114
115
114
111
110
115
118
119
121
125
126
114
99
103
116
121
111
104
118
133
128
110
107
111
115
112
111
107
108
111
120
124
121
117
115
120
123
127
131
131
127
126
130
130
120
104
104
111
113
110
109
116
118
111
111
120
125
125
128
131
132
114
97
104
125
132
118
102
111
126
123
108
102
109
118
108
106
104
100
102
115
119
115
111
120
131
128
119
121
126
129
129
130
130
122
111
105
105
105
105
106
113
115
108
106
116
131
136
130
123
118
105
98
107
128
133
115
101
106
119
118
109
107
111
122
115
118
113
103
102
108
113
110
105
117
131
127
113
110
118
129
132
130
125
121
113
107
107
107
107
111
116
118
108
100
111
133
142
129
104
94
96
101
107
119
121
112
106
104
107
110
114
114
114
120
121
129
125
113
109
109
110
108
105
112
120
121
111
111
116
126
129
126
120
115
113
114
113
112
113
116
120
119
111
103
112
131
141
125
94
81
93
105
108
110
111
112
111
104
101
106
114
116
109
112
124
130
130
124
119
115
115
114
114
114
113
113
115
118
120
118
117
116
116
115
118
122
123
117
113
115
120
118
115
114
118
128
132
120
98
92
101
112
110
107
111
119
121
111
103
107
112
109
98
106
118
122
125
124
122
119
118
121
125
125
112
107
115
125
124
114
107
107
117
119
123
130
128
119
107
105
111
113
116
119
124
126
124
118
111
109
113
118
117
114
116
129
131
119
111
113
111
99
94
107
108
112
117
118
116
114
117
124
129
128
115
106
111
122
126
116
104
103
116
122
123
125
124
119
105
99
100
107
112
117
120
120
118
118
119
119
119
122
123
123
125
133
134
125
120
119
113
101
97
110
101
104
115
115
110
109
117
124
124
121
116
111
112
119
123
120
112
111
114
119
119
116
116
116
112
104
103
106
109
110
112
114
116
121
124
123
119
121
125
127
128
129
131
129
119
118
117
114
111
115
101
102
111
112
105
106
115
122
119
112
116
121
121
121
121
124
124
116
110
115
116
111
109
114
122
121
112
112
111
108
107
111
118
126
130
126
115
111
118
122
124
126
129
126
113
112
120
122
118
114
106
102
105
108
108
108
114
116
114
112
116
130
131
121
118
127
131
119
108
112
121
112
103
112
129
128
118
115
116
111
107
111
121
130
133
132
116
104
103
113
120
125
127
121
108
109
121
124
115
110
110
95
97
108
114
112
109
111
114
115
116
129
131
118
113
123
127
116
106
113
124
118
106
111
126
126
116
113
114
111
107
110
118
125
131
130
119
103
96
109
120
121
124
121
109
109
120
120
108
106
109
96
100
113
122
118
110
111
120
117
114
115
118
113
111
118
119
112
108
115
122
119
113
114
122
120
109
108
110
110
106
105
108
113
118
121
120
108
104
115
120
121
123
123
114
112
120
118
107
110
107
106
110
120
130
129
121
120
121
119
110
108
110
113
116
119
117
116
116
115
118
122
121
122
123
118
108
103
107
110
107
100
97
100
106
112
115
116
118
122
120
119
124
129
121
119
121
120
115
117
111
116
121
124
132
137
134
126
122
119
113
105
105
114
122
123
121
121
119
115
114
125
128
127
128
122
111
103
107
116
115
98
91
98
103
105
111
123
130
129
120
119
128
131
130
126
125
123
121
122
117
124
127
129
133
137
134
122
120
125
120
107
104
113
121
121
119
120
118
110
111
126
134
129
124
119
114
107
111
124
117
100
95
107
111
107
106
119
129
126
118
118
121
125
131
132
127
123
123
124
125
127
127
127
129
131
121
116
122
132
124
108
103
108
112
113
112
114
112
106
107
122
130
126
121
114
110
111
124
128
117
101
102
118
120
110
106
109
113
113
112
114
111
112
125
133
127
121
120
121
124
123
122
123
125
122
112
116
129
134
122
108
104
106
107
107
109
111
110
107
106
111
118
124
120
112
109
122
134
134
115
104
108
122
124
118
109
104
103
105
107
106
104
104
120
128
124
118
116
116
117
116
115
125
127
116
108
120
134
131
116
108
112
113
108
107
110
114
114
111
105
102
111
122
124
117
117
126
136
133
114
107
112
122
127
124
113
105
102
109
110
107
102
104
117
122
120
117
116
112
109
102
105
126
135
122
111
120
133
126
113
115
127
127
113
109
114
120
119
116
107
100
109
125
133
128
123
123
123
119
111
109
113
125
130
130
118
110
113
126
124
110
101
107
118
120
118
117
118
116
105
95
98
121
138
128
113
115
124
122
116
120
134
135
120
114
115
118
118
114
109
107
115
128
130
127
121
115
110
106
107
109
115
124
131
131
118
116
129
142
138
113
99
109
120
121
114
111
113
120
106
99
101
118
132
130
114
111
119
120
120
121
129
133
125
121
118
116
115
113
111
114
123
130
126
120
114
105
98
97
103
108
113
119
129
127
113
112
129
145
140
113
101
111
125
123
108
103
108
120
111
111
112
115
122
124
119
116
119
121
121
120
120
124
125
123
120
117
116
116
117
117
128
129
124
109
105
102
100
104
109
110
110
112
122
121
109
106
119
133
130
112
107
119
131
122
101
93
102
113
112
116
119
117
115
118
121
123
124
125
124
118
113
116
121
122
119
117
121
125
125
124
125
126
122
110
107
107
108
114
120
115
108
107
116
117
107
105
109
118
118
114
116
126
133
121
98
93
101
106
108
113
122
122
117
115
119
124
125
127
126
118
108
112
120
121
114
113
123
135
133
121
121
123
121
118
116
114
114
121
123
117
111
110
113
114
112
109
109
110
112
115
117
121
125
118
104
101
106
109
102
106
120
125
122
118
118
119
122
126
125
117
109
114
124
121
110
110
125
135
128
119
117
119
119
119
122
122
118
115
115
113
113
116
115
115
117
120
118
113
111
111
110
109
114
116
112
109
113
115
104
106
121
126
125
121
117
114
117
121
120
114
112
121
129
122
111
112
129
133
121
113
116
119
116
113
122
125
117
108
107
110
117
123
120
115
118
124
127
121
114
109
99
98
111
120
118
115
118
122
109
118
125
125
113
111
116
120
118
115
115
116
115
112
112
115
121
124
122
118
118
125
129
124
119
121
125
126
124
126
128
124
113
116
126
134
136
137
136
129
116
103
101
107
120
129
128
124
122
123
100
113
121
123
121
123
121
115
112
116
121
122
111
110
116
123
124
122
119
116
116
119
124
122
122
128
132
129
128
133
139
126
110
112
125
130
128
129
133
133
120
109
104
106
111
119
124
125
124
127
100
108
112
113
120
129
125
111
107
119
131
127
109
104
119
129
127
121
117
115
113
114
117
119
125
136
141
134
128
132
143
129
113
112
120
122
117
118
126
133
133
121
111
103
100
113
126
128
124
127
106
109
109
106
115
127
128
112
104
117
132
129
110
104
120
129
124
116
117
117
113
109
109
114
124
132
139
131
124
127
136
131
118
116
117
119
121
118
119
131
140
135
120
104
104
119
130
124
119
125
111
114
114
110
110
119
123
114
104
108
121
125
115
112
122
126
115
108
113
121
119
108
106
111
119
126
126
122
119
122
127
127
127
127
125
124
125
123
118
126
137
139
122
109
114
128
127
115
110
125
108
113
125
120
109
113
119
118
106
101
111
120
121
120
124
122
107
102
116
123
120
108
107
111
116
117
113
110
114
122
125
124
128
132
131
126
123
120
116
119
127
131
121
115
118
124
121
112
112
124
101
111
126
125
111
109
119
120
110
104
110
120
126
123
123
118
105
106
119
126
118
110
110
115
117
115
110
106
112
126
129
120
119
127
131
120
115
115
115
115
118
121
118
113
117
121
117
114
116
121
102
107
120
119
114
113
119
121
116
112
116
122
124
121
120
117
113
116
126
124
116
114
117
119
120
121
121
115
115
127
128
115
109
118
119
113
109
111
115
115
115
114
111
109
114
122
122
121
122
121
107
110
113
116
115
119
121
120
118
119
122
122
119
117
118
120
124
128
130
126
117
115
118
121
122
124
126
122
115
116
117
114
110
110
109
108
110
112
115
117
118
114
102
101
112
123
124
123
122
121
112
110
110
112
116
119
118
112
111
119
125
121
116
116
121
127
135
136
134
127
119
116
118
122
121
119
119
117
109
105
108
116
118
114
104
109
115
116
115
120
125
119
101
102
119
126
120
117
120
123
113
111
111
114
116
115
111
107
108
119
126
123
116
119
126
136
143
140
134
128
122
117
117
120
119
111
106
103
102
99
106
120
128
122
108
110
120
117
112
118
126
123
113
115
125
123
113
111
122
125
113
113
114
117
116
110
106
104
107
119
124
123
121
123
130
138
141
137
130
126
125
122
119
118
114
107
102
101
104
109
115
124
127
125
117
115
117
116
113
115
125
129
132
134
133
120
111
113
124
127
115
113
115
121
121
112
104
106
111
116
120
122
125
127
127
130
132
128
117
120
128
129
122
115
113
112
111
111
115
125
128
124
121
125
127
119
112
112
112
113
117
131
146
142
128
116
114
117
122
124
115
107
109
124
128
118
105
106
114
116
115
118
124
127
123
121
125
123
113
115
127
131
122
113
115
121
124
120
122
136
140
122
115
124
134
126
113
110
113
113
116
131
140
136
120
113
111
113
115
116
109
100
103
121
132
124
107
104
115
116
113
114
123
128
120
115
119
123
116
114
123
127
121
114
118
130
131
121
122
137
140
121
112
124
136
128
113
110
116
116
117
122
126
122
117
112
109
108
108
110
105
102
101
111
125
122
107
101
113
119
113
112
124
131
120
108
113
124
124
119
120
121
116
112
121
134
134
121
118
126
127
116
111
119
129
125
116
116
122
119
114
112
115
114
115
114
112
109
104
101
113
114
103
102
112
113
104
102
113
119
112
111
125
135
117
101
108
124
126
124
124
124
121
118
121
136
139
130
117
116
113
109
106
114
123
123
123
126
128
122
109
110
114
118
119
121
123
119
108
94
124
122
109
98
102
106
107
111
116
118
108
112
128
137
119
103
105
118
121
122
127
133
132
120
119
132
145
141
124
111
107
105
104
111
118
122
124
128
129
120
109
110
121
123
120
122
132
133
114
94
126
120
110
106
104
108
112
120
122
115
106
114
126
132
123
114
112
111
112
117
129
142
138
124
116
122
140
142
129
116
115
112
110
112
118
122
122
123
124
121
111
111
122
122
114
116
133
139
122
102
115
108
109
114
112
109
117
129
126
115
111
118
124
122
123
125
124
116
111
116
128
135
133
123
114
114
122
126
125
123
123
122
118
115
118
118
114
113
120
124
115
108
114
119
114
111
122
132
127
116
105
100
109
122
118
108
116
129
124
114
114
122
122
113
116
128
132
124
119
118
120
122
122
119
113
105
103
110
116
120
123
123
119
113
112
112
109
109
117
124
117
103
103
114
118
111
110
122
127
123
106
103
109
122
120
111
115
125
119
108
111
119
119
109
109
123
132
130
125
117
111
110
115
118
114
104
99
101
111
115
116
116
113
108
104
104
105
105
109
117
115
102
100
111
119
113
108
117
127
127
118
111
111
115
118
117
121
122
114
103
102
109
114
113
112
114
124
129
128
116
104
104
113
119
117
112
107
107
110
112
111
109
107
105
105
108
107
104
104
113
116
107
102
106
116
115
111
119
128
128
123
121
111
107
116
131
132
125
112
105
102
107
115
119
119
118
120
129
129
116
103
102
115
120
119
115
112
111
112
117
118
114
108
108
111
117
116
108
106
116
120
111
103
104
114
117
119
124
129
129
122
125
113
100
112
136
140
127
116
115
115
114
115
122
124
123
124
128
130
121
104
100
110
121
119
112
109
107
108
116
126
126
115
112
113
121
122
114
117
125
126
113
103
106
112
120
124
127
127
128
114
125
117
101
105
127
131
119
115
123
127
122
113
114
124
126
128
132
132
122
103
94
104
116
115
106
102
101
101
105
122
135
127
112
108
118
121
120
122
130
128
112
104
107
111
118
125
127
124
120
114
122
118
100
98
113
115
107
110
123
131
126
114
114
121
127
131
134
130
116
100
94
103
109
108
104
105
104
96
96
111
132
130
112
100
110
120
120
120
122
120
113
109
108
108
112
126
130
123
116
118
122
114
97
97
102
102
100
103
116
121
122
121
120
122
128
132
132
117
101
97
101
110
110
104
104
115
116
105
99
110
126
125
113
107
115
122
119
114
114
115
114
111
106
102
106
121
127
119
108
123
120
107
98
101
106
103
100
103
108
112
118
124
126
126
127
129
121
102
91
95
114
123
117
107
108
119
122
115
113
115
118
118
118
122
125
123
118
112
111
114
118
113
106
104
108
114
113
110
105
123
120
107
104
108
113
110
106
108
109
109
114
124
126
125
123
122
111
96
93
106
126
134
124
109
107
115
120
121
121
119
112
111
122
130
127
121
119
118
115
113
113
112
111
113
115
110
98
96
103
120
121
114
112
114
116
115
114
114
112
109
112
119
121
120
121
117
109
102
104
116
127
131
129
117
109
108
116
121
122
113
102
106
121
131
123
113
113
122
121
115
111
109
111
123
125
110
92
90
104
115
120
122
121
118
115
116
119
119
113
111
114
116
117
117
119
119
114
112
116
123
121
123
127
123
111
108
115
119
118
103
97
103
121
126
118
106
106
116
118
116
113
110
111
125
129
115
101
99
109
110
113
123
125
119
110
114
121
122
117
114
118
121
118
117
122
125
119
113
119
124
120
120
127
127
114
109
116
123
116
99
96
108
123
127
122
108
103
105
116
120
118
114
113
124
127
119
116
115
118
103
102
112
123
122
111
111
120
131
130
124
126
124
121
118
126
130
119
108
117
128
127
125
127
128
117
112
119
126
118
104
103
112
122
126
127
116
102
98
112
125
128
119
117
120
123
123
121
124
125
98
88
100
116
122
119
113
119
135
139
133
129
123
116
117
126
127
112
102
113
130
133
126
125
124
119
116
118
123
117
108
108
112
116
118
119
117
107
102
115
128
126
122
120
120
120
120
118
118
119
97
87
94
109
122
127
123
123
133
134
129
121
116
113
115
121
119
106
102
113
129
129
117
114
122
124
121
118
117
114
109
106
106
105
104
105
110
115
117
120
120
120
119
119
117
117
120
115
110
111
103
101
104
110
123
135
135
127
123
120
115
110
109
113
119
120
116
110
111
117
122
117
103
104
121
131
127
115
112
113
111
103
98
98
99
100
105
123
133
123
109
107
112
116
117
120
122
116
105
104
114
120
118
108
121
141
141
126
114
110
105
102
107
117
124
123
121
120
119
118
115
107
99
102
121
129
125
110
107
119
119
105
96
103
108
107
108
129
143
127
105
102
110
115
120
127
127
117
108
107
123
137
128
114
119
137
135
119
112
110
108
104
108
116
122
121
123
122
118
112
110
111
112
112
116
119
116
108
110
124
129
113
107
120
124
113
111
129
145
130
111
106
110
113
125
130
127
116
113
113
128
140
132
120
122
126
122
112
114
122
121
111
109
111
115
118
121
121
113
108
110
121
127
123
114
109
109
109
116
129
132
121
118
127
128
114
108
117
133
130
118
115
114
116
125
128
116
110
111
114
126
132
128
128
127
121
113
112
123
129
129
119
109
107
108
112
116
116
113
111
112
118
127
125
115
106
109
116
125
131
129
124
121
122
120
108
101
103
118
124
124
121
119
120
122
118
108
108
108
106
122
122
125
136
134
122
111
117
128
128
125
119
111
106
105
110
112
113
115
116
113
113
116
118
116
115
118
124
128
129
124
118
114
115
116
108
95
90
103
119
124
122
120
119
119
110
108
112
112
103
120
117
120
137
139
123
113
118
125
122
120
119
117
110
108
111
110
110
117
119
114
106
106
112
118
122
124
124
122
119
115
109
109
114
118
117
102
91
95
114
122
117
116
117
116
111
114
120
121
114
121
114
114
128
135
124
115
115
117
117
119
123
122
120
114
112
109
110
114
116
115
114
112
112
115
121
124
119
109
106
105
106
110
117
121
121
111
100
101
107
112
111
110
113
117
118
119
123
128
129
122
113
110
117
128
124
114
110
110
114
118
123
126
125
122
117
114
113
113
111
114
123
125
118
114
116
117
112
98
95
99
107
111
113
114
116
115
111
106
107
109
109
106
111
122
123
119
117
127
135
119
111
110
116
125
124
116
109
107
113
118
120
122
126
125
120
120
122
121
116
117
126
131
124
115
114
114
108
102
101
107
112
111
107
105
109
116
116
111
109
111
110
110
117
129
128
114
104
114
125
114
114
114
119
125
125
120
112
111
116
119
117
115
121
123
121
124
130
133
127
122
122
124
124
119
116
113
111
108
114
123
122
114
104
103
107
117
120
120
117
117
114
116
125
137
131
115
103
106
113
114
118
123
124
123
120
119
117
118
122
123
117
112
116
121
119
120
126
135
132
120
115
117
121
121
118
115
112
114
126
135
126
112
109
110
115
120
122
124
124
116
114
115
122
129
127
115
109
109
109
111
123
133
129
115
110
117
122
125
126
124
118
114
117
121
119
111
113
123
126
115
109
114
119
119
115
111
110
111
123
130
122
112
111
114
117
120
123
127
127
118
108
106
110
116
118
116
116
113
111
108
127
140
127
104
98
111
125
127
123
119
116
116
121
125
120
110
109
116
118
111
111
118
123
118
112
109
108
108
111
115
114
112
110
110
111
116
119
123
124
119
104
98
101
107
114
120
121
118
111
110
118
125
124
124
127
130
126
118
113
113
114
113
113
118
124
124
112
107
112
127
133
131
124
118
115
118
120
122
124
125
123
116
113
115
128
136
139
137
134
129
115
100
105
125
130
119
107
116
128
96
109
121
127
127
127
125
121
118
119
119
114
109
113
121
123
117
110
110
113
119
129
131
122
118
122
129
125
122
127
134
128
112
110
119
124
126
129
133
139
132
112
106
111
123
124
121
118
121
127
96
105
113
119
125
126
117
111
119
129
129
115
103
110
124
124
112
112
116
116
115
121
123
116
116
129
136
132
127
132
137
129
114
115
119
120
119
121
131
139
134
117
113
118
120
121
124
125
125
127
107
108
107
111
120
122
114
107
116
130
132
116
104
109
125
124
111
111
120
121
118
117
116
111
113
127
135
134
130
132
132
124
121
124
125
121
119
121
129
138
135
123
122
123
124
125
126
124
121
124
115
111
107
106
114
119
116
110
111
119
122
116
110
115
125
123
110
108
121
127
123
119
115
111
115
125
129
127
126
127
125
122
124
134
133
127
123
126
129
132
131
128
122
120
128
130
127
117
114
124
110
108
107
107
112
119
121
117
109
108
114
119
119
121
124
122
111
109
122
126
125
122
119
117
118
123
123
118
116
121
122
120
123
139
140
131
126
128
128
124
124
126
120
117
130
137
126
115
115
127
101
107
110
110
113
120
122
117
109
106
112
120
123
122
121
120
117
117
123
122
119
121
122
120
121
125
125
113
107
117
124
117
115
128
135
130
126
127
126
115
116
122
120
116
127
140
133
116
118
129
99
108
115
116
117
116
117
114
111
112
116
122
123
120
120
123
124
124
123
116
114
118
122
122
123
128
129
116
103
113
123
112
105
115
124
127
128
126
120
113
115
120
118
113
124
139
135
121
120
130
107
112
117
120
120
115
109
108
113
117
120
119
118
116
118
125
129
128
121
113
112
115
118
120
121
125
128
121
107
110
114
109
105
106
112
123
131
129
114
111
120
123
110
104
117
133
130
119
118
129
113
114
118
121
120
114
107
107
113
121
120
116
116
118
123
129
132
127
119
112
112
113
115
119
118
118
119
119
114
107
108
112
114
110
103
112
131
131
114
114
126
123
102
96
109
126
125
119
119
129
115
115
117
118
115
111
111
113
118
122
120
116
117
122
129
131
129
121
117
115
115
112
113
118
118
112
110
114
115
108
104
115
124
116
98
101
122
130
119
117
123
119
102
95
108
125
128
125
127
135
116
115
119
116
109
107
113
119
122
123
122
121
121
125
131
129
121
116
118
122
121
113
112
115
115
111
108
115
119
116
110
114
126
122
103
97
113
129
127
118
114
111
110
113
120
127
131
132
133
134
119
119
121
118
110
107
113
118
121
122
122
123
125
127
129
127
114
111
120
131
127
114
109
111
115
115
117
122
126
126
117
114
120
125
118
107
111
124
126
112
102
111
123
128
131
131
129
127
126
126
119
119
123
123
119
115
111
113
117
119
118
120
123
126
127
122
113
109
118
131
131
118
107
109
116
120
126
128
131
133
124
115
115
126
131
123
118
121
116
104
97
111
129
134
132
127
117
111
110
116
114
119
124
127
124
120
108
109
114
115
112
114
118
122
124
121
116
112
115
127
133
120
106
108
117
126
131
131
131
134
131
120
115
123
136
137
126
115
105
96
98
115
125
123
120
118
107
97
97
112
108
119
121
121
120
117
111
109
115
115
110
112
119
120
118
118
120
119
116
123
131
120
109
112
124
131
132
128
126
126
127
125
114
115
126
135
127
111
99
96
108
120
122
113
108
108
106
98
97
111
108
120
117
107
107
110
111
112
115
115
113
115
121
122
114
113
125
128
122
123
126
124
116
117
127
132
135
132
121
117
118
120
111
106
116
124
121
109
101
104
118
131
129
112
101
109
120
117
105
107
114
120
114
102
99
104
110
114
117
117
115
117
123
123
117
114
127
132
124
121
121
121
121
122
126
130
140
139
127
112
112
114
106
101
106
112
111
105
104
109
123
135
132
116
104
116
133
132
112
102
113
112
110
106
103
105
109
115
119
117
117
118
122
123
123
124
126
127
123
113
111
115
123
124
122
123
138
143
131
115
113
114
109
103
107
110
106
101
103
118
124
126
125
118
114
124
139
135
116
103
106
103
110
118
114
107
109
117
120
116
118
120
120
122
127
130
127
123
116
109
106
109
121
124
116
114
124
132
129
119
119
120
113
108
110
113
109
103
108
117
118
114
113
117
121
124
125
123
116
111
96
94
111
127
121
107
110
117
118
115
119
121
118
117
126
129
123
113
109
109
110
114
118
117
111
109
111
121
123
120
119
119
112
105
107
116
115
109
108
114
114
105
103
114
122
117
108
112
117
118
96
92
106
123
121
110
111
115
115
112
115
118
117
113
119
123
119
108
105
108
119
120
117
113
109
108
109
114
120
118
113
110
105
102
104
116
120
117
106
108
111
109
107
109
114
108
99
108
124
124
104
100
102
115
122
119
113
112
110
108
109
112
114
115
115
117
114
108
103
112
124
128
119
113
112
111
110
118
128
125
110
102
101
101
103
113
122
120
105
103
113
118
116
105
104
104
105
115
128
128
111
110
107
113
125
128
119
109
107
108
107
110
115
119
118
117
114
108
107
115
124
125
122
120
119
113
110
120
135
132
114
103
105
106
106
110
120
123
112
105
115
124
121
106
102
110
118
125
128
130
116
121
120
117
127
132
122
111
112
114
113
114
117
121
120
116
113
111
112
118
119
118
121
126
123
113
108
118
131
130
116
112
113
113
107
108
120
129
122
113
115
123
122
112
112
120
130
126
123
125
114
128
131
122
122
127
121
113
117
121
121
121
127
126
119
110
108
113
117
117
112
108
117
127
125
109
107
113
117
116
113
118
119
115
108
108
119
127
127
122
120
121
122
120
119
124
129
126
116
118
113
122
124
116
114
116
115
113
119
124
125
129
136
134
117
102
103
115
117
112
106
106
116
118
113
108
108
109
106
103
106
114
116
114
115
119
119
120
122
124
123
122
122
121
118
117
122
125
119
116
113
113
111
103
106
111
112
112
117
121
123
128
140
137
116
102
104
115
113
101
99
107
115
113
104
103
113
115
108
104
109
112
112
116
127
132
122
110
113
126
127
121
117
115
109
106
116
128
129
117
110
104
98
96
106
116
113
111
115
119
120
124
134
132
115
110
113
116
105
93
98
113
121
114
101
102
114
119
118
116
117
115
111
119
137
141
122
106
113
128
125
113
107
107
107
106
112
124
130
113
114
109
100
100
114
124
118
113
114
117
119
122
124
120
110
111
119
120
104
100
108
119
123
114
105
105
114
121
124
127
125
117
111
120
134
132
114
109
118
125
113
100
93
102
110
113
112
113
112
106
119
118
113
111
120
124
121
116
113
113
115
119
118
107
102
111
122
122
115
117
122
116
113
113
114
115
117
122
124
125
122
116
114
119
122
115
108
110
118
118
105
90
87
92
108
120
112
103
97
97
127
126
124
122
121
119
118
117
115
111
111
117
117
106
100
109
122
125
125
130
129
112
105
115
123
122
123
124
120
117
114
112
113
115
112
107
104
106
108
104
98
92
88
90
108
119
114
102
98
104
125
128
127
125
120
111
113
118
119
114
111
116
120
116
108
110
121
122
124
129
128
113
108
118
123
122
117
121
119
113
109
111
113
113
110
109
108
104
97
97
99
102
93
93
111
119
113
112
116
119
117
122
126
125
120
112
110
116
123
122
120
120
124
123
117
114
116
118
116
120
124
122
121
121
119
113
113
116
119
115
112
112
113
111
110
117
120
108
97
100
111
113
103
104
119
121
113
117
131
133
106
114
121
124
123
118
114
116
128
132
131
129
129
128
121
113
111
111
110
112
123
131
128
121
116
112
111
116
120
117
111
111
113
111
111
116
122
115
107
113
121
117
108
109
121
121
112
113
128
129
103
110
116
121
125
125
123
122
125
131
133
131
129
128
124
112
105
104
108
113
122
126
120
112
112
115
117
119
121
119
112
109
110
110
109
110
114
117
119
122
123
117
108
108
117
117
112
108
112
115
111
114
114
112
114
126
128
125
122
121
122
122
123
125
122
112
103
105
114
118
119
113
101
100
115
124
127
123
122
121
115
110
110
112
112
109
110
116
122
122
119
114
106
104
110
116
115
105
102
103
120
122
116
101
102
118
127
125
117
112
111
112
115
120
121
115
110
109
113
118
115
102
94
98
115
127
126
122
121
123
123
116
115
120
120
115
113
118
120
115
111
111
108
104
108
115
117
111
108
107
124
130
115
95
93
108
119
116
110
108
110
112
113
114
118
120
117
110
108
114
116
108
106
109
115
118
118
113
113
122
127
126
127
128
125
120
118
122
121
115
111
114
115
113
114
114
115
115
117
116
125
130
119
99
97
109
110
107
105
110
119
123
116
111
116
121
121
113
107
110
117
121
123
121
115
109
111
108
109
116
128
130
129
126
120
114
117
124
126
124
120
119
121
122
118
110
107
114
119
116
123
126
118
114
116
118
113
103
101
110
125
131
121
112
113
119
121
115
113
115
119
121
124
121
114
108
110
110
110
115
125
124
119
111
106
103
109
117
130
134
131
127
126
125
113
101
101
111
112
110
125
123
120
123
128
127
116
105
102
108
123
131
125
111
111
118
116
114
118
122
119
115
113
112
113
114
116
116
117
120
122
118
102
94
94
98
101
106
121
130
131
128
127
121
103
95
107
114
108
103
129
124
117
122
127
124
117
111
108
109
119
128
124
110
111
113
112
111
118
122
118
111
106
106
110
114
118
123
127
126
119
107
91
87
91
97
100
101
104
111
120
126
129
113
95
96
115
121
115
113
132
127
115
116
120
119
115
112
112
115
121
128
124
114
113
112
110
107
110
116
119
118
113
106
105
109
117
125
129
126
116
105
96
90
90
96
106
105
92
89
103
125
130
112
94
104
122
127
126
128
129
125
114
115
117
118
113
111
112
118
125
128
128
125
119
114
109
107
108
111
119
127
125
112
105
106
114
120
122
117
112
111
109
94
84
95
117
117
95
84
102
127
130
112
104
113
124
125
128
136
123
122
115
118
123
120
114
110
113
119
122
125
127
130
125
117
113
118
119
112
112
124
125
117
107
111
115
117
115
111
112
121
121
103
87
99
123
124
102
93
112
129
126
113
112
121
123
118
118
128
125
122
121
126
129
125
117
114
115
119
118
116
121
126
124
118
119
130
133
117
106
114
120
116
113
116
118
115
110
112
121
131
128
116
106
116
130
126
109
108
121
127
123
121
124
126
122
113
117
115
131
127
124
124
124
124
123
122
122
122
118
114
116
120
120
117
119
130
133
116
102
109
116
115
112
115
116
113
112
120
130
132
129
128
131
136
135
122
111
115
119
118
118
122
126
123
118
115
115
111
137
136
125
112
109
115
126
130
129
126
120
117
117
118
118
115
113
117
120
110
105
113
120
117
110
108
110
111
112
123
126
123
122
126
139
140
131
115
110
113
115
111
114
121
122
114
108
113
115
107
133
137
125
102
91
104
123
130
130
123
118
118
119
120
120
117
112
111
110
109
113
125
128
120
109
108
110
110
109
113
115
111
108
112
122
122
118
109
107
107
108
108
115
121
118
105
105
108
109
98
118
120
121
123
131
140
142
134
125
116
114
119
132
134
132
130
128
127
126
128
132
130
127
127
124
117
112
114
121
124
125
128
130
126
122
128
136
138
135
133
133
129
121
120
121
124
119
118
121
127
111
112
116
123
130
132
129
126
124
121
119
119
132
136
133
126
121
124
125
125
125
129
130
125
120
117
116
114
117
124
129
131
128
125
124
126
128
131
133
134
129
121
127
133
131
127
130
132
130
127
110
109
111
122
129
122
111
111
120
125
123
120
126
134
133
122
115
120
126
123
121
128
132
122
115
116
120
119
121
125
126
126
127
129
129
126
122
126
133
133
121
113
130
148
143
130
134
139
130
126
119
110
108
118
126
117
101
105
116
125
122
118
123
131
130
122
116
121
125
123
120
129
131
118
112
116
123
127
127
125
121
120
126
130
130
125
121
127
133
130
118
109
127
149
145
131
131
132
125
122
122
112
105
112
120
117
110
109
116
121
120
117
123
129
127
122
122
125
125
120
119
127
129
117
112
116
125
128
129
124
119
120
126
130
127
121
120
127
128
125
114
111
121
130
132
128
126
123
119
117
118
112
104
106
113
116
118
119
117
116
116
119
123
126
123
124
127
128
123
115
114
125
128
120
116
120
129
129
120
118
120
122
125
126
123
118
119
125
126
120
113
116
117
116
118
124
125
120
117
120
111
112
108
104
106
114
122
121
114
112
115
120
123
123
123
126
130
130
125
113
113
122
127
123
120
124
130
124
112
114
121
120
118
119
122
123
125
129
128
117
115
121
121
113
113
120
121
118
118
128
109
116
118
111
106
110
116
115
112
112
115
119
120
121
123
127
128
127
124
117
113
119
123
122
122
125
130
122
112
113
118
115
111
117
126
135
139
136
127
118
119
126
127
121
119
119
117
112
115
130
114
120
124
119
111
107
107
107
108
111
113
115
116
120
125
127
125
121
120
116
114
115
118
120
121
122
124
123
118
115
113
110
109
114
125
143
149
136
119
116
126
130
131
129
124
122
116
107
110
127
117
122
125
121
113
108
107
107
108
110
111
113
116
121
128
129
120
112
112
113
111
111
114
119
118
116
117
122
123
114
110
112
116
117
120
133
139
128
114
117
129
128
125
124
124
123
122
116
115
125
116
120
123
117
110
112
117
118
117
114
112
114
117
124
131
129
114
104
105
113
111
110
115
121
122
115
115
120
126
116
109
114
119
118
111
113
121
118
115
124
129
118
110
109
115
126
134
133
128
127
113
118
118
109
105
115
126
128
125
122
120
119
119
124
132
129
111
101
112
119
114
110
115
127
128
119
119
121
125
115
107
112
124
120
103
99
107
119
125
127
121
107
97
103
117
131
142
142
137
130
115
116
113
105
105
116
127
129
128
128
127
124
118
121
132
130
111
106
121
130
120
108
112
125
126
122
122
128
128
114
103
106
120
122
110
104
113
126
129
124
112
99
98
109
124
131
133
132
132
130
116
117
115
108
108
120
124
123
125
129
129
124
113
116
129
129
116
111
124
134
122
108
109
120
119
117
124
138
132
117
102
107
119
121
117
120
126
132
126
114
104
102
106
118
128
127
114
110
121
131
114
123
124
116
114
119
118
118
121
124
123
118
111
110
122
131
122
114
118
127
121
110
109
116
112
111
122
137
133
116
108
117
122
119
124
136
138
130
115
107
106
110
115
120
121
116
104
99
115
135
110
124
130
120
113
113
116
118
119
118
118
117
113
110
117
130
131
118
110
116
120
116
112
115
112
109
112
125
124
113
116
129
125
113
123
143
141
122
106
105
115
121
120
112
108
108
106
106
112
132
105
115
124
118
108
108
114
117
117
115
117
121
118
111
113
128
139
128
110
115
122
120
118
120
117
107
108
111
112
108
120
133
124
110
117
137
132
113
104
111
127
134
124
107
97
108
120
118
114
124
101
103
115
113
106
105
110
113
114
114
118
122
122
114
115
127
138
136
123
120
119
116
116
123
120
109
109
110
109
105
116
129
124
110
115
127
118
107
108
119
131
136
125
106
101
114
128
120
111
117
97
95
106
113
113
108
107
110
109
113
119
122
121
119
120
125
130
132
131
124
110
101
111
122
120
112
116
120
115
104
112
125
124
116
119
122
112
104
110
119
126
126
121
113
113
124
127
118
110
115
102
97
107
116
117
114
110
110
109
113
119
121
120
121
122
121
119
124
127
117
99
90
106
121
119
116
124
132
121
105
107
122
124
121
122
124
114
106
107
111
114
115
114
120
128
129
119
112
114
120
107
104
110
118
119
116
116
115
113
114
118
121
121
121
122
118
110
109
112
111
99
96
106
118
119
120
130
132
119
105
108
121
121
118
119
127
122
111
104
104
105
106
113
125
136
124
107
106
118
121
111
109
112
119
118
112
114
116
115
115
117
119
121
121
119
115
103
98
98
105
108
109
110
114
120
124
125
124
115
108
109
118
117
114
116
126
127
115
103
102
106
111
117
126
130
116
101
106
124
123
107
106
109
115
118
110
108
111
115
115
114
117
120
121
119
114
106
92
90
105
122
123
114
114
118
120
117
116
116
115
113
114
114
115
116
119
121
119
108
105
108
118
118
119
119
115
107
113
126
124
100
104
112
120
122
110
102
104
114
114
109
112
119
122
120
115
106
91
90
107
126
124
115
115
119
113
108
113
127
126
112
110
118
119
113
108
112
122
116
104
106
117
118
111
113
119
118
116
120
124
98
106
121
130
126
113
103
107
117
116
108
111
119
122
117
111
101
93
93
111
125
123
115
117
116
111
108
119
134
129
111
108
122
125
114
102
107
121
122
104
100
114
115
109
112
127
125
115
107
116
103
114
127
131
128
117
111
115
120
118
110
116
127
127
113
99
96
96
98
112
122
120
118
118
116
112
113
126
131
123
108
107
117
124
117
105
104
116
118
104
102
115
118
117
118
124
125
111
98
111
112
115
121
123
123
122
122
124
125
118
113
118
131
130
112
94
92
97
104
111
120
121
120
117
113
113
117
121
120
115
110
107
110
116
120
116
106
107
110
111
113
119
123
121
117
115
113
109
106
111
115
114
115
116
120
126
127
126
126
123
115
115
125
127
112
93
92
102
109
112
117
121
121
114
108
107
113
115
115
115
115
112
107
109
124
127
110
100
107
123
125
123
121
120
113
106
106
116
123
121
111
110
112
115
121
128
126
122
123
123
114
110
114
117
114
102
103
111
113
115
119
120
118
111
103
103
108
114
116
119
123
121
109
106
121
129
114
101
112
129
129
115
112
114
111
104
109
125
136
124
109
112
117
120
126
130
125
119
118
119
116
110
108
110
109
108
115
120
120
122
125
121
113
104
101
104
109
114
118
121
130
130
117
109
115
120
112
106
117
127
120
107
102
106
108
108
117
127
128
116
115
118
122
124
126
126
122
117
115
114
115
116
113
104
103
111
123
126
125
130
132
118
99
95
103
115
119
118
114
116
128
133
126
113
111
112
111
110
115
116
111
103
99
96
97
108
120
123
112
103
127
125
124
124
121
119
117
117
114
112
115
122
120
108
104
112
124
125
124
130
130
114
95
92
109
125
130
118
104
107
123
133
129
114
110
108
109
109
106
103
105
106
103
90
89
99
115
118
110
105
130
127
122
118
113
111
113
117
116
113
115
121
121
116
112
115
121
121
118
119
119
114
100
100
112
123
124
110
97
103
122
129
122
110
107
110
116
112
99
94
101
110
105
91
90
96
104
117
120
119
125
128
123
115
111
110
112
114
114
115
117
119
121
122
119
115
116
115
113
111
116
118
114
111
113
116
114
101
97
104
116
120
114
106
106
114
123
118
105
97
103
108
105
102
103
102
99
115
134
131
115
125
124
119
115
114
116
115
115
118
120
120
123
127
123
112
110
117
114
109
110
121
125
117
112
110
105
100
101
106
111
112
109
107
109
116
125
125
117
113
112
106
101
106
119
114
100
109
128
128
108
119
122
123
119
118
120
118
117
121
124
124
126
129
121
107
106
117
121
112
110
120
122
118
113
111
107
107
108
109
107
110
114
113
113
116
119
120
121
124
122
110
98
104
121
119
103
100
113
115
111
114
121
123
115
112
117
123
122
122
122
122
121
125
117
103
101
112
120
116
111
114
118
116
117
119
117
116
116
113
108
111
121
124
121
115
112
109
111
122
127
114
99
102
115
117
105
101
104
109
117
115
119
117
105
99
112
125
126
123
120
117
114
114
111
106
102
105
109
111
112
113
116
119
121
124
122
122
123
120
112
114
126
128
123
116
112
99
95
106
122
114
104
104
113
114
109
110
115
116
121
118
116
109
96
94
106
119
122
121
120
119
111
108
112
114
110
99
97
106
114
119
121
122
121
120
119
121
122
119
116
118
128
127
118
116
116
103
89
98
114
114
111
115
117
114
110
121
132
121
124
124
115
105
102
104
108
110
110
113
122
124
116
111
116
123
119
107
100
107
115
121
122
120
118
116
117
119
118
115
115
118
121
116
111
115
122
114
102
104
114
113
115
120
122
116
114
126
132
119
128
125
116
111
117
120
116
102
100
106
121
128
124
119
121
125
122
117
114
114
113
113
115
117
116
116
117
117
111
110
113
113
112
105
103
112
123
124
118
121
120
116
114
116
118
119
121
122
119
111
131
124
114
120
130
133
118
103
98
104
117
127
128
124
123
122
122
123
126
123
113
103
104
111
115
116
116
118
117
114
113
110
103
96
98
110
121
124
127
129
127
119
112
105
104
116
130
123
105
106
129
119
113
118
132
132
116
105
106
112
119
124
126
123
121
119
118
118
122
123
114
104
103
110
115
114
116
123
128
126
113
103
95
93
98
107
115
121
123
122
123
122
116
98
93
114
134
120
101
112
119
115
111
114
124
126
114
110
114
120
124
126
126
123
120
117
112
109
112
117
120
120
117
115
113
108
109
123
138
134
115
104
98
94
96
100
114
121
120
111
115
128
122
99
90
110
127
114
105
123
111
116
114
116
120
120
113
113
119
124
127
128
129
128
124
117
109
104
108
116
125
129
127
121
112
105
108
120
133
129
115
112
110
98
95
100
118
124
116
110
120
134
126
102
95
108
114
106
108
129
112
120
123
124
123
119
115
116
122
123
123
124
129
133
129
118
108
108
119
122
122
124
122
119
116
113
115
117
118
116
116
119
121
113
101
107
121
123
112
113
129
138
122
101
99
104
105
104
117
128
118
124
128
132
128
119
116
121
125
122
114
113
122
130
127
115
106
116
130
128
115
113
114
114
117
121
120
115
109
108
113
126
130
127
118
120
124
117
106
113
128
134
117
103
105
106
105
110
125
129
127
125
123
124
126
123
123
126
130
123
112
106
115
122
121
113
110
120
130
124
112
110
113
112
113
119
119
114
109
110
116
123
131
134
134
132
128
111
98
105
120
123
114
112
112
108
103
114
134
134
133
120
107
107
114
121
123
129
132
127
118
114
115
116
115
113
112
118
121
121
119
121
120
112
109
111
114
112
111
113
114
117
121
132
134
132
127
111
98
99
109
114
118
123
120
109
96
110
130
128
127
114
97
92
102
118
121
124
129
127
120
116
117
117
117
115
115
117
119
121
127
132
129
114
106
108
114
112
110
112
111
109
109
119
121
120
121
117
107
101
100
111
124
131
125
105
92
98
112
113
116
120
122
124
123
123
126
130
130
122
119
126
132
129
122
122
127
134
140
137
129
118
119
127
127
121
116
119
122
121
122
128
130
125
127
129
128
126
124
121
120
122
127
124
114
111
125
134
128
117
116
115
115
122
125
122
120
121
123
123
123
127
131
129
124
120
123
131
137
134
127
123
126
129
128
120
112
112
117
120
122
126
127
126
128
131
130
128
124
120
115
116
130
133
119
111
126
143
135
123
118
111
109
122
129
120
109
110
116
121
122
125
128
130
127
119
118
125
131
132
129
131
133
132
127
119
112
113
116
117
117
121
125
127
130
136
138
133
127
119
112
112
130
144
127
109
120
138
138
127
121
109
107
123
131
119
104
105
115
119
120
122
129
131
125
119
118
125
128
129
130
132
133
129
125
119
116
118
118
114
112
118
124
125
127
134
140
135
125
117
112
110
129
144
132
115
117
131
131
124
120
111
110
121
125
115
108
113
121
122
119
120
129
131
121
116
123
128
125
121
122
125
125
123
119
118
122
123
119
112
113
122
127
121
117
122
130
130
122
116
113
117
126
129
123
118
122
124
124
119
119
118
118
117
112
106
111
124
133
126
118
121
128
129
115
111
125
132
125
115
115
121
122
116
115
120
125
122
116
112
118
125
125
117
110
113
119
123
121
116
117
122
123
116
109
114
125
126
122
119
118
123
123
111
99
100
114
128
135
128
116
118
124
126
115
110
122
132
127
115
115
121
122
116
115
121
124
120
114
114
120
123
122
117
114
115
117
121
124
120
120
125
124
113
103
110
123
124
120
121
119
125
125
111
99
103
114
122
123
118
114
113
118
124
121
113
115
124
128
125
120
120
120
118
117
118
120
120
118
117
118
117
117
120
125
128
126
125
128
125
122
124
125
120
114
110
115
116
115
121
121
125
124
111
104
109
116
114
111
110
111
111
116
126
128
114
109
116
128
128
123
117
118
120
117
115
117
121
122
118
115
114
117
124
138
143
133
126
126
128
125
122
126
129
124
113
113
118
117
117
120
123
121
110
107
114
120
113
107
107
109
113
119
127
129
117
106
108
119
121
115
113
118
120
117
114
115
121
121
117
115
118
120
124
136
142
130
115
116
127
126
121
122
133
130
119
122
129
125
111
117
121
118
108
108
118
122
117
111
112
113
117
121
127
128
120
109
105
110
111
110
112
118
120
120
117
117
118
113
112
117
124
125
124
126
129
119
105
109
125
127
117
115
124
124
125
138
145
134
111
114
118
112
103
106
121
124
120
120
120
119
119
118
121
129
129
116
108
110
113
113
117
122
124
123
121
119
113
106
104
112
126
129
122
117
114
112
111
114
125
126
116
110
112
115
122
137
141
135
120
109
110
104
101
107
123
124
123
125
128
125
117
111
113
131
134
120
114
121
127
125
122
123
124
122
121
120
115
107
100
105
119
126
120
110
109
115
123
125
125
123
117
111
110
112
116
120
124
127
127
109
107
102
99
111
123
122
121
125
129
125
109
105
110
130
134
121
117
128
135
125
120
121
122
117
113
115
118
112
99
102
115
122
116
108
110
121
130
132
126
122
121
118
118
115
109
104
109
122
134
112
110
107
107
112
118
120
120
124
125
118
105
102
112
128
131
122
119
124
127
118
113
120
123
111
100
107
119
116
102
105
118
120
110
109
118
124
125
126
123
123
125
125
122
114
104
100
109
126
138
115
116
117
114
112
115
118
121
121
118
112
108
109
118
125
126
124
118
114
112
113
114
118
123
109
95
98
109
109
108
114
126
120
108
113
123
122
119
120
120
121
124
124
119
112
111
113
121
129
130
113
112
119
120
114
112
116
119
117
115
114
116
120
124
125
126
125
118
109
110
117
118
120
121
110
95
93
95
101
110
123
133
122
110
117
124
120
117
123
123
121
122
119
110
109
117
122
121
119
120
108
104
115
120
117
111
110
111
112
114
119
123
125
125
124
124
123
121
120
122
125
121
119
120
115
99
90
93
101
112
122
132
129
121
121
121
117
124
130
126
121
121
114
103
106
122
124
115
110
116
105
100
106
118
123
116
108
104
108
114
120
121
120
120
119
118
120
123
132
133
128
114
113
120
117
104
103
108
112
111
113
126
135
134
125
118
117
129
132
124
119
123
116
101
108
121
121
111
112
124
116
109
106
113
121
119
112
108
109
115
119
117
115
114
113
113
112
121
133
133
119
105
107
118
119
115
119
126
120
108
106
121
137
137
127
117
116
122
122
113
112
119
117
109
114
122
122
117
120
127
131
126
111
107
115
119
118
116
115
117
120
116
112
111
110
110
110
114
119
119
108
104
106
119
124
128
130
130
116
105
108
121
132
130
125
120
117
115
112
109
110
117
120
119
122
125
124
124
125
124
138
137
115
104
106
113
119
121
120
119
120
120
117
114
112
112
110
107
104
106
107
108
109
118
129
134
131
116
105
106
117
126
126
124
122
121
116
113
114
116
116
115
118
124
128
125
122
126
128
117
125
126
115
104
103
104
111
117
119
120
120
121
122
120
118
116
112
104
97
103
113
112
109
116
128
131
119
99
92
106
126
131
128
123
120
116
112
117
129
129
122
112
108
117
125
122
119
124
127
115
108
113
116
113
103
96
98
110
119
119
116
120
124
122
118
117
114
103
99
105
117
114
107
109
118
120
109
96
97
113
128
130
128
124
117
109
111
124
136
130
115
106
102
108
117
119
119
122
127
117
95
102
117
121
109
95
96
111
118
117
112
116
121
119
115
117
117
109
105
108
118
114
105
105
108
110
108
107
112
120
124
124
123
123
117
108
111
122
126
112
100
100
99
98
107
117
120
120
121
115
98
103
115
120
114
105
105
115
119
113
111
114
118
115
113
117
119
116
108
110
118
117
106
103
104
106
111
117
121
125
122
117
115
116
117
116
117
119
113
96
91
104
105
103
105
115
120
114
110
108
114
110
113
116
117
117
118
119
119
116
114
113
113
114
115
118
121
116
111
112
119
116
110
107
107
109
114
118
121
126
126
115
106
107
117
122
121
116
103
92
96
114
118
112
111
112
111
109
107
107
120
115
113
115
120
123
120
117
116
117
116
107
107
112
116
118
117
116
114
116
117
114
112
111
110
109
111
113
117
121
124
116
103
100
109
122
123
114
104
104
108
114
119
119
116
108
106
111
115
116
117
117
117
120
125
123
117
110
111
115
111
101
100
114
117
116
116
119
120
119
116
111
109
111
111
107
108
111
115
117
118
116
106
96
102
115
118
114
111
113
113
112
116
120
115
107
110
120
125
123
109
118
124
126
126
122
112
107
106
110
107
103
104
114
115
116
118
125
127
124
118
111
105
100
103
108
112
114
113
110
112
115
114
106
106
113
114
114
114
116
112
107
114
119
110
107
115
124
124
120
106
112
127
128
124
117
113
109
108
109
110
114
116
115
113
116
127
131
129
123
120
115
106
94
96
109
119
119
108
102
106
117
121
117
115
115
114
112
113
113
113
115
118
115
102
105
120
124
115
110
109
111
123
124
120
115
113
114
114
112
115
125
126
117
115
124
130
128
120
114
115
118
109
94
94
111
123
116
101
101
112
119
121
122
123
120
116
112
109
108
114
126
125
110
96
99
116
121
113
109
116
115
118
119
115
113
115
118
118
116
120
124
122
119
121
125
125
120
112
105
109
117
115
100
99
113
120
108
96
105
119
118
115
116
118
120
119
116
109
105
114
127
126
111
97
97
106
118
120
121
120
118
117
114
113
117
122
122
118
117
118
115
112
115
120
123
121
116
112
107
109
117
120
110
108
113
115
103
95
106
119
115
106
105
109
115
122
123
116
105
106
118
120
113
108
104
102
114
130
130
116
120
118
112
111
120
128
125
115
113
112
103
102
116
120
114
117
121
119
112
112
118
120
113
111
114
112
102
98
102
114
114
109
104
105
112
121
126
119
110
106
108
111
116
119
114
102
110
125
128
111
119
122
116
114
117
127
125
113
111
109
106
107
120
118
107
110
124
128
119
115
118
118
115
115
118
114
107
98
98
109
121
120
113
107
112
118
120
120
118
113
106
104
113
125
120
105
105
115
117
109
114
125
125
115
111
119
123
120
117
115
111
115
121
112
100
104
118
123
118
114
115
116
115
120
125
118
110
99
98
109
125
129
119
113
112
113
110
113
121
125
113
100
108
125
120
107
105
111
114
110
113
125
134
120
105
110
123
126
124
120
119
118
117
110
103
102
106
108
111
113
116
117
119
124
126
122
116
108
105
110
122
125
120
109
110
112
102
100
116
126
115
101
106
121
117
107
110
116
117
116
115
123
132
123
109
110
123
128
128
126
122
117
114
113
110
105
100
96
101
114
120
121
121
122
122
120
119
115
110
110
117
118
107
98
108
117
104
93
105
118
113
104
110
122
116
108
114
123
119
124
121
122
122
120
118
117
120
124
126
125
121
117
117
121
122
115
107
103
104
111
118
120
119
118
117
117
117
115
110
110
112
110
98
96
112
125
114
97
101
114
110
106
114
127
125
114
113
120
117
132
125
118
119
118
118
116
117
120
123
122
116
118
121
124
123
121
119
117
112
107
108
112
115
115
114
114
113
109
107
110
115
112
102
101
117
131
119
105
107
114
112
107
112
128
132
125
114
113
115
135
127
121
120
118
112
107
110
120
122
116
112
113
123
123
121
121
124
126
116
101
99
109
116
116
114
114
111
105
101
106
115
116
114
113
119
125
125
117
118
118
114
106
106
120
137
136
117
108
117
128
122
123
124
117
106
101
109
122
124
119
109
110
119
119
118
118
121
122
114
106
107
116
120
118
114
112
110
107
102
101
109
118
121
120
120
122
127
129
123
119
114
107
103
116
136
138
118
106
118
115
116
121
122
115
105
103
111
119
123
120
113
112
116
120
119
116
113
112
113
117
124
128
127
120
111
110
114
113
106
99
100
113
120
122
117
116
130
139
127
115
112
107
105
113
128
129
113
109
121
106
116
122
119
113
109
111
115
118
121
121
120
121
125
126
122
114
108
110
117
126
129
131
127
120
113
110
116
117
111
101
100
108
119
121
116
111
126
137
130
115
108
102
100
111
117
115
106
109
123
108
124
128
122
111
110
115
118
118
117
117
122
127
132
132
118
107
106
119
128
127
122
120
121
121
119
116
114
112
109
106
105
108
119
119
114
106
113
126
127
118
109
99
98
108
110
102
102
116
127
113
126
131
126
115
110
114
118
120
116
114
117
127
133
128
111
96
103
125
137
126
111
106
112
123
128
124
114
106
107
106
107
109
113
111
105
101
103
115
118
115
110
98
98
105
106
101
108
126
133
111
114
125
130
123
110
109
115
121
121
115
115
121
125
119
105
95
104
123
134
124
109
102
109
121
129
124
113
104
106
107
109
109
107
101
95
96
101
106
112
115
114
105
103
106
108
104
116
136
140
100
98
109
129
131
115
103
109
122
127
123
118
117
117
114
109
105
108
118
125
126
117
111
112
117
119
115
110
107
108
110
112
112
107
90
88
102
112
111
108
113
117
114
109
114
113
108
113
133
140
95
93
105
125
131
119
101
103
118
127
125
119
116
115
114
114
115
115
118
121
122
122
120
117
116
112
107
104
108
110
109
111
112
108
93
95
115
125
121
112
112
117
117
116
117
117
107
105
119
131
113
121
126
122
104
100
105
115
122
123
124
122
113
105
107
117
126
127
126
123
117
113
117
125
125
123
125
126
117
110
117
127
127
120
116
116
115
116
116
115
111
117
127
125
114
113
124
130
125
115
118
119
120
120
112
107
108
112
116
121
124
124
111
106
108
114
118
121
123
123
120
120
123
128
128
123
120
119
117
114
116
122
122
116
116
121
124
119
112
109
111
119
128
124
112
102
111
126
130
124
118
115
114
119
120
115
112
111
112
116
120
119
113
112
115
117
114
117
123
128
129
130
132
133
131
125
118
117
118
115
115
118
120
116
118
133
140
129
111
108
114
122
122
121
110
100
101
120
133
130
118
111
112
123
127
119
116
116
115
115
115
117
119
120
120
116
113
115
124
132
133
132
131
130
130
127
120
118
117
115
115
121
122
116
120
136
152
136
116
112
121
122
118
118
114
109
105
116
129
129
114
111
117
124
121
113
113
122
126
121
112
116
125
127
117
110
111
118
123
127
128
124
119
119
123
126
121
118
115
113
116
123
124
118
117
128
143
133
117
114
121
126
123
117
120
123
121
121
124
125
115
118
123
123
112
101
107
125
140
129
113
112
125
126
112
101
111
120
122
121
123
119
111
110
117
124
122
117
114
115
119
125
125
119
117
120
124
123
118
115
123
134
130
119
123
134
138
128
123
122
119
125
130
118
104
97
103
120
136
131
112
107
119
124
113
100
108
118
119
119
126
124
114
109
114
121
121
117
116
118
122
125
124
120
118
116
114
117
119
118
121
130
128
120
121
135
141
128
118
117
123
126
125
111
104
106
110
116
122
123
111
101
111
123
120
105
108
116
121
126
133
133
123
114
113
116
117
119
119
121
122
123
122
122
122
119
115
118
122
121
120
123
123
118
118
128
132
124
113
110
123
122
114
106
110
121
122
114
112
113
108
102
113
129
127
109
105
117
123
128
131
131
127
119
114
113
117
121
121
121
122
123
122
122
125
126
121
120
124
123
115
111
111
113
115
118
124
124
116
104
120
120
109
101
110
126
127
118
113
111
108
109
117
129
123
109
107
118
121
118
116
121
124
120
113
114
120
122
119
118
122
127
124
123
128
130
122
118
122
124
112
103
106
112
114
117
123
129
124
105
118
121
111
100
106
117
122
121
117
113
112
114
122
124
115
107
107
115
114
107
107
115
119
115
112
120
128
120
111
112
124
131
128
126
129
131
122
115
116
118
109
104
107
113
115
118
123
133
128
112
116
121
112
102
100
107
113
119
122
119
115
116
118
115
110
108
112
114
112
110
114
121
119
109
112
125
129
117
103
106
123
133
133
128
126
124
121
118
115
113
110
111
113
113
112
112
119
123
121
116
112
114
109
104
104
106
109
114
118
117
113
113
113
109
108
110
115
118
123
126
131
131
122
113
114
121
121
108
102
104
116
129
132
130
121
114
117
122
122
115
115
120
122
113
107
106
109
112
116
121
109
107
103
104
109
111
111
113
114
112
106
104
107
108
109
111
115
121
132
139
138
132
124
117
114
113
110
104
100
105
113
120
128
126
115
107
110
121
124
120
119
128
131
117
104
101
108
115
117
121
112
106
100
105
113
115
115
117
115
108
101
101
109
113
110
108
110
121
133
133
129
125
122
117
111
106
102
101
100
106
114
117
118
119
117
107
99
107
119
119
120
130
134
122
106
103
114
128
127
122
118
109
106
109
113
115
117
120
118
109
105
109
118
122
112
105
108
118
120
116
114
115
116
113
108
105
103
102
102
112
122
117
109
112
122
114
99
99
114
116
116
122
126
123
116
116
126
134
130
117
122
112
111
114
116
115
116
117
116
113
114
120
127
128
118
109
108
108
107
107
110
113
112
109
107
108
106
103
106
120
131
120
108
114
126
122
108
107
116
115
114
117
118
120
123
126
126
123
120
115
121
115
112
118
121
117
111
110
112
116
121
125
130
128
123
113
110
109
108
112
117
118
113
110
111
111
109
108
114
128
132
124
120
122
124
121
119
123
124
118
116
118
113
108
118
126
118
109
112
118
121
115
109
118
127
120
106
101
108
117
119
120
121
121
119
116
114
114
117
122
127
125
115
113
114
113
110
112
125
129
122
121
127
130
121
113
120
132
129
119
122
128
116
98
104
116
112
105
114
127
128
123
109
114
124
121
109
103
112
118
116
110
108
110
112
115
119
121
123
127
129
127
116
113
115
114
111
116
125
124
114
114
124
129
115
106
116
126
124
115
124
132
117
93
93
110
116
119
121
127
134
132
113
108
117
120
116
113
119
122
116
106
102
103
107
118
124
123
119
117
127
129
119
108
109
112
113
116
122
122
112
110
116
120
110
106
109
116
116
115
123
127
116
95
94
109
124
130
122
114
137
137
117
105
107
116
119
119
121
122
119
113
108
107
109
120
130
126
109
107
121
128
117
103
105
116
114
109
109
120
121
114
112
111
110
107
109
116
121
126
126
121
111
104
106
111
124
130
119
102
128
129
117
104
102
108
115
117
119
122
123
122
118
115
114
120
132
127
109
104
116
125
114
102
105
117
114
98
100
118
130
123
116
113
112
108
110
123
138
141
130
114
109
109
111
111
113
123
119
101
115
118
116
108
103
101
103
107
114
120
124
127
125
119
115
122
133
133
120
112
114
116
112
107
108
112
108
95
95
114
130
128
118
116
114
110
113
127
142
140
126
114
110
110
109
106
105
118
125
114
109
111
115
115
104
98
98
104
112
117
119
122
122
116
113
124
138
142
131
118
114
112
112
111
108
105
103
96
98
113
127
124
116
114
114
114
116
123
128
121
114
116
113
106
102
102
106
120
131
124
111
108
112
114
108
101
100
105
113
117
120
120
117
113
115
129
143
145
132
119
112
113
111
109
103
96
96
98
102
116
125
121
110
110
114
119
121
120
111
102
104
117
117
107
104
108
113
121
127
121
119
113
112
114
114
110
105
107
113
121
124
121
115
115
120
134
138
137
122
114
111
108
108
109
105
99
96
97
107
122
125
120
108
106
108
119
122
119
104
94
103
116
117
112
112
116
119
119
118
114
122
116
114
115
117
116
104
102
111
123
126
123
119
119
122
123
127
122
116
110
105
101
101
107
111
107
100
101
113
122
121
117
112
106
100
109
119
118
108
102
105
110
112
115
118
119
117
116
114
113
118
116
115
116
118
115
104
96
108
117
122
121
120
119
116
113
115
118
116
109
100
93
92
103
113
113
109
110
118
119
113
111
115
112
102
101
112
115
113
108
102
103
108
114
114
112
113
116
115
117
108
109
112
113
115
112
102
98
103
110
114
117
119
118
110
108
118
124
123
110
98
95
97
101
107
112
114
118
121
111
99
102
115
121
112
108
110
114
113
107
97
98
109
114
107
101
111
114
112
114
99
102
109
111
110
108
106
105
107
107
109
115
119
114
108
115
127
136
128
109
98
101
108
104
100
104
114
121
120
107
94
95
112
124
127
118
114
113
113
109
103
102
113
115
105
102
111
112
104
108
101
101
112
114
112
109
109
112
113
109
106
116
118
113
113
123
132
134
124
103
93
108
121
109
97
99
111
120
119
112
101
97
104
124
135
129
118
116
115
113
112
112
117
116
113
113
116
109
100
108
110
109
116
121
119
114
112
117
120
115
110
113
115
115
118
124
125
123
118
103
94
112
123
114
101
103
115
120
120
119
111
99
100
116
127
124
120
119
120
119
118
119
119
120
120
121
119
108
104
114
119
118
121
126
126
121
119
120
120
116
110
107
109
114
116
117
116
116
114
107
104
113
119
114
106
109
121
122
121
120
115
106
104
107
112
114
118
122
121
115
115
118
119
119
122
123
118
109
113
123
120
122
123
122
122
125
123
120
116
112
106
101
106
117
117
111
113
117
118
113
112
114
112
108
106
114
126
125
116
113
116
116
114
109
104
106
115
122
118
110
110
118
119
117
120
122
117
113
120
127
114
122
125
117
113
120
124
119
111
106
104
103
112
123
118
108
112
120
121
120
119
116
106
102
107
119
127
120
109
107
118
127
126
114
106
108
113
118
117
114
114
122
121
119
121
119
115
112
120
125
110
123
127
119
113
115
119
118
112
108
107
111
125
133
122
105
109
119
120
118
119
112
102
98
111
122
124
112
99
103
119
132
125
112
108
111
111
113
118
122
125
124
116
113
116
114
111
111
117
123
110
122
129
126
122
120
121
119
115
111
113
122
135
140
123
106
105
112
115
117
116
112
100
100
115
124
121
110
101
105
118
124
115
103
105
112
114
112
117
129
132
125
113
104
108
109
107
110
116
120
113
117
120
126
130
129
125
121
119
117
119
126
137
138
124
110
106
109
113
117
117
112
104
105
117
122
120
113
108
108
114
115
104
91
94
112
118
117
118
123
125
116
105
101
103
104
103
106
113
119
122
117
111
116
129
129
126
123
122
121
121
124
129
130
124
117
111
115
118
117
115
113
110
110
113
116
116
114
110
108
110
113
102
90
92
109
122
116
111
113
116
113
104
103
105
104
102
102
110
121
131
122
110
108
115
116
118
120
124
124
118
116
119
122
122
118
116
118
120
116
112
112
113
112
110
111
113
112
108
105
109
117
113
103
102
112
116
111
107
107
112
114
112
112
113
111
101
101
113
127
133
126
121
113
104
97
104
117
126
126
118
110
110
116
120
117
116
118
119
114
110
114
119
116
111
111
112
110
104
100
105
118
123
120
114
111
109
110
111
112
114
118
120
124
122
116
107
108
121
135
126
128
132
125
104
86
94
114
126
125
116
107
105
110
116
118
115
114
112
109
111
121
127
122
115
114
114
111
104
98
100
112
127
132
123
110
108
113
122
121
116
118
124
129
128
119
115
119
130
133
120
126
136
129
108
91
98
116
121
119
115
110
107
111
119
121
118
114
110
109
117
129
133
127
121
118
118
116
109
100
96
104
119
128
126
112
108
120
131
126
112
110
116
125
127
124
122
127
131
123
120
126
130
122
107
104
111
114
115
116
117
116
116
119
122
122
121
115
110
111
117
127
128
125
121
120
121
119
113
105
99
100
111
125
128
118
108
114
127
124
106
98
102
115
122
125
126
129
128
117
126
129
124
112
106
106
115
115
114
115
119
122
125
128
122
113
109
113
116
115
114
113
114
117
119
123
124
121
114
109
106
103
105
115
124
119
104
104
116
116
99
91
96
109
119
121
123
125
122
113
124
127
124
114
106
107
112
114
112
116
123
126
128
130
118
102
95
104
118
120
112
103
101
106
115
126
130
122
113
109
107
104
102
108
114
109
96
98
109
109
98
96
100
109
114
118
120
120
115
115
111
114
124
128
118
108
105
107
112
118
124
125
124
125
115
101
93
99
112
119
113
105
101
105
114
126
129
121
110
106
107
107
104
101
96
91
92
104
108
110
109
109
108
106
109
119
123
117
110
113
93
103
127
146
140
118
100
100
109
118
123
123
121
120
117
112
106
103
107
114
114
112
110
113
118
119
119
117
110
106
108
112
115
104
87
85
100
115
118
115
117
121
115
102
108
123
126
113
104
115
92
102
129
153
151
126
101
96
108
120
124
121
118
118
119
120
118
113
110
110
110
110
115
122
124
115
109
110
111
109
108
116
122
113
98
98
114
125
122
120
123
122
111
98
109
125
127
110
105
119
113
122
124
116
105
107
112
113
114
120
124
121
108
105
110
120
125
123
116
112
114
114
117
123
127
127
127
124
118
117
122
127
125
121
114
111
114
122
122
116
116
130
133
124
117
120
126
125
122
125
119
128
126
113
107
108
111
111
111
118
122
118
110
110
114
116
118
118
116
114
115
118
121
124
125
125
123
123
123
122
121
122
120
118
115
117
121
119
113
110
121
130
128
121
120
120
117
115
122
128
121
127
127
115
112
112
115
112
110
114
117
116
115
118
121
118
114
116
119
121
122
126
127
125
122
122
122
123
125
124
120
119
118
117
116
126
132
126
109
111
123
125
115
110
121
122
109
107
121
129
117
121
124
123
117
118
120
119
114
111
111
116
120
126
125
119
113
116
127
130
126
127
126
123
120
121
120
121
122
121
120
119
118
117
117
127
137
129
112
114
123
118
102
105
123
125
110
107
121
129
113
116
123
123
118
114
121
125
121
110
108
114
124
127
124
117
114
117
126
128
122
117
116
117
120
121
120
117
118
118
118
119
119
119
119
124
131
127
116
118
124
116
106
110
126
129
119
116
125
130
115
117
120
121
113
110
114
123
123
113
109
113
122
123
121
116
117
119
122
123
120
113
107
110
119
125
121
116
115
117
117
119
123
122
121
120
122
121
118
118
122
124
120
119
130
133
127
122
125
130
117
118
117
112
112
111
109
110
115
115
111
109
114
119
119
119
119
119
117
121
125
124
111
108
116
123
122
118
117
117
119
122
124
123
120
117
116
117
117
116
120
129
128
125
129
134
133
121
118
125
119
118
113
110
115
121
110
103
106
117
113
103
105
118
123
123
122
119
118
122
133
135
122
113
113
119
123
122
120
119
123
126
125
120
116
114
114
118
119
117
118
123
122
116
120
130
131
118
112
116
117
116
112
110
121
127
119
104
106
114
113
101
101
117
126
124
121
121
120
123
131
137
133
119
111
114
122
124
120
120
126
130
126
117
115
116
117
121
124
121
115
113
110
108
111
121
124
114
109
114
116
117
113
110
115
123
120
115
114
114
111
104
105
116
118
115
117
120
119
116
119
127
130
120
108
112
126
127
121
120
126
128
124
118
118
121
120
122
126
121
111
107
104
105
111
117
117
110
109
118
115
121
119
110
106
109
115
121
122
117
111
108
110
111
106
103
114
119
116
106
108
118
122
112
103
114
129
130
123
121
123
124
122
121
123
125
122
123
123
119
108
106
106
110
116
116
107
102
107
124
116
124
121
112
101
99
109
121
125
117
111
113
114
110
95
95
112
121
116
109
110
118
118
106
105
115
129
132
126
121
120
122
124
126
125
124
123
122
120
115
111
111
112
113
117
114
104
99
105
124
115
119
117
112
105
102
105
116
115
111
111
116
118
108
92
94
113
124
125
122
124
126
121
112
109
116
122
123
122
118
117
118
127
129
123
116
119
122
120
114
112
116
116
111
111
112
110
108
111
118
117
113
111
112
110
108
110
111
106
100
104
119
120
108
93
96
113
128
134
133
133
131
126
118
114
113
112
111
112
115
116
117
125
132
123
111
111
117
121
116
113
115
115
107
104
111
123
126
120
117
117
111
109
112
114
112
115
115
104
96
106
122
123
107
92
95
111
128
133
132
130
128
124
119
114
112
108
104
103
112
117
115
116
129
130
117
106
108
116
113
111
113
116
112
104
111
134
145
133
116
115
109
107
111
113
113
116
117
109
104
114
126
123
108
94
97
110
119
119
117
116
117
116
111
110
113
117
109
106
116
123
114
108
122
136
129
112
108
109
109
108
111
116
118
114
119
135
144
134
116
112
109
107
111
114
115
117
119
117
114
121
130
126
112
102
105
109
109
106
104
106
109
107
103
105
120
124
121
117
127
131
116
107
118
139
140
128
115
108
109
111
115
118
122
126
126
126
125
123
118
111
109
108
114
119
119
117
116
116
118
123
127
126
116
113
113
112
107
102
99
103
106
106
105
110
123
126
125
125
130
131
121
115
120
132
135
134
124
114
113
120
124
121
121
128
126
112
108
117
123
115
112
107
115
124
123
112
109
113
116
115
116
119
121
120
119
116
112
107
106
109
112
112
112
116
118
116
115
120
125
125
124
124
122
120
122
130
128
118
118
130
133
120
116
117
117
103
102
117
129
118
113
109
115
126
124
112
108
112
111
105
102
109
117
120
120
121
119
115
113
117
121
119
113
113
111
102
102
113
119
120
117
121
118
109
111
120
120
118
120
132
130
116
105
103
104
105
111
120
125
117
114
111
115
121
120
116
114
114
111
102
98
103
113
115
119
125
125
115
112
124
133
120
101
99
99
97
97
110
118
116
111
111
109
105
104
113
115
114
118
124
119
109
102
97
98
109
115
115
111
112
112
112
115
117
118
119
119
118
113
107
105
108
113
112
115
128
128
112
107
122
135
116
88
83
97
102
105
118
124
118
105
104
105
104
106
114
120
118
116
114
111
108
104
101
102
111
116
105
94
108
110
112
115
117
117
117
118
117
115
115
116
117
115
111
114
128
130
113
106
116
126
110
88
85
100
111
115
122
130
122
104
102
107
110
110
118
127
126
119
113
111
112
111
108
107
109
111
103
97
111
110
113
117
118
115
112
111
113
116
120
122
121
114
109
111
127
132
129
115
111
114
113
103
101
105
110
114
120
126
119
106
104
113
115
115
120
128
126
115
112
120
122
116
108
106
106
106
106
110
116
112
112
116
117
112
108
108
113
118
121
122
117
111
108
112
127
140
141
128
112
108
117
119
115
104
102
103
109
114
114
106
109
115
118
117
118
121
117
110
114
124
128
116
107
106
107
107
110
121
121
112
110
112
115
110
106
107
115
119
120
118
114
110
112
119
128
137
143
132
117
112
120
124
118
103
93
94
100
106
106
105
108
114
115
112
111
112
110
106
114
125
124
114
110
113
114
110
110
120
122
116
114
114
113
109
106
108
116
123
124
122
118
116
121
122
122
123
127
126
119
113
116
118
115
105
94
94
103
109
107
107
114
118
109
103
105
107
108
109
114
119
116
112
113
122
122
111
105
110
120
120
118
117
115
113
108
107
114
123
127
129
127
125
121
115
109
108
111
114
113
107
101
105
113
114
104
103
114
118
111
108
118
124
108
95
97
109
113
114
113
111
109
109
113
123
123
113
108
109
117
117
117
115
114
114
111
109
111
120
127
134
133
126
114
105
104
105
105
107
106
100
93
99
114
120
116
113
122
123
113
110
119
126
112
93
98
113
117
113
108
105
105
104
105
110
115
115
112
112
112
109
108
107
109
113
114
112
113
115
122
126
122
112
105
104
111
114
111
106
103
101
101
104
111
115
113
115
123
123
112
106
114
122
115
107
107
113
114
108
103
102
105
103
93
96
109
118
113
111
109
104
99
99
103
110
115
118
118
117
117
117
110
98
100
113
125
129
119
104
100
108
118
117
111
103
103
112
121
121
111
104
106
114
120
119
115
114
112
107
102
100
107
105
96
99
112
115
106
107
114
107
103
104
107
110
115
120
122
117
111
104
101
99
106
120
127
129
121
103
93
111
130
129
113
98
99
109
120
120
113
104
102
108
120
123
119
116
116
115
109
103
105
112
112
115
117
110
99
104
120
115
114
119
120
111
109
117
122
117
106
106
108
109
111
114
115
118
119
103
92
105
126
130
117
106
107
117
121
118
112
108
108
111
115
117
117
118
121
121
118
105
103
113
127
132
125
108
99
105
122
118
121
133
132
116
102
109
121
120
111
111
119
116
109
104
104
110
113
106
98
103
116
122
118
113
119
124
124
115
109
110
118
119
109
106
113
119
120
120
118
109
105
109
124
135
128
110
105
113
121
120
124
132
129
118
102
105
117
119
117
117
123
121
111
102
104
113
113
111
109
108
109
109
110
113
123
124
121
112
109
116
128
127
108
101
112
121
117
112
114
115
111
109
116
124
123
114
116
125
115
120
123
121
120
117
108
107
115
117
116
116
124
127
118
109
114
118
114
113
115
114
108
103
104
110
116
117
114
113
114
117
125
126
113
105
110
120
118
114
117
122
122
111
110
117
117
115
122
135
113
123
123
113
112
117
118
114
114
114
111
114
128
137
127
113
115
119
116
116
120
117
109
103
103
109
111
108
106
114
118
115
113
116
117
112
111
116
123
123
124
128
126
114
108
112
111
113
123
135
114
125
123
113
116
122
123
119
114
110
107
116
134
143
130
113
113
119
120
118
116
112
107
106
111
116
114
107
105
114
118
109
100
104
116
116
107
114
127
132
130
129
123
110
104
104
107
109
115
124
117
121
114
111
119
129
128
119
114
106
106
119
136
139
125
110
111
119
124
121
113
108
106
109
116
120
119
112
108
110
110
103
95
101
117
116
108
114
125
126
120
118
112
99
95
98
103
106
108
114
124
116
103
105
118
128
126
114
110
110
111
119
128
128
118
109
112
121
126
121
112
109
108
110
113
116
117
113
109
106
104
103
104
109
114
113
106
109
114
113
108
106
105
99
94
95
101
107
109
112
130
117
101
102
112
118
117
113
111
113
118
119
118
117
115
113
115
118
122
118
112
112
111
109
108
110
113
113
111
107
105
107
115
121
117
107
102
104
106
105
102
106
112
112
100
95
97
111
117
122
129
122
110
111
112
113
111
112
113
117
121
119
113
115
118
119
114
113
114
115
114
117
116
110
107
110
114
117
116
111
106
109
120
124
117
107
100
104
109
110
108
113
124
128
116
96
94
113
128
130
123
123
124
126
123
117
114
116
116
118
119
119
118
119
123
125
115
111
111
115
120
124
120
113
113
117
120
120
120
116
110
110
117
123
116
107
104
111
117
118
117
121
134
138
124
103
99
117
131
128
119
122
125
133
133
127
121
119
118
117
116
118
122
125
126
125
120
116
113
115
123
129
123
117
119
124
126
124
121
116
110
109
116
118
114
111
112
114
115
120
120
121
125
128
125
111
110
127
131
116
122
121
121
124
130
131
126
120
116
115
115
117
124
125
122
121
124
122
114
111
117
125
121
116
118
127
128
125
119
113
110
112
116
114
114
119
119
113
104
109
112
111
112
119
118
117
121
132
129
109
127
121
113
108
117
125
124
119
114
116
118
120
123
122
115
111
119
124
111
102
108
115
115
111
113
121
128
126
115
109
111
116
113
109
114
123
119
105
97
101
104
102
106
113
114
114
125
132
124
111
128
119
114
107
107
116
121
116
115
118
123
121
117
114
107
105
117
120
105
96
101
113
113
105
105
117
128
126
114
109
111
115
110
107
114
121
117
104
98
101
103
105
110
112
107
106
117
122
116
108
115
115
120
117
112
116
118
115
112
115
119
118
113
112
114
116
118
115
101
96
105
115
114
106
104
114
127
125
112
107
109
112
113
112
114
114
113
110
108
109
111
116
117
110
102
102
111
112
102
101
108
115
128
134
126
121
118
113
109
110
111
112
113
120
125
129
125
115
104
104
110
116
117
113
111
116
121
120
112
108
109
115
121
122
117
114
114
116
117
116
122
127
120
104
96
106
116
107
95
99
112
124
133
139
138
131
120
108
106
109
111
114
118
124
130
134
130
119
111
109
110
111
113
122
125
121
118
119
116
111
112
118
128
127
120
116
114
116
115
117
125
127
115
97
94
110
122
112
99
105
114
116
117
117
122
127
125
120
119
123
125
124
122
121
120
120
123
124
122
117
115
113
114
122
131
132
125
121
123
134
132
125
123
125
127
127
128
131
130
123
120
126
126
119
119
124
127
125
124
130
116
118
116
111
117
123
122
112
113
121
123
120
120
124
124
121
120
123
124
119
116
116
116
120
128
129
125
123
127
135
131
118
117
126
131
131
130
130
127
124
125
125
120
118
130
138
133
119
120
127
115
121
120
116
116
119
117
111
111
118
121
120
121
128
129
123
122
127
129
122
118
120
121
119
120
123
123
122
126
132
126
115
114
123
128
127
128
127
126
126
127
119
108
113
140
149
134
114
113
121
114
120
123
123
121
121
120
115
110
113
119
122
123
126
129
127
126
129
130
123
116
119
121
118
116
118
119
118
121
124
122
114
113
120
124
123
122
122
124
129
127
113
99
109
138
146
127
113
117
120
114
118
122
125
125
126
126
120
111
110
117
123
124
123
127
128
129
130
129
121
112
113
116
117
117
118
117
115
115
117
117
113
115
120
122
121
118
119
123
129
127
110
98
111
130
132
118
116
124
127
115
116
117
119
124
130
130
122
111
112
118
123
123
121
122
126
129
129
125
119
111
108
110
116
122
123
120
114
113
113
111
113
118
123
123
121
120
118
121
127
128
117
110
115
121
116
109
115
131
135
114
112
111
112
118
132
130
115
111
115
121
124
121
120
121
124
128
129
126
122
115
111
110
116
123
125
123
119
116
114
110
115
120
122
121
121
120
118
118
123
126
124
118
115
114
112
110
116
132
138
111
111
111
112
120
128
124
108
105
116
125
123
119
118
121
125
127
128
129
128
123
120
117
117
119
123
125
123
119
117
117
120
121
119
118
118
118
120
120
119
121
122
117
109
109
115
117
118
125
138
106
112
117
121
122
123
117
106
103
113
123
122
111
112
120
125
124
124
126
129
128
127
127
120
113
114
121
123
121
120
123
124
121
120
120
119
118
120
123
120
118
115
110
105
108
121
123
117
118
137
103
111
124
126
121
116
111
108
107
112
118
117
108
107
115
119
119
119
121
122
124
127
129
123
108
107
116
124
123
122
123
123
123
124
127
124
119
120
125
121
115
112
109
107
112
120
119
107
113
134
105
110
120
124
118
110
109
111
112
114
116
114
108
107
110
116
118
116
118
116
115
123
125
118
103
102
113
126
127
122
119
118
121
126
130
128
120
120
122
123
122
119
117
116
120
120
106
94
105
130
106
108
111
119
117
114
111
112
117
116
115
114
112
109
109
114
119
119
116
111
109
119
121
114
102
101
113
130
132
122
113
114
119
122
124
125
122
119
120
124
127
124
120
121
125
120
102
92
104
123
115
109
108
116
121
122
118
113
111
112
114
117
116
113
112
116
122
125
120
111
110
119
121
116
106
103
113
126
127
119
114
116
117
116
117
120
122
119
117
122
125
120
113
114
121
119
113
109
111
116
119
113
110
115
122
124
120
112
101
101
114
121
119
116
115
119
125
128
124
117
115
121
126
124
114
110
112
116
117
116
117
119
116
114
114
116
117
116
117
119
119
108
102
106
113
120
123
124
120
114
120
117
117
119
119
118
117
109
98
96
110
123
120
111
114
119
124
126
125
122
120
121
128
126
120
115
114
112
110
113
121
119
113
115
121
122
121
118
115
116
109
98
97
102
108
113
126
132
127
113
114
113
116
117
114
112
114
113
106
104
115
121
115
105
108
119
121
119
119
119
118
119
122
121
119
119
121
117
109
115
123
118
111
117
126
133
129
123
117
112
107
104
105
108
109
112
119
127
125
115
104
107
110
113
111
111
114
119
119
118
118
117
110
105
108
120
118
115
114
113
112
114
116
115
113
116
127
127
117
117
120
117
111
117
126
138
139
126
113
112
114
116
116
117
116
115
115
117
119
117
100
103
105
109
114
116
118
123
126
124
118
112
110
109
117
120
117
113
111
109
106
107
111
114
112
115
125
129
121
117
118
121
121
117
122
134
139
127
116
116
125
125
123
123
124
121
113
113
119
122
105
105
105
110
118
121
121
122
123
121
111
105
110
118
123
120
115
113
113
110
104
102
110
117
118
115
114
114
111
112
116
127
127
123
122
127
131
123
118
126
131
128
124
126
127
123
114
113
123
127
113
109
107
112
120
123
122
119
116
112
103
99
107
122
124
117
113
114
117
112
107
106
111
117
120
116
103
98
100
104
118
130
131
122
119
120
119
118
122
129
130
119
116
124
124
114
112
114
122
125
114
108
108
113
118
121
121
117
112
106
101
100
109
123
118
107
107
117
117
112
110
110
109
110
114
115
104
95
100
108
118
126
124
119
115
113
112
114
121
124
120
110
112
122
117
105
103
112
116
116
109
105
106
113
116
119
122
120
111
104
103
105
112
118
113
102
105
115
113
107
108
112
106
100
106
114
113
111
114
118
120
120
118
114
113
111
113
119
121
119
109
106
112
118
113
104
106
108
107
102
106
103
106
115
118
120
123
121
110
103
104
110
114
116
109
101
105
110
110
106
106
105
101
100
106
114
119
123
126
128
122
114
112
113
114
116
120
124
122
109
106
107
115
114
112
112
112
108
101
98
111
102
105
115
120
122
123
122
112
106
108
111
113
109
104
103
104
109
113
113
107
101
101
106
112
115
119
123
127
128
118
111
111
115
119
121
125
125
117
105
104
115
118
114
112
118
119
107
98
102
116
104
103
113
118
119
119
120
118
113
113
114
110
103
102
104
103
110
127
130
114
104
105
115
118
116
115
115
116
116
112
110
114
119
122
122
122
121
114
105
106
116
119
114
112
119
119
105
95
110
118
108
102
108
111
110
114
119
120
118
118
115
106
101
108
110
103
108
133
141
127
113
109
115
119
119
115
111
109
105
103
107
117
122
119
115
114
115
113
108
107
113
117
115
112
114
114
99
94
112
116
114
110
106
105
105
114
118
116
115
118
118
110
108
116
117
104
103
123
140
134
121
109
105
114
123
122
115
110
104
100
106
120
128
116
103
103
113
116
114
110
108
113
114
111
112
111
100
96
109
118
123
119
108
101
108
120
119
108
108
114
118
117
117
124
123
108
101
113
128
130
119
104
96
111
129
130
122
117
112
106
105
120
128
115
97
97
112
120
119
111
107
109
110
109
109
108
105
103
107
118
124
122
113
105
112
123
118
106
104
115
121
121
119
122
122
112
107
108
120
120
116
101
100
114
130
127
121
120
121
112
109
116
124
116
101
102
115
120
117
111
109
108
105
103
106
110
111
110
110
120
121
118
113
110
117
127
123
111
113
120
122
112
108
114
121
121
116
111
114
118
117
114
114
118
119
112
111
116
123
117
109
111
112
114
112
113
115
115
112
113
116
113
102
94
104
115
119
114
113
121
118
113
110
111
120
130
130
124
124
127
118
101
99
110
122
125
121
112
110
116
124
132
131
125
109
100
101
110
119
120
116
108
104
107
116
116
114
110
108
112
119
116
104
96
105
117
120
115
112
122
119
110
109
113
119
130
133
133
132
128
113
99
102
116
122
119
114
109
106
110
127
142
143
128
109
97
100
106
111
117
121
112
101
103
114
115
112
109
113
117
118
116
110
109
111
118
117
111
108
123
118
114
116
117
118
123
130
133
131
126
119
116
116
116
111
107
106
106
106
106
118
133
140
132
115
106
105
107
107
112
124
125
111
103
105
113
111
109
118
121
115
112
112
116
121
121
112
103
105
121
114
114
124
126
115
111
121
131
131
129
127
125
119
108
102
100
104
110
110
105
106
117
130
132
120
111
109
109
106
108
122
135
124
104
100
111
114
112
116
118
112
107
109
114
124
121
109
103
108
117
107
111
125
127
114
102
111
128
133
131
130
126
114
102
102
107
112
115
115
111
108
111
122
124
115
106
107
111
109
106
116
133
129
105
100
115
122
115
112
113
109
103
102
114
121
119
112
111
119
116
106
107
119
122
116
105
110
127
133
129
123
117
109
104
111
118
119
118
117
118
118
119
121
116
103
100
104
114
114
107
106
119
122
109
105
118
125
119
113
111
110
107
106
113
119
116
111
117
130
117
112
110
113
120
119
116
116
128
129
119
111
110
110
113
118
122
122
118
118
121
126
129
126
112
102
101
107
114
116
112
100
102
115
117
114
113
120
122
118
115
116
115
113
118
118
110
105
116
130
119
122
115
113
117
122
123
123
123
119
109
106
108
114
116
116
119
120
118
116
117
129
131
127
114
112
111
110
111
114
111
99
98
115
128
119
106
107
119
121
118
121
125
122
119
114
103
104
110
118
124
126
118
112
113
116
119
120
117
111
105
104
108
110
110
109
115
121
121
112
112
124
126
123
118
118
119
114
107
108
106
102
106
124
137
120
98
101
114
115
111
115
123
122
116
109
104
105
105
106
128
127
120
112
107
107
108
110
111
112
111
107
105
104
104
107
114
122
120
110
109
119
122
119
116
114
115
111
106
103
102
106
119
134
135
115
97
100
109
107
103
107
119
119
115
112
112
114
110
100
129
127
120
115
109
104
103
104
110
117
120
114
102
102
107
112
116
118
115
111
110
115
118
115
109
107
110
110
111
106
103
110
124
132
123
106
103
107
108
104
97
104
119
121
119
117
117
120
119
106
125
123
118
119
120
117
110
109
115
122
124
118
111
112
118
120
116
113
113
114
114
116
114
111
108
107
110
114
117
116
110
112
122
122
111
103
111
118
114
108
105
110
121
125
123
117
117
120
120
114
121
118
112
123
138
137
123
117
120
123
121
121
122
126
129
126
116
113
117
120
120
117
111
107
110
114
116
118
121
121
116
113
117
115
106
109
122
124
115
112
116
119
121
123
122
119
112
113
115
113
117
109
107
124
145
147
134
123
121
119
115
119
130
133
131
125
120
120
122
125
126
121
112
105
113
121
121
119
118
118
115
114
113
109
109
118
130
121
108
112
121
119
116
116
117
118
111
110
109
106
116
110
105
116
137
144
135
121
117
113
111
116
127
130
122
121
124
125
120
119
126
127
117
108
111
121
120
117
113
110
111
114
113
106
109
124
133
113
99
107
117
113
106
110
113
115
111
112
111
104
120
116
108
107
120
134
129
118
113
113
113
116
119
116
112
118
130
125
110
105
122
134
124
111
109
113
117
114
110
109
112
116
109
99
106
125
131
111
95
105
114
107
103
110
111
105
106
118
121
109
119
115
110
106
110
122
124
117
112
114
118
116
111
106
107
122
137
125
101
96
114
134
129
114
106
110
114
113
110
109
113
115
105
96
107
124
127
112
103
111
115
110
108
113
108
95
97
116
124
113
114
115
116
110
108
117
122
120
112
112
115
113
106
104
115
133
141
124
100
97
114
131
126
114
107
110
115
111
108
110
114
113
104
107
117
121
119
115
114
118
120
118
117
116
102
88
91
111
121
113
107
112
116
114
111
113
120
119
109
106
108
110
111
113
124
138
140
125
108
106
115
120
118
112
113
117
117
109
106
112
116
113
113
122
125
120
114
115
117
123
125
125
123
111
97
93
96
111
115
113
109
115
118
116
116
118
119
115
104
102
109
118
122
124
127
131
130
122
115
114
113
112
109
113
123
128
120
108
109
118
119
116
121
130
125
113
107
114
118
121
122
124
121
106
95
97
110
119
118
115
110
105
110
122
129
126
121
119
120
122
124
129
132
128
121
119
120
121
119
116
113
111
113
120
132
133
125
119
119
122
124
122
121
123
129
132
130
129
129
126
119
106
110
118
124
124
123
124
125
126
108
101
101
112
123
122
116
113
117
122
124
122
122
122
123
121
121
122
124
121
119
116
115
120
131
137
128
122
122
127
124
117
116
126
134
134
131
132
135
134
121
105
102
114
131
135
128
121
121
124
106
102
104
111
118
117
110
111
116
123
124
120
116
118
124
125
127
128
129
124
118
113
114
116
124
127
125
121
122
129
125
113
112
125
136
129
127
130
140
138
128
112
105
113
137
147
137
119
114
116
108
108
113
119
123
120
114
112
114
119
122
121
111
112
122
129
131
131
127
121
111
109
111
115
120
123
121
118
119
126
124
112
110
122
129
125
121
122
134
138
134
120
106
113
137
150
141
122
114
115
113
116
119
125
129
126
122
117
113
113
118
117
111
110
119
127
132
130
124
116
109
109
114
117
121
121
119
115
115
119
119
114
114
122
128
125
121
119
123
135
136
125
113
115
131
138
131
119
117
117
115
117
117
121
127
132
128
121
114
113
114
114
113
113
116
120
124
126
121
114
110
113
118
123
124
123
120
115
114
115
115
115
118
123
126
127
124
117
116
128
135
128
117
117
123
124
120
118
121
122
112
113
112
113
119
127
129
126
122
119
116
116
118
118
115
111
116
124
126
119
113
115
121
126
127
124
122
119
117
116
116
116
119
122
124
126
126
120
114
121
129
125
115
114
118
119
117
119
127
129
109
110
111
110
111
117
123
125
124
122
119
122
123
120
113
108
112
122
129
126
116
116
120
124
124
123
122
122
122
122
120
117
117
120
123
125
124
121
117
118
122
121
110
108
113
119
120
121
130
135
105
108
115
115
110
109
113
119
117
115
118
128
127
116
111
110
111
116
129
128
122
119
123
125
122
118
119
121
124
128
125
118
117
125
131
126
122
121
121
118
116
113
109
103
110
123
124
125
131
139
105
105
117
120
114
108
108
109
107
106
117
128
124
111
111
114
114
115
122
128
126
125
127
130
123
113
113
118
121
125
123
119
121
134
137
132
121
122
122
117
114
114
111
108
113
121
122
120
126
137
108
101
104
116
120
115
108
106
105
107
115
122
121
113
113
117
116
114
119
125
127
128
129
128
118
107
105
112
115
117
118
120
126
135
136
131
125
123
121
118
119
121
119
117
118
122
119
115
119
130
112
99
93
108
122
123
114
107
110
113
114
115
117
118
120
121
120
116
115
117
121
125
124
121
110
104
104
110
112
111
114
121
123
124
124
128
128
120
114
118
128
127
125
124
125
126
116
113
115
121
116
103
94
104
122
131
122
113
113
115
112
108
113
120
126
124
122
116
112
110
113
118
119
116
109
104
107
111
112
113
116
121
116
111
115
127
129
119
112
119
124
117
114
118
128
127
120
116
115
113
118
113
107
109
121
125
122
115
109
107
106
105
110
123
129
127
122
118
112
111
110
112
115
116
112
111
114
115
115
117
122
122
112
104
115
126
125
114
112
118
117
103
101
111
121
122
121
121
117
112
119
118
116
115
115
116
115
111
103
100
100
102
111
123
131
130
121
118
117
116
112
111
115
120
121
119
119
117
114
119
127
125
112
106
117
125
121
113
113
117
110
96
96
108
115
113
111
113
113
109
115
116
118
114
109
108
107
105
102
101
103
105
111
121
129
127
118
117
124
124
116
114
118
123
123
122
122
120
113
116
124
125
119
114
115
118
119
117
115
115
111
106
105
107
106
103
103
107
109
107
109
113
114
109
105
105
105
107
110
113
112
109
111
116
125
124
116
116
125
126
117
116
121
126
118
116
123
125
116
112
115
120
122
117
111
111
120
120
115
114
119
119
116
109
103
102
106
109
111
110
104
113
112
106
104
107
110
112
124
127
119
109
106
114
121
119
113
114
118
121
112
114
120
123
114
108
119
128
122
111
108
115
122
119
110
110
120
122
115
116
125
125
118
109
108
114
121
119
116
114
108
117
118
106
104
109
113
115
125
129
122
109
105
111
120
117
111
112
115
116
108
108
115
118
112
106
112
123
122
113
110
115
119
118
117
117
118
118
117
122
124
120
115
114
118
124
128
125
122
120
113
123
122
111
104
109
115
118
120
127
126
110
105
113
117
109
107
113
115
113
104
103
107
114
117
115
115
115
116
116
117
119
121
122
121
120
116
113
118
123
123
114
113
118
123
124
125
124
123
122
119
122
121
109
102
109
118
117
116
120
124
115
107
115
115
105
103
114
116
109
99
96
101
112
125
131
124
115
115
119
125
124
122
121
121
117
109
108
122
127
122
114
118
122
121
116
114
117
120
122
120
120
115
106
104
113
123
120
110
112
120
114
109
116
116
103
103
113
113
106
99
97
103
118
136
140
131
117
115
119
124
126
122
118
117
113
107
111
122
128
126
123
122
121
117
110
108
111
113
113
120
115
111
107
109
117
126
123
110
107
109
108
109
115
118
109
106
106
108
107
102
99
106
122
135
135
127
117
115
119
125
126
121
117
118
117
114
116
124
127
126
123
119
116
114
112
112
110
109
105
117
110
107
110
115
119
128
127
116
107
105
108
110
114
117
113
103
100
107
110
106
103
106
120
125
123
121
117
114
115
125
126
122
118
120
123
123
121
123
124
124
120
116
113
114
118
118
112
108
104
114
106
104
112
115
118
123
129
125
114
111
112
112
112
113
110
100
97
111
122
116
107
106
109
112
115
117
116
109
109
121
126
128
120
121
123
125
123
118
118
117
116
115
114
117
119
118
114
110
110
112
106
104
107
110
112
122
131
129
122
119
117
113
109
111
107
97
98
119
129
125
113
105
101
103
116
124
119
107
103
112
127
132
125
120
120
122
122
117
112
109
109
115
118
115
114
113
112
113
114
115
112
106
102
102
109
121
128
121
119
120
119
112
108
114
113
101
103
121
130
125
119
105
93
100
122
137
125
108
101
108
120
129
128
118
115
117
121
119
114
106
104
114
119
112
102
103
109
112
114
123
125
117
102
94
106
123
124
107
104
114
115
112
112
120
124
111
111
122
126
121
116
106
95
105
128
138
127
109
104
107
114
121
127
120
114
114
118
122
116
107
103
109
114
110
100
100
105
110
111
128
132
124
112
102
110
121
117
97
94
108
112
111
113
123
127
122
119
121
122
117
114
107
104
113
127
128
117
112
110
109
109
115
122
123
116
114
119
121
117
111
107
106
107
108
106
105
105
107
108
127
129
129
121
115
115
117
111
100
102
117
117
110
112
121
124
124
122
121
121
120
117
115
116
118
119
116
113
111
111
109
107
112
121
123
119
117
117
116
115
115
114
108
102
107
117
114
107
109
111
120
125
128
128
125
120
117
114
113
121
127
122
113
115
120
122
121
118
116
120
124
126
125
124
120
114
110
112
112
111
107
108
113
117
117
116
115
113
110
110
117
123
114
102
107
119
118
110
111
116
112
120
123
124
123
122
122
123
125
131
134
126
121
123
125
120
114
111
109
113
122
128
130
129
124
115
113
115
113
109
106
113
119
117
114
113
113
111
108
110
119
127
120
108
108
113
114
110
110
112
108
114
117
117
116
120
126
129
129
129
129
129
130
133
131
117
106
103
106
109
115
120
124
127
126
120
113
114
114
109
108
117
124
118
110
110
111
110
106
111
120
125
124
116
110
109
109
107
106
106
110
109
111
112
112
114
122
129
126
123
125
128
131
129
122
114
108
105
109
114
113
108
111
124
132
120
110
111
116
111
108
118
125
116
105
110
116
113
109
111
120
121
120
117
111
109
107
105
103
103
115
104
107
111
112
109
112
120
123
120
120
127
126
114
106
112
114
115
117
121
117
107
109
124
128
115
102
109
117
112
108
113
118
109
99
107
120
121
112
112
114
113
111
111
115
116
112
108
106
107
119
104
105
115
117
111
107
112
121
120
118
121
116
101
99
113
122
122
123
125
122
116
117
125
122
107
104
115
119
114
108
108
108
103
99
107
122
124
116
114
113
109
106
109
118
120
116
110
109
112
120
109
107
117
124
119
114
116
122
119
114
112
108
99
101
116
124
123
122
123
126
127
128
126
115
109
114
123
121
114
108
106
105
106
108
113
117
118
116
116
116
113
111
114
122
122
111
109
112
114
119
112
110
117
124
123
121
122
121
115
110
107
106
105
105
115
120
121
120
120
124
136
135
122
111
114
125
126
116
112
111
111
111
118
123
120
109
107
114
118
119
119
122
126
130
120
105
104
112
111
116
116
117
118
115
113
117
121
118
114
109
104
102
103
105
111
118
120
117
116
127
138
136
121
112
116
121
117
110
109
112
116
122
131
136
125
106
101
111
115
119
126
133
137
135
120
102
104
112
111
117
121
127
122
104
95
101
113
117
116
113
105
100
101
103
108
117
120
114
115
127
136
133
119
113
111
110
108
108
108
112
121
130
133
129
119
111
110
110
111
113
125
136
138
136
124
112
111
114
113
117
125
133
124
103
90
94
109
120
126
122
111
99
102
107
113
118
118
113
113
124
127
126
121
114
108
101
106
111
113
114
125
130
121
109
106
118
122
116
108
109
118
126
131
133
132
121
119
119
118
118
123
126
123
111
103
101
111
124
133
126
116
109
112
116
120
120
117
115
116
118
120
120
119
114
108
105
109
116
118
122
127
125
106
90
101
123
132
117
107
108
116
118
118
125
130
129
119
120
123
117
117
115
118
121
119
115
118
128
130
122
119
119
119
119
120
119
119
120
120
118
115
113
113
113
111
111
113
116
119
123
127
120
102
91
105
125
125
113
106
112
115
113
109
116
126
123
114
114
118
115
112
104
110
124
125
123
122
123
121
116
117
121
121
118
118
120
123
124
124
120
115
110
108
108
110
111
111
112
113
118
119
114
109
107
115
124
117
105
106
113
112
105
105
113
118
117
107
105
109
116
114
107
108
117
122
120
115
114
112
112
115
118
115
113
118
122
124
124
123
123
120
115
109
106
105
106
107
108
110
113
112
108
109
114
123
122
109
101
108
112
105
101
107
115
114
109
106
103
104
117
119
116
109
114
122
119
110
108
109
113
116
114
110
112
122
125
121
114
116
121
126
124
119
110
103
102
105
108
110
110
107
98
99
115
123
119
105
106
115
114
101
100
114
121
112
104
108
110
105
115
119
119
112
113
120
118
109
106
112
119
121
111
107
116
129
129
115
104
110
121
125
128
125
115
103
103
106
109
111
114
108
96
96
110
120
116
110
113
122
117
104
107
119
124
110
100
111
117
109
112
114
116
114
113
117
116
111
109
115
125
125
113
107
117
130
126
110
104
111
119
121
121
121
116
111
110
107
108
115
118
110
100
102
116
118
114
111
118
127
119
110
113
122
123
111
105
114
120
112
106
107
111
113
111
110
110
111
110
114
125
127
115
107
111
122
119
112
110
116
120
117
109
110
114
117
116
108
108
117
118
109
106
117
124
119
114
114
120
123
119
116
117
121
120
116
111
117
119
115
103
106
110
111
108
107
108
109
105
109
122
128
120
107
108
112
113
113
117
121
119
110
101
100
113
124
120
109
111
119
117
107
113
128
127
115
110
117
121
119
114
116
118
118
120
120
119
119
120
118
110
104
110
120
119
108
105
110
115
115
117
124
128
123
118
118
117
114
112
112
114
126
130
126
119
122
123
118
112
110
116
121
121
118
114
117
122
122
121
121
120
108
109
123
130
124
118
119
126
127
109
101
104
111
110
102
101
113
121
121
117
118
118
119
121
123
119
115
114
117
121
126
124
121
122
125
125
119
116
117
121
119
121
122
119
117
119
122
124
125
121
107
106
115
122
120
117
120
125
128
108
102
103
107
105
102
105
117
124
123
119
115
112
112
120
127
125
118
119
124
122
114
109
113
121
125
122
119
120
125
124
116
115
123
124
120
119
124
128
127
122
114
109
111
118
119
120
121
123
125
109
109
109
111
110
108
113
121
120
118
117
115
107
106
116
127
128
121
122
126
117
101
96
109
122
124
122
122
123
127
124
114
113
122
125
122
120
124
124
122
120
121
120
115
117
124
125
123
120
118
113
117
117
117
120
119
121
119
114
112
114
110
104
104
113
124
125
121
122
125
117
107
103
114
122
123
123
124
124
124
122
118
118
123
126
125
124
122
117
110
111
123
125
120
125
132
133
126
116
113
115
119
118
120
123
121
118
116
114
112
106
102
103
109
112
114
115
116
118
119
120
121
122
123
122
121
122
122
121
120
121
124
125
125
125
126
127
122
109
103
109
123
125
123
130
139
136
121
111
107
115
116
115
116
117
112
111
116
122
118
101
99
105
112
112
108
107
112
117
118
120
126
131
128
121
118
121
121
118
119
123
125
124
123
120
123
126
120
106
104
116
123
122
125
139
142
131
114
107
110
115
113
111
111
107
102
104
120
129
120
102
100
111
113
110
106
106
111
116
117
117
121
126
126
121
118
118
120
122
127
127
122
119
119
119
120
122
118
113
114
122
123
120
121
136
138
122
110
109
115
116
108
106
107
104
101
106
120
127
115
105
110
115
112
107
109
109
113
118
119
115
114
118
123
123
119
117
119
126
133
130
119
116
118
119
120
122
122
119
117
119
119
116
116
125
128
119
113
116
122
118
105
102
105
108
109
112
117
116
106
104
117
121
113
110
114
115
114
120
123
120
115
116
123
128
123
117
117
123
129
127
120
118
120
120
120
125
127
121
115
115
116
113
112
117
122
120
119
122
124
121
106
96
102
113
119
116
114
108
105
105
115
126
121
116
115
115
117
122
128
128
122
118
125
131
127
115
111
115
120
121
122
123
120
116
117
128
133
119
108
111
115
116
115
118
124
126
126
127
121
123
111
95
97
112
122
117
114
113
110
106
112
122
126
118
113
113
115
118
124
129
124
120
121
127
124
113
107
108
112
117
122
123
116
111
118
129
130
114
107
111
116
117
118
125
131
132
129
124
119
120
116
99
99
109
120
119
117
118
116
108
107
117
122
118
109
108
110
111
115
123
120
115
115
120
121
116
111
111
113
118
122
117
111
114
125
130
122
111
108
109
111
112
117
125
132
131
127
118
113
117
116
110
104
105
109
114
117
117
114
107
106
112
118
115
108
106
107
109
112
114
112
108
110
115
120
120
119
119
121
123
122
114
112
123
131
127
118
112
112
107
102
103
113
122
124
124
121
117
113
114
116
113
108
104
104
107
111
110
106
104
108
117
122
120
110
107
109
113
113
111
106
105
109
116
122
125
126
126
127
129
126
121
118
124
127
123
116
114
112
108
101
105
111
113
113
114
114
114
113
115
114
112
108
104
104
103
101
100
103
107
114
122
126
123
113
111
116
121
121
111
110
112
116
119
123
125
126
122
120
123
130
129
123
115
115
116
117
118
115
113
113
113
109
104
102
106
110
112
114
116
115
109
101
103
106
103
95
99
106
113
119
123
124
120
115
113
118
122
118
111
115
123
123
120
119
121
123
117
112
115
125
134
124
105
99
109
119
117
115
119
123
119
107
96
99
110
114
115
116
117
118
109
96
96
108
108
100
103
114
117
119
119
117
114
113
116
117
116
110
110
120
131
127
114
109
115
125
120
110
105
114
125
121
105
99
112
119
114
112
120
123
116
103
100
111
120
120
117
116
114
124
119
98
90
102
106
107
109
114
117
116
112
109
109
111
115
115
109
102
107
117
123
119
107
105
110
124
127
121
110
108
112
114
112
111
118
117
106
106
110
112
109
104
110
122
125
124
120
117
110
126
127
104
89
94
107
110
112
117
119
114
108
110
107
107
116
117
107
101
102
111
112
109
107
110
115
123
130
131
118
105
106
112
117
118
117
111
100
100
105
108
109
108
118
125
126
123
121
121
110
127
129
108
93
98
110
113
115
124
126
113
109
112
111
107
116
121
113
100
98
101
103
107
114
121
124
125
128
129
123
110
107
113
120
117
111
102
98
100
111
115
115
115
119
122
121
119
120
124
117
127
124
110
101
107
113
116
117
127
127
112
106
114
117
116
119
120
113
103
100
103
109
118
124
126
124
121
119
120
119
114
111
117
119
116
107
98
101
110
123
125
121
118
117
116
113
112
116
122
121
123
117
110
109
114
118
118
119
122
121
108
105
114
124
124
121
116
109
105
106
110
120
127
125
119
116
115
113
111
112
114
116
120
122
120
109
102
108
121
126
123
118
115
114
112
109
108
112
115
117
117
114
113
115
118
120
121
123
118
112
105
108
118
126
125
115
105
103
107
113
117
123
127
120
107
109
110
108
107
110
116
119
121
122
123
118
112
114
125
126
119
113
113
115
112
108
109
112
111
109
111
112
116
118
119
119
123
127
121
111
111
116
121
121
114
107
102
104
109
114
118
121
120
107
102
109
113
108
105
109
120
122
121
120
122
122
119
117
120
120
114
113
117
119
116
113
115
117
112
106
107
113
116
117
118
121
127
132
128
119
119
122
123
110
100
97
103
106
105
105
115
118
116
106
107
116
119
108
102
109
123
126
121
117
119
122
120
116
114
112
111
116
121
120
116
116
125
123
112
115
116
116
113
114
120
127
131
131
129
125
120
121
120
108
96
98
111
115
101
97
110
121
118
108
114
122
117
106
100
107
121
123
120
116
117
120
119
115
113
109
107
114
119
116
110
116
126
123
107
128
126
120
109
107
119
129
128
124
122
121
118
115
118
114
107
109
116
118
104
98
110
121
118
110
113
116
109
102
102
108
113
118
118
118
118
118
116
115
115
110
104
106
111
109
107
111
116
112
102
134
129
122
113
111
115
121
117
111
112
115
114
114
118
121
118
117
118
119
113
109
114
119
113
110
110
108
104
101
105
108
110
112
118
121
119
116
113
114
117
114
105
97
100
106
109
108
104
103
104
127
126
124
120
116
111
107
102
104
112
117
117
115
119
121
121
118
119
121
123
123
120
115
111
109
109
109
108
107
107
108
108
114
124
125
118
113
110
112
116
117
111
94
93
108
118
111
97
101
113
114
118
125
128
123
109
95
94
104
117
123
122
121
123
122
118
117
115
119
125
130
123
111
106
106
114
120
120
114
110
106
108
116
128
124
115
110
109
109
111
118
118
101
95
109
122
114
100
106
118
104
112
124
125
120
109
100
100
110
122
125
124
126
130
127
120
115
112
113
120
124
119
106
103
109
119
126
125
121
111
106
107
118
126
124
114
111
110
110
110
117
121
115
106
108
114
113
108
111
114
101
113
120
117
112
111
111
112
113
115
118
120
131
135
132
123
115
112
110
113
115
112
103
105
114
120
118
119
119
113
108
108
116
121
120
116
114
113
114
112
112
118
121
117
110
107
107
110
111
109
108
112
116
110
106
110
116
116
111
107
108
120
129
131
128
122
117
112
110
113
113
105
100
112
121
118
110
112
117
114
111
113
113
113
116
118
117
118
119
118
114
116
123
124
112
104
107
111
109
103
116
115
115
109
104
106
112
114
110
100
104
123
129
123
116
117
118
115
114
118
117
105
99
113
124
118
111
112
116
112
110
111
110
106
109
116
119
119
122
122
117
114
119
122
116
110
112
117
109
101
120
117
115
114
110
107
107
109
109
101
105
125
129
114
105
115
120
117
114
122
123
110
102
113
122
122
122
123
117
108
107
111
112
104
105
112
120
119
124
124
119
113
112
117
118
116
120
122
118
107
119
112
111
117
119
115
112
112
110
106
109
123
125
111
106
116
121
118
115
121
127
115
106
110
118
126
137
135
119
106
105
115
115
110
108
111
114
118
122
125
121
113
111
115
119
119
122
126
126
114
116
106
105
115
121
122
121
119
115
110
110
118
119
114
111
117
119
115
112
121
130
121
109
108
113
125
136
133
117
108
110
117
119
119
117
113
111
115
121
123
119
116
117
120
122
121
120
129
132
121
109
103
104
109
115
120
124
121
116
112
111
111
111
112
112
114
116
114
115
125
131
125
111
109
114
118
119
119
116
113
114
118
122
124
124
120
116
117
119
121
120
120
121
124
125
118
114
122
134
130
108
106
108
107
104
107
117
119
117
116
115
111
108
111
112
114
117
117
117
128
134
125
113
113
118
111
105
108
121
124
118
118
120
120
120
121
122
121
119
115
117
120
122
124
125
119
111
115
131
134
109
112
117
109
100
101
111
118
122
123
122
115
113
114
114
116
121
122
119
123
128
120
116
119
123
110
100
107
125
128
121
120
118
111
105
115
128
130
118
113
114
118
118
119
119
117
114
113
124
136
111
116
119
115
105
104
109
118
123
124
124
122
120
116
113
118
125
123
117
117
120
119
118
122
125
114
105
110
122
126
125
126
121
103
94
107
126
129
115
107
111
115
114
111
112
115
116
116
120
135
113
115
116
115
114
112
113
116
121
122
122
124
123
114
107
116
122
123
116
115
115
115
117
120
119
113
109
111
115
121
127
131
121
104
98
107
119
119
109
104
109
114
112
107
105
111
116
115
117
128
113
113
114
115
114
112
112
115
117
117
118
123
118
105
101
110
119
119
117
115
112
112
114
116
111
106
104
107
110
116
125
124
117
112
111
113
109
107
105
105
106
109
110
107
106
109
113
113
114
118
114
114
117
117
112
109
109
111
113
114
116
118
113
101
103
113
116
118
118
118
109
107
113
115
109
95
96
101
107
114
119
116
110
112
121
117
104
99
104
108
106
106
109
112
111
108
107
108
111
112
112
117
118
118
115
113
110
109
112
115
117
116
109
105
113
121
119
114
116
118
106
103
114
124
113
94
93
103
108
112
114
113
108
113
119
116
105
99
107
111
108
104
111
117
117
111
106
106
109
109
113
114
117
118
117
117
113
110
113
117
120
119
111
110
122
129
117
107
115
118
107
99
114
129
119
100
100
106
109
109
115
117
113
111
114
113
105
103
111
112
109
106
113
121
125
119
109
109
112
111
117
113
112
116
118
117
114
113
116
120
121
120
113
111
120
123
109
103
112
121
114
104
109
121
119
110
111
113
111
108
114
119
120
116
115
113
109
109
112
113
110
109
115
122
126
124
120
108
106
110
125
114
108
111
112
112
113
116
118
121
121
121
111
105
108
111
105
103
115
125
120
112
107
110
113
115
116
118
115
113
108
111
119
123
122
116
114
114
115
113
111
111
113
118
128
128
123
106
98
103
128
117
109
106
106
108
114
120
119
118
120
119
106
96
101
108
109
108
119
128
126
117
106
99
106
114
120
121
122
118
105
102
114
128
127
121
120
119
119
115
110
106
109
116
128
131
119
98
92
96
113
109
112
116
111
101
100
110
118
117
109
105
108
114
119
120
118
116
115
112
114
133
143
131
118
115
116
115
115
122
128
127
125
122
116
111
114
116
117
117
118
120
124
130
131
125
120
117
124
132
114
112
113
116
106
93
96
113
125
122
109
102
108
118
125
125
120
114
112
114
120
130
131
126
118
111
111
114
118
124
125
122
122
121
117
112
113
113
113
115
117
119
125
126
121
114
114
117
123
129
115
115
113
110
99
96
108
122
127
119
112
110
113
117
123
126
123
114
113
122
126
120
114
116
119
114
111
113
119
125
121
117
117
119
118
116
115
115
113
109
110
116
128
125
107
96
100
118
122
124
114
119
113
104
100
107
123
126
119
114
115
119
118
112
117
124
123
116
118
131
127
109
96
109
123
120
114
118
122
123
119
113
114
118
121
120
120
122
116
97
94
110
127
123
101
90
103
121
123
120
115
119
115
109
111
118
127
121
110
109
118
122
115
106
111
119
119
118
124
138
129
111
103
114
122
121
121
123
123
120
118
116
117
119
120
121
124
127
115
87
79
102
126
124
107
103
114
126
126
118
116
120
117
117
119
119
118
113
107
109
116
117
110
106
111
114
113
114
123
133
130
124
120
120
119
119
122
124
120
116
118
122
123
120
118
121
124
127
113
87
82
103
123
126
121
119
121
124
122
118
119
119
118
120
120
110
104
106
109
112
112
108
105
106
110
113
111
112
118
125
128
131
131
124
114
113
120
120
115
113
120
125
125
119
115
116
120
119
111
103
104
116
124
130
132
127
118
114
113
119
119
114
113
118
115
102
96
105
116
115
109
102
98
101
108
114
112
110
111
114
118
122
123
118
112
112
116
117
116
118
124
126
123
118
114
113
116
114
114
120
126
127
127
131
134
126
110
106
108
114
116
107
107
113
115
104
104
115
118
113
107
101
98
98
107
118
116
111
108
110
111
110
109
111
112
115
115
117
121
124
125
124
120
116
113
115
119
119
119
126
131
126
121
122
127
122
109
106
107
109
112
105
103
110
115
115
117
119
115
108
106
104
104
105
110
118
119
114
111
112
111
104
100
106
115
117
116
118
123
126
123
121
118
112
107
112
125
125
121
121
121
118
112
113
118
119
119
120
116
107
111
107
104
108
118
125
126
120
111
105
105
109
114
117
117
117
118
116
116
118
119
108
101
106
120
123
118
116
119
120
119
122
120
107
98
109
126
129
115
108
108
105
104
105
116
125
129
129
122
104
114
115
108
106
115
122
126
117
112
109
108
113
120
123
119
113
113
113
116
121
123
118
112
112
122
125
121
114
112
112
118
124
121
109
98
107
123
126
108
101
102
102
102
103
116
129
135
134
122
108
116
117
111
105
108
115
116
115
113
114
116
119
122
118
112
107
107
109
110
114
119
119
115
115
119
123
122
115
111
110
117
123
121
115
112
118
124
120
108
104
105
105
105
108
115
124
127
125
116
111
112
115
113
107
105
103
106
110
114
117
120
123
121
113
107
104
105
106
106
109
114
116
114
113
115
119
122
122
122
119
119
120
120
121
124
126
126
122
117
112
109
105
104
105
108
113
117
118
115
113
109
110
112
112
106
100
101
107
112
116
120
123
122
114
107
106
107
106
104
105
110
113
111
108
107
113
119
128
131
127
123
122
124
122
123
126
126
125
123
117
109
106
108
105
103
106
112
116
117
119
110
108
109
112
111
106
103
107
111
113
117
122
122
116
110
110
112
113
108
105
108
113
113
109
108
110
115
126
130
127
123
126
127
119
114
115
121
124
123
117
113
112
113
109
101
106
115
118
122
128
116
110
104
106
111
113
111
109
110
112
114
118
119
114
109
109
117
118
109
103
107
118
121
114
110
110
112
118
120
119
118
125
131
121
106
106
117
124
119
116
116
118
119
112
106
110
116
119
120
130
119
111
101
99
108
117
117
112
108
107
109
113
115
111
107
109
118
119
108
99
106
119
125
121
116
111
108
110
113
115
117
122
128
121
107
105
116
121
114
112
116
119
116
112
111
114
115
116
118
122
114
109
100
95
101
114
116
113
103
98
97
106
113
110
106
108
119
119
108
99
105
118
121
118
115
109
105
107
114
119
120
118
120
121
112
110
119
118
106
103
110
113
112
111
116
117
114
113
116
117
106
107
105
99
101
106
110
108
102
91
90
103
116
115
107
107
118
120
108
103
105
113
114
110
110
109
107
108
119
125
122
114
116
118
116
115
117
113
96
94
107
111
110
110
118
119
115
114
117
118
107
110
112
108
105
105
107
109
107
101
99
105
119
120
109
107
118
122
110
102
106
110
107
107
106
107
108
112
123
126
120
113
115
121
119
116
113
105
89
90
105
115
114
114
118
121
118
116
118
121
115
117
117
113
110
109
109
113
118
121
112
109
114
115
111
111
120
121
109
103
110
116
113
107
101
99
105
115
121
119
114
110
115
123
121
117
112
99
90
93
107
116
116
114
116
118
117
114
116
121
120
120
116
112
115
114
113
116
126
131
123
111
106
106
113
121
124
117
105
106
117
123
124
114
98
93
99
114
119
113
105
105
115
122
127
124
116
103
99
100
109
111
112
112
112
112
110
109
111
116
114
116
113
113
116
117
111
112
124
127
120
111
107
108
115
124
123
112
103
108
118
126
125
119
104
93
101
112
116
111
103
105
112
121
127
127
121
112
108
108
109
108
109
111
109
107
105
106
109
112
104
108
112
115
118
117
111
112
120
120
110
109
115
114
112
113
115
109
103
104
115
118
122
124
119
106
106
114
117
113
105
106
111
118
121
122
121
118
113
111
109
109
112
116
113
108
107
108
108
109
100
109
116
119
120
120
117
116
118
115
107
111
122
120
104
95
105
110
108
101
102
106
118
132
133
120
117
117
118
113
105
107
112
116
116
116
118
118
115
112
109
111
116
119
117
114
114
116
109
100
109
117
121
120
122
127
127
124
122
118
113
113
121
118
99
86
102
118
113
96
93
102
121
136
136
124
115
115
116
111
106
106
111
115
114
113
116
118
115
111
107
109
116
118
115
115
119
122
108
94
120
125
125
117
119
129
132
129
125
122
118
115
117
117
105
97
110
122
116
99
97
109
127
132
123
110
104
105
109
108
106
108
112
113
114
115
117
116
115
113
109
108
111
111
109
109
120
121
109
95
122
122
121
115
114
120
124
122
120
120
118
116
116
119
117
115
118
119
115
109
111
122
128
123
107
95
93
98
105
109
109
109
110
112
113
114
116
114
113
113
115
114
108
102
102
107
113
113
108
104
116
114
113
112
111
109
110
111
114
116
118
117
117
120
125
125
119
113
112
116
125
131
127
114
101
95
97
102
107
110
111
111
113
113
112
111
111
110
110
113
120
122
109
97
101
108
111
109
109
116
110
109
110
111
108
102
101
103
109
115
118
118
115
117
127
129
119
109
110
119
128
129
120
108
104
107
111
110
110
109
110
113
116
117
113
109
108
109
108
111
121
127
117
101
105
114
115
111
114
122
111
113
114
112
107
103
101
104
110
116
118
115
112
113
123
125
118
111
112
117
120
120
111
107
108
118
121
114
108
106
110
115
118
120
116
111
110
112
110
110
117
124
118
107
108
115
118
118
118
118
114
121
117
111
108
108
108
109
112
115
115
112
111
113
118
122
120
117
114
113
113
111
107
106
110
119
117
108
102
106
113
117
118
120
120
117
115
115
114
109
109
114
118
112
108
111
119
123
118
112
117
121
117
111
109
112
114
112
112
114
116
117
117
116
117
120
120
118
115
114
113
109
105
105
114
116
110
101
99
106
114
117
118
122
126
123
118
119
119
114
107
110
119
118
108
107
117
124
117
109
118
120
117
112
109
110
112
112
112
112
116
127
129
122
116
117
118
116
113
117
119
112
101
105
116
121
112
102
100
107
113
117
118
124
129
129
117
115
120
118
109
111
121
122
110
108
116
122
116
111
116
118
118
116
112
111
110
111
112
111
117
134
137
126
116
116
118
112
108
118
124
112
98
104
120
127
124
112
105
105
111
116
119
122
126
126
115
113
118
119
115
114
122
125
116
112
117
123
122
115
116
116
117
118
116
114
114
114
114
111
116
131
132
125
118
119
117
106
100
114
123
110
96
104
124
133
131
119
107
105
108
116
119
119
118
114
110
112
117
118
114
115
119
123
120
118
124
129
130
120
118
115
114
114
115
118
119
118
116
113
115
120
119
116
116
118
115
101
97
110
117
104
94
108
124
126
124
118
110
108
110
116
118
114
110
106
107
111
115
115
110
110
115
120
121
123
133
137
137
126
119
113
109
108
111
122
125
119
115
114
115
113
109
109
114
115
111
101
101
113
114
101
97
111
119
115
111
112
116
115
112
113
115
113
106
101
103
107
110
111
107
104
106
114
120
123
129
135
136
129
119
113
107
104
108
122
124
118
115
118
119
114
109
109
113
113
111
110
111
113
112
100
99
115
119
107
99
109
124
123
111
108
111
111
108
106
107
107
106
107
107
103
102
107
115
118
119
124
128
125
116
111
109
104
110
120
122
118
116
121
122
118
115
114
113
114
116
118
117
114
108
104
105
118
121
111
101
113
128
123
109
108
111
112
111
115
117
113
104
106
109
106
104
107
109
109
110
115
120
122
113
110
109
108
112
120
120
117
116
121
122
123
122
117
113
113
120
122
118
111
108
108
111
120
121
116
110
114
120
117
112
112
114
113
114
121
126
116
104
105
110
111
111
112
109
105
108
113
117
120
112
112
113
114
116
118
117
115
115
116
120
125
124
113
107
111
116
116
112
110
111
114
118
122
122
118
113
110
112
113
115
119
118
115
116
120
122
114
104
104
108
111
117
118
109
106
111
114
117
118
113
112
115
117
116
114
113
114
114
114
118
124
117
103
101
106
108
106
107
110
112
114
119
124
122
115
110
106
106
114
123
122
116
113
116
116
111
107
104
105
106
110
116
118
109
107
110
113
116
118
111
111
118
121
115
110
110
114
116
115
118
120
112
102
103
109
108
106
108
113
112
111
115
123
121
111
109
107
107
115
123
121
113
112
116
114
104
102
105
104
105
111
115
114
109
106
106
108
115
119
104
104
115
121
116
106
108
118
123
120
117
115
110
106
113
120
115
111
113
117
109
106
111
123
119
112
111
111
111
112
117
120
116
112
111
109
105
102
102
101
103
112
117
113
107
103
102
105
113
121
104
100
105
116
117
111
112
123
129
121
108
107
109
112
122
127
120
116
117
117
107
104
112
120
119
113
114
117
109
101
108
121
124
113
107
106
106
105
102
99
101
112
117
112
106
103
104
108
113
122
116
105
105
110
114
113
116
127
130
116
98
97
107
115
122
125
121
117
118
118
111
108
112
117
115
112
116
120
112
99
103
118
128
115
104
104
108
109
106
102
103
108
114
114
107
106
106
105
107
118
134
121
106
106
108
113
119
128
125
110
95
97
103
110
117
120
118
115
118
119
116
113
110
112
114
113
113
116
117
110
105
111
121
119
109
107
111
113
113
109
105
104
108
113
111
107
102
95
94
109
147
132
114
102
103
110
122
127
123
108
99
99
102
105
114
122
121
117
117
121
122
119
114
111
113
111
109
115
122
120
107
106
114
122
118
115
116
118
118
116
109
99
99
110
112
106
94
82
80
93
116
115
115
118
120
115
110
113
122
128
112
89
87
108
124
126
126
126
120
112
110
118
129
129
121
115
113
115
121
131
131
126
124
126
128
118
111
112
116
116
113
117
128
131
128
127
125
120
112
120
116
115
116
120
118
112
109
115
127
125
110
97
101
117
127
127
124
123
115
112
116
123
130
129
121
113
109
111
117
122
122
120
119
121
122
121
115
112
113
112
111
115
127
131
122
122
125
120
106
111
117
116
114
111
110
111
115
117
121
116
112
111
114
119
123
123
122
117
112
115
124
127
124
126
123
116
109
106
109
111
112
113
114
116
120
122
117
113
110
107
107
114
129
130
114
108
118
120
105
104
116
117
110
103
104
113
120
119
113
112
116
121
120
115
112
116
120
116
113
122
130
124
116
122
126
121
112
107
107
107
109
112
113
116
121
122
119
115
111
104
100
109
127
129
109
102
114
119
113
108
117
117
112
108
108
115
122
117
111
111
121
129
121
109
105
111
115
116
118
129
132
120
109
114
122
120
117
110
108
111
115
114
113
116
121
124
122
119
117
103
97
105
124
125
108
102
113
126
126
121
119
118
116
116
115
115
117
115
112
113
123
127
118
107
105
109
112
118
127
134
132
121
116
115
117
116
115
113
110
115
120
118
112
116
122
124
120
118
119
109
102
107
121
122
111
102
114
124
137
137
121
120
119
122
119
110
109
113
113
114
119
121
115
104
106
110
113
118
126
130
128
123
119
116
114
113
115
114
110
117
121
122
115
117
125
124
118
116
119
118
117
120
124
121
110
105
106
115
133
141
121
116
116
123
119
108
107
111
112
112
115
116
108
101
105
113
116
116
118
119
119
116
116
115
115
115
115
113
112
113
116
120
122
123
126
124
118
115
121
127
127
126
124
121
113
105
103
109
122
125
114
112
111
118
118
113
111
113
110
107
113
115
103
98
104
116
120
113
110
111
112
110
109
112
116
116
115
114
114
113
114
120
125
127
128
126
120
118
123
128
125
121
119
117
111
107
108
112
111
108
102
107
113
118
119
118
119
117
108
105
110
113
107
104
111
117
117
109
103
107
110
107
103
106
111
115
116
116
118
115
115
122
125
124
124
125
124
120
120
120
114
107
107
111
110
114
120
122
114
99
97
107
116
119
123
124
125
118
108
105
111
113
112
114
117
118
115
106
101
105
113
111
102
102
106
113
116
117
115
114
118
125
125
118
114
119
123
117
111
109
103
98
99
105
112
119
127
130
117
99
102
109
116
117
120
121
120
114
105
107
115
117
115
115
119
120
113
108
105
110
114
115
110
105
106
112
118
117
108
107
119
129
127
114
108
111
117
113
105
103
102
101
101
105
113
120
125
123
118
107
107
106
110
112
113
113
111
106
102
110
121
123
117
110
115
121
117
109
108
112
114
116
117
115
112
113
117
114
107
105
117
127
129
118
112
114
118
116
108
107
111
112
110
111
113
112
110
112
112
109
110
103
103
109
112
106
104
103
103
110
123
127
117
106
111
123
120
111
107
109
114
117
122
120
114
110
111
113
111
112
116
122
123
121
118
119
122
122
119
118
117
115
114
112
109
106
104
108
112
111
110
102
103
112
113
104
104
108
110
112
117
122
116
107
111
121
120
108
102
106
116
120
122
119
109
101
104
117
123
122
118
118
117
116
117
121
124
125
125
121
114
111
113
111
107
105
107
116
119
118
111
108
107
116
116
107
110
122
126
116
110
111
112
110
109
115
117
109
99
104
117
123
121
112
101
93
99
119
132
131
120
117
113
106
111
119
121
121
122
119
112
108
111
111
110
113
117
121
124
127
114
110
110
118
120
115
118
132
135
124
110
106
107
107
106
108
113
110
99
102
115
121
115
104
98
96
101
115
126
127
124
121
113
107
107
116
116
114
115
115
114
112
112
113
115
118
120
120
121
127
114
106
106
117
124
123
122
126
128
125
111
107
107
106
104
106
113
114
109
108
114
111
104
103
106
108
108
109
115
121
125
124
119
115
114
114
113
110
111
114
116
116
114
113
115
115
114
113
114
119
111
97
97
115
130
127
117
113
115
113
110
109
111
110
107
107
110
113
117
118
115
103
97
102
116
117
108
103
107
118
123
126
127
126
121
114
112
110
110
115
120
120
115
111
111
108
105
107
115
115
107
93
97
116
130
124
109
100
98
97
99
112
122
119
112
107
106
109
115
124
120
104
96
106
118
116
107
104
110
118
121
123
132
135
124
112
112
110
111
115
119
119
114
110
108
106
104
108
116
115
111
101
105
118
125
119
105
101
97
95
98
114
128
121
110
106
105
105
108
119
122
112
104
107
108
106
105
111
120
123
116
119
132
135
123
112
109
110
109
112
115
114
112
111
110
111
111
112
115
118
118
113
113
115
116
112
109
109
110
108
109
120
125
114
105
107
110
106
101
110
122
122
113
100
93
91
98
115
126
122
114
116
126
130
123
116
112
109
108
108
107
107
109
110
112
114
115
114
114
115
121
117
112
111
112
112
113
117
120
121
122
122
119
105
101
112
120
113
104
107
121
126
116
99
86
84
100
115
121
118
116
117
119
121
124
125
121
115
110
107
104
104
107
109
110
112
115
113
112
112
114
111
108
108
110
114
116
118
119
121
124
121
114
105
105
119
125
117
107
112
123
122
112
103
96
95
105
112
115
117
117
115
110
113
121
128
124
119
115
110
106
106
109
108
106
106
109
110
109
111
102
104
106
109
114
116
116
114
110
108
111
118
117
112
110
118
121
117
114
117
120
112
105
108
118
118
115
113
115
118
117
111
109
113
120
121
120
121
119
112
108
110
113
110
104
104
106
107
106
110
98
107
112
115
116
118
117
114
102
97
102
115
122
117
109
109
116
116
117
120
121
104
98
115
136
137
123
118
119
119
114
106
110
116
118
114
114
120
120
112
107
112
116
112
107
106
106
104
103
109
102
116
123
120
118
119
118
111
103
98
101
114
121
116
100
100
112
121
119
121
118
102
98
118
139
138
121
118
123
122
109
105
111
120
118
112
112
120
119
108
103
111
115
111
109
108
107
106
104
108
106
121
127
122
116
116
117
113
107
104
106
115
118
114
99
100
117
126
120
117
115
108
107
118
127
119
110
113
123
121
109
106
111
115
114
113
116
123
117
105
100
109
114
111
108
108
109
111
112
111
107
114
120
117
112
112
115
115
110
106
109
116
117
115
107
112
120
124
117
113
113
115
117
120
114
99
97
109
120
119
111
109
110
109
108
110
119
124
118
108
106
114
117
114
106
104
108
115
118
115
107
104
108
108
106
107
118
119
110
105
110
117
117
116
116
119
119
117
112
109
112
120
126
125
111
96
95
106
116
114
112
112
112
107
102
105
117
121
113
111
115
123
125
119
110
106
110
116
117
115
110
105
102
103
103
106
121
123
109
104
111
116
111
109
118
121
115
108
107
106
107
117
127
128
118
108
107
108
110
110
111
114
115
110
101
103
113
116
110
112
121
128
128
120
114
114
115
115
113
113
121
117
108
104
103
111
123
123
111
110
113
113
103
101
111
118
113
107
108
107
106
115
126
126
121
117
115
110
103
105
111
116
117
114
108
108
113
113
109
109
117
127
124
116
114
119
121
117
111
110
129
129
115
106
108
117
121
119
115
116
118
112
97
96
107
113
113
113
114
112
111
115
124
121
118
117
115
104
95
101
114
118
118
117
115
115
117
116
109
104
109
119
117
108
107
115
123
118
109
110
127
128
116
109
114
122
120
114
114
123
125
116
104
103
107
112
115
118
119
117
116
119
120
116
113
113
110
98
93
106
118
119
118
121
124
125
122
119
107
98
105
118
115
101
98
108
116
113
109
114
118
118
114
112
119
122
116
112
115
124
125
124
121
118
116
115
117
119
120
120
121
122
116
109
109
111
107
100
99
111
122
118
115
120
132
134
127
113
102
98
107
119
119
106
98
103
106
107
109
115
111
110
113
118
121
120
116
116
117
121
125
130
133
131
123
119
118
117
114
117
122
120
112
105
110
112
109
104
105
114
121
116
112
115
133
137
125
109
101
99
109
120
122
114
108
104
103
103
107
120
111
113
120
122
120
117
117
118
119
117
120
128
134
129
123
120
119
113
105
108
116
112
107
108
112
112
110
106
108
112
116
115
110
111
123
127
116
105
101
105
111
116
120
121
119
113
107
107
111
117
119
124
129
129
117
116
116
118
119
115
115
118
121
117
117
117
115
103
96
97
103
105
107
111
111
107
105
107
110
111
113
115
113
109
108
108
106
102
101
106
110
110
112
120
124
122
117
115
115
114
128
130
132
127
121
117
116
115
115
115
116
115
112
108
110
110
106
99
94
95
97
103
113
116
108
98
99
110
115
113
111
115
116
109
95
92
94
95
97
108
108
102
102
112
122
124
122
118
114
108
127
125
124
123
123
123
117
111
112
117
119
115
110
106
108
106
103
102
100
98
96
108
119
118
102
93
99
113
121
115
110
111
117
112
96
92
94
94
95
108
111
101
97
107
115
117
118
116
112
103
119
116
114
116
123
127
118
111
112
122
123
117
111
110
110
106
104
108
113
105
102
113
123
115
100
97
107
118
119
111
105
106
114
114
106
104
108
100
95
106
114
105
102
110
112
111
112
114
112
102
114
111
110
111
120
124
120
111
114
122
123
116
113
113
112
108
103
109
114
111
107
116
122
114
104
107
115
117
110
101
100
103
112
114
116
119
123
111
100
104
112
110
111
116
116
112
111
114
114
105
114
114
112
110
114
119
117
113
114
118
119
115
111
110
109
107
103
103
111
113
114
118
123
119
114
116
119
115
105
99
103
108
111
115
119
125
125
112
100
103
109
110
115
122
121
116
114
115
112
109
120
120
115
109
108
112
114
114
114
114
116
115
109
103
104
105
97
96
99
114
119
120
122
124
124
124
123
114
104
105
115
117
112
112
116
120
119
108
102
105
110
112
114
118
119
117
114
111
108
110
121
121
119
112
107
106
110
114
116
116
117
118
110
103
102
104
101
97
98
114
124
122
121
124
129
132
130
118
110
115
123
121
113
109
114
116
116
109
106
108
114
115
114
111
109
110
109
105
106
109
114
113
115
115
107
102
106
118
123
121
119
116
112
106
106
110
111
108
108
114
125
124
119
120
123
131
131
128
117
115
119
120
114
109
110
114
115
111
108
111
115
118
115
108
101
102
106
107
108
111
104
106
112
115
109
102
108
120
129
124
111
110
112
113
114
118
121
118
115
114
120
123
120
115
116
122
128
128
120
109
105
113
113
108
108
112
116
114
111
110
111
115
116
108
98
99
108
112
113
113
104
107
112
114
111
108
112
123
129
117
100
98
110
118
120
122
126
126
116
112
113
116
117
115
112
113
119
122
119
106
100
106
110
106
104
108
112
114
114
112
108
107
112
113
102
98
107
112
115
114
118
120
120
116
113
112
116
121
122
106
92
94
109
117
121
123
127
125
115
109
106
108
110
113
115
112
109
112
119
115
108
109
108
105
104
106
108
110
117
119
107
98
106
114
107
96
97
107
110
111
129
131
127
117
112
111
113
116
114
104
96
100
111
118
122
123
122
119
113
106
103
103
105
115
119
114
98
99
117
123
120
115
111
111
108
106
105
108
118
124
112
94
96
110
110
94
89
93
102
106
121
119
116
116
122
125
124
119
119
126
125
107
97
107
124
128
127
126
120
117
115
117
119
122
119
116
115
119
121
119
115
116
118
123
125
119
112
116
121
117
109
114
125
126
125
126
128
124
111
108
121
116
112
115
124
128
124
119
118
124
125
112
108
117
125
125
124
125
116
114
117
126
130
124
118
117
121
118
111
105
106
113
116
118
121
122
118
118
120
115
107
109
117
123
126
130
137
130
108
104
121
114
107
111
120
122
117
111
113
116
118
117
116
117
116
117
120
120
110
109
122
135
135
125
119
123
124
114
100
96
102
115
116
116
119
121
117
114
115
116
110
111
117
124
127
135
143
134
110
106
121
113
106
108
115
114
107
106
110
114
119
121
119
112
105
108
119
120
108
106
121
131
128
122
120
125
122
109
98
99
112
117
117
119
123
122
112
106
109
121
120
118
119
125
129
135
141
131
112
109
121
116
111
111
111
107
104
110
115
119
119
120
119
110
99
104
118
121
109
108
118
121
113
111
116
120
114
102
105
118
122
116
114
121
131
124
108
102
112
128
129
124
120
122
125
128
130
124
120
121
123
119
116
115
113
107
108
116
126
125
116
116
119
113
105
108
122
125
118
117
117
114
106
104
110
111
102
101
116
135
127
112
107
123
137
128
115
109
118
131
130
123
116
118
120
119
115
114
125
135
124
121
118
118
114
111
113
122
128
122
113
115
118
114
111
116
125
129
128
124
118
110
106
109
113
111
101
105
122
137
125
109
108
123
135
131
119
119
124
126
124
121
118
118
115
109
104
106
125
139
121
120
116
115
118
115
116
117
116
112
111
115
118
114
114
120
128
133
131
124
116
110
112
119
125
118
110
111
123
127
116
110
113
126
132
128
122
121
127
123
117
119
121
119
111
106
103
104
115
125
117
118
114
115
117
118
118
113
106
103
109
118
119
117
115
119
125
128
126
121
116
114
118
128
133
129
117
116
118
118
115
117
122
128
132
129
121
121
123
116
107
113
124
121
113
109
111
111
109
109
114
120
119
118
116
116
116
112
103
101
109
116
119
119
117
116
117
116
114
114
116
119
122
125
128
127
122
119
118
119
120
125
126
126
130
128
121
117
115
111
105
108
120
121
116
115
120
121
114
110
113
121
126
124
116
110
110
111
108
105
108
114
115
116
118
115
109
105
104
107
115
121
122
119
118
120
122
121
119
121
127
128
124
121
125
126
119
111
107
104
105
109
120
122
119
115
121
123
119
119
112
116
122
123
118
104
104
108
109
110
112
113
110
111
116
118
109
103
102
108
114
118
119
117
114
116
121
120
118
121
128
128
121
115
117
116
115
110
106
108
110
115
120
123
120
116
112
115
122
127
112
107
108
118
119
107
101
102
107
115
119
117
107
103
113
121
115
107
110
115
114
113
117
122
120
115
115
114
112
116
123
123
120
115
112
111
114
115
112
112
115
121
125
125
121
114
108
111
117
122
113
100
97
112
121
113
105
104
107
112
120
120
107
99
110
124
119
110
116
123
117
112
120
130
127
112
106
107
109
112
116
117
117
115
114
114
119
123
121
118
118
121
125
126
122
116
112
115
116
114
113
102
94
111
119
116
114
114
112
108
111
114
108
103
110
121
115
108
114
125
124
120
124
135
124
106
98
103
109
114
115
114
111
112
117
120
121
124
125
121
114
113
118
122
121
119
120
124
120
112
114
110
107
113
115
115
121
130
123
107
102
108
110
108
107
111
110
107
108
116
124
129
129
123
108
97
102
116
119
119
118
116
106
106
118
125
119
115
117
117
111
106
110
115
117
117
121
124
123
111
115
114
115
118
117
116
121
135
132
117
107
108
112
109
105
104
107
108
107
111
119
123
118
104
91
95
113
125
124
121
124
121
109
106
120
127
115
103
110
114
110
108
107
110
112
114
118
121
118
107
113
112
116
127
128
118
116
121
126
126
122
117
113
110
106
105
108
111
114
117
115
111
100
93
92
104
122
126
116
115
125
125
115
114
122
124
112
103
108
114
114
113
110
106
104
106
113
115
114
107
110
103
113
132
141
125
107
102
114
128
129
124
114
113
112
109
107
110
126
133
120
100
86
90
104
117
121
119
110
114
120
122
120
123
125
122
112
110
115
117
116
117
114
104
94
97
109
117
118
113
109
99
110
133
141
126
102
91
98
115
123
121
117
117
120
117
104
100
121
139
128
103
87
100
116
119
116
114
115
118
116
115
120
130
128
115
113
118
123
121
115
115
113
104
93
96
109
118
121
119
110
105
112
124
128
116
105
97
98
103
110
116
116
116
120
117
102
93
108
127
129
114
102
106
113
112
111
117
128
124
112
108
119
130
124
112
110
116
122
120
113
108
106
104
101
104
110
113
114
117
110
109
111
114
112
110
110
109
106
105
108
116
115
110
110
111
105
96
97
111
120
118
111
106
103
101
105
121
132
126
113
111
118
121
118
111
109
114
120
121
110
101
101
105
108
109
111
110
109
111
109
109
108
106
106
110
118
119
114
111
114
121
117
105
105
111
114
110
105
106
110
114
113
102
92
93
106
117
120
119
119
118
116
113
113
113
112
115
119
121
110
102
103
109
112
113
112
110
108
107
107
106
104
103
105
115
125
123
114
110
119
123
117
109
109
117
123
121
117
110
108
108
104
96
91
96
109
110
105
112
122
123
114
109
113
116
114
117
123
122
112
109
110
110
110
111
112
112
111
110
105
105
105
104
109
118
125
119
108
106
116
122
119
115
119
122
121
120
119
118
113
108
101
96
97
109
115
110
99
108
121
121
113
114
117
117
114
118
125
120
115
114
113
107
107
110
113
112
113
116
107
112
111
109
111
115
117
113
101
100
111
120
120
118
120
121
116
111
113
121
123
113
101
95
105
118
121
112
104
112
115
112
114
120
122
114
111
119
124
113
108
113
111
102
104
109
109
107
110
121
112
123
123
114
109
107
106
103
100
100
105
117
118
116
115
116
113
105
106
122
130
119
102
98
112
123
121
116
114
115
112
106
111
122
121
112
111
120
120
109
105
111
107
97
102
108
106
102
108
123
108
123
125
117
106
102
100
100
100
101
103
114
116
112
106
109
116
113
110
121
125
115
99
104
117
123
117
114
118
119
111
106
108
115
116
113
113
118
116
108
105
107
105
102
106
108
105
101
112
124
107
115
118
116
106
103
103
104
103
100
101
112
117
113
102
103
114
120
118
117
114
105
102
112
123
120
110
110
120
120
112
109
108
106
109
113
115
116
114
111
108
107
110
113
113
107
103
105
115
120
108
105
108
110
109
108
112
115
109
98
100
113
119
117
102
98
109
121
121
113
103
99
107
123
128
122
111
111
118
117
113
111
109
105
106
110
111
111
113
114
111
105
114
127
124
111
104
107
108
107
112
102
102
106
109
114
125
124
110
99
105
114
121
117
105
98
103
113
117
109
98
100
113
127
131
125
116
116
116
113
111
113
113
110
108
108
108
107
110
115
112
103
115
131
130
117
110
103
98
98
120
115
107
105
110
120
129
126
110
108
113
116
116
112
107
103
103
108
111
108
104
105
114
124
126
123
119
116
113
110
112
115
116
113
110
111
112
108
107
109
109
106
113
125
124
120
111
102
95
97
126
129
115
107
111
122
127
119
112
116
119
117
108
108
110
110
109
109
113
113
112
114
117
119
119
118
117
113
109
109
115
117
115
113
112
115
119
115
104
103
107
111
113
112
111
113
110
102
97
107
126
129
116
107
114
126
123
112
112
120
122
113
104
108
115
115
113
114
117
117
116
118
119
116
111
110
112
112
107
110
119
117
107
106
112
121
127
120
106
96
107
118
112
99
99
106
105
98
103
117
119
120
111
108
118
127
123
112
113
119
119
111
110
118
123
119
117
118
119
117
115
118
121
116
103
100
108
110
109
115
123
116
100
97
107
125
131
121
106
95
107
121
113
93
92
102
99
97
107
120
113
110
110
114
121
125
120
116
117
117
114
114
122
129
126
121
120
122
121
112
107
115
120
113
100
95
104
108
112
115
120
116
98
94
108
126
129
118
104
101
109
119
111
98
98
99
97
96
108
119
111
112
119
121
121
119
118
120
122
118
109
112
128
133
123
115
119
126
117
102
100
108
116
109
96
92
100
109
112
111
115
115
103
97
109
125
123
112
105
109
114
113
107
105
106
104
97
98
110
112
115
118
129
131
120
115
114
120
122
116
105
112
125
128
115
112
118
125
113
97
95
108
117
111
95
92
100
110
110
108
110
114
112
107
110
119
117
107
107
118
119
109
105
106
110
109
101
101
105
109
118
120
132
132
127
117
114
116
118
113
106
111
121
118
110
109
113
115
111
99
101
116
124
112
96
94
103
114
113
110
109
115
118
115
110
109
110
110
112
124
124
107
99
104
112
109
104
100
101
103
118
118
124
128
128
123
114
110
111
112
111
112
115
114
111
108
107
109
110
109
111
126
131
113
97
97
109
119
119
115
111
114
120
116
103
100
111
114
114
121
122
111
102
105
110
111
106
101
99
103
116
115
116
122
129
130
119
108
108
116
119
114
112
114
114
107
99
106
118
121
122
131
130
110
96
100
115
121
122
118
111
110
116
114
103
101
115
117
109
113
118
113
108
109
112
112
110
106
103
108
112
115
116
117
123
125
118
108
110
120
123
117
111
113
113
107
96
104
121
126
127
128
124
106
95
103
117
120
116
112
108
106
108
109
105
107
119
118
103
103
112
112
111
112
114
115
113
111
107
110
114
127
124
114
114
121
118
110
112
120
121
113
108
108
109
106
102
105
117
120
121
122
118
107
103
108
117
115
108
107
106
105
106
109
111
115
117
109
97
97
107
111
111
112
115
117
116
112
107
108
121
131
128
113
109
117
117
110
111
116
117
114
108
104
104
106
107
108
109
111
117
119
116
110
109
117
118
112
105
109
114
112
109
112
115
118
114
103
99
105
115
112
108
108
113
117
114
107
99
97
123
128
125
112
108
115
115
111
110
114
117
118
112
105
102
105
107
109
107
107
116
121
117
113
116
121
121
114
111
117
123
120
115
115
118
118
115
108
108
121
128
119
111
106
108
112
112
105
96
94
120
125
123
113
110
112
113
111
112
118
123
122
117
112
103
103
108
110
109
111
121
124
119
114
116
119
120
118
120
125
126
121
117
118
120
119
118
117
121
129
132
126
116
106
103
109
113
109
100
99
110
121
122
117
112
111
110
111
118
125
127
124
121
118
110
102
106
112
114
115
121
124
119
114
111
113
115
120
127
124
118
114
114
117
120
121
121
124
127
129
128
122
117
108
103
109
120
118
107
102
106
119
127
122
118
115
112
111
120
129
125
119
118
121
119
111
112
114
115
114
114
116
117
115
111
107
110
118
124
119
110
105
108
113
117
118
116
118
122
124
116
112
113
112
108
112
125
124
112
103
107
119
128
127
125
123
115
112
119
124
118
112
113
119
121
118
116
115
112
108
104
105
109
113
113
110
110
113
119
117
111
109
109
110
114
113
107
107
117
121
113
103
107
114
114
116
119
120
110
105
113
122
127
128
129
124
114
110
117
120
113
108
113
119
119
118
117
115
111
106
100
96
97
106
114
114
109
108
113
117
119
119
116
112
112
110
105
102
110
121
116
101
100
111
114
114
113
111
109
111
123
120
114
107
110
119
124
118
114
116
127
127
122
120
123
123
120
116
117
123
129
127
123
119
117
115
119
130
131
124
116
115
118
123
122
117
116
122
124
118
114
121
122
120
121
124
124
125
124
118
126
116
108
110
120
125
125
118
116
122
129
128
121
120
125
123
118
112
112
117
128
135
130
117
107
114
127
134
122
113
113
117
119
119
119
120
122
128
127
114
106
111
117
120
124
129
131
131
131
126
125
112
106
114
126
126
118
111
112
121
130
123
115
117
117
116
116
115
110
108
121
137
133
112
101
118
135
130
114
111
117
122
121
118
118
118
117
119
120
113
107
111
118
120
127
134
137
137
135
131
124
113
108
117
127
121
108
106
111
119
124
121
116
114
110
111
118
119
110
100
111
128
127
108
104
121
128
121
115
119
125
124
121
121
122
118
109
107
114
119
119
116
117
120
126
131
134
133
129
127
122
118
115
118
121
111
105
110
120
121
119
119
119
115
112
114
123
122
112
99
100
112
112
109
112
119
116
110
118
130
127
115
115
127
131
121
104
102
115
130
130
118
114
117
122
122
119
119
121
122
121
121
118
115
113
109
108
121
130
126
114
116
119
119
120
124
129
127
114
104
101
102
103
111
116
115
101
104
128
140
122
101
107
129
136
124
113
115
127
134
131
116
110
117
122
118
103
101
114
122
119
123
119
116
115
115
117
124
130
124
113
111
117
122
125
131
135
130
122
114
107
102
104
116
123
112
99
110
136
141
114
93
104
124
130
119
121
130
133
128
119
113
112
117
122
114
97
92
108
121
115
121
117
116
120
122
119
117
117
116
112
111
115
120
125
132
137
136
131
123
113
106
110
123
125
113
108
118
133
131
112
101
108
116
116
115
121
133
130
116
109
113
118
120
119
117
105
101
104
112
118
122
119
116
121
123
118
109
106
109
113
112
116
121
123
125
130
135
134
126
116
115
120
126
124
118
117
121
124
124
119
116
114
113
113
115
120
124
119
107
106
121
129
126
120
119
118
113
108
109
124
129
122
116
114
115
113
107
103
105
109
112
118
123
121
116
117
124
127
123
120
121
124
124
121
121
122
123
122
124
128
125
115
112
117
124
121
112
107
107
116
129
134
129
118
119
124
121
116
117
129
132
127
117
108
102
106
110
110
107
106
107
114
120
117
109
107
112
115
115
118
124
126
121
118
119
126
126
126
128
130
124
111
111
123
126
118
104
101
113
128
133
133
129
118
115
116
120
124
130
127
125
123
118
107
99
99
112
117
114
107
105
109
112
113
108
105
105
108
111
116
120
121
119
117
121
124
126
128
129
125
112
107
111
118
117
113
108
108
117
128
129
127
123
119
113
110
115
129
140
119
114
113
120
119
108
102
107
117
120
118
111
103
102
108
111
106
105
111
118
118
113
114
122
126
122
118
118
122
124
118
103
101
110
110
108
110
115
117
116
119
122
122
119
116
116
115
118
125
132
114
107
105
117
125
119
111
110
117
123
122
115
102
97
107
113
108
107
118
129
120
109
111
125
132
122
110
106
110
113
112
103
106
110
112
109
114
123
124
115
109
116
121
117
116
120
126
126
122
119
114
111
105
116
125
123
121
119
118
118
118
114
102
96
104
110
109
108
121
130
122
110
113
128
130
120
108
103
100
105
109
110
110
114
118
117
117
122
124
114
105
110
117
115
115
120
130
130
119
110
115
115
111
112
117
121
125
127
119
109
109
112
109
104
103
106
107
109
115
119
118
119
121
121
114
112
116
113
99
100
116
119
116
117
127
126
117
114
116
114
105
104
110
110
110
113
119
121
111
104
115
117
114
113
113
116
122
124
116
109
110
117
116
110
105
105
109
113
113
111
112
116
118
109
97
107
125
123
104
102
120
128
119
117
127
129
114
107
112
112
106
104
106
107
104
103
108
113
107
97
117
117
116
117
117
116
113
111
110
111
115
118
118
114
109
107
113
119
121
116
111
109
108
102
97
107
128
127
109
106
123
126
117
115
123
124
114
114
117
113
104
106
109
107
98
99
107
117
113
102
119
116
118
122
125
122
108
100
106
116
118
115
114
115
116
114
115
119
131
130
118
105
99
101
105
111
123
121
112
113
120
119
115
115
119
121
121
124
124
112
104
108
116
108
96
99
116
130
126
114
117
116
119
124
126
122
107
99
106
116
115
105
104
114
123
118
107
109
124
136
126
108
100
111
117
118
116
116
118
118
113
106
109
114
116
115
122
130
128
114
103
110
115
108
99
104
124
134
130
122
111
111
115
118
115
112
107
107
111
114
106
96
96
109
122
118
104
97
111
126
127
115
110
116
123
120
113
117
127
123
107
100
107
115
112
109
115
125
124
113
108
107
108
105
103
106
120
123
117
116
100
104
110
112
110
109
109
112
115
115
107
99
99
107
114
112
103
99
101
111
117
115
115
119
122
118
114
120
127
122
108
105
109
110
106
102
107
112
117
119
113
105
103
107
109
109
109
108
106
106
97
101
105
107
108
113
116
116
115
115
113
109
107
108
109
109
110
109
108
105
106
109
113
115
115
115
115
117
115
115
115
115
114
107
103
101
101
106
117
123
116
105
105
113
116
111
107
106
105
104
105
106
107
108
113
121
122
115
111
113
117
116
112
111
108
110
115
121
118
105
99
102
110
108
105
109
113
112
106
109
121
124
116
109
108
106
104
108
120
125
113
106
110
117
120
113
109
111
112
108
116
116
112
110
114
120
122
115
109
112
117
119
114
111
110
111
115
121
119
107
101
110
116
106
95
101
113
113
103
106
119
122
119
118
117
115
112
115
124
121
110
108
110
113
116
117
116
116
115
113
128
128
116
111
110
113
113
111
110
113
117
119
115
111
115
117
116
111
109
106
111
125
125
103
90
94
113
114
108
110
113
115
118
123
124
118
114
121
121
111
104
107
106
103
107
117
118
115
112
110
125
129
122
111
108
105
104
107
112
115
116
114
114
112
120
123
115
101
98
109
123
134
125
103
93
99
110
111
111
112
110
107
112
121
122
118
115
120
117
110
108
110
103
93
103
116
115
108
105
108
118
127
122
114
111
106
103
103
116
118
111
110
113
114
118
119
115
104
103
114
125
127
115
106
109
115
112
108
107
110
109
105
104
114
118
118
115
113
115
112
114
113
103
98
106
113
110
102
104
111
114
116
116
117
118
114
108
107
117
115
104
104
115
116
113
110
112
115
116
118
119
114
106
110
124
130
118
107
106
111
110
105
100
106
117
120
110
106
110
119
117
112
110
112
113
110
104
98
103
115
111
107
108
117
122
118
109
111
115
111
100
103
118
121
105
94
108
123
124
118
113
105
103
113
132
135
124
112
110
112
110
108
105
109
122
122
107
95
108
118
112
101
111
126
124
111
102
99
101
107
112
101
104
116
120
116
110
111
113
111
105
109
123
125
106
90
106
123
123
117
113
108
106
113
127
131
125
119
115
111
111
113
114
116
124
121
103
92
104
114
105
91
107
131
129
112
102
99
98
101
112
107
108
116
119
113
108
108
112
114
113
115
123
125
112
101
109
118
118
119
122
114
106
111
120
125
123
120
115
111
113
119
119
118
120
117
107
95
99
109
101
90
105
125
126
110
104
102
102
106
114
115
113
112
116
118
111
108
112
117
119
116
117
119
119
117
116
114
113
122
127
114
105
107
117
119
121
118
111
110
115
120
118
112
113
115
111
105
102
106
105
102
105
115
115
111
107
105
109
116
118
122
115
109
115
123
120
112
113
118
118
111
107
113
125
125
117
113
113
121
123
113
106
111
114
115
117
114
108
110
118
119
112
105
105
112
117
115
109
107
110
110
110
108
110
110
108
107
111
122
123
124
115
106
114
126
126
116
113
115
112
105
105
116
126
124
115
114
115
115
112
109
110
113
112
110
113
112
110
113
120
119
110
97
97
105
118
120
116
110
109
112
110
105
105
111
114
114
116
118
123
124
114
109
113
123
123
118
117
116
106
103
112
122
121
112
112
119
118
110
102
105
115
115
109
106
108
110
110
113
118
119
110
95
92
102
111
118
115
109
106
107
107
106
104
110
122
123
120
114
119
120
117
113
114
116
117
119
124
119
106
106
124
131
115
102
113
127
123
105
96
105
112
111
106
104
107
107
107
106
113
118
111
98
97
105
110
114
114
111
106
104
105
104
103
105
119
127
123
112
114
115
118
118
116
114
113
119
129
120
104
107
125
130
112
100
116
134
127
111
101
105
108
107
107
109
109
107
104
102
108
114
113
107
109
114
115
115
117
118
113
106
104
104
101
99
108
119
117
110
112
109
112
116
117
117
115
119
126
117
102
103
120
124
113
107
117
130
129
117
111
111
109
108
116
119
115
111
106
106
108
112
116
115
115
119
123
124
124
124
120
110
107
103
101
99
100
105
108
110
114
108
108
114
119
123
120
118
116
111
103
105
115
121
116
111
112
123
126
126
123
117
110
111
124
128
119
116
116
117
114
114
117
117
111
112
127
131
127
118
117
116
112
106
106
104
100
98
101
113
119
116
115
115
121
127
122
113
110
111
112
112
116
119
116
109
107
113
123
132
131
121
110
110
123
126
119
119
124
128
120
117
117
115
104
102
121
133
121
105
105
115
115
110
110
111
107
99
104
119
117
125
125
121
122
123
118
110
111
118
120
122
120
118
114
108
106
114
124
131
131
122
109
105
114
119
116
116
126
129
121
113
112
110
99
98
113
120
108
92
97
111
113
108
110
114
111
105
107
119
112
130
138
128
123
121
117
112
116
121
123
122
120
116
110
109
120
125
125
122
121
119
107
102
106
110
111
111
116
119
115
108
108
108
106
103
106
107
96
91
97
107
106
104
106
113
112
105
103
106
106
126
136
129
125
123
119
115
118
121
117
115
118
117
109
112
134
139
125
111
114
116
109
103
104
107
106
104
107
112
113
108
108
111
113
109
105
100
98
100
105
108
105
101
107
112
110
102
95
92
106
118
127
126
127
127
125
116
116
115
111
111
119
122
113
113
132
142
125
110
112
117
112
106
105
105
104
101
109
119
122
117
114
113
113
109
106
105
108
113
117
116
109
104
107
111
109
105
99
95
112
118
120
120
124
128
125
112
111
113
115
116
123
127
118
107
117
127
125
115
116
120
116
110
107
104
103
103
114
128
131
124
119
115
111
106
108
113
118
122
125
125
115
106
107
112
111
109
109
108
119
126
122
118
121
127
120
108
108
119
125
124
126
128
120
104
100
112
122
122
119
118
117
113
109
103
101
107
121
132
130
123
119
117
111
106
107
119
122
122
123
123
116
105
105
115
117
115
113
113
119
129
124
118
121
124
115
106
111
127
135
127
122
123
121
110
101
106
117
122
117
115
116
115
111
104
104
111
119
122
119
112
115
116
114
103
104
114
114
111
111
117
113
99
101
117
123
116
108
108
117
119
118
119
126
126
114
111
120
131
131
119
114
118
120
116
110
110
112
115
115
115
114
113
111
110
110
111
111
112
110
108
112
117
114
108
105
107
108
105
108
113
109
99
100
115
123
112
100
100
118
111
112
118
131
130
117
115
125
130
118
109
108
112
115
116
116
114
111
113
116
117
113
109
109
115
118
115
108
106
108
112
114
115
113
112
110
109
106
107
114
115
110
100
102
114
117
108
96
99
120
119
116
112
111
112
113
112
113
116
121
125
125
123
122
121
115
109
111
121
126
123
122
123
119
113
114
124
132
133
129
125
127
129
124
118
117
120
119
117
121
126
123
118
120
123
119
120
132
134
123
116
113
117
122
121
115
112
116
124
129
123
119
121
131
128
113
105
105
118
130
131
119
112
107
110
120
131
131
130
128
125
123
123
122
121
124
129
124
110
108
119
126
124
124
126
122
122
134
136
120
113
113
124
129
124
114
110
115
126
130
119
111
117
128
126
113
107
107
111
122
130
120
102
92
107
130
133
128
131
133
128
121
120
120
119
121
125
122
106
101
115
124
122
120
122
124
126
131
132
119
114
114
122
128
123
114
110
113
121
125
118
114
118
123
120
114
110
111
110
111
118
116
102
97
110
124
125
123
131
133
124
119
121
122
118
114
118
119
113
108
112
116
115
112
113
119
126
125
120
118
117
115
116
118
118
118
117
115
115
119
120
121
121
121
119
114
114
113
108
101
107
110
113
115
119
118
118
122
127
126
119
117
125
126
119
117
119
124
124
117
111
110
110
107
103
105
117
117
110
116
119
116
111
111
116
121
123
119
113
114
118
122
122
123
124
118
112
112
109
101
99
109
125
132
127
118
119
125
124
113
106
116
128
124
123
126
130
132
131
124
109
108
113
114
100
98
104
116
112
106
117
118
115
115
119
120
120
120
117
115
116
115
116
121
126
123
110
111
113
107
101
108
126
134
126
118
126
133
122
106
103
116
121
115
116
129
138
136
127
119
109
110
115
119
110
96
101
114
117
103
116
122
122
123
122
117
113
116
122
120
112
105
105
117
121
119
114
115
120
114
104
106
119
119
112
115
128
133
122
109
109
113
112
103
108
127
135
127
114
112
113
113
115
115
112
107
107
111
115
106
119
126
126
123
120
112
106
110
119
122
112
101
104
109
113
114
116
119
120
114
107
105
105
102
102
114
121
122
121
122
120
114
102
102
112
123
121
111
108
116
121
121
114
110
113
117
118
114
112
113
122
126
118
111
111
111
108
109
114
116
112
107
107
107
107
109
114
118
117
114
111
107
101
97
100
113
115
114
119
128
126
113
104
110
124
122
108
99
109
128
131
120
111
108
109
121
123
119
114
118
123
122
108
99
105
114
113
109
109
110
111
113
115
110
104
107
112
112
113
115
117
112
105
105
112
116
114
112
116
126
123
111
109
121
128
120
100
95
115
133
130
115
110
108
108
112
119
122
121
118
119
115
104
98
108
115
114
111
110
111
112
113
113
110
107
108
108
107
111
119
121
112
108
114
123
123
117
116
117
117
113
110
114
119
119
114
106
106
119
130
121
108
107
108
108
110
115
125
125
115
115
113
109
112
118
119
113
113
117
120
114
110
108
110
111
109
107
109
116
123
119
111
109
122
127
122
115
114
115
111
108
110
114
113
110
111
113
116
118
119
116
111
106
108
112
116
120
124
125
115
116
116
117
123
123
119
115
115
123
123
116
104
101
108
111
107
106
112
121
124
113
105
107
120
126
117
108
106
108
109
108
110
113
112
108
110
118
121
116
111
117
117
106
102
113
124
123
122
123
115
119
120
121
121
121
120
120
120
122
123
113
98
97
105
107
105
106
114
119
115
105
102
107
117
123
117
104
94
101
108
112
113
116
117
115
112
115
117
112
108
113
114
109
103
111
121
119
115
119
117
120
119
116
112
113
118
123
121
118
115
108
102
99
102
104
104
105
109
110
108
102
103
106
116
121
120
107
95
99
113
117
116
117
124
121
112
110
114
111
106
107
110
109
107
107
108
107
105
113
118
118
115
110
107
106
114
120
118
113
108
107
106
106
105
106
106
107
107
106
103
101
102
107
115
120
122
111
103
108
118
120
119
120
125
123
112
109
115
114
103
102
108
113
111
102
98
99
101
106
123
120
111
108
109
112
113
114
113
110
106
106
110
110
108
108
110
112
112
110
108
106
105
111
116
117
114
112
112
120
124
122
117
117
121
120
115
117
122
114
102
102
113
116
114
106
100
106
108
105
129
126
112
108
115
121
120
113
113
111
105
102
109
112
111
109
111
115
117
117
116
112
112
114
115
113
109
112
118
125
122
117
115
116
116
118
121
127
127
115
105
107
118
120
116
112
114
120
119
114
127
126
116
109
113
123
121
118
118
117
105
101
102
111
111
106
109
115
118
120
121
120
119
119
117
112
110
113
119
118
112
110
113
115
113
115
127
130
125
114
110
114
121
120
116
114
119
124
122
114
116
117
115
112
111
112
114
119
123
124
110
98
99
111
112
109
109
112
116
118
122
121
121
121
120
116
113
114
117
109
101
105
115
115
108
110
122
122
114
113
115
117
117
116
109
109
116
116
112
108
105
107
110
113
111
110
109
113
122
126
115
104
105
113
117
114
111
110
108
112
117
116
117
122
125
122
116
113
110
103
99
106
115
111
101
102
109
107
108
115
121
117
114
114
111
107
106
106
103
102
103
104
110
116
117
115
108
107
116
119
115
108
109
114
114
113
113
112
111
111
112
111
112
117
130
130
121
111
106
106
108
115
113
104
99
99
99
98
107
119
120
111
111
119
117
106
103
104
105
103
115
115
117
119
122
121
114
107
108
113
113
112
110
110
108
109
114
117
114
110
108
107
111
117
125
126
122
113
108
112
118
122
116
106
105
105
104
103
110
118
111
104
111
126
126
110
105
110
112
109
132
131
126
122
121
120
115
111
109
109
113
113
110
105
102
106
117
120
116
108
109
114
117
115
112
114
118
119
118
117
120
121
119
116
116
118
114
112
112
109
99
96
111
126
125
113
110
113
114
110
137
137
127
121
117
113
111
113
115
116
116
115
113
104
104
113
119
120
116
111
112
123
125
111
99
99
112
119
120
117
115
116
119
121
123
124
124
121
112
100
95
98
109
114
115
114
114
114
111
102
130
129
124
123
119
112
110
115
125
125
121
118
114
112
114
122
122
119
116
114
122
130
125
109
96
95
103
113
115
113
109
109
115
121
122
124
126
123
113
101
101
106
107
107
107
113
114
113
108
102
121
123
121
125
128
123
119
118
129
130
121
116
116
118
123
125
122
117
116
122
126
127
117
109
106
106
107
107
109
109
107
105
109
116
120
120
122
121
116
111
111
115
113
107
108
112
111
108
107
110
114
115
116
123
138
137
124
120
126
126
116
112
115
120
122
121
120
117
116
118
122
120
110
106
111
118
115
108
106
108
107
103
104
116
123
121
117
117
119
119
117
119
120
117
114
111
106
104
109
120
113
109
110
121
135
131
117
113
119
119
111
106
117
123
118
115
121
124
116
112
119
120
111
105
112
120
121
114
109
108
107
107
108
117
126
122
110
109
118
119
113
114
121
124
118
110
104
105
110
120
112
102
105
121
128
116
101
103
115
117
109
106
117
123
116
113
123
127
114
108
119
122
116
108
110
117
122
118
112
108
109
113
115
118
123
118
105
103
109
110
105
105
112
118
113
106
105
109
111
112
111
97
107
122
122
106
92
97
115
119
113
111
115
121
119
119
125
124
114
114
125
125
116
109
109
116
120
117
107
103
111
120
119
116
113
110
101
99
102
106
105
102
103
108
108
107
109
112
113
111
111
102
112
124
122
108
99
105
116
119
117
113
113
117
121
124
123
117
113
123
131
121
111
110
115
117
119
114
103
101
113
124
121
109
108
105
100
97
102
111
112
104
99
102
107
110
110
111
112
114
118
114
115
119
118
116
114
115
118
119
117
113
110
112
120
123
121
113
113
124
128
115
105
114
120
120
118
113
105
105
115
123
119
111
107
102
99
98
105
116
119
109
102
103
110
115
117
110
108
109
125
124
119
113
112
117
123
121
117
115
113
111
109
108
112
115
114
113
114
118
118
109
106
113
121
121
116
111
109
112
117
122
120
112
105
97
96
99
111
115
113
109
107
109
112
119
128
118
104
103
126
126
120
111
108
113
118
118
117
113
108
111
115
112
107
105
111
116
116
113
110
110
111
113
120
120
111
109
111
116
118
121
119
110
100
93
93
103
111
110
106
105
111
113
109
121
141
134
108
97
124
125
121
114
111
111
111
115
120
118
108
112
122
118
105
96
107
118
123
116
110
109
110
110
118
120
110
104
108
116
117
117
112
106
99
95
97
104
109
108
102
103
114
114
107
116
139
139
113
97
117
121
119
116
115
113
110
114
125
122
108
109
121
122
108
98
105
120
130
124
114
108
106
108
122
125
112
102
105
112
113
111
104
101
102
104
105
108
110
109
108
109
117
114
103
107
123
126
113
103
118
118
115
114
115
117
114
116
126
120
106
104
115
117
112
108
109
121
129
130
118
107
99
111
128
133
117
104
105
111
113
108
102
104
109
113
115
115
113
112
113
121
121
109
103
104
110
110
107
109
124
120
113
109
115
118
117
119
120
115
105
104
113
117
115
112
112
117
124
127
119
105
101
116
134
137
121
109
112
116
117
115
112
110
112
114
118
121
118
109
111
121
120
109
105
107
106
105
110
117
124
125
118
113
112
116
118
117
117
113
108
111
117
118
114
111
112
113
117
121
120
108
103
117
132
134
120
116
119
123
123
123
121
117
110
106
114
122
119
104
102
115
115
109
109
111
109
106
118
130
121
128
128
121
115
113
114
119
122
117
115
122
126
122
112
110
116
118
115
117
120
112
106
115
125
125
115
115
123
123
121
123
122
117
107
101
105
118
120
104
95
104
110
107
110
112
110
112
120
129
109
120
134
132
119
113
113
121
130
126
118
122
129
125
112
113
128
128
117
116
120
117
108
111
119
117
109
111
119
117
107
110
115
114
111
106
104
108
118
108
95
96
103
104
109
111
108
107
111
114
101
112
129
134
124
115
115
127
140
128
112
114
126
130
119
119
136
138
122
119
120
120
112
113
114
112
104
105
114
111
102
103
107
110
115
111
104
104
113
110
105
103
103
104
109
109
106
103
101
101
101
106
121
126
124
121
120
128
137
127
103
102
121
136
128
125
134
137
126
122
122
121
117
113
112
108
103
106
115
117
111
108
106
107
109
108
106
103
108
109
112
112
109
108
111
110
107
106
104
101
112
114
116
118
123
124
122
122
126
120
105
103
120
137
133
121
122
125
126
125
125
123
118
112
109
106
106
110
119
126
122
116
110
105
101
100
102
101
101
103
114
119
113
107
109
110
108
108
112
112
125
125
115
111
119
123
118
113
115
120
119
117
123
133
128
116
109
114
123
125
123
120
116
112
108
110
109
113
119
126
126
115
111
106
99
96
99
102
100
98
109
118
112
101
105
108
106
106
115
118
130
127
113
110
114
117
113
109
113
125
128
125
123
124
124
119
112
113
121
123
120
118
116
113
113
114
112
110
112
120
117
105
104
109
106
98
102
108
104
95
105
116
110
92
94
103
103
101
105
109
123
116
109
112
114
111
108
112
120
125
125
122
119
118
119
119
119
118
119
119
120
122
122
120
119
118
111
105
106
112
108
95
100
115
114
104
106
114
110
98
103
114
110
91
89
100
101
99
97
102
115
102
103
116
117
111
109
118
123
119
113
111
114
114
113
114
118
121
118
117
120
135
136
124
120
118
112
102
101
104
103
98
100
113
115
113
115
123
120
106
103
114
114
99
92
98
102
100
95
98
113
120
123
125
125
122
114
108
112
118
120
119
118
118
122
126
122
109
108
118
123
108
106
120
127
116
102
103
110
115
120
125
129
127
121
118
118
116
114
117
125
126
120
117
121
125
123
120
124
129
112
118
124
127
126
120
112
108
117
123
121
113
112
117
129
131
121
105
102
118
127
113
103
111
121
116
115
117
117
115
114
117
124
126
123
122
123
123
114
109
113
126
126
121
121
128
129
120
116
120
113
117
123
124
123
118
110
109
118
126
119
111
109
116
124
125
114
104
103
113
122
115
104
104
109
113
119
125
124
119
115
115
121
125
123
119
119
122
120
106
105
121
126
116
116
126
131
118
106
109
115
117
117
112
111
110
111
110
114
119
117
114
114
119
119
114
106
104
107
110
112
110
106
109
109
111
117
123
122
118
117
119
122
121
119
115
114
119
121
111
109
116
119
109
109
121
131
122
107
102
116
116
110
101
100
107
114
114
110
108
111
118
122
121
115
107
100
100
110
112
109
106
110
118
118
116
117
120
115
110
116
125
129
121
114
114
117
121
122
120
116
117
113
108
107
120
126
125
112
99
113
115
108
98
99
108
117
116
109
102
105
115
120
118
112
106
99
97
111
116
113
105
112
125
130
129
128
124
112
104
111
128
131
121
114
119
125
126
124
125
124
120
113
112
114
117
121
123
121
108
109
111
111
109
110
114
116
116
112
107
106
110
110
108
107
107
102
97
109
121
120
107
108
120
129
133
134
132
116
102
108
128
131
119
114
124
132
128
122
121
123
119
112
112
115
115
116
118
119
116
107
110
117
122
120
117
113
113
117
117
110
105
99
98
102
106
103
99
105
119
119
107
102
107
114
118
127
131
118
107
111
125
127
117
117
125
131
122
112
113
117
116
111
108
109
110
109
110
117
119
108
114
125
125
118
113
109
110
117
119
113
107
100
95
99
105
105
103
104
115
114
105
97
98
102
107
115
118
111
113
119
123
120
114
117
125
125
114
106
109
114
114
108
103
102
102
104
109
115
117
105
116
123
116
108
107
109
110
111
115
117
115
108
101
102
106
108
106
105
108
109
105
100
99
102
104
105
103
104
111
122
124
116
114
122
127
125
108
99
104
110
107
103
102
102
103
104
110
115
114
103
114
119
106
96
106
116
112
106
108
119
124
117
108
104
107
113
111
104
108
112
112
105
106
116
118
110
97
98
109
119
125
122
119
122
128
123
110
99
104
107
102
100
106
110
108
106
110
113
110
104
114
114
98
94
113
125
114
104
108
122
126
118
111
108
110
115
112
106
110
120
120
111
108
122
130
121
106
103
108
119
128
128
123
121
120
121
114
106
108
108
103
102
111
115
114
111
112
115
111
110
115
114
103
102
120
128
116
106
113
124
124
114
111
111
112
111
108
107
113
124
123
112
107
117
129
126
114
108
112
118
131
132
124
116
114
115
115
115
116
115
112
111
112
112
113
115
118
119
118
114
120
121
112
112
121
124
118
112
113
122
117
108
107
110
109
105
104
106
112
121
121
111
103
109
121
122
114
108
111
118
126
127
120
114
112
113
115
118
121
122
122
120
116
108
109
114
118
122
126
114
122
124
117
109
109
119
119
116
115
116
113
107
106
106
102
97
99
105
111
110
110
107
103
107
116
119
114
107
109
114
119
120
116
116
116
112
112
117
123
124
124
122
117
108
105
108
110
119
131
114
117
120
118
104
99
110
120
122
116
110
105
105
105
104
98
94
94
104
107
101
99
102
109
119
120
117
112
112
113
113
114
115
115
120
121
113
108
114
120
119
117
118
118
114
107
101
102
111
127
113
112
112
112
102
95
105
119
127
117
108
105
107
107
105
100
95
95
103
108
104
96
101
118
132
128
113
112
124
125
114
111
111
115
122
123
116
111
113
115
113
109
109
117
118
108
97
95
105
118
117
112
107
106
105
106
110
121
126
123
110
108
109
109
106
102
98
95
97
108
110
105
106
120
135
125
109
111
130
133
122
113
113
115
121
124
119
115
112
112
112
106
109
115
120
111
97
97
105
114
120
117
111
105
107
115
120
123
125
123
117
114
111
108
103
101
100
97
93
102
116
116
115
118
120
117
107
114
128
134
121
113
112
115
122
125
121
116
112
114
116
114
113
117
119
110
97
98
110
115
118
122
115
107
110
120
125
125
124
123
122
119
116
110
101
101
105
106
97
100
116
123
121
114
109
107
109
115
121
118
112
111
115
117
121
124
126
114
107
114
123
120
117
118
117
107
97
101
111
114
112
118
117
110
108
115
119
119
120
121
123
121
119
116
108
108
114
115
107
104
114
122
121
108
102
103
111
114
112
103
102
111
117
117
117
122
122
108
100
112
126
122
118
117
114
104
101
103
107
106
105
110
115
113
110
111
113
113
113
114
115
117
119
121
120
120
122
121
114
111
114
116
112
107
107
110
111
109
103
96
99
112
114
111
112
116
114
100
95
113
127
120
115
116
113
108
107
107
105
102
106
109
114
114
113
113
113
111
108
107
106
108
113
125
128
128
126
121
117
116
115
111
104
106
116
122
116
106
103
104
110
113
109
102
105
110
108
97
98
115
121
113
113
118
118
113
113
112
106
103
118
117
117
116
116
120
119
113
107
103
101
104
111
120
125
125
121
116
114
115
115
107
100
106
122
128
119
110
109
115
118
116
106
102
108
114
111
102
103
115
115
107
112
124
123
115
113
113
109
108
128
128
125
122
120
120
119
115
111
107
106
108
112
115
117
118
117
115
114
117
116
110
104
107
117
122
119
116
116
118
119
116
109
106
115
121
118
108
105
108
110
108
113
124
121
110
110
112
110
108
130
131
131
128
123
117
114
116
117
117
116
116
116
115
115
114
115
117
119
119
116
112
110
111
113
114
116
118
118
115
113
114
115
116
120
126
126
117
102
101
104
108
112
114
112
103
104
108
110
107
127
127
132
138
132
115
111
118
126
129
128
125
122
119
118
117
116
119
123
125
121
115
111
109
108
107
109
114
114
111
110
113
118
120
121
124
128
121
108
103
105
108
108
106
104
102
103
108
113
110
122
125
132
138
137
129
123
125
128
132
132
129
125
121
121
120
119
119
122
125
122
115
109
108
109
109
110
111
112
112
112
115
119
121
120
120
122
123
119
112
108
110
107
103
106
107
106
109
119
120
119
122
125
132
135
134
131
126
123
125
128
128
125
121
120
120
121
119
115
116
117
116
106
104
107
112
115
115
116
117
115
114
117
122
120
116
115
125
129
121
112
113
110
108
111
112
108
109
119
129
117
115
114
119
125
128
128
121
114
113
123
124
122
120
119
122
126
124
112
104
110
114
110
102
102
110
119
119
119
118
116
112
114
120
120
111
109
123
130
122
114
114
115
107
110
114
111
111
116
123
115
106
107
115
119
117
115
113
111
110
114
118
118
119
119
125
130
126
108
99
106
117
115
106
102
106
118
120
115
112
113
112
113
114
112
106
107
118
122
118
115
116
109
102
108
112
113
112
112
111
112
99
108
121
121
108
106
109
112
112
113
112
113
117
121
126
127
123
111
105
109
118
118
114
106
108
115
115
107
104
109
114
111
106
100
100
102
110
114
115
116
113
103
99
103
112
112
110
110
106
114
102
116
128
123
108
105
114
118
116
115
111
111
115
118
121
119
115
113
113
115
117
119
118
113
112
114
110
102
99
109
114
112
104
96
96
98
101
107
116
118
107
97
95
107
112
109
107
108
107
117
111
120
128
119
110
111
117
119
117
116
115
113
111
111
111
112
112
113
113
116
117
119
119
116
115
114
110
104
104
110
114
114
109
104
98
93
92
101
116
120
107
98
99
109
112
107
101
102
103
116
113
120
121
110
104
111
119
117
113
114
119
120
110
105
106
111
113
113
111
112
117
118
116
113
113
113
112
112
112
113
115
117
116
111
103
95
95
100
113
113
108
104
105
109
112
113
107
98
101
113
112
115
116
106
104
109
116
113
107
111
123
124
111
102
105
114
117
115
110
110
116
117
112
110
109
109
111
119
120
117
114
116
116
111
103
98
99
104
109
109
109
109
107
108
116
126
120
100
95
113
113
114
115
112
108
109
111
110
106
110
123
123
112
103
107
111
114
117
116
115
114
112
110
111
110
106
110
120
125
116
108
108
110
108
103
101
105
108
109
110
111
111
109
106
117
130
120
101
93
119
120
120
120
119
116
112
110
111
110
111
119
117
110
108
109
107
110
120
125
118
112
109
111
114
113
108
109
118
124
114
103
97
105
107
106
105
108
110
111
115
118
117
109
107
115
123
115
101
96
129
130
125
122
123
120
115
112
113
114
111
113
112
110
111
114
108
108
119
127
120
111
112
115
116
114
112
112
115
117
114
101
95
106
113
112
108
107
109
113
121
129
121
108
106
114
115
111
105
101
134
133
126
120
118
117
115
113
115
113
108
110
112
113
115
115
112
109
114
118
117
115
117
120
116
114
115
115
112
115
116
110
106
110
118
117
108
106
106
109
119
129
121
107
106
112
113
113
115
113
126
125
121
116
112
112
113
115
115
110
106
111
117
118
115
116
116
111
106
109
116
118
121
119
114
112
116
116
113
111
119
119
116
116
119
114
104
104
112
112
113
115
111
106
108
111
114
118
129
126
117
116
117
116
113
112
115
120
122
112
108
116
124
124
115
118
120
111
100
103
116
119
119
119
116
114
115
116
114
111
111
120
118
115
116
114
101
105
121
126
111
99
99
106
112
111
112
122
136
135
108
110
116
118
115
113
117
126
129
120
113
117
127
126
118
119
118
109
101
107
117
116
115
118
120
116
113
115
118
108
102
108
112
112
119
117
102
106
131
138
112
92
93
109
116
110
107
114
125
125
110
110
116
119
114
111
115
129
136
128
115
115
123
123
120
118
112
106
104
116
118
115
113
121
124
114
107
117
125
111
97
100
104
108
119
122
107
106
127
134
115
98
101
114
117
110
109
109
110
113
116
116
121
117
111
108
111
125
138
132
114
107
115
121
122
117
110
106
107
120
121
118
116
119
119
107
106
120
128
116
104
105
105
106
115
121
110
104
110
119
115
109
110
114
113
111
110
108
103
103
124
125
119
112
109
109
112
120
133
131
117
107
112
118
120
119
110
108
110
120
123
122
119
113
109
104
108
122
124
118
113
113
108
102
106
113
109
96
95
104
112
115
114
111
109
109
109
107
101
101
130
129
118
108
109
113
117
120
129
131
122
117
114
116
120
121
116
112
113
116
122
124
119
112
107
109
114
118
119
117
114
113
107
103
106
108
105
94
94
100
113
115
111
106
108
106
103
101
100
100
130
128
116
110
112
114
119
124
127
130
128
124
118
118
121
124
122
120
119
116
117
120
118
113
114
118
116
112
111
113
111
101
99
105
113
113
104
103
104
108
113
113
107
105
106
102
97
96
99
100
120
118
114
113
111
109
114
124
127
125
125
124
121
120
120
122
123
125
126
118
111
115
121
122
126
129
116
105
106
113
109
93
92
109
122
116
110
112
115
111
106
109
111
109
107
101
98
99
101
103
107
106
112
118
110
98
106
122
123
116
114
119
123
121
116
112
116
126
130
117
108
114
128
130
131
129
114
101
106
115
113
99
99
112
120
116
113
120
121
107
100
107
115
112
105
102
103
104
106
109
113
122
123
120
121
123
121
116
116
118
117
116
114
112
116
120
120
109
110
120
125
108
100
111
127
122
108
105
106
102
101
118
125
119
114
119
125
121
117
122
128
122
113
113
120
130
137
129
113
110
112
122
124
116
114
119
117
115
119
121
115
111
111
112
116
120
119
107
105
119
126
109
97
112
134
133
121
118
116
102
93
108
126
127
124
124
125
121
114
116
124
127
120
114
116
126
131
118
105
109
113
121
120
108
105
109
111
114
123
124
113
109
110
113
114
113
111
105
104
112
118
109
103
119
136
133
123
126
126
106
90
104
127
134
126
117
115
118
118
114
118
125
124
113
117
128
128
107
101
112
115
119
115
102
97
99
106
112
120
121
113
110
112
115
111
106
105
103
104
107
108
105
109
129
133
119
116
124
125
108
95
112
132
132
117
103
103
115
120
115
114
123
122
118
120
131
127
111
106
119
114
115
110
101
97
97
103
111
116
113
109
112
118
117
108
99
99
104
109
110
107
106
116
127
123
111
112
124
123
104
101
119
132
122
106
96
101
111
117
117
119
123
123
122
123
133
132
123
120
123
113
110
104
103
105
106
107
112
114
110
101
108
118
117
106
98
100
108
115
117
115
111
116
122
115
112
124
129
116
98
105
125
130
114
106
108
109
111
112
117
122
123
120
118
121
133
134
129
124
120
115
109
105
108
113
114
112
116
117
108
93
98
113
116
106
104
106
112
119
122
122
117
111
111
111
119
134
133
112
95
106
125
127
116
117
122
120
111
109
115
121
121
115
112
116
124
125
120
115
114
122
112
107
111
119
117
114
119
124
111
89
96
113
114
109
108
112
116
117
119
121
117
108
107
110
119
132
129
109
96
106
119
123
124
129
131
122
110
108
115
119
118
112
109
112
114
111
106
106
114
124
118
110
112
114
113
113
118
121
108
93
102
118
115
110
112
116
116
110
109
114
112
110
111
112
115
119
118
109
104
108
115
121
127
133
130
117
109
111
114
114
112
110
111
114
111
101
95
103
116
118
119
115
110
109
110
110
111
109
103
101
115
122
117
111
114
118
116
105
106
108
111
114
117
118
113
110
108
109
110
111
113
118
125
128
124
114
113
112
111
104
104
108
116
122
120
104
97
105
116
111
114
116
110
107
110
112
106
103
104
114
122
122
113
109
112
117
113
106
107
110
113
116
120
123
121
111
109
112
116
116
117
121
123
122
118
118
120
114
107
98
97
107
123
130
129
114
104
108
111
109
114
116
111
110
113
116
108
103
110
122
122
115
108
109
110
112
111
109
110
115
117
114
116
122
125
120
115
116
119
122
126
127
122
116
114
119
120
113
106
101
101
108
120
129
129
120
111
108
110
113
115
115
113
114
121
120
113
109
116
123
119
111
109
109
106
105
106
108
108
112
120
117
111
113
122
123
120
119
119
125
132
130
120
113
114
119
119
115
113
112
111
112
116
118
118
117
114
112
113
114
117
118
117
118
123
123
119
113
116
119
116
109
111
110
104
100
100
103
102
106
118
121
112
104
109
118
121
119
118
122
129
127
117
112
115
117
117
120
124
124
120
116
116
112
111
111
112
115
120
108
113
117
119
122
123
123
118
114
111
114
115
116
117
111
104
99
100
103
97
96
110
124
119
105
104
114
122
121
117
117
124
122
116
115
116
115
113
120
133
132
121
116
115
114
108
107
109
117
127
102
105
113
121
121
117
115
115
112
108
109
114
119
118
113
107
105
107
108
101
95
103
119
126
120
110
115
120
124
116
115
118
119
116
115
120
117
112
119
128
127
117
111
114
115
111
105
106
114
122
98
98
107
118
117
107
108
116
117
112
110
114
118
117
113
110
112
115
113
109
104
102
114
129
131
119
116
120
126
118
114
116
117
114
115
122
122
117
113
118
118
113
106
108
114
112
106
100
106
116
106
103
107
112
111
106
108
116
122
121
118
116
113
109
107
109
111
110
108
109
110
108
111
125
130
123
117
119
124
123
114
113
113
112
115
121
125
117
108
109
116
116
105
101
109
111
102
94
100
111
111
111
112
113
110
109
113
118
122
125
127
123
112
103
103
108
108
99
96
99
113
114
113
116
119
118
116
118
120
119
113
111
108
108
110
121
123
115
104
108
118
118
105
100
107
109
96
89
99
114
111
118
120
115
110
112
116
116
117
123
132
131
118
105
105
108
108
98
89
93
110
118
115
110
108
110
114
117
117
115
112
109
106
105
110
123
122
107
100
108
120
119
107
104
112
108
92
90
106
117
108
119
122
115
109
115
117
114
108
114
124
128
122
115
112
113
115
108
98
97
107
117
117
105
102
106
113
114
113
112
112
110
108
109
119
123
119
103
98
111
119
115
108
111
114
111
100
101
111
114
108
115
118
112
107
110
117
114
109
106
111
115
118
121
123
123
123
120
114
109
109
110
109
105
105
109
110
109
109
111
113
113
110
111
119
125
119
104
100
111
115
111
108
112
116
114
113
112
111
107
108
111
112
108
104
112
120
121
113
104
99
103
111
123
129
129
127
125
120
116
111
106
102
103
113
117
111
105
108
115
117
113
107
107
118
123
122
110
105
114
117
110
107
110
115
119
122
119
107
104
110
111
111
107
107
116
124
124
118
109
102
100
111
124
128
125
120
118
119
117
114
105
98
104
118
122
113
107
113
118
117
111
104
104
111
120
121
114
109
117
120
114
110
109
112
117
120
117
103
104
112
112
114
115
116
119
121
120
116
113
112
112
115
124
125
118
109
109
114
119
116
107
103
107
117
120
116
113
115
117
114
108
106
106
111
118
120
115
111
118
126
123
113
108
107
110
111
107
101
105
115
115
124
126
123
118
115
111
113
120
124
125
125
126
124
113
104
105
111
118
116
113
113
114
117
118
118
116
115
112
110
110
113
114
117
121
123
116
111
116
126
124
112
102
101
102
103
103
105
106
120
120
133
139
130
114
108
108
112
122
130
130
126
124
119
113
107
107
111
115
117
117
121
121
120
118
117
115
111
109
111
114
115
119
120
122
122
117
114
115
118
113
105
98
97
99
101
106
109
110
125
127
137
137
123
114
111
112
113
116
128
129
125
120
116
113
113
112
111
112
115
117
120
122
121
119
118
114
110
113
119
120
119
120
121
118
113
114
117
120
113
102
95
94
101
103
104
110
117
116
126
127
129
125
114
112
121
121
112
111
125
128
126
115
112
114
120
119
113
111
112
113
114
116
119
120
119
116
117
123
127
122
117
118
117
111
106
110
121
125
116
103
91
93
107
111
109
111
114
117
122
120
117
113
110
114
127
125
111
109
120
130
123
114
112
115
125
125
117
112
111
110
107
110
115
118
119
118
119
125
128
117
114
115
113
105
101
107
121
126
124
111
97
94
107
116
111
109
110
113
116
110
109
111
115
119
128
125
111
107
118
124
119
115
116
120
126
127
122
117
112
106
106
108
112
115
115
115
117
121
119
111
111
112
108
103
106
112
119
126
128
118
105
101
111
115
112
108
108
110
113
107
112
122
123
124
125
124
112
111
115
115
113
114
118
118
118
120
122
118
112
109
110
111
112
112
111
110
110
111
109
107
108
109
103
103
111
119
119
120
120
115
106
108
116
114
107
107
110
110
115
115
122
128
126
121
120
118
116
115
114
111
111
114
114
111
109
111
114
113
111
114
117
116
114
112
111
108
105
104
105
107
108
107
102
103
114
118
117
115
111
106
106
116
120
112
101
106
117
117
115
119
127
125
116
111
113
115
115
115
114
115
115
113
109
103
103
107
109
106
106
118
125
117
110
110
111
109
107
107
107
110
111
110
107
108
111
113
113
110
106
102
108
121
121
108
95
104
120
123
111
112
119
118
105
101
105
111
112
112
115
123
123
115
106
103
109
113
112
102
106
121
127
115
101
102
110
112
112
112
112
112
113
113
112
111
111
110
108
107
106
106
109
114
114
104
99
106
122
124
101
98
105
107
103
100
106
112
111
109
116
130
129
115
105
110
117
120
114
106
105
117
122
111
97
98
107
116
117
116
115
112
112
115
114
111
110
110
110
108
109
108
109
110
107
105
107
112
118
120
100
95
98
106
110
111
113
114
110
106
115
128
125
111
111
122
122
115
115
112
111
113
113
108
101
101
108
116
119
117
113
109
112
116
114
108
108
111
111
111
110
108
108
106
107
109
112
113
115
116
114
108
105
114
121
121
120
116
111
108
113
121
118
109
117
125
116
109
115
118
115
111
110
110
107
106
111
116
117
117
112
106
109
122
119
107
106
111
113
114
113
112
108
107
110
112
112
113
112
110
131
125
116
117
122
121
117
113
110
110
110
114
112
109
119
123
113
104
111
117
114
112
114
114
111
109
113
114
115
117
113
104
109
124
124
112
109
108
108
108
113
118
114
109
110
113
113
113
111
106
135
129
121
117
117
114
111
109
110
110
108
109
110
112
119
123
115
109
109
110
113
116
124
119
108
106
113
113
112
113
114
108
107
118
124
120
110
105
101
103
112
121
118
108
109
112
113
116
117
109
123
121
117
114
113
111
110
109
110
109
107
107
112
118
122
125
122
114
108
106
111
121
126
117
108
108
113
113
109
110
112
107
103
108
119
119
109
101
100
107
113
115
112
108
109
109
110
119
123
113
112
108
110
112
114
116
116
115
114
112
108
108
115
122
126
129
125
113
103
104
111
117
118
115
112
112
115
114
111
110
110
105
99
99
113
116
106
96
105
116
113
101
99
108
112
108
106
116
121
116
111
107
110
113
117
120
120
118
115
114
114
113
117
119
125
125
117
105
100
106
109
109
109
111
116
119
117
117
115
111
109
107
101
98
111
117
103
99
114
125
112
93
94
111
116
107
106
110
114
115
119
117
116
114
114
117
116
114
114
115
116
115
115
113
116
116
105
100
102
107
105
102
104
110
114
113
116
123
121
116
114
114
105
103
111
120
109
104
118
123
108
95
102
114
114
109
107
108
108
109
123
128
123
113
106
107
106
108
113
119
119
116
110
105
107
107
103
101
105
107
105
103
105
107
105
102
111
122
122
117
119
123
112
104
113
123
117
112
116
115
107
105
112
115
111
109
111
110
102
103
120
128
124
108
102
103
104
107
116
123
121
115
106
99
103
108
109
108
108
109
109
111
113
109
95
91
106
117
115
110
118
129
117
103
110
122
118
112
111
112
108
111
115
113
107
107
111
109
97
96
116
126
121
108
106
112
115
117
122
125
122
115
104
100
105
115
119
116
111
111
114
120
120
111
98
97
106
110
104
100
113
125
118
104
109
117
108
103
112
116
115
111
112
112
110
108
106
103
96
92
119
123
117
112
114
122
128
128
127
126
122
115
110
111
115
120
121
119
115
113
116
120
120
114
112
111
111
107
104
102
107
114
109
102
109
112
101
99
111
122
116
105
107
116
118
108
103
100
98
97
120
122
120
118
118
122
131
131
126
123
120
116
115
117
121
121
119
119
119
118
113
111
113
115
123
125
117
109
109
109
110
112
108
103
108
108
95
94
109
117
109
101
107
120
123
111
105
103
104
104
114
119
122
120
116
114
123
126
121
116
116
114
115
120
122
117
111
115
124
118
104
100
104
115
128
130
121
113
113
117
121
121
115
108
108
107
96
95
99
102
101
103
108
113
113
111
109
109
110
114
117
122
120
115
115
117
119
120
121
118
116
114
115
110
105
99
100
105
113
121
126
123
109
102
109
119
121
123
124
118
112
118
123
118
116
124
132
128
124
126
128
118
107
109
119
129
134
126
111
98
114
118
117
109
109
114
118
119
121
121
117
111
109
108
105
101
101
105
111
118
124
123
111
110
118
126
126
126
126
119
114
119
127
129
129
129
128
125
121
123
127
121
112
111
115
120
117
112
108
108
113
116
112
106
105
110
115
118
124
126
121
112
108
109
109
108
107
108
109
112
114
114
117
125
132
130
126
127
129
123
113
117
130
138
131
124
119
120
117
117
119
122
122
122
119
115
105
100
110
126
112
113
113
113
111
110
111
115
123
128
123
114
110
111
112
112
112
112
109
106
105
106
118
136
137
120
116
124
134
127
110
114
129
133
121
108
108
114
116
113
115
123
133
137
132
115
98
100
123
147
110
110
115
122
123
117
110
111
120
125
122
114
112
112
113
112
114
115
112
108
104
105
119
133
124
110
110
126
138
126
110
113
121
118
109
101
102
110
115
116
117
123
137
140
135
116
104
111
132
147
109
107
113
129
131
127
113
116
120
121
114
109
113
115
112
112
114
117
117
111
107
111
119
123
113
108
115
128
129
119
111
109
111
108
106
105
105
109
112
116
119
122
125
127
123
117
114
120
127
128
114
112
109
121
127
126
123
125
126
119
104
104
115
119
112
109
113
120
119
114
113
116
120
117
108
112
127
128
116
108
107
110
110
111
113
114
111
109
112
116
120
120
117
113
114
115
116
114
112
112
124
118
105
109
118
123
125
131
132
115
98
103
121
127
111
109
114
121
118
112
112
118
120
115
112
117
130
125
108
99
106
111
114
119
124
120
113
111
115
117
118
118
113
110
114
118
114
105
100
107
134
120
102
103
113
118
120
125
125
109
95
107
128
128
113
110
116
119
113
107
108
118
122
119
116
118
123
121
111
105
108
113
120
128
127
117
112
116
121
119
117
116
114
113
120
129
117
98
96
110
128
116
102
105
114
115
111
110
110
104
101
110
125
124
112
111
114
116
108
104
105
114
125
123
114
114
118
122
120
117
114
114
120
125
121
109
110
120
126
121
115
115
114
115
130
139
124
103
102
114
121
113
104
111
121
116
103
95
100
108
109
111
114
114
110
107
107
110
109
105
106
116
125
122
111
111
117
124
128
126
121
116
119
120
111
103
110
122
125
118
112
111
111
113
128
141
133
109
103
112
119
111
108
113
122
116
102
94
104
115
116
106
104
107
108
102
101
108
109
104
102
114
121
117
110
111
120
124
126
125
123
116
116
114
109
105
114
120
117
112
111
111
107
108
119
132
129
111
101
107
118
113
111
115
122
119
109
106
112
119
118
106
101
106
107
103
101
104
104
95
93
109
120
115
108
111
118
120
120
120
119
117
114
112
110
111
115
116
112
110
111
110
107
105
110
118
117
106
99
107
115
112
113
118
127
125
120
118
118
120
115
108
108
112
112
109
106
102
95
85
85
108
121
118
107
105
111
118
118
118
117
116
114
112
112
114
114
113
112
115
114
106
102
104
110
112
109
104
102
108
105
107
111
123
135
135
124
119
117
116
114
115
117
120
120
120
119
113
95
79
85
109
125
121
106
100
106
118
120
118
118
119
117
114
112
112
111
111
117
123
119
99
93
102
113
113
110
106
107
111
93
99
112
126
138
135
123
114
111
110
113
117
123
123
123
125
133
128
103
87
93
112
123
120
106
99
106
117
121
116
118
122
120
115
112
110
108
109
118
128
121
97
89
100
113
115
114
110
108
110
95
100
111
124
130
125
116
113
110
109
112
116
118
118
117
125
139
139
118
102
103
114
119
116
106
102
110
115
116
110
115
121
120
115
110
109
111
112
115
121
117
103
94
97
108
115
117
112
105
107
108
107
111
119
118
112
110
111
111
112
113
112
109
107
107
118
132
134
120
109
110
111
111
109
107
108
111
113
110
106
107
115
114
109
103
104
112
114
112
113
116
113
102
98
104
114
115
105
97
105
122
117
116
116
112
108
106
107
108
112
119
114
105
99
105
114
119
118
114
111
111
110
108
107
109
112
114
113
108
103
104
105
104
99
94
96
112
117
110
108
113
116
107
98
106
118
113
98
95
106
128
126
123
120
114
109
105
102
103
113
126
123
109
101
106
113
110
105
103
106
111
111
109
109
109
113
115
115
112
109
108
105
101
96
94
98
110
116
114
109
111
116
108
104
112
124
115
101
101
110
127
130
128
122
117
114
109
100
100
113
126
125
114
109
112
114
111
105
102
105
111
114
114
115
115
115
115
114
112
114
114
112
108
106
106
107
111
115
116
112
109
111
109
109
118
124
118
108
107
113
125
128
125
120
117
114
109
109
112
118
118
116
114
113
115
117
117
114
110
108
110
115
118
119
119
117
114
112
112
117
120
118
114
115
117
118
118
119
118
112
106
105
106
108
113
117
115
111
109
108
120
118
116
115
115
114
113
120
129
128
115
108
109
114
114
114
121
122
119
113
110
114
116
119
120
117
112
110
113
116
118
118
117
116
118
120
124
125
121
109
104
103
103
105
107
109
109
107
106
105
114
110
110
111
115
114
115
125
135
132
118
110
114
119
111
109
114
123
123
119
116
114
111
116
119
117
112
111
116
116
113
113
117
113
107
109
122
127
119
109
108
107
104
101
102
104
103
100
100
107
108
105
108
114
117
116
115
118
120
122
123
122
123
121
111
105
108
119
123
123
120
116
112
112
117
117
113
115
119
116
108
109
117
115
102
101
118
125
115
108
112
114
110
101
104
108
106
98
101
112
108
108
113
119
118
113
112
107
105
111
122
129
128
124
113
105
107
114
119
120
121
121
119
116
115
114
114
116
117
114
109
110
115
115
109
107
117
122
116
112
112
115
112
106
108
112
112
104
105
115
111
114
120
122
117
109
106
102
95
102
116
122
122
118
112
108
111
114
113
112
115
123
125
122
117
115
115
113
111
112
113
110
111
117
121
119
117
117
116
111
106
105
108
110
112
115
116
115
113
113
117
119
121
118
111
104
104
105
101
101
106
111
112
111
109
109
118
120
110
105
108
118
124
122
117
116
116
110
105
112
121
116
108
115
124
118
109
109
117
116
103
90
99
111
113
114
116
119
115
106
120
120
117
114
109
105
108
112
111
107
107
108
109
108
107
111
119
121
115
109
109
112
116
118
118
118
117
107
104
114
124
118
107
111
116
109
99
104
116
119
107
92
92
106
111
109
110
115
114
104
119
117
114
114
115
110
113
118
114
113
116
117
113
108
109
113
120
122
122
121
116
108
105
112
120
120
112
107
107
117
119
114
111
110
107
100
97
101
111
122
121
108
98
103
108
107
105
108
109
110
114
112
112
119
125
126
122
119
117
119
123
122
115
110
113
118
117
117
122
130
125
109
103
109
120
118
110
106
111
114
111
109
112
114
105
100
109
112
111
122
129
118
104
103
112
109
104
103
110
115
111
114
117
124
133
133
127
121
118
119
119
117
111
111
117
119
114
110
116
124
122
113
107
111
121
119
108
106
113
113
103
102
113
116
106
105
122
126
115
116
122
117
108
112
117
113
104
105
115
120
114
119
122
124
127
129
123
118
116
116
113
109
109
113
115
114
110
106
108
113
115
116
115
114
117
117
109
109
112
113
104
102
112
117
110
110
129
134
119
111
109
108
114
123
122
113
103
108
121
121
116
121
121
117
116
118
115
114
114
113
110
110
114
115
112
110
109
109
108
107
109
117
120
115
112
112
111
111
113
115
110
107
110
114
112
113
126
130
120
107
102
106
119
132
125
110
106
113
124
125
113
116
114
109
109
108
109
109
111
112
113
119
123
117
109
108
112
116
116
111
109
118
121
112
103
107
112
114
116
117
116
112
110
112
112
113
117
121
116
109
105
108
123
128
118
108
109
114
124
127
107
102
101
104
107
109
109
111
111
113
118
131
131
117
108
111
117
122
124
118
114
116
115
109
99
102
112
118
117
117
117
114
111
109
111
111
110
112
113
112
108
109
118
120
110
106
108
114
122
129
105
96
92
105
115
116
117
118
114
112
120
131
130
117
116
120
121
122
123
120
117
113
111
106
102
106
114
118
116
115
116
116
114
113
111
107
104
104
110
112
108
105
108
112
109
107
110
114
121
128
115
103
97
108
120
121
121
120
115
111
114
122
123
121
121
123
119
115
117
117
115
111
110
108
108
112
116
115
114
115
116
117
120
121
114
106
103
104
105
104
102
100
105
110
110
109
111
115
122
124
128
118
106
112
120
120
118
117
112
109
108
113
116
119
122
121
116
111
111
111
109
111
112
112
114
117
114
111
113
117
118
116
121
124
117
109
109
107
103
97
97
101
108
112
112
110
111
115
118
117
130
123
115
114
115
113
112
112
114
111
107
107
111
117
121
118
115
112
110
106
106
111
114
115
117
117
112
110
114
120
116
110
110
117
116
113
117
113
101
95
99
108
115
116
114
112
108
112
111
109
122
120
117
113
112
111
111
113
116
117
110
104
107
117
122
121
120
117
111
106
106
111
113
114
116
118
114
111
118
121
115
104
100
105
109
115
118
112
98
96
106
112
115
115
113
109
103
101
100
98
114
113
114
113
114
117
117
117
120
122
114
105
106
119
128
126
122
117
109
107
110
112
108
108
116
121
119
117
119
120
113
102
96
97
102
110
113
105
95
96
107
110
111
112
111
104
95
93
92
92
113
117
118
116
117
121
122
119
120
121
116
109
110
120
128
124
117
111
107
107
110
110
104
103
114
125
124
121
120
120
118
113
105
100
101
106
107
100
94
95
99
105
108
111
109
102
97
96
96
95
117
125
124
119
117
117
116
113
113
116
114
112
112
118
121
117
114
111
108
107
107
105
104
102
111
121
126
122
118
120
130
129
116
106
105
109
110
105
98
93
93
100
110
110
105
102
102
104
104
102
116
128
129
119
112
111
107
105
108
111
114
114
113
112
111
112
114
115
112
106
103
105
106
104
103
110
122
118
110
115
135
137
123
108
112
119
122
118
113
97
92
103
112
108
102
103
109
113
111
105
110
121
125
117
111
107
106
105
107
112
114
116
112
106
106
110
119
122
119
108
105
108
112
109
98
98
109
109
99
106
127
134
117
107
112
126
128
127
123
107
98
107
114
110
104
104
111
115
111
103
104
111
113
114
115
117
116
113
112
113
114
114
110
105
107
114
122
125
119
111
111
113
118
117
105
99
101
101
93
95
113
128
120
106
108
117
119
121
123
119
106
107
113
114
110
108
111
112
107
101
108
110
112
115
123
128
125
118
113
113
113
112
111
112
113
116
120
119
118
118
119
119
119
118
113
104
102
103
101
97
105
121
118
105
102
103
101
103
115
118
107
102
107
116
114
110
108
107
103
100
117
118
119
122
127
131
129
118
114
113
113
111
111
117
119
117
115
111
111
118
120
117
112
117
117
111
106
110
112
108
108
120
119
102
96
94
91
91
101
107
101
95
99
112
114
110
107
104
101
100
121
123
124
125
125
126
123
118
114
114
113
106
103
115
123
121
113
105
105
114
117
111
104
110
115
115
114
114
119
117
118
126
121
102
96
97
94
92
93
94
96
95
97
101
104
106
106
103
101
103
117
118
117
122
123
116
114
118
121
118
112
111
114
114
100
85
89
104
115
118
121
128
123
107
99
108
117
124
127
126
121
117
120
121
120
120
122
120
120
123
126
120
110
111
121
127
125
120
117
115
113
114
114
119
120
116
115
117
118
119
119
111
110
110
102
89
91
106
117
118
119
127
124
108
100
107
115
119
122
127
128
123
121
124
125
124
124
121
117
116
117
113
110
113
117
118
116
113
115
118
113
109
109
117
123
120
115
113
113
120
126
118
110
110
110
106
106
113
118
116
115
118
122
113
109
111
114
115
117
128
130
123
118
122
124
124
124
122
112
105
107
112
118
120
119
111
104
106
115
123
112
107
109
122
128
125
116
111
109
118
128
122
110
111
119
119
116
117
117
113
109
111
118
119
115
114
115
115
121
128
128
118
113
118
119
120
122
119
109
105
109
117
126
130
123
104
97
104
122
131
108
107
115
131
135
131
121
113
106
116
128
124
109
109
119
123
120
115
112
110
106
109
116
119
117
114
114
118
126
130
127
112
107
111
114
114
116
115
113
114
118
122
128
132
120
104
100
111
127
132
109
111
122
132
132
130
127
120
109
114
126
123
109
105
114
119
117
112
108
105
105
109
116
119
118
116
116
119
124
126
123
110
107
110
112
110
110
113
116
121
123
123
122
121
116
106
108
115
122
123
113
116
121
124
123
126
131
131
121
118
121
122
113
106
108
109
112
111
107
103
103
110
116
119
120
123
122
118
114
120
118
113
110
112
113
109
108
112
118
122
122
119
116
114
112
110
112
114
114
113
119
120
115
111
111
117
131
135
127
120
117
118
114
108
102
103
106
108
107
104
104
109
115
117
121
126
126
117
109
111
114
116
117
119
116
109
111
115
119
119
117
115
113
110
113
116
113
109
107
109
121
116
108
107
111
116
121
125
125
119
114
113
113
109
103
101
103
107
107
105
105
111
115
114
117
122
124
120
117
113
113
114
120
123
114
111
116
121
121
116
115
114
109
105
116
125
119
104
103
109
116
110
103
108
117
116
109
108
115
118
114
108
106
105
104
103
103
105
105
104
109
113
116
110
111
116
122
125
125
123
119
118
118
119
109
107
118
125
123
117
116
114
101
98
115
130
126
107
105
111
114
105
101
110
121
117
101
92
106
120
117
106
100
103
105
104
103
106
106
105
108
116
119
110
106
110
122
128
131
131
128
121
115
109
105
106
117
123
121
120
119
114
99
93
110
131
131
111
104
110
117
107
103
110
119
114
98
93
108
120
118
105
100
104
105
107
107
109
108
103
102
115
120
114
107
112
118
122
124
127
128
118
112
108
106
107
113
117
115
116
120
119
107
97
108
125
126
111
101
107
120
111
108
110
111
107
104
108
116
119
114
107
106
108
110
113
115
113
105
94
93
109
118
116
113
113
116
117
117
120
118
113
110
112
111
110
111
111
107
109
114
117
111
106
109
117
116
105
99
106
118
113
111
112
109
108
110
118
121
118
110
109
112
115
116
119
122
118
99
90
94
106
114
117
115
112
111
114
116
118
114
111
111
115
115
113
112
108
104
104
106
108
108
110
112
113
110
104
102
105
110
111
113
114
113
112
114
120
124
117
111
113
119
120
119
122
130
119
95
89
101
111
111
111
109
105
106
109
119
122
117
113
115
115
114
111
107
106
107
107
103
98
101
109
112
113
113
110
107
107
102
109
116
117
117
117
117
118
121
118
113
116
119
119
117
123
133
121
96
92
111
120
110
104
99
97
99
108
120
125
122
119
116
115
113
109
101
103
114
118
109
93
95
107
109
113
116
117
114
110
104
110
113
115
116
117
117
118
119
116
113
112
114
112
112
116
128
124
103
100
112
120
112
98
93
91
96
107
116
120
121
121
116
112
111
108
99
100
113
122
113
97
99
104
107
108
119
122
118
111
113
114
113
112
111
112
114
118
119
116
112
108
104
104
104
109
120
121
110
106
110
114
109
98
93
93
99
106
109
111
112
113
112
110
107
105
101
104
112
115
113
104
105
108
104
107
119
122
114
108
126
120
115
113
111
108
109
111
111
112
114
110
100
98
102
107
112
116
116
114
111
108
105
100
98
100
105
109
108
105
105
106
107
106
104
103
104
111
112
111
108
108
108
106
106
113
123
119
108
103
134
127
121
118
113
108
103
100
101
108
120
117
106
101
106
111
111
113
118
120
114
107
103
102
102
106
113
114
111
107
107
107
109
110
107
104
106
119
119
108
105
107
109
106
108
119
127
118
106
107
132
133
129
124
120
112
103
92
96
111
127
124
113
107
110
113
113
115
117
119
117
113
110
108
107
111
116
116
109
107
112
115
116
116
113
110
110
122
124
111
106
108
109
106
109
120
127
115
106
107
130
132
128
126
123
117
104
100
110
123
129
125
117
112
110
112
117
118
115
114
116
119
119
116
112
112
119
117
106
104
114
118
119
118
119
118
118
125
125
114
104
104
105
105
108
112
112
108
106
108
126
124
120
122
124
119
109
113
129
133
128
123
121
112
106
108
118
122
115
112
117
121
122
120
116
114
118
118
107
101
107
116
118
114
114
119
123
125
123
110
100
100
102
104
104
100
96
99
106
109
119
115
113
117
120
115
112
122
134
132
122
122
125
119
106
107
118
121
119
118
120
119
119
119
117
114
116
119
114
102
102
113
118
111
105
110
123
125
117
103
99
98
100
102
103
100
90
95
109
116
114
111
113
115
115
111
112
119
119
116
117
124
127
120
109
107
118
121
122
124
125
118
112
114
117
114
113
119
118
108
101
111
120
115
102
103
118
122
112
100
99
100
102
103
111
111
102
101
114
124
107
109
113
114
110
109
112
113
103
98
107
121
127
118
109
110
118
123
125
126
125
118
112
112
113
111
112
117
118
113
104
108
116
117
110
110
116
119
113
101
99
102
106
110
119
125
124
120
121
127
104
108
111
111
109
109
116
113
100
91
96
110
113
112
109
110
120
125
124
120
118
117
113
111
109
109
112
114
114
114
109
104
106
115
123
120
114
115
113
106
93
95
108
121
125
129
133
133
124
121
107
108
108
111
112
111
113
113
109
98
96
98
103
108
109
112
119
124
123
114
110
111
111
108
106
109
112
111
108
110
110
99
95
110
125
123
108
107
114
109
91
88
107
124
121
119
124
130
124
109
115
113
110
118
119
113
109
114
118
115
103
100
103
108
109
112
117
121
121
114
108
105
105
105
106
110
111
108
106
109
110
104
100
106
115
112
105
104
113
114
96
91
105
120
113
105
109
120
119
106
119
117
115
127
130
113
107
113
122
123
115
111
109
109
112
115
117
117
117
116
110
105
102
106
111
111
109
107
107
111
112
111
109
107
104
103
107
109
110
115
112
106
103
110
109
100
98
106
112
111
121
122
123
132
131
119
108
111
121
124
124
120
110
108
114
122
119
111
109
115
116
112
106
110
115
115
107
108
112
112
110
112
114
111
98
102
114
113
105
109
121
117
104
103
109
105
96
97
107
118
114
121
123
128
127
121
115
115
117
119
119
116
110
108
118
134
126
109
102
109
119
119
112
113
118
116
109
112
116
115
106
106
114
113
100
106
122
118
99
102
119
118
105
102
110
112
103
99
107
121
113
117
116
117
120
119
117
116
118
115
109
107
108
111
120
134
130
112
103
105
115
117
114
113
116
118
114
115
118
117
110
103
109
112
106
109
122
118
98
96
110
114
108
105
111
117
113
106
109
115
114
113
110
112
117
118
113
114
116
110
99
103
112
117
121
125
125
115
112
112
112
113
113
112
114
115
115
117
121
120
114
107
108
111
111
110
116
116
106
98
103
114
115
110
110
119
119
110
107
112
117
114
109
111
119
114
109
110
113
109
104
112
121
116
112
113
115
118
121
121
113
110
110
110
111
111
115
119
123
123
120
112
108
110
112
112
111
113
115
110
107
112
116
112
108
117
120
111
103
113
118
113
110
116
120
114
107
108
112
113
115
124
129
116
106
109
112
119
128
129
117
111
109
110
109
108
116
122
123
123
121
114
105
104
112
112
109
111
120
118
109
109
113
110
108
113
118
109
104
118
120
110
108
119
122
116
110
110
112
114
119
130
131
121
111
113
115
119
125
125
120
113
109
109
109
113
117
119
119
119
120
117
103
99
108
112
110
107
115
115
109
105
108
109
106
109
115
113
110
121
121
112
109
118
121
118
116
115
113
111
114
122
128
124
119
117
117
117
118
118
117
113
111
110
113
118
118
116
114
115
120
120
109
102
103
110
108
105
105
106
103
100
104
107
107
108
114
117
115
118
124
117
114
119
121
120
119
119
113
107
106
113
123
126
121
115
114
114
112
110
110
113
112
110
115
120
117
112
112
116
119
119
115
105
104
109
113
109
102
100
98
98
102
108
110
111
114
114
113
112
123
120
119
121
121
121
123
122
115
109
106
109
115
119
116
110
110
111
110
105
105
110
111
110
114
118
114
111
118
121
116
112
110
107
106
111
120
117
106
100
99
100
104
110
114
116
114
105
99
104
118
121
122
121
119
121
124
125
122
116
111
108
109
113
112
109
108
109
108
106
106
109
110
109
112
115
113
114
125
124
109
103
105
108
106
110
121
123
113
107
105
105
106
111
115
119
109
93
86
98
114
119
120
116
114
117
123
128
128
125
118
110
107
113
113
113
110
107
106
108
111
113
109
108
111
116
117
121
125
123
107
100
107
112
108
105
115
119
110
106
107
110
110
109
111
112
102
86
83
97
114
119
120
114
112
115
121
127
131
126
115
110
111
117
117
115
113
106
103
108
120
123
112
108
112
122
122
122
124
123
113
110
120
122
108
102
109
112
101
96
105
115
112
105
102
103
100
95
96
101
119
123
122
118
114
112
115
123
128
120
110
109
115
119
118
115
113
108
104
108
123
127
118
110
115
125
125
121
121
122
123
123
126
125
111
103
106
111
101
91
101
114
113
99
95
99
102
105
107
106
118
124
125
126
119
113
112
118
120
114
110
113
117
119
114
112
114
113
107
106
116
120
118
115
119
124
124
116
114
121
125
123
120
120
114
110
113
116
108
95
98
112
111
100
96
101
106
113
116
110
111
115
121
130
128
121
116
116
116
113
114
118
119
115
110
110
116
117
113
107
107
110
115
117
120
120
119
109
107
113
120
115
109
112
118
119
120
121
120
106
101
110
112
105
103
107
111
116
116
110
106
108
113
127
131
126
120
116
114
113
118
123
122
115
107
110
119
120
116
109
105
105
111
120
121
114
108
104
103
106
108
109
106
109
115
117
118
120
121
115
107
109
113
111
110
111
114
114
112
107
107
104
109
120
128
125
119
113
113
115
118
122
122
118
111
110
117
116
113
112
111
109
111
119
117
106
99
103
108
105
102
107
112
109
105
107
110
115
115
111
106
106
109
109
108
109
110
108
102
101
112
111
112
121
124
122
110
108
110
114
115
117
120
119
114
112
113
111
108
112
117
117
116
118
113
97
93
108
118
111
103
107
115
106
97
97
106
113
112
105
100
99
100
101
102
104
105
102
96
95
118
118
118
120
119
117
104
103
109
115
113
110
112
119
120
117
113
108
102
108
118
120
118
116
111
96
95
110
123
118
107
109
108
100
93
96
111
117
114
105
98
93
92
93
97
101
100
95
90
90
111
113
115
118
119
115
115
120
123
117
105
103
111
115
109
99
99
106
113
116
117
118
122
120
113
109
112
114
116
116
114
115
120
126
120
112
111
112
112
115
121
124
122
120
122
120
117
121
130
136
110
111
111
115
120
122
118
118
117
115
105
105
111
121
112
98
96
109
123
119
112
115
121
119
107
104
109
111
108
108
112
114
117
119
112
107
111
114
109
104
107
113
116
119
121
122
120
121
127
133
116
111
106
112
121
125
121
114
108
108
112
112
116
123
117
108
104
113
125
123
114
114
116
112
105
107
110
109
99
102
113
113
109
108
107
108
120
121
107
95
98
107
114
117
119
121
123
120
117
119
121
112
107
110
118
122
119
112
100
104
116
120
118
118
120
115
108
112
122
121
116
114
113
108
108
112
115
106
96
102
114
111
105
103
106
115
123
121
105
97
106
111
110
108
108
119
123
117
105
105
120
116
115
111
111
115
119
116
100
104
118
124
112
110
116
116
111
108
110
114
114
114
111
108
113
118
118
104
100
105
117
112
107
106
109
115
119
118
109
112
118
116
109
104
105
117
122
116
103
103
113
120
124
113
102
107
124
122
105
104
122
125
110
103
109
114
112
106
103
105
109
112
111
109
117
123
119
107
103
112
117
114
111
113
112
110
111
115
119
122
123
118
111
110
112
118
121
117
112
112
110
119
127
115
100
106
127
128
112
109
123
123
109
101
103
109
111
107
101
101
105
108
107
110
120
126
119
110
109
114
115
114
118
122
117
108
107
115
124
125
120
114
114
117
119
118
118
119
119
117
108
115
119
114
106
113
125
126
116
115
118
119
107
101
100
104
107
107
105
105
107
107
104
107
121
125
118
111
113
115
113
114
122
130
124
110
110
117
123
120
111
110
114
118
118
115
111
117
121
118
106
110
115
116
114
115
117
115
116
115
114
109
104
101
102
103
104
106
107
111
116
111
100
104
119
121
117
114
118
118
111
110
118
127
125
120
118
120
119
114
109
106
106
108
110
107
103
107
117
113
103
107
113
118
119
117
108
105
117
124
115
102
96
98
104
107
106
104
104
113
123
115
103
103
115
117
117
119
124
125
114
108
112
116
119
122
124
121
116
115
115
111
98
96
100
103
101
101
111
112
103
108
116
[truncated: 204,525 more chars]
