# Supplementary material for: Evaluating flow modulating treatment response in intracranial aneurysms using black-blood MRI in vitro
Source: Commun Med (Lond). 2026 Mar 27;6:170. doi: 10.1038/s43856-026-01413-z (PMC13031954; doi:10.1038/s43856-026-01413-z)
Supplement: Supplementary file 14 — Supplementary Data 11 [file 43856_2026_1413_MOESM14_ESM.zip › Data_Sup_Figure_5c/pump flow rate 0 mls/BB4/without device/25_BB4/4_agar_right_array.txt]

115
123
124
123
123
123
120
117
119
126
128
124
122
128
138
133
117
110
123
137
137
130
133
139
134
119
112
117
127
130
131
131
126
125
129
132
129
127
128
130
128
134
135
125
119
129
134
124
116
125
108
119
133
135
128
125
124
121
119
130
142
142
133
130
129
125
115
115
129
140
139
135
138
139
130
121
118
119
119
120
131
132
121
113
121
131
130
126
127
128
125
129
133
130
125
125
125
120
117
124
107
118
136
138
129
124
126
123
119
129
143
145
138
133
128
122
118
123
135
139
139
139
137
135
129
128
128
122
113
113
126
133
121
112
119
130
128
118
117
124
126
126
130
131
128
122
122
125
127
128
119
121
133
136
127
124
124
122
121
124
127
128
129
133
132
122
122
135
143
137
135
136
135
135
136
134
127
118
111
111
120
130
129
123
125
130
123
109
111
127
131
128
126
128
126
123
124
132
136
131
132
126
130
133
129
122
121
122
124
124
115
109
117
131
132
121
125
144
150
133
124
127
133
139
141
129
116
113
113
115
119
131
137
130
128
132
126
114
117
133
137
128
122
125
128
128
129
132
135
134
140
130
129
133
131
124
121
127
133
131
115
104
108
126
130
120
123
146
152
129
110
116
130
140
133
113
107
114
118
120
121
133
135
128
128
137
140
131
131
134
132
125
124
129
134
132
126
127
135
142
139
134
134
134
131
128
128
135
140
136
123
109
109
121
129
123
124
141
147
126
105
111
128
131
114
100
109
125
127
121
125
132
131
124
128
142
149
144
135
126
117
119
130
140
140
128
117
121
139
153
137
136
135
133
132
134
136
138
138
136
127
115
111
122
131
127
125
134
140
127
113
118
130
119
97
98
121
137
132
126
129
128
126
128
134
141
144
142
132
116
108
117
135
148
143
125
111
118
139
151
137
136
133
132
133
140
140
132
129
128
126
117
114
121
131
127
124
130
137
132
127
133
136
116
97
110
135
140
134
132
131
126
125
136
142
133
130
136
136
125
117
119
132
144
143
128
114
116
130
135
138
139
131
128
135
143
138
123
115
119
120
118
116
124
129
125
121
131
136
134
133
141
141
123
111
125
139
134
132
135
133
122
122
139
142
128
122
135
146
145
135
124
121
131
142
135
118
113
120
121
135
139
132
129
133
138
130
115
109
111
116
118
121
130
131
122
123
136
138
127
126
137
140
127
122
133
138
126
124
132
129
117
117
128
135
130
128
139
154
158
147
124
111
120
139
140
122
109
117
118
132
139
136
132
129
127
120
114
110
109
110
114
129
140
133
120
126
144
143
124
116
125
129
123
124
132
132
120
117
123
123
114
109
114
127
131
132
140
149
151
141
123
113
121
137
140
124
112
118
121
132
136
135
130
125
120
115
116
118
113
106
112
133
146
133
119
128
151
151
129
113
113
118
118
118
125
127
120
117
118
122
116
107
109
122
129
130
130
131
131
127
125
125
127
133
136
126
117
121
123
132
134
127
120
121
125
122
123
123
118
112
120
138
143
126
116
130
151
153
137
118
113
118
121
125
126
125
121
121
126
128
119
111
115
126
127
123
121
121
119
121
130
134
129
128
131
126
119
124
126
133
133
118
109
121
134
134
128
121
118
125
141
144
130
112
114
131
143
146
142
127
119
128
141
142
136
125
123
130
136
131
117
111
122
132
127
120
122
121
118
122
130
131
122
121
128
128
120
127
134
130
128
113
106
124
140
141
133
120
116
136
160
151
119
101
114
128
130
135
140
131
122
138
157
159
146
131
128
135
135
125
112
109
124
132
125
120
125
127
125
125
127
122
116
121
130
129
124
128
135
122
125
117
116
129
138
133
131
124
118
140
164
151
117
104
114
122
121
129
139
128
117
134
156
158
143
132
131
130
127
116
109
110
121
123
117
118
128
130
128
124
119
113
115
127
136
135
127
126
127
113
122
124
128
135
131
123
128
133
130
136
145
136
121
119
118
113
118
136
144
126
110
121
140
141
130
127
130
129
123
115
117
123
124
115
108
116
129
131
128
124
115
113
123
134
137
132
128
123
116
111
123
128
133
138
132
120
126
137
136
131
121
116
123
134
125
105
113
139
149
127
108
112
124
123
117
118
124
127
120
119
130
142
138
118
108
116
130
133
129
125
119
121
131
135
128
122
124
124
114
118
127
130
132
135
137
126
126
132
132
128
114
106
120
137
126
100
101
129
143
130
113
116
121
118
115
118
123
122
120
121
137
151
148
128
115
119
130
132
131
126
126
133
141
135
115
109
121
133
126
127
132
131
125
124
129
132
126
120
121
129
128
119
123
130
117
96
94
116
132
127
118
120
122
120
122
126
125
117
114
120
135
141
137
127
118
118
126
129
129
128
130
143
148
133
108
104
121
136
130
133
137
134
121
112
116
126
126
116
114
130
146
141
128
116
105
95
98
114
127
123
118
119
119
120
127
136
130
115
111
122
128
122
117
116
116
117
122
128
130
128
132
144
145
130
111
112
127
129
121
129
137
133
121
112
107
113
121
121
117
130
153
154
133
110
104
103
109
121
128
123
116
113
112
114
127
140
134
120
117
128
128
114
103
107
115
120
125
129
130
130
129
132
132
124
117
125
132
124
111
119
129
129
127
123
110
104
117
127
124
127
143
146
131
119
120
121
121
123
130
127
117
111
107
113
130
143
137
126
126
136
137
125
112
112
121
130
131
127
128
136
130
119
116
117
123
130
133
126
116
111
121
124
131
134
118
103
116
131
124
122
129
131
126
130
141
139
124
117
125
127
119
114
112
123
142
145
133
124
128
139
145
142
131
123
126
133
132
120
125
144
138
115
104
114
125
128
129
128
128
113
114
116
129
135
123
110
116
129
122
116
119
121
124
137
151
145
123
110
116
124
121
118
121
139
156
149
125
118
127
139
147
149
142
129
124
127
123
115
122
142
140
119
109
119
125
125
125
131
135
123
118
113
119
127
125
116
120
126
124
117
116
116
124
136
143
137
123
113
112
116
119
122
128
144
156
146
124
115
125
139
142
138
134
129
124
122
119
115
119
128
129
123
123
128
127
120
122
130
132
132
127
116
114
122
129
125
124
130
131
124
115
115
127
129
128
126
126
125
117
115
118
125
133
139
141
134
122
120
131
139
135
125
123
130
131
127
126
124
120
115
113
124
136
135
124
117
124
133
129
132
133
126
121
123
129
131
131
132
135
128
117
119
128
127
117
117
129
135
126
118
121
130
135
132
123
119
123
129
135
134
127
121
122
132
140
138
136
137
128
115
112
128
141
135
118
113
124
134
128
125
132
133
131
129
130
132
131
126
125
126
125
128
132
126
117
116
129
138
132
123
123
132
137
130
114
112
127
139
135
122
119
123
125
129
137
143
143
143
136
127
123
131
134
124
111
112
123
131
127
124
127
131
131
128
128
130
127
114
111
119
129
134
133
129
120
118
129
136
131
122
121
130
135
129
116
116
132
146
135
113
110
123
127
123
125
134
138
140
141
141
137
128
118
109
109
115
122
124
126
124
122
119
120
123
127
129
120
110
109
118
129
133
132
129
122
122
129
131
122
116
117
125
130
125
121
124
140
149
137
112
108
123
127
117
119
128
131
132
140
144
136
118
106
108
120
127
127
121
122
128
123
110
107
122
132
131
121
121
125
125
123
124
126
125
123
127
133
128
114
109
115
120
121
122
126
128
136
149
146
126
117
127
129
121
122
129
129
129
132
135
128
114
109
122
140
141
132
123
123
128
128
114
110
124
136
132
129
140
150
137
115
112
121
122
126
137
142
130
114
112
118
119
119
125
128
127
127
144
155
146
135
135
135
130
130
134
134
132
126
128
129
126
125
135
147
146
130
127
128
131
131
128
126
128
131
132
134
151
162
144
116
109
119
126
130
140
147
136
123
122
124
120
120
132
133
121
116
136
158
157
145
140
136
130
130
136
141
137
126
130
145
148
141
138
140
133
121
125
135
135
135
138
138
129
127
129
137
149
158
148
123
113
121
130
129
130
138
140
135
135
133
123
124
137
136
118
111
128
148
153
142
131
126
123
126
138
145
139
127
131
153
161
144
131
129
122
113
121
138
134
134
140
139
128
124
132
136
140
144
146
132
121
124
128
120
114
122
136
142
142
137
127
125
133
133
122
116
124
135
138
131
121
115
117
129
141
143
135
126
129
148
155
138
126
128
127
115
119
138
125
132
138
131
121
123
135
139
132
131
136
135
128
124
120
113
105
111
125
135
139
137
129
123
125
128
130
128
122
122
127
127
117
110
120
139
147
139
127
123
126
136
139
131
128
136
136
125
123
136
118
130
131
122
115
119
134
138
126
118
123
132
133
124
115
111
109
110
115
127
134
133
127
119
120
129
140
137
121
113
123
131
125
115
124
141
143
130
122
124
128
130
130
129
136
144
144
135
132
133
121
133
132
122
115
116
123
130
123
109
109
124
133
125
114
117
120
114
113
125
133
131
122
117
120
131
141
137
121
115
126
134
132
122
125
133
132
125
125
128
130
128
130
137
140
143
142
139
136
126
131
131
131
130
129
120
117
124
123
112
109
119
125
119
116
127
131
119
112
124
130
124
118
119
126
131
131
129
126
125
133
135
129
126
124
121
122
129
136
136
130
127
134
144
146
141
141
145
138
119
135
127
128
142
144
130
119
125
130
125
123
122
119
111
119
137
137
119
111
119
120
114
115
126
127
124
120
124
129
135
139
131
121
122
124
119
123
139
151
144
128
124
137
151
150
142
143
152
142
121
135
123
124
141
148
135
123
130
136
135
133
130
118
111
124
144
141
120
112
113
109
103
115
132
129
117
114
122
127
133
139
129
113
114
125
127
129
143
153
143
124
123
139
154
148
138
144
153
148
131
131
125
121
127
132
129
122
128
134
133
133
130
125
121
132
143
138
123
121
122
113
107
121
134
128
118
118
122
122
121
130
129
115
116
128
132
132
134
138
133
121
125
140
147
140
130
131
143
149
146
131
134
123
112
114
118
120
122
127
128
127
126
129
135
138
137
128
124
130
137
132
126
130
134
129
124
125
123
114
110
121
131
129
128
129
128
126
124
123
120
119
127
135
133
126
119
117
128
147
154
134
141
126
109
109
118
122
122
127
134
129
121
127
140
140
127
118
120
133
144
147
146
142
135
131
131
130
123
114
111
117
133
145
144
132
122
119
119
117
114
117
126
129
124
119
118
117
125
141
149
132
136
126
118
121
129
133
130
134
141
134
120
122
133
134
121
113
119
126
131
147
157
148
135
135
136
134
127
125
123
120
131
153
155
136
121
122
126
123
117
120
126
124
118
117
124
130
133
132
130
128
124
121
126
137
142
141
134
135
141
137
125
119
124
127
120
116
119
118
114
131
146
141
134
138
143
138
131
133
133
123
127
145
150
136
127
131
137
129
119
122
131
131
121
118
130
143
141
126
111
124
114
116
129
142
147
141
131
128
129
130
128
119
118
124
123
123
123
117
109
119
132
131
133
141
143
133
126
131
131
119
118
129
133
127
128
138
138
127
114
121
138
144
131
120
129
145
143
122
109
123
117
115
127
141
142
135
124
116
114
124
129
122
120
127
128
121
122
121
120
120
121
123
131
139
136
122
112
118
122
118
114
117
120
124
128
137
135
124
114
120
141
153
138
118
118
131
134
125
123
124
130
124
118
119
121
119
121
131
134
129
121
125
137
140
126
112
113
119
119
119
131
149
149
132
110
105
122
142
150
143
138
141
144
132
114
110
121
127
125
118
119
128
136
137
131
121
115
124
133
114
123
130
134
130
121
112
117
127
130
124
119
126
137
135
119
108
113
121
117
117
131
150
150
133
120
118
125
134
139
142
144
144
140
126
112
114
131
142
132
120
122
138
148
139
121
112
117
128
130
110
119
129
132
127
115
109
116
125
127
123
121
127
136
133
122
113
116
122
123
126
133
140
139
137
133
132
131
132
133
134
135
135
133
125
120
126
137
139
129
121
125
143
151
137
115
109
121
133
132
124
125
125
123
119
110
109
114
121
124
123
121
126
133
137
132
123
122
124
130
138
136
131
132
141
139
127
124
132
133
125
119
121
125
127
131
133
133
125
119
121
130
140
143
134
116
108
120
137
138
140
133
125
121
120
118
112
112
120
122
122
122
123
133
139
137
126
125
128
135
141
134
125
132
141
131
110
110
127
135
122
111
112
120
129
138
140
128
114
112
127
134
132
131
129
119
109
114
136
146
147
136
127
128
133
130
122
117
120
123
123
121
122
135
141
131
121
125
132
132
128
124
124
133
134
115
94
98
121
135
128
118
117
119
128
140
144
131
113
112
126
132
128
126
125
121
109
112
133
148
141
135
133
135
142
142
136
127
125
124
125
124
125
135
138
123
112
121
132
125
114
115
125
129
119
104
97
103
119
133
134
130
125
124
130
139
141
130
113
107
116
127
128
127
126
124
119
121
135
144
133
136
137
137
139
143
142
136
130
129
129
129
129
134
134
120
110
119
132
126
116
117
123
117
107
108
114
118
122
132
137
136
132
133
134
133
129
124
111
99
105
121
133
135
132
133
137
139
137
135
135
141
140
131
130
139
139
137
132
133
137
136
134
134
134
121
111
122
133
133
130
129
126
111
105
121
134
130
126
131
135
130
128
134
134
122
119
118
116
105
107
122
138
140
135
139
153
157
142
127
140
148
138
125
123
130
131
126
127
136
143
138
133
135
135
123
117
125
135
136
137
138
130
113
111
130
141
131
125
131
132
123
121
126
126
114
114
128
131
123
120
130
141
140
134
137
150
157
145
128
140
146
136
123
123
127
122
113
120
137
141
133
132
139
137
124
119
129
131
127
128
138
133
119
118
132
138
128
121
127
128
121
116
118
120
117
123
142
150
141
131
135
142
139
131
127
132
139
140
133
128
136
131
124
126
124
115
108
119
133
131
123
128
141
134
117
114
127
128
114
115
130
133
123
118
125
130
124
119
121
122
120
118
118
120
121
132
153
157
142
130
136
146
141
132
125
118
117
127
129
110
121
123
124
125
122
114
113
125
129
119
112
128
142
129
107
110
127
128
113
113
129
133
124
116
117
117
118
118
120
121
122
123
126
127
123
132
149
149
130
120
136
149
142
134
132
118
108
115
122
100
111
115
118
124
123
121
122
129
126
114
115
130
135
117
102
109
125
128
125
127
135
135
129
121
113
111
116
124
128
127
125
126
137
136
125
128
143
141
123
116
134
145
135
130
136
127
110
113
123
102
109
111
112
121
126
131
134
131
121
119
128
136
124
109
107
114
123
128
136
140
138
135
135
132
121
115
121
130
135
129
122
124
139
141
127
125
141
141
124
117
130
136
125
123
135
130
117
121
134
112
113
114
116
124
131
139
142
132
119
126
143
140
117
105
111
119
119
126
138
139
128
130
140
145
138
129
128
131
132
125
113
114
133
140
127
124
139
146
131
120
124
130
121
121
131
132
125
128
143
120
121
123
129
131
131
134
141
133
118
126
145
140
117
105
112
115
117
126
136
127
113
116
133
144
146
138
127
124
127
121
107
105
122
135
128
124
138
146
135
120
120
129
130
128
132
133
132
133
135
120
125
134
142
142
131
125
133
133
122
122
133
133
123
113
111
110
120
134
138
122
105
105
117
132
141
135
121
117
123
122
111
108
120
130
130
125
134
143
135
120
119
134
142
136
131
134
138
133
123
117
128
140
145
144
131
121
122
129
128
120
119
125
131
125
113
107
121
138
140
128
115
107
107
117
129
128
120
116
125
127
124
124
128
132
133
132
133
136
133
126
126
137
145
138
127
129
139
135
119
116
128
136
137
137
129
117
116
124
130
121
114
122
135
133
116
108
118
131
136
138
135
125
113
113
122
129
129
128
129
131
133
137
137
137
138
138
134
132
133
135
136
138
138
131
118
123
137
140
129
119
130
131
128
124
121
119
118
122
125
120
119
128
138
130
114
108
114
120
124
136
147
144
130
120
124
137
142
138
132
131
133
134
135
135
137
138
137
135
135
137
139
138
133
121
112
117
133
144
139
124
130
132
123
110
106
115
125
127
121
117
126
138
138
122
109
108
114
116
119
130
144
146
137
131
133
141
143
135
132
130
128
125
126
128
132
137
141
144
136
132
135
140
134
117
112
119
132
140
137
120
127
131
122
106
96
108
130
133
121
115
126
135
132
117
108
110
117
120
123
127
131
132
130
131
135
138
133
123
125
132
130
126
122
122
126
134
147
149
135
124
127
135
133
121
115
125
134
135
129
109
114
126
125
111
96
102
127
136
125
117
123
127
124
119
118
118
119
122
128
130
125
117
114
122
135
134
120
112
119
132
138
140
131
123
123
134
145
143
133
125
123
127
127
120
119
130
140
137
128
102
103
115
126
117
102
101
120
132
127
123
124
123
123
127
133
127
120
119
128
135
126
109
104
119
139
137
118
107
115
130
145
154
144
125
120
129
133
129
129
135
130
119
118
119
120
129
139
136
127
109
99
109
125
127
113
105
114
125
125
123
127
128
128
132
137
135
124
115
122
130
126
111
106
122
144
141
124
117
122
129
141
148
137
121
118
123
121
116
128
143
139
120
117
119
123
129
134
131
127
126
111
108
122
132
124
111
110
119
122
120
123
132
135
132
132
133
132
122
117
120
122
114
113
127
140
138
129
130
134
138
133
123
116
117
126
127
115
114
129
144
141
124
120
122
125
127
128
126
124
134
125
114
121
131
129
116
113
123
126
116
115
128
139
133
123
126
137
136
120
114
113
115
122
128
128
124
130
137
146
145
127
104
97
119
143
140
121
116
128
135
133
128
125
125
125
126
124
123
122
132
130
120
120
128
127
118
118
131
136
120
108
119
139
136
118
116
132
142
129
111
106
119
132
131
116
114
129
141
146
145
132
108
100
125
155
152
129
118
122
125
128
133
128
125
126
125
121
118
121
125
125
123
121
118
118
118
122
135
141
126
109
115
136
144
125
110
122
140
133
112
106
126
143
132
112
113
133
140
136
138
137
124
114
127
150
152
133
119
115
120
131
137
125
116
120
121
117
117
123
123
124
125
121
114
113
117
123
129
134
126
111
115
136
148
133
115
119
134
128
112
111
131
143
130
115
123
140
140
130
130
137
137
126
125
134
138
134
122
115
118
134
136
118
106
111
118
117
119
126
127
127
125
120
115
117
119
119
121
123
120
111
114
132
142
133
123
127
131
122
110
117
133
136
124
118
129
142
140
132
130
135
136
128
119
122
134
138
128
115
115
128
130
113
102
112
124
126
127
133
123
130
126
120
119
122
120
118
118
121
116
105
109
125
133
131
130
137
133
120
113
120
131
129
118
118
127
136
138
137
136
136
135
127
120
123
139
149
137
115
109
120
126
115
113
125
136
137
137
139
116
128
128
121
121
124
122
120
126
130
116
101
105
123
133
132
134
140
137
126
121
125
126
123
120
118
119
123
136
142
141
139
137
131
123
127
146
157
142
115
108
121
130
124
125
139
147
141
139
137
110
122
126
120
119
120
122
125
135
138
120
101
106
128
142
137
130
134
138
137
133
130
124
123
127
121
113
117
135
144
140
137
136
134
125
126
144
155
141
117
114
133
142
130
129
140
143
135
129
133
123
122
122
118
117
119
124
127
133
135
124
108
111
132
148
138
124
127
139
143
143
134
120
122
132
126
114
118
133
143
137
130
131
131
124
123
138
148
137
118
120
139
146
132
121
126
129
123
120
126
136
127
122
118
120
123
127
126
127
128
129
121
118
127
139
131
119
124
136
143
146
132
116
116
128
125
116
117
129
138
135
129
126
126
122
125
133
139
132
119
118
129
138
131
118
117
117
118
122
129
136
132
128
125
120
124
128
127
123
124
130
131
123
120
124
123
118
120
128
134
136
128
116
115
118
119
115
116
123
129
135
134
128
123
124
132
134
131
127
121
115
117
127
131
126
116
114
120
128
134
124
129
132
130
120
116
123
127
125
120
127
131
124
115
116
120
118
115
118
126
126
124
121
120
117
110
112
114
113
117
132
140
134
126
129
136
133
126
123
121
114
112
122
135
136
124
119
125
130
130
113
123
134
133
118
110
118
127
125
119
121
124
119
114
117
125
122
110
111
123
125
126
129
130
118
108
110
115
112
112
125
140
139
132
132
132
128
124
125
125
117
115
124
137
138
130
123
123
123
122
118
119
128
127
118
113
118
125
122
120
118
117
112
111
123
134
128
110
110
124
128
129
136
137
126
116
116
122
123
123
127
131
132
133
133
129
123
125
127
126
119
119
126
131
133
131
128
120
117
119
130
121
121
122
123
124
129
129
126
123
123
121
108
105
119
137
133
116
112
122
126
127
134
138
134
126
126
128
132
135
134
127
122
127
133
129
124
128
131
126
120
121
125
127
129
131
131
125
121
126
140
128
118
118
125
131
132
131
131
129
131
126
113
107
117
134
135
123
116
120
121
120
123
133
136
135
130
129
131
138
139
127
115
122
131
129
124
124
127
125
121
121
125
127
130
132
133
133
135
139
138
135
124
119
125
130
130
131
134
135
130
127
124
121
123
130
132
126
124
123
120
113
114
123
134
137
130
120
119
126
132
130
121
122
130
130
119
112
117
124
124
123
125
130
131
131
132
136
147
149
132
138
132
121
121
123
123
129
138
138
129
124
128
132
128
126
125
126
127
129
128
119
112
116
129
135
132
118
108
110
122
130
130
129
129
127
115
103
109
121
128
125
124
129
133
130
126
133
148
150
126
133
131
118
118
121
123
130
138
138
130
124
127
130
125
118
118
121
127
134
137
131
118
116
128
139
137
125
114
111
119
131
140
135
130
127
119
110
112
124
132
127
119
121
130
132
128
130
143
144
124
127
124
116
118
128
133
134
137
138
136
131
124
120
116
114
115
118
121
132
144
141
124
121
136
147
146
137
133
128
127
133
140
138
130
129
132
131
127
129
132
128
115
111
122
134
133
132
136
137
124
121
118
117
123
135
139
134
131
134
141
137
124
115
113
115
116
116
119
130
144
138
124
127
146
154
146
139
143
144
142
139
139
138
128
126
137
147
145
134
132
133
126
114
116
132
138
134
132
133
125
120
118
121
131
139
138
127
121
128
139
138
127
120
125
127
121
116
119
131
137
128
121
132
149
149
130
122
132
145
147
140
137
134
124
115
127
146
148
132
126
138
144
130
120
128
134
131
129
132
125
124
125
133
142
143
134
120
113
121
133
136
130
132
143
141
125
115
123
133
133
123
123
133
139
130
111
103
112
132
144
138
129
129
122
108
111
131
139
127
120
139
158
151
132
122
120
120
127
134
135
128
124
127
127
122
119
126
137
143
137
130
128
134
134
124
120
121
116
107
113
134
143
136
125
125
126
125
129
137
131
122
127
137
132
112
100
107
119
127
125
119
116
124
139
144
135
125
127
130
141
130
121
124
126
116
109
120
137
136
121
112
121
134
132
123
123
127
121
108
111
130
141
135
131
130
129
123
126
134
133
125
130
136
126
105
103
125
144
141
130
128
133
142
143
140
131
129
130
130
140
129
116
113
111
105
103
119
134
131
116
110
120
130
131
130
130
127
117
115
123
129
125
125
133
137
131
128
134
140
131
120
125
133
126
114
121
141
151
139
129
132
144
146
142
134
127
125
130
131
135
129
114
103
102
104
107
119
130
129
123
123
126
124
126
137
139
123
114
127
143
133
113
117
138
141
125
122
139
145
130
114
118
128
128
127
136
143
138
124
122
132
141
141
138
130
122
120
128
134
130
127
116
108
112
114
115
118
122
125
131
135
133
125
126
136
136
121
117
138
153
136
114
119
140
136
116
111
132
144
131
115
116
121
125
132
140
137
123
114
119
130
131
131
130
126
115
114
127
136
130
128
121
125
132
130
122
116
118
121
130
136
136
131
129
127
122
119
124
137
144
135
123
126
134
126
107
104
120
136
136
126
122
120
119
125
133
132
121
119
122
124
122
122
121
119
110
111
122
132
128
127
128
139
147
140
126
120
121
121
124
129
136
139
130
115
110
117
126
127
125
125
128
128
124
119
109
103
113
130
139
137
131
123
117
118
122
127
125
124
125
123
116
115
120
120
121
120
119
118
129
128
131
144
145
135
124
124
129
127
126
127
134
138
130
112
105
116
125
119
112
117
124
122
119
120
115
107
111
128
138
137
132
126
119
114
115
123
122
121
123
123
119
120
125
136
147
143
122
110
134
132
134
136
134
126
123
128
135
135
133
133
134
137
130
115
109
118
125
121
113
113
120
119
119
125
122
112
113
128
135
130
124
122
120
116
116
117
116
114
118
124
126
130
135
150
170
166
137
119
141
140
135
127
121
118
121
124
129
139
142
137
136
135
133
120
114
121
128
123
115
114
119
119
122
129
127
118
118
128
130
124
117
117
119
121
121
121
115
114
116
125
134
138
140
146
167
171
151
137
144
143
134
120
115
121
119
113
119
136
146
139
134
135
134
122
116
120
125
119
116
116
122
124
125
130
129
127
126
127
126
123
121
121
123
129
131
130
126
122
119
125
135
139
135
131
142
153
151
145
135
137
129
119
119
124
118
107
112
135
145
137
132
136
131
118
110
114
114
112
112
121
126
130
129
128
128
130
131
129
127
128
134
133
132
134
138
139
139
131
124
123
133
139
133
121
118
125
134
134
121
123
123
121
123
124
116
110
117
135
139
132
131
135
128
116
109
109
110
110
118
127
128
130
129
119
117
124
132
130
128
134
148
149
143
140
139
140
140
135
125
123
130
137
135
125
113
109
116
118
105
112
121
124
124
118
115
119
129
136
131
126
130
134
130
123
115
112
110
116
129
130
127
125
123
110
103
116
128
131
131
139
150
156
151
142
139
137
134
132
125
123
125
129
135
134
121
109
110
116
97
105
121
126
118
108
113
130
140
135
124
119
123
128
134
134
127
116
114
124
135
133
122
118
116
106
105
117
129
129
131
135
142
149
149
144
137
134
131
128
123
121
119
120
130
136
130
118
118
126
104
107
122
128
116
104
117
138
144
132
119
115
115
121
132
139
131
118
115
125
132
127
119
116
114
115
122
128
127
125
126
126
127
135
142
140
133
133
132
127
122
119
119
118
123
130
132
126
128
133
116
115
127
130
117
108
119
137
140
127
115
112
110
115
125
132
128
117
116
123
123
120
116
114
116
130
141
134
121
120
122
114
108
118
134
136
130
131
134
126
118
120
130
130
124
126
131
132
131
133
124
123
130
132
124
116
121
130
130
118
112
112
114
116
119
121
124
127
125
123
118
116
115
111
117
137
146
129
113
116
123
110
95
104
127
136
130
129
130
123
117
126
144
145
133
126
129
132
130
128
123
127
133
132
124
120
120
120
119
117
114
117
121
124
117
115
123
138
137
126
120
122
120
109
113
133
141
125
111
117
125
114
98
102
124
138
133
125
122
120
122
133
147
148
139
129
128
129
128
129
119
128
129
124
119
116
115
114
118
121
121
123
130
130
120
115
129
146
142
128
127
136
131
114
110
122
137
135
124
123
124
123
113
112
125
138
135
122
117
122
132
136
136
133
135
134
128
122
124
130
121
126
124
115
110
112
116
119
122
130
130
129
133
132
121
119
133
142
133
122
131
146
145
128
116
118
135
150
144
128
125
125
125
124
126
133
133
128
128
131
138
137
126
118
125
136
129
116
120
132
129
130
121
111
107
115
125
127
128
133
131
126
127
128
123
126
134
133
121
117
131
149
151
141
128
121
132
149
149
134
124
127
132
130
127
126
133
140
144
140
136
133
126
118
121
132
131
121
121
131
136
130
120
112
111
122
132
133
128
130
126
116
115
120
130
135
134
125
117
117
128
142
144
142
134
126
124
133
135
131
128
130
135
132
127
127
136
147
150
138
125
126
129
128
123
126
133
132
129
129
132
124
120
117
118
125
131
128
125
127
126
115
106
119
136
140
130
120
117
118
128
136
135
129
128
124
118
115
119
127
129
134
140
136
128
130
135
140
137
129
119
118
128
135
128
120
132
142
137
129
125
114
116
121
118
118
123
122
120
128
130
122
112
122
138
136
125
122
121
121
127
134
130
120
115
119
119
115
119
127
128
134
142
137
128
132
132
124
119
121
122
120
122
132
127
118
130
145
137
125
122
111
117
125
118
112
117
119
118
124
132
133
130
130
133
127
119
122
126
124
129
134
127
114
108
116
123
128
136
136
127
127
134
131
126
131
127
114
115
126
136
127
121
125
122
116
127
139
130
121
129
122
125
130
121
114
118
117
111
113
125
136
138
133
126
119
118
127
129
128
128
128
124
116
113
118
128
144
152
144
126
120
119
120
123
133
130
116
118
135
145
136
124
119
117
115
122
130
125
119
133
134
135
132
126
121
121
118
108
107
115
128
134
131
126
122
120
124
131
133
127
118
115
121
122
121
129
146
154
143
126
115
112
113
125
142
139
124
126
139
141
134
123
118
116
117
124
124
120
120
126
133
136
131
127
124
122
117
115
116
119
121
121
127
135
131
117
115
127
133
122
107
112
127
132
126
130
140
143
131
123
122
121
121
133
150
146
128
123
128
128
127
125
119
120
128
127
119
113
121
116
124
130
129
121
118
119
122
125
133
134
122
113
127
146
139
115
107
122
129
114
104
117
132
131
126
129
131
125
119
123
134
135
134
137
145
143
126
115
112
112
119
123
123
126
136
132
115
109
120
114
116
126
128
118
112
119
125
132
140
138
126
118
130
149
141
118
114
124
125
113
112
126
132
127
124
127
122
113
115
128
140
139
137
136
136
137
129
115
102
102
116
125
124
127
135
130
112
112
123
118
119
129
131
119
113
118
127
129
130
129
124
124
132
138
131
123
128
134
128
121
125
135
129
122
121
123
117
110
118
135
140
133
127
129
133
137
137
123
103
99
113
126
123
122
126
123
115
119
130
118
123
134
135
124
117
119
126
124
115
112
116
125
133
128
120
123
137
147
141
132
132
137
132
122
118
120
120
114
117
132
134
124
119
126
134
141
143
131
112
101
109
120
122
120
123
123
121
128
135
112
122
133
132
124
119
120
125
124
112
102
108
123
134
127
114
115
132
146
149
139
135
137
137
125
114
117
126
123
115
117
120
120
121
128
133
136
137
135
124
107
107
116
120
121
126
131
131
130
132
107
115
124
123
120
119
121
124
126
119
106
105
121
138
136
119
109
119
139
148
140
131
134
137
127
112
116
132
134
117
109
111
116
126
134
129
123
124
133
131
117
110
114
119
124
133
140
134
125
124
119
117
114
113
114
121
123
122
123
122
116
113
122
137
141
127
112
117
135
144
137
126
124
128
125
114
118
136
141
128
114
110
116
131
138
127
114
116
130
133
122
114
115
121
126
133
137
133
122
121
136
127
113
109
118
125
125
120
120
122
124
126
128
131
133
128
122
127
135
140
133
123
114
114
119
121
122
130
138
139
131
120
120
133
142
131
117
117
125
127
122
114
116
125
127
128
128
127
126
124
145
136
123
120
125
128
126
122
119
119
125
129
129
125
122
124
129
134
135
133
129
120
110
109
120
126
124
120
128
141
144
134
126
132
139
135
127
122
119
119
120
116
118
126
127
121
117
124
131
133
137
135
133
132
128
125
124
127
124
120
120
125
127
125
122
122
128
131
131
129
123
121
120
121
122
122
119
113
116
129
140
138
132
133
138
140
134
124
117
119
122
123
122
125
126
120
116
121
132
134
125
128
135
135
125
118
124
128
127
122
117
116
122
127
128
126
125
125
126
126
124
127
137
138
128
116
113
112
114
119
125
132
134
135
137
137
132
124
118
124
133
133
124
122
121
122
120
118
123
132
120
121
128
125
114
115
125
128
125
124
120
116
118
127
131
128
124
124
127
128
131
139
149
147
132
119
115
118
122
122
121
122
130
134
138
138
131
121
119
128
137
137
125
116
119
126
124
115
117
135
122
119
121
114
109
118
131
129
123
124
125
122
118
119
122
122
124
131
132
134
138
147
149
142
134
128
125
126
131
134
128
124
124
131
137
138
131
121
118
125
132
131
120
114
121
130
128
118
123
144
126
122
119
112
111
122
133
131
124
126
131
129
121
115
114
117
126
137
137
136
141
144
137
129
130
136
134
127
132
139
137
128
124
127
133
137
129
120
119
124
125
119
115
117
127
132
128
123
132
148
127
125
123
122
124
129
130
130
128
127
127
127
124
120
116
117
126
137
136
131
133
134
125
115
122
134
135
123
122
131
132
129
126
126
130
132
125
116
118
126
126
115
112
123
135
135
127
127
138
140
126
126
128
131
133
133
128
128
129
126
123
125
125
124
123
121
126
131
129
121
122
125
119
108
112
128
134
124
114
116
124
126
125
122
127
131
122
111
118
132
133
117
110
124
141
139
127
127
132
126
124
124
129
132
134
133
128
128
127
122
122
125
126
124
121
121
127
130
125
117
117
120
117
109
112
128
137
128
118
117
121
123
121
119
126
135
127
115
120
138
142
123
109
120
140
141
127
123
125
120
125
125
125
125
125
128
130
130
123
120
124
132
131
121
113
118
128
131
129
125
123
121
117
116
122
137
140
133
130
131
132
126
119
120
131
139
135
127
129
141
144
130
112
116
131
139
127
120
128
129
124
130
130
122
117
122
131
131
122
121
129
138
136
123
116
120
127
131
136
142
135
123
118
126
136
140
138
132
138
148
148
136
128
133
139
138
137
137
142
141
139
131
121
118
125
131
123
120
135
145
126
137
137
126
120
123
130
128
123
125
131
135
136
132
129
130
128
127
138
149
142
123
120
133
142
134
121
122
136
151
155
145
139
145
146
132
126
137
147
140
130
130
136
132
129
127
119
120
137
149
126
140
143
135
130
132
133
128
124
126
130
131
133
137
141
140
131
123
132
140
135
125
127
136
132
118
110
116
127
140
151
147
139
144
145
128
116
127
139
135
125
129
145
151
143
128
117
118
131
140
123
102
114
146
149
124
108
117
133
138
136
133
122
113
117
128
136
135
122
115
122
133
132
123
119
129
133
121
113
120
124
115
106
114
132
130
114
101
110
129
140
137
125
119
126
146
155
147
131
124
142
119
116
134
139
118
98
106
128
134
122
120
123
122
120
128
139
140
128
118
123
135
136
125
119
127
129
120
117
124
127
115
106
112
123
123
115
115
126
136
138
138
130
123
129
146
149
135
125
132
146
130
119
124
128
113
97
104
123
128
121
118
122
120
116
128
143
139
124
120
127
132
127
123
125
127
125
123
124
129
128
120
118
121
124
125
123
126
129
132
133
134
129
120
125
143
142
123
116
132
131
128
120
118
122
118
107
109
122
128
129
124
124
114
109
127
144
137
125
128
136
130
122
124
134
131
121
120
127
130
127
126
128
130
130
129
127
124
121
121
124
127
125
117
124
138
137
121
113
128
117
119
119
121
125
127
120
116
122
130
133
130
127
116
107
120
137
139
136
139
141
133
125
131
138
132
118
115
122
126
125
127
131
132
130
127
123
117
115
117
118
120
120
119
123
128
128
121
115
124
115
118
122
125
131
129
121
116
123
130
126
123
128
128
113
110
123
141
148
145
139
135
135
135
133
126
118
118
118
121
124
128
130
126
120
117
116
118
123
126
122
116
116
121
120
118
118
120
117
117
118
117
123
135
137
125
112
111
125
131
120
113
126
136
121
105
112
136
148
139
131
133
139
134
124
122
121
120
119
121
124
127
127
123
113
107
111
125
139
142
133
118
113
120
119
116
117
118
113
105
120
113
123
140
139
120
102
109
127
132
118
111
125
137
126
107
107
128
137
129
120
126
134
131
122
122
123
117
119
126
131
128
127
123
114
110
116
131
143
146
141
125
112
119
127
127
128
126
112
102
122
115
126
140
138
119
106
114
129
132
119
117
128
136
125
110
109
123
130
124
115
119
128
129
126
125
120
112
118
133
135
130
127
126
123
123
125
129
131
134
137
127
115
122
136
139
143
140
124
118
124
122
130
135
129
118
116
123
128
124
120
123
134
135
126
113
112
122
130
126
114
112
121
131
134
129
119
113
122
134
135
129
128
129
134
135
131
120
114
121
124
118
111
124
137
142
146
149
142
140
129
130
130
125
121
120
123
126
121
116
119
131
139
136
126
116
116
122
129
126
114
106
113
129
137
132
125
124
130
135
132
131
133
136
139
144
134
114
109
117
116
103
103
120
131
132
136
147
149
150
134
131
124
119
119
125
127
122
114
112
123
139
142
135
126
119
114
116
119
121
114
104
104
121
137
135
129
131
140
140
132
131
138
139
140
144
133
114
114
123
118
98
97
115
125
119
125
138
142
141
133
129
120
119
125
129
126
119
113
118
131
143
141
133
128
124
116
113
114
116
118
108
97
110
134
137
127
129
142
143
134
133
141
141
140
143
135
116
117
130
127
106
100
118
128
118
120
131
131
126
129
129
124
125
128
127
122
116
118
124
133
137
134
131
130
130
126
118
113
116
124
115
99
106
128
129
118
122
137
142
136
136
141
138
133
141
138
117
114
131
133
117
106
122
133
126
124
129
128
121
125
129
130
129
122
118
115
116
124
131
131
125
124
126
133
138
137
129
118
119
129
128
112
108
115
116
115
123
134
134
129
136
143
133
124
135
138
119
111
125
136
123
109
120
132
130
128
132
130
123
123
131
132
125
114
110
111
119
127
136
131
117
114
121
132
140
140
131
120
122
133
140
129
114
105
107
120
132
132
122
120
133
142
130
116
123
131
123
116
124
131
121
107
114
127
131
131
134
131
125
129
131
126
119
114
114
116
117
126
136
130
114
109
115
128
136
136
126
117
119
135
148
144
120
103
109
129
137
127
113
116
129
135
124
111
114
124
128
123
124
126
121
113
116
126
128
127
130
131
125
133
129
123
118
120
122
122
117
120
128
126
114
111
116
125
130
130
125
119
117
129
145
146
126
107
114
133
131
115
109
117
125
119
110
108
115
123
127
124
122
123
124
127
130
132
128
122
123
129
129
131
129
125
121
123
125
125
117
116
120
121
119
120
121
123
123
128
132
130
122
124
137
143
125
110
116
129
122
104
105
123
123
106
99
112
124
125
119
116
117
120
125
134
140
143
134
121
115
125
132
126
125
122
119
116
121
122
119
114
120
126
128
130
128
120
118
126
138
140
132
127
133
134
123
112
113
125
123
109
107
122
125
112
107
121
130
121
109
108
118
122
124
126
136
148
146
127
109
115
130
125
124
118
110
108
121
131
121
113
124
139
143
140
127
116
116
125
134
137
137
134
133
130
125
116
110
118
131
125
113
115
125
128
127
127
124
115
112
121
131
132
124
117
125
142
150
133
109
107
122
135
131
115
101
110
137
146
125
109
125
149
152
138
122
117
125
127
126
127
131
137
132
128
131
127
113
115
135
138
119
111
125
142
143
128
115
113
124
140
146
137
128
121
122
134
143
135
115
108
118
148
141
117
101
118
153
157
125
104
124
150
146
126
117
129
140
137
125
117
120
128
128
128
137
136
119
112
130
140
123
109
121
144
145
126
115
120
134
146
144
136
130
128
126
124
129
134
129
119
119
148
143
123
112
125
151
152
120
105
127
149
136
114
119
142
151
139
126
115
110
113
122
129
136
134
120
113
125
135
127
111
118
137
138
128
126
133
133
132
130
128
127
129
129
121
119
132
139
128
122
137
134
130
122
120
130
134
122
119
137
146
128
109
121
144
143
130
124
120
107
106
120
134
135
125
115
115
126
139
135
116
116
128
130
127
133
135
123
115
118
120
122
124
130
122
116
129
141
130
120
124
125
132
130
112
108
120
129
133
142
145
132
119
125
133
125
115
118
123
117
113
123
133
131
117
112
118
136
151
144
122
116
126
127
125
133
134
121
115
122
125
122
122
130
127
117
127
138
129
119
119
125
138
132
108
100
117
133
134
131
135
135
128
124
123
119
109
110
120
124
123
121
126
126
117
115
125
143
154
144
123
118
127
127
122
128
132
130
130
134
133
128
126
131
129
121
124
130
128
123
120
132
142
132
112
107
122
134
123
112
123
134
130
119
121
125
115
105
113
130
130
118
116
122
125
126
131
140
143
131
120
124
133
131
124
126
133
137
140
141
135
129
129
130
127
123
124
126
127
128
120
133
142
132
117
116
127
127
112
107
123
136
126
115
124
134
122
103
106
123
126
116
111
120
130
134
133
129
125
117
116
127
141
140
130
127
131
134
138
137
129
124
123
129
130
128
126
124
125
128
114
125
137
130
117
118
127
123
111
116
136
141
124
113
127
137
124
107
105
116
121
118
116
119
127
132
125
109
108
114
121
130
143
145
135
127
126
131
133
130
122
116
118
125
136
137
131
120
117
122
113
116
131
129
117
116
126
123
113
123
144
150
131
120
124
130
124
116
114
117
124
126
124
120
122
127
112
95
100
123
133
132
134
137
133
126
128
135
133
125
119
115
115
124
139
143
132
115
110
116
116
111
125
129
118
116
125
123
113
118
139
150
142
127
118
117
119
125
129
133
137
137
129
121
123
125
112
96
104
129
140
132
125
122
123
127
137
141
135
124
119
116
113
119
135
142
128
109
106
115
119
110
123
134
127
119
124
125
114
110
123
144
148
134
115
107
112
126
141
152
152
140
128
122
126
128
124
118
115
120
127
130
119
110
116
131
140
137
130
124
119
112
105
113
129
135
123
109
109
120
123
112
124
137
134
126
124
127
123
114
115
131
141
134
116
105
107
119
140
157
152
134
128
130
130
126
133
141
124
101
105
120
117
109
116
131
131
120
123
130
120
104
99
110
126
132
128
120
119
127
126
119
123
131
131
124
124
131
133
127
124
126
132
127
118
110
110
113
132
146
137
124
130
138
127
114
128
151
132
94
92
112
118
120
125
126
114
107
122
136
122
99
97
112
129
135
136
135
133
134
128
126
123
123
124
123
122
128
139
139
135
130
125
119
116
119
120
119
125
133
125
119
130
138
121
104
119
145
137
109
101
114
124
131
135
124
109
109
128
138
124
104
104
121
136
141
144
144
138
136
131
131
120
114
120
125
122
125
135
137
135
132
126
116
112
122
134
131
126
128
122
119
127
131
121
111
119
134
137
130
127
129
133
141
138
127
119
124
133
133
124
114
116
129
141
143
142
140
136
131
132
132
121
117
124
125
125
127
130
126
122
126
130
123
113
119
133
135
130
128
126
125
125
128
130
130
129
127
134
142
145
144
142
139
135
127
130
137
133
124
123
125
125
131
138
138
134
131
129
125
135
135
128
126
126
127
127
130
130
119
109
113
128
135
123
118
125
133
133
129
130
131
132
133
140
142
137
128
129
140
144
146
142
134
125
126
135
138
127
122
130
137
132
127
129
130
127
124
124
123
142
139
135
128
126
128
131
130
128
120
107
105
125
142
134
117
118
130
132
129
131
138
139
139
140
137
132
128
128
130
134
137
136
127
120
125
131
126
121
130
145
149
137
125
124
126
126
122
123
127
145
143
138
126
120
127
131
128
127
133
122
110
122
139
132
117
119
132
134
128
132
144
144
136
130
126
122
124
127
128
128
127
127
121
122
130
128
116
118
138
154
153
141
131
127
126
126
123
125
135
136
141
138
123
113
122
132
126
126
139
138
126
123
129
123
116
124
140
139
131
136
147
139
124
119
120
119
123
130
135
132
126
125
123
128
135
128
114
118
138
148
144
139
139
137
129
124
123
128
140
123
130
132
123
114
122
131
128
125
135
143
134
125
120
116
118
131
145
142
134
142
147
130
110
109
117
121
128
136
142
138
130
127
128
133
137
130
120
125
136
136
129
131
139
140
128
118
117
124
135
117
122
126
125
123
128
132
129
123
127
133
132
124
119
121
126
133
140
136
132
138
140
123
106
105
114
124
133
141
142
135
130
130
130
133
135
132
130
134
137
132
122
122
130
136
126
114
113
119
120
119
118
120
128
131
133
133
127
120
118
125
126
122
122
131
133
131
130
126
121
123
128
122
108
104
113
127
137
140
137
128
125
125
126
127
134
133
134
138
142
138
126
119
122
129
125
114
111
112
105
125
121
121
129
134
135
134
127
116
113
121
125
123
125
136
135
128
127
123
113
109
117
121
116
111
116
126
131
131
130
127
124
123
122
127
137
137
130
131
140
143
134
123
122
129
126
115
112
111
102
127
124
126
127
127
130
135
128
118
113
119
125
128
131
134
130
124
128
131
120
109
111
121
125
123
125
124
122
123
130
130
125
122
123
130
140
137
127
123
132
139
135
129
130
132
127
116
114
119
116
123
131
134
129
122
127
133
132
122
120
121
125
132
138
135
127
122
132
141
136
120
115
123
132
132
126
119
115
122
133
134
127
127
136
143
141
132
124
124
126
128
128
130
136
136
128
117
120
133
134
122
138
140
130
125
128
132
131
129
127
126
125
132
137
134
128
126
132
142
141
130
123
131
138
132
122
115
117
128
134
132
125
134
151
157
143
127
121
127
128
122
121
129
138
138
128
120
124
136
140
125
141
142
130
129
133
132
130
130
131
128
124
127
129
128
128
131
133
134
132
128
130
138
139
129
119
119
127
131
129
126
125
132
148
155
143
124
120
131
134
123
116
126
139
143
134
127
125
129
132
112
99
113
140
146
124
107
118
132
130
124
125
123
114
110
118
132
139
139
138
134
124
119
114
110
112
121
125
117
115
126
129
122
119
125
131
126
116
119
124
125
128
138
140
128
124
138
152
147
135
126
120
125
141
143
122
102
108
124
126
121
123
128
121
110
115
130
136
133
131
131
132
128
119
108
110
121
127
121
119
126
128
121
118
123
130
130
123
123
124
123
124
126
127
124
127
130
133
137
144
131
132
137
143
148
131
107
101
116
127
124
124
125
117
105
111
128
128
123
120
122
128
129
124
117
115
122
125
123
119
125
130
129
129
130
130
127
124
124
125
124
120
115
112
117
127
127
121
122
136
121
132
139
143
153
148
122
105
113
129
131
124
119
110
100
105
122
127
123
116
116
121
129
133
128
122
120
121
119
117
123
130
136
140
140
133
123
117
122
127
126
122
116
109
113
125
129
120
111
119
115
126
131
135
147
153
136
115
112
128
128
120
119
116
101
97
114
136
141
129
116
117
129
136
132
122
118
116
116
116
118
123
131
141
143
132
116
109
119
125
126
126
127
120
114
120
130
129
115
112
117
123
124
124
131
142
134
114
111
123
122
114
125
132
111
96
111
145
159
143
123
121
132
132
127
120
119
122
121
117
114
115
120
130
135
128
112
110
118
126
128
131
138
132
117
115
126
133
123
114
118
118
118
118
119
124
119
108
111
123
122
114
127
138
122
103
113
143
160
148
130
128
129
126
119
117
125
131
130
120
113
113
118
123
122
120
118
121
127
133
136
141
139
132
118
111
119
128
125
114
111
111
116
123
121
116
108
101
111
128
126
119
125
132
122
110
115
132
145
143
133
129
126
119
117
118
129
136
135
128
119
123
126
125
118
116
126
133
135
137
149
149
137
127
120
113
113
121
123
117
105
108
121
132
130
119
108
108
118
128
125
122
122
123
114
110
116
125
135
137
134
126
123
120
118
118
126
132
135
131
125
131
139
136
125
121
131
137
132
134
150
151
136
128
126
116
114
121
128
125
104
112
128
135
130
118
115
125
131
121
114
118
125
119
111
111
120
127
133
138
134
124
122
122
122
120
122
125
132
129
126
132
142
144
136
128
127
125
122
124
137
138
130
129
128
120
121
129
138
139
110
119
129
131
122
112
119
140
140
113
101
117
130
124
113
114
124
129
134
140
136
123
115
119
124
124
122
126
132
130
126
126
138
142
138
129
119
111
111
120
122
118
119
122
124
121
129
139
144
147
118
119
124
124
119
115
125
144
138
108
99
122
135
127
119
121
126
125
127
134
135
118
103
107
125
134
127
127
135
136
128
123
127
129
130
126
114
104
110
120
118
108
108
115
117
120
135
147
145
146
124
117
116
123
127
125
128
136
128
107
106
124
132
125
121
123
123
119
118
126
133
117
93
99
129
145
133
122
133
144
136
120
117
117
120
125
119
109
113
126
126
115
111
117
118
117
132
146
143
141
129
127
121
125
135
136
130
122
115
106
109
122
125
125
122
122
123
125
118
118
128
119
96
100
133
149
131
114
126
144
140
123
113
109
111
128
132
118
113
124
134
129
121
125
124
118
128
144
144
138
136
139
131
126
133
138
128
113
107
110
115
119
126
127
121
119
127
137
127
116
125
127
111
109
131
140
123
109
122
137
130
122
122
113
108
127
140
129
112
121
138
135
125
131
132
122
126
141
145
136
137
145
133
120
126
135
125
108
108
123
127
126
132
133
122
118
130
140
132
119
129
138
128
117
120
121
112
109
122
125
117
124
138
127
109
118
137
136
120
123
137
131
117
126
137
129
124
136
144
137
136
140
123
113
128
139
124
105
114
136
140
132
137
138
129
124
130
133
124
117
130
143
139
121
109
106
107
113
121
118
115
130
150
138
111
110
131
139
131
130
135
124
111
121
135
131
123
128
139
135
133
130
115
116
137
146
125
109
121
142
142
128
133
140
137
129
126
121
112
111
124
139
140
125
108
104
107
112
116
120
124
136
143
132
116
115
128
134
133
133
132
124
117
126
136
130
121
124
134
131
129
123
119
129
143
145
128
117
126
139
132
120
126
140
139
129
120
112
109
111
120
132
135
129
116
114
114
111
111
122
135
137
125
123
128
135
128
121
122
125
126
122
126
136
138
129
122
126
133
130
126
124
129
136
135
134
128
127
128
131
127
120
127
137
134
122
113
110
114
123
129
129
128
129
127
124
119
111
109
121
135
133
116
121
143
148
128
109
112
120
121
118
128
140
139
131
126
131
133
127
124
128
133
129
121
126
135
132
122
124
133
136
136
133
125
117
110
109
121
139
142
129
119
124
131
127
115
110
112
118
125
124
121
134
148
141
120
110
123
130
123
116
125
138
138
132
133
134
133
125
129
136
130
115
112
133
146
131
111
118
143
153
143
127
117
121
118
115
122
140
146
128
111
121
133
125
108
109
119
118
110
116
133
146
141
123
112
122
141
145
132
124
129
134
133
130
133
135
132
125
136
143
128
108
114
142
151
125
103
117
148
155
137
119
119
131
134
126
119
128
135
123
109
121
134
125
107
112
127
118
104
113
141
150
130
113
117
134
147
146
139
135
133
130
125
125
131
135
129
124
136
145
133
116
121
140
141
117
105
126
147
140
121
112
122
141
148
136
118
112
117
117
113
121
132
126
116
122
132
120
103
113
142
147
126
121
130
135
133
132
137
140
133
125
118
121
133
135
124
116
126
136
137
127
124
124
123
116
120
137
143
125
108
106
120
136
142
136
119
108
110
118
122
126
127
126
124
130
135
123
108
115
136
140
128
128
135
130
118
117
132
140
133
124
122
127
138
136
120
113
115
121
133
134
121
110
113
124
138
146
139
121
109
108
116
125
128
124
121
119
119
122
124
125
122
120
125
133
136
126
117
121
135
134
125
128
134
128
117
119
131
139
137
132
134
139
142
136
123
117
110
112
127
133
119
103
112
133
145
144
133
125
120
117
118
120
118
116
119
129
130
123
121
120
117
117
123
132
134
127
122
129
135
129
120
122
130
133
125
125
134
144
144
143
143
144
143
133
129
127
113
114
125
130
118
107
116
136
142
132
126
128
129
126
125
124
122
114
118
131
131
123
117
116
116
120
126
130
129
124
126
136
138
128
117
119
130
136
130
125
132
142
143
141
139
138
131
130
132
132
120
122
128
127
115
112
120
131
131
126
126
129
132
127
125
131
129
120
116
121
125
126
120
116
116
123
127
127
125
126
129
136
138
132
123
121
127
130
127
125
128
131
131
132
130
125
123
124
131
131
123
126
128
121
109
111
123
126
120
122
130
132
127
120
122
129
133
128
115
111
120
130
128
120
120
123
121
119
125
133
132
127
132
136
130
123
122
127
128
128
129
123
120
124
126
120
118
124
127
128
123
124
124
115
108
115
125
119
110
121
134
134
124
116
117
122
127
126
116
113
125
136
130
124
126
126
114
112
130
144
131
116
121
133
132
124
123
130
138
139
134
122
117
123
129
128
125
125
121
122
122
115
114
115
115
123
125
115
105
117
134
137
129
120
118
116
116
118
119
122
135
137
124
120
130
132
121
116
133
142
129
114
119
126
124
124
129
137
144
146
139
124
116
121
134
139
134
123
117
116
124
106
108
122
129
130
127
116
108
115
130
140
139
131
121
113
109
112
121
135
142
131
111
112
129
141
140
137
133
125
117
122
125
121
117
127
137
138
138
140
134
117
105
113
132
141
135
120
114
115
132
111
112
132
140
134
126
123
121
122
129
139
142
134
122
117
114
112
122
137
139
123
108
110
125
138
150
153
130
105
108
130
136
120
115
129
137
129
126
131
126
108
98
107
125
133
127
124
123
125
141
125
122
135
142
131
125
129
134
133
134
139
137
126
116
121
126
120
122
131
130
119
116
119
119
120
139
152
127
95
102
132
142
125
118
130
133
123
122
127
123
110
104
114
121
122
123
131
135
136
139
134
131
130
130
123
119
128
140
141
140
140
131
115
111
128
139
128
119
122
122
121
130
132
117
105
119
138
125
103
106
130
141
133
124
129
132
129
129
129
128
124
124
126
127
122
126
137
142
140
125
130
123
118
119
117
115
124
134
135
136
137
130
115
113
131
143
131
119
120
122
126
138
140
123
108
113
128
128
118
121
136
143
136
127
127
136
139
133
128
131
139
141
140
132
130
129
134
134
127
110
117
115
113
114
117
118
124
125
121
119
127
130
126
124
131
136
129
122
124
129
134
139
141
135
128
127
131
129
129
134
145
147
136
122
122
136
143
133
122
129
143
144
138
134
132
129
126
123
113
114
116
114
112
118
126
127
125
121
112
108
114
130
140
136
127
124
126
126
127
134
137
138
139
140
142
141
138
133
132
140
150
147
127
110
116
133
136
126
119
126
136
138
131
128
127
125
124
121
112
133
132
123
117
123
134
136
127
122
119
109
107
125
144
138
122
117
125
125
124
131
138
135
132
136
142
143
140
132
131
139
148
140
118
106
116
127
127
122
122
127
134
136
134
125
119
121
127
130
123
149
149
138
125
125
137
138
127
125
132
125
112
121
137
132
118
119
126
122
115
124
137
131
123
125
128
132
133
131
130
137
142
131
115
113
125
127
120
120
128
131
134
144
145
133
118
120
131
135
132
146
155
150
132
124
132
137
129
129
140
137
123
122
127
123
121
128
129
118
109
121
134
126
114
112
118
125
130
132
131
134
134
127
124
127
134
126
119
122
130
131
134
148
155
143
125
122
129
132
131
130
146
148
133
120
126
137
132
125
133
136
131
126
123
123
132
140
133
117
115
128
135
121
107
106
115
125
135
140
136
131
128
130
137
141
135
124
121
127
131
131
134
146
149
142
127
120
117
119
121
120
134
139
127
115
123
136
133
120
120
130
133
126
121
126
140
144
133
120
121
134
134
118
109
110
119
130
146
151
139
126
124
134
146
145
131
123
126
133
135
138
141
141
133
126
122
115
111
112
114
122
126
128
123
113
120
133
128
113
113
127
133
122
120
131
141
138
128
123
124
129
128
118
117
121
127
135
150
154
140
125
124
137
144
138
128
128
131
136
140
146
148
138
120
113
115
114
112
113
114
126
122
124
122
114
120
134
127
112
116
130
131
120
122
135
138
129
127
126
121
119
117
119
123
132
134
135
137
138
136
130
132
138
135
129
132
137
133
130
135
146
150
139
121
113
113
115
118
122
118
125
120
125
125
117
124
137
133
119
121
130
128
122
129
140
133
122
127
132
121
111
111
119
128
134
136
127
118
119
127
134
140
139
126
122
134
139
128
120
125
136
139
137
133
125
118
117
126
128
121
120
117
123
126
122
129
140
138
127
128
129
128
129
138
140
129
121
130
136
126
116
118
125
129
129
127
117
107
109
122
131
136
134
124
122
134
135
121
113
119
125
125
129
137
135
124
121
130
134
123
117
117
120
123
130
135
134
132
130
132
131
129
130
136
134
125
123
132
136
130
126
134
136
130
121
118
116
115
119
123
122
122
125
127
131
135
128
114
114
124
125
118
119
132
134
127
128
133
129
123
121
119
116
120
132
133
125
123
131
136
134
129
128
126
118
116
125
131
129
125
131
141
140
128
118
120
128
132
131
124
112
111
118
129
135
137
125
113
119
133
131
118
114
122
130
131
132
128
121
120
121
130
125
118
121
125
123
129
133
130
127
130
135
130
117
111
121
133
140
136
123
112
112
113
112
106
114
126
127
121
127
143
148
134
118
120
128
131
129
121
108
108
126
142
132
112
114
135
150
145
126
134
130
123
121
121
121
128
133
131
128
129
130
124
112
114
124
128
124
121
118
117
119
120
113
108
116
130
129
119
123
138
143
131
117
117
127
130
126
118
109
104
115
134
137
121
114
132
150
148
123
131
130
129
131
130
123
121
128
133
131
127
121
114
110
114
118
114
108
107
109
114
121
123
117
116
119
129
126
118
119
130
136
133
124
120
124
132
130
122
114
106
108
126
135
127
121
129
135
128
120
127
129
132
143
145
129
115
118
130
132
121
113
110
109
108
106
105
104
103
104
111
120
122
120
118
120
123
123
120
119
122
131
137
135
123
123
134
139
129
122
116
117
125
127
125
127
128
120
104
121
127
128
130
140
149
136
116
111
120
120
115
116
121
113
101
99
109
116
111
107
114
122
123
121
117
117
117
121
123
122
119
122
136
139
129
122
128
136
133
128
131
134
130
121
122
132
133
115
96
128
132
129
123
125
136
135
118
107
109
112
118
130
136
122
103
106
121
130
122
116
119
124
124
122
120
117
118
122
125
123
116
117
128
132
131
122
121
124
126
130
142
147
134
118
121
137
136
119
108
126
131
131
118
112
119
125
114
105
109
118
128
141
140
125
114
118
130
134
127
123
122
122
121
120
122
123
124
123
121
118
118
120
121
121
123
122
119
117
121
135
146
143
128
120
126
133
131
122
122
116
124
127
119
115
114
117
110
106
116
129
135
132
126
118
122
128
127
124
122
121
120
115
114
115
121
128
131
126
115
111
121
128
121
110
113
126
129
120
123
140
146
135
122
121
124
122
120
120
128
112
121
126
126
122
120
117
112
113
123
133
132
118
104
105
121
129
121
116
116
120
118
112
110
109
115
125
135
128
112
104
116
131
126
110
109
127
137
128
128
140
145
136
127
124
119
115
115
124
130
117
124
128
129
123
117
117
124
125
124
124
123
112
95
97
119
131
121
113
120
127
126
119
112
107
109
120
131
129
111
98
107
124
127
117
112
122
134
131
127
132
141
141
135
126
117
118
126
133
134
123
124
129
128
119
108
117
138
139
119
112
122
119
102
102
123
135
125
117
128
141
138
124
115
111
113
120
130
129
113
99
100
115
124
122
115
115
124
125
124
123
131
138
136
123
119
131
140
141
140
119
117
124
126
117
108
121
145
141
113
107
124
127
114
113
129
138
127
120
131
148
146
126
115
117
124
127
130
129
124
112
106
109
117
120
115
111
114
123
124
119
121
130
129
119
121
138
148
144
143
114
106
115
125
122
117
127
140
130
108
105
122
127
119
120
132
134
127
121
127
141
140
122
112
123
137
134
125
126
132
130
115
107
111
118
117
114
116
124
128
123
123
128
125
118
118
133
142
143
145
114
108
116
126
128
128
131
131
117
103
104
116
119
120
121
126
129
131
122
117
125
129
117
113
131
147
134
113
118
137
136
117
105
105
116
125
128
127
126
125
126
129
132
131
122
114
122
136
141
142
122
122
124
125
128
130
130
122
110
105
108
118
126
126
119
117
127
137
127
112
114
121
114
114
134
146
126
102
111
133
128
110
107
109
118
132
142
140
127
121
126
133
136
139
131
114
115
131
143
141
128
133
130
120
123
129
125
115
110
115
121
130
140
136
120
115
129
142
131
114
112
114
112
114
128
134
115
96
109
126
117
108
116
121
121
129
145
145
130
121
127
129
131
140
139
121
112
127
142
139
125
129
119
113
125
134
122
110
116
129
136
141
150
146
125
117
128
136
127
115
109
107
106
109
120
120
108
102
115
126
119
119
133
133
121
121
136
142
134
132
131
127
125
136
141
126
114
123
137
137
119
117
108
112
132
138
123
110
122
139
139
135
143
144
130
121
124
124
116
108
103
101
103
110
115
113
108
112
124
133
135
138
141
135
123
123
130
134
134
136
136
130
128
134
134
123
118
124
132
130
115
113
110
119
134
136
124
116
128
140
132
120
126
134
131
122
118
109
104
100
100
102
107
115
119
119
118
121
128
138
146
146
135
128
130
134
132
126
129
132
133
134
135
134
124
114
123
133
132
122
116
117
127
128
125
123
124
126
133
136
127
114
114
125
127
126
118
106
100
100
108
112
115
118
129
131
126
121
124
134
145
138
121
120
135
145
135
125
125
127
129
131
139
136
115
107
125
146
141
122
117
128
140
131
113
112
126
135
135
131
125
119
120
123
128
127
121
111
106
114
125
126
116
117
130
136
124
111
112
125
134
124
110
116
133
138
133
129
129
129
124
127
139
138
118
108
127
150
150
130
119
135
140
124
106
112
131
137
130
125
128
128
127
127
126
128
127
120
115
124
137
133
116
113
127
133
119
103
105
120
123
116
112
118
122
122
125
133
135
129
125
128
136
141
131
120
125
143
149
138
121
136
136
120
110
118
129
130
126
126
130
130
129
124
121
128
132
130
124
126
137
136
114
107
121
132
121
104
109
120
122
123
126
125
115
111
125
133
130
125
128
130
132
136
137
133
129
134
135
133
118
133
134
121
116
120
123
122
123
129
129
123
120
115
114
125
138
135
121
121
136
137
118
108
119
138
132
118
115
121
126
133
141
134
120
117
128
129
115
113
129
135
125
125
135
138
134
128
122
121
115
129
134
127
123
121
118
117
121
129
125
116
111
105
105
119
138
136
121
120
133
137
122
111
121
141
143
130
119
119
123
133
143
142
131
127
128
121
106
108
130
140
128
122
131
140
138
131
122
116
113
120
131
131
127
121
115
117
122
123
119
115
113
108
107
120
132
132
124
125
132
132
122
117
123
135
142
134
122
114
117
127
139
144
137
127
121
117
110
113
132
146
138
127
130
140
141
133
132
129
113
112
123
133
130
122
117
124
127
125
119
117
124
122
118
120
129
130
130
132
131
125
120
120
120
125
131
134
125
114
116
124
133
138
134
123
117
119
118
119
134
149
148
133
130
136
137
131
138
138
118
110
119
130
127
117
116
127
135
129
122
125
138
141
130
123
128
135
136
133
124
120
123
122
119
116
126
138
136
123
124
131
131
129
127
125
126
124
116
116
130
145
143
128
123
127
125
124
132
134
121
116
119
126
121
111
113
129
140
139
128
129
142
147
135
125
131
141
139
125
120
125
128
127
118
115
128
148
148
135
134
135
133
126
126
132
130
121
110
111
125
134
127
117
115
115
115
116
124
126
122
123
122
120
111
108
113
126
136
139
131
125
134
139
133
127
134
143
134
119
120
132
134
130
123
122
134
153
156
144
132
129
128
129
132
135
129
116
111
117
126
125
116
113
113
113
114
120
123
124
121
123
121
113
108
113
117
119
124
133
128
117
118
127
128
129
132
133
126
118
124
133
133
131
132
132
133
150
156
143
121
111
119
132
138
133
123
118
123
131
131
123
120
122
124
125
127
132
131
130
117
117
112
110
116
124
124
115
117
129
129
114
111
121
130
130
125
119
116
118
127
130
121
122
134
137
136
142
148
132
110
102
117
136
138
128
120
126
137
142
134
124
124
131
136
139
142
141
135
132
119
109
105
112
125
133
128
117
119
129
131
119
118
128
135
133
121
114
111
116
124
121
107
110
126
138
140
139
137
125
114
114
129
138
133
127
126
133
143
140
125
115
118
128
137
142
144
139
130
121
126
112
109
122
135
138
131
125
127
129
129
128
131
135
134
130
124
119
113
114
119
118
105
101
114
133
142
138
128
126
130
138
143
136
128
129
135
138
138
130
116
108
111
122
127
127
125
124
123
116
135
126
120
128
135
133
129
129
129
125
125
133
140
135
127
126
129
130
121
115
118
119
115
107
111
125
136
133
124
128
139
148
145
132
124
130
139
140
133
125
118
116
118
121
120
109
106
112
119
119
139
134
127
126
125
122
120
125
124
119
123
137
143
131
121
124
129
130
122
116
119
126
129
123
116
121
129
129
126
127
133
137
134
125
124
131
140
138
130
128
131
138
139
133
120
107
105
112
121
124
129
130
124
118
117
115
114
116
115
115
127
142
141
129
123
128
130
124
118
118
121
129
137
133
124
124
128
130
127
123
121
122
122
121
122
129
137
134
125
128
143
156
152
137
123
119
117
120
125
125
113
113
111
109
111
116
116
111
109
115
131
146
142
133
132
135
133
124
119
120
125
130
134
132
125
126
134
135
124
113
115
122
122
119
118
122
127
126
120
124
142
151
143
130
125
127
127
127
130
127
104
102
102
104
116
124
122
109
104
115
135
145
141
136
136
137
134
129
126
124
125
127
127
124
122
129
140
139
125
114
119
131
131
120
112
116
122
124
118
119
125
129
125
121
121
124
125
132
139
132
110
108
106
110
121
134
128
113
107
119
136
140
136
132
129
127
129
132
131
123
120
123
121
119
119
128
140
141
129
121
131
143
138
121
112
116
126
129
125
117
111
108
113
118
117
114
120
134
145
138
120
120
119
118
126
135
130
119
115
122
130
132
130
126
118
114
119
123
121
113
113
120
120
120
122
127
136
138
135
132
137
140
135
127
123
126
135
141
136
119
103
103
118
128
121
116
122
135
140
133
125
131
133
126
124
129
130
128
123
121
122
124
126
124
117
116
117
113
106
107
110
118
122
124
125
127
131
136
135
133
132
130
130
133
135
133
136
144
140
121
106
111
127
136
133
131
131
130
126
121
124
136
138
129
118
121
132
134
124
114
115
125
128
125
122
125
123
108
99
109
118
121
124
126
128
128
129
133
133
128
124
121
125
139
141
128
126
136
134
120
117
127
135
136
138
142
137
121
113
113
124
133
137
124
110
112
130
133
120
112
119
132
134
126
124
131
128
113
110
121
129
126
126
132
136
133
129
129
130
122
116
117
127
140
138
119
115
124
125
123
132
144
142
131
132
142
135
116
114
121
125
128
132
124
105
105
124
128
116
115
129
136
129
119
121
129
129
123
124
128
130
129
129
136
144
144
135
132
130
122
119
124
134
138
127
113
112
119
122
127
144
154
143
124
123
131
127
118
124
134
124
122
130
126
106
104
122
128
119
123
135
135
120
113
120
126
126
128
130
126
122
123
128
137
147
149
142
134
126
124
128
138
141
130
117
116
122
124
124
132
145
149
136
121
118
122
124
127
136
141
121
117
128
127
110
110
129
134
125
127
136
131
118
118
127
128
125
131
132
119
112
119
127
134
140
144
140
128
116
120
136
151
144
120
108
120
133
128
126
135
139
132
126
124
122
120
126
135
138
133
120
114
123
125
115
119
137
139
128
127
132
131
130
131
133
129
127
134
133
118
114
122
129
127
125
129
129
120
110
117
137
152
139
110
104
125
134
124
123
134
134
121
115
121
123
122
130
139
134
121
124
114
115
120
121
125
133
134
127
127
129
134
138
136
127
121
123
133
133
125
125
135
135
122
115
118
123
123
120
123
130
136
126
108
111
130
135
120
116
130
135
122
113
117
120
120
132
139
128
111
128
114
111
122
129
124
120
123
129
130
128
133
140
133
113
107
118
130
129
125
133
141
134
120
115
120
128
135
135
129
120
118
119
115
122
137
137
120
115
129
139
131
118
115
115
117
130
136
122
109
128
147
141
121
119
129
132
130
128
129
130
132
134
133
126
121
122
129
128
118
112
112
118
123
124
124
125
126
122
120
127
138
137
121
113
121
128
126
125
130
128
118
112
117
127
124
116
114
126
138
126
132
126
114
112
120
128
136
139
139
136
132
127
123
123
129
130
126
121
119
117
114
117
125
127
128
125
125
122
118
121
130
131
119
108
111
120
119
115
121
128
121
114
127
142
135
120
120
133
137
120
110
106
107
114
119
123
131
141
146
144
131
120
115
125
132
125
115
115
122
122
115
114
120
124
127
127
125
123
118
115
117
121
119
107
106
118
125
117
113
121
121
118
135
148
138
125
125
130
123
115
104
101
112
123
123
117
120
133
141
139
126
113
116
128
127
110
100
110
125
126
117
113
112
115
123
124
124
126
125
116
112
118
120
112
109
126
141
130
115
118
122
124
134
138
129
126
127
123
105
118
113
115
124
128
121
111
116
126
126
122
120
118
124
131
121
100
95
109
126
130
129
121
115
114
119
120
119
125
133
125
117
117
118
112
113
132
146
136
122
123
129
129
128
125
125
132
135
122
102
124
129
136
137
126
109
108
122
126
113
109
119
128
131
132
123
111
106
114
123
132
135
135
128
124
125
122
117
122
132
131
123
121
114
108
116
131
135
127
124
129
134
128
119
123
132
141
137
121
114
127
136
144
140
120
102
108
129
131
114
110
126
134
133
133
134
133
125
120
119
123
133
140
137
133
131
129
117
116
122
125
127
125
110
103
114
124
122
117
124
132
130
115
112
127
146
146
128
115
128
127
135
137
133
119
109
114
130
131
121
121
128
128
123
131
143
145
133
117
109
110
119
131
133
131
131
130
120
113
110
113
121
121
109
100
109
121
121
118
125
129
121
107
110
133
148
139
116
109
127
130
132
126
122
121
123
124
125
125
125
130
128
116
111
124
141
140
122
106
102
102
109
118
121
122
122
123
122
115
106
103
106
109
108
104
111
126
130
128
126
125
116
109
115
132
140
132
118
114
124
137
133
122
118
124
130
129
123
119
122
131
128
113
106
120
136
130
107
95
99
110
114
116
117
117
116
115
119
120
110
99
94
100
106
110
120
133
139
134
125
122
121
121
123
126
130
133
134
127
122
141
133
122
118
121
128
130
127
120
118
129
135
123
112
122
135
126
106
96
108
124
127
123
121
120
119
118
121
122
114
102
97
101
110
120
128
134
135
133
125
123
124
129
128
122
125
138
146
138
122
134
122
119
119
120
124
133
134
124
115
127
141
133
121
127
138
133
118
110
120
132
135
131
125
123
124
129
129
124
116
114
114
116
118
126
128
127
126
129
129
123
124
131
130
121
121
131
141
137
125
121
107
112
118
120
122
133
136
122
111
125
140
133
124
132
140
139
131
126
123
124
131
130
122
118
125
134
135
124
120
126
131
129
127
127
126
119
120
133
134
125
121
130
132
123
113
116
125
132
128
111
99
109
119
117
119
131
132
119
112
124
134
126
118
128
137
138
136
128
116
114
122
127
121
116
125
136
133
124
123
128
130
128
126
126
124
120
126
135
131
119
119
133
138
126
109
105
116
128
124
111
106
118
121
113
114
125
128
118
114
126
134
123
115
123
133
135
132
122
110
105
114
123
122
121
130
134
126
119
123
122
119
118
121
125
124
128
135
134
122
114
119
135
143
131
112
107
120
129
122
118
119
128
125
112
110
120
124
116
116
132
140
129
116
118
128
130
125
116
111
108
110
118
124
130
135
132
121
118
119
115
110
113
121
122
123
130
135
129
118
115
120
133
144
137
119
114
124
129
122
126
127
129
121
111
114
122
123
116
117
133
142
132
118
115
121
124
122
122
121
110
101
108
124
134
136
131
126
123
121
117
118
122
124
121
119
124
128
127
124
124
123
130
140
139
124
118
121
124
126
124
123
118
109
108
118
126
123
114
117
130
134
124
113
110
116
117
120
125
125
106
91
101
122
130
125
124
131
133
125
124
129
133
127
117
116
120
124
128
130
131
130
132
134
131
121
120
121
123
126
119
117
106
97
98
115
127
123
115
115
124
123
110
104
106
114
116
118
120
115
98
91
102
120
120
112
118
133
138
128
127
134
135
123
114
116
126
129
132
134
134
135
135
127
116
112
120
127
125
122
115
115
108
96
92
106
125
126
118
119
123
117
100
97
110
124
126
124
113
99
95
99
109
116
114
106
111
126
131
122
123
128
124
114
108
119
137
142
136
132
132
138
138
125
107
105
119
133
132
120
117
118
118
106
95
105
124
131
126
124
123
114
105
106
123
136
138
132
112
97
101
116
119
114
111
108
111
116
116
116
117
117
112
101
102
116
139
144
132
123
129
136
137
128
116
111
117
131
136
126
124
125
124
117
107
111
124
130
131
129
122
113
112
122
134
137
137
134
121
111
117
129
126
114
111
119
120
111
110
116
120
119
109
98
96
110
131
136
123
115
126
132
129
132
136
127
116
120
131
133
128
130
127
121
119
119
121
127
135
135
125
113
119
131
134
126
125
129
130
130
135
140
128
111
113
131
133
116
111
124
135
133
119
103
97
108
125
126
110
109
125
127
119
132
149
144
120
109
121
129
126
132
126
120
121
122
121
122
133
139
128
116
121
131
126
114
112
121
132
138
146
143
127
109
118
141
145
123
115
132
145
143
132
118
109
115
125
121
103
105
123
122
108
120
146
148
125
112
119
124
121
131
124
115
121
126
122
118
124
129
125
118
119
124
119
114
116
121
126
135
142
137
122
111
122
145
148
131
122
131
137
137
135
134
129
123
121
118
109
112
123
119
104
110
129
132
122
121
131
129
121
128
122
112
120
131
126
118
116
115
115
117
118
120
122
124
124
124
124
125
124
122
119
119
126
140
143
131
125
122
117
117
130
146
143
124
110
112
120
124
124
119
111
111
114
111
112
127
149
145
123
125
121
118
123
132
129
123
115
112
112
118
121
126
128
129
127
127
126
120
112
111
120
129
131
131
131
131
128
118
106
106
126
147
145
120
104
113
129
133
125
122
121
118
109
102
104
124
150
150
124
121
121
122
125
125
125
126
126
120
119
125
131
133
131
122
121
128
129
119
108
110
125
136
132
123
125
134
134
123
116
118
129
138
137
124
114
120
131
134
130
128
125
119
111
105
105
116
131
136
120
121
120
125
121
114
116
127
135
133
132
137
140
140
128
115
115
128
131
122
115
118
126
133
130
122
126
137
139
132
132
137
134
128
128
132
130
124
125
132
134
129
120
117
116
114
111
109
112
118
115
122
124
123
115
108
114
126
135
135
134
139
145
138
124
115
118
127
128
126
126
125
123
126
129
127
130
140
140
135
136
141
132
122
126
138
136
122
120
132
137
132
120
118
124
125
124
115
113
118
110
123
122
117
111
111
117
122
129
130
128
128
132
132
123
122
123
124
124
128
131
125
117
120
130
130
130
137
137
128
122
123
122
121
129
136
130
118
121
133
136
134
131
130
133
136
137
134
131
130
108
121
120
111
111
118
123
122
126
132
127
117
119
126
130
131
128
120
118
125
127
120
112
118
127
126
124
131
133
122
109
106
114
125
131
129
120
120
128
134
131
133
141
142
139
142
146
148
145
137
107
117
115
108
113
125
128
126
130
136
129
113
111
124
136
136
129
121
116
115
116
114
110
113
119
120
119
121
127
127
120
112
116
130
132
123
119
128
136
128
117
125
142
146
139
138
141
147
142
128
111
117
114
110
116
129
132
131
131
130
127
117
120
130
134
131
127
125
117
106
104
111
112
111
113
119
120
114
122
142
147
137
130
131
129
120
121
135
137
122
109
117
135
141
133
125
125
126
124
113
117
122
122
120
120
127
133
133
125
116
113
120
134
136
128
118
119
129
121
102
100
113
120
113
115
130
130
117
123
152
165
151
133
129
127
122
125
136
134
123
116
121
131
134
132
121
110
109
110
111
126
131
132
127
123
121
127
130
121
104
105
124
141
138
120
107
110
122
119
105
104
117
126
122
125
143
144
129
127
147
155
139
123
122
126
128
128
129
127
126
132
136
136
134
132
129
117
108
109
119
128
132
134
128
120
115
121
125
118
111
119
134
140
129
117
112
114
117
117
111
112
122
130
128
129
144
151
139
127
128
127
119
112
115
127
133
131
126
123
128
144
149
138
129
135
143
136
123
123
133
127
127
127
121
117
116
118
119
120
126
141
150
137
120
117
128
133
126
121
119
120
123
126
124
123
132
142
136
120
107
107
109
110
113
122
129
129
124
120
129
144
146
131
123
133
148
147
140
141
142
118
117
115
114
116
122
118
112
113
131
155
162
139
113
114
136
150
146
134
127
125
123
121
114
111
116
128
129
115
102
106
119
121
119
118
121
126
128
125
126
131
130
119
117
126
138
143
146
152
145
109
109
109
112
119
124
118
107
106
122
150
158
137
111
107
127
149
153
146
134
128
122
117
110
110
113
124
126
123
115
120
130
137
130
119
116
127
138
136
127
118
111
111
113
116
121
131
142
149
137
104
106
113
115
120
121
113
106
102
108
128
143
134
113
102
111
127
139
140
133
125
119
117
119
120
122
127
135
137
132
127
129
137
137
125
121
133
151
150
131
113
108
110
112
114
118
126
136
133
125
107
111
117
118
117
115
112
111
109
101
112
130
131
119
106
104
110
118
126
128
121
115
121
129
130
126
128
135
142
137
126
121
127
134
129
124
137
155
152
130
113
111
113
116
119
128
131
130
122
120
116
118
120
119
115
109
113
121
119
106
109
126
133
125
114
109
107
107
118
126
122
114
124
136
135
126
119
120
125
126
121
115
117
123
124
124
136
146
137
121
116
120
122
123
132
142
138
124
120
124
123
122
121
118
114
111
116
127
128
118
121
133
136
127
118
114
112
114
123
130
125
121
131
140
137
126
113
105
107
115
119
118
117
116
115
118
128
131
121
112
120
132
133
133
141
146
134
119
123
137
124
118
121
124
119
113
118
125
129
128
131
136
130
121
116
115
117
124
130
129
125
127
140
143
138
131
121
109
107
116
126
129
125
117
113
114
122
123
114
112
124
135
138
139
143
140
127
118
128
144
117
115
126
131
125
116
118
124
127
131
134
127
115
110
115
118
121
127
126
119
119
131
145
144
135
135
138
130
120
122
131
138
134
123
115
115
122
124
124
125
127
128
129
135
139
134
124
125
132
141
114
116
129
134
123
118
125
128
126
127
128
120
107
106
118
128
130
126
119
107
110
129
146
141
129
132
146
144
130
123
133
144
141
127
119
118
120
125
135
138
130
118
117
129
136
135
131
132
133
132
119
123
131
127
115
120
134
135
124
121
123
121
117
115
120
130
136
130
117
104
109
127
141
135
122
123
136
140
128
120
131
144
140
127
122
121
121
123
135
143
134
116
111
121
133
135
136
137
134
125
131
129
129
120
111
117
133
136
128
123
122
129
131
124
116
120
132
133
125
116
118
130
136
133
122
117
123
131
127
123
130
139
136
126
126
128
126
122
126
132
134
124
117
120
126
130
135
137
131
120
133
130
128
125
117
115
126
137
136
127
120
127
139
129
110
107
125
135
130
127
127
131
133
134
128
119
119
128
133
131
129
132
135
131
130
135
136
126
116
117
129
132
127
121
120
122
131
135
126
118
121
141
146
136
126
126
131
132
127
119
115
113
116
120
122
124
126
124
123
122
122
122
121
119
122
135
139
129
114
116
127
129
114
107
119
131
123
111
124
146
148
134
118
114
125
135
121
102
107
129
118
121
125
124
119
120
129
133
134
133
129
123
117
116
121
122
122
123
130
136
131
122
117
118
125
137
141
129
116
114
119
120
114
110
117
123
118
111
115
132
143
142
131
128
137
138
115
95
106
130
114
102
101
112
122
124
125
128
136
144
144
133
122
121
126
122
113
119
138
150
140
122
115
115
122
134
137
127
120
117
114
111
115
117
116
114
117
118
112
113
130
142
140
136
140
134
112
99
112
130
114
98
98
118
134
130
116
117
130
140
144
137
128
128
133
122
106
109
135
153
145
125
115
113
115
126
129
123
124
122
112
107
118
122
112
107
121
132
119
107
119
134
133
131
130
123
113
112
123
131
115
106
114
137
145
123
104
111
126
129
132
134
130
129
135
126
104
101
124
145
145
131
126
120
115
121
121
120
125
127
115
110
120
121
106
104
126
141
127
113
120
128
121
120
121
123
123
130
138
136
119
117
132
151
146
112
97
118
132
121
118
128
127
123
131
132
116
108
119
136
138
136
140
133
123
123
123
120
123
129
121
117
120
114
105
108
124
133
125
119
124
124
113
113
122
132
132
138
142
141
124
125
136
149
136
105
102
134
148
126
115
125
124
121
131
139
137
128
128
129
129
132
146
144
131
129
127
125
123
123
122
123
121
112
109
116
123
121
118
120
125
120
113
117
131
139
137
131
133
141
128
126
127
133
128
115
118
143
151
131
119
121
123
125
138
146
146
140
136
129
118
120
138
141
132
129
129
124
121
120
119
122
121
114
114
123
125
119
116
118
119
117
116
121
132
138
132
122
125
135
129
123
118
119
127
130
130
136
139
133
125
120
121
131
144
145
136
131
131
129
117
111
120
129
128
126
123
119
119
120
121
119
118
117
119
127
130
127
120
118
117
117
117
119
126
131
131
127
126
127
130
126
116
115
129
140
133
123
124
129
132
124
121
131
142
138
120
112
115
123
121
110
107
118
129
127
117
108
112
122
125
121
117
118
121
133
138
133
124
120
121
123
120
117
117
127
138
142
134
118
134
132
123
120
130
139
134
123
119
128
136
132
126
126
136
130
112
103
110
121
123
112
105
116
130
132
119
107
108
120
128
129
124
121
125
138
141
131
122
122
130
133
127
117
116
125
138
145
132
110
136
134
125
122
127
135
135
130
124
125
135
137
129
127
131
127
117
117
122
123
119
112
110
117
123
129
127
119
113
115
129
138
135
124
125
135
134
123
121
129
134
135
134
128
123
122
126
129
120
108
130
123
118
115
120
128
137
135
125
122
131
139
132
128
130
129
127
136
139
126
111
110
117
117
112
118
132
131
119
115
129
145
143
130
124
125
122
119
127
133
130
131
139
139
129
115
109
109
114
110
119
108
107
112
116
124
133
134
123
117
130
137
129
124
130
130
129
137
139
125
109
113
126
121
105
110
129
137
125
117
128
142
141
130
119
117
117
124
133
130
121
122
137
144
132
116
106
109
117
110
112
100
108
118
118
119
129
131
121
117
132
140
126
117
127
132
124
121
122
118
112
119
135
130
115
114
129
137
128
120
128
138
135
126
116
115
123
133
133
121
112
119
134
140
131
122
120
122
123
109
118
109
124
133
122
116
127
131
119
117
133
141
122
108
120
130
119
104
108
116
120
124
137
142
134
131
138
138
128
119
123
131
132
125
122
121
129
135
128
115
112
119
130
133
131
130
133
134
124
110
130
129
139
138
119
115
132
135
117
110
128
136
119
105
115
125
113
101
111
128
126
120
130
145
147
143
142
139
127
117
116
125
128
129
126
125
127
128
124
117
118
121
126
130
131
134
137
132
120
116
139
139
138
128
110
115
136
136
114
103
118
128
115
105
115
121
108
105
125
140
128
109
117
139
146
136
130
131
130
116
108
115
128
134
129
126
126
125
123
121
121
122
125
128
130
131
134
130
123
124
133
131
122
108
97
111
135
132
108
101
116
123
112
105
114
119
111
114
132
139
122
102
109
132
134
113
104
119
131
118
102
105
124
133
127
125
130
131
129
124
120
120
122
125
126
127
131
133
132
131
124
117
107
96
93
110
132
125
106
106
121
124
112
106
117
126
125
126
128
121
109
103
113
126
119
93
85
109
132
121
99
102
122
128
122
123
135
140
133
122
119
119
121
122
123
124
125
130
135
129
124
111
106
104
105
117
128
122
111
114
123
123
113
112
123
133
136
136
125
109
104
112
123
126
114
92
89
112
129
119
104
106
122
123
116
118
131
137
127
120
120
120
122
124
129
125
117
119
127
126
133
119
113
117
123
128
127
121
118
124
124
117
115
120
129
131
133
134
128
116
115
123
129
127
118
112
113
121
125
119
114
117
124
121
112
112
123
126
119
119
126
125
121
129
137
127
110
104
116
123
141
130
122
125
133
135
127
120
124
133
130
120
119
129
131
122
117
123
134
135
134
131
129
125
125
132
134
127
123
126
127
129
128
121
112
111
119
123
118
121
131
127
119
129
141
133
110
101
111
123
138
136
125
121
130
135
125
118
126
138
135
126
125
131
131
114
102
111
134
151
148
132
119
120
129
140
138
126
126
133
133
131
128
124
117
116
122
128
125
125
131
123
110
118
135
132
116
110
120
125
127
133
121
111
125
135
126
118
123
132
134
130
128
130
131
122
108
108
126
144
140
124
114
119
128
135
129
123
131
137
130
122
128
130
124
118
121
133
134
133
130
112
97
104
118
119
114
123
139
137
121
128
115
104
121
136
129
119
118
123
124
123
120
123
134
135
123
114
117
124
122
113
115
123
126
127
122
122
134
134
117
108
125
138
130
113
113
125
139
139
124
102
92
100
108
103
106
127
149
146
122
124
113
106
121
135
131
121
119
118
117
114
108
116
130
137
127
115
111
109
107
111
122
130
128
124
122
122
131
128
109
104
123
139
129
111
104
117
139
141
121
102
101
113
113
100
101
123
144
144
125
122
116
115
122
126
126
124
124
123
120
116
106
110
123
124
114
108
108
108
108
116
128
132
127
126
124
119
121
125
119
117
125
130
125
115
111
120
138
141
126
114
117
130
127
111
107
117
127
131
126
122
120
123
120
116
118
127
128
127
127
126
117
111
111
108
104
104
108
116
118
120
122
123
126
130
123
110
111
126
136
134
126
119
118
125
128
127
137
141
134
126
130
141
141
129
117
114
116
118
122
125
128
127
117
110
116
128
127
119
123
134
132
117
107
104
102
103
111
124
125
119
109
109
122
127
118
105
106
125
145
144
126
109
114
132
139
135
137
142
140
135
135
141
142
140
129
120
119
119
116
128
132
125
115
111
120
127
121
111
114
128
132
122
110
107
107
109
115
127
127
115
104
107
120
121
113
106
110
123
135
133
118
106
114
132
138
134
134
138
137
136
137
137
138
139
137
134
131
128
112
126
129
116
111
114
122
124
120
116
115
116
119
119
118
116
115
116
120
125
121
112
111
118
120
114
109
112
120
123
123
120
111
110
116
125
128
131
132
130
127
134
142
137
130
133
137
140
142
136
109
125
122
108
105
117
122
121
122
127
122
109
108
117
122
121
119
119
122
120
111
111
119
126
121
109
107
115
123
126
125
120
113
114
116
116
120
132
133
123
118
132
143
137
125
126
134
141
141
132
109
122
119
106
108
121
123
119
120
127
123
112
113
123
124
117
116
123
123
111
101
109
123
126
118
113
112
112
119
132
135
128
120
119
117
111
116
132
134
121
120
132
141
134
123
124
130
133
132
126
110
124
126
120
118
123
124
123
120
117
113
116
127
136
125
111
113
124
121
104
98
109
121
121
118
126
126
116
117
134
145
137
126
126
123
114
116
127
131
124
126
135
134
127
125
130
132
125
124
123
113
127
139
137
126
119
124
130
126
111
103
116
135
136
118
103
108
120
119
107
105
113
123
120
124
139
142
127
121
132
140
135
128
131
133
128
126
126
126
127
135
138
128
122
129
142
141
126
119
126
116
132
147
144
126
115
122
139
138
121
111
121
131
126
110
109
118
121
119
118
120
122
124
124
128
142
145
135
127
126
127
126
125
131
140
144
139
128
122
126
139
141
129
121
134
153
152
134
124
130
122
135
144
135
119
111
120
140
145
137
130
128
120
107
106
124
138
133
125
128
130
129
125
125
127
131
132
127
120
117
118
124
125
128
135
146
150
137
123
122
133
141
136
128
137
154
155
140
131
130
127
136
131
118
109
113
122
130
135
138
140
135
117
99
107
136
156
148
135
135
140
133
122
120
121
120
117
116
115
115
117
128
131
126
127
137
147
141
128
122
129
140
141
134
134
143
147
142
134
125
126
131
121
109
110
119
119
116
114
123
133
133
118
103
110
133
151
152
142
142
143
135
121
115
119
118
114
114
117
120
123
130
136
131
124
126
134
136
133
128
129
137
140
133
129
131
135
137
132
117
120
125
122
114
116
116
112
102
100
107
120
126
121
112
110
119
131
140
142
142
141
135
122
119
122
124
123
125
128
127
125
128
135
136
125
119
122
131
136
135
132
131
130
126
123
124
129
132
130
118
118
125
124
122
121
116
103
100
103
107
116
123
124
117
112
110
118
130
137
137
134
129
124
123
123
124
126
132
136
130
122
123
129
130
122
119
122
128
134
134
130
127
121
120
118
119
125
132
132
132
123
125
125
124
123
115
105
108
119
121
123
130
130
121
110
108
119
131
137
131
123
123
125
124
120
118
118
122
125
125
124
124
125
117
116
125
131
129
127
126
123
122
121
121
120
118
121
130
139
147
130
124
117
119
126
123
112
118
132
133
132
135
133
124
114
111
123
138
140
129
119
120
125
123
115
113
112
110
110
120
128
132
126
114
114
132
141
132
120
114
114
121
129
131
126
118
117
126
137
147
130
120
113
120
134
131
117
120
131
134
131
131
130
123
116
115
125
137
137
127
120
124
129
121
112
116
121
115
115
126
135
137
130
121
124
139
144
132
116
107
108
119
133
141
135
121
117
123
128
134
122
119
115
124
139
137
120
114
123
126
123
118
116
115
115
120
127
127
125
122
124
132
134
122
112
123
137
138
137
137
138
134
129
132
140
141
137
131
122
114
110
113
130
143
141
130
125
124
124
124
115
120
122
125
134
138
125
113
113
118
118
110
102
103
113
128
131
121
111
114
125
136
138
126
114
124
145
155
150
141
132
125
127
140
148
138
126
127
131
127
117
114
125
140
146
142
134
130
129
128
118
128
127
120
124
134
132
120
112
119
122
114
104
99
109
129
136
122
108
111
125
135
138
130
119
120
131
144
142
131
123
123
126
142
145
128
117
123
133
133
124
120
123
136
147
149
139
131
133
138
126
134
129
114
113
127
134
128
124
129
131
124
114
105
105
122
135
127
116
119
128
134
137
134
123
116
117
126
127
121
123
125
131
141
140
124
115
123
127
128
128
128
128
133
143
146
136
125
130
143
131
135
134
121
111
117
130
137
137
137
130
127
127
120
111
117
131
132
128
130
134
134
133
134
131
120
112
116
121
124
127
132
137
139
131
120
118
122
120
117
124
131
130
128
132
136
130
117
121
140
119
131
136
126
115
114
125
131
121
109
106
106
105
106
109
117
118
119
121
125
125
123
121
112
109
124
137
131
117
118
128
121
105
113
135
133
112
111
137
148
133
122
126
124
126
133
122
104
108
126
117
125
126
119
110
116
128
128
120
117
118
117
110
107
106
105
107
119
131
134
125
120
119
113
110
125
139
137
125
122
123
115
109
123
140
133
117
121
137
138
126
128
139
132
126
129
112
91
102
126
124
121
118
115
117
129
133
125
117
123
130
130
123
120
114
104
104
121
139
139
125
118
117
117
116
124
133
131
124
120
116
113
120
137
139
123
116
126
131
123
119
133
143
132
125
126
109
91
105
132
128
119
117
124
138
142
129
113
110
121
132
136
138
136
126
114
112
122
133
132
121
118
122
122
120
121
120
117
118
116
112
113
128
144
133
112
110
128
130
119
118
127
129
123
126
129
116
105
121
143
127
115
117
137
152
142
119
106
107
113
125
138
142
136
129
123
119
116
117
119
117
118
127
126
117
114
111
110
111
112
106
112
132
143
129
105
107
127
131
124
117
115
111
115
128
137
129
125
139
153
125
109
118
142
152
133
113
114
115
111
119
135
137
124
119
122
120
111
107
109
112
118
130
126
112
108
109
110
112
111
104
110
129
141
133
113
109
123
130
124
114
109
109
117
131
136
131
132
147
152
125
110
114
134
141
126
119
132
133
118
117
133
132
115
110
115
119
116
113
112
112
119
130
124
107
104
114
121
119
110
107
114
128
138
138
125
119
125
128
121
111
111
121
128
129
125
120
127
144
144
126
114
114
123
130
128
130
142
141
124
119
130
132
120
110
113
122
129
130
127
120
118
119
116
106
107
120
126
122
116
117
122
128
136
137
130
126
128
128
116
109
120
136
135
121
108
107
121
142
139
120
121
116
118
128
132
134
135
134
127
122
126
131
126
116
115
125
135
142
143
133
119
109
108
111
119
120
120
117
122
129
130
130
132
133
128
127
131
128
117
115
127
136
127
111
104
107
126
144
139
118
126
123
121
128
133
125
121
123
128
125
123
123
122
115
115
123
131
140
148
142
119
100
104
120
130
121
109
109
121
133
135
131
128
125
124
125
129
122
119
127
135
131
117
111
114
121
132
141
133
121
135
134
126
125
125
118
116
122
130
130
121
116
110
105
109
119
126
136
143
136
113
98
105
124
133
122
106
105
118
132
133
127
123
121
124
124
121
116
121
136
142
131
117
117
126
133
130
125
121
130
143
139
126
119
118
119
121
128
129
127
123
115
106
100
103
116
131
138
135
121
107
102
107
120
128
125
115
110
116
126
126
119
114
120
127
125
116
112
123
140
146
137
124
124
134
131
117
106
111
133
139
134
122
113
117
125
132
130
124
122
123
124
121
111
106
117
138
146
131
111
107
111
112
113
118
124
125
118
119
125
125
113
108
118
129
126
117
115
124
136
141
139
131
129
133
126
109
102
111
123
121
119
119
120
125
131
134
126
118
119
127
133
133
126
115
115
133
144
130
113
114
126
124
113
112
122
129
125
125
131
128
113
107
116
129
131
126
123
122
126
133
132
127
128
135
130
115
110
114
113
101
109
124
129
130
132
131
123
116
120
130
133
134
133
123
114
121
127
126
118
124
137
135
120
113
121
127
127
129
139
139
125
112
115
130
142
138
126
116
120
125
123
120
123
135
137
125
117
115
109
98
115
136
136
127
127
131
125
118
122
129
127
125
130
128
116
108
115
120
123
126
136
138
129
124
126
127
125
126
137
143
134
124
124
136
148
145
126
112
115
121
118
114
118
132
138
128
114
110
117
111
130
143
130
115
124
134
128
118
119
126
123
120
128
131
117
106
112
125
126
120
123
131
133
133
131
127
121
117
123
131
132
131
133
140
146
140
124
112
114
119
118
117
118
127
135
128
114
111
125
126
141
143
122
109
123
136
126
114
115
124
126
127
135
133
117
108
119
135
131
112
105
121
136
137
125
122
122
116
109
112
125
136
141
140
138
132
122
114
114
116
120
122
122
125
134
136
126
121
124
124
135
133
116
110
121
126
117
111
115
126
135
138
139
130
116
113
126
140
135
111
102
120
138
129
110
111
124
123
105
99
118
139
143
136
128
125
122
117
112
111
117
125
127
131
139
147
144
135
119
115
122
122
117
117
121
115
109
112
123
132
140
142
136
124
115
117
126
132
129
114
110
127
139
120
98
108
133
135
113
104
123
140
141
132
122
120
121
119
112
106
109
124
133
134
136
144
148
142
118
113
114
120
124
125
123
113
108
119
129
133
138
136
126
118
118
122
120
118
121
122
124
135
137
118
103
116
138
138
121
118
132
142
137
126
116
114
119
124
116
104
107
124
136
131
127
129
137
137
126
119
117
122
128
131
126
114
114
126
130
130
130
128
119
117
120
123
119
115
119
125
128
132
133
127
122
127
133
128
122
124
136
141
134
121
111
112
121
128
121
109
114
130
136
125
114
117
125
127
131
130
126
125
129
131
129
120
121
129
133
131
128
124
120
120
121
119
120
125
129
125
122
127
133
136
134
130
124
117
117
123
132
138
133
119
112
119
130
132
125
120
125
137
134
119
112
118
123
126
131
136
133
127
128
130
128
125
124
127
132
134
131
125
122
124
121
113
118
136
140
126
116
120
133
137
132
124
121
118
117
118
126
132
129
118
120
130
136
130
128
128
131
134
128
119
122
129
132
131
123
133
132
126
127
129
128
127
123
123
126
133
132
125
125
130
125
113
114
133
139
125
115
120
129
128
119
119
128
129
120
117
122
126
121
118
125
137
137
129
127
126
124
121
120
123
130
137
140
138
118
127
127
124
126
129
128
125
120
118
119
122
123
123
124
133
132
120
112
123
129
127
126
126
125
118
114
122
135
136
122
116
122
122
113
112
122
129
129
125
123
120
116
114
118
123
130
133
137
139
117
122
120
119
125
130
124
121
119
118
114
111
109
112
120
130
129
118
107
111
122
132
135
129
119
118
122
128
136
133
122
119
124
120
111
110
117
117
120
121
120
118
115
119
126
126
124
123
128
134
122
120
119
120
124
123
120
118
120
122
117
105
100
104
117
123
121
112
108
112
122
133
134
125
116
125
133
130
127
125
122
122
122
118
114
115
118
113
116
119
121
123
127
138
140
134
124
122
123
130
128
120
121
123
120
117
118
118
119
119
118
110
103
105
116
117
111
109
110
119
122
124
122
113
113
129
135
124
120
123
128
125
117
113
116
125
127
123
122
121
119
124
138
149
148
137
129
126
129
131
131
125
128
129
120
114
120
125
118
110
111
113
113
112
117
114
110
109
114
123
122
114
108
105
111
126
128
119
117
126
136
129
115
109
119
132
137
136
133
123
115
121
136
143
140
136
132
131
132
131
127
126
132
132
122
120
123
128
115
100
100
111
116
118
116
113
108
110
121
125
117
112
110
111
114
121
123
118
120
129
137
131
120
114
121
132
137
139
137
124
110
112
125
127
128
131
134
132
130
124
122
126
129
126
124
124
125
124
115
104
102
105
109
113
115
113
109
117
123
123
116
116
124
126
123
121
121
122
125
127
133
132
127
120
121
126
131
136
135
121
106
107
116
116
117
125
127
125
122
122
121
126
122
116
120
124
117
115
116
116
112
105
104
112
115
112
111
118
124
121
116
122
133
136
128
121
122
124
124
123
124
130
129
121
113
114
126
133
131
120
113
114
116
111
112
124
128
121
119
126
123
124
117
110
117
121
113
106
115
125
121
111
113
122
121
112
112
120
123
118
116
123
132
131
122
119
120
123
119
113
113
120
121
119
110
110
121
131
131
124
126
126
119
108
109
124
131
127
127
137
124
125
121
117
119
120
111
110
120
126
123
122
132
137
127
113
112
120
123
117
117
124
125
118
112
115
120
122
116
108
106
110
119
121
119
117
121
127
130
133
140
137
120
104
107
125
136
136
134
141
121
126
130
131
126
117
114
122
131
127
120
126
141
142
125
112
115
123
124
125
126
128
124
114
109
114
123
124
121
113
108
111
122
131
133
130
128
125
126
135
144
139
119
105
107
122
136
137
133
135
116
122
135
138
127
114
117
133
141
130
119
124
133
130
116
113
121
127
129
132
135
135
126
121
118
119
122
128
129
126
118
119
128
138
144
146
140
128
123
129
136
136
126
115
113
122
133
131
124
126
119
124
130
129
119
112
120
135
140
131
121
119
116
112
110
119
128
130
130
137
138
133
127
128
131
126
119
126
135
137
131
130
132
136
142
150
149
134
124
121
125
135
138
132
123
124
126
125
118
119
129
129
120
111
110
118
124
126
127
125
122
113
106
106
115
125
128
128
128
136
138
127
120
128
137
134
119
118
131
138
136
131
130
131
133
143
144
134
124
118
122
136
148
142
129
127
127
126
118
116
136
133
114
103
112
127
128
117
113
118
120
110
104
114
126
126
118
119
125
132
137
127
116
122
136
137
122
116
124
134
135
130
129
129
131
133
133
125
122
120
122
137
150
145
133
131
130
127
122
118
135
134
121
114
122
130
125
110
109
120
122
111
111
124
131
122
110
113
122
129
136
133
121
120
131
136
126
121
123
127
130
130
131
129
128
126
121
115
117
121
125
133
138
137
134
132
130
129
130
126
130
132
129
126
130
129
117
110
117
128
127
117
116
124
126
121
116
121
124
125
132
133
126
123
125
127
126
124
125
125
128
131
135
129
123
123
118
111
113
124
126
125
126
130
131
129
126
129
137
139
128
133
130
129
132
126
113
114
128
138
134
126
121
120
118
121
131
134
129
121
124
130
129
125
121
120
120
121
123
125
126
136
140
128
120
126
124
116
120
125
126
120
121
127
127
121
120
129
138
144
131
129
121
122
130
127
113
114
129
137
133
131
129
122
116
122
136
141
132
121
121
124
125
121
117
116
118
118
118
122
129
139
141
131
126
134
134
123
123
129
127
121
122
122
118
114
121
129
130
131
134
125
113
117
131
129
112
110
122
128
125
127
131
129
120
121
132
137
132
128
125
123
117
112
112
121
123
122
123
129
134
136
135
136
139
147
139
125
123
127
124
122
122
121
113
115
129
135
120
113
132
122
111
116
132
130
110
103
113
117
117
120
130
131
123
123
129
130
130
135
138
127
110
103
111
127
134
135
135
136
136
127
124
134
149
152
139
124
118
120
122
123
125
123
116
119
135
138
121
111
126
120
113
117
133
131
113
100
104
114
117
119
122
121
117
123
129
125
126
142
150
135
112
104
115
130
136
138
139
139
131
117
114
129
147
147
134
125
118
118
124
130
131
128
124
127
136
137
129
124
121
123
118
116
127
135
124
106
104
118
125
122
115
111
110
120
128
124
124
142
153
142
120
112
119
125
125
125
128
129
123
113
113
126
135
133
131
130
122
120
128
138
138
134
133
133
132
131
134
141
119
124
121
114
124
136
132
115
113
127
132
124
118
114
112
116
121
119
124
138
150
143
127
119
122
121
114
112
114
116
117
117
118
124
124
123
130
134
129
123
133
143
140
138
137
135
128
121
128
145
121
125
124
118
119
128
130
123
122
131
132
127
126
128
125
118
117
118
123
135
144
143
130
120
119
122
116
108
108
115
120
122
123
122
120
119
127
129
126
126
137
141
133
130
131
132
125
116
119
136
116
120
119
112
108
108
109
110
109
114
127
127
110
102
112
119
114
118
125
126
123
122
125
121
113
116
122
123
122
124
120
106
101
121
135
122
105
113
137
133
112
110
125
125
121
128
128
120
116
117
118
126
126
112
105
110
115
112
106
115
128
126
111
104
109
112
113
120
131
131
124
120
123
120
115
120
126
128
129
128
122
107
106
125
136
122
113
126
141
127
105
112
130
125
115
122
126
117
115
117
131
134
128
114
106
118
126
118
111
118
127
123
118
115
117
119
122
126
129
126
121
120
126
124
122
121
122
122
126
129
125
115
117
131
135
119
115
128
138
124
112
119
127
120
117
126
127
115
114
121
136
133
123
114
116
124
125
117
111
116
120
122
128
129
130
134
139
133
120
111
113
123
128
129
122
118
113
112
116
120
120
118
126
137
134
116
110
122
132
129
122
119
116
116
128
141
135
118
121
131
133
118
113
117
124
124
118
112
109
114
118
126
136
136
132
138
144
132
108
98
105
121
131
128
119
109
103
103
106
107
109
115
130
143
139
118
106
117
132
135
125
112
105
114
138
154
142
124
125
137
127
108
104
117
127
124
117
114
114
113
117
129
138
129
117
121
129
120
100
93
103
121
128
123
109
98
98
103
103
97
99
112
130
149
147
126
109
120
137
137
120
104
105
120
137
147
138
127
128
131
124
108
108
120
128
126
126
128
124
117
118
132
137
121
97
95
108
110
102
100
109
121
122
111
98
95
103
108
107
100
102
112
128
147
149
131
118
130
145
135
112
106
119
126
126
126
124
123
126
122
120
119
119
122
125
129
135
137
131
118
117
130
137
117
86
84
103
115
113
115
122
125
114
101
97
106
111
112
112
113
118
119
121
137
139
127
123
140
150
135
113
117
128
124
110
105
108
118
127
121
115
123
126
124
124
131
132
132
127
118
114
124
135
119
92
94
118
128
125
129
137
130
109
98
107
121
122
113
114
125
132
121
115
124
129
119
120
138
148
135
123
124
128
118
104
103
106
118
133
133
110
122
124
120
122
124
121
118
116
114
113
120
127
114
97
110
132
135
131
138
142
128
105
102
120
133
127
115
117
131
134
118
109
119
122
113
114
130
138
132
131
130
124
113
111
113
114
118
132
140
112
121
121
118
116
114
113
113
113
114
115
117
119
104
95
112
132
130
128
135
135
116
102
108
126
136
126
118
124
132
126
110
107
121
128
117
113
123
127
125
132
136
126
116
119
126
122
114
121
137
118
126
125
117
108
108
113
116
116
116
116
117
117
105
96
107
122
122
121
125
121
108
104
113
123
128
123
122
129
130
117
101
102
122
135
126
123
121
118
120
134
141
131
120
123
133
129
113
112
128
122
130
132
124
109
108
117
124
121
115
115
119
127
122
110
109
116
118
119
119
110
106
110
119
121
122
121
123
129
130
121
103
97
117
137
138
130
121
116
123
138
143
130
117
123
137
134
117
110
125
119
126
134
132
121
119
122
127
122
117
112
120
134
138
130
118
115
117
120
118
111
113
121
126
123
121
120
120
126
133
130
114
102
112
133
143
136
121
116
123
139
137
122
111
122
138
134
118
114
127
112
117
130
135
132
125
122
122
123
119
116
120
132
141
135
125
118
118
121
120
114
118
128
131
124
119
118
116
120
131
138
131
115
114
129
140
138
126
116
120
133
127
112
106
120
133
128
113
113
127
108
112
123
132
130
120
117
122
128
125
120
119
125
129
130
127
121
117
120
120
117
119
125
126
117
114
115
117
119
125
135
137
127
121
126
137
140
132
119
117
123
117
108
107
115
118
117
109
109
120
107
112
122
124
118
107
108
124
133
128
121
119
120
122
127
131
128
121
118
122
118
115
114
112
109
109
116
121
118
116
123
131
131
125
126
133
135
132
124
118
118
116
114
112
108
108
112
115
112
113
109
117
124
122
110
101
106
124
132
129
121
119
125
128
131
135
132
121
117
125
125
113
103
104
112
117
121
123
119
113
116
123
127
126
126
126
125
125
126
125
122
120
121
119
109
108
122
135
126
116
112
117
123
121
113
107
109
119
126
124
119
121
137
141
138
134
127
117
118
129
134
120
104
110
125
131
126
125
124
122
120
122
126
126
125
122
114
114
125
133
130
124
123
121
118
121
137
148
140
130
116
117
118
117
120
121
113
114
116
122
123
127
145
151
136
121
115
116
118
127
136
129
118
124
138
138
128
127
133
136
134
131
128
126
125
124
114
108
122
138
136
123
117
122
129
135
140
141
141
141
119
118
111
110
118
126
117
110
115
126
128
131
146
146
126
107
108
114
115
118
129
133
129
130
137
136
129
130
134
137
136
135
132
126
128
130
118
108
120
140
138
115
107
120
134
136
130
129
130
137
117
118
108
105
115
123
119
113
119
130
131
132
141
139
120
109
114
119
111
109
120
132
128
124
125
131
132
132
126
124
125
128
128
127
130
133
122
112
123
139
131
111
107
124
135
129
122
123
125
128
115
117
114
109
113
118
119
121
126
131
130
131
136
132
122
122
128
124
111
106
118
126
120
114
118
129
134
130
118
109
114
117
121
125
132
131
119
114
125
132
125
114
121
135
135
126
123
128
128
122
117
122
125
121
115
114
119
128
130
125
124
129
136
130
123
131
140
129
113
113
122
123
113
112
121
132
132
125
116
110
112
114
117
121
127
125
119
120
123
124
119
123
136
142
134
127
131
136
134
127
120
128
135
131
118
111
119
132
130
116
110
124
134
128
119
127
140
133
117
116
124
125
120
120
128
129
125
122
121
121
122
121
119
117
117
120
122
123
123
118
119
132
143
141
131
131
137
138
136
134
124
134
140
133
118
110
117
130
127
112
104
118
131
124
112
118
135
135
122
116
124
128
128
128
127
124
120
122
126
129
132
131
123
112
109
118
126
127
122
119
125
137
138
131
129
132
136
132
128
132
125
132
133
126
116
114
118
121
120
113
105
109
123
122
111
113
130
136
124
115
121
129
132
130
126
120
122
126
126
126
130
135
131
115
109
119
130
126
120
121
131
137
134
128
128
131
132
125
124
130
123
122
121
120
117
118
118
116
115
114
110
108
118
123
118
119
129
133
125
115
116
123
126
126
123
122
129
130
128
121
122
130
130
120
116
122
131
127
121
122
133
139
135
132
131
130
128
124
127
135
122
114
113
116
118
119
120
115
112
115
115
112
120
130
131
129
130
130
128
120
113
114
117
118
118
123
132
136
133
122
117
118
122
124
125
127
131
129
125
123
124
133
136
133
131
130
128
130
137
142
124
110
112
120
122
123
125
123
115
113
114
117
123
136
138
134
126
127
129
126
116
111
112
114
116
120
132
140
140
129
119
115
118
125
128
130
131
133
131
119
115
123
133
128
123
130
132
133
135
138
122
112
115
127
129
129
131
131
121
109
109
118
123
132
138
132
120
122
129
128
120
117
116
116
116
121
133
136
137
133
128
123
123
128
130
131
132
132
131
119
107
114
123
120
117
127
135
129
122
119
122
117
118
129
136
135
133
132
123
108
106
116
119
122
129
127
118
120
123
124
124
126
124
120
121
129
132
132
128
128
132
134
132
130
127
129
129
128
125
116
106
109
117
117
119
128
130
116
103
106
123
122
119
125
135
134
127
125
124
114
110
113
117
120
123
123
122
121
120
120
127
129
127
122
125
135
135
130
122
122
128
133
135
129
124
126
128
123
121
116
113
112
114
118
123
129
126
109
103
117
131
126
117
116
126
127
120
120
126
122
116
117
123
128
127
125
124
122
118
118
126
129
121
115
121
130
132
130
122
114
111
117
123
122
122
127
129
122
121
122
122
120
115
117
125
126
124
118
121
140
136
128
115
114
119
120
117
120
130
130
123
125
137
144
138
127
124
122
120
119
127
129
118
111
113
119
125
132
127
111
97
98
112
118
124
131
131
124
123
130
134
128
118
116
120
122
126
133
141
151
135
127
117
117
119
119
116
124
135
136
130
131
142
148
138
125
121
124
124
123
129
131
126
118
112
113
118
132
133
118
99
97
111
122
130
133
130
122
123
133
139
131
121
119
116
112
123
139
145
143
127
119
118
125
126
122
117
122
132
134
131
130
134
133
127
119
119
125
126
126
127
133
134
132
124
115
116
130
140
133
118
113
122
129
131
131
127
120
121
129
132
128
126
126
116
105
115
131
135
132
121
117
118
125
127
124
116
115
119
126
127
123
117
116
115
111
112
122
128
126
125
127
134
140
138
126
119
128
144
147
136
129
130
130
128
125
121
118
124
130
123
118
123
128
119
107
109
124
127
128
123
118
117
119
127
129
120
108
108
119
120
112
106
111
114
107
100
111
125
127
121
120
123
135
144
137
124
127
143
148
140
131
130
129
123
119
117
119
128
128
119
115
121
126
119
114
118
127
130
133
125
121
114
116
128
134
125
112
112
122
122
110
107
119
125
109
91
99
119
128
123
114
111
123
140
142
131
128
134
137
137
130
129
127
122
120
121
123
126
124
119
117
123
123
123
124
127
130
136
135
127
123
116
118
127
135
131
123
125
132
130
118
115
127
134
117
95
98
117
131
131
119
110
119
137
140
130
124
126
128
130
131
130
127
125
126
126
123
120
115
117
122
129
131
132
133
128
128
133
134
126
125
121
120
123
128
129
131
134
137
135
125
122
128
134
127
114
109
118
132
135
127
120
125
135
135
128
123
124
127
129
134
134
128
122
127
130
123
113
110
117
127
134
139
142
136
121
116
126
129
122
126
122
117
116
120
124
128
132
133
133
130
124
120
126
134
129
120
119
131
133
132
132
137
137
130
122
122
124
126
128
136
137
130
122
129
131
124
118
121
126
127
129
138
144
137
118
108
114
122
121
122
120
114
114
117
117
117
120
124
127
128
126
121
123
131
131
121
119
125
129
130
135
138
135
124
122
122
122
122
125
132
135
130
129
133
129
123
128
141
142
129
120
123
134
134
126
114
107
112
116
113
115
117
120
117
110
110
114
118
122
128
135
131
127
127
126
118
116
124
126
127
129
131
128
125
123
122
120
120
123
127
128
130
133
136
125
115
131
153
153
132
112
108
115
130
138
128
110
109
116
106
110
124
129
117
102
104
115
119
121
130
143
143
130
125
125
122
121
129
132
126
122
123
126
128
125
123
120
120
125
126
123
123
131
136
123
107
118
143
152
137
114
102
104
124
142
141
121
114
115
105
111
127
132
118
105
109
119
121
124
134
145
142
126
122
127
128
129
137
139
129
118
117
128
131
126
120
118
121
127
128
122
118
122
129
126
112
111
128
146
144
126
109
104
116
136
141
128
121
113
107
112
126
134
126
117
117
120
121
124
131
137
133
121
117
126
129
134
139
142
134
122
120
131
132
123
114
113
117
124
130
128
118
115
125
135
131
120
121
139
147
137
123
114
116
128
135
127
120
110
110
112
123
134
136
131
122
116
115
119
124
127
127
121
113
114
124
133
136
138
137
127
124
130
131
122
111
111
114
120
129
133
123
113
125
146
150
134
126
137
145
140
135
128
122
126
129
121
114
109
111
115
124
129
134
131
120
110
109
113
121
126
133
130
117
108
118
128
130
131
133
128
123
124
129
124
110
109
117
121
125
128
124
119
130
149
152
140
132
136
136
133
135
136
127
128
130
121
113
112
117
120
121
119
116
104
99
102
118
135
135
117
112
122
123
117
124
139
139
126
120
125
126
122
117
112
112
115
119
112
100
99
113
121
116
112
122
129
117
106
113
126
127
121
124
128
128
121
109
117
125
131
130
126
121
109
100
103
119
130
125
112
112
126
127
119
127
143
148
137
125
123
125
126
124
117
111
116
123
120
107
104
114
118
115
117
129
131
117
104
110
123
122
114
118
129
134
126
108
123
131
133
132
122
115
112
110
114
123
124
116
107
114
129
134
131
129
134
141
138
127
124
123
126
121
115
112
121
130
125
115
111
115
119
119
121
125
127
123
119
116
115
112
116
123
131
129
124
117
126
126
125
123
113
106
107
116
124
128
122
113
112
118
130
144
145
133
123
126
131
130
125
123
121
114
110
116
126
128
126
119
114
117
124
127
124
120
121
131
137
127
112
113
127
136
132
123
121
125
126
118
114
113
108
101
102
113
124
129
124
118
119
123
131
145
150
133
119
118
125
126
125
125
118
106
106
120
127
121
118
117
117
122
129
133
126
117
121
136
143
131
115
119
136
142
134
122
122
126
125
115
113
113
111
107
105
111
121
128
125
121
123
126
126
130
134
127
123
123
125
123
121
123
119
107
107
121
123
114
112
117
123
129
134
134
125
121
127
136
134
126
122
128
133
136
136
131
121
117
124
124
125
125
122
118
115
115
120
122
119
116
123
125
114
110
114
119
125
128
129
125
118
119
117
111
112
120
122
117
117
120
125
130
131
128
123
124
133
132
124
120
127
128
123
124
137
138
121
107
120
129
134
132
127
123
121
120
121
120
113
112
119
120
109
103
109
118
124
129
133
129
117
112
118
122
119
120
122
131
131
124
118
120
122
120
117
125
136
133
122
120
124
119
111
119
136
138
119
106
114
125
132
130
126
122
121
124
125
117
108
110
121
123
117
117
122
124
121
124
131
131
120
114
122
134
128
119
125
140
141
123
108
112
117
114
111
122
135
134
126
123
121
113
111
123
133
130
119
117
113
115
115
117
118
119
117
122
122
113
106
112
123
127
129
133
134
124
118
122
127
124
120
122
133
140
133
124
130
141
137
117
106
118
123
114
112
126
132
127
126
125
121
113
116
125
124
117
118
132
115
105
100
105
114
117
118
122
120
109
106
115
126
130
135
138
129
112
110
121
121
113
118
130
141
139
129
126
132
136
122
108
117
136
138
121
120
133
132
118
119
128
125
117
120
125
118
109
121
141
113
101
100
106
111
115
119
122
118
110
109
116
126
130
133
134
121
100
100
116
118
110
116
134
140
132
121
121
132
130
113
104
124
151
150
129
127
137
132
116
120
129
126
120
121
123
114
110
126
143
109
108
115
116
112
109
115
121
120
115
114
116
124
128
130
131
120
99
95
109
116
115
117
128
133
126
116
115
126
127
116
109
126
150
150
133
126
130
128
123
129
129
122
119
123
124
117
118
130
140
109
118
130
130
119
110
110
117
121
122
117
116
124
130
128
130
126
109
100
107
116
122
121
122
125
125
117
110
118
126
126
121
126
139
141
131
120
115
120
129
136
125
112
116
130
129
118
118
128
139
116
130
134
129
123
115
108
111
120
125
121
119
124
127
126
125
125
117
111
113
118
124
125
120
118
120
118
110
113
125
132
130
127
128
130
124
112
105
111
128
132
116
104
117
133
129
115
115
126
139
123
135
128
115
117
117
111
112
122
129
126
122
124
122
118
117
119
118
119
122
121
121
124
120
114
112
114
114
115
120
129
134
128
121
120
120
113
107
112
124
126
110
105
120
130
120
113
121
129
134
124
134
119
104
112
119
115
117
128
130
129
123
121
118
113
115
117
116
117
125
123
117
120
120
110
103
111
120
118
114
122
132
131
119
114
115
116
115
120
126
125
115
114
123
121
113
118
134
134
129
125
130
115
103
111
120
120
126
133
133
125
121
120
117
116
123
123
115
115
124
124
114
116
118
111
105
115
127
119
108
118
134
132
115
106
111
114
117
128
138
135
126
128
128
121
114
127
142
138
126
127
127
115
107
116
125
126
129
136
133
121
117
120
123
125
129
128
118
115
121
123
120
119
123
119
117
123
129
120
110
122
138
130
109
101
109
111
115
132
148
146
138
137
135
130
127
133
137
134
127
130
128
114
108
119
128
128
128
132
131
121
115
121
130
128
124
120
120
118
120
124
127
128
127
126
126
129
130
122
119
132
140
126
103
102
117
119
117
129
148
150
143
138
138
138
133
127
123
124
133
129
126
111
103
118
129
126
122
127
130
123
118
125
134
126
113
111
120
122
118
122
133
135
128
124
124
128
129
123
124
132
132
119
103
106
129
134
124
126
143
149
138
129
131
138
132
119
111
116
131
120
120
105
100
115
128
122
115
120
128
125
125
132
136
127
112
113
123
122
112
119
133
134
121
115
120
127
126
124
122
121
120
114
105
113
135
141
126
122
137
145
131
117
123
133
128
118
114
117
123
109
110
104
106
120
125
118
117
121
125
124
127
131
134
128
123
126
129
120
108
114
126
126
114
109
118
128
132
125
119
115
116
118
114
119
132
132
119
116
130
137
124
114
120
129
126
121
121
121
119
110
111
113
119
124
120
113
120
128
123
120
122
128
129
128
128
137
139
124
108
112
123
121
113
112
123
131
134
128
120
118
120
123
121
119
121
119
111
114
126
127
122
121
125
129
128
125
124
123
122
119
120
123
124
121
112
110
124
134
128
116
117
122
122
118
124
137
143
129
113
113
122
120
117
121
129
131
131
126
124
126
129
128
120
117
118
115
114
122
129
124
124
127
128
128
126
126
126
126
125
127
131
130
120
114
107
109
123
133
130
118
114
119
119
112
116
133
144
132
116
116
122
120
119
128
129
126
120
118
121
129
135
129
119
114
121
125
128
135
137
128
127
128
128
121
120
124
128
129
125
131
136
128
115
111
112
115
119
122
123
115
113
123
124
115
115
131
140
127
113
115
119
120
121
132
129
117
108
107
114
127
135
133
121
117
127
138
142
145
144
138
130
127
124
116
115
119
127
130
122
125
125
120
112
115
124
126
118
115
115
113
116
130
138
128
126
138
140
125
110
111
115
117
124
133
127
113
109
109
113
120
129
133
126
122
128
138
141
141
142
142
135
126
117
115
114
114
122
128
127
121
114
110
111
119
128
130
121
114
115
115
119
137
148
144
138
139
138
125
112
112
115
118
127
131
123
115
118
124
120
118
120
128
127
125
125
130
133
134
135
137
134
125
113
113
114
115
117
127
137
118
106
106
113
121
125
127
126
124
122
124
129
138
149
151
140
133
130
127
119
119
119
120
126
127
119
119
130
138
130
117
113
118
125
122
120
123
127
129
130
132
135
126
111
108
119
123
119
122
136
118
111
110
119
122
123
125
128
131
129
130
132
135
142
146
135
120
120
126
126
128
127
121
119
119
118
121
128
137
135
125
115
112
117
121
122
122
123
128
130
131
136
133
117
110
122
132
125
118
122
121
119
119
122
126
126
124
129
131
125
126
128
129
129
134
128
117
115
120
125
132
130
117
112
118
120
120
120
125
131
130
120
116
119
126
128
122
117
122
130
132
134
135
127
121
129
135
127
114
110
125
127
124
125
130
129
127
128
127
115
115
121
123
122
123
124
123
122
118
120
129
128
114
109
120
129
125
118
121
130
129
123
122
125
131
134
124
111
114
126
128
127
130
135
137
135
131
128
122
115
129
128
121
119
126
129
130
131
124
111
108
119
122
122
122
128
132
129
120
118
125
122
110
110
124
135
132
126
126
126
123
121
122
129
137
138
125
109
110
121
124
119
125
140
146
137
128
130
134
131
130
123
116
116
120
125
129
130
126
117
115
122
128
130
129
131
133
131
122
121
122
120
113
116
128
135
136
137
135
125
113
112
118
128
137
139
129
114
111
120
123
120
126
143
148
135
126
136
143
138
128
117
112
116
119
120
126
127
127
127
127
128
131
132
131
130
128
127
125
121
120
120
119
126
133
133
135
138
137
125
113
112
119
125
131
135
129
118
113
120
126
127
133
146
146
130
125
135
139
132
121
115
114
121
125
123
122
120
123
129
131
129
125
125
126
125
123
124
124
118
118
119
125
133
136
131
130
134
136
130
123
124
127
124
122
126
123
117
118
126
127
127
131
144
141
125
121
130
132
125
112
115
121
127
128
126
119
116
118
126
127
121
115
115
117
117
118
120
122
117
117
121
126
135
138
131
125
128
134
135
135
135
135
125
116
116
116
119
128
134
129
116
115
126
130
123
121
127
129
126
107
117
124
129
132
130
120
117
118
123
120
112
110
114
116
110
108
116
121
121
121
122
122
129
133
130
125
128
132
134
134
139
139
126
110
108
114
124
140
146
133
113
103
106
116
121
129
136
137
134
109
116
122
127
131
130
123
122
130
130
122
111
112
121
122
111
102
110
122
126
128
124
116
119
129
129
128
129
131
129
129
138
141
127
109
109
122
134
145
145
138
124
112
105
108
120
133
142
143
138
118
117
117
121
124
125
125
133
140
138
129
121
121
127
127
118
109
112
123
133
134
124
112
115
128
131
129
129
128
126
127
134
137
125
112
118
129
133
132
131
135
142
139
124
115
120
128
135
139
134
129
123
118
112
111
114
127
137
139
132
130
129
127
126
127
128
124
121
127
138
137
125
116
122
133
135
131
130
129
127
127
132
130
122
116
125
135
129
113
111
126
149
155
141
129
123
118
117
128
128
133
129
118
103
97
108
126
134
126
118
124
131
125
117
123
134
134
124
126
137
136
126
124
131
136
135
135
133
131
128
127
126
123
119
121
132
138
125
109
106
123
142
149
145
138
127
112
107
118
126
122
128
122
105
99
112
126
126
113
107
116
124
123
118
121
131
130
119
120
131
130
128
134
140
134
131
136
137
132
125
123
122
120
120
123
134
137
127
123
123
131
131
130
133
137
133
118
109
117
126
107
116
124
120
118
121
122
120
111
109
112
121
126
127
126
126
122
113
114
122
123
126
140
141
129
126
134
136
126
118
120
122
122
119
125
132
130
124
130
145
144
128
116
118
131
137
130
121
122
130
98
105
124
138
136
124
115
117
120
117
115
125
138
140
132
125
120
116
115
116
118
127
140
141
129
124
131
131
121
114
120
129
128
120
121
126
120
113
123
143
149
133
115
113
124
136
137
131
128
130
101
102
122
143
140
119
109
121
131
124
121
134
146
144
131
125
125
125
118
112
113
126
137
137
130
126
127
126
118
116
125
138
138
123
116
121
121
112
115
130
144
137
122
114
120
130
136
133
127
124
108
107
119
136
135
120
116
129
133
123
124
135
140
133
127
124
125
129
124
111
109
122
133
135
130
129
127
124
120
119
128
144
148
131
117
123
132
129
121
122
132
134
125
121
122
127
135
133
121
111
113
113
115
125
129
126
125
130
125
116
119
129
127
122
123
121
122
130
127
112
107
116
130
133
132
130
128
125
124
124
129
145
155
141
123
127
147
151
137
124
123
124
126
129
131
131
136
133
118
104
113
112
114
122
127
131
129
125
114
110
117
124
122
120
126
123
119
126
128
115
107
114
127
133
132
130
127
124
125
128
131
139
147
139
128
133
149
156
147
130
116
112
119
136
142
136
135
135
124
112
111
128
132
122
122
126
126
120
118
117
119
121
121
119
116
112
115
129
135
132
124
123
123
122
118
113
110
107
106
112
116
115
107
105
112
123
133
136
129
115
107
117
134
142
130
115
116
127
129
110
118
130
134
136
139
138
125
116
117
118
114
108
112
122
124
117
117
130
141
141
131
123
122
122
124
118
109
101
102
110
118
116
111
113
120
126
129
131
130
122
112
109
119
128
121
110
113
128
131
114
126
128
131
141
144
134
118
115
121
124
113
103
106
116
119
118
119
127
138
139
133
123
121
121
119
112
107
108
111
114
115
114
113
120
128
127
122
121
125
130
124
112
106
116
120
116
113
116
126
126
125
122
124
134
135
121
109
113
125
129
121
113
110
112
115
119
122
125
128
130
129
121
119
120
112
105
109
121
128
124
119
114
110
115
127
133
124
116
121
132
137
125
112
116
124
120
109
107
119
132
124
121
123
128
125
112
105
110
123
129
128
124
118
117
119
126
127
125
125
128
124
114
112
115
114
108
115
134
138
128
121
118
112
113
121
133
131
122
119
129
137
137
132
131
128
117
109
110
119
130
123
128
133
130
123
114
106
105
112
122
126
123
124
127
130
129
125
122
131
137
129
109
105
116
123
119
122
139
142
129
123
124
123
118
119
128
131
124
119
120
126
136
146
145
126
109
114
126
125
120
124
135
144
139
128
118
108
100
102
112
115
113
118
131
136
130
119
120
135
145
136
115
106
118
128
128
130
139
143
132
128
131
135
127
118
121
121
113
112
113
118
129
145
149
126
106
121
141
130
114
121
132
142
139
128
115
103
101
106
111
111
106
111
124
134
128
120
123
134
140
134
123
115
119
127
129
134
141
142
135
131
132
135
128
122
117
107
99
103
113
118
121
133
140
127
114
130
145
130
113
122
123
128
130
123
108
100
109
121
121
112
107
109
122
134
131
126
128
131
128
123
122
123
123
125
128
135
138
137
129
127
129
131
128
122
116
103
97
104
116
121
122
124
129
127
126
135
137
124
116
126
117
113
116
115
105
102
120
136
130
116
111
115
130
141
136
125
124
124
120
112
115
126
133
131
131
133
132
125
115
114
123
133
132
124
117
114
113
115
115
116
122
125
124
127
130
131
125
118
122
128
117
106
111
117
112
111
125
139
131
117
114
123
140
149
140
122
113
119
120
113
111
127
144
144
132
125
120
114
101
101
119
139
141
128
120
128
136
126
110
108
120
128
127
126
127
121
114
121
132
120
115
108
114
121
118
115
124
135
130
118
112
122
138
147
141
122
108
112
124
125
119
127
144
147
129
113
111
111
100
96
117
145
148
128
119
134
146
134
111
104
115
126
127
127
123
112
110
128
140
110
111
112
118
121
115
110
119
131
130
120
113
115
124
134
141
133
115
109
122
135
135
131
131
132
122
109
108
113
110
107
119
142
144
125
116
128
139
135
121
109
110
117
127
133
124
109
110
133
144
110
111
113
115
116
108
103
112
127
131
122
113
111
112
119
136
144
129
111
116
137
145
131
115
114
118
113
109
114
121
121
125
135
133
117
110
112
122
128
127
116
105
109
126
138
128
116
117
135
141
121
121
111
105
110
110
106
113
125
128
122
119
119
112
109
124
139
133
116
117
132
140
128
112
110
120
122
113
115
125
129
130
131
123
112
109
109
111
120
126
120
107
108
129
139
130
126
132
139
137
136
131
107
97
114
124
116
116
124
124
121
125
132
121
104
108
120
122
119
122
128
128
123
118
119
125
123
115
115
122
128
132
129
120
113
115
118
117
116
121
119
113
115
130
135
130
136
151
148
136
142
135
110
104
127
139
129
125
125
121
120
128
136
125
105
102
110
111
114
123
123
117
118
126
130
126
119
117
117
116
123
131
129
119
117
125
128
123
119
121
124
122
124
134
134
130
142
157
149
134
139
130
113
116
136
146
135
132
131
124
120
122
129
122
111
109
111
111
111
118
117
113
116
127
131
123
120
119
114
109
118
131
128
116
116
126
128
123
122
127
130
132
136
145
144
136
137
144
141
130
133
127
120
123
137
141
136
137
137
133
120
116
114
116
118
121
124
119
114
110
108
109
119
126
125
119
121
122
113
106
117
129
122
109
109
119
120
118
122
131
134
137
148
159
156
138
125
123
125
126
128
126
123
124
128
132
135
137
137
136
125
111
108
114
122
124
125
129
123
111
105
113
125
126
120
120
124
122
113
112
123
126
115
102
104
117
122
120
122
126
130
136
153
165
157
131
110
107
119
130
124
127
123
118
120
129
132
131
130
130
126
115
110
118
125
120
118
129
133
117
110
120
130
127
120
121
123
119
117
123
125
120
110
100
105
122
135
131
124
122
128
138
148
153
143
120
105
111
126
133
117
121
120
118
125
135
134
125
119
120
122
122
118
124
129
121
116
126
134
123
115
125
131
127
121
123
121
118
124
131
124
116
114
108
108
126
143
137
121
120
135
140
137
133
126
113
111
123
133
132
110
113
116
123
140
143
134
122
115
112
116
120
122
124
131
125
121
126
128
118
114
125
131
127
121
122
123
124
131
134
121
119
126
121
116
125
135
128
118
123
138
136
123
117
120
118
119
127
130
128
108
109
113
128
144
143
125
119
121
121
119
117
112
117
129
130
126
129
125
114
113
126
131
126
119
120
125
131
137
133
125
126
137
131
120
120
120
116
117
127
133
126
115
115
119
124
124
124
124
125
109
109
109
124
136
130
112
113
132
141
133
113
100
109
124
129
126
129
126
114
117
130
133
124
119
122
128
132
135
131
124
126
135
130
121
120
118
118
127
132
126
115
114
116
120
125
127
126
123
121
114
114
110
112
120
117
102
106
132
155
146
114
96
108
123
126
124
127
125
119
126
135
130
120
120
127
126
122
123
126
125
125
126
122
121
126
131
133
137
135
121
112
114
117
117
122
130
134
127
114
118
118
114
111
117
117
108
106
126
147
143
117
107
118
128
127
126
125
120
118
130
139
126
117
124
132
124
111
111
120
122
121
120
119
123
135
142
141
137
132
124
117
116
114
113
117
128
137
130
110
122
121
119
118
121
127
123
114
117
128
127
117
120
132
134
134
133
125
112
112
128
137
126
119
128
133
123
109
109
119
123
123
121
122
125
134
135
131
125
123
125
123
113
109
111
115
118
120
121
113
124
122
122
124
126
129
130
124
118
117
115
118
128
138
140
140
139
127
110
108
127
137
128
121
129
131
122
116
118
126
127
126
124
125
126
126
121
116
114
116
123
122
110
103
107
114
111
104
111
125
122
120
123
124
122
122
124
124
123
122
121
122
127
136
139
138
133
122
111
110
124
134
129
122
123
122
121
123
130
134
131
122
118
121
125
120
113
111
113
121
124
126
114
103
105
114
112
103
111
136
123
123
123
122
117
112
111
117
126
133
133
126
121
128
135
127
116
115
114
115
124
129
127
121
117
114
113
120
130
137
132
117
108
116
124
122
116
117
125
132
133
133
125
111
109
117
121
121
123
136
126
129
123
120
119
114
108
108
122
133
134
125
118
121
123
116
108
113
116
115
118
126
127
121
115
109
105
108
122
134
130
114
105
116
127
128
120
122
132
141
141
136
128
122
120
125
132
139
139
126
127
132
125
121
124
127
119
113
114
118
122
120
117
113
110
110
113
122
120
115
116
125
131
127
122
114
104
103
117
131
132
119
113
123
134
132
122
123
132
141
139
129
123
129
133
133
136
148
147
120
125
127
123
120
128
133
132
122
111
107
111
118
116
107
103
109
124
131
126
118
119
126
133
133
130
124
114
111
119
129
131
125
125
133
136
130
120
120
127
134
132
121
118
133
143
140
136
143
144
116
119
116
117
118
120
128
135
129
112
108
114
121
119
106
104
115
130
136
133
130
128
127
130
132
133
132
129
126
125
124
125
126
129
134
134
127
121
120
124
125
126
124
126
141
147
139
131
134
133
113
110
108
117
121
117
119
127
128
117
116
125
129
122
110
110
120
129
131
135
135
130
121
119
126
134
136
138
135
127
120
119
124
128
129
129
127
125
121
119
121
126
133
140
148
146
135
125
123
124
113
104
109
120
122
116
115
123
126
121
120
127
131
125
117
119
125
126
127
132
135
129
115
108
116
129
135
134
131
126
120
120
125
127
126
125
130
129
121
115
118
129
138
144
144
141
132
123
119
117
116
99
114
124
120
114
116
128
132
128
121
121
126
126
125
126
127
127
125
126
128
128
120
111
112
124
131
127
123
122
122
124
130
130
124
123
132
133
125
119
125
133
133
128
127
132
132
127
119
118
122
101
116
121
115
114
122
133
138
137
123
114
114
124
132
132
130
126
123
123
123
130
130
120
117
124
125
122
120
120
121
125
135
136
126
121
130
136
132
133
140
141
130
117
112
121
131
135
129
124
126
109
115
116
116
119
123
130
138
140
131
116
109
118
133
135
128
123
123
119
117
130
138
131
124
124
124
121
122
122
121
125
136
140
129
118
123
133
135
140
150
150
144
129
116
119
133
142
139
129
128
124
117
116
119
121
120
122
132
141
137
122
113
118
128
131
125
124
125
120
116
126
134
131
126
129
130
127
127
126
124
127
134
135
125
119
122
124
124
129
141
152
159
153
134
122
129
141
141
135
130
141
124
118
119
118
113
119
129
132
132
124
121
119
120
122
125
129
132
125
119
122
128
123
122
131
136
132
130
129
131
133
129
123
120
123
125
118
111
110
120
138
157
160
143
126
124
133
140
139
135
146
134
120
114
110
114
124
129
126
122
122
123
119
113
115
125
136
135
128
122
123
122
117
116
126
138
139
133
134
136
135
124
116
119
128
131
123
111
104
103
114
135
146
138
125
120
125
134
139
139
136
136
123
110
109
122
133
132
121
114
116
117
116
114
115
124
132
133
129
126
124
121
117
115
122
136
141
136
136
136
134
125
119
124
132
134
131
129
118
105
104
118
132
132
125
121
123
130
137
137
117
129
126
117
119
130
135
129
119
110
108
110
118
121
121
121
123
126
128
127
124
123
122
121
122
134
141
139
133
130
128
125
124
130
132
132
133
139
134
120
110
116
126
131
130
128
126
126
134
134
109
120
129
131
131
128
124
123
121
112
107
112
125
130
125
118
116
121
128
127
122
122
126
126
127
132
140
137
129
127
127
125
127
129
129
128
127
134
134
128
122
123
128
133
137
135
126
123
131
132
112
119
130
136
132
121
116
121
122
114
112
123
131
131
124
118
115
123
125
123
119
119
126
127
126
129
137
135
130
128
128
129
127
127
128
127
126
125
125
124
125
126
126
128
137
140
128
120
125
133
123
125
126
125
119
112
115
125
125
118
122
133
131
123
122
122
122
124
123
115
111
113
123
123
121
125
132
134
132
131
132
133
131
129
130
133
133
127
122
122
122
121
120
123
133
137
131
122
123
129
131
131
121
110
111
114
121
127
127
125
131
135
124
116
121
127
124
125
119
108
102
106
119
121
119
121
128
132
134
134
136
139
139
132
129
136
141
138
131
123
115
113
115
121
128
131
132
126
124
126
133
129
117
110
116
126
126
125
126
131
136
133
121
119
126
130
128
124
119
109
102
105
118
125
124
124
126
129
132
135
138
142
143
136
127
129
135
138
137
128
114
108
114
126
128
128
131
130
126
127
111
122
119
110
113
127
138
139
136
127
119
115
119
118
110
113
120
116
100
98
113
126
123
119
120
117
109
104
103
114
127
128
117
113
121
131
135
133
128
123
119
122
131
136
123
108
115
132
129
112
124
124
114
111
126
140
138
133
132
129
112
101
112
122
116
113
119
120
110
102
110
122
124
125
124
114
101
96
96
100
111
118
117
118
125
129
126
124
127
129
122
111
110
119
117
108
111
127
132
121
135
123
110
115
137
145
133
123
128
128
113
101
110
122
115
107
114
122
121
111
111
121
127
129
124
110
100
100
97
95
102
108
114
121
128
126
114
112
122
131
124
110
104
110
112
112
108
111
123
129
135
121
110
118
135
139
126
118
123
129
121
113
116
119
112
105
110
120
122
115
113
119
125
126
117
109
107
107
103
101
107
109
107
113
125
123
113
113
121
129
121
115
116
115
115
112
104
101
112
129
126
124
120
120
127
128
123
117
119
124
126
122
123
123
117
114
113
117
120
117
113
113
116
115
114
115
118
117
109
110
120
119
110
108
114
119
118
123
124
119
112
121
135
132
118
107
104
104
108
121
117
132
136
128
118
120
118
114
111
115
121
124
127
131
129
122
117
117
120
120
117
111
110
109
115
124
128
124
118
119
127
127
121
114
113
114
122
129
126
112
105
121
145
148
124
101
101
112
112
114
111
133
143
133
118
112
113
110
104
105
112
119
126
134
134
126
115
116
122
124
122
117
113
113
120
129
134
135
131
124
123
127
132
130
122
117
116
120
121
114
108
117
140
151
129
101
99
115
119
113
111
123
134
130
115
104
104
106
106
107
113
119
123
125
126
122
117
121
125
125
126
125
122
119
119
124
135
143
138
121
111
119
136
141
135
122
108
107
116
123
118
112
125
142
135
108
101
117
123
116
116
114
120
120
110
96
96
110
120
120
121
123
123
116
112
114
122
132
130
122
120
127
129
124
117
118
132
141
129
106
101
116
133
139
134
123
108
104
118
133
124
110
114
132
134
118
112
122
121
113
127
119
117
115
108
96
97
118
136
133
126
125
124
118
111
113
125
136
132
118
113
119
125
126
119
117
124
127
111
90
94
116
129
127
123
120
119
119
127
129
119
108
114
126
130
126
125
126
121
110
135
134
126
122
116
108
105
124
141
138
126
124
127
129
122
121
128
134
132
123
117
115
119
125
127
119
116
113
99
83
93
118
128
116
107
118
133
136
131
121
107
108
119
127
130
130
127
123
120
112
131
136
134
132
128
119
115
123
135
136
125
120
123
130
132
132
131
131
131
131
131
127
119
122
127
116
109
112
108
96
98
120
128
112
101
115
138
144
132
115
102
105
120
128
134
131
121
114
119
121
120
126
127
128
127
121
115
118
128
133
127
118
115
119
129
138
140
132
130
133
144
142
126
118
115
112
112
123
125
113
108
118
124
111
99
113
132
138
132
118
107
107
119
130
135
129
115
109
120
131
116
116
113
113
117
115
114
116
124
130
125
116
108
107
118
137
146
138
126
128
143
146
132
115
106
111
120
132
134
125
114
118
122
112
100
107
123
134
133
124
114
114
122
130
131
125
118
117
125
131
123
115
101
99
108
112
112
118
125
124
119
118
114
107
110
130
145
139
123
120
130
136
128
113
108
118
128
132
132
126
118
119
123
116
104
107
124
139
136
125
119
125
131
129
122
120
131
135
130
124
132
119
102
101
113
119
118
120
124
116
110
119
125
115
108
118
134
130
119
118
122
122
117
116
121
131
132
125
123
124
121
120
125
122
116
120
138
147
136
120
119
131
137
129
117
120
139
147
133
120
132
118
110
116
131
132
123
121
119
109
106
122
132
120
106
112
124
123
114
116
120
117
110
117
132
141
132
119
118
123
121
119
123
128
132
136
146
144
127
112
116
131
138
132
123
124
136
139
126
118
123
112
114
130
142
136
125
121
117
109
110
123
128
120
107
111
121
120
112
112
117
116
109
115
131
140
132
119
117
118
118
115
120
132
140
141
135
127
115
111
116
127
137
139
138
130
126
119
116
116
113
107
117
131
136
130
124
122
118
116
119
121
120
114
111
114
121
124
118
108
108
116
116
114
120
132
134
124
116
116
116
114
114
128
137
133
117
109
108
109
114
121
136
149
148
131
113
108
109
117
107
109
119
125
119
119
124
123
119
121
127
124
115
113
114
117
123
132
129
110
101
113
122
118
116
128
136
125
115
116
121
117
115
125
132
124
113
112
111
110
112
118
136
152
147
122
107
110
120
123
104
113
120
118
112
117
127
124
118
120
127
126
117
118
122
121
121
135
137
117
102
110
122
119
118
128
135
123
117
122
124
119
117
123
125
123
126
129
121
111
114
123
136
145
135
112
111
127
137
132
106
115
121
120
119
127
135
129
118
113
121
123
123
125
130
126
123
131
134
122
109
109
118
121
124
132
130
119
118
128
126
120
120
123
125
128
138
141
126
115
121
130
134
136
125
111
118
138
145
138
109
115
120
126
133
141
142
133
117
106
110
119
122
125
132
130
123
122
122
117
112
115
118
123
127
130
122
114
121
131
125
117
120
125
128
130
136
138
128
119
122
127
128
127
123
121
129
138
139
133
111
112
118
125
138
142
138
131
121
114
111
110
109
118
131
130
123
118
118
113
114
120
128
129
127
125
116
114
126
136
128
118
122
129
128
126
127
129
129
122
117
120
122
124
125
132
140
139
128
125
108
108
110
120
130
131
122
118
127
133
126
106
96
109
128
128
117
118
122
117
118
130
141
137
125
120
114
117
130
139
127
115
117
124
127
123
124
128
128
120
110
112
119
122
126
138
149
145
127
117
105
105
106
113
118
114
103
105
127
148
142
112
94
108
128
122
111
117
129
127
127
137
146
138
125
121
118
120
130
138
126
112
113
120
123
127
130
131
126
113
107
113
122
123
124
136
150
148
130
112
108
108
114
115
115
109
100
103
126
148
144
119
106
118
125
117
107
114
126
129
134
141
142
132
124
124
124
123
129
132
122
111
113
118
121
130
134
130
115
105
111
124
125
121
121
134
144
142
130
112
116
116
125
125
119
113
113
116
123
132
130
120
119
123
121
117
113
113
114
124
133
140
135
122
118
126
126
123
122
126
125
118
118
122
126
127
126
115
102
101
115
126
123
115
122
133
133
121
118
113
122
123
131
129
120
118
123
126
121
118
116
118
123
121
118
121
121
113
106
114
132
139
128
115
114
125
126
120
118
126
134
131
126
128
134
126
113
104
102
106
116
118
114
111
120
132
125
107
107
122
123
122
127
126
119
119
122
123
116
114
114
115
117
116
116
124
128
117
107
111
127
134
125
113
110
118
120
119
119
129
143
138
128
133
141
131
112
107
114
118
116
114
111
111
121
130
121
106
110
133
122
119
118
120
122
121
115
109
109
116
117
115
114
114
115
121
125
120
113
111
118
128
126
118
112
111
115
116
123
135
144
136
125
130
141
134
121
119
127
131
124
120
119
119
123
126
122
118
126
138
123
117
114
118
129
128
113
102
107
120
124
120
119
118
115
113
120
125
116
106
106
120
130
126
115
108
107
109
120
134
140
129
120
126
136
134
132
135
136
135
132
128
125
126
128
128
124
128
138
136
126
118
113
120
136
140
126
112
113
121
124
125
125
121
110
109
121
129
120
105
103
123
142
138
123
109
104
103
115
130
134
126
119
123
127
128
135
144
142
136
135
128
121
124
133
131
124
129
139
126
126
119
115
118
128
139
138
128
122
121
125
127
126
117
109
110
122
129
121
109
112
131
150
144
125
113
107
103
110
123
131
127
122
121
120
118
130
145
144
136
133
124
118
124
134
133
124
123
130
115
121
118
117
118
118
126
138
138
128
125
127
129
123
112
111
115
120
124
124
124
125
134
143
138
125
118
116
115
115
120
125
124
122
120
117
111
120
138
143
136
132
128
126
127
129
127
122
120
124
114
111
118
125
120
109
110
126
135
129
126
129
130
121
113
116
118
117
119
129
135
130
125
126
126
120
122
125
126
123
120
121
119
120
120
118
111
115
126
131
129
130
135
137
134
124
120
119
121
124
123
101
116
129
122
108
108
122
132
128
124
128
132
127
121
123
123
117
120
133
141
130
114
110
114
117
120
125
127
127
122
116
115
119
123
122
119
117
118
116
117
127
139
144
134
121
116
118
120
127
139
99
118
128
117
109
113
125
132
129
123
125
131
132
132
131
129
121
121
129
135
128
117
114
114
115
118
119
120
121
118
116
115
121
125
126
127
126
117
108
109
122
134
135
126
123
122
121
117
124
142
102
118
121
109
109
121
129
130
127
123
123
125
131
141
143
136
125
123
124
125
126
130
131
125
121
119
117
115
115
116
115
118
127
130
130
133
132
121
113
115
125
130
127
126
131
136
128
115
117
134
115
118
115
109
112
122
123
122
123
126
123
115
120
137
145
137
125
122
118
114
123
140
145
137
129
125
121
118
117
119
118
122
129
131
133
133
127
119
121
130
133
132
131
138
146
147
136
119
113
122
126
118
118
121
119
117
114
114
118
127
124
114
113
127
137
131
123
122
118
108
117
136
141
139
135
133
126
122
123
126
127
125
123
129
135
132
116
107
122
138
139
135
137
148
152
150
142
129
118
118
133
121
123
135
130
117
112
115
120
128
128
120
113
116
123
123
123
126
121
112
118
129
126
125
131
135
128
122
128
138
138
126
119
126
137
130
106
98
117
135
133
127
132
144
144
143
143
141
128
123
134
124
125
134
130
120
120
125
126
131
132
128
119
113
114
119
126
130
123
119
124
123
110
107
121
131
123
117
129
146
145
128
117
127
136
129
111
105
117
124
116
113
122
132
133
132
140
143
132
121
129
124
117
119
122
125
128
130
133
134
132
129
123
117
114
121
128
130
124
124
128
123
106
103
116
127
117
110
126
146
146
131
123
133
134
123
119
127
127
117
108
111
123
128
123
122
132
137
124
110
124
120
107
107
119
128
128
127
129
132
127
121
122
123
120
120
125
128
128
129
128
120
109
110
122
129
120
111
126
142
139
127
128
136
131
118
122
141
142
123
113
121
133
130
121
119
125
126
118
106
122
116
108
107
118
126
125
121
124
125
120
115
121
124
120
116
120
126
135
137
129
118
112
120
131
137
127
120
129
140
135
121
121
132
127
114
119
139
143
129
124
130
133
131
127
123
119
117
117
117
122
118
114
114
116
120
123
122
120
119
117
116
119
119
115
112
114
124
136
141
131
117
116
122
132
135
133
131
132
139
131
115
112
124
130
120
118
126
131
129
128
129
129
129
129
127
118
112
122
133
128
125
119
111
109
114
126
129
124
121
121
124
121
116
113
112
116
123
132
135
129
120
121
121
123
126
129
132
135
136
132
116
109
119
131
131
123
120
122
125
127
126
124
126
128
124
117
113
124
141
135
132
120
106
103
115
129
133
131
129
129
126
122
118
119
121
122
123
121
121
120
120
122
121
117
116
121
128
132
134
133
126
118
119
129
134
130
123
121
126
125
126
127
127
120
117
117
120
124
138
139
132
119
108
113
124
132
133
135
136
131
122
124
129
128
126
123
120
115
114
114
116
120
123
123
120
120
122
124
126
128
130
130
126
123
124
125
126
128
132
129
130
132
128
114
108
121
130
128
126
106
109
114
117
121
123
125
126
126
130
124
115
116
118
120
131
135
113
89
92
113
119
110
113
127
124
109
103
110
121
123
121
122
123
126
127
125
120
120
124
125
119
111
112
113
114
123
127
120
117
113
112
110
112
121
132
132
126
126
131
122
111
116
124
125
126
127
113
94
92
108
115
110
118
133
124
103
95
100
102
104
112
118
119
120
122
119
115
117
124
127
119
108
107
110
112
120
126
124
119
126
114
104
107
126
142
137
123
122
129
126
113
116
127
129
123
117
112
106
106
113
115
115
125
135
123
103
94
92
92
99
109
113
114
116
120
118
113
118
124
127
120
112
110
110
112
116
120
122
118
131
119
105
105
124
141
135
119
118
129
129
116
110
122
131
124
112
112
116
116
116
119
122
127
129
122
108
96
91
95
112
119
112
108
111
118
118
114
118
121
120
122
123
117
111
112
119
119
118
113
126
126
115
106
114
129
131
121
119
126
129
114
103
114
128
125
112
113
120
117
114
119
125
121
119
119
116
100
92
107
128
131
115
103
106
113
118
122
123
115
115
124
132
127
114
115
125
126
116
108
116
133
129
111
104
117
127
127
123
124
125
113
102
113
128
124
112
114
116
112
111
120
125
115
109
122
126
111
101
116
134
130
115
106
106
111
121
132
127
115
115
125
134
130
119
119
128
128
116
104
110
133
136
116
101
109
125
129
124
122
122
116
110
118
126
123
115
117
115
107
109
124
128
115
108
122
134
127
120
121
123
117
115
114
114
113
124
136
135
125
125
127
127
128
126
123
122
120
115
106
110
123
130
117
104
109
125
127
119
117
122
125
122
118
119
120
122
124
117
108
112
129
132
123
117
122
135
137
131
122
112
105
111
122
122
119
124
137
141
140
133
123
117
125
129
124
115
114
114
108
115
116
117
115
107
109
122
125
117
113
121
131
129
114
109
120
134
134
120
112
118
130
133
128
123
124
128
132
128
118
109
106
110
119
119
119
121
132
145
146
132
114
109
119
125
120
115
117
117
106
125
121
118
116
110
110
119
126
121
113
118
131
132
115
105
122
144
142
124
115
122
127
123
123
124
123
119
117
115
114
117
119
113
106
108
115
123
130
139
138
120
106
106
116
119
121
124
131
123
102
134
132
128
123
115
111
118
126
126
117
115
128
133
120
111
126
145
143
125
121
128
127
114
111
120
120
114
109
110
116
129
132
114
95
98
116
129
129
128
125
113
105
109
118
120
123
131
134
123
101
134
136
136
132
121
117
123
129
126
120
121
128
131
127
123
128
136
135
126
126
134
128
109
105
115
116
114
119
122
126
132
131
115
98
103
122
131
126
120
116
113
113
118
122
123
126
127
126
117
108
126
129
132
129
120
121
128
126
118
120
127
128
127
127
130
129
125
124
126
130
135
128
116
111
112
113
120
133
137
129
123
120
114
110
114
123
129
124
119
118
120
125
128
128
126
123
119
115
114
119
119
121
122
118
115
122
128
118
108
117
128
126
120
125
132
129
118
116
124
127
127
125
125
123
114
112
124
142
144
124
106
106
116
121
120
119
125
129
128
127
128
137
140
133
123
120
118
118
119
125
117
119
118
111
109
116
118
110
106
114
125
121
114
120
130
130
120
116
121
120
113
115
126
129
117
113
123
137
136
116
97
99
119
129
121
114
126
141
140
128
128
144
147
136
119
116
122
126
126
125
115
122
122
114
109
110
109
107
108
115
121
118
115
118
127
129
127
120
118
115
109
109
116
121
119
120
123
126
127
119
105
105
122
134
127
122
137
153
144
121
119
137
147
136
119
115
120
125
124
123
112
117
125
121
115
111
109
109
109
114
121
123
121
118
123
128
128
122
116
116
117
115
109
110
118
126
125
121
124
127
121
115
124
138
139
135
141
151
137
112
106
123
135
131
121
118
115
113
115
119
108
110
120
125
119
117
118
117
110
111
124
132
127
121
119
120
122
120
120
122
127
122
109
104
116
130
129
123
126
134
128
117
121
143
150
138
132
133
124
108
103
113
122
121
119
118
115
108
108
116
108
104
114
120
116
120
127
122
106
105
122
137
133
123
117
113
111
118
127
130
130
127
118
110
116
130
134
127
127
128
127
116
122
145
152
132
117
117
116
110
107
108
111
112
115
118
119
115
112
113
114
108
110
116
111
117
128
120
105
106
123
136
132
124
120
113
111
123
134
130
123
122
123
117
115
128
136
129
124
123
122
118
124
143
148
130
114
117
119
117
115
113
111
111
113
116
123
125
122
118
116
113
113
115
112
116
121
117
108
112
124
129
128
126
123
121
120
128
133
123
114
114
121
116
114
126
136
129
118
118
121
120
126
138
142
134
129
131
128
123
121
120
116
117
116
114
118
125
127
125
115
116
117
117
119
121
123
116
112
116
122
126
127
127
127
129
131
129
121
116
111
111
111
110
113
125
131
122
115
116
120
120
121
130
139
140
141
142
135
124
122
121
121
126
125
117
113
115
121
129
115
116
120
121
123
130
131
124
115
115
118
121
124
124
123
130
133
122
111
111
115
115
109
107
114
123
122
113
112
120
121
113
109
122
136
139
139
142
138
125
119
119
124
129
129
125
119
113
114
125
120
122
125
121
124
135
141
130
114
110
113
115
117
118
119
123
126
121
115
114
117
118
117
116
120
121
112
105
115
130
126
110
100
116
130
127
124
135
139
126
111
113
125
129
130
132
135
129
117
119
123
127
129
122
122
133
140
128
111
106
109
112
111
114
116
117
119
128
131
126
118
119
128
131
126
119
109
106
123
139
133
111
103
118
125
114
112
127
138
125
110
112
126
129
126
134
146
144
126
119
124
127
129
122
119
125
129
121
110
107
111
114
112
116
117
111
114
133
147
135
116
117
135
141
129
119
114
116
128
138
129
116
116
124
121
109
109
124
128
118
115
123
133
132
127
131
142
142
131
123
123
123
128
126
118
119
121
121
115
114
117
121
123
123
115
105
108
128
142
136
119
117
133
136
124
115
117
120
126
125
120
121
129
131
120
109
111
119
119
115
123
137
141
134
130
131
132
130
130
129
121
120
127
124
115
116
124
126
121
117
119
128
134
127
111
102
103
113
125
131
126
122
126
124
117
111
115
115
111
111
114
123
130
131
125
114
110
112
116
120
126
138
139
131
131
135
131
120
120
129
121
120
120
116
113
118
126
128
121
114
116
126
132
123
107
103
104
103
109
126
136
132
126
117
111
110
108
106
101
105
122
130
127
129
130
121
108
109
125
132
127
127
128
129
131
140
136
122
118
126
120
115
112
111
114
123
125
121
113
107
109
118
125
119
108
109
114
106
107
124
137
135
124
116
114
111
107
102
100
113
134
136
127
128
137
130
113
114
134
140
125
115
121
129
137
142
139
126
119
125
120
107
102
110
123
128
121
112
106
103
102
112
122
120
113
120
128
121
115
123
129
129
125
121
120
118
113
109
111
125
140
139
127
127
136
135
123
120
128
133
124
119
126
136
139
138
129
122
126
132
122
102
98
116
136
135
119
112
110
105
108
121
131
128
119
125
136
134
120
117
119
122
123
123
122
124
121
118
120
130
136
132
124
123
128
134
135
132
122
120
127
131
134
138
142
132
115
109
125
138
128
105
101
120
140
138
126
123
122
119
122
135
142
135
128
130
137
131
118
107
112
120
124
121
122
126
125
120
119
125
129
125
119
118
119
128
141
140
121
113
127
136
132
131
137
129
108
101
121
139
133
116
107
116
125
131
130
135
134
133
136
143
141
138
136
135
129
119
110
107
113
122
124
121
119
125
126
119
114
121
125
120
115
114
115
120
133
140
129
121
128
133
126
123
128
126
111
102
115
131
134
127
116
108
108
117
128
137
138
137
139
136
133
133
142
138
116
104
106
115
117
119
121
120
119
122
124
122
118
119
122
119
114
114
115
116
119
129
134
133
131
129
125
122
122
122
118
115
117
128
126
130
122
109
100
106
118
130
135
135
134
123
120
130
143
134
109
100
114
125
118
110
116
124
122
121
124
128
124
122
121
120
118
118
117
113
106
113
127
134
131
130
127
122
118
119
124
126
129
136
115
128
131
121
110
108
110
120
131
135
128
119
118
129
137
127
111
109
125
131
116
103
112
126
124
117
118
124
128
123
118
120
124
125
120
110
105
105
114
122
129
132
130
124
119
120
124
129
138
148
105
125
134
130
127
118
106
108
125
136
130
121
119
128
131
125
118
117
126
128
118
112
121
126
118
110
111
117
121
118
112
117
128
126
117
111
111
109
103
109
123
133
128
125
126
125
123
123
134
150
106
123
132
131
131
124
105
98
114
132
136
124
120
125
133
132
124
121
120
121
123
128
132
125
110
106
108
112
114
113
107
114
129
129
118
116
119
116
105
106
119
127
124
128
134
131
120
111
117
134
110
122
129
125
121
117
103
94
103
124
135
125
116
123
136
138
128
120
115
115
122
134
137
124
110
110
118
117
115
112
110
115
126
128
126
124
123
120
117
117
119
118
119
132
142
134
118
107
108
117
115
120
131
127
113
104
101
99
100
114
126
122
115
121
133
134
124
121
120
120
123
128
127
117
115
122
131
128
121
118
118
119
122
129
134
132
121
116
126
134
127
111
112
134
143
131
119
116
113
111
116
119
135
135
115
101
106
112
111
112
120
126
121
119
122
123
121
123
128
131
130
124
114
112
119
129
133
130
126
126
127
125
122
126
136
133
118
113
130
145
133
110
109
129
137
128
125
129
123
112
118
119
131
136
120
106
112
124
125
119
123
131
129
120
113
115
118
124
130
137
138
125
109
108
118
121
121
122
124
131
135
131
124
121
127
129
120
114
128
144
137
117
113
127
133
124
127
133
123
108
124
120
118
123
120
113
114
123
129
131
133
134
132
122
114
117
121
123
124
131
136
129
118
117
116
113
106
111
123
133
136
134
126
115
114
118
122
123
127
137
139
130
124
130
129
121
125
127
116
102
126
117
105
106
115
117
115
115
125
139
138
131
127
124
119
120
125
126
121
120
126
128
127
127
123
112
103
110
126
137
134
130
124
114
106
110
124
133
135
135
136
136
132
132
124
117
119
122
114
103
123
110
99
101
114
125
124
114
122
136
137
124
119
121
118
119
127
132
127
120
119
124
130
134
131
120
113
119
133
139
133
125
120
115
109
106
120
136
138
134
132
130
129
128
123
116
116
119
121
115
115
105
105
110
119
129
134
126
124
132
131
119
115
113
110
113
124
134
133
126
123
125
132
133
131
123
121
128
138
139
131
119
116
121
120
113
114
126
132
129
126
123
124
126
125
120
116
120
127
128
113
108
117
121
121
128
139
138
132
131
126
120
116
113
107
111
121
130
131
131
133
139
139
135
125
117
119
129
137
137
127
118
118
126
130
120
114
115
121
123
126
127
129
132
129
121
117
122
126
130
120
120
126
126
121
123
135
139
138
135
124
120
123
119
110
113
123
125
124
126
137
145
145
136
121
108
108
121
132
132
123
120
125
130
129
122
116
114
115
120
130
137
142
142
128
116
118
124
125
126
126
129
130
127
120
120
124
133
136
134
122
117
127
129
121
119
121
121
120
124
134
137
137
135
123
110
106
115
125
123
116
120
133
133
122
116
120
122
122
124
134
145
147
139
120
109
122
136
131
124
101
114
129
131
127
123
117
116
114
111
106
108
119
123
119
127
133
124
113
117
120
109
95
101
117
123
115
117
127
127
116
109
115
122
119
115
115
112
113
117
120
112
104
106
119
122
117
112
114
129
97
106
124
132
129
125
122
119
116
115
113
115
126
128
123
120
120
116
112
116
120
108
93
100
120
125
114
111
120
119
104
102
114
122
118
117
117
115
111
114
121
122
116
116
122
123
122
119
117
119
103
102
115
128
132
132
127
116
112
118
122
121
121
128
130
123
110
109
112
118
117
107
100
109
126
125
110
107
114
114
108
108
119
122
119
121
125
120
114
117
125
125
125
125
124
123
123
123
119
110
114
109
109
118
128
134
128
113
106
117
128
118
108
117
133
128
109
108
117
120
114
110
113
122
127
121
111
106
111
120
124
125
125
119
117
123
125
119
116
121
129
129
127
128
127
121
123
132
126
109
123
118
111
109
116
128
127
114
108
121
129
114
91
101
128
126
109
110
120
117
110
115
125
125
117
117
115
110
111
124
136
137
128
115
111
117
122
117
113
121
134
132
127
125
125
125
131
140
133
116
125
128
119
107
106
119
128
124
122
128
132
113
89
95
121
123
110
111
120
113
106
117
128
119
105
111
122
117
114
123
132
133
125
110
104
110
121
120
112
119
137
140
127
120
125
133
141
145
136
118
124
135
129
111
104
118
133
134
132
134
135
116
97
103
125
127
117
114
114
107
103
114
124
114
102
112
127
125
119
120
121
120
116
106
100
110
126
131
120
119
137
144
130
120
127
140
144
141
132
117
124
133
130
115
111
126
139
135
126
128
130
119
109
117
132
139
130
117
109
106
106
113
119
118
112
117
125
125
122
119
116
115
115
108
100
107
127
140
129
120
131
140
133
124
126
135
136
132
127
114
124
127
125
123
122
133
138
129
115
116
120
117
113
120
135
148
141
120
107
110
114
116
120
125
126
125
121
117
120
122
120
121
123
114
103
104
120
133
129
122
121
128
128
124
122
123
126
128
126
116
126
122
124
126
127
127
128
122
112
109
113
114
114
115
127
147
145
120
107
116
125
122
118
123
131
129
117
110
114
127
133
136
132
118
104
105
113
119
120
118
117
119
122
120
112
112
122
132
130
117
129
122
128
131
121
113
116
124
121
113
112
115
114
111
119
136
138
120
108
120
133
126
113
115
127
130
121
111
114
131
146
147
131
115
110
113
113
110
110
113
118
121
122
115
107
110
125
137
132
118
128
123
131
132
114
104
116
129
128
120
119
122
118
115
117
125
125
117
115
124
131
124
111
109
121
129
127
120
120
133
146
140
123
116
122
125
120
110
108
113
121
126
126
116
106
112
129
137
129
119
120
121
130
128
111
110
124
130
119
118
126
128
124
123
125
119
110
113
123
128
125
118
113
117
123
129
130
128
125
126
127
121
113
121
133
132
122
114
116
119
125
129
128
119
111
117
128
132
125
121
112
117
126
123
113
120
131
117
101
111
129
129
125
130
135
119
99
107
126
128
118
113
120
129
128
124
126
127
124
114
106
99
108
127
137
129
118
117
120
123
127
128
128
126
125
124
126
127
128
129
105
118
127
121
112
120
121
100
89
110
131
127
123
133
137
121
103
109
126
123
110
110
124
135
126
116
115
122
122
110
97
95
109
129
132
124
118
120
121
123
125
126
127
135
137
131
122
121
131
137
104
122
131
121
108
111
109
92
93
120
137
127
120
128
134
124
113
115
124
118
107
109
122
127
117
108
109
119
124
119
111
110
116
126
127
124
128
130
126
120
119
120
125
138
144
134
115
111
130
144
107
123
131
119
103
105
111
106
110
129
142
134
124
129
130
124
117
119
122
120
114
114
115
115
111
107
111
117
127
132
131
128
126
126
127
128
136
142
132
115
112
116
123
129
136
131
113
108
127
140
114
121
125
115
101
111
129
131
123
125
137
139
135
133
131
118
107
114
129
133
127
118
113
112
115
115
115
118
129
138
139
134
131
132
130
125
134
144
136
118
111
117
119
114
115
125
125
120
126
130
124
121
121
114
104
118
145
144
122
109
120
134
137
138
132
114
99
109
134
146
139
123
118
120
125
123
120
119
128
132
131
128
132
138
132
121
124
137
137
123
115
120
117
100
99
121
138
136
126
119
136
124
121
118
112
122
140
136
113
99
106
122
129
132
131
118
103
111
134
147
139
126
125
126
126
124
122
123
123
121
118
121
130
137
131
120
120
132
135
128
124
125
118
101
101
122
140
137
123
115
135
125
123
123
120
116
117
114
110
109
110
112
118
124
126
124
119
118
122
132
133
130
127
126
122
121
125
128
125
117
113
119
125
129
129
129
129
130
128
125
125
127
122
115
116
124
123
112
112
119
125
119
120
125
123
113
103
101
113
125
123
113
114
116
119
127
131
120
109
116
130
133
127
118
116
117
124
129
124
115
115
117
118
120
129
133
136
132
125
119
121
125
125
125
130
123
100
86
101
126
114
116
120
125
123
115
106
102
114
133
134
121
119
117
111
121
129
117
104
111
132
136
126
115
114
117
121
124
122
119
117
112
107
114
129
133
132
130
126
120
118
121
123
125
128
121
98
85
101
127
115
126
130
126
121
126
127
114
111
123
127
127
126
119
109
110
120
119
115
120
130
130
123
116
116
117
118
120
123
127
123
108
100
115
129
125
115
123
133
130
121
118
119
119
118
119
114
106
110
124
127
141
143
130
126
137
145
127
105
102
114
123
125
120
112
112
119
130
138
133
123
117
118
121
121
118
117
118
123
129
126
113
109
125
132
112
100
117
140
141
128
119
119
116
116
119
123
123
120
120
135
143
143
133
131
141
150
134
104
90
103
120
124
120
120
122
130
143
149
138
116
106
115
123
123
119
120
120
121
124
125
124
127
138
133
107
94
113
137
141
131
128
127
125
121
119
119
120
123
125
131
131
131
131
130
138
146
137
112
98
107
125
128
124
124
129
135
139
142
134
118
109
115
121
120
119
122
122
114
111
118
128
140
143
131
107
97
112
132
136
133
134
138
137
128
119
114
115
127
134
120
114
115
120
124
131
138
135
121
113
119
132
134
129
126
127
125
121
124
131
128
123
122
120
118
118
119
114
101
95
110
127
133
135
127
111
102
114
132
136
129
132
140
138
127
123
122
123
128
134
115
107
107
109
118
124
128
125
122
123
126
130
133
132
126
119
109
104
111
129
141
139
129
122
120
118
116
106
93
92
107
120
122
123
124
118
108
115
139
142
126
121
131
133
127
128
136
136
132
128
115
111
107
108
112
120
120
118
116
117
116
118
129
135
127
116
106
102
112
130
143
142
133
126
125
122
113
103
95
99
114
116
115
115
123
123
113
117
137
143
123
113
121
128
127
131
142
141
131
119
119
114
110
109
113
114
113
113
112
108
101
106
122
133
130
123
119
116
119
127
135
135
131
129
130
130
122
113
105
109
118
121
116
117
124
129
121
118
124
129
121
117
123
131
132
131
131
130
126
120
120
111
111
116
119
113
109
115
119
107
102
110
125
132
129
130
131
128
123
122
126
126
123
122
128
136
135
127
118
116
121
123
124
124
127
133
130
121
112
113
121
125
129
133
135
129
117
113
121
129
122
112
111
120
126
119
110
116
121
116
118
129
132
129
130
132
134
130
121
120
124
122
115
109
120
136
140
130
120
120
123
124
127
129
130
130
131
123
110
106
119
130
129
128
129
126
115
107
116
135
127
119
112
115
122
120
114
113
116
122
136
141
134
130
133
134
124
117
116
124
128
121
107
102
112
130
135
126
118
123
126
127
126
131
133
127
121
120
118
117
119
125
123
120
121
124
121
111
113
130
131
128
116
110
113
120
116
107
108
122
136
137
131
132
140
136
116
107
116
128
127
114
106
107
116
127
129
124
118
122
130
128
125
129
135
128
112
110
123
131
125
118
117
116
117
124
125
117
112
121
131
133
120
108
108
114
113
107
109
122
124
124
124
134
139
132
115
110
122
130
122
108
108
121
129
128
126
123
120
121
128
130
127
127
134
131
110
101
119
133
130
119
117
118
121
126
127
122
116
118
124
131
125
120
117
115
108
108
118
125
122
115
121
129
128
124
123
121
125
128
117
106
112
129
135
128
121
121
119
116
120
128
127
125
128
130
121
107
112
127
136
130
122
123
130
131
129
124
122
122
117
129
132
136
135
123
104
105
123
136
128
117
119
117
113
118
129
125
119
119
120
117
118
125
125
116
113
118
119
111
108
119
126
120
116
125
133
124
111
117
134
139
129
128
134
133
128
124
123
122
112
127
135
140
142
128
104
98
118
140
140
126
117
109
108
119
131
123
109
112
124
127
121
112
105
105
109
117
118
110
103
113
124
119
110
117
139
139
120
113
127
138
129
124
126
126
123
121
121
118
110
123
131
131
130
124
108
98
110
130
138
133
121
112
113
124
130
119
105
110
123
129
120
103
95
104
117
124
122
114
107
112
122
123
114
117
135
145
132
119
121
125
121
115
113
112
116
122
123
114
110
120
125
116
109
111
112
110
108
113
126
131
128
120
119
124
125
120
114
118
121
119
113
104
103
116
129
133
126
117
114
119
126
126
122
120
130
141
140
130
123
118
111
108
101
101
112
129
131
119
112
117
123
112
100
103
116
124
115
106
112
127
133
123
119
120
121
121
124
129
125
115
111
113
118
129
137
137
126
118
119
126
127
124
121
121
126
134
140
142
134
119
112
109
103
100
113
135
140
125
120
121
123
117
105
100
112
125
124
111
111
124
130
121
113
114
117
120
127
131
129
122
122
124
125
125
133
135
125
117
121
130
125
111
109
120
124
121
128
141
144
131
123
123
117
107
115
133
138
129
128
127
124
120
114
106
108
116
123
123
119
121
121
117
113
114
118
122
122
123
125
131
139
137
124
117
123
132
126
117
123
131
120
96
94
118
127
115
114
132
145
137
134
137
132
116
113
126
132
132
128
126
121
116
117
116
112
108
117
130
132
122
117
117
117
120
125
127
120
110
113
131
146
142
123
112
122
133
128
121
126
132
117
90
92
120
133
119
113
125
131
128
130
141
136
117
111
122
132
135
115
117
114
114
120
130
127
113
111
128
133
121
115
118
119
121
130
137
127
107
106
125
141
139
126
118
125
133
130
125
129
132
119
100
104
126
138
130
121
119
115
110
119
133
132
118
114
125
137
138
105
107
117
120
126
137
136
121
114
125
130
120
117
117
117
120
132
141
131
112
109
123
132
132
125
122
126
131
128
125
127
130
124
118
121
130
135
133
126
117
106
104
115
127
129
121
120
128
136
131
106
111
125
133
132
133
133
126
123
128
127
121
120
118
111
115
126
135
130
120
123
133
134
130
123
120
119
125
127
125
123
125
128
131
130
127
125
124
121
113
112
115
124
132
131
124
123
129
129
119
115
124
136
141
131
120
118
121
129
133
128
125
125
120
110
113
125
130
123
123
133
142
141
133
122
111
108
119
129
127
119
120
131
138
130
118
115
115
112
110
119
132
140
140
131
122
124
129
128
117
123
133
138
135
124
112
108
117
128
131
129
127
128
124
114
117
125
126
124
127
134
138
139
136
125
109
106
119
133
130
117
117
132
137
125
117
120
123
116
113
126
137
139
137
127
119
122
134
136
131
110
130
132
119
114
116
121
129
126
107
96
109
130
128
110
107
119
122
121
126
125
115
103
100
106
117
124
129
131
128
119
105
97
103
111
111
109
110
117
120
119
115
115
121
125
124
116
115
119
122
106
112
123
127
123
117
115
122
124
113
100
111
130
129
109
99
109
121
122
123
123
118
109
102
104
116
123
127
133
130
117
100
99
114
122
115
108
109
111
111
112
115
123
129
130
128
124
121
116
110
110
100
113
128
129
118
114
113
113
111
105
112
125
128
115
100
105
119
121
114
109
115
120
113
107
112
118
122
129
129
118
106
107
122
128
119
113
116
116
113
111
113
123
135
136
129
124
123
115
107
117
101
107
123
128
122
114
108
103
104
109
115
118
123
119
108
105
118
120
106
100
113
129
124
110
109
116
120
125
128
124
118
118
127
127
119
113
118
122
122
118
113
117
133
137
127
116
116
116
118
122
108
109
117
124
124
120
111
102
106
117
123
119
118
119
112
108
117
119
107
100
117
135
126
109
108
118
121
120
121
123
125
127
127
120
113
111
113
118
127
129
119
114
126
137
126
112
112
123
132
123
119
116
114
117
123
126
120
114
118
129
131
123
119
119
115
111
115
116
110
109
121
132
120
104
108
120
120
113
112
115
123
127
120
112
111
112
112
112
121
130
125
120
125
133
127
116
117
129
138
128
128
125
112
110
122
132
131
127
131
135
131
126
125
126
126
120
113
111
112
115
117
119
112
104
109
116
114
108
106
110
120
124
114
106
110
121
119
114
113
120
126
128
130
131
130
125
126
131
131
132
132
124
112
111
125
133
130
130
135
133
122
122
130
138
139
127
108
104
113
114
108
108
110
112
113
111
107
104
103
108
120
129
120
108
112
123
125
115
106
107
120
134
136
132
126
125
127
131
126
131
125
118
116
120
130
128
121
124
133
126
110
112
127
139
142
124
100
98
116
117
104
104
117
124
119
108
103
103
103
107
124
141
136
117
110
113
114
113
106
105
116
132
136
128
120
119
124
130
129
126
114
112
123
129
127
116
111
120
131
124
105
102
115
128
131
114
94
100
122
121
104
107
122
131
125
115
110
107
105
108
128
149
147
127
111
103
101
104
111
114
121
130
131
122
112
114
123
133
136
123
112
118
131
129
115
103
108
122
134
127
109
99
103
115
116
105
96
108
127
122
107
110
121
128
129
128
124
113
109
116
130
140
139
129
117
104
98
103
115
126
130
130
124
113
111
120
132
137
138
120
118
127
134
122
105
102
114
128
135
130
118
103
101
110
112
105
106
120
129
120
106
107
116
126
134
137
129
115
113
122
126
122
122
128
126
115
108
110
118
126
130
127
116
106
113
133
143
139
130
119
120
129
131
117
110
114
120
122
127
131
123
109
107
116
117
113
118
128
129
118
106
106
115
126
136
137
126
114
114
121
117
107
114
127
131
122
117
117
116
117
118
117
109
107
119
138
145
134
121
115
116
125
127
122
121
123
115
108
117
128
125
115
116
123
123
119
124
132
130
119
111
111
117
124
127
130
123
115
115
116
107
101
112
128
128
117
113
114
115
113
105
103
108
119
127
134
133
128
121
114
113
120
125
123
124
120
103
97
116
130
125
118
118
121
120
119
126
129
127
122
121
121
120
117
117
122
122
119
115
113
107
103
112
124
124
114
104
107
118
118
104
94
113
136
136
124
116
124
128
117
116
122
124
117
116
112
100
102
125
137
126
119
118
117
116
117
124
125
121
121
126
129
123
113
109
116
124
123
119
120
119
111
108
116
121
119
109
109
119
127
112
99
118
143
139
114
103
121
137
121
122
126
118
103
106
115
114
117
133
137
127
122
121
115
109
110
120
122
116
118
126
130
126
114
108
116
124
122
121
128
130
121
107
108
121
129
125
119
122
129
123
113
118
134
133
115
108
123
139
117
125
126
112
96
106
127
133
127
127
126
125
126
128
121
108
105
114
122
122
121
124
126
126
124
116
114
115
116
117
124
133
129
115
108
117
132
136
130
124
125
130
127
115
116
126
127
122
125
129
119
126
127
112
98
111
139
143
124
109
107
115
124
131
126
113
102
111
125
131
130
123
121
127
130
122
113
112
111
110
111
124
133
126
110
110
123
133
134
124
122
133
134
114
105
124
139
133
121
116
121
127
128
116
104
110
130
134
115
98
95
103
114
124
126
119
111
114
125
133
134
125
119
124
132
124
114
115
119
109
105
114
127
125
109
106
115
124
128
122
120
130
136
120
113
129
139
128
115
109
122
122
125
122
108
101
109
116
116
109
101
100
102
111
122
125
121
117
116
125
133
131
123
124
131
124
119
123
126
116
111
116
122
114
105
106
115
117
116
115
116
127
134
129
127
131
125
112
110
115
114
112
119
122
110
95
94
107
122
127
117
105
102
108
116
121
121
113
109
118
133
135
130
130
130
123
124
132
131
122
120
122
118
106
103
113
121
116
107
106
115
123
129
130
132
126
108
99
114
130
106
107
117
122
112
98
95
107
127
138
132
118
117
117
116
114
112
108
109
118
132
137
137
133
124
122
123
133
131
120
120
120
113
106
111
121
126
119
108
107
117
123
123
121
123
119
103
100
121
139
110
114
126
129
120
108
108
112
123
132
133
129
131
131
122
111
106
108
118
128
130
130
132
128
117
114
123
131
125
115
111
111
110
116
126
125
122
120
118
118
121
124
117
110
110
115
107
107
123
134
123
130
137
138
128
120
120
119
116
119
124
131
132
132
131
123
113
118
129
135
126
119
124
121
114
113
124
130
122
111
108
107
109
126
137
127
117
120
129
131
130
125
116
107
110
117
115
108
115
123
131
133
136
136
131
127
127
126
117
113
121
125
121
123
136
144
134
125
129
133
123
112
115
116
115
119
129
129
118
112
113
114
115
129
140
127
115
122
133
134
130
125
120
118
121
122
114
106
110
119
124
116
117
127
128
128
129
129
123
121
125
123
110
113
138
157
148
127
122
127
124
115
116
116
117
128
137
131
116
115
125
125
121
127
134
125
117
123
131
131
125
125
127
128
129
126
116
110
118
125
110
95
100
115
123
126
126
126
126
130
133
124
110
114
137
152
142
122
119
126
129
127
122
118
119
133
142
132
116
116
128
128
119
119
124
121
118
126
129
124
117
122
129
128
126
125
127
128
132
134
105
95
103
116
125
124
120
115
120
131
133
123
116
126
140
137
125
117
119
125
131
133
129
119
118
131
142
133
117
113
120
119
115
116
117
115
115
124
129
122
113
118
123
122
117
122
136
142
140
132
110
111
119
121
119
116
113
109
114
122
121
114
119
137
142
125
111
117
126
121
123
131
132
121
115
128
142
134
116
107
109
112
114
118
120
116
113
117
124
121
114
112
117
115
114
120
135
143
136
123
114
126
133
125
111
107
107
108
113
111
104
102
115
136
140
123
112
122
126
113
108
122
131
122
115
129
142
133
112
101
105
113
123
129
129
122
115
115
117
119
115
112
113
115
117
121
129
132
123
112
110
125
132
120
108
102
104
112
117
110
103
102
111
125
129
121
119
129
128
110
104
116
127
121
118
133
144
130
110
102
111
123
134
140
139
130
120
118
118
116
115
116
118
120
121
125
128
126
116
107
105
120
125
119
116
111
107
108
112
114
114
113
113
114
115
117
122
131
131
119
113
119
120
115
115
131
136
121
110
115
122
130
138
146
145
131
123
125
125
119
113
117
125
126
123
125
132
130
117
110
109
120
120
121
128
126
110
97
100
114
124
125
116
111
109
109
118
132
138
133
127
124
117
109
112
122
122
111
112
125
135
135
135
142
142
128
116
122
133
126
112
113
125
126
120
121
132
131
119
116
118
124
121
123
134
135
114
93
92
108
123
125
122
119
110
110
118
132
140
138
133
125
119
113
114
114
112
107
111
128
139
132
125
132
135
126
112
115
133
131
113
109
121
124
117
119
126
126
117
118
127
126
122
121
126
127
117
103
99
106
114
121
128
127
115
116
128
137
136
133
128
124
122
122
124
118
112
110
111
121
131
127
115
117
131
134
121
112
122
130
119
114
121
123
120
119
121
119
114
116
130
126
121
119
116
115
116
118
115
111
110
119
132
126
111
118
140
141
128
120
124
123
122
126
128
123
118
116
114
113
118
116
108
111
128
144
139
123
119
125
128
129
130
130
128
127
123
121
117
114
129
127
124
121
116
113
119
127
130
123
115
121
132
120
102
114
139
136
118
115
124
126
119
119
127
126
124
123
118
109
105
105
105
109
125
145
154
142
123
121
133
143
142
135
132
131
131
130
124
113
125
128
124
123
124
126
127
127
129
129
126
127
129
115
99
108
129
125
114
116
128
126
115
110
118
124
126
126
122
112
105
102
105
113
121
134
152
154
133
118
129
146
145
132
123
127
135
136
132
119
122
126
119
115
126
139
136
126
124
126
129
131
130
119
107
109
120
119
116
121
127
120
112
111
118
125
125
125
124
121
114
109
114
121
121
122
138
154
140
119
120
136
136
119
109
118
132
140
139
129
118
121
109
102
119
140
138
127
119
118
124
130
132
125
117
117
120
117
121
125
120
111
115
124
129
129
125
123
124
125
123
120
122
126
122
114
127
148
143
122
115
125
124
106
98
111
128
137
141
135
118
116
105
99
114
129
127
125
122
118
118
124
127
125
123
123
121
116
118
122
115
109
121
137
138
133
125
121
120
123
126
127
127
125
119
112
124
140
141
126
119
121
120
107
103
113
125
134
140
137
121
118
109
107
117
119
113
118
126
125
119
117
119
118
121
124
123
115
113
116
115
118
133
143
135
129
127
124
119
117
123
128
123
116
114
115
121
128
131
128
124
124
124
122
119
119
121
129
137
139
124
123
121
121
122
116
108
112
126
134
127
114
109
111
117
123
123
118
112
110
114
128
143
140
126
124
130
130
118
113
119
126
117
107
111
123
122
112
114
124
124
123
127
135
134
124
118
123
134
143
117
126
127
124
123
122
117
112
118
131
131
117
108
112
118
121
125
126
119
108
111
130
142
134
121
125
138
135
116
109
120
129
117
105
118
135
126
103
103
116
117
114
126
139
136
121
115
124
136
151
107
121
127
120
122
132
131
115
111
122
127
119
115
119
119
121
129
135
128
112
107
122
132
128
124
134
144
133
111
104
120
131
121
114
129
145
136
112
108
111
106
106
120
133
132
120
117
127
139
148
107
118
124
123
124
133
132
114
103
112
120
118
117
123
120
118
126
137
132
118
110
113
117
121
132
141
141
127
106
102
117
127
125
123
134
144
139
125
116
110
105
108
121
129
125
121
122
127
131
132
119
125
129
128
126
123
115
106
106
114
116
114
118
121
118
116
122
129
129
121
116
114
113
120
134
142
134
119
108
107
114
119
122
128
132
132
132
131
123
114
113
120
127
126
123
123
124
125
123
116
132
135
134
130
122
111
102
104
115
123
121
117
120
121
119
118
124
125
124
121
121
119
117
118
130
134
130
121
118
118
117
114
119
128
130
124
122
127
124
118
120
129
132
127
123
120
119
121
122
119
133
138
131
123
113
107
106
113
122
126
125
124
125
125
124
128
130
128
122
121
121
121
119
119
123
129
129
129
130
131
125
117
118
126
126
121
122
124
122
119
121
127
128
127
123
117
110
119
133
133
125
137
127
110
108
115
118
132
140
130
118
121
133
130
116
115
119
114
110
118
124
122
112
109
114
123
123
118
113
116
122
108
88
91
111
115
109
112
127
131
123
121
127
123
115
119
126
129
119
97
128
124
114
111
116
116
112
119
131
127
115
116
128
127
112
108
114
116
114
113
119
129
133
124
114
117
127
125
118
117
122
107
86
95
117
118
107
108
114
113
106
111
122
122
113
116
129
130
114
95
135
118
106
111
117
116
108
112
119
117
108
110
124
127
114
104
110
118
115
105
108
129
145
132
110
111
125
126
116
114
117
107
90
97
114
115
111
115
116
104
95
101
115
118
113
116
128
124
109
101
136
117
109
115
119
114
112
111
110
105
104
114
126
128
116
106
110
119
116
103
105
126
143
129
107
108
123
124
112
109
111
108
100
103
110
110
113
124
127
113
100
100
111
115
116
117
118
110
106
117
122
116
120
123
120
114
117
115
108
104
111
128
137
131
118
110
113
119
116
108
114
129
136
121
105
109
121
120
107
103
106
107
109
111
112
109
115
129
132
123
112
111
115
119
121
119
109
99
108
130
109
116
127
125
116
113
118
120
114
114
125
141
147
135
119
116
117
117
113
116
128
138
133
117
107
113
118
113
105
104
107
109
110
112
115
116
118
127
131
126
117
117
122
126
125
120
109
103
114
134
110
122
127
115
104
107
118
122
123
126
133
141
145
136
121
121
123
119
113
121
136
138
130
119
117
118
114
108
106
110
115
109
107
109
116
122
122
126
129
122
110
112
125
130
126
119
118
118
121
129
122
126
115
98
95
106
117
123
130
134
132
131
137
136
122
121
123
118
114
122
129
128
123
125
126
123
111
106
108
116
118
110
107
112
122
127
123
124
125
117
101
102
118
128
126
121
124
126
126
124
129
118
97
88
99
113
118
121
133
140
129
119
127
131
119
111
112
112
118
125
122
112
114
127
133
125
112
109
114
116
111
107
114
124
128
126
119
117
121
119
106
100
111
126
128
123
121
124
126
126
125
105
89
92
111
121
116
116
130
141
131
119
122
124
112
99
98
108
124
132
116
100
106
125
131
124
120
120
120
111
102
103
119
134
133
125
112
109
117
124
119
110
111
125
133
125
118
119
126
129
120
104
98
107
122
127
113
106
120
135
134
123
119
119
110
95
91
107
130
135
111
93
103
121
125
123
125
129
125
112
104
107
118
126
126
124
115
109
114
125
129
121
118
126
133
128
121
123
130
130
121
116
113
118
127
125
112
103
112
128
134
126
117
115
113
105
100
112
131
131
108
91
101
116
120
121
127
130
125
114
114
116
114
114
117
123
122
116
116
119
122
122
123
123
124
126
130
134
134
122
127
126
120
123
127
125
115
105
108
121
129
123
113
113
120
121
117
118
126
124
108
94
101
113
116
119
124
125
119
118
124
125
118
113
115
121
122
119
116
115
115
116
115
113
112
120
132
138
129
110
132
122
116
124
130
127
119
112
113
120
125
118
109
108
120
131
130
123
121
120
114
107
108
109
110
113
122
123
118
117
125
129
125
122
120
118
114
113
114
115
114
111
106
103
109
119
124
124
119
107
135
113
114
128
131
123
118
116
118
126
124
115
105
104
113
124
126
119
116
122
124
123
120
112
106
111
122
129
120
112
117
125
126
125
123
115
106
106
113
125
126
113
97
99
114
119
116
109
110
110
137
114
118
130
124
114
116
118
123
131
126
110
102
102
105
113
115
111
112
121
130
133
133
122
111
110
125
133
121
105
109
119
119
118
117
114
106
105
115
132
136
117
98
102
119
121
112
104
111
118
132
120
125
126
112
106
114
119
122
127
121
105
103
106
106
106
105
104
107
117
127
138
140
130
116
114
126
130
115
98
100
113
115
110
111
114
114
113
119
130
131
119
108
111
119
120
116
115
121
124
119
122
126
116
103
105
116
118
116
115
112
105
107
114
113
111
107
105
105
113
126
137
136
129
122
117
120
121
109
92
93
108
118
114
112
116
117
117
119
123
120
118
117
117
115
116
119
123
123
121
106
118
122
112
104
109
116
117
113
107
106
108
114
117
117
117
116
114
108
110
126
131
121
119
119
118
116
115
107
91
88
104
122
124
116
116
115
111
115
116
115
117
125
122
113
114
121
122
117
114
104
114
118
111
106
108
114
118
115
108
108
111
115
114
113
119
125
122
114
112
121
119
107
106
117
118
114
115
114
103
93
104
121
122
114
112
111
108
114
116
114
117
125
122
114
115
119
117
111
110
112
113
114
112
104
102
110
121
123
116
114
113
113
108
109
114
120
124
118
113
114
111
102
107
122
123
117
116
117
115
111
113
116
108
106
107
109
110
117
120
116
117
123
122
119
118
119
118
115
114
117
109
110
110
104
99
108
126
131
123
115
112
112
112
112
110
110
118
121
115
109
109
111
118
126
125
119
117
118
122
127
125
113
100
99
110
116
116
119
121
120
120
121
120
118
117
122
129
130
124
116
106
109
115
107
100
108
124
130
121
113
113
120
126
125
113
105
113
123
120
111
113
125
126
123
121
121
118
115
116
126
127
115
104
106
118
125
124
117
117
121
123
122
118
115
116
123
134
138
132
119
111
117
125
115
104
108
119
120
113
115
125
133
137
135
122
108
114
126
127
118
118
128
124
111
112
123
124
113
104
112
119
115
116
122
128
131
128
117
112
119
126
124
115
113
115
119
125
132
132
127
123
126
133
118
105
104
114
113
111
122
135
133
131
136
132
119
113
121
127
123
120
125
118
101
104
123
129
112
99
103
109
110
120
129
131
133
131
119
111
120
129
125
117
117
118
116
111
116
124
129
123
126
129
116
102
103
113
116
119
132
135
120
112
128
139
126
110
114
125
126
119
120
114
104
110
126
127
115
110
112
111
104
112
125
130
135
136
124
114
120
127
124
119
123
126
115
103
108
120
121
111
112
119
114
106
107
114
122
131
136
125
102
97
120
139
130
112
110
119
122
119
119
115
113
121
130
128
123
127
133
122
103
103
116
125
136
140
127
114
120
126
124
122
129
133
120
108
116
127
109
98
102
114
118
115
113
114
122
131
132
115
98
101
119
129
126
118
118
120
117
116
121
116
115
126
136
131
130
142
144
128
107
103
109
117
133
142
127
111
117
128
125
122
129
137
129
122
130
138
107
100
108
121
127
124
117
111
114
121
120
110
108
118
125
120
117
125
129
120
110
112
121
113
104
120
138
140
138
141
136
122
113
113
111
110
124
137
125
109
117
127
123
118
126
137
135
130
136
142
115
115
124
131
129
123
117
112
108
108
107
107
117
131
130
115
111
128
136
118
100
107
121
110
95
113
140
143
134
127
119
116
120
123
116
106
114
126
120
110
116
125
119
114
120
131
133
130
129
134
119
127
133
132
121
117
117
115
110
102
101
105
117
130
130
115
112
129
134
111
92
104
122
113
99
115
140
138
122
112
110
116
127
131
121
110
110
117
116
115
120
121
114
113
118
127
130
125
117
115
110
122
127
120
112
111
115
121
117
108
103
106
115
123
124
116
118
132
129
107
92
104
121
119
112
126
139
127
110
108
112
122
133
136
130
119
115
119
120
121
121
120
118
121
123
126
130
128
113
101
103
113
115
115
116
117
118
119
120
114
110
112
115
116
115
114
124
137
130
111
101
109
119
120
123
134
132
117
108
115
118
123
130
134
131
126
122
125
128
125
118
121
132
135
127
127
135
134
118
104
105
111
110
116
129
131
118
115
119
121
116
115
116
115
109
111
126
139
134
119
110
113
117
118
122
128
122
109
112
124
124
118
119
122
123
124
124
130
134
124
113
122
140
142
127
122
132
135
127
122
116
115
111
120
138
136
116
110
118
122
116
112
115
115
110
114
129
137
130
119
114
118
122
120
117
117
112
107
114
126
123
110
107
109
114
121
124
129
133
122
110
119
139
138
123
119
129
132
132
140
125
117
114
121
126
122
112
114
123
121
113
111
113
113
113
123
134
132
121
112
114
123
129
124
116
110
108
109
117
124
121
109
98
99
110
121
126
125
126
120
112
119
132
130
119
120
128
130
132
143
127
115
113
116
110
101
107
121
124
116
107
109
114
114
114
127
137
129
111
106
115
129
134
129
116
110
113
116
118
118
116
107
98
99
114
128
130
127
123
119
118
125
131
130
123
125
132
134
133
133
126
116
114
112
102
96
110
128
127
113
106
108
118
119
116
125
133
127
116
114
122
128
129
125
120
119
123
123
120
116
113
106
102
106
121
132
134
131
125
123
125
134
139
135
129
131
139
139
133
124
125
121
118
114
108
109
123
130
127
114
109
111
123
126
121
119
121
126
129
130
128
123
118
121
126
130
130
126
118
114
113
110
109
116
126
128
130
132
129
123
128
140
145
138
130
132
139
139
135
127
125
130
121
113
119
132
133
132
124
118
113
113
122
130
127
118
115
126
144
149
134
114
110
122
135
139
130
121
114
115
122
120
120
126
128
122
124
130
127
119
121
136
140
131
126
131
133
134
135
135
123
131
117
111
126
141
136
126
124
120
118
116
119
129
130
124
115
122
146
156
134
110
108
129
141
137
124
113
111
117
129
130
129
130
129
121
123
130
127
114
114
125
128
122
123
132
129
122
128
136
122
124
112
111
128
135
122
115
121
121
119
117
115
122
131
132
121
116
130
144
132
111
113
130
135
126
113
108
109
118
127
132
132
132
130
125
128
134
128
114
110
115
118
117
126
135
126
112
118
127
121
118
112
116
129
126
110
108
120
125
123
118
115
117
128
136
126
112
114
128
130
122
122
123
122
115
113
110
110
112
121
126
128
130
132
131
131
132
130
121
111
111
115
120
131
137
127
113
113
118
117
119
119
124
129
121
109
111
122
132
131
123
116
116
126
135
130
115
107
115
127
132
127
116
110
113
118
117
109
108
116
121
123
130
138
136
124
121
125
126
116
111
118
124
131
135
129
120
118
118
113
120
125
125
125
125
119
118
124
132
134
127
119
118
121
128
133
127
114
113
124
136
132
116
110
120
129
123
107
102
113
121
122
131
143
137
115
103
114
124
119
119
123
125
124
130
132
129
128
129
110
123
127
121
122
130
130
124
120
126
128
126
122
119
117
122
130
133
121
114
121
131
130
122
120
129
135
126
107
101
112
124
127
135
142
134
112
98
108
121
124
128
133
127
122
128
134
132
130
133
116
124
124
119
120
127
126
116
110
118
124
120
117
113
113
117
125
128
123
117
119
125
126
127
130
133
132
122
108
102
110
122
130
137
135
126
114
107
109
118
127
138
139
128
122
129
135
130
121
124
125
128
125
119
119
118
113
105
106
115
120
114
109
110
116
119
120
118
118
118
119
121
123
127
136
137
132
120
109
106
109
120
129
132
125
118
119
125
124
121
127
139
138
126
124
130
132
122
113
114
128
130
125
118
114
111
108
108
116
121
121
114
106
111
123
129
124
117
116
119
120
120
120
122
132
142
140
125
113
110
113
118
124
128
123
116
125
136
137
129
128
132
132
126
125
128
124
116
115
119
123
128
122
112
107
109
116
124
126
123
117
114
114
123
137
142
132
123
119
121
121
119
113
113
124
142
145
132
118
116
124
123
119
122
124
122
125
136
137
130
126
127
128
127
126
122
112
110
126
134
122
123
117
115
122
124
115
113
122
133
133
126
121
120
120
126
124
113
107
111
112
112
113
123
127
127
124
117
108
104
109
110
110
113
119
119
112
114
121
121
117
124
132
117
104
112
128
130
117
102
127
125
111
109
126
133
118
108
116
131
136
130
120
116
118
125
121
108
101
104
107
116
131
137
128
123
127
128
114
105
110
113
103
100
109
118
116
112
111
108
105
116
122
107
93
105
125
127
112
103
135
129
108
104
118
129
121
112
112
122
131
131
124
115
116
122
118
105
100
103
107
119
136
138
123
116
126
132
118
105
108
111
101
91
95
112
122
121
111
99
100
113
115
99
88
104
128
129
113
111
132
126
115
110
113
117
119
118
113
112
121
130
125
115
116
121
118
106
101
108
114
117
124
124
115
111
120
125
115
102
102
107
105
95
93
109
131
137
120
103
105
119
118
100
92
109
129
131
121
122
115
116
126
125
112
107
113
122
115
108
118
131
125
111
112
123
123
109
104
113
123
120
115
111
109
111
113
113
109
104
106
110
112
108
106
113
134
143
129
114
119
133
130
111
107
117
127
127
126
129
97
108
133
136
116
102
107
114
114
113
122
131
123
107
108
121
126
115
109
119
130
129
118
111
112
113
110
105
107
114
116
116
116
118
119
120
128
136
130
123
127
139
138
124
116
121
127
127
129
133
97
110
128
127
112
100
100
106
111
118
127
128
122
110
108
119
126
124
120
123
131
133
129
122
121
119
112
105
112
125
131
120
108
113
122
121
122
126
126
121
122
131
133
124
116
123
134
135
131
130
113
118
117
108
105
104
102
108
117
124
125
125
124
118
111
114
125
131
128
125
123
128
131
130
128
125
118
112
119
133
135
118
99
103
116
119
121
122
122
117
116
121
120
114
113
125
138
140
130
127
125
118
104
96
103
110
111
118
127
128
122
124
128
125
111
108
120
136
137
125
114
116
126
131
130
125
121
119
124
132
127
110
95
100
112
120
123
127
123
117
117
116
110
108
116
126
134
132
124
123
123
115
102
96
103
113
122
126
129
126
123
126
131
126
111
102
114
135
140
125
108
107
117
125
122
120
118
120
126
126
117
103
96
100
111
120
129
130
125
121
120
115
109
112
124
128
124
118
117
119
118
116
107
101
105
118
126
123
117
118
124
130
133
128
114
103
110
129
139
126
109
107
114
121
117
110
110
117
126
125
115
106
102
102
106
117
129
131
126
122
120
115
113
123
133
129
117
114
118
118
120
122
114
108
112
125
125
112
102
110
123
131
131
129
120
110
110
123
130
123
110
109
119
122
115
103
101
110
122
125
122
119
116
107
104
112
124
126
123
120
118
117
119
126
130
126
116
117
124
117
124
125
117
112
118
126
124
108
101
108
120
125
126
126
125
119
115
117
120
116
109
111
124
127
117
102
98
106
117
122
124
134
137
124
107
108
118
121
120
118
122
124
123
119
119
118
117
120
125
118
124
115
114
117
124
124
119
117
115
116
116
117
119
121
121
120
117
114
114
113
111
114
125
127
115
102
103
111
113
110
120
141
153
141
118
108
113
118
119
121
132
136
124
110
106
112
115
117
120
118
123
106
112
127
127
116
118
130
135
127
115
110
112
114
114
115
113
111
112
116
114
118
125
124
112
104
112
119
110
100
110
135
149
143
125
112
111
119
124
131
139
137
120
104
103
113
114
115
117
119
124
108
117
132
123
111
118
135
138
129
114
102
103
109
111
111
105
105
112
123
122
121
126
123
110
108
122
129
111
94
102
120
128
129
124
114
111
118
130
137
135
125
112
105
109
117
122
122
123
123
125
117
123
129
117
110
118
126
126
120
110
100
101
110
116
116
106
100
110
125
128
126
125
121
111
111
125
130
113
94
99
109
111
114
119
117
111
114
128
134
123
110
106
112
119
124
129
134
134
125
123
121
120
118
117
116
117
116
114
112
109
104
106
115
124
125
117
106
107
122
130
127
119
112
108
111
122
130
117
99
99
107
111
113
117
119
111
110
121
127
117
103
107
119
124
124
126
136
137
128
119
117
112
114
123
125
117
115
114
113
114
116
118
119
121
128
128
119
112
116
125
121
106
101
103
107
117
128
123
105
101
109
118
120
120
119
112
108
118
125
117
108
114
124
123
116
118
124
130
129
123
115
107
113
129
128
116
117
123
122
121
129
131
118
111
119
131
131
120
115
114
111
97
96
105
108
113
123
123
111
105
109
118
119
119
118
112
114
126
131
122
115
116
121
117
110
111
117
122
125
131
117
109
117
130
126
117
123
131
126
124
131
131
116
102
105
121
132
127
113
105
101
99
103
112
112
110
110
111
112
112
110
109
110
115
116
113
119
138
142
128
115
116
115
107
106
118
127
124
118
131
118
109
116
125
124
118
124
128
120
115
120
123
116
106
101
111
128
129
113
102
103
110
113
116
116
108
99
100
112
121
114
103
108
117
118
115
124
143
146
128
116
115
114
104
107
129
145
133
114
125
117
111
112
120
120
120
120
115
105
103
113
117
120
117
112
114
124
125
112
107
113
122
116
112
116
114
100
96
110
126
122
110
114
125
126
119
122
133
136
126
118
119
118
109
114
137
152
137
113
118
116
114
114
112
116
121
117
103
94
105
123
123
119
121
125
126
127
125
116
116
124
127
111
101
111
123
114
103
110
127
129
120
122
131
132
122
118
119
120
121
123
127
126
117
118
133
145
135
118
119
119
117
113
104
109
119
119
101
96
120
140
128
109
111
127
131
124
119
118
123
128
125
108
95
109
127
124
113
112
127
131
122
122
127
128
122
115
108
111
121
129
130
127
123
120
120
127
127
124
124
121
121
113
102
105
118
119
107
107
131
146
125
98
99
117
125
119
114
117
123
125
120
108
101
111
123
124
117
119
129
126
117
112
119
122
121
119
111
112
124
129
127
126
125
118
112
115
123
126
119
119
118
115
110
111
114
115
115
116
129
133
118
100
95
106
117
117
114
114
118
120
118
111
106
112
117
117
118
126
129
120
110
110
113
116
120
123
117
115
125
125
120
121
127
122
110
111
122
127
111
112
115
117
121
121
115
109
113
117
115
113
116
115
105
103
112
120
121
114
110
115
119
111
107
113
115
115
123
133
126
111
109
116
117
114
121
130
121
114
121
125
120
124
133
129
114
111
121
129
113
113
110
119
129
131
119
110
111
112
104
104
120
131
118
104
110
125
129
118
108
112
121
113
102
106
114
119
130
135
119
103
110
123
120
111
120
132
122
108
116
126
125
127
135
133
118
111
121
134
122
120
115
118
127
129
121
117
115
108
102
107
123
131
121
107
110
123
133
127
112
112
122
119
105
105
116
125
135
134
115
103
111
123
116
108
119
129
119
108
116
126
125
124
130
130
120
113
123
135
130
123
116
116
118
120
124
127
124
110
109
117
121
121
115
112
112
120
131
132
118
116
127
129
119
111
115
123
132
133
120
111
115
116
110
108
117
124
116
113
120
122
115
115
122
124
120
115
120
126
126
118
112
112
112
114
122
134
131
116
114
124
122
114
114
120
121
120
124
126
120
118
127
133
130
126
121
115
123
129
122
117
118
113
109
113
119
118
116
120
125
119
111
112
118
121
121
119
118
117
117
109
106
107
114
117
121
133
133
118
116
127
128
120
119
128
134
126
117
115
117
118
120
128
135
137
126
114
117
122
116
116
117
113
112
121
124
118
116
123
126
123
120
121
124
126
125
123
119
117
114
106
99
106
120
123
121
127
134
126
121
124
125
125
126
136
140
128
113
107
111
115
115
118
130
140
135
123
119
115
108
107
114
112
111
123
129
123
118
121
123
127
129
129
127
128
130
126
122
130
120
111
100
105
119
121
113
119
130
133
125
116
111
113
126
136
134
117
104
105
111
114
114
115
120
132
136
132
125
113
102
103
110
108
106
118
130
128
124
120
119
125
128
124
122
130
137
132
129
142
124
114
104
104
111
110
104
108
125
134
127
108
93
98
119
131
123
106
102
110
114
117
121
117
112
117
129
133
128
116
108
109
110
104
100
109
121
129
127
119
114
117
118
117
118
132
143
136
128
140
123
111
107
106
105
98
96
100
113
124
123
103
88
92
115
128
118
103
103
113
119
124
130
124
109
106
117
128
127
119
116
115
116
108
102
105
114
121
124
119
114
110
111
115
122
135
145
137
125
124
118
109
108
111
108
99
98
99
106
112
112
102
95
105
122
128
118
111
113
117
118
124
131
123
109
103
113
123
122
118
120
121
121
114
108
107
108
114
120
122
118
113
116
124
132
134
136
131
118
112
116
115
116
116
112
109
107
107
109
112
111
104
106
123
135
129
121
122
128
125
120
119
123
121
114
112
119
123
118
116
122
127
126
119
117
113
110
109
118
124
126
122
125
132
132
129
127
124
119
114
116
127
125
119
116
117
117
116
118
119
114
106
110
129
140
131
121
128
140
137
123
113
112
115
118
122
126
124
115
115
125
134
132
123
121
121
118
112
114
122
130
129
128
128
128
125
120
120
120
121
119
131
127
119
119
120
119
120
123
122
116
108
112
124
133
127
118
126
142
145
131
112
106
112
119
125
126
125
117
115
126
139
136
127
126
127
125
113
112
120
129
128
121
120
126
128
123
117
116
119
121
125
121
119
119
117
112
116
120
117
112
115
116
120
123
122
118
119
132
145
138
119
104
105
111
114
117
120
120
115
123
135
136
129
130
131
130
119
113
118
123
120
115
118
128
133
129
117
108
108
123
117
115
118
122
116
109
113
115
109
107
117
125
124
119
120
122
117
120
133
140
126
108
102
104
106
110
117
117
112
116
127
130
130
131
132
132
123
121
120
117
115
114
120
129
138
136
122
105
98
124
117
114
121
125
118
111
113
116
111
108
118
131
129
122
124
128
122
116
124
136
131
113
104
107
109
110
113
112
108
112
120
124
127
129
130
128
127
127
123
114
114
118
121
124
136
140
130
111
98
125
123
119
121
123
119
117
118
123
121
116
123
131
129
123
126
135
130
118
116
130
132
117
108
112
114
113
113
112
112
117
121
123
125
126
124
118
119
125
124
119
123
126
121
121
135
142
136
122
111
125
129
122
117
119
120
121
123
124
125
125
126
125
119
116
123
137
132
120
116
129
134
123
114
112
112
111
116
122
124
124
126
129
130
123
114
107
109
117
121
124
134
136
125
124
137
144
134
124
122
123
130
123
115
114
119
121
117
117
123
130
131
119
108
110
121
131
125
116
118
126
134
130
121
111
103
102
115
129
130
126
129
140
137
120
107
104
108
113
117
128
141
139
127
127
141
144
129
120
125
115
124
121
111
112
120
119
113
109
119
136
134
114
102
110
123
124
115
113
117
124
132
133
126
111
101
103
116
125
122
122
136
151
141
116
106
115
121
120
117
125
137
134
127
131
143
142
125
115
122
106
116
115
110
111
120
122
113
111
121
137
132
113
108
121
131
124
113
112
118
122
126
132
130
117
113
119
121
115
107
117
141
156
141
117
113
127
138
129
119
120
129
128
127
131
139
137
124
118
124
100
110
112
111
109
115
123
120
119
124
132
126
115
120
134
140
128
118
117
121
121
123
126
126
122
128
135
127
110
102
114
137
145
134
121
121
134
140
132
120
119
126
129
127
130
132
126
121
128
135
111
114
112
118
127
127
117
105
105
113
114
108
103
105
112
112
111
110
115
116
110
109
117
123
119
118
125
130
120
102
98
114
133
137
130
120
111
105
105
108
117
132
139
126
110
108
111
112
120
132
114
121
112
114
131
137
125
111
111
122
130
122
106
100
110
120
116
109
110
112
108
107
116
122
115
111
121
134
127
106
99
110
124
124
114
111
110
110
111
115
121
132
132
116
102
104
111
113
114
129
118
121
110
110
126
136
130
120
118
122
134
133
116
103
110
124
122
107
105
112
114
110
114
122
118
108
114
131
135
114
97
104
120
115
102
104
115
120
117
117
124
130
123
106
98
106
119
123
122
129
115
112
108
112
120
123
126
131
125
114
120
132
123
106
110
128
129
107
99
112
119
112
109
120
121
109
102
118
132
120
100
104
120
118
103
108
128
133
122
117
128
133
123
107
104
112
124
133
133
129
106
99
111
124
119
109
117
132
126
105
105
120
116
100
104
124
128
107
97
111
121
110
103
113
121
111
97
103
121
123
110
112
130
130
117
117
131
135
122
116
131
140
132
121
117
119
124
133
137
131
99
91
115
135
128
110
110
123
119
103
101
109
106
94
99
118
123
109
103
112
117
108
103
107
117
113
101
99
111
120
123
126
136
139
131
122
123
125
117
117
130
141
136
127
123
122
121
128
135
133
103
94
114
139
139
121
109
109
111
106
106
107
105
99
103
112
115
116
117
118
114
108
106
108
112
115
112
106
106
115
129
135
135
135
129
116
111
112
110
110
123
135
131
121
119
125
126
127
130
133
112
106
116
134
141
129
111
108
110
111
111
111
111
113
114
114
114
122
126
121
110
107
107
107
107
116
123
117
107
111
127
134
127
124
117
109
109
110
104
103
118
133
125
110
111
125
134
127
125
127
114
115
121
129
131
122
112
113
121
116
112
114
116
120
123
121
119
126
128
117
104
104
108
108
105
115
125
119
109
110
120
125
117
111
107
109
118
122
109
100
117
134
125
107
106
119
129
123
118
120
112
120
127
125
114
103
111
124
127
117
113
115
117
118
124
123
124
126
124
110
102
107
112
109
105
112
118
115
111
113
118
114
108
103
105
113
129
134
119
104
115
129
127
116
110
111
113
113
113
114
110
122
130
118
99
95
112
127
124
115
115
117
117
117
122
122
121
122
120
110
110
118
122
115
109
109
109
110
116
120
119
112
107
105
105
111
127
137
128
113
111
118
126
128
118
106
103
107
116
118
110
122
126
110
98
105
120
125
117
111
115
121
121
122
123
120
113
116
119
118
123
129
132
130
120
109
103
106
119
125
117
113
117
113
102
103
116
131
133
121
110
113
124
130
122
107
103
111
122
126
107
117
117
108
105
116
127
126
118
110
112
120
127
130
128
117
109
113
121
126
128
131
136
140
133
114
101
106
120
121
112
118
131
124
101
94
109
125
130
123
120
122
126
123
118
112
111
115
125
132
98
105
110
111
115
120
127
133
128
114
107
115
131
136
126
113
110
116
125
125
123
124
133
142
136
116
104
108
114
110
108
124
140
130
105
100
113
125
124
121
126
136
130
116
111
118
119
117
125
135
94
99
112
120
118
114
121
137
139
118
102
111
131
133
119
110
113
123
128
123
113
112
125
134
127
112
108
109
108
102
106
123
130
123
113
116
126
127
120
117
126
137
128
108
107
120
124
120
124
134
103
104
115
123
119
111
117
134
134
116
102
110
123
123
114
112
116
124
129
123
109
106
117
122
115
108
115
118
105
100
112
118
108
108
119
130
131
125
119
118
119
123
119
107
109
124
132
127
128
130
120
117
119
121
119
115
119
124
123
110
104
111
117
118
119
121
121
122
125
126
116
108
110
110
103
106
121
125
111
106
118
116
96
96
120
134
128
119
120
123
120
114
109
110
118
131
135
133
131
129
132
127
118
117
121
123
122
121
119
110
109
114
116
119
122
129
129
121
121
126
124
112
106
101
98
105
123
131
122
116
125
123
102
98
116
126
120
116
123
135
132
117
109
115
129
134
130
129
129
131
134
125
112
116
129
131
124
126
126
117
113
120
123
122
120
130
133
127
125
126
125
113
105
101
102
105
120
133
128
121
129
131
116
106
110
116
116
116
128
141
142
128
118
123
132
130
121
118
127
134
132
122
110
120
137
135
121
127
134
124
117
128
135
124
113
120
134
136
130
125
121
116
111
110
110
109
116
127
125
119
123
127
119
111
109
108
111
120
134
143
141
129
125
125
126
123
116
117
129
133
128
122
114
126
141
134
117
121
131
123
116
127
135
123
106
107
125
137
131
121
119
120
121
120
116
112
113
114
114
109
110
111
112
115
115
109
108
120
137
140
128
122
123
122
118
116
120
129
132
125
121
121
119
126
139
132
112
110
118
118
113
116
123
119
108
105
118
130
123
112
118
130
131
119
113
113
111
105
103
104
105
100
104
119
129
118
105
113
133
135
119
112
120
121
113
113
129
141
134
116
113
118
116
118
128
129
116
109
110
111
110
109
112
113
113
113
122
126
115
108
118
134
132
113
109
118
117
104
99
109
113
107
108
125
138
128
106
104
121
130
121
113
119
125
119
117
133
145
133
112
107
114
112
109
114
122
123
119
114
111
113
114
109
108
113
122
129
127
115
108
115
131
126
109
109
122
125
111
107
122
134
128
119
122
136
134
112
97
109
125
125
119
122
131
131
125
131
138
133
116
112
110
108
101
101
115
130
133
124
115
119
127
115
100
104
120
133
130
117
110
117
124
119
109
111
123
126
118
114
132
150
145
125
114
123
130
113
94
102
122
129
122
121
133
134
124
123
131
133
123
117
115
110
102
102
112
127
133
126
117
122
132
122
100
96
112
130
130
118
113
117
121
116
109
113
119
118
113
115
132
146
142
123
110
115
122
109
95
105
125
127
117
115
127
130
120
116
124
130
122
116
116
117
116
117
118
118
117
116
113
115
124
127
115
102
106
126
131
119
110
117
123
117
108
107
110
110
106
111
122
126
121
119
119
118
112
98
97
111
125
122
107
108
121
123
115
111
120
121
111
110
117
119
121
128
127
112
101
105
108
108
112
132
136
119
111
124
132
120
110
116
126
119
108
106
108
108
104
106
108
102
100
115
131
129
110
96
102
116
122
113
106
110
124
124
114
112
113
111
103
110
116
110
112
128
132
114
100
106
112
107
111
134
147
131
117
123
128
123
117
122
127
123
115
112
111
110
110
111
107
91
89
110
135
133
112
104
111
118
113
107
112
123
131
126
115
112
112
112
110
121
119
103
98
116
127
119
112
117
120
119
121
130
134
125
118
118
118
125
133
131
125
124
129
128
118
110
114
120
115
99
94
109
124
126
119
119
120
116
107
106
118
127
128
120
112
111
115
124
125
136
127
103
94
105
117
122
127
130
130
131
132
123
113
110
113
112
109
121
141
140
125
124
136
138
122
109
113
125
125
116
107
108
112
118
127
129
123
114
108
111
115
118
116
114
111
111
119
132
134
140
126
108
105
108
114
122
133
134
127
132
138
124
104
105
118
118
105
112
133
140
126
124
132
134
121
107
108
120
126
123
116
111
108
114
130
130
117
110
115
118
111
104
106
111
114
116
122
132
133
130
118
112
114
116
117
120
130
127
118
122
135
132
118
118
130
129
114
105
116
131
130
123
122
124
122
115
111
116
118
118
119
119
115
118
129
126
111
110
122
123
111
103
108
120
123
124
125
125
125
119
111
111
114
118
118
120
122
122
116
117
128
132
130
133
139
136
117
100
104
121
130
121
112
115
127
131
127
117
112
110
119
124
120
119
125
123
115
118
129
128
117
110
113
123
129
132
127
121
123
119
115
111
107
108
111
113
115
118
121
122
118
117
125
134
136
128
114
103
108
121
125
118
110
113
129
144
143
126
110
108
120
129
122
115
117
120
121
130
135
127
117
113
114
119
129
139
131
121
122
122
122
116
103
100
105
106
107
113
125
127
112
103
107
119
124
114
108
114
126
127
119
116
113
114
124
140
144
131
114
112
123
129
118
107
105
113
122
135
135
122
110
109
111
115
126
139
135
120
117
122
125
120
108
104
109
108
99
103
118
126
115
100
99
109
113
110
110
122
135
129
117
117
117
113
112
121
133
129
118
115
122
126
118
107
101
104
114
125
126
114
104
105
114
119
125
135
132
118
110
121
122
121
115
115
120
117
100
97
110
122
121
108
107
111
116
116
117
125
127
121
116
121
122
111
102
110
121
124
117
114
120
123
121
111
106
103
106
111
114
111
107
111
123
126
125
124
122
115
103
118
120
120
115
119
126
122
106
102
114
125
124
118
119
125
125
123
121
119
112
109
115
123
123
113
104
111
122
124
116
115
122
123
119
117
117
113
107
108
112
116
118
120
127
128
123
119
119
115
105
114
121
119
114
114
121
121
114
114
124
129
122
116
123
130
129
125
123
115
106
106
113
122
122
116
113
121
129
127
118
117
125
125
117
117
124
126
117
113
120
127
125
122
121
121
120
122
122
117
107
110
117
118
111
107
110
115
119
124
128
126
118
114
118
121
121
120
120
115
112
115
120
120
117
118
119
127
135
134
123
120
125
126
115
113
124
125
119
120
130
133
125
116
113
116
124
134
133
116
103
108
110
111
110
107
106
112
123
127
120
113
114
120
117
108
110
117
122
120
120
127
126
116
115
118
119
120
133
135
126
117
120
123
115
110
116
117
115
121
133
133
122
116
114
119
130
144
140
113
100
114
106
105
112
114
111
115
124
125
112
101
111
126
124
107
107
119
127
122
120
128
126
115
117
125
118
111
120
129
121
112
115
121
115
109
113
115
116
123
130
126
120
120
123
124
133
147
143
117
102
122
110
103
111
123
119
113
119
123
110
96
106
128
130
115
112
124
130
122
117
122
119
113
122
135
125
108
111
119
119
113
117
120
114
110
113
122
126
129
125
119
118
125
126
126
134
143
140
123
108
133
123
108
111
123
118
109
115
124
119
105
108
125
128
120
119
127
131
122
116
116
112
106
119
137
131
111
108
119
127
126
125
122
115
111
116
126
132
132
122
116
121
127
126
126
134
138
137
129
116
137
132
116
113
116
115
108
112
121
121
117
118
121
118
116
121
127
127
121
118
120
113
101
109
126
126
111
111
129
143
139
130
125
122
115
114
121
128
130
124
121
124
126
123
127
136
135
131
129
126
131
133
122
110
108
112
114
115
114
115
128
136
126
111
110
118
123
122
119
124
127
119
104
102
108
108
103
113
137
150
142
133
134
132
119
113
115
118
123
128
127
126
125
122
127
137
133
126
128
134
116
122
118
106
102
113
123
117
104
109
134
147
130
109
109
117
119
118
121
125
126
118
113
107
100
96
98
115
133
138
133
136
146
138
122
116
118
119
121
124
127
126
122
122
125
133
132
127
127
135
104
109
109
102
103
120
129
117
103
112
136
145
128
112
113
119
118
118
123
124
117
116
120
121
108
99
106
118
120
116
121
142
157
141
118
118
126
125
119
118
121
124
124
123
124
127
132
132
131
131
103
103
104
105
111
124
126
113
107
119
135
133
121
116
121
124
119
119
123
121
112
115
128
134
124
114
120
124
116
106
114
139
153
137
118
119
128
127
116
111
116
126
129
127
125
126
132
135
134
129
121
123
120
115
106
103
106
115
115
103
94
92
96
103
107
105
100
103
110
116
120
121
115
107
104
115
125
123
112
106
113
123
127
127
125
122
112
102
102
112
125
133
130
127
120
111
104
106
120
134
125
127
120
116
112
110
112
122
124
116
106
99
95
96
106
113
114
113
118
121
125
120
108
98
97
106
115
118
116
112
111
113
122
127
122
109
101
105
116
128
130
127
123
121
115
108
105
109
122
135
122
119
112
115
123
120
118
127
132
121
111
109
106
105
110
123
129
124
120
124
130
125
111
103
103
104
103
110
122
121
106
102
118
130
120
104
98
110
129
137
131
118
115
119
119
111
110
115
126
132
116
107
105
118
127
120
117
132
135
114
100
110
119
118
116
129
136
124
111
119
131
128
116
114
117
109
95
100
124
129
108
101
120
132
120
105
104
117
130
132
126
114
114
125
127
115
108
118
126
127
116
100
104
121
127
115
115
133
134
105
86
102
122
120
113
122
128
115
100
108
122
123
114
118
126
116
97
98
121
129
114
109
124
134
124
113
112
118
125
124
118
114
119
133
133
117
103
109
121
123
118
100
106
126
130
120
120
134
132
103
83
97
116
117
109
111
113
106
98
106
114
112
106
114
123
120
108
106
114
117
117
120
131
136
129
119
114
117
121
118
113
113
121
131
131
118
102
102
113
124
120
104
108
129
140
135
132
133
126
105
93
101
117
119
113
107
105
105
107
115
114
104
98
105
116
118
118
116
107
101
112
127
135
135
129
119
114
117
119
114
110
112
115
118
121
124
112
102
107
120
116
107
110
129
142
143
135
127
119
110
107
111
121
128
125
114
106
109
119
123
116
101
93
99
108
114
123
122
105
91
105
125
133
133
126
117
116
117
117
112
113
117
113
105
112
126
124
106
101
111
109
109
118
130
133
128
120
118
118
115
114
117
123
130
132
124
114
113
119
121
112
100
95
97
105
113
121
120
105
95
108
121
124
125
125
119
119
120
114
109
118
127
119
106
105
118
121
109
100
102
107
113
123
129
117
101
97
109
120
118
115
117
117
123
130
128
117
112
113
111
107
103
102
104
108
116
121
116
108
108
117
119
111
115
124
124
122
121
117
112
115
125
127
117
105
104
107
108
106
105
111
117
125
122
105
89
92
110
122
121
117
115
113
117
127
128
116
109
110
114
112
110
112
113
116
122
122
117
117
122
123
114
104
112
122
122
118
123
126
118
110
117
130
128
108
93
97
111
118
119
112
117
120
113
104
99
107
121
125
123
120
117
113
118
128
126
113
106
115
128
129
122
119
124
127
127
124
122
125
125
116
105
104
114
114
108
108
122
133
122
106
109
127
132
114
97
99
115
124
126
109
115
115
108
108
117
126
133
130
122
116
115
120
128
132
127
114
110
122
140
141
127
120
129
137
132
123
123
131
122
103
97
110
116
102
92
101
123
133
120
105
110
126
127
117
108
111
116
123
128
100
112
111
106
113
122
130
137
132
116
106
112
126
133
129
122
120
121
129
138
135
120
118
132
141
130
118
121
128
116
96
96
111
114
98
91
104
122
124
110
105
117
126
121
115
118
120
118
119
125
99
111
110
108
113
116
118
127
127
108
98
112
129
129
117
115
127
133
134
127
118
110
114
127
132
124
115
118
121
116
103
99
102
103
103
108
117
118
112
100
101
119
128
116
111
121
125
120
120
123
110
116
111
109
113
112
106
112
114
102
99
115
127
119
107
113
131
138
131
118
109
108
113
115
117
116
119
120
116
115
114
104
89
92
114
128
127
114
104
99
102
116
124
114
111
121
127
121
118
121
125
123
112
110
119
115
105
103
104
104
107
119
123
113
106
116
130
131
124
117
116
114
112
107
103
112
123
123
112
114
122
110
86
90
120
137
128
111
108
112
115
118
117
113
115
123
124
117
114
118
130
126
115
116
123
122
111
108
109
108
113
119
120
114
110
119
127
121
118
120
122
122
114
106
103
112
123
121
111
112
128
123
98
96
117
130
121
113
116
128
133
125
115
116
123
126
119
109
108
118
119
123
118
119
122
122
116
120
121
116
112
118
120
119
117
120
125
122
121
123
126
125
121
117
111
112
118
117
109
113
131
134
116
104
111
115
115
113
120
134
141
130
119
121
129
127
113
104
108
119
107
118
120
121
119
118
116
125
128
117
110
118
128
127
120
120
127
129
127
125
126
129
132
130
120
114
114
115
112
112
125
134
125
114
107
106
108
112
117
125
132
128
124
126
132
128
116
112
119
124
99
115
120
117
116
114
113
121
122
116
111
117
129
130
122
119
127
133
128
121
121
134
140
133
119
114
118
122
117
111
112
120
123
123
115
106
107
108
110
113
116
121
126
130
130
126
121
124
130
125
102
118
120
118
116
115
111
114
117
116
114
115
122
126
122
120
125
127
120
111
118
135
135
122
112
114
124
125
122
111
100
102
119
129
125
116
107
104
107
109
112
118
126
128
126
122
120
126
131
124
109
117
119
118
117
119
117
117
120
120
117
110
112
122
124
121
119
120
113
106
115
130
125
112
110
119
124
119
115
109
101
102
113
125
128
124
112
103
106
117
120
121
121
126
128
123
118
121
126
124
114
114
114
116
117
119
121
125
131
129
116
106
107
118
124
121
118
118
113
109
112
117
116
111
118
124
119
107
106
114
117
116
113
113
117
128
120
105
108
124
128
119
116
125
132
127
116
114
122
124
116
107
107
111
114
114
118
132
141
134
118
108
109
117
124
123
120
120
118
113
111
111
111
116
125
122
112
101
103
121
137
134
112
93
102
127
128
108
109
126
126
112
110
123
136
130
117
114
121
123
113
103
102
108
112
107
109
124
135
130
116
109
112
116
121
125
128
123
116
112
114
114
112
116
121
116
107
101
107
124
141
138
111
88
97
123
124
109
112
123
114
101
104
120
129
128
123
120
119
115
112
105
105
113
115
107
100
105
119
120
111
108
114
120
122
126
132
126
112
108
116
123
116
109
109
108
107
107
111
118
125
124
112
100
104
113
110
105
118
123
105
93
103
117
119
122
128
127
113
100
110
109
110
116
122
115
99
94
103
111
109
106
120
127
126
126
132
128
112
106
117
126
119
108
108
110
111
112
111
109
109
111
115
116
114
105
97
103
121
122
104
97
108
115
112
116
131
130
109
91
111
111
109
111
123
124
108
94
101
113
113
112
123
132
127
127
127
125
116
112
119
121
118
116
116
117
118
119
114
104
101
107
117
125
122
108
94
102
119
120
109
110
122
122
112
114
127
128
111
99
119
116
107
102
116
126
117
106
111
122
124
123
123
124
123
121
119
119
120
122
121
113
111
119
125
123
123
123
115
105
104
111
116
124
126
119
110
108
115
117
115
120
129
126
114
114
121
125
124
117
126
125
111
104
113
124
122
118
119
128
134
132
122
110
112
113
114
110
117
126
123
106
102
112
121
121
120
121
117
109
110
114
114
119
132
139
128
116
111
114
115
117
125
124
118
116
117
128
135
130
131
129
119
117
121
123
122
121
122
125
129
132
123
109
106
111
112
108
110
120
121
110
102
104
107
109
112
115
113
110
112
115
114
118
133
145
135
116
111
113
111
109
114
122
124
121
124
134
138
130
128
125
125
127
130
124
120
120
119
115
116
124
128
121
114
113
113
112
108
108
117
119
111
101
100
102
109
114
112
109
111
116
117
120
132
140
129
113
115
119
112
104
112
125
129
129
134
142
136
125
122
118
120
128
127
120
119
119
119
112
107
116
130
138
127
116
115
118
110
103
112
127
123
110
103
104
113
120
117
112
115
122
125
123
124
125
119
116
126
130
116
108
117
130
128
125
136
143
131
120
116
116
122
121
115
111
113
118
123
119
107
106
126
142
134
118
116
123
119
111
114
124
127
120
113
112
120
130
125
118
122
131
130
125
117
115
111
120
139
142
120
110
122
132
123
114
125
136
129
116
114
123
126
116
107
106
115
121
125
123
113
110
128
140
128
116
118
129
131
125
120
118
118
120
120
116
120
131
129
122
125
131
130
123
117
110
107
120
142
142
120
111
123
131
116
102
114
133
130
114
117
129
130
120
111
113
123
125
121
119
117
123
134
134
119
115
124
134
136
134
124
113
110
118
120
112
114
124
127
119
117
122
123
123
120
112
105
110
126
128
117
114
125
129
115
103
113
131
135
117
121
131
131
121
119
129
136
133
117
114
123
138
140
127
113
116
129
131
130
127
119
111
112
119
119
109
109
121
124
116
110
112
116
123
125
119
107
102
107
113
116
119
128
127
116
110
119
134
136
120
125
129
123
116
118
132
141
132
118
117
130
140
137
123
113
120
126
124
117
114
113
113
120
126
122
112
112
123
125
117
108
107
113
121
129
127
117
106
103
107
117
126
127
122
115
118
128
134
132
120
121
123
119
110
112
124
128
125
121
124
131
131
123
113
113
121
123
118
109
108
110
117
123
131
129
122
121
127
127
118
109
108
111
115
120
125
126
119
117
117
121
124
122
117
114
122
133
133
122
112
110
114
116
110
107
111
116
119
124
128
126
117
111
108
111
117
120
117
112
113
119
121
123
130
134
130
125
127
127
121
110
108
109
109
109
116
122
126
130
130
123
118
118
118
117
124
134
132
116
107
100
105
112
112
109
107
109
119
127
128
118
110
109
108
110
117
125
126
120
119
127
125
122
128
139
133
119
118
123
121
110
108
108
106
104
106
113
122
134
136
125
117
120
125
124
124
132
133
121
113
100
100
104
113
117
115
112
119
130
128
117
109
112
114
113
118
129
133
127
122
125
124
120
132
143
130
110
110
120
121
111
109
111
110
107
109
112
116
130
134
127
121
127
134
129
124
130
137
134
127
111
105
99
109
125
127
114
114
128
132
121
111
112
117
116
119
125
132
129
119
114
114
120
135
145
128
106
106
120
125
121
118
118
118
117
118
119
120
127
130
126
125
129
133
129
122
126
139
142
133
127
115
100
107
125
126
110
107
124
133
126
114
112
116
116
115
116
125
127
117
106
104
112
130
143
132
110
107
122
133
131
123
123
124
125
125
125
126
128
130
128
126
124
126
126
124
123
132
139
129
137
125
109
111
123
120
108
107
118
126
125
120
117
117
117
112
110
117
122
119
112
103
103
117
135
135
119
110
126
142
137
123
121
128
129
123
120
123
130
134
133
125
118
120
125
125
123
123
131
122
135
128
121
117
115
114
115
116
115
113
120
128
125
116
113
112
112
115
121
124
122
109
101
106
123
131
121
114
130
147
136
116
115
127
130
121
114
118
129
139
138
127
120
120
125
125
120
119
125
124
127
127
127
119
108
109
123
128
117
106
114
130
128
115
111
113
115
118
124
126
122
110
107
108
117
124
120
117
131
144
131
112
113
125
130
122
113
115
129
139
138
129
125
125
123
120
118
124
126
130
121
119
120
113
106
111
126
130
117
105
111
121
120
113
111
115
117
123
128
124
114
106
112
118
118
116
115
118
129
136
128
118
120
126
126
122
116
117
126
133
131
130
132
132
122
114
120
131
130
130
126
116
112
109
110
118
125
122
115
115
113
110
108
111
116
118
119
125
130
121
107
104
118
128
123
115
113
120
126
127
124
125
129
128
123
119
117
117
124
125
123
126
136
138
126
118
126
135
130
120
131
128
123
110
90
83
97
115
116
104
101
105
106
105
107
112
109
99
92
99
118
122
106
97
108
125
124
110
103
112
125
124
108
102
111
124
121
114
109
115
122
112
99
99
112
121
123
123
122
115
132
126
122
111
96
91
101
116
116
105
101
104
102
102
107
114
115
112
103
106
124
127
106
90
102
122
121
103
97
112
124
119
111
112
120
120
116
114
116
118
114
99
90
98
111
116
120
127
131
121
127
118
113
114
115
108
107
115
117
111
106
106
111
113
115
122
128
125
117
118
132
134
110
90
101
121
115
97
98
116
123
115
114
123
125
115
108
112
122
121
108
90
89
109
122
117
118
128
132
120
124
113
109
118
126
116
104
109
118
115
106
108
119
124
125
125
129
129
121
120
133
135
115
98
106
120
113
97
104
123
124
115
116
122
120
109
103
111
122
121
106
92
101
126
132
119
110
120
128
118
130
122
112
118
124
113
102
109
122
116
104
107
119
126
123
119
118
119
115
115
123
125
116
108
112
120
116
110
115
125
124
116
114
113
111
105
104
111
123
123
106
99
114
135
135
117
107
112
120
120
137
133
118
114
115
112
108
117
126
119
107
107
117
119
117
110
107
107
108
110
112
113
113
117
120
121
123
125
124
118
117
116
113
107
106
108
110
119
128
123
107
106
122
129
126
118
113
110
112
120
133
135
121
110
111
117
126
127
126
118
114
115
119
119
113
111
109
108
110
111
112
111
113
124
128
120
121
131
125
108
104
113
115
111
110
114
122
131
136
125
110
111
118
114
113
124
128
114
105
112
122
127
119
110
111
122
133
131
119
114
120
125
128
124
118
119
119
118
118
119
117
110
114
131
135
120
116
126
123
103
100
112
118
119
117
119
126
134
140
130
114
113
114
103
107
131
138
117
97
97
113
120
121
114
111
117
123
118
110
111
121
132
133
125
120
122
125
126
123
121
117
110
113
130
137
121
110
118
120
112
113
114
115
117
123
124
124
127
135
133
122
117
114
105
106
125
133
116
95
88
117
119
122
121
113
104
100
102
104
110
121
132
132
123
117
120
124
126
126
124
113
106
111
126
134
124
112
114
119
127
133
123
106
110
125
128
118
114
125
131
122
115
115
113
110
116
120
116
104
96
128
124
122
122
115
101
92
97
107
114
122
129
126
116
115
120
122
123
126
128
118
106
108
121
128
124
116
113
116
131
141
126
100
103
124
131
115
107
118
124
116
111
115
116
112
110
115
118
119
114
135
128
118
116
115
110
105
107
113
120
127
128
118
110
116
125
123
118
124
134
128
112
108
115
121
120
116
113
114
122
126
116
102
105
122
125
115
110
116
116
106
106
115
118
114
112
117
122
126
124
132
129
116
109
115
120
122
118
118
123
126
122
114
110
119
129
126
116
117
131
133
120
110
110
117
116
113
112
113
112
104
100
103
110
115
111
110
114
116
109
102
107
118
119
116
116
118
119
121
123
123
129
113
103
111
121
123
118
116
118
118
116
113
111
115
125
127
120
114
119
126
121
111
110
115
114
111
112
118
111
93
90
103
114
109
99
102
113
116
107
101
112
124
123
120
120
119
118
118
116
120
126
111
100
107
113
109
109
111
110
107
111
115
113
109
115
127
128
117
111
114
116
110
108
113
116
117
120
125
118
104
95
103
111
106
97
98
110
117
107
100
115
132
132
123
121
121
121
123
117
121
120
104
102
112
112
99
97
104
106
107
113
118
115
107
110
124
129
118
108
110
114
107
103
110
122
127
128
127
126
117
107
103
108
109
103
103
111
116
106
101
117
138
140
128
121
123
128
129
121
123
113
103
107
121
120
102
94
101
110
114
116
119
115
110
112
119
119
114
113
118
116
107
100
109
124
131
126
121
121
122
114
107
109
114
112
110
113
116
109
105
117
137
140
129
120
123
128
128
122
117
113
109
116
130
129
111
99
105
117
119
116
116
115
114
114
113
107
108
117
126
121
110
105
114
125
124
113
108
113
118
116
112
113
117
116
114
115
116
111
105
113
126
132
125
116
115
118
118
117
106
115
117
120
128
126
116
107
111
119
117
111
113
120
120
118
109
104
110
123
125
121
117
119
122
121
112
100
99
107
116
119
120
117
116
114
113
111
109
107
106
106
115
124
121
111
108
111
112
114
97
115
119
119
117
116
113
111
114
117
114
109
116
128
130
122
113
113
121
124
119
116
125
131
128
119
110
105
106
110
115
120
123
122
117
115
112
105
101
102
105
108
114
121
120
113
111
115
117
117
98
115
118
107
100
105
114
117
116
114
114
115
121
133
137
128
119
120
125
119
108
111
128
132
122
113
114
120
124
121
113
118
127
125
118
117
117
107
99
100
111
121
123
124
121
118
116
120
124
124
111
119
117
100
91
102
119
126
120
115
116
120
122
131
136
128
120
120
120
109
101
109
124
126
112
110
118
132
138
126
109
112
127
127
119
119
123
117
106
108
124
136
131
122
120
118
118
119
124
127
125
123
121
108
99
109
126
129
121
118
118
119
120
127
130
122
113
112
113
106
102
110
120
119
111
107
114
123
128
118
105
108
122
123
114
117
128
126
118
120
134
137
127
115
116
118
116
113
118
126
126
123
122
118
116
119
123
122
120
118
117
115
117
124
127
117
107
109
114
111
110
113
119
121
115
108
104
103
104
104
105
112
116
109
103
115
129
130
124
126
129
124
113
109
113
119
116
108
112
123
115
112
117
124
124
120
112
112
114
117
117
115
117
126
130
122
112
108
114
118
118
118
119
119
118
109
102
96
93
97
110
118
109
93
96
118
135
132
124
120
115
108
105
107
117
123
118
111
111
119
105
102
106
115
119
112
100
100
110
119
118
115
115
122
131
130
121
110
111
118
124
121
116
113
112
111
109
107
101
104
115
120
105
87
97
125
139
132
120
109
100
101
107
113
118
122
123
119
115
115
107
100
99
105
108
103
97
100
112
118
117
114
112
113
123
130
125
113
106
113
123
122
113
106
107
113
118
121
118
114
118
116
102
93
103
126
137
130
120
108
100
106
114
116
114
119
128
129
119
112
115
106
101
105
107
105
104
109
116
116
113
109
105
106
113
120
119
113
106
107
116
119
112
106
110
117
122
125
126
124
122
116
107
104
107
118
122
122
120
113
110
116
120
115
109
117
130
132
120
113
118
108
110
116
118
114
112
115
117
116
110
102
101
105
110
115
115
114
111
107
109
111
112
113
116
119
122
124
125
127
128
122
113
109
112
111
107
109
117
122
122
123
124
117
114
121
129
128
119
116
112
108
119
130
134
124
115
114
114
114
110
102
103
107
115
119
116
115
116
109
106
105
108
112
116
118
122
124
123
125
131
129
116
113
118
115
106
106
116
126
125
123
123
124
125
126
125
122
119
117
106
112
126
140
141
129
116
109
112
115
115
109
107
111
118
118
115
116
116
111
103
99
100
103
106
113
122
126
122
120
126
126
114
116
125
128
118
113
118
125
121
117
122
130
134
133
125
122
119
117
109
117
127
139
141
131
117
109
111
118
118
116
114
118
118
115
112
115
117
111
103
101
98
97
99
105
117
126
122
114
115
115
112
115
129
135
130
122
121
120
113
112
122
134
135
134
134
133
125
116
118
119
121
131
133
130
119
114
118
123
118
114
117
123
118
107
105
116
118
110
104
105
106
106
104
102
109
122
123
111
107
110
115
118
124
131
130
125
122
118
110
111
124
134
130
131
143
147
129
115
125
117
113
115
123
124
119
119
126
128
118
109
118
129
119
103
101
115
120
110
105
111
119
126
119
101
101
119
126
114
106
113
124
122
116
119
123
124
124
119
111
113
125
133
124
123
138
147
129
115
122
116
111
110
116
118
117
120
130
132
115
105
118
134
127
110
108
120
123
111
107
115
127
137
130
106
99
118
130
118
113
124
134
128
116
113
119
122
125
122
113
113
125
132
122
111
118
131
125
116
113
114
114
113
115
115
115
120
130
129
112
107
124
139
132
121
122
128
124
115
115
121
121
128
127
109
102
120
128
120
118
127
136
130
120
118
119
122
126
125
116
115
125
133
122
103
102
117
124
115
105
113
117
121
122
121
118
123
128
121
111
116
134
138
129
128
133
134
122
118
124
124
116
117
119
112
108
118
124
119
116
122
126
126
126
125
121
117
121
126
120
117
126
130
121
107
106
122
132
121
108
112
118
126
127
126
126
132
130
119
114
127
138
130
116
121
133
132
119
117
126
126
116
111
113
110
110
118
124
122
117
114
114
123
131
131
120
109
117
126
127
125
124
120
115
114
123
136
140
129
117
116
116
122
125
123
126
134
133
122
118
127
132
116
104
111
125
123
113
114
123
123
117
115
113
110
112
121
127
125
116
108
109
120
132
131
118
107
115
128
131
129
122
112
109
120
136
141
138
131
125
120
117
119
119
114
115
127
132
126
117
118
116
105
99
109
118
116
113
115
117
114
115
117
116
115
114
119
125
124
114
107
108
117
126
127
119
114
119
127
127
124
118
111
109
121
133
133
125
125
123
121
120
119
116
109
106
118
130
126
114
106
104
104
107
116
120
117
115
119
119
112
109
116
123
123
119
116
116
114
111
108
110
114
119
122
121
121
123
122
120
119
121
120
120
120
120
119
119
124
117
118
118
119
119
111
105
110
123
126
115
103
101
109
118
126
127
123
121
122
125
115
107
114
129
132
121
110
109
109
113
113
112
114
117
121
123
122
120
119
118
120
128
134
127
114
109
117
130
134
112
112
112
115
122
120
109
106
118
130
126
109
102
110
122
129
130
127
126
126
126
121
113
117
128
128
118
110
110
116
121
121
117
116
121
125
124
116
115
119
122
126
135
140
128
108
103
123
148
151
115
113
105
109
125
127
114
103
114
135
138
121
106
108
117
123
121
125
130
129
123
121
122
123
121
113
107
111
118
127
132
129
124
125
129
131
121
112
113
122
128
128
131
132
123
106
103
127
153
150
127
116
102
108
125
132
119
105
113
134
142
129
111
109
114
112
110
121
132
127
116
117
127
126
114
104
101
109
121
132
135
129
126
129
132
124
114
112
116
127
131
125
118
122
121
111
107
123
138
131
132
120
109
114
126
128
118
110
116
128
132
124
118
118
119
113
110
118
128
126
116
117
128
126
114
108
107
110
119
130
129
120
120
128
128
114
105
112
124
132
133
122
113
117
122
120
114
115
117
110
131
124
123
126
126
120
119
124
126
122
116
116
120
124
123
119
117
118
122
120
120
121
127
123
119
121
118
112
119
131
125
108
107
121
122
109
104
117
130
133
130
123
118
124
127
125
117
110
106
105
128
127
135
136
127
113
116
131
135
122
106
106
115
121
122
123
123
120
116
116
119
125
126
125
125
130
126
116
124
138
128
105
98
113
121
115
113
125
132
129
125
125
132
133
132
125
117
113
110
114
123
127
134
134
123
110
114
129
137
122
103
99
106
114
116
120
124
122
118
114
115
120
126
126
126
127
122
116
127
142
135
112
103
114
124
125
125
130
132
124
118
127
139
144
133
121
118
118
119
123
125
125
125
125
118
112
113
122
128
121
106
98
101
109
118
120
122
123
122
116
109
114
124
126
122
119
115
112
121
135
137
125
116
121
128
130
130
131
132
127
120
123
136
141
135
125
123
123
121
121
119
115
115
114
111
109
110
110
108
115
124
122
110
99
103
116
116
98
86
97
117
119
108
106
118
124
121
117
117
110
101
97
96
99
104
115
122
122
120
123
119
102
84
86
109
131
143
138
120
105
112
112
114
114
112
116
118
107
97
105
122
124
117
107
108
115
117
107
95
101
119
126
111
104
114
126
123
114
111
110
107
105
103
105
110
120
125
120
111
109
106
94
82
89
107
127
137
138
128
108
107
107
110
113
115
122
121
105
97
110
125
127
122
120
116
114
116
120
118
117
126
129
112
98
108
127
126
110
104
114
118
115
112
111
112
120
123
120
111
107
104
96
93
106
122
126
129
133
132
111
108
107
106
110
118
124
115
100
101
120
131
126
121
122
120
111
112
129
137
131
129
125
109
91
99
124
130
114
106
119
124
122
113
110
108
111
116
119
116
115
114
107
108
123
134
127
122
129
132
115
119
117
108
108
117
116
104
97
108
126
134
124
114
115
117
107
105
124
140
135
122
116
107
92
94
119
133
125
117
123
126
119
108
100
100
105
111
116
121
127
125
118
119
128
134
128
123
126
131
123
129
127
113
103
104
105
102
103
113
127
133
123
107
104
107
105
104
117
130
127
113
111
112
107
104
116
131
132
125
121
119
112
101
94
97
107
114
119
124
127
125
124
123
121
121
127
129
130
131
130
125
130
118
101
96
102
109
113
115
121
128
126
110
100
102
110
114
116
117
115
111
112
120
127
123
118
119
126
126
117
109
108
105
100
102
112
121
126
129
125
120
125
126
113
107
124
139
135
126
125
111
123
121
105
95
102
117
120
112
111
122
129
118
101
100
116
125
123
113
109
110
116
130
144
142
121
107
115
123
116
106
110
115
114
108
114
124
131
133
126
116
125
131
116
106
120
137
132
114
110
107
118
124
113
102
104
117
120
108
103
116
129
122
102
99
116
130
129
118
111
111
115
131
147
147
124
104
112
124
124
117
117
122
118
113
114
117
124
132
128
119
121
130
125
113
117
128
123
106
99
117
122
128
121
110
105
111
115
105
101
111
126
121
101
97
112
128
131
126
120
114
111
121
137
139
122
109
112
123
130
132
131
124
116
115
116
112
113
122
127
119
117
121
124
123
123
125
119
107
101
133
130
127
124
117
111
112
113
107
105
116
127
116
98
95
112
125
130
131
129
117
106
111
122
124
115
107
108
112
123
138
137
119
106
114
125
119
106
106
116
117
110
111
114
123
132
132
124
117
115
140
133
122
118
115
118
120
117
111
114
127
132
113
91
95
114
125
125
124
126
120
109
106
109
109
103
100
97
97
109
127
133
114
103
117
137
131
107
93
102
111
111
102
100
116
136
139
130
125
125
136
130
117
108
110
122
127
117
107
117
134
132
108
90
97
116
126
119
112
112
117
116
109
100
97
95
92
90
89
97
111
117
108
104
119
138
133
108
91
97
110
111
103
97
111
129
135
127
127
128
127
127
117
106
106
120
123
110
103
116
130
125
108
98
102
113
120
118
103
97
110
122
114
97
92
94
95
95
96
98
103
105
106
108
117
126
122
109
104
104
111
112
112
112
116
120
121
121
124
127
118
122
119
109
107
114
114
105
103
115
120
115
112
113
112
109
116
121
108
94
105
120
113
95
92
104
111
111
110
113
114
112
111
110
110
109
109
112
117
115
111
117
128
135
130
121
116
120
129
130
113
114
114
113
114
115
113
109
112
118
116
108
115
125
121
112
113
122
114
100
104
114
107
95
100
115
126
126
124
124
125
126
123
114
102
98
108
123
126
116
110
123
147
155
140
124
120
129
137
131
111
109
110
114
122
127
124
118
118
122
117
109
113
124
124
117
114
114
111
109
110
109
100
98
110
126
132
129
127
125
126
131
132
119
101
97
115
130
126
109
106
128
153
156
137
121
125
136
139
131
115
111
109
115
129
140
134
119
115
120
118
110
108
113
118
118
112
105
106
115
117
106
96
104
124
132
127
121
122
118
114
119
128
123
109
106
117
126
119
102
102
121
139
138
122
112
121
134
133
126
121
118
113
118
133
144
133
111
105
113
118
110
104
108
115
117
109
101
110
121
118
100
96
112
131
134
121
114
116
112
101
102
117
122
118
115
113
112
110
102
101
107
118
119
107
101
113
126
126
124
123
123
117
120
130
136
124
106
100
109
113
110
108
115
124
121
109
106
118
127
114
96
99
118
131
129
117
114
118
113
98
97
110
121
121
119
112
104
103
106
107
107
109
110
105
101
112
122
123
124
124
122
113
112
113
118
116
112
110
111
113
114
117
126
133
125
111
110
121
123
108
97
106
121
124
116
113
121
130
124
109
104
112
118
120
123
119
110
108
113
120
121
119
113
109
111
118
122
125
127
126
121
111
100
97
105
118
126
122
116
117
122
124
127
131
124
112
109
113
112
104
103
116
125
117
105
107
124
141
136
118
111
118
120
118
120
127
126
119
120
130
138
130
114
111
120
124
120
121
128
126
123
115
101
93
103
122
132
127
118
120
126
124
120
119
116
108
104
103
104
107
116
127
129
114
98
95
113
134
134
118
111
121
123
114
112
126
137
130
124
131
139
127
110
108
123
130
120
116
124
120
122
122
114
106
110
119
121
113
112
120
125
123
115
114
113
109
105
106
110
118
127
132
130
117
99
92
99
114
117
112
110
116
119
112
105
118
136
136
128
124
125
116
106
108
123
131
121
112
115
106
117
124
123
121
118
113
104
100
109
121
124
121
118
118
118
115
110
113
122
128
128
126
123
116
108
104
102
103
104
106
108
111
114
114
108
117
132
134
124
115
111
111
111
113
121
127
124
113
111
102
114
117
117
120
120
111
100
100
110
123
124
122
121
123
124
121
114
118
128
131
123
113
110
112
118
119
115
108
105
104
106
108
115
119
120
124
131
128
116
113
114
119
120
118
116
120
122
119
117
110
112
105
104
106
113
113
113
116
118
121
121
118
118
120
122
120
116
117
126
126
116
104
102
111
122
127
124
119
114
107
104
109
119
127
130
135
134
121
112
119
131
133
130
119
110
111
122
129
128
125
114
100
97
101
106
116
129
131
122
114
112
111
110
113
114
113
113
115
119
119
114
108
104
114
123
123
116
118
122
114
106
110
123
129
130
131
130
116
113
127
140
139
129
116
108
107
120
135
137
124
109
103
109
111
110
114
129
133
120
109
102
103
107
112
113
111
112
113
114
115
115
114
113
115
122
116
103
110
127
128
115
111
120
124
121
118
118
115
117
129
136
130
122
118
113
111
119
131
132
110
101
112
132
131
115
109
115
119
114
104
97
98
111
123
121
114
112
112
111
112
118
120
113
111
119
116
103
107
130
140
126
113
115
119
114
107
112
119
123
125
122
119
122
125
124
116
116
121
120
98
99
121
143
141
121
107
106
109
111
110
104
100
114
132
131
117
113
113
112
111
116
118
112
108
118
121
113
112
129
141
129
113
112
118
116
112
118
126
127
121
115
116
123
129
129
121
115
114
110
99
102
120
133
132
123
115
106
105
114
123
115
108
118
134
131
116
114
117
115
108
109
114
114
113
115
120
119
118
127
129
121
109
110
116
119
124
129
131
128
122
119
120
123
125
128
130
124
111
106
111
112
112
114
117
125
125
113
109
123
134
126
112
115
127
125
113
112
121
119
107
104
112
123
123
112
110
117
124
122
116
112
114
116
115
118
126
130
128
124
125
127
124
116
116
127
139
131
113
106
126
122
107
98
106
126
131
119
114
129
140
128
108
109
120
121
112
111
120
118
107
102
115
133
131
109
98
113
127
117
105
111
125
123
112
112
122
124
117
115
126
132
123
111
111
126
137
131
113
110
129
127
112
97
107
127
130
117
111
125
132
119
103
106
120
123
118
115
117
117
113
110
119
134
130
107
96
114
127
115
102
118
138
132
114
111
121
118
107
107
122
130
121
113
118
127
127
118
110
114
119
125
115
105
116
130
125
110
107
115
117
108
103
111
124
127
124
120
116
116
124
125
121
122
122
112
106
118
123
110
105
122
137
131
117
119
128
121
107
107
117
123
118
122
129
127
115
106
111
118
105
115
115
116
125
130
118
106
105
105
102
100
105
116
121
123
125
123
116
119
134
139
122
110
114
117
116
117
116
112
112
121
124
119
120
129
135
128
119
118
119
116
117
128
137
129
113
111
120
125
101
104
109
123
131
123
111
110
113
110
101
100
110
112
112
113
118
121
117
119
136
141
121
105
109
118
119
115
117
121
120
115
110
111
121
134
135
130
131
133
126
115
116
126
132
127
121
126
132
131
111
101
106
124
130
114
105
115
125
119
107
107
113
110
100
99
110
116
114
115
126
130
117
106
105
111
110
112
122
132
126
112
104
111
123
132
127
124
134
142
133
117
112
119
124
127
131
134
134
134
121
106
107
123
127
112
104
118
132
124
112
112
116
111
98
98
111
114
109
107
111
115
114
109
106
103
100
109
126
136
125
111
110
120
128
128
120
118
127
137
135
120
113
116
124
129
134
134
132
133
128
115
108
118
123
114
108
118
127
121
110
111
118
117
109
110
115
114
105
103
103
106
109
111
111
108
104
110
123
128
121
114
118
127
133
132
125
118
118
124
129
127
121
122
127
130
131
130
128
134
128
119
109
111
119
118
111
112
117
116
109
108
114
121
125
125
121
112
102
103
107
109
108
111
119
122
117
115
120
123
122
120
121
127
132
135
134
122
110
111
125
132
129
127
127
126
126
126
134
139
125
119
110
107
116
120
114
107
106
115
115
109
108
118
128
128
117
106
105
112
120
119
112
114
121
126
126
119
120
127
132
127
120
121
129
133
133
122
109
108
122
132
131
127
122
117
117
126
139
145
122
119
115
112
116
123
118
105
100
112
124
119
108
111
121
121
109
106
114
125
127
125
121
118
116
118
119
116
122
132
140
131
118
117
123
125
121
117
114
115
124
129
126
122
116
110
110
122
137
142
122
119
118
115
118
125
125
111
102
112
126
125
114
113
115
115
110
111
123
131
127
125
126
120
107
103
108
112
119
129
136
129
120
120
121
112
108
114
121
124
125
121
117
117
116
113
111
115
124
130
122
118
117
118
121
126
127
119
110
113
120
121
121
121
122
120
119
119
125
125
122
122
126
120
105
103
108
112
114
120
126
125
120
122
118
104
102
118
130
131
125
117
112
117
120
120
113
110
110
116
117
117
117
120
123
123
122
122
121
119
113
113
120
127
128
128
127
123
120
118
117
123
126
121
111
113
122
120
112
113
120
122
122
121
116
104
109
126
133
126
119
116
116
121
125
124
118
107
104
112
114
115
116
123
125
120
115
120
129
125
113
109
117
125
125
126
128
121
114
112
116
128
130
122
115
125
133
125
116
117
124
125
120
118
116
114
125
136
129
115
111
118
125
127
126
125
118
108
106
117
110
112
114
123
125
119
113
117
128
128
117
110
113
116
115
117
123
121
114
110
116
130
134
124
118
127
132
124
115
122
132
134
122
117
118
126
136
137
122
104
102
117
130
134
133
126
118
109
113
123
108
108
112
121
123
117
112
114
122
123
121
118
114
113
111
112
119
122
117
111
116
128
134
127
120
125
126
116
111
120
136
137
125
115
121
135
141
134
117
105
106
116
125
134
137
131
119
110
115
123
106
112
116
122
131
136
129
114
113
123
129
121
108
100
104
116
118
107
107
122
128
121
119
122
116
102
102
118
127
111
91
90
104
110
108
109
112
115
123
128
121
109
104
107
112
120
130
128
110
100
98
110
119
122
128
136
130
110
102
117
129
128
123
116
110
115
119
114
112
119
123
121
123
127
121
104
100
116
128
117
100
99
109
111
109
112
115
113
113
116
115
112
110
110
111
117
125
124
108
97
92
106
116
115
117
128
128
110
102
118
128
128
129
128
117
111
117
125
126
121
119
118
121
125
121
109
102
111
122
121
109
108
112
111
107
111
120
121
118
117
117
120
123
123
119
116
120
121
113
101
93
102
108
107
109
122
126
114
109
122
126
121
122
126
120
108
112
131
139
127
115
113
117
114
111
111
112
113
117
120
115
111
109
108
107
112
124
129
129
127
125
126
129
133
129
122
121
124
120
109
103
104
103
102
107
119
125
119
114
121
123
117
113
119
121
110
109
129
142
130
114
110
112
102
98
111
122
118
116
120
119
109
100
102
111
119
125
129
133
135
133
124
121
128
132
131
128
129
131
124
111
107
103
101
105
115
122
122
115
115
120
119
113
113
116
111
110
123
135
129
115
111
112
103
98
110
123
117
113
120
120
106
93
97
114
126
124
121
125
132
128
116
110
116
124
131
132
135
138
137
110
108
108
105
102
108
118
121
115
111
119
125
118
111
113
115
115
118
121
123
118
113
113
111
109
113
113
107
108
119
118
107
97
101
116
127
122
112
115
122
120
115
113
113
114
120
129
138
139
139
104
106
113
110
100
99
109
119
112
106
114
125
120
109
108
116
117
115
111
111
115
116
119
120
119
113
103
101
109
118
114
108
110
113
115
117
115
111
113
114
113
117
125
126
116
108
116
128
132
131
102
106
116
114
101
95
105
116
113
103
106
116
114
105
106
115
119
114
106
105
110
119
123
124
123
116
108
111
118
117
108
108
122
123
113
107
108
112
115
115
110
116
131
140
126
106
106
117
120
119
107
108
118
117
107
99
109
122
118
105
102
107
102
101
103
112
117
116
112
109
108
115
122
124
118
116
118
123
124
113
104
112
127
124
108
102
108
112
114
114
111
112
124
140
136
116
108
114
114
111
114
111
113
114
111
111
122
132
125
109
106
107
100
95
101
111
115
118
120
117
108
108
117
121
114
113
120
125
118
106
106
118
126
114
101
107
117
112
104
106
112
111
110
121
130
126
124
122
119
115
117
109
107
107
111
123
138
139
126
117
121
123
108
96
100
110
114
117
123
121
110
104
110
116
111
109
113
113
107
102
110
123
120
102
100
119
129
111
92
98
112
111
99
100
114
129
134
134
126
122
117
109
104
102
109
130
144
135
117
117
134
136
117
102
104
109
110
114
120
118
111
108
108
107
105
104
103
102
102
103
115
119
108
96
104
129
133
110
93
100
112
110
96
89
100
119
132
135
129
128
116
112
112
110
112
127
135
121
104
115
135
135
123
115
113
108
107
115
119
113
112
114
112
102
97
97
100
101
103
108
116
115
103
95
109
129
127
109
104
110
112
104
98
97
102
109
117
123
126
129
116
116
126
124
116
120
122
111
106
119
128
124
123
127
123
111
108
120
122
111
111
121
118
102
92
98
107
110
108
111
120
119
107
99
108
122
122
115
117
119
112
105
107
114
113
111
110
114
119
125
111
118
130
130
119
117
119
116
118
126
124
113
117
128
127
114
114
124
121
109
110
122
122
106
95
101
114
117
112
111
121
129
123
106
103
113
124
127
125
118
114
115
125
128
123
117
116
115
116
120
111
116
122
121
116
121
128
128
125
126
123
113
112
116
116
117
120
120
113
105
109
117
118
112
107
110
121
125
117
108
116
133
134
117
101
109
129
135
121
110
119
132
136
128
119
122
126
122
116
116
119
117
110
106
113
129
138
127
114
113
121
119
107
99
102
114
118
111
104
105
108
110
109
112
120
123
127
130
121
107
105
120
130
124
110
112
124
127
116
112
125
136
131
116
110
117
130
128
119
118
130
119
107
104
119
136
137
115
92
94
116
125
108
92
95
110
114
108
107
109
110
103
96
108
123
132
134
132
121
104
95
103
116
122
120
115
114
111
113
121
127
125
115
106
103
111
125
130
123
123
132
120
113
116
130
137
128
105
86
90
111
124
116
103
103
111
110
109
113
118
114
99
91
100
119
130
131
127
116
101
94
99
107
117
121
118
106
101
112
126
124
109
103
106
109
113
123
128
127
126
126
118
116
123
130
128
117
108
101
100
110
123
123
117
115
113
110
110
113
120
118
105
96
101
112
117
117
117
116
108
108
109
111
113
116
114
106
103
114
124
118
107
105
112
119
122
124
125
127
129
117
114
114
119
120
114
111
118
122
117
115
121
125
120
115
114
113
109
106
111
119
118
110
109
111
105
99
108
119
122
121
120
120
118
115
112
111
113
115
117
113
114
115
117
124
132
128
120
122
128
111
112
113
112
109
104
107
123
132
125
119
120
120
112
108
112
114
107
100
104
119
127
121
117
113
101
91
101
121
130
125
117
122
127
121
110
111
121
122
114
113
120
122
121
126
134
130
118
118
125
108
114
118
114
109
105
107
117
125
123
117
114
112
105
103
111
117
111
104
106
119
123
122
119
118
110
100
103
118
127
119
109
114
129
126
107
104
122
130
120
116
120
125
127
128
132
130
120
115
117
110
122
129
123
117
111
108
110
116
117
115
108
107
107
108
114
120
119
117
116
114
111
110
113
120
122
117
113
120
121
113
102
110
129
128
106
101
121
133
127
118
119
127
131
130
127
124
121
115
115
116
130
133
126
123
119
115
112
114
116
114
107
109
115
117
118
121
122
126
123
112
100
100
108
120
128
126
122
120
120
112
104
113
129
128
107
102
118
131
129
127
127
133
137
131
119
117
118
120
119
125
132
126
117
118
120
120
119
120
119
113
110
115
123
123
121
120
123
127
124
111
102
102
109
119
123
121
117
120
120
112
109
123
138
131
112
109
120
125
126
134
139
140
137
127
115
109
115
126
131
128
125
112
106
110
114
117
122
125
122
113
111
119
126
126
119
118
119
120
120
115
112
113
114
116
117
111
104
110
118
113
112
130
144
133
113
111
119
118
122
135
145
142
130
118
111
110
118
133
136
121
113
102
100
106
108
109
118
122
119
112
111
116
126
129
124
115
112
112
115
120
124
124
115
111
115
110
95
97
112
115
118
131
138
126
109
110
118
118
116
129
139
132
119
111
111
119
129
136
129
111
103
98
105
106
106
108
111
115
116
113
111
111
121
132
128
114
106
108
115
123
129
126
112
107
118
120
102
96
110
124
125
123
124
117
107
109
119
122
117
120
125
122
111
108
115
129
137
135
119
108
100
102
105
105
108
115
112
106
109
117
114
108
115
131
131
113
103
109
116
120
124
122
110
107
123
131
115
104
113
128
125
114
113
114
111
112
122
127
123
119
119
117
110
109
116
128
134
131
116
111
102
104
103
97
110
124
116
101
106
124
122
107
110
129
131
115
107
114
117
116
116
117
114
112
124
132
121
111
119
125
116
107
111
119
115
117
125
132
129
125
122
118
109
109
117
126
125
122
114
114
108
108
100
94
110
128
117
99
109
132
130
108
106
126
136
123
115
117
118
111
108
113
117
118
121
121
116
117
122
120
109
105
117
124
117
117
125
129
129
131
131
119
107
109
123
128
120
113
113
117
116
116
105
98
112
126
115
98
109
133
132
107
101
123
140
133
120
117
117
108
104
111
118
119
115
111
112
119
123
115
106
111
125
126
114
111
118
120
123
133
136
120
107
113
132
133
118
110
114
120
127
126
112
107
118
127
115
100
107
125
125
106
101
119
136
135
123
118
115
110
106
110
115
116
111
110
114
124
123
114
107
115
126
123
112
108
111
111
115
129
135
123
112
122
137
133
119
115
121
122
133
130
115
114
126
130
116
101
102
113
113
103
103
115
125
126
124
122
120
118
115
112
110
112
116
118
119
120
120
114
111
112
118
120
116
115
113
109
113
126
131
125
125
133
139
127
116
122
132
122
130
122
113
114
126
129
115
104
102
102
100
100
108
114
113
111
119
129
129
127
122
113
108
113
124
126
117
112
114
114
111
108
109
117
127
129
123
117
118
124
126
128
135
141
133
116
113
128
139
119
116
112
112
114
116
115
112
110
110
108
100
101
113
114
104
98
113
131
134
131
124
113
109
118
132
128
108
102
113
120
114
106
105
117
131
134
131
128
126
123
120
126
139
140
125
113
116
130
135
115
103
104
115
117
110
107
109
114
118
117
115
113
117
114
101
95
109
125
128
125
119
112
110
120
129
120
99
101
117
124
119
114
113
118
126
131
131
130
128
124
118
122
138
138
126
119
126
129
131
114
99
101
116
121
113
109
112
117
120
125
129
128
123
112
103
103
113
119
118
116
114
113
118
122
122
106
97
109
126
128
124
125
127
127
125
125
124
124
126
127
122
123
136
139
131
131
134
132
130
117
105
99
110
117
118
117
118
117
117
119
130
133
128
116
110
111
114
113
111
110
113
116
122
125
118
103
101
119
133
127
121
130
138
136
129
127
125
121
125
132
130
123
127
138
140
140
138
134
130
119
112
102
100
108
117
121
119
114
108
108
117
127
129
125
119
114
111
108
106
108
115
118
122
124
122
113
112
128
136
127
115
122
135
137
136
135
132
123
123
133
133
122
117
128
140
141
133
128
128
119
120
115
107
104
110
117
116
108
103
100
105
114
125
128
121
111
106
104
109
117
119
117
118
124
127
121
117
128
138
127
109
107
122
133
133
136
137
127
122
128
129
118
110
117
132
133
123
117
124
117
126
135
125
106
106
116
116
104
99
100
103
110
120
125
122
110
103
106
117
125
123
117
117
125
128
121
115
122
135
130
108
98
110
122
125
128
133
128
120
123
127
122
112
112
123
125
116
114
122
116
130
145
138
116
109
119
117
103
98
102
109
114
115
118
119
117
110
112
122
125
119
115
118
126
127
122
115
119
128
127
115
106
115
122
122
122
129
129
123
124
129
127
119
117
123
125
120
118
126
120
127
137
133
119
118
124
120
108
102
105
113
115
116
115
122
124
118
116
118
118
112
111
117
124
129
129
124
117
117
125
126
125
126
127
124
121
128
132
130
130
130
128
121
120
126
130
127
125
131
119
119
118
117
118
121
123
120
112
110
112
117
118
116
114
120
126
120
116
114
112
107
110
114
120
130
139
137
115
105
118
136
138
137
132
128
126
130
134
132
129
127
124
117
116
123
132
130
127
130
115
111
105
106
115
123
124
116
114
118
123
123
121
114
109
113
121
120
117
116
114
114
113
112
113
127
142
140
115
99
115
139
143
134
128
127
126
127
126
124
122
123
122
116
110
117
128
128
122
122
108
102
103
107
116
124
125
118
114
123
131
129
122
111
103
106
116
122
122
122
123
125
121
113
111
119
134
132
111
98
115
136
134
122
118
120
122
119
113
106
108
117
127
125
116
116
120
122
119
112
104
98
107
116
117
122
126
122
117
125
134
134
123
111
103
105
115
125
126
126
127
130
127
120
116
118
125
124
112
105
118
130
125
109
107
116
121
117
102
98
104
114
124
133
133
124
117
115
114
107
114
121
120
120
121
123
123
121
119
116
111
111
117
117
114
117
122
121
125
134
128
120
124
124
109
94
93
102
112
120
124
123
119
117
119
122
118
114
115
117
117
120
124
121
108
101
112
119
111
105
112
120
121
120
119
118
117
116
117
118
114
114
123
123
116
118
125
123
120
121
119
114
123
132
122
94
82
99
121
129
124
120
118
117
118
118
115
110
114
119
121
124
129
120
102
94
107
112
105
104
109
117
118
115
108
108
110
114
118
118
110
110
122
126
118
119
125
125
115
105
105
107
122
137
129
96
77
94
121
127
118
113
115
116
116
115
115
118
121
120
116
126
136
127
104
95
108
116
110
106
108
115
115
107
100
105
114
120
119
115
105
104
114
124
123
121
125
122
111
97
94
104
120
132
125
100
86
97
115
119
112
108
110
114
118
120
123
129
131
120
109
119
135
132
112
106
118
127
120
113
110
113
112
105
102
112
127
128
121
111
104
102
109
121
130
129
123
119
111
101
99
105
118
122
115
104
102
106
110
113
115
109
103
110
124
132
132
131
131
121
108
109
123
126
120
122
130
133
128
122
113
112
112
109
107
119
135
136
121
108
108
112
115
125
133
132
121
115
116
116
113
111
114
114
110
108
108
106
105
112
123
116
98
101
125
140
133
122
123
123
113
106
108
115
122
131
134
132
131
131
113
111
114
111
107
114
129
133
122
110
112
121
127
129
131
127
116
114
123
128
123
113
110
109
109
106
103
102
102
114
127
120
99
98
119
134
125
112
114
124
121
108
103
111
121
129
128
128
129
136
112
110
113
111
99
98
109
121
118
110
113
124
131
130
127
120
113
113
121
126
122
113
106
107
107
103
99
101
106
115
120
114
105
104
114
120
115
111
116
126
124
112
105
116
125
121
117
120
127
133
109
108
112
109
96
89
94
109
115
108
107
115
121
125
125
119
114
116
114
113
114
114
110
105
102
105
107
111
113
111
103
100
108
111
109
108
110
115
123
126
121
107
106
125
134
117
107
113
123
126
104
104
108
109
103
93
94
108
117
110
102
102
109
119
124
119
116
116
110
103
105
115
116
107
102
112
121
122
119
105
87
88
106
114
106
100
108
119
123
122
115
100
102
126
136
116
102
110
118
118
97
97
105
112
111
108
111
122
127
116
105
102
107
116
122
117
112
113
111
104
104
113
119
113
109
119
129
127
119
103
86
88
105
109
98
99
111
120
117
115
113
103
101
117
126
113
106
115
119
114
96
96
101
110
117
123
130
136
133
121
114
114
116
119
120
112
103
109
117
117
109
109
117
119
118
122
125
122
119
110
98
96
105
103
94
98
112
117
111
111
117
114
104
107
108
104
109
121
122
114
104
103
104
111
121
132
139
136
126
118
123
128
127
126
120
108
97
107
126
131
118
107
112
119
119
118
116
118
122
123
112
105
105
101
98
103
113
116
113
115
119
116
108
102
94
94
109
123
121
114
116
112
112
119
123
130
130
122
115
114
123
128
130
131
124
109
99
113
135
140
124
111
114
117
113
107
107
115
122
123
116
107
106
105
107
110
112
113
119
123
119
109
105
103
95
92
105
117
114
111
126
120
124
129
126
121
114
110
110
117
120
119
121
124
122
112
108
123
138
138
124
119
123
120
105
96
103
114
117
111
111
112
111
111
113
115
115
115
121
126
115
101
97
102
101
101
107
109
103
106
125
125
128
132
125
113
108
107
116
126
121
110
109
111
110
111
119
128
133
126
121
126
133
125
103
92
101
114
108
97
104
120
123
117
114
116
117
116
119
122
116
104
95
98
107
117
118
109
97
102
121
121
120
119
115
112
111
113
119
126
123
113
105
98
96
106
122
129
121
113
116
129
137
126
103
95
106
116
104
90
101
124
131
123
114
111
118
118
115
118
124
118
103
97
110
129
134
118
99
102
118
117
110
104
105
111
116
113
107
110
120
125
112
93
87
101
118
121
111
106
114
127
128
118
104
104
117
123
108
93
101
120
128
124
119
113
116
117
116
123
134
128
110
101
112
130
140
129
109
108
115
112
104
97
101
113
120
111
91
91
114
132
123
100
92
99
110
113
107
106
112
119
115
104
102
113
127
126
105
95
102
114
118
120
122
119
113
113
121
130
130
120
110
109
116
126
136
135
120
113
114
112
111
107
111
117
119
109
92
87
108
127
127
111
103
104
107
110
111
111
115
114
104
98
101
114
122
117
98
92
106
118
115
113
120
119
109
107
118
128
119
105
106
118
125
125
129
132
124
117
115
116
119
120
122
122
117
110
104
102
108
119
123
118
110
108
110
113
112
112
118
115
102
99
105
109
108
103
93
95
115
128
119
110
113
115
107
103
111
117
105
95
102
121
129
127
124
125
124
120
115
121
120
119
125
123
113
110
114
117
112
112
117
116
110
108
116
118
113
113
121
121
107
105
113
110
101
98
97
104
121
132
125
114
111
111
106
105
109
111
104
99
107
123
133
131
121
118
121
123
116
120
118
114
119
118
108
106
116
119
114
108
110
111
108
109
120
122
115
113
121
121
110
107
116
115
107
104
107
112
120
123
124
122
118
112
109
112
114
112
110
111
118
127
135
131
118
111
120
128
115
117
117
114
115
114
106
105
113
117
111
103
106
109
108
110
120
124
120
115
115
112
103
101
115
127
126
117
112
110
111
111
113
122
123
115
112
121
124
118
114
117
127
135
136
128
116
110
120
130
118
118
123
121
116
112
111
111
113
114
106
99
101
108
107
107
116
123
122
114
104
98
94
97
111
130
136
127
115
111
109
104
106
118
120
113
113
123
129
119
113
119
130
137
134
123
114
115
122
129
125
124
130
130
123
120
118
118
118
115
105
98
103
108
107
106
109
118
121
110
94
89
95
101
109
123
130
127
120
116
113
107
108
115
116
109
109
119
124
116
114
119
128
130
129
121
118
116
122
130
124
126
128
128
127
123
120
118
117
115
108
104
105
112
110
107
109
112
114
105
95
96
110
116
111
109
111
115
123
124
119
118
119
120
112
102
103
112
118
118
120
123
124
123
121
125
125
118
118
128
117
121
121
120
121
120
113
110
112
115
113
110
112
119
118
114
113
113
113
106
103
112
125
126
113
100
99
107
118
122
121
125
131
128
113
100
101
114
118
120
124
128
125
116
114
127
132
125
119
121
108
116
113
108
109
110
107
104
109
116
115
113
115
124
126
123
115
112
112
111
111
119
127
124
107
99
104
111
113
114
119
133
137
128
110
100
107
118
124
124
125
127
124
112
111
127
139
137
124
111
105
109
108
98
98
108
114
110
110
114
117
113
114
123
127
121
112
108
113
115
115
118
121
115
103
105
120
125
113
106
116
133
134
120
105
102
111
123
126
123
122
122
122
112
111
121
139
147
135
110
116
113
106
93
92
109
126
124
111
112
115
112
110
111
116
113
107
107
114
116
115
114
115
108
101
112
134
138
119
103
111
123
122
112
107
107
113
121
124
122
119
118
117
113
113
118
130
143
140
121
122
112
107
97
91
107
128
126
111
108
112
110
104
104
109
111
109
110
116
117
116
114
113
106
104
119
138
138
119
107
105
107
110
117
119
114
113
119
124
123
120
117
111
113
117
120
123
127
134
130
113
108
111
111
101
100
112
117
109
106
109
108
104
106
114
121
121
119
117
114
113
112
111
107
108
126
138
130
117
112
105
95
102
123
133
119
110
119
125
122
119
115
112
116
124
127
119
115
123
130
100
102
122
131
114
94
95
107
111
108
107
108
112
114
121
130
131
128
117
111
107
108
110
106
112
130
135
122
118
120
112
95
97
127
139
121
108
120
126
118
115
115
117
121
131
135
125
114
118
126
100
105
126
138
121
99
97
110
116
110
108
114
120
120
121
128
132
131
119
108
100
100
106
107
112
127
130
122
121
131
121
97
94
120
132
118
107
116
122
116
114
118
122
127
133
136
128
119
125
130
117
116
123
124
115
110
114
123
121
113
112
119
122
121
117
116
120
125
126
113
98
96
107
110
111
119
125
123
124
133
126
103
93
111
126
118
107
112
117
120
124
128
129
129
129
130
126
121
130
140
132
123
112
105
104
115
129
131
123
119
120
121
121
120
118
109
106
119
132
125
102
97
110
115
112
116
122
119
119
123
120
106
99
110
123
124
116
111
114
122
134
136
132
128
126
122
116
116
130
142
133
123
109
98
96
111
125
127
120
122
130
128
119
121
122
112
101
112
133
131
111
101
110
118
117
121
123
112
104
107
114
114
113
115
120
124
123
116
113
119
131
135
132
128
124
114
109
113
122
130
119
115
111
107
105
110
118
115
113
123
138
137
124
123
129
120
105
110
130
135
119
107
111
120
125
133
129
106
91
98
115
126
129
123
117
119
123
121
111
109
119
127
130
132
125
113
111
119
121
120
107
109
115
118
115
115
117
112
107
117
135
140
130
126
124
120
111
114
131
138
125
112
112
120
133
141
128
101
90
103
123
138
140
130
118
117
123
122
111
105
111
121
131
137
130
114
116
128
128
116
105
109
114
118
118
120
120
117
109
109
121
129
130
123
119
115
115
121
132
134
126
115
111
118
130
136
123
104
102
117
131
137
139
136
125
122
123
123
120
117
117
119
123
133
132
120
119
130
132
120
109
115
114
108
107
114
121
121
112
104
105
113
121
123
119
115
117
127
130
126
121
116
112
112
117
122
117
108
113
127
128
125
127
133
133
130
129
130
131
130
126
115
113
122
127
121
117
121
125
122
109
120
123
111
98
103
116
121
116
104
98
103
115
125
126
121
121
127
124
120
119
118
112
104
106
113
113
108
116
128
121
108
109
124
135
135
133
134
135
135
127
115
109
116
122
119
112
111
116
119
110
129
139
124
101
97
111
120
117
106
99
101
115
125
129
127
124
123
120
117
121
121
114
106
108
115
113
111
117
127
120
104
101
115
129
135
132
130
128
125
123
123
123
121
120
118
115
110
114
117
114
133
148
137
112
105
113
121
118
109
106
107
116
121
124
125
124
121
118
119
123
121
116
116
122
124
119
117
119
125
123
113
109
116
128
136
134
124
118
117
124
135
138
129
123
123
124
125
124
123
121
132
141
134
120
113
119
123
119
113
111
111
112
112
112
120
122
119
116
116
116
115
117
127
134
132
128
126
125
124
126
127
126
126
134
140
135
119
114
117
129
140
141
131
124
129
136
137
133
125
124
124
124
122
121
121
125
125
119
117
118
117
112
104
104
112
118
117
115
113
109
105
116
131
132
130
132
135
126
115
121
135
137
136
141
143
132
116
116
125
129
132
133
125
118
126
139
141
131
120
119
117
117
117
117
123
129
128
121
122
127
125
115
102
101
111
116
115
115
115
109
106
112
125
123
120
125
134
122
105
111
129
135
135
137
136
123
113
119
127
124
123
124
120
112
116
134
140
122
107
113
115
119
120
116
122
132
132
125
127
135
132
118
105
105
113
116
117
119
125
123
114
115
120
116
109
113
123
116
100
103
117
125
126
126
121
112
110
120
123
117
118
128
126
113
109
126
135
118
99
109
117
129
128
116
117
131
135
130
131
136
131
117
109
111
116
119
120
128
135
133
123
118
119
117
106
105
117
119
111
105
109
115
118
117
112
110
114
118
117
116
120
133
135
122
114
121
127
116
101
117
107
107
108
107
106
112
120
118
109
104
111
124
126
120
119
119
118
116
114
114
119
121
114
106
107
108
102
100
117
138
136
116
112
122
132
131
119
109
107
117
130
130
118
106
107
119
132
135
133
125
110
105
107
107
103
108
121
124
115
106
108
115
115
114
119
122
115
105
104
111
116
118
117
114
106
102
105
110
121
128
122
113
113
123
130
125
115
110
117
127
134
129
113
100
100
111
125
133
135
134
118
109
107
104
98
101
115
123
117
109
109
109
107
107
118
122
114
97
93
103
109
111
116
116
103
93
102
115
120
113
107
108
115
122
123
117
112
114
116
118
126
128
112
95
96
113
128
131
132
138
125
113
109
105
100
99
107
114
115
114
112
109
106
111
120
121
109
94
90
98
102
106
114
119
106
94
103
114
111
107
105
108
116
120
120
114
110
112
105
103
116
124
112
96
102
122
131
128
129
133
124
115
112
111
109
106
106
109
116
119
117
109
109
120
126
118
106
97
99
101
102
106
118
121
110
104
110
110
107
113
116
111
113
120
121
115
110
108
100
99
113
123
113
105
117
130
126
120
123
120
114
112
116
117
116
115
112
113
118
122
118
110
112
123
125
113
105
108
115
113
105
109
122
124
113
111
116
110
105
122
131
116
107
115
121
119
111
109
109
112
121
121
113
119
133
133
116
108
119
111
108
111
116
115
115
117
118
119
120
121
119
113
114
118
117
108
109
123
131
121
106
109
124
123
109
108
118
112
106
126
136
118
103
108
118
120
117
118
124
132
129
117
114
130
145
132
106
100
115
112
111
111
111
108
107
111
117
118
116
117
120
120
119
115
109
109
118
132
133
118
104
106
116
115
102
102
113
112
106
117
128
120
108
108
114
121
125
129
138
140
127
111
112
133
145
128
106
103
115
114
113
115
112
104
101
103
111
112
108
109
117
123
121
114
111
115
125
127
119
111
106
104
104
105
100
101
107
108
106
106
112
115
116
114
115
120
130
137
141
133
114
101
109
131
138
126
112
114
121
111
116
120
118
111
103
98
105
110
109
107
112
119
120
116
116
120
121
111
101
106
110
104
99
100
106
104
102
105
105
99
96
105
117
120
116
118
128
136
134
124
105
94
105
125
128
119
116
120
127
102
114
127
128
121
109
100
109
119
117
107
109
112
114
116
116
114
109
97
96
110
119
110
100
106
116
110
98
103
111
100
87
96
115
120
113
114
123
128
126
122
111
99
106
118
118
113
113
119
125
101
116
130
131
125
113
107
116
126
121
112
109
112
114
114
110
103
98
97
106
120
122
115
106
111
119
110
99
108
119
106
89
95
112
116
109
111
120
121
122
128
125
114
110
111
110
108
109
114
119
108
122
130
130
125
115
111
119
124
118
111
111
117
120
116
106
97
98
110
124
127
121
117
115
115
115
109
104
114
122
109
97
103
116
116
110
114
122
121
122
134
136
125
114
109
106
105
106
108
112
119
122
124
126
124
115
110
114
118
113
106
106
115
123
121
110
104
111
127
137
128
117
119
121
113
106
104
108
116
117
107
106
116
123
119
117
119
121
120
124
133
134
123
114
110
106
105
104
103
109
121
121
120
125
126
116
108
110
117
115
104
98
103
114
118
117
118
125
136
136
119
111
123
128
113
98
101
110
110
104
104
115
126
127
122
121
121
118
116
122
129
123
112
110
112
113
110
103
101
110
122
118
116
123
127
118
107
108
119
123
107
92
92
101
108
116
126
133
134
127
112
110
127
131
112
95
99
109
104
97
104
121
128
126
121
117
115
111
113
120
123
115
101
102
115
125
121
110
104
113
118
116
115
119
123
117
108
109
119
124
110
95
94
97
101
108
124
131
129
120
111
113
125
123
108
98
102
108
102
98
108
122
125
122
116
110
107
110
115
120
122
112
101
103
120
135
133
121
111
116
113
115
115
113
113
111
109
110
115
114
107
105
108
107
102
102
112
122
125
120
115
117
122
113
99
98
107
107
101
101
112
120
117
116
115
109
107
115
122
125
121
115
112
113
122
134
137
128
117
115
107
114
113
105
102
105
108
113
112
105
102
109
119
121
111
101
103
117
123
121
119
119
118
105
95
98
107
104
96
101
112
115
109
110
118
121
119
122
124
120
116
117
125
124
121
122
130
130
118
113
109
117
115
103
100
105
112
118
119
109
99
104
117
125
119
105
103
114
122
120
118
119
118
109
101
100
102
99
93
97
109
114
109
109
117
129
128
121
115
110
107
117
132
132
118
111
118
124
116
112
119
126
116
101
104
115
115
117
122
119
106
98
105
118
118
108
106
116
120
116
116
117
118
119
116
105
102
100
97
99
111
118
110
104
113
128
128
114
104
102
105
116
130
130
116
108
115
121
116
116
132
136
118
101
111
125
119
107
111
120
112
98
100
113
115
109
111
119
121
117
117
118
118
124
125
117
110
108
107
107
113
120
114
104
109
122
123
112
106
109
113
117
121
122
117
114
117
119
121
125
136
135
116
101
112
127
118
97
95
112
113
103
106
117
116
110
112
124
125
124
121
119
114
115
124
127
127
121
112
109
115
120
115
109
110
119
121
119
118
121
121
118
116
120
122
119
117
121
128
131
126
123
113
104
109
120
116
98
93
107
112
111
114
123
121
110
112
123
132
129
124
117
106
101
112
131
141
129
110
102
110
113
110
107
111
120
127
131
127
124
121
115
117
122
124
118
116
122
132
133
119
107
107
109
109
112
116
111
105
109
112
114
118
120
113
105
105
117
125
126
121
116
104
93
99
123
139
127
104
97
106
112
106
102
109
120
132
134
125
115
111
111
115
119
120
116
115
124
132
134
116
97
103
115
116
117
120
121
119
114
113
113
113
109
98
93
98
108
115
116
114
112
108
97
97
109
123
121
105
102
110
111
103
96
102
118
128
124
113
104
105
108
111
113
116
120
122
124
128
132
114
97
103
118
121
120
120
118
115
114
114
113
108
98
89
89
94
103
105
107
112
115
116
109
99
98
104
111
113
114
115
111
100
92
100
116
120
113
107
108
108
108
106
106
114
127
129
121
120
128
106
104
110
118
120
118
114
108
105
111
113
112
109
101
97
97
101
109
110
110
111
117
122
118
107
93
94
109
119
120
119
116
104
97
104
118
120
114
116
119
116
109
107
110
120
131
131
119
114
119
101
112
118
116
115
115
109
102
102
109
112
112
112
113
109
106
108
117
120
114
109
111
121
123
109
95
99
115
120
117
120
124
115
104
107
121
124
120
124
129
117
106
111
122
128
131
124
120
112
109
104
119
122
116
115
116
115
108
108
111
113
112
115
119
113
106
107
119
126
117
106
107
119
122
111
97
109
126
122
110
117
132
128
109
105
119
124
124
126
127
114
103
113
131
134
123
116
121
122
109
117
121
121
119
118
120
121
117
116
116
112
110
112
113
106
97
102
115
123
117
108
111
119
121
110
103
117
135
127
108
110
128
131
116
107
114
120
119
120
123
116
106
112
130
134
120
112
122
129
121
123
119
120
123
123
119
117
119
123
120
109
105
109
108
98
93
101
112
115
113
113
119
121
118
113
111
124
135
127
108
103
114
125
122
115
114
117
118
119
121
119
111
110
123
133
125
114
117
128
129
114
110
119
133
130
109
99
113
128
120
102
100
111
113
101
98
107
115
110
110
115
123
122
115
118
128
132
129
122
110
97
100
115
128
126
119
121
125
120
117
116
114
112
121
135
132
118
111
120
129
96
101
121
140
130
99
83
106
130
121
97
97
118
123
111
104
112
118
113
107
111
116
113
112
124
141
140
122
112
110
103
97
108
127
130
126
129
134
123
106
104
110
115
124
133
135
122
111
112
124
95
98
116
133
127
101
88
108
127
119
101
106
126
132
116
105
112
122
119
110
104
102
107
109
122
138
136
119
112
116
112
103
105
118
126
125
129
132
118
98
99
109
119
124
129
131
125
117
114
122
110
103
105
113
114
112
110
117
121
116
109
115
128
127
113
105
110
120
123
112
98
99
110
112
111
117
121
120
119
120
120
111
108
116
120
120
121
121
112
105
109
118
120
121
121
124
125
121
119
125
122
111
100
93
102
120
128
123
115
115
125
127
126
119
111
109
112
119
124
115
99
102
119
119
103
99
112
124
126
123
117
114
115
118
121
117
115
113
111
116
128
130
119
112
113
118
122
119
120
126
122
119
106
93
97
116
127
119
109
117
134
136
123
114
116
118
118
120
124
119
105
109
126
123
102
94
112
128
128
118
111
113
119
120
118
117
116
113
113
120
132
131
119
108
108
116
119
118
117
118
111
120
120
111
107
114
119
114
110
117
133
135
124
116
120
126
125
120
123
123
110
109
123
124
110
108
123
131
123
114
113
118
123
121
117
116
119
118
113
112
116
123
118
110
107
112
119
121
117
112
102
119
132
131
120
116
115
114
111
114
121
124
123
120
120
122
122
120
124
127
114
105
113
120
122
126
132
127
116
115
122
127
127
120
114
114
119
121
113
101
101
111
120
120
110
106
115
124
124
112
104
117
131
136
129
121
118
117
115
109
109
110
118
118
114
114
118
121
124
123
113
104
106
113
120
130
130
120
110
116
131
138
131
122
118
116
116
117
116
106
99
102
118
126
116
104
108
125
131
118
113
116
124
126
123
121
119
119
118
110
102
104
113
119
117
114
119
125
124
117
107
105
104
104
106
118
123
113
105
114
134
141
135
127
126
121
114
115
122
120
106
99
112
126
121
104
103
121
129
121
114
115
115
113
111
111
115
119
121
118
110
105
114
122
124
123
124
128
123
109
106
110
109
97
95
108
118
111
102
112
128
135
135
131
129
123
114
113
124
130
116
103
113
130
125
108
102
116
126
121
114
118
114
105
101
105
112
119
125
125
119
116
118
127
132
129
127
128
123
113
112
118
116
103
97
106
115
112
105
111
122
129
130
125
122
120
114
113
120
125
122
116
123
133
126
110
105
115
124
120
112
118
114
103
100
106
115
123
131
131
127
120
123
127
129
127
125
124
123
118
120
124
124
116
110
111
113
115
116
118
121
126
126
117
111
117
118
111
112
117
121
125
132
132
124
114
112
118
123
122
114
118
114
106
107
111
117
127
133
131
126
118
119
120
121
119
117
119
122
123
123
124
128
130
124
111
108
116
125
125
124
125
124
110
109
121
122
110
102
109
116
123
128
128
126
123
117
116
118
120
115
115
113
113
114
116
118
125
129
126
123
118
115
113
114
114
113
114
118
118
115
114
127
137
127
107
101
114
126
126
124
126
122
112
116
129
126
109
102
107
110
111
119
125
127
125
120
113
112
114
112
114
118
120
119
117
118
124
124
124
124
124
116
112
115
118
114
112
114
112
106
107
123
136
126
104
99
113
121
119
119
121
120
119
125
134
127
113
111
112
108
108
118
127
124
120
120
119
110
108
113
116
126
128
120
116
117
126
127
127
127
127
120
118
124
125
116
109
110
110
107
107
123
134
123
104
103
112
119
115
112
114
118
126
133
132
128
123
125
124
114
117
129
131
119
110
117
125
119
113
111
121
133
129
116
110
118
130
131
130
127
123
119
121
127
127
116
109
111
118
116
114
124
129
122
108
106
115
123
121
112
108
118
133
139
132
127
130
137
132
128
130
136
129
113
106
117
128
127
127
102
89
102
118
118
109
108
111
112
113
116
119
120
120
117
114
112
110
105
105
111
119
118
111
108
115
120
116
109
108
112
116
113
109
107
111
116
116
113
116
125
128
123
121
124
124
122
129
144
145
111
97
102
116
116
111
113
119
119
117
116
114
106
103
108
113
111
105
102
107
121
127
116
104
107
119
126
126
117
106
102
102
109
110
110
113
116
118
119
128
137
134
122
115
120
119
119
126
142
142
129
113
110
117
116
112
111
113
115
117
123
121
105
95
101
111
111
106
103
112
125
126
111
100
106
119
125
126
121
107
92
91
103
114
114
109
109
111
117
127
132
127
114
106
107
111
115
122
132
133
144
129
116
118
117
112
103
101
106
116
131
135
117
100
103
111
112
109
108
116
122
115
102
102
112
120
121
122
121
109
95
93
104
116
113
103
100
104
109
113
119
121
111
98
96
106
115
116
120
126
140
127
115
118
122
113
96
88
96
116
135
137
121
106
106
112
110
106
111
119
118
105
101
110
122
123
122
121
120
112
110
110
112
117
110
97
94
100
103
104
113
119
110
97
99
114
117
109
107
119
121
111
108
117
126
116
96
87
98
118
129
125
111
103
107
108
104
102
112
123
114
103
107
123
129
124
124
128
122
114
120
125
120
117
108
97
96
102
105
109
119
124
114
106
117
132
122
100
96
111
105
102
106
118
127
120
103
96
103
117
120
112
101
99
102
103
100
104
120
128
115
100
109
126
129
121
123
134
124
110
118
130
126
119
111
104
105
110
111
119
130
129
118
119
139
148
127
97
93
104
103
104
108
118
125
124
114
108
109
111
112
112
110
105
101
102
105
114
127
129
113
98
106
121
122
112
115
127
121
107
111
123
126
124
118
116
116
118
120
126
131
128
121
124
141
148
129
106
104
107
114
114
115
118
124
126
124
117
111
108
111
120
122
113
104
105
114
123
129
124
113
101
102
114
116
106
102
112
116
110
110
117
123
128
130
126
122
122
124
125
124
123
121
118
125
134
132
124
122
123
124
123
123
122
122
123
123
121
117
114
114
121
121
114
107
111
118
120
116
115
114
109
103
107
112
104
93
99
113
119
116
111
114
128
137
132
121
119
124
122
116
120
122
113
110
124
134
133
133
135
129
128
127
123
118
115
116
120
124
121
117
112
111
108
108
115
115
107
101
108
121
120
106
104
109
106
94
96
113
125
119
104
103
125
139
130
116
115
120
119
118
124
125
114
110
124
132
128
129
139
129
131
129
121
109
104
108
118
126
126
114
106
105
107
109
113
107
95
94
110
127
127
110
102
106
108
100
101
113
123
116
101
99
118
132
127
116
115
117
118
124
132
130
120
124
133
131
117
118
131
124
131
128
117
105
100
106
116
123
118
109
105
110
116
116
111
106
99
103
118
127
124
114
106
105
106
106
105
108
113
109
105
108
118
126
126
126
121
114
116
131
138
130
124
134
141
127
108
110
123
115
121
121
116
107
105
108
116
118
113
105
104
114
125
125
119
113
111
117
123
117
115
114
112
105
103
107
103
101
101
104
115
123
122
124
132
136
124
109
113
133
139
127
122
134
138
120
104
109
122
106
110
114
117
118
116
114
114
117
114
107
101
108
125
132
130
124
122
124
119
104
102
116
121
111
104
104
102
96
96
106
123
127
122
123
135
138
123
106
111
130
134
122
120
130
130
114
104
114
129
104
106
113
122
128
126
117
112
117
121
112
98
99
116
133
134
128
123
121
111
95
95
115
126
115
105
104
101
98
100
113
125
124
118
118
127
128
116
108
114
125
125
117
118
128
126
113
108
121
137
110
113
118
124
128
124
116
110
116
121
114
100
99
114
128
129
121
118
118
110
97
97
111
121
115
108
106
103
101
108
120
121
112
105
109
115
115
115
117
121
119
114
116
121
128
127
116
112
125
136
114
122
122
121
120
118
109
109
116
118
112
104
107
120
124
119
111
114
119
118
108
104
108
111
109
107
105
100
100
110
121
116
102
98
103
111
114
120
127
123
115
113
121
123
123
121
116
115
121
127
116
124
119
111
110
109
104
110
121
119
107
105
113
122
122
113
107
113
124
126
121
111
107
108
106
104
100
97
97
104
112
113
103
98
106
116
123
128
126
117
111
122
135
126
110
109
110
112
115
120
117
122
111
103
107
109
104
114
130
124
107
98
105
117
117
109
107
115
125
128
122
116
113
114
112
104
100
98
98
98
100
106
109
107
109
123
132
126
112
102
109
134
147
128
102
97
104
108
110
117
122
121
107
100
112
118
112
115
128
126
110
94
94
103
110
111
111
113
117
120
119
117
117
117
116
106
105
111
111
100
94
104
115
114
113
123
129
117
100
95
110
136
144
126
103
97
107
113
115
123
127
124
110
104
114
123
117
110
115
120
113
99
94
100
107
111
112
111
110
112
115
116
116
116
115
111
117
127
125
108
100
109
119
116
112
117
122
113
102
103
117
130
132
122
110
106
116
125
126
130
129
126
115
109
113
119
117
106
104
112
114
110
108
111
113
112
111
110
110
113
117
117
112
108
109
113
125
129
124
114
113
119
120
114
111
112
118
117
116
118
121
119
116
119
117
114
120
133
133
129
124
120
115
112
107
107
112
108
108
112
116
117
120
122
119
112
109
112
119
121
121
119
110
102
103
114
124
121
112
111
121
127
121
111
108
112
121
124
124
124
122
115
112
116
121
115
120
131
132
122
123
109
108
113
106
103
107
116
119
119
117
117
121
122
115
107
105
114
123
127
126
122
114
107
106
110
114
108
99
107
123
131
120
105
105
113
125
126
121
120
121
116
109
115
120
119
118
127
128
116
122
97
96
112
112
104
105
118
125
122
114
113
114
112
104
99
103
112
120
127
129
125
115
110
109
105
104
102
100
108
120
125
112
96
98
115
126
121
114
116
123
120
111
112
122
123
122
123
124
119
121
96
93
110
117
110
109
111
114
112
110
111
111
103
93
95
101
109
113
121
130
127
112
107
108
105
103
105
108
111
114
113
102
90
97
116
124
116
111
120
127
119
109
110
124
129
123
121
124
127
116
104
101
109
116
116
111
106
101
99
103
114
116
107
95
95
103
113
115
119
127
124
109
102
110
110
107
109
110
110
107
105
97
94
105
125
127
115
117
127
125
112
107
116
128
130
120
117
125
131
111
117
115
110
114
117
115
107
96
93
101
117
125
118
104
99
105
117
119
119
122
119
107
106
113
116
114
114
109
105
104
105
106
106
118
133
128
115
119
127
115
100
106
126
132
122
112
113
123
124
113
123
121
115
117
119
112
107
103
99
104
121
129
124
110
98
102
114
120
117
117
117
116
116
118
117
115
116
108
100
104
115
120
118
124
132
125
113
116
118
105
93
108
132
134
116
107
114
122
121
118
120
120
122
128
122
109
107
111
111
111
121
127
120
103
90
93
103
111
113
114
120
123
123
122
115
113
117
114
106
106
120
128
124
120
123
118
112
113
114
109
102
112
131
131
117
110
118
126
123
120
114
114
127
137
125
107
108
119
119
117
120
125
113
94
84
90
97
100
104
116
124
127
127
124
113
110
118
122
117
111
116
123
120
114
116
120
118
117
117
121
118
117
123
126
122
116
119
125
126
115
112
112
126
135
122
105
110
125
123
115
117
123
111
92
84
93
97
98
103
116
124
122
126
127
119
109
112
122
119
110
108
112
113
112
121
132
129
119
117
128
129
119
117
124
128
123
118
119
123
109
115
114
118
122
115
106
112
125
120
108
111
123
116
97
89
99
107
107
110
115
117
115
119
130
127
113
108
112
113
110
106
109
109
113
130
144
137
116
107
118
127
120
115
120
130
128
117
112
116
105
114
111
107
112
116
109
111
116
111
103
106
117
119
105
97
102
112
118
118
115
109
106
113
124
127
115
105
106
109
110
113
114
110
114
129
143
132
110
97
106
118
120
114
116
125
130
122
110
110
106
111
104
98
108
119
118
108
105
104
104
104
110
113
109
104
107
115
121
121
117
112
108
107
112
116
114
110
108
109
116
122
126
117
113
120
128
122
108
99
103
115
117
116
113
120
131
131
115
108
106
105
101
96
106
121
119
105
97
105
112
110
107
105
107
110
113
118
122
123
122
121
118
110
102
103
112
119
121
121
122
129
135
128
115
114
115
116
115
113
115
118
118
116
114
119
133
135
123
112
102
105
106
103
107
115
114
103
98
108
119
117
108
103
104
114
120
120
121
122
123
125
127
117
102
99
112
129
137
131
124
124
130
130
123
115
112
117
124
128
125
121
118
115
115
122
134
134
124
116
98
109
118
117
110
108
107
108
109
113
118
118
113
106
105
114
121
121
120
121
117
117
124
124
109
101
113
135
145
138
125
116
117
128
129
120
114
120
127
126
119
119
118
112
112
123
130
127
120
119
102
114
126
128
117
105
106
114
119
113
108
108
113
112
110
112
115
117
120
118
109
103
116
123
115
106
114
132
142
135
123
109
106
120
128
125
117
120
123
115
110
113
116
109
106
118
125
121
119
119
112
114
128
134
125
111
109
116
120
116
103
97
107
115
112
110
111
112
114
111
101
96
109
118
114
111
117
126
126
124
122
114
107
113
123
121
117
117
117
107
104
109
116
112
107
115
121
120
118
118
122
115
125
134
129
117
110
111
118
118
107
97
104
113
116
112
111
110
110
104
97
99
110
112
113
115
121
119
110
111
125
129
121
119
118
116
113
113
112
109
104
107
117
119
114
115
122
125
122
114
127
117
118
124
123
117
111
110
117
124
119
107
106
114
121
117
114
113
112
104
98
107
117
115
110
119
129
117
99
101
122
138
137
126
116
112
110
112
117
116
111
112
120
126
121
116
122
131
126
113
124
117
109
107
112
113
111
116
124
132
130
119
114
123
127
121
114
115
117
109
105
116
122
115
110
120
129
117
101
101
114
134
138
126
112
105
107
114
124
126
123
118
123
127
122
113
120
130
126
118
122
119
103
94
100
109
116
123
135
137
132
123
122
128
129
121
112
114
118
116
115
120
122
114
110
116
119
116
112
111
111
119
126
119
105
102
107
115
125
128
125
119
119
119
116
113
117
121
122
124
119
118
104
93
98
107
114
126
135
133
127
124
126
127
124
115
110
112
118
119
121
123
121
112
106
104
105
110
120
121
112
110
113
111
106
107
112
114
116
118
119
112
110
113
118
119
114
114
117
129
116
115
109
103
106
107
107
115
121
120
119
124
126
123
118
113
111
114
116
116
119
122
120
113
105
97
96
104
119
126
122
114
111
108
111
120
124
114
109
109
108
105
106
115
127
126
116
110
118
130
114
113
112
113
113
106
99
100
105
107
114
126
128
122
116
113
113
116
115
108
108
117
121
116
109
103
103
106
115
123
125
124
117
113
119
131
132
120
109
106
107
108
116
126
133
127
118
118
128
133
113
108
110
119
119
108
98
98
105
107
112
121
125
126
125
119
115
117
114
105
102
112
123
122
114
114
118
118
116
119
125
127
125
123
127
133
138
132
120
115
117
123
131
133
128
117
115
126
139
141
110
105
110
120
120
109
103
108
114
114
109
111
119
131
134
124
112
110
108
103
102
114
127
126
117
118
128
128
121
119
118
120
125
129
130
132
134
136
132
126
129
137
138
129
116
109
113
126
142
149
98
101
113
123
124
120
111
105
104
114
117
116
116
115
110
102
103
112
118
119
120
119
116
110
108
108
113
121
122
114
107
113
117
106
90
89
96
100
112
121
121
111
108
119
129
123
115
118
125
122
97
103
113
121
123
122
115
105
105
112
116
112
104
105
106
105
102
107
115
122
130
130
121
109
108
120
130
132
125
110
97
102
115
113
98
92
98
110
124
132
125
111
108
120
131
126
118
119
120
110
109
112
114
119
122
122
116
108
104
112
120
120
107
102
105
107
107
108
113
123
131
132
122
112
114
126
136
134
125
108
91
92
110
115
106
96
101
113
126
131
125
113
108
117
124
120
113
111
109
106
123
122
117
114
115
117
115
109
104
109
122
129
120
106
103
109
113
113
116
120
124
124
123
121
120
126
128
127
123
110
94
93
108
118
110
97
100
115
123
122
120
116
111
111
111
111
108
105
106
110
128
125
117
110
107
108
108
107
105
109
118
125
120
107
104
110
112
112
115
117
115
115
123
125
119
119
120
121
121
115
107
105
116
123
113
96
97
112
119
116
116
115
107
106
109
110
109
103
106
117
119
122
119
110
107
104
101
102
105
108
110
109
106
103
103
110
111
106
111
116
113
111
121
125
116
113
118
124
124
119
114
114
119
126
119
98
96
108
114
118
119
110
102
110
125
124
112
106
112
116
107
120
123
116
114
111
104
100
101
106
105
102
99
100
109
114
109
102
111
121
115
107
114
117
110
111
121
128
125
116
111
110
115
125
124
108
99
103
112
121
124
110
103
120
142
138
119
113
120
115
105
119
121
120
125
125
116
106
105
108
111
110
109
110
114
117
112
108
117
128
119
108
108
112
109
108
116
123
124
114
105
101
106
119
124
118
107
103
109
121
125
116
113
128
140
133
122
123
128
117
117
120
117
118
129
137
131
119
113
115
120
121
123
120
117
115
114
115
124
130
122
111
110
117
113
104
102
114
124
118
107
100
102
114
125
126
115
106
109
118
120
125
131
130
118
114
125
137
135
122
131
123
110
112
126
137
137
129
127
125
123
121
122
122
118
113
112
117
124
126
123
116
117
123
115
96
91
109
127
125
113
102
102
111
125
129
119
111
113
115
114
130
146
129
99
101
127
144
136
128
140
122
103
102
114
128
131
131
133
132
119
105
109
117
118
114
111
112
120
122
120
118
120
124
113
96
95
116
130
125
114
107
105
112
124
126
117
114
120
116
110
130
149
132
104
106
129
136
128
126
140
120
99
95
101
114
124
127
130
126
111
98
105
119
120
115
111
110
115
118
116
115
116
117
107
99
109
125
125
115
111
111
108
110
118
119
116
116
124
120
112
123
140
138
126
126
126
123
120
120
130
117
102
94
94
107
120
125
122
116
106
102
117
131
125
115
112
115
119
118
113
110
109
107
102
104
117
121
112
104
110
118
114
108
109
112
115
120
126
124
118
119
128
136
141
138
125
116
117
122
113
112
108
102
101
111
123
122
116
111
106
111
129
139
129
114
113
119
123
117
108
105
106
104
102
106
114
110
99
98
111
123
120
108
105
111
119
123
124
124
123
120
120
129
139
136
119
112
122
128
100
107
114
113
115
121
125
118
114
113
113
115
125
136
131
118
115
117
119
112
101
102
109
108
104
106
107
104
96
99
112
122
120
110
108
113
120
120
119
120
124
120
119
126
133
125
111
112
127
136
97
106
118
121
122
126
123
113
108
115
119
116
114
124
131
125
113
109
109
105
99
103
114
114
108
107
107
105
101
103
111
116
115
109
110
116
117
116
115
119
120
116
117
126
131
120
107
110
127
137
107
112
119
118
118
121
117
107
104
113
124
119
111
117
130
130
115
104
102
102
103
106
112
114
111
114
113
111
106
108
113
112
104
102
107
115
115
115
119
123
117
110
114
126
131
120
105
106
121
131
116
115
113
107
109
111
109
105
106
114
124
124
116
117
125
128
119
107
104
105
108
106
104
106
113
116
115
108
106
109
115
113
101
94
99
111
115
117
126
129
118
107
111
121
125
119
107
106
116
122
121
115
101
98
104
105
103
104
113
117
121
123
118
113
116
123
123
114
110
114
113
103
95
102
116
117
109
101
101
105
113
115
107
95
96
108
117
121
129
130
121
115
114
116
115
113
108
108
113
116
119
110
96
97
108
108
99
106
120
122
119
117
111
104
107
118
125
118
115
118
116
101
91
102
117
115
105
102
101
100
103
113
119
108
100
108
118
120
122
122
121
124
124
116
110
109
109
109
113
117
111
100
98
110
118
111
101
107
119
121
116
110
100
92
99
117
124
116
109
115
115
104
96
101
107
107
106
112
110
98
94
113
130
124
106
105
113
114
112
113
117
125
127
120
114
113
114
116
120
124
101
96
108
123
121
108
104
110
115
114
115
112
100
89
96
116
123
111
99
102
110
110
101
94
93
98
109
120
118
103
99
117
137
134
113
103
107
110
110
111
115
120
122
122
118
114
117
124
129
125
97
100
118
127
115
101
106
116
116
111
113
116
110
99
100
113
119
108
94
95
106
113
105
92
87
93
107
115
116
111
113
124
135
132
117
108
107
110
112
113
114
113
114
120
118
111
116
128
128
118
103
110
123
123
106
92
103
121
123
116
115
117
116
108
107
112
116
112
102
100
102
109
109
103
97
99
102
105
109
118
126
130
128
124
119
113
112
113
115
118
120
114
113
118
116
109
111
123
121
107
117
119
122
119
101
89
98
117
129
124
113
109
110
111
112
110
113
119
117
111
105
105
113
121
120
107
97
97
107
121
131
132
123
116
115
115
114
114
118
121
123
119
118
118
117
112
112
117
115
102
124
119
117
116
107
94
93
108
125
123
109
101
103
112
114
113
115
123
126
121
112
108
114
130
133
116
100
101
114
124
128
129
122
110
104
109
116
119
120
122
124
124
123
122
123
121
118
116
113
109
122
116
111
113
113
104
99
103
111
112
107
106
109
114
113
115
118
122
123
122
120
114
108
116
127
125
114
114
121
121
120
123
122
109
97
104
116
124
124
124
124
124
124
124
125
127
123
120
120
120
116
115
111
109
113
114
111
108
103
99
102
116
123
119
114
114
118
119
115
116
125
118
101
99
119
131
130
123
121
113
109
114
122
115
103
105
115
123
126
125
121
120
121
124
126
124
123
123
126
127
113
119
114
105
108
116
119
118
106
94
101
124
135
127
115
113
113
114
109
113
125
122
103
94
115
137
137
124
113
104
99
106
122
128
120
112
111
115
120
120
117
116
118
122
120
118
123
125
125
126
113
123
116
106
106
112
114
120
115
101
102
123
135
129
118
108
103
104
105
112
124
123
109
104
119
134
131
119
108
99
92
99
120
135
132
117
105
108
115
114
111
113
120
120
114
114
124
128
123
122
114
117
115
112
112
108
103
113
118
108
105
120
129
125
113
101
93
94
100
111
120
121
114
114
122
124
119
112
108
104
98
99
115
132
129
114
106
113
117
111
108
115
124
119
109
114
126
131
125
122
114
110
110
114
119
109
99
106
113
114
114
123
123
113
101
94
92
93
98
109
120
122
119
120
120
113
106
108
115
118
111
105
106
113
115
111
114
122
124
117
112
121
127
120
111
115
123
127
125
124
115
113
106
107
115
115
110
106
107
113
121
126
121
104
90
91
98
100
102
108
119
120
119
122
120
105
94
102
120
127
123
110
99
98
104
116
126
130
128
121
118
123
125
118
114
118
120
121
124
124
119
119
107
97
103
119
122
109
103
110
121
123
117
101
90
96
107
109
109
112
117
117
118
122
119
104
90
99
116
126
122
112
97
92
104
124
133
128
123
121
121
121
121
113
112
117
119
118
118
120
117
124
109
94
99
116
120
109
101
106
114
114
108
105
103
106
110
112
113
116
119
117
115
116
117
109
96
100
110
117
117
115
108
101
107
125
129
122
118
118
117
116
118
112
109
114
122
122
115
112
110
115
110
102
103
111
110
103
102
108
108
102
100
109
116
116
110
108
113
120
123
121
112
110
114
115
110
107
107
114
119
125
123
115
110
116
119
118
121
116
110
111
119
117
109
112
127
131
120
111
103
101
107
113
112
107
102
101
104
110
110
103
101
109
118
117
110
107
114
123
130
126
113
106
115
123
122
111
110
121
130
136
137
130
117
112
112
118
126
119
107
110
125
128
115
113
129
139
128
113
98
93
104
117
115
105
101
101
105
112
115
112
107
106
110
112
111
112
116
126
131
128
118
114
119
126
120
112
116
128
137
140
141
140
130
115
109
115
127
123
112
114
128
133
122
117
127
135
130
120
102
96
103
110
109
104
106
107
107
110
116
117
111
104
102
106
110
114
120
124
124
120
122
122
123
118
113
113
118
129
135
131
131
143
144
125
107
111
125
126
119
120
127
126
122
123
124
122
123
125
108
103
104
105
102
103
109
111
110
108
112
113
111
105
101
106
111
115
119
122
116
113
120
124
121
113
106
111
121
123
121
110
109
131
145
128
110
112
123
126
124
124
123
113
113
124
123
111
111
125
116
110
112
112
105
104
109
110
109
110
110
109
107
106
108
109
109
112
118
119
113
110
118
126
121
111
109
114
117
117
108
94
94
115
133
126
116
119
121
120
119
124
121
107
108
123
123
108
107
119
116
113
123
128
119
108
106
107
107
114
115
108
105
107
112
111
110
112
118
118
117
118
122
125
120
118
121
118
115
111
109
99
94
107
121
122
122
122
121
113
112
120
120
112
113
124
124
116
111
111
116
115
127
137
127
112
106
106
109
117
117
110
108
110
114
108
106
114
123
122
118
121
129
127
121
126
130
122
111
108
112
111
109
111
117
118
121
124
117
110
112
120
124
121
121
123
126
125
119
109
119
118
124
131
125
114
110
113
117
119
117
112
114
120
118
106
103
115
125
118
111
119
128
122
118
125
130
121
113
112
114
115
116
121
119
116
117
120
120
117
121
124
124
123
121
122
126
129
124
111
125
122
119
118
118
113
113
121
126
124
113
112
118
127
123
109
106
115
119
109
104
113
120
114
111
119
123
119
118
119
113
108
114
126
127
119
113
117
123
127
128
124
117
116
117
120
125
128
125
122
129
127
116
109
110
111
112
122
127
122
113
116
123
126
122
113
110
113
110
99
102
113
112
102
102
112
115
116
121
125
115
104
109
128
136
128
117
116
123
130
130
118
108
109
117
127
129
130
130
130
128
127
115
108
108
107
106
112
113
110
112
123
126
118
112
111
115
118
108
98
108
118
111
96
99
113
116
110
115
126
124
113
112
126
138
136
123
115
119
126
126
113
106
114
128
135
136
137
138
135
123
120
112
110
110
103
99
97
95
93
108
126
126
111
102
108
121
128
116
102
109
121
114
98
102
120
125
114
110
120
129
125
121
123
131
137
129
118
116
122
124
117
115
124
137
138
138
144
146
136
113
107
105
112
112
106
97
92
89
90
102
118
118
110
107
113
127
136
124
105
106
119
119
107
107
124
132
121
112
117
128
130
125
118
119
127
129
125
121
122
126
126
126
130
133
130
129
139
144
132
106
95
104
116
118
109
101
99
99
100
101
103
108
117
123
126
130
133
121
103
103
116
122
113
108
120
131
126
116
116
119
120
119
112
109
116
126
127
125
125
130
132
130
129
124
119
120
128
132
128
114
127
121
110
112
117
109
100
104
111
108
104
109
114
105
94
101
118
126
120
117
119
118
110
104
104
108
113
120
124
124
121
115
103
98
97
99
100
107
110
106
100
100
103
105
110
122
127
116
101
109
123
119
110
114
119
109
96
99
109
110
102
104
110
110
102
104
114
121
116
115
120
120
112
108
117
126
126
126
126
122
118
115
111
107
104
100
104
115
118
104
93
97
111
116
120
128
128
112
95
102
112
108
105
112
120
114
102
102
109
112
108
105
107
108
109
110
112
113
109
110
120
127
119
114
124
132
127
122
119
112
109
111
113
113
109
108
112
122
120
108
101
110
123
125
124
124
122
108
98
102
103
101
96
101
114
119
120
113
110
109
111
108
104
103
109
116
115
108
104
106
121
133
128
116
115
121
119
115
111
107
108
114
116
114
113
114
120
122
116
110
111
121
127
125
118
117
114
112
112
109
111
106
94
88
99
119
131
123
109
104
105
105
99
97
108
118
116
109
103
106
122
138
131
110
99
105
111
111
106
108
116
121
123
119
114
116
122
122
116
112
113
121
126
121
112
111
114
118
120
116
127
124
101
84
90
112
126
123
108
98
97
96
96
101
114
120
114
110
110
112
122
134
124
99
89
100
111
111
108
110
119
125
125
121
113
113
119
123
122
117
109
111
123
124
113
106
117
129
125
119
137
135
111
93
97
109
115
114
108
103
97
95
100
112
125
124
114
114
122
121
121
122
112
93
93
107
115
112
107
106
111
115
118
118
112
108
111
124
134
128
107
100
120
134
121
110
121
133
124
117
134
131
113
108
114
118
112
107
112
115
109
105
111
121
129
123
115
118
127
127
120
116
106
95
100
111
115
113
109
104
100
102
104
110
110
106
108
122
138
135
113
103
121
133
123
116
126
129
118
119
126
117
109
116
130
129
119
114
122
127
121
118
117
120
120
115
116
122
125
123
120
119
112
103
101
105
110
116
117
105
95
95
96
103
111
113
114
122
132
132
123
119
123
121
115
125
133
122
107
123
120
106
103
120
133
132
124
123
130
128
117
114
117
115
110
108
115
122
119
114
115
126
124
107
96
99
110
119
117
106
99
98
100
104
116
122
122
123
124
120
127
133
126
107
106
127
136
114
99
125
115
100
102
118
129
125
120
126
131
119
102
102
113
114
108
109
119
125
114
101
107
125
127
108
96
104
117
117
108
103
106
106
107
109
116
123
125
128
120
110
122
139
132
109
105
124
128
106
95
120
108
98
103
115
122
118
115
119
122
108
93
103
119
118
111
115
126
128
115
97
101
118
120
107
102
115
122
111
98
104
115
115
109
108
109
112
122
134
126
111
113
133
136
119
108
115
118
106
100
115
107
100
104
111
118
117
113
113
110
100
98
117
131
120
109
117
129
128
113
99
98
109
110
105
109
119
119
102
94
111
125
118
107
99
94
98
118
139
138
118
111
125
134
124
110
108
114
114
113
112
111
108
106
111
117
122
116
111
108
100
104
128
136
111
95
106
123
123
110
101
103
105
104
104
110
115
110
100
100
116
125
118
105
92
83
90
117
138
138
123
113
120
129
124
109
106
114
123
123
113
120
119
111
110
119
124
116
109
109
104
107
125
128
102
83
93
111
116
108
104
109
109
104
102
108
112
111
106
106
112
118
118
112
97
86
93
114
128
127
119
116
118
126
123
112
111
118
125
126
114
123
124
112
110
120
124
115
107
108
108
108
113
113
99
87
92
106
110
108
109
115
113
106
101
107
117
120
114
104
101
108
118
119
107
98
101
113
114
114
113
113
116
126
129
120
115
118
121
123
109
117
117
108
107
118
122
115
105
104
110
110
109
108
104
105
108
110
110
110
116
116
110
101
99
110
124
128
118
103
98
106
120
121
112
108
108
109
109
111
114
109
108
125
134
126
115
114
115
116
107
104
100
99
103
113
119
116
107
105
111
116
114
108
110
122
127
117
107
109
115
112
100
95
103
115
123
125
118
108
106
115
121
115
107
110
112
109
111
122
122
106
99
119
134
128
114
114
116
113
111
99
88
91
101
107
113
116
114
111
112
117
116
108
111
128
134
121
105
107
109
100
89
96
111
119
117
114
113
113
114
119
116
104
99
108
111
111
120
135
131
108
96
113
129
126
116
116
120
114
116
98
91
98
103
104
105
114
119
117
114
113
110
104
110
125
131
116
104
104
104
93
88
103
120
118
109
106
108
110
113
116
111
100
98
106
108
111
124
138
136
115
105
113
124
123
121
121
123
117
112
98
103
114
110
101
101
110
116
118
115
109
101
97
108
123
125
113
106
106
104
96
99
110
117
111
104
105
106
105
106
112
116
111
102
103
106
113
125
133
130
120
114
116
121
124
124
124
125
119
97
96
114
124
112
101
103
111
110
112
116
113
102
96
105
119
122
114
105
104
105
107
109
108
105
103
103
105
104
104
109
117
126
123
111
106
107
115
124
127
124
120
118
116
117
118
121
124
124
117
85
95
116
121
107
102
113
118
110
110
114
116
111
101
102
114
119
117
106
101
104
112
114
105
98
100
104
105
106
111
116
123
126
124
118
113
110
114
122
124
123
116
113
112
110
108
112
121
121
115
90
104
118
111
99
103
119
125
114
108
115
118
116
106
105
111
119
119
109
98
98
108
114
110
107
107
108
107
108
118
126
121
117
118
124
122
114
114
120
126
121
113
109
107
104
102
109
117
115
112
103
119
121
105
94
101
116
119
114
112
114
112
110
108
110
112
116
122
116
103
94
99
113
122
122
116
113
112
115
122
123
113
106
111
124
126
116
113
120
122
115
107
108
108
105
106
116
117
113
112
111
127
125
109
97
101
108
111
112
115
114
107
103
107
115
116
118
124
124
111
97
100
115
127
127
124
122
122
124
121
116
110
107
110
117
120
117
118
121
115
101
102
114
117
113
116
126
124
113
113
108
121
123
113
104
105
109
112
113
116
115
112
108
109
117
121
124
125
122
116
106
105
113
120
122
127
131
132
128
119
116
116
119
114
106
106
116
125
125
108
94
102
121
124
118
120
130
127
114
111
103
112
117
113
111
113
117
119
118
118
119
119
117
115
116
123
126
121
114
112
115
112
107
108
116
129
136
133
128
120
116
123
131
123
105
98
111
126
124
110
103
114
126
127
120
118
125
124
112
111
101
110
114
113
111
117
122
127
126
118
118
121
122
120
119
121
122
115
109
112
118
115
105
103
116
131
131
123
122
121
113
116
131
136
116
97
103
120
126
119
119
128
131
124
116
116
123
122
110
111
105
114
120
116
109
108
112
125
129
119
107
109
117
123
125
121
111
106
107
115
120
114
108
109
120
128
122
113
116
116
102
98
122
142
128
101
97
119
132
127
126
134
133
122
112
116
125
121
111
114
107
118
128
122
108
96
100
116
126
116
103
100
110
122
126
116
104
105
113
120
117
112
112
115
119
120
113
107
111
110
97
90
112
137
129
102
100
125
140
126
115
123
130
119
109
116
125
124
117
119
108
116
127
121
107
95
97
110
118
115
108
105
106
114
115
112
109
111
119
121
117
115
118
116
111
110
110
107
107
107
103
100
109
121
120
106
108
131
143
122
102
108
124
120
109
112
120
121
123
122
114
116
117
112
105
107
109
108
107
114
118
114
106
103
104
109
116
119
119
118
117
121
123
115
104
102
106
106
106
110
117
117
110
108
110
112
115
128
137
121
98
99
118
121
113
110
111
115
122
123
120
119
109
101
103
116
121
109
102
112
121
117
105
98
99
108
120
121
117
114
116
123
125
119
106
99
102
109
107
110
119
126
115
102
105
115
117
119
127
125
109
105
115
118
116
113
110
110
118
122
125
119
109
103
103
111
119
111
107
113
116
111
103
104
108
113
114
113
111
110
113
121
123
121
111
103
103
110
110
108
115
120
116
105
103
112
113
113
124
128
120
113
116
117
116
115
114
111
114
124
120
115
115
115
108
100
103
113
118
116
110
103
107
116
120
117
108
104
105
109
112
115
118
118
116
113
111
113
115
112
112
114
117
111
105
107
112
116
126
125
117
114
119
118
114
114
115
114
115
124
115
107
117
127
114
97
98
116
125
118
110
107
114
122
126
117
104
101
104
111
113
114
114
114
119
121
120
113
113
115
117
118
118
116
112
108
111
118
122
116
108
112
122
122
114
110
114
117
120
128
112
101
110
121
117
104
106
117
118
113
113
117
118
117
116
114
108
106
107
111
116
117
116
115
118
123
122
109
106
115
125
126
125
125
123
113
108
111
114
108
106
113
124
126
118
111
112
114
120
129
114
102
103
105
109
114
120
118
106
104
112
121
115
105
105
111
112
112
110
111
115
120
121
118
117
121
117
104
98
109
125
128
128
133
134
120
105
103
110
114
117
121
123
122
119
117
116
115
118
126
117
107
98
95
100
116
127
118
102
98
112
120
110
96
98
111
117
116
110
108
113
120
123
122
119
119
114
103
97
104
115
116
117
130
137
124
108
108
120
128
130
127
119
112
114
122
122
113
113
123
113
110
107
101
100
110
122
118
105
104
116
124
111
98
101
113
117
116
110
111
116
124
125
122
121
122
118
108
103
106
106
99
101
120
134
127
119
124
133
135
131
125
116
108
111
123
123
113
111
119
105
107
116
117
111
107
114
119
115
115
123
129
120
107
104
111
116
118
117
118
127
130
128
121
122
127
125
117
114
115
109
94
92
112
129
130
128
133
133
128
123
120
117
112
115
121
119
112
114
116
98
103
120
130
122
109
109
118
118
119
120
127
125
115
109
106
111
122
124
124
130
134
131
121
120
124
126
123
121
122
117
104
100
113
125
126
126
125
118
111
116
122
121
121
122
121
114
113
118
116
102
103
118
132
127
113
109
114
116
111
109
116
124
123
114
104
109
123
128
120
117
124
127
120
115
116
120
122
123
124
124
115
113
119
123
121
118
114
103
103
116
127
126
125
127
123
115
115
120
117
116
113
116
126
126
116
108
109
111
106
100
105
117
126
121
109
110
121
121
107
99
110
120
117
111
110
118
122
125
127
127
122
119
123
128
124
115
107
103
108
123
127
123
124
126
124
119
119
123
120
130
123
116
118
121
115
110
110
111
107
101
105
115
123
123
115
111
116
111
95
89
101
112
112
108
114
123
125
125
128
128
121
118
125
135
132
119
108
111
121
126
119
113
118
125
128
125
126
127
122
134
126
116
115
114
113
113
113
110
104
108
114
116
113
114
115
115
117
108
96
95
105
107
106
109
124
133
128
121
125
126
119
113
125
142
140
121
109
116
129
128
112
105
115
132
135
132
132
132
122
125
120
113
111
109
111
118
116
105
97
108
122
115
100
103
113
119
123
116
105
107
112
111
105
111
130
138
127
116
117
120
117
113
124
138
138
118
106
116
133
129
110
102
118
136
140
136
133
129
113
111
108
110
109
108
110
118
116
101
95
107
117
107
93
98
116
131
135
124
111
111
117
116
109
113
125
128
120
113
114
117
112
111
115
125
128
116
108
119
135
134
114
104
115
132
136
132
128
117
102
98
102
112
114
112
111
112
110
103
104
111
111
102
98
106
128
144
143
125
109
109
119
122
116
114
114
113
112
114
120
119
109
102
103
114
122
121
116
120
133
138
125
112
113
123
125
123
120
108
99
121
133
123
104
100
98
95
103
118
122
110
100
100
110
111
112
114
123
117
103
103
118
124
116
107
108
111
107
110
119
121
115
110
110
111
112
113
114
114
108
107
108
110
104
98
106
121
127
117
107
120
133
123
106
103
102
99
106
118
122
113
103
103
112
117
114
116
123
120
105
100
110
119
113
108
116
121
113
113
125
126
114
105
109
118
119
114
112
113
111
106
105
108
109
109
112
124
129
120
113
106
115
109
102
105
112
111
110
115
117
113
107
108
114
117
111
111
120
119
109
103
110
114
107
106
117
121
110
111
122
123
110
100
104
116
124
118
112
114
117
113
111
115
118
119
121
127
125
120
118
95
96
96
95
104
115
120
117
114
112
112
113
113
112
110
108
111
117
116
109
108
115
115
107
104
109
108
103
105
116
119
109
100
102
115
126
123
114
114
118
117
118
121
122
122
123
122
121
120
120
99
100
99
97
98
107
116
119
116
111
112
113
112
106
103
105
113
118
114
107
111
119
119
112
104
98
96
98
104
111
117
118
110
105
113
125
127
117
116
117
117
117
119
120
118
116
113
118
120
121
113
117
114
104
97
101
109
115
115
114
113
112
109
103
101
109
121
124
119
111
113
116
121
117
106
96
95
100
104
107
116
121
117
109
109
121
124
122
122
124
118
110
110
115
115
105
102
111
122
122
122
125
120
110
104
107
112
112
110
112
114
112
105
102
108
117
125
127
124
123
119
117
117
115
110
106
108
108
104
102
109
117
117
108
106
110
117
123
132
134
125
107
102
113
118
108
99
107
120
120
122
120
113
107
110
121
125
115
107
112
117
113
106
104
112
120
122
124
125
126
120
116
115
112
109
115
121
115
107
102
107
114
115
110
103
103
111
124
134
137
129
111
102
118
127
118
109
109
112
114
117
115
105
99
108
127
134
124
113
114
119
118
108
104
107
109
112
115
121
118
111
112
118
111
104
112
121
117
111
110
109
112
116
115
106
102
113
126
129
129
125
116
111
121
132
131
126
117
103
104
114
117
106
98
105
121
129
123
119
118
121
117
105
101
100
101
105
112
116
107
98
104
116
112
102
108
116
114
112
116
112
112
119
122
116
110
117
126
122
115
115
116
117
125
132
136
137
124
99
93
111
118
114
109
111
113
113
113
116
122
121
112
100
97
100
104
110
116
117
105
92
94
108
110
104
108
113
109
108
110
110
111
118
125
124
118
118
122
120
112
110
113
118
124
129
132
137
125
101
93
106
112
117
120
121
115
104
100
108
119
118
107
99
101
105
114
121
123
122
111
97
94
103
109
109
113
114
106
99
103
111
115
118
121
121
113
110
116
122
122
116
112
113
117
119
121
124
120
107
103
107
107
112
121
123
117
105
98
104
116
114
104
107
113
111
115
122
122
121
114
105
102
105
110
113
117
114
105
96
101
115
120
115
112
110
103
100
112
126
132
127
117
113
111
109
109
115
116
114
114
116
111
110
113
118
117
110
103
107
115
109
103
115
123
111
102
106
112
112
107
107
109
110
111
112
115
116
110
103
106
120
121
111
105
103
98
100
112
124
127
126
124
119
111
105
104
113
117
116
118
127
126
117
109
110
115
115
110
111
117
108
101
115
122
103
85
88
103
107
103
101
108
110
108
107
113
120
120
113
109
114
115
111
111
107
104
109
116
115
108
114
124
125
117
109
111
119
122
117
116
128
134
124
109
109
117
121
116
114
115
105
99
110
114
99
82
88
106
114
107
103
106
108
103
103
111
125
128
118
104
103
111
122
125
118
115
121
119
103
91
103
121
126
124
120
120
126
127
117
111
115
123
120
115
115
120
124
121
115
109
102
100
105
106
98
96
106
119
123
118
111
107
103
98
99
111
126
129
119
102
101
118
138
139
126
119
123
118
97
91
106
119
120
125
129
126
125
124
119
111
103
106
111
117
120
122
125
125
117
105
99
99
104
103
104
112
123
123
120
119
118
111
102
99
101
109
121
124
119
108
109
128
145
140
123
116
117
111
100
106
119
115
109
120
133
126
117
120
124
119
103
98
103
116
119
118
120
124
120
107
99
100
103
105
111
123
125
114
106
110
113
110
107
106
108
110
112
118
119
115
114
121
129
126
115
112
110
106
108
122
130
115
105
116
129
121
112
118
128
127
114
103
106
115
114
110
114
121
118
113
105
101
102
108
116
122
116
101
94
99
106
109
113
120
119
111
108
113
117
115
109
104
103
107
111
112
111
109
114
125
133
123
113
116
122
116
112
119
127
129
120
112
114
117
110
108
114
117
115
117
111
103
100
110
120
119
108
97
97
102
103
109
123
133
127
114
108
112
114
108
102
92
89
100
113
115
114
114
116
118
127
129
126
116
112
113
118
119
121
125
116
115
116
115
111
114
120
117
110
114
116
108
104
113
120
116
107
106
111
111
111
114
127
133
126
115
112
111
110
108
109
104
100
104
114
117
118
119
117
115
122
132
130
114
105
112
119
115
112
120
110
111
109
110
114
127
131
119
108
111
114
113
113
116
117
112
110
116
119
117
117
120
123
124
121
119
117
114
112
113
122
122
113
110
114
116
119
120
122
121
123
126
122
110
106
113
117
110
107
118
111
111
104
104
116
134
138
120
106
107
112
116
117
118
115
111
112
115
116
113
113
115
116
116
117
123
124
119
118
120
126
122
112
109
114
118
116
117
126
131
123
113
109
108
111
118
118
110
109
121
117
120
112
105
111
128
134
119
106
104
110
112
114
114
111
112
112
112
111
108
107
111
113
111
113
121
129
129
122
117
115
108
98
103
116
124
115
113
125
131
117
102
101
109
118
126
128
120
113
125
117
125
123
110
105
115
124
120
109
105
108
111
108
107
109
111
112
112
111
109
106
110
116
114
107
116
132
134
123
110
104
98
92
101
117
124
117
112
119
118
104
97
102
113
123
133
139
128
117
121
111
120
124
113
102
107
121
122
117
114
114
112
104
100
103
112
115
116
115
113
109
113
119
113
102
111
131
133
119
105
106
105
103
103
111
120
119
113
109
103
98
100
112
117
121
130
138
128
113
113
105
111
116
113
109
112
120
122
122
122
121
113
105
102
102
110
114
117
116
115
112
114
119
113
104
111
125
125
118
114
117
121
118
111
108
113
119
117
109
103
107
114
120
122
122
123
126
120
108
112
104
106
110
113
115
119
118
119
120
126
125
113
107
108
109
108
109
112
116
116
113
112
115
116
113
115
114
112
117
124
124
124
126
123
115
110
113
118
119
119
123
126
125
124
122
119
117
111
110
118
107
111
116
118
118
117
110
110
118
126
118
106
105
119
122
110
102
106
116
116
109
107
114
119
119
117
108
102
113
124
117
110
122
135
127
110
108
121
133
135
133
130
126
123
121
119
113
113
116
126
108
119
129
124
115
106
104
107
117
123
115
102
103
120
127
115
104
109
120
116
107
108
115
118
118
118
111
101
106
112
104
100
117
137
133
112
108
125
141
137
122
119
118
118
117
119
118
119
122
128
110
125
135
127
109
103
107
114
117
120
114
104
103
114
122
118
113
121
124
116
109
114
120
115
110
119
122
110
99
98
99
104
118
132
131
117
111
125
138
127
106
103
113
115
113
115
120
120
122
123
114
121
127
119
109
108
117
121
120
118
115
107
103
106
113
118
121
125
124
115
113
122
123
110
103
118
132
120
95
89
105
122
127
125
122
120
118
120
125
119
101
99
112
118
116
116
118
118
120
119
118
118
117
114
109
114
125
126
121
112
109
104
100
99
108
115
121
120
117
112
114
120
119
108
102
114
131
124
98
88
108
134
137
118
112
118
118
113
115
116
114
114
117
119
121
121
120
117
117
120
123
116
115
116
109
110
122
130
122
109
101
100
102
105
110
114
115
112
111
110
110
111
112
112
108
110
120
122
107
92
105
129
134
116
103
110
115
109
110
119
127
127
124
118
121
126
125
116
117
125
124
117
120
121
108
100
114
132
128
110
98
102
110
116
115
113
109
107
108
108
105
101
108
115
115
109
112
121
116
103
101
113
119
109
101
106
112
113
113
117
128
131
122
112
116
125
124
114
115
134
121
119
126
127
109
99
115
136
132
111
100
108
120
123
117
113
110
108
108
108
103
101
109
116
113
107
111
121
122
112
102
101
102
103
104
107
112
114
110
112
121
125
118
110
111
116
115
107
114
138
119
118
124
121
111
109
122
134
126
108
102
111
117
116
113
114
114
112
108
106
106
108
115
117
108
106
113
121
120
113
106
100
99
102
109
109
109
110
107
109
118
121
114
113
113
112
109
103
112
132
114
120
120
114
111
119
130
130
116
103
100
106
107
105
109
113
117
112
103
103
106
118
124
117
105
108
118
118
112
108
109
108
108
109
113
112
112
110
112
116
123
122
113
113
116
116
115
113
113
122
113
119
117
108
110
120
129
127
114
101
100
105
104
100
104
113
117
109
99
99
108
119
125
119
111
116
119
113
105
105
111
116
117
118
119
117
118
123
129
133
131
122
114
112
116
121
126
125
116
116
108
116
115
109
108
112
120
128
126
114
113
118
114
105
104
112
116
108
99
101
112
119
119
118
120
127
124
110
105
109
115
118
122
127
128
126
128
136
144
141
130
117
109
110
114
122
131
130
120
114
105
108
111
111
107
104
113
132
138
130
129
136
130
113
105
112
118
110
102
106
118
120
115
115
126
134
126
113
111
119
119
119
122
131
134
131
132
137
141
136
123
113
111
114
116
120
125
124
121
120
98
100
106
111
109
104
110
128
136
131
132
140
135
116
109
115
118
113
106
111
123
124
115
115
123
129
124
117
118
121
121
122
124
127
128
126
123
121
119
117
117
117
117
120
122
121
119
118
120
122
99
98
105
113
113
109
109
115
116
115
120
127
123
114
113
118
119
114
111
114
120
121
118
117
118
118
120
121
120
118
120
126
126
119
113
112
112
107
99
101
113
122
124
126
129
125
116
114
120
124
111
105
109
118
119
113
106
97
95
97
105
109
112
115
120
121
117
114
113
114
111
111
118
120
116
111
121
128
122
112
119
131
126
111
103
104
109
106
97
101
114
123
126
127
130
125
115
113
121
124
124
114
113
121
122
115
103
92
88
94
102
105
108
116
124
120
110
109
114
114
104
104
116
120
114
115
129
138
126
112
118
128
122
108
105
109
113
111
106
111
118
119
118
123
127
119
110
110
117
123
131
116
114
119
120
116
110
101
98
99
105
110
112
119
123
115
101
103
116
118
105
102
110
114
110
119
139
144
129
113
113
118
114
115
118
117
111
108
111
119
123
113
106
115
124
121
108
106
112
120
123
113
111
114
116
118
121
119
109
106
110
118
116
114
118
110
99
103
118
123
114
107
110
110
107
119
138
140
127
113
107
106
109
122
129
120
105
99
108
123
126
112
98
107
125
128
114
104
106
114
111
108
109
110
111
118
127
127
117
110
113
119
112
106
108
110
109
112
120
125
119
117
117
114
111
117
125
127
121
116
107
101
105
122
128
117
102
97
107
124
130
114
98
104
125
135
122
107
103
109
107
110
112
110
109
114
121
120
118
119
121
119
110
100
101
113
123
124
121
119
120
123
125
123
119
115
109
110
118
125
120
107
103
113
125
124
114
109
113
125
135
123
106
107
125
135
126
113
109
110
110
109
109
108
98
86
93
118
132
123
110
108
111
114
118
120
121
120
109
98
99
112
122
126
126
123
113
105
104
107
109
110
113
114
110
108
110
115
114
114
118
120
123
125
124
113
104
103
112
123
114
114
114
109
99
92
102
127
135
120
106
107
115
122
121
113
113
122
123
110
104
112
123
124
123
122
110
97
100
115
115
108
107
109
109
110
116
117
111
109
117
122
123
123
121
110
104
107
118
129
108
111
113
108
107
108
115
120
121
111
105
112
122
130
127
109
102
118
129
124
118
117
115
113
114
116
104
89
101
120
117
104
100
102
105
117
122
118
109
110
120
122
118
117
118
117
114
113
118
128
100
106
107
108
111
118
119
110
104
104
113
122
129
135
128
110
101
113
122
122
122
119
106
102
107
110
95
86
105
126
120
103
96
96
105
122
127
116
107
112
121
121
111
110
118
123
121
118
117
124
100
109
110
109
111
116
110
96
93
107
124
133
134
132
122
111
108
116
113
106
110
111
102
102
112
107
89
89
113
132
122
105
96
94
105
123
129
116
107
114
120
115
106
106
116
121
120
118
120
122
112
116
114
110
115
115
104
92
95
114
132
138
135
125
113
111
119
123
113
98
95
96
98
114
125
112
90
93
115
129
119
105
99
98
104
120
126
120
114
116
118
111
105
106
112
112
110
113
123
126
119
117
113
114
122
123
113
100
101
115
131
133
126
113
107
111
120
127
121
108
93
87
98
121
133
121
101
100
110
113
108
105
106
107
108
112
120
121
120
117
115
110
109
111
111
105
102
108
122
130
119
111
107
112
124
132
125
114
107
109
119
122
116
107
105
108
112
122
128
121
102
92
104
121
126
122
115
108
103
102
103
107
115
118
112
105
109
118
120
116
115
115
116
119
117
107
102
107
117
128
114
108
105
105
113
126
131
125
112
104
112
118
115
109
107
105
102
111
126
124
108
99
110
114
112
116
121
114
107
103
107
113
126
131
122
105
104
112
113
110
114
121
124
130
127
117
111
110
113
121
112
116
112
102
98
109
121
127
118
109
114
121
116
111
109
106
103
108
118
119
107
102
110
109
103
109
117
114
112
113
114
115
124
134
127
110
103
107
106
103
111
120
124
133
133
127
120
117
115
118
113
125
124
106
96
101
111
120
121
121
125
125
115
107
108
113
114
113
116
116
108
102
103
104
105
110
110
106
111
120
118
112
115
126
127
116
109
108
107
106
110
116
117
124
131
130
128
124
121
119
114
125
126
116
106
106
109
112
118
127
131
122
108
102
109
121
123
117
118
123
117
106
100
105
112
113
104
99
108
122
121
109
107
114
120
117
115
113
114
117
120
115
105
106
118
128
129
126
123
121
114
116
119
121
119
117
112
110
114
128
128
115
105
108
117
126
122
114
116
125
125
113
104
108
114
114
103
99
110
122
123
111
101
103
112
119
120
117
117
125
130
119
98
91
104
122
127
123
120
117
117
109
109
118
122
120
114
108
113
126
124
110
108
121
130
126
112
104
109
116
119
116
110
110
111
112
111
112
116
123
124
113
98
97
110
123
127
121
116
122
128
123
106
92
100
118
126
120
113
110
121
110
107
115
117
116
111
108
116
129
126
112
113
128
134
120
103
99
103
103
103
108
110
107
107
113
120
122
122
123
122
111
97
100
117
131
134
126
113
107
114
124
120
107
105
119
130
124
112
103
119
115
113
117
119
118
111
109
118
131
129
116
114
125
130
118
104
104
107
103
96
98
104
105
106
115
123
123
119
118
120
114
107
113
127
136
138
132
113
95
102
122
133
123
113
122
133
131
118
104
113
113
116
123
127
120
112
111
118
125
124
115
109
110
116
116
111
112
116
115
104
99
102
107
111
116
118
115
111
113
120
124
126
129
131
130
131
132
119
101
100
120
134
129
120
123
130
132
124
112
108
106
115
127
130
119
108
109
116
115
112
109
106
103
108
113
113
113
118
120
115
110
111
115
114
113
111
109
111
115
121
132
141
141
130
116
116
125
125
115
109
115
126
127
124
121
121
125
127
126
107
102
112
126
128
113
102
109
113
108
104
106
109
108
109
112
111
105
106
114
119
121
122
122
114
109
108
111
114
115
117
121
135
140
127
108
103
116
127
124
115
111
117
125
125
118
112
117
128
134
110
107
113
121
120
109
105
109
111
106
102
108
116
117
114
112
105
95
93
104
116
123
128
126
114
108
109
115
117
112
105
102
112
127
127
112
107
115
122
117
111
111
117
122
122
115
110
110
122
136
114
115
116
115
116
114
112
111
108
108
108
111
117
121
119
110
102
96
98
105
113
120
127
127
117
110
111
116
117
107
97
90
97
114
124
120
119
119
112
99
100
116
126
121
115
115
112
107
113
128
120
120
114
111
116
124
121
113
108
112
114
110
115
120
117
107
102
103
112
116
117
119
124
125
123
114
113
116
114
108
103
103
105
113
118
121
124
122
104
85
92
119
132
120
112
117
117
104
103
118
128
120
108
111
125
134
124
112
112
116
112
108
113
121
118
106
103
108
117
122
122
120
118
123
123
116
113
115
116
112
114
122
124
118
111
114
122
122
107
91
95
117
129
124
119
121
115
103
101
115
135
116
103
114
134
136
120
109
114
116
108
105
117
125
118
107
101
101
106
115
120
118
112
118
119
116
114
121
122
116
117
126
132
122
111
110
117
119
116
110
108
112
124
130
134
133
119
105
108
119
136
115
106
118
131
125
114
111
113
111
102
105
118
125
116
108
101
95
96
107
113
113
110
112
114
112
117
127
125
112
109
116
120
118
113
115
115
115
118
122
119
117
120
132
143
143
125
114
117
123
130
117
116
122
122
115
112
115
112
102
98
105
114
113
109
105
102
99
99
107
109
111
114
114
106
105
120
132
124
107
101
103
105
110
116
122
117
108
110
121
127
126
123
128
141
144
135
122
120
121
120
117
120
121
111
109
117
119
110
100
100
106
109
104
96
96
102
106
111
110
108
113
123
120
106
103
118
128
118
105
106
108
103
104
117
125
121
107
102
114
129
132
125
121
130
138
136
124
114
113
116
117
115
111
109
113
119
116
111
108
107
106
107
104
93
88
96
109
116
112
106
114
129
127
108
105
117
123
116
111
118
120
112
105
114
124
123
111
103
109
123
127
121
116
123
130
126
119
115
117
112
114
108
105
110
118
118
108
107
116
116
110
109
110
101
88
90
103
112
108
102
112
127
124
112
108
115
116
115
118
127
130
123
115
114
122
125
119
112
115
121
120
115
116
123
124
121
120
127
131
111
112
108
105
113
122
116
105
106
121
124
116
113
118
112
97
90
97
103
101
100
110
118
119
114
113
114
114
115
120
122
123
124
124
122
121
119
119
119
122
121
113
111
113
121
123
121
126
141
145
108
115
114
110
112
121
118
107
108
119
129
121
115
118
117
108
98
100
101
100
102
111
115
114
115
119
121
117
116
115
113
113
120
127
129
122
113
111
118
122
122
113
108
110
116
122
126
130
140
141
107
116
120
112
109
118
122
116
112
118
125
121
111
111
116
114
111
110
107
104
105
113
114
111
112
126
133
124
113
109
107
108
115
126
128
125
110
103
109
120
121
114
108
106
111
119
124
123
125
127
109
115
121
115
109
113
123
123
115
114
116
113
104
104
110
116
116
114
111
109
111
115
112
106
112
131
139
129
111
103
107
113
118
121
122
127
118
105
106
117
120
117
111
109
112
120
121
118
116
117
110
114
119
116
109
111
122
127
116
105
104
103
100
100
110
118
117
113
111
113
115
112
104
101
112
126
134
126
111
100
107
123
128
117
114
126
127
114
108
116
122
120
116
113
115
122
122
119
118
118
111
112
120
118
109
109
121
128
115
100
97
102
102
103
111
117
114
111
111
117
115
104
95
102
111
117
121
121
109
99
108
131
136
117
106
119
130
121
112
116
127
128
121
114
115
122
127
126
124
123
113
113
120
120
109
109
122
130
118
103
101
107
110
108
110
118
118
114
116
119
115
100
95
105
114
110
111
115
112
104
112
129
132
117
106
110
120
119
114
118
129
131
120
109
109
117
128
128
124
125
116
117
119
119
110
112
125
130
120
110
109
115
118
113
111
119
124
120
118
118
114
104
106
114
116
108
109
116
118
113
115
117
116
113
110
108
110
112
116
125
133
129
114
106
106
115
119
119
115
122
116
120
122
117
111
116
124
125
119
113
110
112
114
113
112
118
123
117
115
115
113
113
121
126
115
107
111
118
121
117
113
110
108
109
110
107
105
110
118
131
135
125
112
111
112
111
110
109
106
115
114
125
125
118
116
118
119
119
118
112
105
104
107
111
113
116
115
111
110
113
114
119
130
129
115
107
114
120
119
114
111
110
111
111
110
108
111
119
125
130
131
120
112
118
119
113
110
109
108
110
113
126
125
119
117
115
112
115
118
111
101
99
106
111
111
109
107
105
108
115
117
120
127
127
117
114
116
115
114
111
113
120
127
119
108
111
125
135
133
128
122
114
112
119
121
114
114
118
116
111
113
119
118
116
114
108
103
114
124
117
108
109
117
115
107
104
104
105
111
119
120
117
116
119
122
122
119
109
108
113
122
136
144
130
114
117
133
142
136
122
112
108
112
120
116
111
118
125
119
114
112
112
110
110
108
102
100
117
129
124
120
123
124
115
105
107
108
108
111
120
122
112
105
113
127
132
119
105
108
117
127
139
147
137
123
123
129
134
132
121
110
107
114
118
115
113
121
124
121
120
108
107
106
106
104
102
104
118
125
125
124
125
120
110
108
115
116
107
108
119
123
113
103
112
130
134
119
108
110
115
121
130
136
132
122
118
118
119
120
118
112
111
116
121
120
120
121
123
122
122
103
107
112
111
108
107
110
113
112
113
118
117
108
102
111
122
120
107
108
121
126
117
109
116
129
129
123
120
115
108
111
120
122
118
113
112
110
109
112
113
113
115
120
127
131
127
124
123
122
122
106
113
122
120
115
114
112
102
94
99
107
106
99
101
113
123
119
108
111
124
126
119
115
120
124
125
128
128
119
104
105
116
116
107
105
107
110
112
115
117
116
117
123
132
135
128
123
122
121
121
115
111
121
126
125
120
109
94
89
97
104
104
103
110
115
118
112
108
117
127
126
118
117
117
116
118
128
132
119
106
109
120
118
109
107
106
111
117
119
120
120
120
122
127
128
121
116
116
118
122
118
107
112
126
133
123
106
95
97
105
106
106
113
119
120
109
102
105
120
131
124
115
115
110
103
109
125
132
122
110
112
120
121
119
111
104
108
114
116
117
126
127
122
119
119
115
111
111
114
125
114
102
107
124
132
122
107
105
112
115
110
111
119
127
122
106
95
101
119
131
124
115
111
105
96
102
120
130
126
115
111
117
126
128
115
99
100
108
107
110
127
133
122
111
115
120
116
109
115
129
110
106
110
121
126
119
110
113
121
120
115
114
118
122
119
107
97
101
116
128
128
121
115
108
101
104
115
123
126
120
113
115
126
130
116
99
101
109
104
103
118
130
121
113
122
135
130
117
122
134
115
116
117
117
117
114
111
112
118
119
117
116
113
113
109
104
105
107
115
124
127
126
122
118
116
113
111
114
123
126
122
120
128
129
117
105
110
120
113
105
110
121
120
121
130
139
135
124
126
133
101
88
93
111
114
107
112
129
127
104
95
110
127
124
109
101
103
108
110
110
115
113
111
115
124
124
110
100
103
111
113
112
110
111
109
108
106
104
105
115
124
123
121
130
133
116
100
102
116
127
108
92
98
116
118
112
116
133
128
102
89
105
123
125
113
94
91
105
119
122
122
122
121
122
124
121
105
91
98
114
115
112
113
109
102
101
107
109
103
103
113
116
117
126
127
116
102
102
111
123
111
105
108
118
121
121
122
125
116
97
91
101
116
125
121
101
89
103
124
133
134
132
125
117
115
113
101
91
102
118
115
108
108
104
99
103
115
116
105
97
104
108
111
116
122
118
111
108
109
116
109
112
115
117
120
124
121
113
103
100
104
108
116
127
129
113
101
106
118
124
131
131
121
111
110
107
99
98
113
126
116
103
102
98
96
107
122
120
105
98
104
106
107
113
120
122
121
115
113
117
107
118
118
110
111
118
115
104
102
110
120
122
124
126
127
123
119
114
107
100
108
114
114
114
114
106
95
104
129
137
120
103
101
97
97
110
125
119
106
101
108
111
111
113
122
124
123
121
122
125
111
122
117
106
106
113
112
108
110
121
130
132
131
123
117
121
127
121
102
84
82
90
103
121
126
106
88
103
132
140
120
102
100
101
100
110
120
118
105
104
113
120
120
121
121
121
121
122
130
134
115
122
118
111
112
116
116
116
118
122
128
131
127
115
107
112
121
122
111
94
77
75
95
123
130
107
87
99
123
128
112
99
102
108
108
109
115
114
104
103
116
127
128
122
116
113
114
122
129
134
113
119
120
118
119
119
118
120
119
113
115
121
121
113
107
104
105
111
123
118
95
81
97
121
122
108
99
100
108
110
105
102
108
115
116
110
107
106
101
103
118
131
130
120
108
103
109
118
123
126
109
115
117
117
117
115
114
118
118
107
104
113
120
122
118
105
94
102
124
131
114
102
110
116
111
109
111
108
103
103
102
107
114
122
121
109
99
94
94
103
119
132
130
119
106
99
105
115
120
121
111
116
115
111
110
107
107
115
118
111
106
113
124
131
128
111
98
101
116
127
123
119
118
115
107
110
116
114
107
105
108
110
114
119
120
110
98
91
94
104
116
126
126
122
110
103
105
117
125
125
117
123
118
105
103
107
111
117
123
121
117
119
125
129
125
116
109
106
110
116
124
124
121
113
111
112
112
111
112
118
118
112
108
110
115
115
110
104
104
107
113
116
119
121
117
110
112
122
132
131
122
130
122
107
106
113
120
122
124
124
121
118
119
117
115
114
115
109
107
114
124
123
115
111
114
112
104
104
116
125
123
114
105
104
108
122
128
121
112
111
112
111
109
111
117
117
118
125
133
131
120
128
125
115
113
121
126
124
121
119
117
114
111
110
111
114
115
110
108
115
124
122
110
106
112
108
100
102
117
129
125
115
106
100
106
127
138
128
115
115
119
112
98
98
111
121
120
121
124
121
112
114
119
123
120
121
122
119
116
115
114
112
109
114
121
120
113
106
103
109
119
120
111
104
107
108
105
107
120
129
125
113
103
99
109
128
135
124
113
117
125
115
98
96
110
122
120
114
111
108
102
99
111
124
123
116
115
115
115
117
119
117
112
117
129
128
113
102
97
101
111
118
111
103
103
110
113
114
121
129
124
107
93
97
114
126
125
118
117
119
120
115
109
107
116
124
120
112
106
102
98
92
105
123
124
116
113
114
116
122
128
126
113
112
126
129
115
100
93
98
108
112
110
105
109
116
117
113
118
127
125
103
87
97
117
122
118
118
124
120
107
112
124
124
121
123
124
118
109
102
102
96
105
121
124
117
113
113
115
120
129
126
109
101
112
121
113
101
98
105
112
112
111
113
116
119
114
107
111
122
123
107
93
101
117
117
110
119
135
123
100
106
132
135
121
122
129
126
116
109
110
103
107
116
120
113
104
108
113
113
118
122
113
102
104
111
111
106
108
115
118
117
117
119
120
119
112
105
105
114
122
115
107
111
116
109
104
119
141
130
101
104
128
133
121
120
127
127
122
119
112
107
107
112
115
105
96
103
109
106
107
119
124
115
106
107
110
113
116
119
121
122
120
118
117
116
115
108
106
109
113
116
118
120
117
106
102
118
141
135
108
102
119
126
122
123
120
120
122
126
110
108
108
109
110
105
98
103
106
105
107
122
134
125
110
106
114
120
120
121
123
121
117
109
109
117
116
113
109
108
109
112
117
122
121
111
108
120
136
131
110
99
109
119
126
126
117
111
119
128
113
116
113
108
110
114
110
107
105
105
111
123
131
122
109
106
116
122
123
124
124
117
108
103
107
115
116
113
111
110
109
109
114
119
119
116
117
122
125
117
104
102
109
118
128
129
118
105
110
122
118
124
115
108
115
120
117
109
105
106
112
118
119
112
106
106
111
115
120
127
127
117
107
107
112
112
110
110
110
107
109
115
120
118
112
113
121
121
113
102
99
107
117
122
128
128
117
102
101
112
126
126
112
109
119
121
111
106
110
112
111
108
109
109
107
105
103
103
113
126
128
119
113
116
117
106
101
108
112
106
106
121
133
122
106
108
121
121
108
96
98
112
124
128
129
124
115
104
104
112
128
112
103
112
124
115
98
101
115
116
107
105
113
117
116
108
98
92
100
117
123
117
114
120
117
102
98
113
120
107
103
123
142
132
108
107
118
123
113
103
103
114
128
135
135
125
112
109
119
122
122
96
92
116
126
111
95
101
112
112
107
112
122
126
122
112
101
93
96
109
114
111
109
117
116
102
102
118
126
111
102
118
139
136
118
116
123
124
116
112
117
123
128
134
136
125
112
115
131
126
114
89
92
117
126
115
102
103
103
103
107
117
124
121
112
109
108
107
106
107
107
106
107
116
117
107
107
122
128
116
105
112
127
131
127
125
124
122
115
115
125
132
131
129
130
122
112
117
127
119
113
96
100
115
122
119
113
105
95
94
105
119
122
110
97
96
107
117
117
108
102
107
117
126
122
114
115
122
123
116
115
114
115
121
127
127
124
119
115
116
126
132
129
120
118
117
116
116
119
108
117
110
107
110
115
118
117
107
97
95
102
113
118
108
91
88
103
119
117
104
99
111
130
135
126
118
119
120
114
114
118
118
111
112
120
123
123
123
120
113
114
120
121
116
115
115
118
119
116
109
119
119
110
104
106
112
113
109
104
102
104
111
118
112
97
91
100
108
107
99
98
114
132
132
121
120
124
121
113
112
121
123
114
112
114
119
125
130
125
113
104
106
114
116
116
118
122
126
129
123
112
112
108
103
105
113
114
113
110
109
108
115
120
117
109
106
106
104
95
94
102
115
120
115
111
119
128
125
116
114
123
125
119
113
113
115
120
126
121
111
103
106
115
116
115
119
124
133
137
135
105
105
105
105
109
117
116
113
108
109
116
118
120
118
118
119
118
108
96
97
109
112
107
101
105
119
130
129
124
122
122
124
119
112
111
111
111
110
108
109
114
121
121
114
111
118
125
128
130
129
104
102
105
110
113
117
116
108
103
106
116
118
113
114
117
125
123
113
106
106
112
110
100
100
110
120
126
128
127
125
121
117
113
110
109
108
104
95
96
109
124
130
120
109
109
119
120
114
114
122
106
105
111
114
111
115
114
104
97
104
114
113
106
107
117
121
118
112
111
112
114
109
101
105
116
121
120
124
126
123
115
111
110
109
107
108
109
103
103
112
123
124
115
109
113
116
111
105
108
122
108
110
116
115
109
109
110
104
99
105
112
109
101
105
115
117
110
108
111
115
116
108
98
106
118
119
115
117
121
114
107
110
115
110
105
114
121
121
119
118
115
112
109
113
116
115
108
108
118
127
108
112
117
115
108
108
111
109
105
110
114
111
103
105
114
117
112
109
111
119
121
107
93
101
115
116
111
112
112
107
108
120
126
116
107
116
129
134
128
121
114
109
112
119
118
110
111
123
126
125
110
112
113
112
109
112
115
112
110
115
119
114
109
109
115
122
122
116
116
122
124
111
96
100
114
116
111
107
105
107
119
132
132
118
109
112
122
128
129
128
121
116
117
122
115
108
120
135
130
113
115
109
107
111
116
119
117
111
112
121
125
118
112
114
117
125
126
124
121
122
120
117
113
114
116
115
109
103
104
112
127
132
127
119
116
111
110
117
128
133
130
122
119
121
117
111
122
134
121
98
120
112
108
110
118
120
113
105
110
122
125
117
116
118
119
121
122
121
120
119
118
120
129
130
120
110
104
101
105
118
125
123
121
121
120
110
104
110
126
135
132
120
116
122
121
115
118
124
114
96
124
119
113
113
119
118
107
99
105
116
120
116
117
119
119
115
114
116
119
117
114
120
135
135
121
107
104
105
110
117
117
116
118
120
117
109
110
120
124
124
120
113
114
124
125
115
113
117
117
106
123
124
117
115
118
117
105
97
100
109
116
117
119
119
113
108
109
118
123
124
121
122
129
128
117
109
108
109
115
116
113
118
125
118
107
108
122
130
122
108
105
107
115
125
124
112
108
115
118
117
120
118
115
113
118
117
105
96
98
104
110
118
120
116
107
101
110
123
129
129
125
121
117
117
116
115
113
110
112
114
119
132
135
117
100
108
129
135
117
98
98
109
120
122
114
107
108
115
119
121
114
112
110
110
117
116
104
99
100
102
104
113
117
114
104
100
109
121
128
129
127
118
110
110
120
121
112
105
109
119
125
135
135
118
100
107
124
129
119
106
106
114
125
121
112
107
110
114
117
119
105
108
111
112
114
115
109
108
107
104
102
104
110
111
108
106
109
114
120
125
126
116
107
111
124
125
114
106
112
121
124
124
123
117
110
109
115
119
125
123
115
115
121
123
118
113
114
115
115
114
96
110
123
117
115
116
119
118
114
110
103
101
107
112
112
113
110
109
114
123
125
117
110
115
125
126
118
115
119
122
120
112
110
115
118
114
108
112
130
134
122
112
117
128
128
121
119
118
116
110
98
117
129
120
114
120
128
127
121
112
105
104
109
113
115
117
115
112
114
124
126
120
113
117
126
128
120
118
120
123
119
109
107
116
124
119
108
113
134
142
126
111
116
132
135
126
122
122
119
110
107
117
120
118
118
125
129
127
124
120
110
107
113
116
114
113
120
119
118
124
128
122
113
114
121
125
119
113
114
121
124
119
115
121
123
118
110
117
134
141
129
117
120
131
131
121
121
124
119
115
112
106
104
113
127
128
118
118
126
127
113
107
115
118
110
109
117
121
120
123
125
120
113
110
113
114
109
107
108
116
126
129
125
121
116
110
111
120
128
131
133
132
129
127
119
116
121
127
124
123
109
100
100
117
132
123
105
106
125
130
117
108
113
117
109
107
111
115
117
121
123
120
114
109
104
104
105
108
110
115
123
132
130
118
105
103
114
123
120
118
129
141
136
122
114
117
126
131
133
132
109
104
109
122
131
118
101
103
118
125
120
113
112
113
112
111
109
110
114
121
127
125
117
112
105
102
107
117
122
120
120
127
131
119
102
103
119
127
116
105
116
134
135
125
119
127
136
140
142
140
115
116
120
124
123
114
105
105
109
113
119
118
114
110
113
115
110
110
114
120
126
123
117
115
114
111
111
122
130
125
118
121
129
126
109
107
119
128
120
104
104
118
128
127
126
129
137
140
141
138
106
94
97
117
131
129
121
122
113
100
95
112
128
122
102
87
86
94
108
122
129
119
101
93
100
109
109
102
103
114
124
116
104
109
121
121
111
104
105
113
121
121
112
105
105
112
115
117
119
119
114
101
103
124
138
132
124
123
116
99
95
106
113
112
104
91
83
89
107
123
129
120
105
97
101
112
111
103
105
116
122
113
102
107
113
107
102
104
107
108
110
108
107
106
111
115
113
112
110
105
119
111
113
127
135
133
123
120
114
104
100
99
95
98
107
104
94
94
110
125
130
125
112
102
102
113
116
111
107
111
113
106
98
99
101
99
103
111
112
102
97
100
106
113
115
116
114
111
106
102
114
114
115
121
126
126
123
120
117
112
109
99
86
92
112
118
110
106
112
121
125
126
121
111
104
109
122
123
115
107
106
104
98
93
91
95
106
117
115
100
93
100
113
119
119
117
117
115
109
107
109
112
109
109
111
117
121
123
123
119
112
102
95
101
117
128
126
116
108
108
112
120
125
121
110
108
118
128
125
114
110
112
106
94
88
95
109
117
115
105
101
109
123
127
121
117
119
119
116
118
109
114
107
101
100
108
120
131
131
122
112
108
109
111
118
128
128
118
104
97
98
106
118
125
117
103
107
122
130
126
121
118
113
101
95
101
112
117
113
107
109
121
132
134
125
119
119
119
117
122
111
118
116
106
98
103
118
133
134
120
111
113
115
116
116
120
119
111
106
102
96
96
108
122
117
100
96
111
128
131
123
116
113
110
107
109
116
115
111
107
115
127
132
130
121
119
121
119
112
114
110
120
122
117
106
103
111
126
128
117
109
111
114
117
116
110
102
101
111
116
107
99
104
114
112
103
100
107
118
122
114
106
109
114
115
115
113
110
106
106
119
127
123
111
107
113
123
120
107
105
108
115
119
122
117
106
101
110
119
115
107
107
112
121
122
108
93
94
112
124
121
115
113
113
110
113
114
111
111
109
104
101
107
114
118
114
106
98
99
109
120
122
109
97
97
112
125
122
107
102
106
108
111
119
124
113
98
101
113
117
109
105
113
124
126
109
93
94
105
118
126
131
126
116
113
121
124
115
109
106
104
106
110
116
118
113
103
95
101
113
120
113
100
94
99
114
126
123
113
110
109
110
107
112
123
121
107
102
112
117
112
108
114
122
120
108
103
101
98
104
121
135
129
116
115
123
124
116
112
112
113
115
116
116
118
121
114
105
106
112
112
106
102
105
112
121
123
123
121
120
115
123
118
112
117
121
117
110
111
111
110
110
114
112
105
104
109
107
96
95
112
127
121
110
113
120
118
110
110
117
122
124
123
118
119
130
132
121
107
103
108
109
110
115
122
122
121
120
125
127
116
133
130
116
112
117
119
117
109
102
103
113
116
107
95
100
114
114
98
94
108
120
115
104
110
116
112
104
107
116
122
125
125
119
120
134
140
126
103
99
110
117
116
118
121
121
115
115
123
127
110
127
131
121
110
108
114
118
108
98
100
112
117
107
98
104
116
115
101
95
108
118
112
104
108
117
111
103
104
114
117
117
118
117
119
128
129
116
101
104
119
122
114
114
121
119
109
108
116
123
99
110
123
124
113
104
111
119
110
99
100
115
117
108
104
110
115
109
97
95
111
122
116
107
112
119
115
106
106
114
112
105
106
111
116
116
109
103
106
117
122
117
112
116
124
121
108
104
110
118
97
98
113
124
116
109
115
123
115
102
105
116
114
103
102
113
112
100
88
94
112
123
118
113
117
123
118
111
110
115
111
98
93
101
113
111
96
95
112
125
115
106
113
125
129
123
113
108
107
111
102
101
112
123
119
114
119
124
115
103
107
115
108
96
97
110
109
97
88
97
115
121
118
115
119
121
118
115
111
111
109
99
88
92
109
111
96
93
115
124
106
100
119
132
127
121
120
118
111
109
110
108
110
115
117
116
115
116
111
103
105
112
111
101
98
104
110
108
103
105
115
118
118
114
116
117
119
118
108
104
106
106
93
88
101
113
103
97
113
121
107
107
126
129
118
115
123
126
118
110
115
112
108
107
112
112
108
107
108
107
107
112
115
112
105
105
116
125
124
115
115
116
113
110
111
116
120
121
108
102
107
111
103
92
99
115
112
103
113
124
118
116
123
118
111
113
124
127
121
117
115
116
107
100
106
113
110
105
108
113
114
116
119
117
110
109
123
137
136
126
119
116
107
105
111
119
122
120
111
108
112
118
112
100
103
118
119
111
116
129
130
121
113
109
115
120
121
118
119
124
121
124
113
99
104
116
119
108
106
115
122
121
115
108
104
110
124
132
133
131
124
113
102
103
113
121
120
114
113
114
120
121
116
106
106
117
117
112
117
133
136
122
108
109
121
126
120
109
109
119
125
133
121
104
104
119
124
114
106
112
121
119
105
97
100
111
116
118
121
128
125
112
105
110
118
118
112
109
110
114
118
122
118
108
103
109
111
108
116
133
137
126
113
115
127
128
118
104
103
111
123
130
121
107
108
117
121
114
110
108
112
112
103
96
103
111
109
105
112
124
123
113
113
120
119
110
106
107
109
108
111
120
125
112
99
102
106
109
117
129
133
126
119
120
125
123
115
108
109
114
109
109
107
106
110
112
112
114
113
106
107
111
109
108
113
115
108
104
108
118
117
114
116
120
114
103
103
111
113
107
103
120
131
121
103
103
115
120
122
123
124
118
113
116
120
117
112
115
124
129
94
85
90
105
116
113
108
110
111
109
113
116
117
115
117
120
117
113
112
113
112
110
109
108
104
99
103
117
119
111
105
118
134
131
117
116
125
130
125
121
116
110
105
108
113
110
108
117
135
135
92
76
84
109
125
122
112
103
104
112
122
125
118
110
111
120
125
125
117
109
108
106
103
101
102
106
107
116
120
118
113
116
129
133
129
128
129
128
122
115
112
107
102
103
107
104
103
116
131
125
106
90
92
113
130
128
114
99
96
111
126
127
114
100
98
110
125
130
118
105
105
111
110
109
114
116
115
110
111
117
117
113
115
127
132
127
123
122
120
113
107
106
105
105
101
100
103
117
119
108
120
109
107
118
127
124
112
100
98
105
113
117
110
99
92
102
118
123
112
103
108
119
124
123
124
128
119
105
99
109
116
107
103
115
126
119
114
121
123
113
101
102
115
115
103
98
106
117
114
102
126
118
116
117
117
109
108
108
108
101
98
106
113
105
96
102
115
115
105
102
111
123
126
123
126
132
125
108
97
106
113
104
95
107
120
114
113
124
132
116
98
102
121
124
112
102
111
121
116
108
123
114
113
117
114
103
103
115
116
99
88
100
115
115
107
111
120
115
104
105
116
120
113
106
114
129
131
117
107
113
120
111
99
102
112
112
112
124
127
114
103
113
131
131
115
106
112
117
117
111
116
104
107
120
119
105
102
111
111
98
89
101
118
120
119
123
129
122
113
115
121
115
101
92
102
120
130
125
120
121
126
119
106
102
102
103
110
115
114
110
115
129
135
126
115
110
111
110
108
106
114
99
103
122
128
115
100
99
101
100
98
103
114
119
121
124
126
126
123
122
121
114
99
93
99
109
119
123
125
126
126
123
115
104
95
94
103
105
105
107
123
134
128
118
112
113
111
104
103
104
116
104
106
120
128
118
103
94
95
105
106
107
109
116
118
114
115
121
121
118
116
112
107
106
107
106
106
114
123
122
118
117
119
112
95
89
100
111
112
112
116
119
115
112
116
117
109
102
109
117
116
110
109
112
118
117
108
99
101
113
115
109
106
114
115
109
106
111
113
113
110
109
108
114
116
109
104
112
120
115
105
107
118
118
102
93
105
121
127
119
110
104
109
118
125
120
108
108
120
128
116
114
110
106
109
113
110
107
113
123
120
106
105
113
115
110
107
108
110
110
112
106
100
106
116
116
110
113
118
111
99
104
116
116
106
104
116
131
132
122
109
103
116
132
134
120
109
116
125
123
116
114
107
104
109
112
108
108
120
129
118
102
104
114
117
112
111
112
113
114
116
111
98
98
108
116
115
113
113
110
107
109
112
112
110
112
121
127
127
121
115
115
126
140
137
119
115
126
122
105
116
111
105
105
114
114
105
102
115
128
116
98
101
116
120
114
114
116
118
119
119
119
112
105
105
108
107
106
107
113
115
115
112
112
112
115
119
118
117
117
122
124
129
137
133
120
122
133
123
95
117
111
107
110
116
113
101
94
106
122
117
103
104
120
122
113
112
119
121
117
117
122
125
115
105
101
98
97
105
115
118
114
110
114
118
120
117
113
111
112
118
120
120
126
127
121
124
133
128
105
116
112
110
111
113
112
104
95
101
117
120
113
113
120
120
113
113
121
124
115
112
119
123
119
107
100
98
102
112
118
116
108
109
116
121
119
116
112
108
106
109
111
112
117
119
120
122
130
135
125
118
116
113
111
112
116
113
100
99
113
124
125
121
118
114
113
117
127
126
115
112
113
113
110
109
108
109
117
124
119
111
105
106
112
115
118
119
116
105
99
104
111
112
111
112
118
119
121
130
135
119
116
112
110
116
123
119
105
99
107
118
121
121
115
109
110
121
131
126
115
113
113
105
101
110
117
122
124
125
118
110
108
107
105
104
112
122
120
108
101
109
121
121
111
109
115
117
117
120
130
116
115
111
111
121
126
118
106
101
103
105
108
116
114
108
108
118
127
120
109
112
116
110
104
110
119
120
119
117
115
115
114
112
105
100
105
119
124
118
109
117
128
127
113
110
116
118
111
110
118
109
112
114
118
124
124
119
111
107
102
98
100
114
118
111
106
111
117
112
105
108
118
118
111
109
113
112
110
113
120
122
116
114
111
106
105
113
124
126
123
123
128
125
116
111
116
115
112
108
109
101
113
122
122
119
119
121
122
121
111
102
106
121
128
116
109
109
114
111
106
108
116
119
115
111
108
106
107
118
131
129
118
114
118
118
111
109
118
128
129
124
119
116
114
114
116
117
114
109
106
104
118
122
117
110
116
128
137
135
123
111
114
132
134
119
110
116
121
118
113
112
111
111
113
115
115
109
109
124
140
136
120
114
122
125
117
108
111
126
133
125
112
109
112
115
116
122
121
112
106
115
120
112
104
106
115
128
141
143
132
116
117
131
131
117
113
123
128
125
122
117
109
103
110
121
124
112
105
118
136
135
121
113
118
125
122
110
111
124
134
126
113
111
113
116
117
124
126
117
110
121
115
100
99
111
115
118
130
142
135
118
113
118
119
111
112
123
127
123
122
118
108
104
112
127
127
113
103
105
119
127
124
114
110
115
120
117
115
123
132
130
119
116
116
114
112
121
128
122
116
117
109
99
105
116
114
106
114
128
131
122
113
110
109
106
111
118
120
118
120
119
114
112
120
123
119
111
107
103
104
117
124
115
105
108
120
126
120
122
127
128
124
120
117
114
111
117
130
131
123
110
106
106
116
121
115
103
102
112
122
127
123
109
102
106
113
117
116
117
120
120
120
123
122
117
108
111
120
116
108
111
119
116
107
112
125
130
121
117
120
123
123
121
119
116
113
119
135
141
129
112
107
109
116
118
118
113
106
103
113
129
131
113
102
109
120
121
117
120
123
122
122
123
124
113
105
111
127
129
118
112
114
114
114
120
128
125
115
114
120
120
119
120
120
118
115
122
137
141
130
115
112
113
116
118
111
107
110
111
107
107
114
119
112
103
99
93
91
104
122
124
110
100
97
98
105
113
115
109
114
125
123
112
113
120
116
109
108
111
111
113
117
110
92
90
105
111
106
108
109
122
121
122
126
124
116
111
114
115
111
113
114
110
104
107
106
101
97
105
118
117
103
92
91
101
110
116
116
109
111
120
113
100
106
115
111
105
109
113
112
113
118
118
105
101
107
107
104
106
103
123
124
125
125
122
114
113
115
118
120
120
117
102
96
105
114
112
105
108
112
110
100
94
98
107
117
124
119
105
101
105
99
88
96
106
101
100
110
118
111
105
115
124
118
108
108
108
109
109
103
117
117
119
118
116
112
113
116
118
121
122
115
100
97
107
118
114
110
109
112
107
103
104
109
113
121
128
124
103
89
95
98
88
89
95
95
97
113
121
111
100
110
125
121
108
107
114
115
111
105
112
109
107
110
109
111
114
115
116
115
113
110
104
106
116
118
111
105
109
112
108
108
115
121
119
119
128
126
105
92
103
111
101
93
94
95
100
113
122
114
103
110
123
119
108
110
119
118
108
108
110
108
107
107
107
110
115
117
113
106
104
104
109
118
126
120
105
96
101
113
113
112
117
123
120
118
124
127
115
108
118
124
114
104
105
107
111
117
122
117
109
112
120
119
114
117
120
112
102
109
110
114
116
113
106
106
115
117
111
105
105
108
114
124
130
123
104
90
97
114
120
116
113
116
117
114
116
122
125
124
125
122
117
116
119
122
123
122
121
116
108
111
118
117
115
120
120
108
99
108
107
116
124
121
110
106
112
113
112
112
115
115
115
122
129
124
105
91
98
116
125
119
109
107
111
112
112
117
126
127
117
107
108
118
126
126
123
122
120
114
108
110
112
111
112
120
126
116
103
107
106
110
121
126
121
113
107
105
110
119
122
117
112
118
125
118
103
94
102
116
126
123
112
106
109
115
115
115
121
121
107
94
104
118
124
118
112
114
117
117
113
108
101
99
105
121
134
125
109
108
102
101
113
127
129
121
107
101
109
122
124
113
106
112
117
111
100
98
106
114
125
128
119
112
113
118
116
113
115
115
106
99
109
122
121
110
102
107
117
123
120
106
93
93
108
128
138
127
112
110
100
99
111
125
131
123
108
100
107
119
121
111
101
104
110
107
102
103
105
109
119
126
121
113
113
119
119
112
112
117
115
114
120
127
124
112
105
107
115
122
120
107
95
101
119
135
135
120
110
113
104
111
119
122
122
118
109
102
104
112
114
112
104
102
101
106
110
111
106
102
111
122
120
108
108
118
121
113
110
116
121
124
127
132
130
121
114
114
113
114
117
115
113
116
128
134
127
114
111
119
109
123
125
119
112
109
107
106
104
104
109
114
115
106
100
107
120
123
108
98
106
119
116
103
102
116
122
112
103
108
117
122
128
133
131
125
122
118
109
106
116
129
130
125
124
124
121
114
120
127
113
125
125
117
106
101
104
110
108
102
103
115
124
114
102
109
126
128
110
98
104
117
118
106
107
119
123
107
96
98
106
113
123
129
127
120
120
120
111
107
119
135
135
123
117
118
119
121
126
132
115
119
122
117
107
97
101
113
116
105
99
113
127
121
107
109
122
121
107
98
103
114
118
115
118
125
120
105
95
97
101
107
118
126
124
118
114
114
116
118
125
127
124
118
117
118
122
126
128
128
117
118
121
121
111
97
100
117
121
108
99
109
121
119
109
108
112
109
98
96
101
109
116
121
124
125
117
106
101
101
101
107
114
121
125
120
109
104
114
126
124
112
108
118
124
122
122
127
125
119
119
120
124
126
117
103
102
113
118
109
101
106
113
111
108
105
104
100
96
96
99
104
113
123
122
116
114
114
109
103
105
111
112
113
121
122
107
92
106
125
122
106
106
119
126
121
120
125
123
111
117
118
121
123
121
114
105
105
108
108
106
106
108
109
108
104
104
104
104
98
96
101
114
121
116
106
111
121
114
101
103
116
114
101
107
120
110
89
94
116
123
118
115
118
117
112
117
124
121
111
114
113
111
113
120
122
110
98
101
111
112
105
103
109
111
106
105
112
112
102
100
107
117
121
112
103
112
125
118
103
105
119
116
96
95
115
117
95
88
107
125
131
124
113
103
105
116
123
120
118
113
110
102
101
112
124
116
101
103
119
123
109
99
104
110
110
112
114
114
108
106
112
116
119
115
107
110
123
122
112
111
120
117
101
98
117
121
102
90
104
128
138
126
107
99
105
115
118
119
122
119
116
106
97
105
119
120
108
106
124
131
115
99
98
108
114
114
109
109
110
110
109
111
119
119
112
110
117
122
121
119
120
118
110
108
117
116
100
93
107
129
136
122
109
107
110
113
113
113
119
126
125
117
102
102
116
121
114
109
118
126
118
102
96
105
116
115
105
104
109
108
103
108
120
122
114
106
110
118
121
121
119
116
113
113
113
106
95
96
114
133
135
126
119
116
114
112
110
110
112
122
126
122
112
107
114
121
119
109
105
109
111
105
99
103
115
116
109
108
108
102
101
113
124
118
109
106
110
114
116
118
118
112
109
106
103
99
99
105
121
134
130
122
121
120
118
113
111
115
116
108
113
118
116
114
114
120
122
113
98
98
103
104
103
106
114
118
117
114
108
100
104
117
122
113
105
110
114
114
113
115
117
115
105
100
101
107
112
115
124
127
118
106
108
117
121
118
117
122
125
100
102
112
118
118
115
116
119
115
106
101
100
101
102
106
116
122
121
114
105
103
110
116
110
99
100
112
117
116
112
113
117
116
108
104
108
119
122
120
122
122
105
87
93
115
124
118
114
123
130
102
103
111
121
123
119
113
112
114
121
118
105
95
94
105
119
125
122
109
105
109
116
114
99
91
101
112
115
114
112
115
116
117
111
111
118
123
120
115
116
118
101
82
89
111
121
114
111
118
125
113
114
117
125
126
121
113
108
113
128
129
110
92
90
103
118
122
114
103
103
115
124
114
98
96
108
113
106
103
109
115
113
111
111
115
117
113
108
107
113
115
106
95
96
107
111
112
113
113
113
120
121
123
128
128
121
114
111
113
121
119
108
94
93
103
116
115
107
101
106
119
124
117
104
106
117
114
98
94
106
114
108
101
107
116
114
101
100
108
114
114
114
114
113
105
105
112
118
114
109
119
120
122
127
124
116
115
117
117
108
104
102
103
100
104
108
108
105
104
112
121
120
110
106
116
125
118
101
96
110
114
100
92
105
120
111
99
102
116
118
114
115
124
126
113
103
111
120
116
111
121
114
116
125
122
110
110
120
119
105
93
98
110
110
102
100
104
109
111
118
120
113
102
98
114
128
124
110
108
116
117
102
92
105
119
115
104
108
117
119
114
116
129
132
120
106
109
117
114
107
124
111
113
125
123
108
105
115
121
108
93
100
115
117
105
96
103
116
120
120
119
113
99
92
103
121
126
120
118
122
121
107
99
103
112
112
109
111
113
116
119
122
126
128
122
112
109
111
109
98
127
111
109
124
130
115
102
107
117
112
100
102
115
120
107
96
102
118
120
119
119
120
110
97
96
109
118
119
121
123
121
113
108
106
105
106
110
113
112
113
119
121
119
117
117
118
118
117
112
97
126
111
105
118
129
121
107
105
112
112
104
105
111
118
110
99
101
115
117
112
114
122
122
111
103
104
106
113
122
123
116
112
116
116
106
101
107
118
119
115
114
113
113
113
117
125
129
128
122
110
119
111
103
110
120
120
114
111
112
111
105
103
109
116
112
104
104
111
112
107
108
112
116
117
116
107
104
113
127
125
110
104
114
120
113
101
105
120
125
119
111
109
111
116
125
133
132
128
124
117
117
115
103
100
109
116
113
112
115
114
105
102
108
114
111
106
108
111
110
107
104
100
102
112
120
117
110
119
131
126
106
97
107
117
115
109
111
117
121
118
114
113
119
127
134
133
124
116
113
112
117
118
107
98
103
108
106
108
116
118
104
96
104
114
109
106
109
111
113
111
109
101
94
102
115
119
116
121
128
122
106
99
105
109
111
119
124
118
111
111
119
124
127
130
134
131
118
107
103
100
114
120
115
104
104
104
100
101
110
117
102
90
100
113
109
103
107
112
114
115
116
113
104
102
108
114
116
117
117
115
111
109
106
104
110
123
130
117
101
102
121
132
128
123
127
126
116
112
111
104
105
113
117
112
107
103
102
99
105
114
107
95
98
110
111
105
107
115
116
116
119
123
116
106
104
108
110
111
108
111
117
117
111
108
114
123
128
116
100
101
117
127
119
112
115
117
116
119
126
121
96
105
116
113
104
103
107
105
106
118
119
105
103
111
113
110
111
119
119
117
117
119
112
107
108
111
112
114
114
115
119
116
110
112
119
120
118
110
103
105
117
119
111
102
104
108
112
122
136
138
99
104
113
112
103
104
114
114
115
125
126
115
109
115
118
116
115
122
121
116
112
108
99
102
114
121
125
127
126
120
116
108
106
113
120
118
110
104
106
114
120
121
112
100
97
104
111
118
131
139
112
112
113
111
105
106
115
118
121
126
122
111
111
119
121
117
117
120
120
113
109
103
93
98
115
127
134
137
129
116
108
104
103
109
116
116
110
107
111
119
125
128
120
105
102
111
116
114
120
129
124
120
115
111
109
109
111
114
117
118
110
105
112
122
120
114
113
117
114
105
104
108
106
106
109
119
129
130
117
104
103
106
108
110
112
113
117
119
117
117
123
130
126
112
111
121
122
116
114
119
127
125
119
117
114
111
109
109
110
108
102
104
115
121
114
108
113
118
110
98
99
116
126
117
106
106
114
115
106
101
107
116
118
116
114
115
121
126
115
108
117
127
124
113
115
126
125
117
115
115
122
122
120
119
115
108
107
107
108
107
107
114
123
121
110
107
116
123
114
99
99
116
129
121
103
100
103
105
110
115
119
122
123
125
119
118
125
124
107
99
110
123
116
106
111
124
128
119
111
114
118
113
113
115
114
107
109
112
114
114
113
122
130
125
112
108
116
128
123
111
104
110
115
114
109
107
106
108
122
134
129
122
121
124
122
121
125
118
99
95
110
120
109
98
103
122
132
122
109
111
119
108
104
110
111
105
107
118
123
119
113
119
129
128
116
110
117
126
127
123
113
103
101
108
118
121
115
115
128
138
128
116
113
118
122
127
123
111
100
101
114
119
107
97
104
123
136
126
109
108
121
107
100
107
111
103
103
115
126
119
111
113
124
125
119
113
114
121
125
125
118
105
101
111
126
129
122
120
120
119
116
111
108
111
119
126
121
111
108
112
120
117
108
102
108
120
129
124
111
108
117
109
107
111
112
102
99
109
117
116
115
119
121
121
118
114
114
116
121
122
117
113
113
122
124
125
125
122
108
100
105
111
110
110
121
127
120
111
113
121
121
113
109
109
111
113
115
115
113
109
113
110
111
115
113
105
101
103
108
113
124
130
123
114
113
115
116
118
120
120
116
118
126
126
116
113
119
122
109
97
104
118
117
117
125
130
120
107
114
124
122
113
111
112
111
110
110
115
121
115
113
110
106
109
114
116
111
108
108
114
129
134
120
106
110
116
120
121
124
122
120
120
127
125
111
104
112
121
116
110
113
122
122
123
126
128
116
104
110
122
123
118
116
117
118
114
114
120
126
123
116
115
115
113
103
95
98
107
111
109
103
103
104
109
111
109
102
103
115
125
119
106
105
113
114
108
111
120
116
109
116
128
126
115
102
96
95
103
109
111
109
112
113
111
109
108
97
93
104
112
116
118
120
115
101
94
99
108
112
112
111
111
111
110
109
111
113
115
117
118
118
109
103
109
117
117
115
115
113
110
113
115
114
112
108
106
107
108
106
103
107
123
132
126
117
108
100
101
117
121
116
121
118
108
96
94
100
111
115
117
120
124
126
119
109
110
122
125
116
109
109
106
102
108
120
122
115
113
110
106
103
100
103
111
112
110
108
110
105
97
103
125
139
131
118
112
112
116
125
125
119
121
115
105
97
97
106
111
114
117
122
130
133
122
109
107
115
120
115
106
103
101
102
111
119
120
114
112
105
100
98
96
98
109
113
106
105
110
108
98
101
120
131
121
109
115
124
124
122
120
120
117
113
109
106
106
109
108
104
109
117
123
124
120
110
100
98
102
109
107
102
98
105
117
119
118
115
114
105
101
105
106
103
110
115
110
106
109
109
103
105
116
117
105
103
118
130
121
109
111
117
114
114
114
113
112
111
101
95
102
113
115
112
112
111
100
86
85
100
111
108
104
110
120
121
118
119
120
114
110
116
116
109
112
121
121
114
110
108
107
111
114
110
100
104
121
125
110
99
108
109
112
118
119
116
114
113
100
91
101
114
113
107
109
116
111
93
84
96
114
120
114
113
117
118
117
119
125
125
121
122
117
112
118
128
127
118
112
111
110
109
113
115
109
109
117
117
106
102
113
103
110
121
121
117
117
116
103
94
106
122
120
110
110
118
121
109
96
99
115
126
122
111
109
110
112
115
123
125
123
116
108
108
118
126
122
116
117
117
112
109
115
123
122
113
112
113
115
115
121
99
108
122
124
121
120
116
104
99
112
126
125
117
116
118
120
116
107
105
114
124
121
110
103
105
108
109
113
118
119
111
104
107
116
115
108
109
118
122
118
115
117
125
126
116
110
115
125
128
124
98
104
120
128
124
120
114
104
104
115
124
119
113
114
116
114
109
108
109
111
116
117
110
103
103
107
105
104
109
116
115
111
112
114
108
99
104
118
126
125
122
119
119
121
119
114
118
126
126
119
99
104
118
127
121
114
107
105
108
117
119
111
105
111
113
107
102
105
110
108
111
117
114
106
103
107
109
106
110
118
120
119
117
118
111
100
102
116
125
130
126
116
109
115
122
122
119
118
115
114
102
106
117
121
116
108
105
105
109
115
114
106
102
108
110
106
103
109
110
106
109
119
119
106
98
106
115
114
112
115
119
119
120
122
117
102
99
114
128
130
123
115
113
116
123
124
117
109
109
112
107
109
113
115
114
110
107
107
109
111
110
106
106
107
108
108
113
120
114
105
108
120
122
103
92
104
117
117
110
108
110
113
119
124
117
101
101
121
133
126
118
122
126
119
115
119
120
113
113
120
110
110
110
113
114
112
109
109
113
110
103
105
112
111
106
109
122
127
118
107
109
119
122
108
96
105
117
115
105
100
101
108
117
122
113
102
109
130
136
122
115
127
133
116
103
115
128
129
125
126
115
113
110
113
114
108
105
113
121
113
102
103
116
116
106
108
121
125
117
110
105
110
117
116
109
109
109
105
101
100
101
109
119
121
115
110
119
133
134
124
118
124
122
107
101
116
136
138
131
127
123
117
114
115
110
97
95
115
128
119
103
102
115
116
107
106
112
113
112
108
100
98
112
123
119
111
103
99
101
104
107
112
120
126
125
121
121
123
126
127
125
114
100
99
109
122
134
136
129
121
129
123
118
117
107
91
90
112
129
123
107
104
113
117
111
104
104
106
107
104
92
90
109
124
120
107
98
99
103
108
112
115
120
128
130
123
111
107
115
130
130
109
92
100
118
123
123
125
123
115
126
119
117
117
113
102
98
106
119
121
113
109
112
115
111
101
96
102
107
100
88
91
113
125
117
102
98
104
110
110
112
117
121
121
120
115
105
100
109
126
131
115
103
107
118
117
112
114
119
115
114
109
108
112
117
117
110
106
108
115
114
111
110
113
110
98
93
100
103
97
91
100
115
123
115
103
100
110
116
113
113
117
120
113
106
105
107
105
106
114
125
125
119
114
112
109
110
112
117
117
106
101
99
106
114
120
118
108
105
112
117
111
108
109
108
101
95
96
97
95
97
106
117
121
117
104
100
110
121
120
114
114
117
113
106
108
113
109
102
103
115
127
125
116
108
106
109
114
117
119
108
99
98
103
108
112
114
107
106
112
118
116
110
108
108
108
104
96
94
94
103
109
113
117
116
105
98
108
124
125
117
111
112
117
116
116
116
108
97
95
110
123
129
122
110
105
109
114
118
117
116
105
103
106
106
106
106
106
106
110
116
118
114
110
109
114
115
105
97
97
103
105
110
116
113
103
98
108
121
126
119
109
107
115
122
120
112
103
95
97
108
120
128
127
117
105
107
117
120
113
120
110
110
113
113
107
104
103
104
104
107
112
114
112
106
113
119
117
107
103
102
104
114
120
114
105
105
113
118
122
120
110
100
105
113
113
108
105
99
101
110
118
124
124
118
111
112
120
124
115
117
111
114
118
117
112
108
107
103
98
97
101
109
109
104
106
115
117
115
106
101
108
123
128
116
108
112
117
118
119
117
110
96
93
99
106
112
115
108
106
112
113
111
113
116
118
117
120
124
120
115
114
118
118
115
113
111
109
107
104
99
97
100
102
102
103
108
110
110
108
107
114
127
128
118
113
115
117
115
113
113
108
98
91
93
105
118
121
112
108
114
111
100
101
116
127
120
112
117
123
117
119
120
116
108
108
112
113
114
116
109
96
93
101
105
107
106
103
102
109
114
123
125
124
114
112
114
113
111
110
111
110
104
95
95
105
119
118
109
109
118
113
99
101
120
128
117
104
111
126
115
122
125
117
103
103
115
117
117
121
115
99
92
101
114
118
110
100
101
113
120
121
121
118
110
109
109
108
107
110
113
114
110
99
98
106
113
110
107
112
122
119
110
110
121
123
114
107
111
123
108
118
124
116
104
108
120
122
115
113
110
102
95
104
118
124
115
107
108
118
122
116
112
111
111
109
106
106
108
114
119
120
115
105
102
103
105
106
109
115
120
120
119
119
118
118
115
113
117
124
102
108
117
115
108
115
127
126
112
107
106
104
102
106
112
116
116
116
120
123
116
106
101
106
113
112
106
107
114
121
122
121
117
114
110
105
103
105
113
118
116
115
119
124
123
116
112
118
123
123
105
106
112
113
113
116
123
121
115
111
109
107
107
107
103
99
102
113
122
121
111
97
93
102
115
117
110
109
116
122
119
116
117
119
118
111
102
103
112
116
113
108
113
124
126
115
109
115
119
118
115
112
111
112
113
114
115
116
122
125
120
112
113
109
97
86
89
107
113
112
107
102
96
101
112
116
112
110
116
120
117
109
111
118
119
115
109
106
110
115
114
108
111
121
126
119
112
116
118
112
124
121
112
114
115
113
109
115
126
128
120
111
114
114
102
87
87
100
102
104
107
115
112
105
107
111
109
107
110
117
113
107
107
113
116
118
116
113
114
115
114
111
111
118
122
123
124
125
123
110
123
121
112
114
118
116
113
118
120
117
107
105
112
118
116
103
96
99
101
102
111
121
121
113
110
109
104
103
111
120
117
108
106
111
117
119
121
121
121
119
112
111
112
114
117
127
138
139
129
116
116
118
111
110
116
117
116
115
113
104
98
103
111
119
123
117
111
108
108
107
107
111
115
117
119
113
106
106
118
127
120
109
108
113
116
118
118
119
123
119
110
110
114
111
114
127
137
132
121
117
114
116
110
108
110
111
109
109
107
100
99
106
113
115
118
119
118
117
115
111
104
99
102
118
128
121
110
111
123
128
120
111
110
111
115
118
118
113
114
114
114
118
118
110
111
124
124
111
103
109
117
121
116
106
103
103
101
102
104
104
104
111
116
113
108
110
117
119
118
114
106
97
98
115
129
126
117
117
120
120
119
118
113
106
109
121
123
110
103
106
118
125
117
106
110
121
115
96
93
105
119
126
121
108
98
98
101
104
104
105
107
113
116
109
99
103
116
119
114
112
112
111
108
115
125
126
122
118
110
109
119
126
118
103
102
120
128
115
100
104
119
126
116
105
110
121
113
100
101
112
112
118
123
112
99
102
109
109
102
105
113
114
113
106
99
105
116
120
111
106
115
122
118
116
123
129
126
115
103
106
123
133
121
104
101
113
124
120
112
113
121
125
116
107
109
115
113
110
117
124
101
106
115
114
104
107
116
112
105
111
119
116
109
106
107
110
118
119
112
105
112
119
118
117
123
130
128
117
107
113
127
134
123
109
104
105
112
120
122
123
123
122
119
111
105
104
107
116
124
127
99
99
111
113
105
106
114
114
113
121
126
116
109
112
116
114
114
116
115
112
108
107
108
116
125
127
127
123
119
119
125
125
121
113
106
100
101
113
126
127
125
124
122
112
98
92
102
118
125
122
109
108
110
111
104
103
108
115
119
123
121
112
112
122
122
113
104
111
121
121
109
103
106
116
123
122
125
128
122
114
115
120
117
112
107
104
102
109
121
123
123
123
125
117
102
97
108
122
126
116
122
120
116
109
101
100
103
111
115
115
111
111
118
123
122
108
100
109
123
124
114
110
115
120
115
112
119
126
115
102
108
120
120
110
107
111
114
114
115
117
117
119
124
123
119
117
119
126
127
116
126
127
118
107
101
100
103
105
105
104
104
110
119
121
113
106
106
117
124
122
116
121
131
125
109
105
115
118
105
95
107
125
125
115
109
117
125
122
112
109
113
116
120
128
134
132
123
121
122
118
118
118
114
108
104
103
102
102
101
102
106
112
115
112
107
107
114
124
124
115
113
125
133
123
107
106
113
113
105
105
116
127
129
119
115
124
133
126
109
102
110
116
117
124
136
137
125
114
113
116
106
100
101
109
111
110
105
103
102
108
108
109
110
109
106
106
114
121
120
111
112
120
122
115
111
113
116
114
117
123
125
126
125
120
118
127
137
127
105
98
110
118
115
117
129
135
127
112
104
112
98
84
93
110
116
113
108
107
110
111
107
104
107
113
112
110
110
112
113
114
115
114
111
107
111
118
119
122
128
131
125
119
120
119
121
129
133
123
105
102
114
121
115
113
121
133
133
118
102
107
96
83
94
110
116
111
111
112
114
111
108
107
113
120
120
115
109
108
108
115
119
115
109
106
112
120
123
125
126
125
117
115
116
119
123
125
122
115
110
112
119
120
117
115
119
129
131
117
105
107
100
96
105
112
109
106
110
116
113
108
111
120
125
124
121
119
115
112
110
112
117
117
114
112
112
116
122
123
116
109
111
114
117
121
125
119
109
108
117
123
121
117
117
117
118
123
121
111
106
108
109
114
115
112
104
102
108
114
111
108
117
132
135
124
116
118
119
118
114
111
112
117
117
114
113
113
116
117
109
105
112
119
123
126
124
115
104
109
122
126
116
111
115
116
116
116
115
109
108
114
119
126
116
105
106
108
110
113
113
111
118
131
131
118
111
114
118
120
118
115
114
113
113
112
111
112
112
112
110
112
119
127
129
128
120
115
112
116
123
119
109
110
117
118
118
120
121
113
114
120
106
105
109
108
107
108
108
100
94
102
103
96
98
111
118
111
104
106
113
118
123
122
119
118
117
113
115
120
115
106
109
121
125
110
97
94
94
97
109
113
108
104
112
121
119
108
103
106
110
112
106
105
103
101
97
98
99
100
102
104
103
102
112
119
112
107
112
117
111
113
129
137
126
119
121
121
115
117
118
117
114
116
122
119
109
105
103
101
101
102
103
108
118
126
123
116
116
119
124
130
114
111
101
93
91
94
101
108
115
111
106
113
131
131
112
107
122
126
113
108
128
137
121
109
118
120
112
113
124
124
113
106
115
126
122
111
105
105
102
96
99
110
121
123
122
124
129
131
132
136
122
120
107
96
93
97
105
116
120
116
111
120
134
130
110
109
123
127
113
105
116
122
111
103
110
111
106
111
125
126
112
100
110
126
127
113
105
107
105
97
100
112
118
114
114
125
135
133
127
127
125
122
113
107
103
103
108
114
116
117
117
119
119
112
105
107
117
118
110
103
103
104
105
108
108
104
102
110
123
125
116
105
106
119
123
115
108
106
102
98
106
117
118
107
109
125
133
123
111
112
117
116
114
114
111
108
107
107
108
114
120
113
99
92
97
108
108
108
109
107
98
96
108
120
117
105
103
113
123
125
122
114
105
109
115
114
108
102
99
101
112
124
123
108
107
120
124
111
100
104
106
107
110
113
112
110
107
103
103
112
119
110
91
84
96
112
112
110
112
112
105
102
113
124
120
108
108
116
121
124
128
120
108
104
106
106
104
99
99
103
113
126
127
117
111
114
115
106
104
105
99
103
108
110
111
111
109
103
103
109
116
110
98
93
102
117
122
120
117
115
114
113
113
114
114
111
113
115
115
118
126
125
112
102
98
96
99
106
107
106
111
124
131
129
120
112
112
115
113
110
102
110
112
111
112
112
110
104
104
106
109
112
111
110
109
116
125
124
115
112
116
118
108
99
102
113
118
115
105
109
125
131
119
102
91
91
105
116
115
110
112
121
132
138
130
116
116
128
124
111
109
116
115
111
111
111
107
106
107
106
105
107
118
123
116
113
118
120
110
103
112
120
109
93
96
113
122
112
101
107
125
134
122
103
92
97
113
126
120
113
113
116
124
134
130
116
116
129
127
110
113
115
114
108
106
107
106
107
110
112
103
102
117
129
121
108
107
111
104
96
106
122
115
99
99
114
122
112
105
111
123
127
120
107
100
106
118
125
121
116
113
110
112
121
122
114
112
121
123
112
114
112
107
103
102
104
106
108
112
115
107
101
113
125
121
104
101
106
104
96
106
123
120
107
103
112
119
114
111
114
116
118
117
114
108
106
111
118
121
120
111
108
109
111
112
110
107
109
114
113
111
106
103
101
106
113
113
108
108
112
110
103
107
114
110
101
103
111
111
106
108
118
120
111
104
107
112
115
115
112
109
112
117
114
106
99
102
116
128
122
108
108
114
111
107
106
106
106
108
113
107
105
105
106
116
124
121
108
103
105
107
104
102
100
95
98
106
115
118
118
115
114
116
116
108
104
107
115
116
110
107
114
118
111
97
94
106
121
129
118
106
112
119
109
100
109
115
107
105
114
105
104
106
112
121
126
121
111
105
105
106
105
100
90
87
97
110
114
119
124
118
110
115
119
114
103
102
111
116
114
112
118
120
108
96
100
113
124
124
113
106
111
110
101
101
114
121
110
102
116
109
107
107
111
113
115
115
117
117
111
106
104
101
91
88
99
109
110
113
122
117
110
117
124
116
102
98
104
114
115
115
116
118
115
108
107
113
117
115
112
110
105
95
91
104
120
122
109
103
116
118
110
107
105
102
100
108
123
130
121
110
108
108
101
95
99
107
107
110
114
111
109
118
123
113
103
99
99
108
114
115
111
116
126
124
109
104
109
113
114
114
102
87
91
110
122
118
107
105
115
119
112
107
104
100
98
109
127
133
123
114
114
117
112
100
97
104
110
111
106
104
108
117
116
112
110
105
99
103
112
114
109
115
128
125
106
100
112
119
117
115
106
99
102
114
116
113
110
110
113
111
110
110
109
103
105
117
128
127
115
112
117
123
116
101
93
100
113
112
102
98
107
112
109
110
117
114
100
101
112
114
110
114
123
119
103
104
120
124
116
113
114
116
115
113
113
114
116
117
113
102
103
110
112
107
110
121
124
116
106
108
115
121
114
102
95
100
112
111
100
100
106
106
101
108
119
117
103
102
111
113
112
112
117
114
107
113
123
124
115
112
116
122
122
117
110
112
121
121
115
106
102
105
111
109
109
113
114
107
103
105
112
116
112
105
104
108
113
110
103
105
111
106
100
103
114
114
107
103
110
112
112
110
114
115
113
114
119
119
115
112
112
121
127
123
111
108
118
123
115
117
105
100
106
111
110
105
100
100
105
108
112
112
110
109
111
115
115
111
109
113
116
110
100
100
107
113
111
109
110
115
113
107
108
113
114
113
114
115
116
112
109
119
132
129
113
107
117
123
114
121
110
101
105
114
116
103
90
95
107
114
111
112
111
111
112
114
114
114
117
120
122
117
106
101
106
115
119
114
114
120
116
106
102
107
113
114
115
115
114
109
110
117
126
126
115
110
119
121
111
115
114
106
104
114
123
110
92
93
108
116
114
113
113
112
109
107
107
113
121
123
122
117
111
109
114
119
120
118
120
122
116
102
98
107
112
118
120
117
109
109
111
115
116
114
114
118
123
122
112
105
111
109
102
106
119
118
102
96
109
118
115
114
115
114
105
99
100
107
119
121
116
115
117
120
121
118
114
116
121
120
111
105
105
110
115
119
120
113
105
107
113
114
109
106
114
121
124
122
120
100
107
108
98
94
108
119
114
105
110
114
113
113
115
115
108
100
98
107
117
118
110
112
122
128
122
111
107
113
119
116
109
109
115
115
116
117
119
114
107
108
115
117
112
110
116
119
118
120
124
103
106
108
96
84
94
117
124
113
104
104
106
111
116
117
114
110
107
113
120
116
108
111
125
129
118
107
106
116
120
116
114
116
116
114
113
119
121
116
108
107
112
115
117
120
121
115
113
118
126
103
105
107
98
85
92
115
124
112
97
96
102
108
115
119
123
122
122
125
127
117
107
111
125
127
116
108
113
124
126
125
125
122
115
107
109
121
127
120
109
103
105
108
118
126
124
114
108
118
125
98
101
103
102
93
97
114
118
108
98
98
102
105
110
116
123
126
129
132
131
118
104
106
121
126
118
112
120
129
128
127
132
131
119
106
107
119
125
119
108
101
100
103
115
125
121
107
105
118
123
99
99
101
102
102
104
108
109
108
112
112
108
106
105
108
112
118
123
127
125
116
104
104
117
125
119
111
114
122
121
120
129
134
125
112
109
114
115
113
109
102
100
102
111
118
115
102
103
118
123
102
100
101
103
105
106
106
108
114
126
123
113
107
106
104
104
107
110
112
111
111
108
105
113
122
119
106
104
107
111
112
120
129
128
120
116
111
107
108
109
107
106
107
113
114
112
104
107
117
121
109
106
106
107
108
110
109
113
121
126
122
113
111
114
110
104
102
102
101
101
110
112
110
111
120
118
103
92
95
107
109
113
120
123
122
120
115
113
114
114
111
109
112
114
114
114
114
116
119
121
113
113
112
113
115
115
118
120
120
115
108
105
113
120
123
115
106
103
101
101
110
112
110
110
118
118
105
92
95
108
112
111
113
118
121
123
123
123
124
120
110
109
114
114
113
117
124
125
122
121
113
116
113
117
119
118
118
119
115
106
101
104
114
122
127
123
114
110
108
107
108
108
109
115
120
119
108
100
102
109
114
114
113
114
116
119
121
123
125
119
108
108
113
112
105
110
119
120
117
118
114
116
115
118
118
113
113
114
115
109
106
109
115
119
120
119
118
117
116
110
104
105
109
121
127
120
111
108
108
107
111
117
118
112
110
112
114
114
116
114
111
111
114
108
101
102
107
107
107
114
115
116
115
116
109
102
103
113
118
114
112
117
117
114
109
108
114
119
117
113
107
107
114
125
127
118
109
110
108
104
109
120
120
111
104
107
107
104
106
108
110
113
113
109
105
106
107
103
104
115
119
118
120
112
99
92
103
117
119
113
112
119
121
111
100
99
110
117
116
112
112
115
117
121
124
119
115
111
107
106
113
125
121
108
103
108
109
107
108
111
113
111
114
115
117
117
117
113
109
117
117
115
116
112
99
96
110
117
112
108
112
119
118
108
102
103
112
117
112
106
109
117
116
115
119
123
121
113
106
109
120
127
120
108
104
108
113
117
120
119
114
111
117
125
127
127
127
122
114
116
117
109
113
115
109
109
115
112
104
108
116
120
113
106
107
113
118
117
107
98
101
112
113
114
118
126
123
113
108
114
123
124
121
112
108
109
113
126
129
124
114
112
121
127
124
122
124
126
116
113
117
105
108
118
119
117
114
104
101
111
124
123
112
107
111
115
115
113
108
99
98
104
114
120
123
121
116
112
114
120
122
122
121
117
109
107
110
123
128
120
112
112
122
121
110
106
117
126
119
108
115
107
108
120
123
118
110
103
104
112
122
124
117
112
111
108
106
108
112
112
107
105
116
127
123
112
107
112
118
119
122
124
123
116
109
108
109
112
114
114
113
113
118
113
103
103
118
130
123
105
113
112
113
118
118
114
107
108
110
110
115
123
123
118
110
102
99
106
122
130
121
111
118
125
119
106
105
116
118
117
122
129
124
112
108
113
111
104
106
114
116
115
115
114
114
117
125
129
121
105
109
117
117
110
107
107
108
113
115
110
111
117
122
120
112
104
104
112
129
136
128
118
119
121
113
108
111
117
115
115
124
132
124
109
108
116
115
107
112
126
126
114
113
122
132
131
124
117
111
106
104
115
112
102
100
107
109
114
118
117
110
109
114
118
114
108
111
117
124
125
120
116
115
113
110
112
116
116
114
115
126
131
125
112
109
119
121
117
126
136
131
114
113
129
140
131
116
105
104
106
100
106
104
101
105
113
115
113
117
121
112
102
104
113
115
113
113
116
114
110
110
112
112
111
111
116
116
113
113
118
124
130
128
118
113
118
126
126
131
135
126
112
114
131
136
122
107
105
105
109
99
98
99
102
112
124
123
113
114
119
111
96
96
109
114
114
112
107
102
101
107
112
111
105
106
110
111
111
114
119
124
128
129
121
117
120
125
126
127
126
119
113
117
128
129
115
109
112
115
117
99
94
99
105
116
128
129
119
108
113
112
104
100
105
112
116
115
105
99
101
111
116
109
99
98
103
108
113
115
119
122
124
125
124
121
118
115
115
121
122
120
119
123
129
127
119
115
117
122
123
107
102
105
107
108
121
130
122
109
106
114
117
110
104
109
120
121
113
103
105
114
116
107
96
95
102
108
112
114
117
119
116
117
122
124
115
106
108
122
127
123
122
127
128
128
125
120
117
116
123
116
117
114
105
101
111
124
123
110
106
117
128
122
110
108
118
124
118
110
109
115
113
102
97
102
108
109
108
111
119
117
108
107
118
125
114
104
111
129
133
121
116
121
122
123
125
123
114
111
120
125
130
121
106
102
109
116
118
112
108
116
126
126
118
114
114
115
115
114
113
112
108
99
100
112
117
110
106
112
118
116
107
107
114
120
116
113
121
132
127
111
108
113
114
116
125
129
118
111
118
102
101
100
99
107
120
116
92
84
105
119
110
105
111
121
119
111
106
98
97
113
129
124
110
108
115
119
117
111
105
105
108
112
110
107
106
105
104
111
113
109
108
109
109
103
103
114
117
106
104
105
102
92
90
99
110
109
100
101
111
112
107
112
118
115
108
109
109
97
98
122
142
131
112
111
117
115
115
117
119
114
110
111
116
112
104
97
101
113
116
111
105
105
104
103
112
124
124
110
111
118
110
94
88
94
103
109
115
121
120
109
105
117
124
112
106
113
114
101
100
126
141
125
107
111
115
111
110
121
127
116
102
108
120
118
103
93
102
119
123
114
104
103
102
104
117
132
127
113
113
125
118
103
95
95
100
109
124
133
125
108
104
114
119
114
115
120
118
105
103
118
125
113
105
108
109
107
108
121
126
112
101
106
120
118
102
93
104
121
124
115
110
110
108
108
119
130
129
115
111
122
116
109
104
101
100
107
122
132
126
112
105
105
108
115
125
129
121
110
106
105
104
106
109
110
104
101
107
120
122
114
104
107
114
112
103
97
105
119
120
116
118
124
118
111
117
126
124
116
110
108
107
108
108
106
100
104
116
125
123
114
103
94
97
114
132
132
124
118
111
97
92
106
121
118
104
97
105
116
122
120
113
105
103
101
99
99
106
113
114
115
126
133
124
112
111
116
117
114
110
101
100
103
106
106
100
101
112
121
121
112
101
89
91
112
131
133
128
126
117
100
93
108
124
121
110
104
105
110
119
127
123
108
94
89
91
98
108
113
113
112
121
128
123
113
110
112
112
111
109
106
105
102
102
102
101
101
112
120
115
107
99
92
93
106
123
131
130
127
119
108
102
106
112
116
118
117
109
103
112
129
129
111
92
84
87
100
114
119
114
107
110
118
122
121
119
118
116
107
103
120
119
106
100
102
102
102
112
120
113
101
98
101
100
102
113
127
128
119
115
115
115
105
96
103
125
135
119
100
105
126
132
117
99
90
93
109
125
124
113
104
102
107
122
134
133
127
122
109
100
129
125
108
99
102
105
105
113
120
112
98
99
110
111
106
109
124
123
109
105
119
128
112
92
98
128
142
125
102
104
120
129
118
105
100
108
123
131
122
110
103
99
102
119
135
136
130
123
115
106
129
121
105
96
101
106
108
112
119
113
100
100
115
124
116
112
119
120
105
99
119
133
120
100
105
127
134
121
108
109
116
117
114
110
113
120
128
127
114
104
101
102
104
111
121
123
120
121
121
115
124
112
99
92
96
105
109
111
116
114
103
100
115
127
121
112
112
116
108
102
114
124
119
111
115
123
118
111
110
114
114
110
108
111
116
123
123
116
108
104
103
105
107
106
106
107
109
112
118
117
118
110
102
94
95
105
114
109
107
110
110
106
112
120
116
107
106
112
116
114
111
106
105
116
127
122
109
103
111
119
115
109
107
106
111
119
116
107
105
105
103
108
114
108
101
101
103
105
108
111
111
111
112
105
103
112
116
106
97
103
113
112
106
104
101
100
99
105
119
127
114
95
95
117
132
123
109
108
116
120
121
117
109
100
102
115
115
105
103
103
104
111
117
113
107
106
105
97
96
107
106
112
117
114
114
120
121
107
95
101
114
114
104
92
91
99
98
99
115
133
122
100
100
120
129
121
114
119
121
121
122
124
116
100
98
111
115
106
100
100
103
108
112
114
115
115
107
93
92
109
104
107
112
115
118
124
124
114
104
104
112
113
102
90
91
103
102
95
107
127
127
115
115
123
122
115
116
122
122
117
117
122
121
111
104
104
109
108
101
100
101
104
106
110
119
121
111
95
94
115
104
103
105
108
115
119
121
122
118
113
111
109
104
97
98
108
108
99
103
119
126
125
125
121
114
112
115
115
115
113
109
115
125
127
113
100
105
115
111
100
100
103
105
110
119
123
118
105
102
116
104
105
108
108
107
108
114
125
126
117
110
109
109
105
104
109
112
109
108
110
117
121
120
115
112
118
117
108
107
112
110
112
125
133
119
101
108
127
121
102
102
111
113
114
115
121
124
116
111
111
101
112
118
111
102
98
108
122
125
114
109
109
111
109
106
107
114
119
115
106
103
109
110
108
113
126
123
105
102
110
112
114
123
130
119
106
116
132
121
104
106
120
121
114
112
117
127
128
121
110
100
113
123
115
102
97
107
118
119
108
103
107
108
107
104
105
113
123
117
105
96
100
103
100
107
125
129
111
100
104
113
116
121
120
114
108
117
127
118
107
112
122
119
113
109
112
122
131
127
113
109
115
116
111
107
107
111
112
112
107
104
102
101
100
102
104
111
120
117
106
101
105
105
98
100
119
131
117
99
97
108
119
121
116
109
106
111
117
117
115
115
114
113
115
116
115
116
121
122
115
122
119
108
104
112
121
117
105
104
111
111
103
97
97
102
104
108
113
114
112
112
115
111
99
97
114
132
124
101
92
107
123
123
113
105
101
103
111
121
124
116
106
108
123
129
121
111
107
109
110
124
126
108
98
113
127
117
99
99
114
120
109
99
101
106
104
103
105
113
120
122
120
110
98
96
113
132
126
105
98
115
129
123
111
104
105
106
115
125
126
114
107
113
125
132
124
113
105
99
103
109
126
116
102
109
125
119
98
95
115
125
116
108
110
114
110
101
102
113
124
126
116
102
93
99
117
130
122
108
108
122
129
122
115
115
116
116
118
124
121
113
113
120
120
118
118
121
115
104
103
91
117
119
104
105
119
120
104
99
111
121
119
116
116
118
114
105
103
109
119
118
106
92
91
104
120
120
112
108
115
124
123
122
124
128
125
119
119
119
114
112
123
127
116
103
109
126
127
116
109
87
107
113
106
102
111
118
115
107
106
111
114
117
117
115
113
109
107
110
113
109
97
90
97
112
118
109
103
108
120
121
116
120
135
137
126
115
114
113
108
111
122
127
113
100
109
128
131
120
114
98
105
108
106
103
104
113
120
115
104
101
108
115
114
109
109
111
110
112
113
107
99
99
110
121
118
107
106
115
123
117
112
120
132
132
121
114
113
109
103
106
114
118
112
112
122
131
126
115
113
112
110
108
107
103
99
103
115
116
105
97
104
113
113
109
108
108
108
112
116
115
108
108
120
127
122
117
118
126
126
118
117
117
119
117
117
120
118
104
98
102
106
107
110
123
134
128
115
109
109
116
110
108
108
106
98
97
108
114
109
103
104
108
111
111
111
107
104
109
122
125
115
114
122
128
128
129
131
132
123
119
119
118
110
107
116
125
118
103
98
106
109
104
106
121
128
119
106
107
110
110
104
103
107
106
98
93
100
111
115
110
106
106
107
111
116
113
105
108
120
127
125
121
123
126
127
127
128
125
116
114
119
120
114
111
117
121
113
103
103
114
118
111
105
108
108
104
102
110
114
101
94
96
106
105
99
97
104
113
118
113
106
103
106
108
115
118
112
111
115
125
125
123
122
122
121
116
114
112
110
110
114
122
126
122
117
113
108
107
110
115
119
118
107
102
98
97
101
111
114
101
90
97
108
108
103
104
112
117
113
106
105
110
111
107
110
120
122
116
116
119
121
121
120
120
116
105
100
103
106
107
111
122
132
129
119
112
111
115
114
112
112
115
112
103
100
101
105
110
111
108
99
105
114
114
111
112
117
117
111
101
104
115
117
107
106
118
125
120
114
113
113
113
114
118
114
105
101
103
105
105
109
121
131
128
119
115
118
124
119
108
102
108
111
110
106
109
111
111
110
114
107
110
119
123
119
115
116
119
114
104
105
116
119
109
106
114
123
118
109
106
108
112
115
117
113
108
109
108
101
98
107
119
125
120
114
113
119
126
120
106
99
106
112
110
105
107
113
114
111
115
111
112
122
126
117
110
114
123
122
113
108
114
114
107
104
111
117
113
104
103
107
117
123
118
110
111
118
114
97
90
102
117
122
113
107
106
113
119
117
107
102
109
115
109
98
100
111
117
115
112
108
112
121
117
105
104
117
128
126
115
107
109
110
107
102
105
112
112
108
107
113
121
124
116
105
109
120
118
100
91
103
118
120
111
99
97
103
112
112
104
105
115
123
114
101
104
115
118
116
105
106
115
119
107
93
99
119
129
121
108
102
103
108
107
100
98
105
114
117
116
115
115
114
109
103
108
119
121
109
101
107
117
119
113
103
101
101
110
109
102
103
118
130
124
115
116
120
117
115
105
106
114
117
103
91
99
115
121
113
103
100
99
109
113
107
100
102
114
121
120
113
105
101
102
107
113
118
120
114
109
109
115
120
120
115
110
110
114
113
106
104
116
133
134
129
128
125
112
109
112
109
112
114
109
102
103
109
110
111
110
106
101
107
118
118
109
105
109
113
114
110
103
99
104
115
120
119
117
114
109
108
113
122
128
127
121
119
119
117
110
105
112
126
130
130
128
122
110
109
124
114
109
115
117
116
110
104
103
109
119
118
108
104
113
121
116
107
104
106
108
109
110
113
117
120
118
117
115
113
108
108
111
122
131
133
127
118
118
116
112
108
107
111
115
120
122
116
113
112
124
114
109
117
125
123
114
105
102
109
121
126
117
104
106
116
116
105
103
109
111
111
116
126
127
118
111
113
120
118
114
112
112
119
127
129
123
110
109
111
113
110
102
98
105
117
120
113
112
112
114
111
111
121
128
123
111
107
108
111
119
126
122
108
104
111
110
101
107
121
122
111
111
123
125
115
109
116
126
126
122
117
113
113
121
126
114
100
100
114
119
116
103
98
107
123
123
110
105
109
102
108
112
117
122
117
106
110
119
120
118
120
120
114
109
109
106
101
112
127
125
106
101
111
117
114
111
119
130
132
130
122
110
107
115
120
111
97
105
124
129
118
107
105
115
126
122
109
101
106
104
113
111
108
112
111
103
110
125
132
120
111
113
118
116
114
111
108
116
121
115
99
96
104
112
116
114
116
124
126
126
122
115
108
113
117
111
107
120
136
134
117
110
112
116
118
117
110
105
107
114
123
113
104
110
113
105
107
122
130
120
109
107
117
119
119
118
117
115
107
100
96
99
108
112
111
109
109
112
116
117
119
122
116
113
114
114
117
130
137
126
111
111
113
111
105
108
119
121
120
125
126
116
109
116
121
113
106
111
117
116
107
106
112
115
117
121
121
114
100
94
98
107
110
109
105
102
101
103
106
109
118
126
123
118
114
115
119
126
127
116
107
111
116
109
100
106
126
138
131
126
122
116
116
122
127
119
106
100
104
109
110
105
104
108
114
120
121
116
106
102
104
107
105
98
97
99
101
103
105
109
116
122
125
121
116
112
113
118
119
114
113
118
122
117
111
112
126
136
134
127
114
109
114
120
123
120
108
98
100
110
114
106
99
104
113
120
121
119
116
113
110
106
95
90
96
105
107
108
110
111
108
110
122
129
121
109
106
115
122
121
121
123
125
127
126
121
119
123
124
123
110
107
110
111
113
115
111
103
105
113
116
108
102
108
116
119
119
121
122
120
115
104
92
94
105
110
109
109
116
112
98
96
115
131
125
107
105
120
132
129
121
119
120
124
128
124
115
112
115
118
109
108
110
109
110
111
111
110
113
118
117
112
113
119
117
115
116
117
119
121
119
109
102
107
116
114
107
108
114
111
95
92
109
127
125
111
107
125
137
130
116
109
108
113
120
123
118
114
114
105
100
94
93
99
109
108
98
96
111
124
120
111
106
110
115
118
116
102
92
97
109
109
101
100
108
113
112
107
108
108
105
106
111
114
113
111
111
110
107
112
118
116
106
101
109
118
116
106
106
112
105
96
94
104
115
112
106
109
120
121
112
110
108
106
105
111
117
108
96
100
114
115
109
107
106
105
104
105
112
114
107
100
106
111
106
102
106
114
116
117
118
113
104
97
102
110
106
97
98
118
110
100
97
104
112
115
117
123
127
116
103
103
106
104
97
104
112
109
98
100
111
117
117
115
110
102
97
100
109
113
106
99
103
105
98
94
102
118
123
120
114
111
102
97
100
109
108
96
94
120
113
102
95
99
106
113
121
130
127
110
97
99
107
107
99
99
106
107
103
100
105
113
121
122
114
103
98
100
102
106
106
105
107
105
95
91
100
116
125
119
113
111
109
105
106
113
116
110
102
115
110
103
97
98
100
108
119
127
120
105
97
102
114
116
108
103
105
111
109
100
98
110
123
125
115
106
104
102
99
99
108
116
114
104
95
94
103
117
121
115
113
116
117
112
110
118
127
128
121
105
103
102
103
100
100
106
116
122
116
102
96
105
118
125
118
110
111
118
115
100
94
107
122
124
116
111
109
106
101
101
111
120
114
102
96
101
110
120
120
112
112
119
118
110
109
116
127
137
135
101
102
106
108
107
106
107
117
122
116
103
97
103
114
124
121
115
118
122
117
101
94
103
112
118
117
115
112
107
106
108
112
115
106
98
97
107
120
126
120
110
110
114
112
106
105
110
119
130
135
107
109
110
111
111
107
108
119
126
120
106
98
97
102
111
114
116
119
119
115
105
100
99
101
108
120
125
116
106
107
111
110
107
103
99
100
111
128
132
122
110
104
105
106
107
112
111
110
114
124
120
118
112
110
109
107
107
119
129
123
109
99
95
95
99
105
112
114
113
112
112
111
103
97
104
124
133
122
107
105
108
107
105
108
107
106
115
132
135
123
110
103
102
106
118
125
116
104
105
115
127
119
109
105
108
107
107
117
128
122
110
104
99
97
96
103
111
112
108
110
120
124
114
103
109
124
133
125
111
105
104
103
104
114
116
112
117
129
130
120
111
107
106
110
123
132
119
104
108
117
125
112
104
105
109
109
109
116
122
117
108
102
104
106
105
106
114
115
109
112
122
127
121
113
114
121
121
118
112
108
104
99
102
113
119
117
118
120
121
115
111
112
113
110
116
123
117
108
116
121
119
107
105
107
107
107
108
116
118
111
101
97
106
112
112
111
112
114
115
114
115
114
110
114
120
118
109
106
111
115
111
101
96
106
119
122
116
113
112
111
111
116
116
107
105
112
112
112
117
117
117
110
112
111
100
97
107
116
115
107
97
96
104
113
115
112
107
111
118
117
106
93
92
107
122
121
107
101
110
121
123
107
93
97
117
127
118
106
105
109
111
117
117
110
105
111
113
113
111
109
116
117
121
113
96
90
103
117
116
107
102
101
105
110
114
112
103
103
113
119
104
84
83
104
123
125
115
108
110
124
131
117
95
94
115
131
120
101
97
106
113
116
117
117
115
116
117
116
111
105
114
118
121
115
101
96
106
118
118
109
108
110
107
108
113
112
101
94
105
119
110
93
93
109
122
127
127
120
116
119
127
122
106
100
113
125
117
101
99
105
112
113
120
125
126
120
120
119
116
112
107
110
113
115
115
114
114
116
115
110
110
109
107
107
114
115
101
86
96
115
117
108
109
117
119
122
127
125
117
112
116
121
119
116
113
113
112
111
111
111
110
112
121
131
132
124
122
122
120
118
99
100
104
114
124
124
113
110
113
111
108
104
100
105
116
118
101
87
95
114
119
115
117
121
120
118
117
117
115
108
108
117
129
128
112
103
111
127
128
115
108
112
125
134
134
128
124
120
116
117
93
99
107
114
120
115
103
102
109
110
104
95
92
103
119
120
104
95
102
114
114
108
111
122
126
118
107
104
114
117
111
114
129
130
110
99
117
139
136
116
110
118
128
132
133
132
127
115
109
109
92
106
117
113
108
100
93
97
107
108
103
91
89
101
118
119
106
104
112
115
106
97
106
122
130
121
104
102
118
128
118
113
123
124
107
103
123
139
127
111
114
125
124
122
126
130
126
115
111
109
96
113
121
114
102
95
94
102
107
109
104
94
91
98
112
113
106
108
113
110
99
95
103
117
122
117
110
109
124
131
121
115
120
118
108
106
118
126
116
106
115
122
115
109
112
122
123
119
118
116
106
116
118
110
105
106
107
110
111
110
107
100
96
96
100
103
103
107
110
106
98
99
109
112
108
110
116
120
122
121
116
117
120
121
110
102
107
113
110
106
111
115
107
100
103
114
120
118
117
117
116
119
114
108
111
118
117
114
112
111
110
107
101
97
93
94
100
107
110
106
102
106
113
109
102
108
120
124
116
108
110
119
125
125
115
100
99
110
113
109
107
108
106
104
109
118
119
111
105
110
124
127
115
106
112
118
115
111
111
113
112
108
105
102
95
93
98
110
115
112
107
108
110
108
105
111
123
122
108
102
111
122
124
124
116
105
105
114
118
112
106
108
113
113
116
123
117
102
91
100
119
129
119
109
107
108
107
105
107
112
110
106
107
107
104
101
102
112
120
117
111
107
104
104
108
116
123
116
103
101
111
121
118
116
116
115
117
120
121
113
109
117
125
118
114
117
115
101
92
99
112
124
120
113
105
103
102
103
105
105
103
103
105
109
110
109
110
114
116
112
107
104
101
101
107
118
120
110
100
102
114
117
114
113
116
119
121
121
117
112
113
126
134
120
105
105
111
109
102
105
107
114
115
116
115
109
102
104
104
102
98
100
103
106
109
110
110
111
112
107
103
103
103
103
106
115
117
108
102
106
112
114
114
115
117
117
116
115
112
108
112
128
136
120
101
101
116
117
107
108
111
112
112
120
127
120
104
102
106
104
101
105
106
107
106
105
103
104
103
104
104
106
107
107
109
112
114
109
107
107
109
112
114
116
114
110
107
105
102
102
110
124
128
120
111
117
127
121
103
100
121
118
114
120
131
124
104
99
107
112
112
113
114
110
108
101
91
89
93
105
108
108
107
109
111
114
117
117
114
111
110
111
113
113
111
108
105
97
94
98
114
124
120
117
122
135
138
122
100
94
125
124
117
116
124
121
105
100
108
119
121
117
114
112
112
104
89
79
88
107
116
111
108
108
113
116
125
125
122
112
109
109
108
108
112
115
111
98
92
103
122
127
119
114
123
136
134
116
101
96
117
117
115
112
111
110
108
107
111
118
119
111
106
108
113
112
101
88
91
108
118
118
116
113
113
116
127
130
123
113
110
109
106
110
119
122
115
105
101
111
128
133
124
115
115
120
119
111
105
103
109
107
107
107
102
103
111
116
115
114
107
100
98
103
111
116
116
110
109
113
119
123
124
121
111
112
120
127
125
117
109
105
107
120
128
122
114
109
110
113
123
129
129
121
110
106
105
105
105
105
102
97
103
109
103
102
109
115
114
108
101
94
98
103
105
110
121
128
129
124
122
123
128
125
113
106
110
120
123
120
109
103
112
126
131
120
110
110
113
114
114
117
122
124
114
102
100
101
103
103
106
99
103
114
114
105
99
105
112
112
102
98
106
109
103
102
115
132
135
128
121
120
121
121
112
102
104
117
121
116
105
105
114
127
129
118
107
106
114
116
112
106
110
120
119
107
103
105
106
105
113
105
106
117
121
108
93
94
108
116
111
107
115
115
104
100
110
123
126
119
113
112
117
119
112
101
107
121
122
108
100
105
115
122
123
116
109
106
114
119
113
102
103
116
120
111
105
110
118
115
117
109
109
117
119
109
94
94
106
118
118
114
115
113
107
106
113
116
111
104
103
107
117
121
114
103
110
128
125
105
95
103
115
120
121
116
113
113
118
118
111
102
104
115
118
109
103
111
125
124
110
109
111
117
115
106
99
101
107
115
117
114
110
109
110
113
115
112
107
100
99
105
118
123
114
103
110
129
127
108
99
105
113
120
118
115
113
116
118
112
102
101
109
118
114
106
104
113
122
119
101
105
114
119
113
104
102
107
110
111
110
107
102
103
115
118
113
108
110
112
110
111
114
114
106
102
112
124
123
112
108
110
113
117
119
113
110
114
115
107
99
102
115
119
114
105
105
110
110
105
97
105
114
118
113
105
105
110
113
109
106
98
92
101
119
122
110
105
117
128
125
118
113
104
97
102
115
119
115
111
112
113
114
117
119
117
114
111
112
110
107
109
113
116
114
112
111
108
102
98
104
112
112
111
108
108
110
113
113
111
107
101
93
101
121
126
114
108
119
132
133
124
117
102
97
110
122
119
106
103
108
112
113
115
122
123
121
114
114
119
122
117
110
110
115
117
110
106
103
102
120
123
113
101
100
110
118
117
111
107
110
112
105
104
115
127
122
113
114
125
126
125
123
116
113
118
127
122
109
101
105
108
109
112
123
126
124
118
118
128
130
121
106
106
118
123
109
100
109
115
127
123
111
100
100
111
122
116
105
102
113
124
117
108
110
123
124
110
107
119
121
118
121
126
125
124
124
124
118
109
107
106
106
108
118
121
120
119
120
126
126
119
107
105
118
122
107
96
107
119
117
113
107
108
112
117
113
107
100
103
116
126
122
110
108
118
117
100
100
118
121
109
109
121
126
124
123
125
125
118
113
108
105
106
114
117
116
114
114
113
115
117
113
110
116
120
109
96
103
118
103
102
105
115
124
120
104
95
101
114
120
119
114
111
110
113
105
92
100
121
121
104
99
109
119
119
120
124
127
125
118
109
105
105
113
117
116
109
106
106
110
116
118
114
113
118
114
104
106
118
102
103
105
115
126
119
96
91
107
125
122
110
104
109
113
111
104
98
107
118
116
104
100
108
116
117
117
121
122
121
114
108
106
109
116
121
118
108
105
107
112
116
116
110
109
116
120
119
119
123
110
112
110
112
120
114
97
94
108
121
119
111
106
110
113
114
114
117
118
113
107
105
109
119
122
117
113
113
115
111
106
107
111
114
118
122
118
110
109
112
116
116
111
106
106
116
124
128
131
132
121
120
116
114
118
112
102
99
105
109
112
117
116
113
113
113
119
130
128
114
101
103
118
127
126
115
107
106
107
103
99
103
114
119
119
118
115
112
111
114
115
114
109
106
109
117
123
128
133
133
122
115
113
119
122
112
103
100
98
96
105
120
122
116
110
109
117
132
135
119
103
105
121
126
118
110
107
105
104
102
101
105
115
119
120
116
116
114
114
113
113
114
112
112
117
124
123
121
123
123
118
105
104
119
123
113
102
101
100
97
103
116
121
118
110
104
110
127
135
125
112
112
120
116
105
106
112
111
104
105
106
108
111
118
124
122
117
115
113
114
115
116
116
116
122
129
124
114
110
112
112
96
99
116
120
109
102
103
108
108
110
113
116
116
116
108
109
121
130
127
121
124
122
108
100
108
120
114
104
108
113
112
107
114
125
124
115
109
114
120
121
119
115
112
115
123
124
116
108
108
106
94
99
113
115
107
106
107
113
118
117
112
111
118
122
118
116
118
120
121
125
132
127
110
106
115
120
114
105
109
117
114
107
110
121
122
109
103
112
127
130
121
111
107
106
110
116
118
116
112
103
99
107
110
102
92
92
99
104
104
110
117
117
107
101
107
117
117
115
111
103
96
97
105
106
105
104
103
101
106
112
112
105
110
119
120
116
108
101
102
110
115
116
118
120
120
114
113
116
120
108
106
115
123
122
115
107
101
103
111
113
111
105
103
102
109
119
124
121
110
97
94
100
109
111
105
100
97
98
108
119
113
99
100
114
121
114
104
99
102
109
113
117
118
115
106
97
98
107
109
111
108
116
122
125
125
114
104
104
114
113
102
96
98
101
104
111
121
121
108
93
93
107
119
119
108
97
95
98
110
123
118
101
95
105
113
107
98
97
102
105
106
110
113
111
99
91
96
104
106
113
109
107
105
110
117
114
104
105
111
108
98
97
103
103
95
96
111
118
107
94
95
111
127
127
113
102
100
103
108
118
118
110
101
101
104
100
94
96
101
100
98
100
108
110
105
100
105
114
115
114
109
99
93
98
108
111
105
105
104
100
99
109
117
107
90
89
106
119
111
100
101
114
129
129
119
111
110
108
104
105
116
123
115
103
99
96
95
100
106
101
92
91
101
113
115
112
118
129
133
111
106
100
97
103
109
110
107
107
102
97
103
119
125
110
91
91
108
118
114
105
107
116
123
123
122
120
118
112
101
97
110
126
121
105
99
101
101
106
110
105
95
90
98
109
118
118
122
135
143
106
105
107
116
120
118
114
111
110
104
99
103
116
121
109
93
95
111
119
110
104
108
114
111
112
119
126
124
115
105
99
107
119
116
105
103
109
111
110
108
107
104
97
96
104
113
115
116
126
138
102
101
112
125
128
122
115
112
113
113
107
104
107
110
107
98
99
112
113
103
100
106
110
105
103
116
126
121
113
108
105
105
111
109
105
105
114
119
111
106
109
114
109
100
100
109
110
107
112
126
101
100
108
120
122
118
112
110
115
119
115
107
105
106
107
99
98
107
110
103
100
106
112
110
110
115
120
116
111
109
105
104
107
111
108
106
113
119
112
105
113
123
118
106
106
113
109
99
104
119
104
101
102
108
113
115
109
106
110
119
120
112
108
109
109
101
96
103
110
110
103
106
115
122
122
117
114
111
110
108
103
103
109
115
112
102
104
112
112
111
117
126
124
113
114
121
112
101
109
121
107
103
103
109
114
115
108
101
104
112
116
112
110
111
109
100
97
103
113
115
107
105
114
126
125
115
109
110
110
107
104
106
112
118
113
103
98
106
114
117
119
124
124
116
117
123
115
108
116
120
108
107
112
119
119
113
105
102
104
107
108
108
109
111
107
99
97
104
113
112
102
96
106
117
118
110
107
110
112
111
113
111
110
112
114
109
103
102
111
119
120
120
118
117
118
123
118
113
116
116
111
113
120
124
115
104
101
108
113
107
102
101
103
105
105
103
101
105
109
105
96
92
98
105
107
108
110
112
112
117
124
119
107
106
115
119
111
104
109
119
120
116
114
114
121
126
120
115
115
110
114
116
119
118
104
92
99
117
125
114
103
102
103
106
110
110
108
104
101
97
93
97
103
103
101
107
114
114
112
121
131
123
105
103
118
126
116
103
103
116
121
114
109
115
125
127
125
123
121
111
114
114
112
107
100
91
99
122
133
122
109
107
106
108
116
119
114
102
92
93
97
108
116
109
101
108
119
116
111
118
126
122
107
109
121
125
115
105
106
116
119
113
110
118
122
124
125
132
131
116
107
105
103
104
108
103
103
117
127
118
109
107
106
108
115
119
109
94
88
94
104
114
119
113
105
111
118
115
109
111
117
117
115
118
121
119
113
114
120
119
115
112
115
120
119
118
124
134
132
114
98
98
100
109
121
117
105
106
112
109
106
103
100
103
113
114
102
88
92
104
110
111
113
116
115
113
112
109
108
108
110
112
117
121
118
111
113
126
133
124
110
110
120
125
122
115
117
121
117
105
93
99
103
110
121
118
103
96
101
104
103
96
91
98
111
111
98
92
104
116
114
102
104
119
128
118
103
98
110
118
113
109
113
117
110
105
116
133
139
126
110
108
120
131
130
122
109
104
100
100
96
105
110
106
111
113
102
95
95
102
103
94
86
94
109
110
98
97
113
123
115
100
104
122
132
120
98
96
119
134
123
109
108
108
103
104
117
130
132
122
111
109
115
129
134
125
104
93
98
108
102
113
115
103
104
111
108
100
99
102
106
100
93
94
103
104
98
100
112
119
114
105
108
120
120
113
100
104
126
142
131
114
108
108
104
105
113
121
123
117
114
109
108
118
127
123
108
101
110
118
106
115
117
110
110
115
115
109
103
105
108
108
105
99
96
96
100
105
109
110
110
110
112
111
107
105
105
112
127
138
131
117
114
117
114
106
105
114
115
114
114
114
109
104
107
114
115
114
117
119
109
113
116
117
119
118
115
112
110
109
110
113
115
106
93
92
105
113
109
104
106
111
113
109
104
102
106
114
124
129
123
116
117
127
125
107
103
112
113
108
112
117
111
97
97
112
122
120
114
113
118
113
115
120
122
114
108
109
112
111
108
110
118
112
96
96
111
121
116
106
106
111
113
112
109
104
104
112
119
120
117
111
116
127
126
113
107
113
113
103
108
118
112
100
97
113
121
115
106
110
128
113
107
112
115
105
99
105
114
111
101
101
109
113
105
103
113
125
122
110
107
114
116
117
115
109
109
111
111
112
111
108
107
113
116
115
117
118
111
105
106
117
117
108
107
113
111
102
103
115
134
114
99
105
110
102
96
103
111
108
95
90
99
109
110
108
109
120
120
109
108
118
123
120
113
116
119
116
107
106
108
107
100
98
102
114
123
122
112
104
104
113
120
119
115
105
97
96
106
123
131
110
94
100
112
110
100
99
103
101
96
93
96
106
111
108
106
112
113
106
108
122
129
117
107
116
128
121
106
101
107
109
103
94
95
108
118
123
115
107
101
106
119
125
115
98
91
97
107
120
121
108
96
103
120
122
106
94
94
101
104
104
103
107
113
108
102
106
108
106
108
120
125
115
105
113
124
117
103
98
105
110
108
101
100
104
107
113
114
110
100
102
118
127
116
100
100
107
107
108
116
113
106
107
121
127
110
90
87
101
114
116
111
111
112
109
102
102
105
107
108
112
115
110
104
106
111
108
99
97
104
108
111
114
113
107
99
101
113
114
107
105
115
124
120
114
116
118
109
101
117
118
115
108
112
122
117
96
86
100
118
120
114
112
112
110
102
100
103
106
108
107
106
104
102
103
104
103
100
98
104
108
112
123
127
117
101
100
113
119
113
108
114
119
123
126
127
123
112
103
118
122
119
105
101
113
123
108
93
99
112
112
105
107
111
112
107
102
103
107
107
106
104
102
100
103
112
112
106
104
106
109
110
123
135
127
111
108
117
119
112
111
115
121
126
129
129
122
112
111
116
117
116
106
98
110
127
119
104
104
107
100
95
103
113
117
114
111
111
111
107
109
109
107
102
109
121
124
117
113
112
108
107
119
132
128
118
115
119
116
108
110
121
126
126
124
122
115
109
110
110
108
109
110
108
112
118
114
107
110
108
94
91
105
117
117
113
114
122
121
113
111
111
111
105
110
123
128
123
116
115
110
104
114
122
119
110
110
112
111
111
113
123
129
125
116
111
109
108
110
104
100
104
114
118
114
103
99
107
120
117
101
95
111
123
116
104
107
123
129
120
110
109
110
105
104
115
122
119
114
116
115
110
109
114
112
104
98
102
112
120
120
121
125
124
111
105
108
114
117
103
99
104
116
119
109
92
86
104
124
124
107
102
114
124
114
100
102
116
125
117
106
107
111
108
100
106
119
115
110
115
121
113
107
112
116
110
99
102
119
129
123
117
118
120
113
106
112
125
130
105
103
106
110
112
104
96
91
101
118
124
116
111
114
120
118
109
105
108
110
104
99
107
117
112
102
108
121
118
109
115
122
116
109
117
125
124
114
112
119
121
117
113
113
118
115
107
113
128
135
106
105
105
105
103
107
109
106
101
108
121
123
116
114
116
122
122
114
107
100
92
96
114
122
115
104
110
124
120
112
116
120
113
111
119
127
128
125
119
113
108
109
110
112
113
111
108
112
119
120
102
105
107
107
108
116
121
116
104
104
116
123
115
109
115
126
128
122
113
103
97
107
121
121
109
105
112
117
113
111
119
120
111
111
116
121
123
122
116
107
102
106
110
108
104
104
106
107
107
102
98
105
111
112
119
126
127
119
107
106
112
113
105
103
113
122
123
125
122
114
112
121
127
113
97
102
111
106
99
106
119
119
109
107
112
114
114
113
109
107
110
113
113
105
103
103
105
105
103
92
98
110
116
112
114
124
130
124
112
106
106
105
98
100
112
118
119
124
125
124
124
131
128
106
91
101
112
101
93
103
118
118
107
104
107
109
111
111
108
113
126
127
115
107
110
115
112
109
107
99
109
121
121
105
99
113
128
128
115
106
107
107
104
104
113
119
121
124
124
122
122
123
123
108
98
107
116
110
101
106
116
116
107
104
103
104
111
117
119
121
133
133
119
111
121
129
121
114
114
111
114
125
120
101
91
104
123
123
108
102
111
117
117
112
113
123
126
119
117
116
113
111
111
111
109
114
122
121
111
109
111
112
110
106
99
97
110
127
127
123
125
130
127
120
124
127
121
113
113
113
111
114
113
104
102
110
113
107
99
105
117
124
122
116
117
123
120
108
106
113
111
103
103
108
114
118
124
124
114
105
106
113
112
109
98
95
110
128
125
112
109
124
134
127
117
115
113
110
111
112
99
100
107
114
120
120
109
94
94
111
121
119
112
113
119
118
108
98
102
113
116
110
106
109
114
119
123
122
109
100
104
112
113
109
106
107
115
120
114
100
101
118
133
128
114
109
109
110
111
113
94
98
107
117
124
124
109
95
99
115
120
108
102
109
117
114
104
101
106
117
121
119
115
115
119
122
122
119
107
100
103
112
112
111
114
119
119
111
102
99
102
113
122
119
116
116
115
114
116
119
99
106
108
111
114
119
113
105
105
112
116
111
105
109
114
115
110
111
117
122
122
122
122
124
128
126
121
117
113
105
105
108
111
113
119
121
116
103
100
107
113
114
113
113
123
128
120
113
116
124
107
110
108
105
107
112
116
114
108
107
113
119
117
113
114
116
115
120
125
125
121
119
121
129
134
127
117
117
117
111
105
106
111
115
117
117
112
105
107
117
121
116
110
112
125
131
118
105
110
122
109
107
103
103
108
111
114
114
109
104
112
125
127
119
113
111
112
120
126
124
117
114
121
130
129
120
112
112
114
113
110
110
113
113
112
114
116
115
114
116
117
116
113
115
124
127
113
100
105
119
108
102
99
106
115
116
115
115
113
109
112
123
128
122
110
103
103
115
124
124
116
117
125
126
117
112
111
109
111
115
118
117
112
109
110
117
123
124
117
110
110
116
118
117
118
119
112
105
108
116
109
101
100
110
121
120
118
117
117
115
112
117
122
121
109
99
100
112
121
122
120
121
128
121
108
108
111
110
108
117
128
126
111
104
110
120
125
123
114
105
106
116
119
111
109
114
121
120
115
117
110
109
109
113
118
120
120
119
118
117
113
111
115
116
109
108
110
113
116
119
122
125
123
114
108
108
112
113
112
119
131
128
112
104
109
117
118
114
107
105
110
119
118
108
103
110
122
125
120
119
99
102
118
122
105
91
95
108
104
91
93
112
125
118
108
104
103
98
105
121
122
113
111
118
120
119
112
104
95
95
107
111
103
100
112
119
113
103
100
109
112
104
103
114
122
115
107
109
118
119
105
106
123
134
126
112
108
106
99
94
97
104
107
109
111
115
109
99
101
114
115
106
104
110
116
116
115
110
103
107
119
118
100
99
114
125
115
100
99
106
107
101
104
117
124
115
105
109
118
118
106
107
119
128
129
126
115
104
97
98
102
99
97
102
113
119
113
105
107
112
106
99
102
110
112
107
108
112
117
124
133
124
103
96
108
119
112
100
99
103
101
96
101
115
121
115
105
106
117
117
110
106
107
108
112
120
115
103
96
101
106
103
100
107
115
115
113
113
115
111
103
97
104
114
112
102
101
114
128
133
131
122
110
102
106
109
106
100
103
108
102
92
94
107
117
117
108
108
117
122
117
108
97
92
100
109
107
99
98
105
110
111
111
112
112
109
109
117
120
112
105
105
113
120
117
103
99
111
127
127
117
115
115
112
105
101
98
98
108
118
111
95
88
99
116
120
113
111
119
127
121
108
97
97
106
108
103
97
100
110
117
118
117
111
104
100
106
117
115
106
107
116
122
123
116
108
104
107
117
118
109
108
118
117
109
103
98
96
106
119
118
104
93
100
115
122
118
112
117
126
117
105
105
117
124
115
103
99
102
111
118
119
116
107
98
94
101
111
110
101
106
121
124
117
111
111
108
105
110
115
113
113
116
115
108
107
106
100
101
109
118
117
108
108
115
121
119
110
110
118
106
98
108
126
129
119
109
102
103
110
115
115
112
108
105
97
98
109
110
102
104
116
121
114
107
108
107
100
107
118
120
118
115
109
104
107
114
109
98
98
114
125
122
114
115
119
117
107
104
111
97
97
105
117
118
117
115
104
99
105
112
112
112
121
120
106
97
107
117
112
105
109
117
117
110
107
102
97
105
117
121
120
117
107
98
102
114
113
98
95
111
126
125
116
115
118
117
109
104
110
98
101
102
102
107
116
116
100
92
103
113
114
117
130
130
110
97
107
123
123
108
103
113
122
117
106
98
99
107
112
115
118
119
110
99
98
106
109
103
102
111
119
117
115
116
119
120
114
111
116
101
110
108
103
108
120
116
95
88
104
118
118
122
129
123
106
96
105
122
124
109
101
111
123
120
108
103
106
109
107
108
119
124
116
105
101
103
104
106
108
113
112
112
114
119
121
121
119
118
118
103
118
120
117
118
124
112
93
92
110
124
124
123
120
108
97
95
103
113
112
103
102
111
118
115
108
109
115
114
107
110
121
125
116
110
110
109
105
107
115
117
109
108
116
123
122
117
117
118
116
105
121
124
123
124
121
109
97
102
117
127
125
119
111
104
98
100
106
104
97
97
106
115
113
104
104
111
118
115
111
117
125
126
116
113
118
118
113
113
121
122
111
104
116
128
122
112
112
115
116
109
119
117
114
116
115
106
102
112
124
126
122
114
109
109
110
114
111
97
85
93
114
125
113
99
99
109
114
114
116
121
125
121
114
113
118
120
118
117
125
125
110
101
114
129
124
110
109
116
118
114
116
109
102
108
109
103
103
116
124
122
114
106
107
114
121
122
113
93
80
94
120
131
115
97
98
110
112
112
117
124
122
116
114
115
116
117
118
121
123
120
106
100
110
123
121
112
112
119
115
111
114
105
100
108
108
100
101
113
116
114
110
106
106
112
116
118
108
91
85
100
121
125
109
98
105
115
113
111
117
124
119
112
113
117
115
114
116
122
118
111
105
106
107
108
109
114
119
117
103
106
114
110
106
111
109
101
100
105
105
105
108
108
104
103
106
108
104
95
96
108
118
116
105
103
113
118
115
110
115
121
116
109
111
120
119
113
114
118
111
97
101
113
109
97
97
111
118
108
91
106
116
114
106
110
112
107
103
99
96
100
109
111
102
97
101
107
107
105
109
116
117
113
107
111
117
119
113
108
113
119
114
104
108
117
120
114
113
115
106
89
95
116
117
103
98
105
110
105
92
111
120
112
98
101
114
115
106
95
93
101
110
110
100
95
99
108
111
113
114
119
120
120
116
116
117
116
107
103
111
122
117
105
102
111
120
116
113
113
103
88
92
114
127
121
106
102
106
107
106
117
122
109
89
96
118
121
107
95
93
104
110
106
97
93
97
104
111
112
114
118
121
123
118
112
112
113
105
100
111
127
125
109
100
107
118
118
115
114
107
95
93
110
130
132
118
108
109
117
118
114
119
110
95
103
116
115
102
95
98
106
109
106
99
95
96
104
108
108
107
109
117
120
116
110
112
112
105
102
113
129
128
113
106
112
116
115
116
118
114
106
102
109
121
125
120
115
115
119
120
104
112
114
114
113
112
105
99
99
104
105
107
110
109
102
102
109
111
105
101
104
110
114
114
111
109
107
107
110
119
123
122
115
117
120
115
112
115
117
116
114
112
109
107
108
117
121
120
118
117
103
106
116
124
122
108
99
98
106
109
103
102
111
117
112
111
116
114
105
100
105
111
112
114
114
105
100
106
117
122
117
110
113
124
126
115
107
110
111
113
117
116
106
98
101
114
122
118
117
119
109
103
108
120
122
111
101
104
113
113
101
98
108
118
116
114
115
113
106
103
109
115
115
115
114
105
99
108
120
121
111
105
108
118
122
116
108
107
105
109
112
110
104
104
112
117
116
116
118
126
117
103
98
108
113
112
111
112
116
115
104
96
103
114
116
110
106
106
105
104
110
119
119
112
110
110
112
116
119
118
113
108
105
107
111
115
113
111
105
105
107
100
99
112
125
121
111
110
122
132
117
103
94
96
104
114
116
116
115
114
111
102
101
109
116
107
98
101
105
104
107
120
121
111
106
117
129
125
118
114
112
108
104
102
105
113
117
116
113
109
101
92
97
119
126
115
104
107
121
128
112
102
95
94
99
111
118
114
110
110
111
109
103
106
113
108
101
106
109
104
104
116
124
116
109
118
128
120
110
109
109
106
105
106
111
113
114
116
118
115
99
89
100
118
119
103
99
111
121
121
110
107
104
98
97
105
112
108
100
101
112
111
102
103
109
111
109
113
114
107
107
117
123
119
111
112
111
104
102
104
104
101
107
116
121
115
106
109
120
118
100
90
104
116
112
99
100
115
123
118
113
112
111
103
96
101
109
101
92
95
105
106
102
98
103
107
110
114
114
109
111
118
118
114
110
106
97
94
94
100
103
105
111
125
130
119
106
107
119
117
99
92
105
114
114
107
110
119
125
121
118
117
114
106
99
103
110
103
91
93
102
104
102
100
102
104
107
111
109
108
113
114
110
105
107
108
106
97
96
101
109
112
114
120
126
124
113
112
118
110
93
92
106
116
119
121
122
122
123
123
118
115
112
110
108
114
119
107
95
98
106
107
106
108
112
110
107
107
108
109
109
108
101
98
106
119
122
111
102
105
115
117
111
109
115
118
118
117
116
106
91
93
108
116
120
125
126
123
120
122
113
108
107
113
120
127
124
106
98
108
117
112
108
116
125
118
104
102
108
109
107
99
92
94
106
121
127
117
106
108
119
119
107
99
102
109
110
111
110
107
102
103
109
113
116
118
119
117
118
121
106
101
104
115
128
132
121
101
99
116
127
115
103
114
131
123
101
95
106
112
107
95
91
97
105
114
115
109
104
109
121
121
108
97
97
102
102
100
105
115
121
119
114
111
110
110
109
112
120
125
99
100
106
115
122
125
115
101
104
122
128
112
95
107
125
121
99
93
104
112
108
99
96
104
108
106
101
103
104
110
121
124
115
102
102
106
105
102
108
121
133
130
119
111
110
109
108
113
123
131
97
102
110
110
107
110
113
112
114
122
123
111
99
105
117
116
105
99
106
110
107
100
105
113
114
103
100
107
112
113
119
123
120
111
110
116
117
115
114
120
128
128
121
115
115
117
117
116
123
128
97
104
108
102
96
107
121
123
118
118
119
116
112
111
111
112
112
111
110
107
103
103
112
121
116
106
108
115
117
113
115
120
120
115
114
119
123
122
116
114
116
120
120
114
113
116
119
119
121
116
97
104
104
97
100
117
128
128
118
114
116
123
122
117
113
113
116
121
117
107
102
110
121
121
111
107
112
116
113
109
110
114
113
113
112
114
118
118
111
106
109
113
114
113
111
110
112
119
119
108
96
101
105
103
114
130
131
119
109
107
112
118
119
118
112
108
111
121
120
108
105
115
122
115
104
106
109
104
101
107
109
109
107
106
106
107
109
110
104
104
108
110
109
110
110
108
109
119
122
110
95
105
113
114
119
130
128
115
105
105
107
107
107
112
112
105
106
118
121
111
108
114
114
104
98
106
107
97
98
112
116
108
104
104
105
106
107
108
102
101
108
109
106
113
120
121
121
122
129
121
97
110
122
121
116
119
119
114
107
106
107
104
104
110
114
109
108
117
120
113
106
104
101
97
100
111
112
103
107
118
118
110
110
112
111
105
108
115
107
100
107
109
110
115
128
138
137
133
130
125
102
112
124
120
111
109
113
110
107
112
117
113
109
112
117
118
117
118
117
113
103
97
92
93
104
116
118
112
114
116
115
114
117
122
113
102
109
121
115
101
103
115
119
121
125
136
141
138
128
119
103
108
116
116
109
109
111
106
104
117
127
122
113
114
121
124
122
118
114
110
105
100
97
99
108
119
120
113
107
106
108
114
123
124
113
101
108
122
118
102
102
117
129
125
116
117
129
131
122
110
101
105
112
115
112
115
114
106
104
115
127
120
112
111
120
125
123
120
113
109
109
111
111
110
114
119
117
108
98
95
104
115
121
120
114
108
108
114
116
108
102
113
127
128
114
107
113
123
117
105
102
108
115
113
109
116
121
115
106
109
115
114
108
110
117
124
124
123
116
112
116
119
119
118
120
122
118
109
101
99
106
114
115
114
116
118
110
105
109
112
105
102
113
123
122
114
112
113
113
105
108
116
116
105
100
113
127
125
110
103
107
113
113
112
118
126
126
122
119
118
122
121
114
116
126
124
118
115
114
112
109
112
112
114
120
121
107
96
106
116
109
97
103
120
129
125
113
105
106
108
112
117
112
100
98
112
127
126
114
105
110
117
116
113
119
129
127
115
111
122
127
114
101
110
125
123
115
117
124
121
113
112
116
119
118
115
104
97
108
118
112
101
104
119
128
120
104
97
105
114
114
112
105
98
105
117
124
121
113
111
115
120
115
110
116
126
121
105
103
119
124
110
99
107
120
116
106
112
124
125
118
114
118
118
115
112
110
108
114
116
112
110
114
122
120
107
95
97
112
123
112
109
106
105
116
126
124
117
114
115
118
115
109
106
110
116
110
100
101
113
118
111
109
115
117
109
99
102
118
129
128
119
112
111
114
117
119
119
116
112
111
116
122
122
113
101
95
103
120
130
114
114
113
111
121
129
126
118
116
115
114
110
106
104
103
105
103
102
106
112
114
114
116
119
116
106
97
101
116
134
137
121
104
103
114
123
125
123
115
107
108
119
124
117
110
111
114
116
122
129
119
123
121
114
117
125
126
119
116
115
112
109
108
108
106
104
105
107
113
116
113
107
108
115
113
106
101
107
121
133
134
118
102
104
116
122
123
120
111
100
104
118
120
109
107
121
130
122
118
124
102
106
115
114
104
104
114
122
111
94
92
106
120
119
111
104
95
88
92
110
124
126
122
116
117
124
125
114
101
99
106
106
102
99
102
104
101
101
108
116
114
99
88
97
105
103
101
105
107
108
111
106
112
113
111
108
114
120
112
97
93
101
110
113
113
107
91
78
87
107
119
117
111
107
110
118
124
120
110
109
117
113
102
100
107
107
103
104
108
110
106
97
96
105
115
117
117
118
117
109
110
103
106
109
109
109
114
116
111
102
101
103
105
112
118
114
98
86
97
113
113
102
100
102
103
103
114
125
126
120
120
116
106
105
107
107
107
112
112
109
104
101
104
109
117
124
126
124
120
111
109
104
101
101
102
108
110
110
109
110
111
111
109
113
122
122
110
104
114
118
109
98
99
106
100
91
102
126
135
124
113
111
111
111
107
104
107
114
119
116
113
110
108
106
111
121
124
121
118
113
113
106
96
95
100
103
102
100
106
119
126
121
110
110
123
128
122
117
117
113
107
104
110
116
105
89
93
115
130
120
104
104
113
118
112
105
105
111
121
128
126
119
109
104
110
117
118
113
114
115
118
108
99
100
104
104
97
96
107
125
135
126
108
102
114
125
125
116
106
102
106
115
122
124
114
96
89
101
117
118
108
105
113
122
120
112
105
106
118
131
133
127
115
114
116
118
111
107
109
115
119
109
105
111
111
104
100
99
106
120
133
128
109
98
105
113
113
104
97
98
107
118
126
126
118
104
92
91
108
123
122
115
114
121
121
119
111
109
114
124
130
128
124
125
127
121
111
104
106
113
115
112
112
113
106
104
109
109
105
108
120
126
114
105
107
106
100
99
104
108
112
115
120
121
115
106
93
91
107
128
132
123
118
116
117
119
120
120
118
118
123
123
122
128
130
123
112
105
105
113
113
118
118
109
98
105
119
115
101
95
107
116
118
121
121
110
98
103
118
127
122
113
113
114
108
100
95
99
113
126
128
123
120
113
108
114
126
129
126
120
118
112
109
119
125
118
110
108
107
116
111
123
120
104
97
112
125
114
96
93
100
105
116
127
127
115
104
110
128
137
127
115
112
112
103
94
97
107
118
119
116
118
120
111
102
108
122
129
125
121
113
100
96
109
116
111
111
112
113
119
108
122
119
107
105
118
121
107
95
101
104
105
113
122
120
112
106
112
125
132
129
120
117
114
105
97
102
115
119
111
108
115
121
112
104
110
119
119
117
113
106
94
93
107
110
106
109
117
119
119
104
117
117
113
115
121
113
99
98
111
116
112
113
115
110
106
106
110
113
116
119
121
120
118
112
105
107
117
117
107
106
116
121
114
109
117
122
117
111
108
104
96
99
110
109
101
107
119
120
119
102
114
114
112
119
122
108
95
101
120
125
119
115
113
109
107
109
109
102
98
107
118
121
118
115
110
110
113
111
105
108
119
123
116
112
120
128
126
117
113
109
102
102
110
111
102
103
115
119
119
107
117
109
104
117
124
106
90
98
120
128
118
110
112
117
118
117
112
99
91
99
112
116
114
114
111
108
105
103
105
111
117
121
115
113
117
129
131
127
122
116
104
99
110
116
109
105
109
117
121
113
122
109
101
113
121
104
87
95
117
121
106
98
108
120
123
122
115
103
91
98
110
110
105
105
109
108
101
101
108
115
118
115
113
113
113
118
126
130
129
120
105
98
111
121
119
107
107
114
117
116
126
118
107
110
111
100
90
98
111
108
96
95
105
114
113
113
113
104
98
105
113
107
96
99
109
112
107
105
113
123
119
109
109
115
114
109
109
120
123
117
110
110
112
115
116
113
109
108
106
112
126
128
116
107
101
97
99
103
101
97
96
106
108
103
99
104
108
104
103
114
122
112
98
98
109
119
117
109
112
124
122
107
109
121
122
105
95
104
109
108
116
126
115
100
105
117
118
109
99
109
123
127
117
105
98
100
107
105
93
91
106
120
114
97
93
105
112
105
104
118
131
125
108
101
108
120
121
106
104
118
120
108
109
127
130
109
89
92
97
100
119
135
117
93
98
120
128
114
101
114
120
114
102
101
104
108
110
102
91
94
114
126
114
96
95
111
114
106
102
116
132
135
119
103
105
116
116
97
90
109
121
110
110
126
134
116
92
88
93
96
112
129
121
106
108
124
131
121
108
119
118
100
87
96
109
111
105
96
93
100
113
115
104
95
99
109
110
103
100
106
122
131
123
109
107
114
110
88
83
108
124
111
107
121
134
122
102
94
96
98
102
115
124
127
125
126
125
121
115
117
114
97
86
94
104
104
99
95
96
100
106
104
99
97
101
104
103
102
98
97
104
118
123
116
111
114
109
90
87
109
123
111
103
116
127
121
108
103
105
102
95
101
118
132
130
121
116
116
115
103
109
107
99
97
96
96
96
96
96
96
98
101
104
106
108
103
98
98
98
93
94
108
122
122
113
110
109
101
100
109
114
107
106
115
119
113
107
109
115
109
97
95
106
119
122
114
106
110
116
91
106
119
118
104
93
94
97
98
95
92
95
104
111
113
113
108
96
94
97
98
97
105
119
122
107
100
107
113
109
106
105
107
113
117
111
102
101
109
118
117
107
96
98
107
111
108
108
113
119
86
102
123
124
110
101
103
104
100
96
93
97
107
114
114
113
108
96
92
98
105
105
105
113
114
103
95
104
116
113
107
104
109
118
116
105
95
96
106
119
125
117
104
102
111
114
114
116
120
122
89
102
118
120
110
109
113
113
107
102
101
102
107
111
110
107
102
96
95
101
107
107
105
107
110
108
104
106
113
116
112
110
115
117
112
103
100
99
103
115
127
120
107
108
121
127
124
123
124
122
95
103
113
112
106
109
120
121
113
110
108
108
108
107
109
105
97
96
101
104
105
104
103
105
112
117
115
113
113
116
114
112
112
112
109
106
107
106
102
111
125
120
105
107
124
134
129
121
122
121
102
105
110
107
101
104
118
124
121
112
113
112
105
104
109
108
101
100
104
104
103
102
108
112
116
123
120
114
115
116
109
102
103
107
108
109
110
108
102
106
118
116
103
103
119
127
123
116
119
123
110
111
110
108
101
101
112
123
121
112
111
110
101
96
103
109
108
104
104
104
106
109
116
119
120
120
113
108
111
113
101
91
98
106
109
109
108
107
101
102
110
112
108
106
109
112
111
111
119
126
116
112
111
109
106
103
104
114
118
112
106
104
99
91
92
103
109
104
100
104
115
120
119
117
116
114
105
103
105
107
101
98
103
107
108
107
107
106
101
100
104
113
115
109
105
106
108
110
117
121
115
110
107
110
113
106
100
106
113
110
104
104
104
96
88
94
105
105
101
107
120
125
113
106
112
114
107
100
101
104
108
109
111
107
103
104
106
106
104
101
100
110
119
113
106
108
111
113
115
116
112
103
102
111
119
114
104
102
107
107
106
110
114
108
100
99
105
106
106
107
115
114
104
99
111
120
114
103
99
106
115
118
113
103
97
103
107
109
108
105
100
104
107
106
104
112
118
117
114
113
112
104
100
111
122
123
114
103
98
102
109
118
120
116
113
109
109
110
109
106
104
102
98
99
111
121
114
101
99
110
118
116
105
97
97
100
103
107
113
115
106
98
96
96
99
109
115
115
115
117
115
110
106
110
117
126
124
105
91
97
115
119
112
111
115
116
112
110
109
102
100
100
99
104
114
117
105
93
99
113
115
107
104
103
101
99
99
105
117
124
116
103
92
91
95
106
109
112
115
119
114
120
118
111
108
119
125
111
95
100
114
111
99
99
111
115
111
108
107
102
102
104
105
109
117
113
96
87
101
116
114
106
109
112
109
102
102
109
119
123
120
114
104
97
100
110
116
112
113
115
109
125
128
112
99
108
118
116
107
110
112
105
95
97
105
110
107
108
107
107
110
111
110
113
120
113
97
96
111
119
110
110
121
123
112
106
109
115
115
114
118
123
118
108
108
121
127
121
112
109
105
123
124
105
95
102
114
119
119
119
113
106
104
108
107
106
106
108
109
114
117
117
112
113
117
113
106
111
118
113
104
112
130
126
110
105
113
118
112
110
116
126
124
115
114
122
128
125
115
106
104
114
110
97
98
108
113
117
123
124
115
111
114
119
113
105
105
108
112
115
116
114
111
112
113
113
113
118
117
106
98
111
125
118
104
104
113
113
110
111
116
118
118
118
117
115
115
123
124
114
108
109
103
97
106
116
113
109
114
117
114
111
116
122
117
105
101
104
112
112
109
106
107
111
113
115
119
116
110
102
100
107
113
107
102
104
109
109
108
113
114
105
104
116
122
109
103
118
133
128
107
105
106
107
118
121
112
102
106
111
109
106
110
120
120
108
101
103
112
111
104
98
100
109
120
122
121
110
107
108
106
107
108
108
108
110
110
109
109
109
106
93
94
115
126
114
107
118
136
137
105
103
112
122
124
119
107
99
101
108
108
106
108
118
122
114
105
106
113
113
106
96
94
104
121
128
119
109
109
116
112
109
113
119
119
118
116
112
108
105
98
91
97
115
130
127
122
125
136
136
105
104
114
124
122
111
103
99
103
113
116
110
109
116
122
118
110
110
114
115
112
102
93
100
117
124
115
107
114
117
113
112
122
132
129
121
118
115
109
100
95
99
109
120
126
127
130
133
135
132
107
106
114
116
111
107
105
105
106
115
123
119
111
112
118
119
116
115
114
113
114
111
102
103
113
115
105
103
111
117
115
114
125
131
127
118
116
116
116
107
100
105
120
126
121
115
120
133
134
125
110
113
115
108
98
100
111
111
106
109
122
124
115
109
113
119
120
121
114
107
109
113
111
111
115
112
101
99
111
120
117
112
115
121
122
121
114
114
121
119
105
101
119
133
124
108
110
124
129
120
116
120
119
104
89
98
117
121
106
100
111
120
117
109
111
119
125
125
116
105
105
108
111
118
122
116
103
104
119
126
120
107
105
112
119
122
115
114
125
125
104
91
108
130
129
112
109
120
122
112
119
120
118
103
91
100
121
126
109
96
104
117
122
116
116
124
128
124
115
112
109
101
100
111
124
120
110
115
128
128
116
106
105
113
121
122
113
111
121
121
100
87
101
123
126
116
113
118
117
107
116
115
113
105
100
107
119
123
112
103
108
115
119
119
120
130
128
112
108
117
117
101
85
96
116
118
113
118
128
122
110
107
116
121
119
116
109
107
116
114
102
96
106
119
115
106
110
118
119
110
112
109
109
110
113
115
116
114
112
113
113
112
110
110
119
130
123
103
98
112
119
102
83
91
110
115
107
111
119
115
106
110
121
125
117
111
108
107
110
113
109
109
116
120
107
94
101
119
126
119
106
107
115
119
120
118
114
111
112
114
114
106
98
102
115
125
119
102
95
103
112
107
96
101
110
109
100
100
112
116
111
110
113
117
117
114
109
108
111
117
119
121
124
121
109
95
98
116
129
124
103
109
121
123
117
112
111
111
112
113
113
103
94
99
113
122
117
107
102
103
107
110
112
115
116
108
99
100
114
125
120
106
103
110
120
120
114
109
110
119
124
126
123
118
115
111
110
114
121
121
113
115
120
114
105
104
109
113
114
112
111
108
105
110
118
118
113
113
113
111
106
108
116
120
114
107
103
108
119
128
122
104
102
113
124
122
114
112
112
115
120
124
119
111
115
128
126
113
110
119
106
118
119
111
108
114
118
117
115
110
104
99
99
100
101
101
106
110
109
103
106
114
113
102
101
110
116
114
117
122
116
104
102
111
111
100
97
104
110
111
112
103
92
93
102
103
101
101
105
111
111
109
108
106
106
106
105
111
116
112
105
104
107
107
105
101
99
104
107
108
110
110
108
102
101
108
111
112
114
120
116
106
100
106
108
101
102
109
109
101
100
100
100
101
106
110
113
113
112
110
109
102
100
102
102
97
97
107
115
113
112
114
117
116
107
99
95
101
114
120
113
103
100
103
103
104
110
117
117
110
106
104
106
109
108
104
110
116
108
92
94
105
108
102
103
114
124
124
115
107
107
103
101
105
104
97
95
103
114
116
117
119
121
118
108
101
100
107
119
123
112
100
100
107
107
101
111
127
122
99
91
102
114
117
109
106
117
121
106
91
99
113
110
98
96
109
123
123
114
106
106
106
105
107
110
104
98
99
108
117
117
115
113
113
112
112
113
114
115
114
108
106
108
115
110
102
113
130
124
97
87
102
118
123
114
111
118
120
107
97
106
117
111
99
95
105
112
112
110
109
107
109
106
108
112
112
104
100
105
113
113
107
104
105
111
120
122
115
104
100
106
114
121
123
116
107
109
122
124
108
100
105
116
123
120
115
115
116
111
105
106
112
112
107
107
107
104
100
106
113
108
110
107
103
105
109
111
110
105
104
107
110
108
105
108
117
117
107
97
98
107
115
124
129
122
110
105
113
122
124
118
113
111
119
123
118
116
116
116
112
106
106
108
117
121
115
104
97
105
116
111
117
112
99
93
100
115
118
105
93
102
118
121
112
108
110
108
101
103
110
111
111
120
128
122
108
105
115
126
130
125
116
112
117
121
121
120
125
127
122
111
101
102
115
125
119
106
100
107
119
115
126
121
105
90
98
116
121
104
92
101
119
125
119
114
111
105
103
113
122
117
108
114
121
113
103
108
123
131
126
116
114
118
118
118
119
124
133
135
132
118
102
98
107
117
114
104
101
110
122
117
126
125
113
100
101
113
115
104
94
97
103
111
115
116
114
109
109
117
124
119
111
111
113
103
99
110
130
133
117
106
112
121
119
114
115
124
132
133
130
118
102
97
103
110
104
99
103
112
120
115
116
116
117
111
106
107
111
109
103
92
87
94
106
111
113
111
108
111
118
119
117
114
112
106
101
114
130
129
111
104
114
123
119
113
114
122
124
122
115
105
99
102
109
105
97
98
107
111
116
111
103
101
110
113
106
100
106
112
108
91
82
89
101
108
111
110
102
100
107
117
119
115
116
117
113
115
123
119
107
107
117
122
117
112
117
120
119
112
102
93
96
108
111
102
95
103
112
111
113
110
97
92
100
108
106
99
101
109
109
98
91
94
101
108
114
110
98
91
99
111
113
111
118
127
125
117
115
108
102
109
119
120
114
113
119
121
118
113
103
94
97
105
105
98
99
111
116
111
114
108
103
92
94
107
113
103
95
98
105
106
99
95
100
112
119
114
101
94
99
110
108
104
112
124
123
114
105
97
97
107
116
113
111
113
119
119
119
118
115
106
99
97
98
102
107
116
116
114
119
109
110
102
100
110
116
106
90
90
105
110
96
86
93
109
119
115
106
105
108
111
105
96
102
113
114
106
100
96
98
109
110
108
107
114
116
110
109
118
126
119
104
97
105
115
119
114
110
115
124
102
111
114
112
111
112
105
94
96
108
106
88
82
93
103
105
104
108
114
117
118
109
98
98
103
101
98
99
100
104
113
112
103
105
114
114
101
95
110
126
126
117
112
119
126
125
113
106
112
124
95
105
120
121
110
100
100
104
110
109
97
86
92
101
99
90
90
103
115
120
123
120
110
104
102
95
95
103
105
106
114
113
105
107
119
116
96
86
100
122
131
[truncated: 197,508 more chars]
