# Supplementary material for: Evaluating flow modulating treatment response in intracranial aneurysms using black-blood MRI in vitro
Source: Commun Med (Lond). 2026 Mar 27;6:170. doi: 10.1038/s43856-026-01413-z (PMC13031954; doi:10.1038/s43856-026-01413-z)
Supplement: Supplementary file 14 — Supplementary Data 11 [file 43856_2026_1413_MOESM14_ESM.zip › Data_Sup_Figure_5c/README.txt]

Folder Description

This folder contains the data used for Supplementary Figure 5c, which presents violin plots of the spin-echo (SE) black-blood (BB) intensity in the ICA model supplied with 0 flow rate with and without the device.

The dataset includes signal intensity measurements from four SE BB sequences (BB1–BB4) for the following regions of interest (ROIs):

1 Aneurysm ROI
2 Vessel ROI
3 and 4 Background ROI (agarose gel), placed on the left and right sides of the vascular phantom centerline

The aneurysm and vessel ROI values were normalized by the signal in the background ROI, as described in the manuscript.

The following, BB protocols were applied:

1) BB1 - SE BB without motion-sensitized driven-equilibrium (MSDE), frequency-encoding direction (FE) perpendicular to flow;
2) BB2 – SE BB with MSDE, FE perpendicular to flow;
3) BB3 - SE BB without MSDE, FE parallel to flow; 
4) BB4 – SE BB with MSDE, FE parallel to the flow. 
